# Supplementary material for: Inhibition Mechanism of Anti-TB Drug SQ109: Allosteric Inhibition of TMM Translocation of Mycobacterium Tuberculosis MmpL3 Transporter
Source: J Chem Inf Model. 2023 Aug 17;63(16):5356–74. doi: 10.1021/acs.jcim.3c00616 (PMC10466384; doi:10.1021/acs.jcim.3c00616)
Supplement: Supplementary file 2 — ci3c00616_si_002.zip [file ci3c00616_si_002.zip › data/TM7-TM8_conformchange/6AJG_holo_traj1_0ns.mae]

{
  s_m_m2io_version
  :::
  2.0.0
}
f_m_ct {
  s_m_title
  r_chorus_box_ax
  r_chorus_box_ay
  r_chorus_box_az
  r_chorus_box_bx
  r_chorus_box_by
  r_chorus_box_bz
  r_chorus_box_cx
  r_chorus_box_cy
  r_chorus_box_cz
  :::
  ""
  72.9518
  0
  0
  0
  79.9925
  0
  0
  0
  120.648
  m_atom[72043] {
    # First column is atom index #
    i_m_mmod_type
    r_m_x_coord
    r_m_y_coord
    r_m_z_coord
    i_m_residue_number
    s_m_insertion_code
    s_m_mmod_res
    s_m_chain_name
    i_m_color
    r_m_charge1
    r_m_charge2
    s_m_pdb_residue_name
    s_m_pdb_atom_name
    s_m_grow_name
    i_m_atomic_number
    i_m_formal_charge
    i_m_visibility
    s_m_pdb_segment_name
    r_ffio_x_vel
    r_ffio_y_vel
    r_ffio_z_vel
    :::
    1 14 -20.5002 -2.08874 -32.8789 0 " " " " A 2 0 0 "ACE " " CH3" " " 6 0 1 C2 0 0 0 
    2 14 -21.0189 -1.2169 -31.7239 0 " " " " A 2 0 0 "ACE " " C  " " " 6 0 1 C2 0 0 0 
    3 23 -21.1885 -0.042416 -31.9859 0 " " " " A 70 0 0 "ACE " " O  " " " 8 0 1 C2 0 0 0 
    4 48 -19.7208 -1.46905 -33.3223 0 " " " " A 21 0 0 "ACE " " 1H " " " 1 0 1 C2 0 0 0 
    5 48 -20.0574 -3.06816 -32.6981 0 " " " " A 21 0 0 "ACE " " 2H " " " 1 0 1 C2 0 0 0 
    6 48 -21.3689 -2.20622 -33.5268 0 " " " " A 21 0 0 "ACE " " 3H " " " 1 0 1 C2 0 0 0 
    7 40 -21.0414 -1.6513 -30.4618 1 " " " " A 43 0 0 "MET " " N  " " " 7 0 1 C2 0 0 0 
    8 14 -21.2971 -0.905467 -29.2702 1 " " " " A 2 0 0 "MET " " CA " " " 6 0 1 C2 0 0 0 
    9 14 -20.2299 0.187951 -29.0514 1 " " " " A 2 0 0 "MET " " C  " " " 6 0 1 C2 0 0 0 
    10 23 -20.4307 1.27367 -28.5007 1 " " " " A 70 0 0 "MET " " O  " " " 8 0 1 C2 0 0 0 
    11 14 -21.3283 -1.87968 -28.0182 1 " " " " A 2 0 0 "MET " " CB " " " 6 0 1 C2 0 0 0 
    12 14 -22.66 -2.64188 -27.9273 1 " " " " A 2 0 0 "MET " " CG " " " 6 0 1 C2 0 0 0 
    13 52 -22.964 -3.78991 -26.5609 1 " " " " A 13 0 0 "MET " " SD " " " 16 0 1 C2 0 0 0 
    14 14 -24.3119 -4.77372 -27.2426 1 " " " " A 2 0 0 "MET " " CE " " " 6 0 1 C2 0 0 0 
    15 48 -20.77 -2.60771 -30.2836 1 " " " " A 21 0 0 "MET " " H1 " " " 1 0 1 C2 0 0 0 
    16 48 -22.2792 -0.455785 -29.4167 1 " " " " A 21 0 0 "MET " " HA " " " 1 0 1 C2 0 0 0 
    17 48 -21.2298 -1.27057 -27.1197 1 " " " " A 21 0 0 "MET " " HB3" " " 1 0 1 C2 0 0 0 
    18 48 -20.5471 -2.63482 -27.9308 1 " " " " A 21 0 0 "MET " " HB2" " " 1 0 1 C2 0 0 0 
    19 48 -22.6986 -3.302 -28.7938 1 " " " " A 21 0 0 "MET " " HG3" " " 1 0 1 C2 0 0 0 
    20 48 -23.4572 -1.92088 -28.1083 1 " " " " A 21 0 0 "MET " " HG2" " " 1 0 1 C2 0 0 0 
    21 48 -24.4878 -5.62129 -26.5802 1 " " " " A 21 0 0 "MET " " HE1" " " 1 0 1 C2 0 0 0 
    22 48 -25.234 -4.20818 -27.377 1 " " " " A 21 0 0 "MET " " HE2" " " 1 0 1 C2 0 0 0 
    23 48 -24.0249 -5.1149 -28.2373 1 " " " " A 21 0 0 "MET " " HE3" " " 1 0 1 C2 0 0 0 
    24 40 -19.0355 -0.114269 -29.538 2 " " " " A 43 0 0 "PHE " " N  " " " 7 0 1 C2 0 0 0 
    25 14 -17.875 0.862571 -29.4229 2 " " " " A 2 0 0 "PHE " " CA " " " 6 0 1 C2 0 0 0 
    26 14 -17.8743 1.80183 -30.5966 2 " " " " A 2 0 0 "PHE " " C  " " " 6 0 1 C2 0 0 0 
    27 23 -17.5803 2.97184 -30.3574 2 " " " " A 70 0 0 "PHE " " O  " " " 8 0 1 C2 0 0 0 
    28 14 -16.5402 0.180726 -29.2541 2 " " " " A 2 0 0 "PHE " " CB " " " 6 0 1 C2 0 0 0 
    29 14 -16.2557 -0.443176 -27.858 2 " " " " A 2 0 0 "PHE " " CG " " " 6 0 1 C2 0 0 0 
    30 14 -15.4891 0.217554 -26.8868 2 " " " " A 2 0 0 "PHE " " CD1" " " 6 0 1 C2 0 0 0 
    31 14 -16.802 -1.75195 -27.5788 2 " " " " A 2 0 0 "PHE " " CD2" " " 6 0 1 C2 0 0 0 
    32 14 -15.1721 -0.341416 -25.6484 2 " " " " A 2 0 0 "PHE " " CE1" " " 6 0 1 C2 0 0 0 
    33 14 -16.4071 -2.30857 -26.3744 2 " " " " A 2 0 0 "PHE " " CE2" " " 6 0 1 C2 0 0 0 
    34 14 -15.6055 -1.65077 -25.4325 2 " " " " A 2 0 0 "PHE " " CZ " " " 6 0 1 C2 0 0 0 
    35 48 -18.9489 -0.972094 -30.064 2 " " " " A 21 0 0 "PHE " " H  " " " 1 0 1 C2 0 0 0 
    36 48 -17.9955 1.46681 -28.5238 2 " " " " A 21 0 0 "PHE " " HA " " " 1 0 1 C2 0 0 0 
    37 48 -15.7145 0.871354 -29.4253 2 " " " " A 21 0 0 "PHE " " HB3" " " 1 0 1 C2 0 0 0 
    38 48 -16.3116 -0.563728 -30.0167 2 " " " " A 21 0 0 "PHE " " HB2" " " 1 0 1 C2 0 0 0 
    39 48 -14.9584 1.1048 -27.1991 2 " " " " A 21 0 0 "PHE " " HD1" " " 1 0 1 C2 0 0 0 
    40 48 -17.4309 -2.39829 -28.173 2 " " " " A 21 0 0 "PHE " " HD2" " " 1 0 1 C2 0 0 0 
    41 48 -14.5797 0.180542 -24.9115 2 " " " " A 21 0 0 "PHE " " HE1" " " 1 0 1 C2 0 0 0 
    42 48 -16.8231 -3.29322 -26.22 2 " " " " A 21 0 0 "PHE " " HE2" " " 1 0 1 C2 0 0 0 
    43 48 -15.4783 -2.12024 -24.4683 2 " " " " A 21 0 0 "PHE " " HZ " " " 1 0 1 C2 0 0 0 
    44 40 -18.2718 1.42818 -31.8697 3 " " " " A 43 0 0 "ALA " " N  " " " 7 0 1 C2 0 0 0 
    45 14 -18.4054 2.3058 -33.0416 3 " " " " A 2 0 0 "ALA " " CA " " " 6 0 1 C2 0 0 0 
    46 14 -19.6351 3.28605 -32.7982 3 " " " " A 2 0 0 "ALA " " C  " " " 6 0 1 C2 0 0 0 
    47 23 -19.469 4.49077 -32.9699 3 " " " " A 70 0 0 "ALA " " O  " " " 8 0 1 C2 0 0 0 
    48 14 -18.6704 1.47477 -34.2711 3 " " " " A 2 0 0 "ALA " " CB " " " 6 0 1 C2 0 0 0 
    49 48 -18.371 0.42478 -31.9284 3 " " " " A 21 0 0 "ALA " " H  " " " 1 0 1 C2 0 0 0 
    50 48 -17.4711 2.86688 -33.0636 3 " " " " A 21 0 0 "ALA " " HA " " " 1 0 1 C2 0 0 0 
    51 48 -18.0242 0.612713 -34.4362 3 " " " " A 21 0 0 "ALA " " HB1" " " 1 0 1 C2 0 0 0 
    52 48 -19.6148 0.930883 -34.2515 3 " " " " A 21 0 0 "ALA " " HB2" " " 1 0 1 C2 0 0 0 
    53 48 -18.5864 2.15183 -35.1211 3 " " " " A 21 0 0 "ALA " " HB3" " " 1 0 1 C2 0 0 0 
    54 40 -20.7968 2.74426 -32.3541 4 " " " " A 43 0 0 "TRP " " N  " " " 7 0 1 C2 0 0 0 
    55 14 -21.9909 3.49765 -32.0156 4 " " " " A 2 0 0 "TRP " " CA " " " 6 0 1 C2 0 0 0 
    56 14 -21.6629 4.62067 -30.9814 4 " " " " A 2 0 0 "TRP " " C  " " " 6 0 1 C2 0 0 0 
    57 23 -21.9909 5.80772 -31.1356 4 " " " " A 70 0 0 "TRP " " O  " " " 8 0 1 C2 0 0 0 
    58 14 -23.1635 2.59703 -31.5465 4 " " " " A 2 0 0 "TRP " " CB " " " 6 0 1 C2 0 0 0 
    59 14 -24.1816 3.27343 -30.7025 4 " " " " A 2 0 0 "TRP " " CG " " " 6 0 1 C2 0 0 0 
    60 14 -25.3021 3.82454 -31.2677 4 " " " " A 2 0 0 "TRP " " CD1" " " 6 0 1 C2 0 0 0 
    61 14 -24.2319 3.63644 -29.2744 4 " " " " A 2 0 0 "TRP " " CD2" " " 6 0 1 C2 0 0 0 
    62 40 -26.0725 4.43357 -30.2447 4 " " " " A 43 0 0 "TRP " " NE1" " " 7 0 1 C2 0 0 0 
    63 14 -25.3889 4.38254 -29.0372 4 " " " " A 2 0 0 "TRP " " CE2" " " 6 0 1 C2 0 0 0 
    64 14 -23.4673 3.31438 -28.1635 4 " " " " A 2 0 0 "TRP " " CE3" " " 6 0 1 C2 0 0 0 
    65 14 -25.6924 4.87635 -27.7594 4 " " " " A 2 0 0 "TRP " " CZ2" " " 6 0 1 C2 0 0 0 
    66 14 -23.6749 3.88246 -26.8708 4 " " " " A 2 0 0 "TRP " " CZ3" " " 6 0 1 C2 0 0 0 
    67 14 -24.7663 4.75144 -26.7172 4 " " " " A 2 0 0 "TRP " " CH2" " " 6 0 1 C2 0 0 0 
    68 48 -20.8762 1.7416 -32.262 4 " " " " A 21 0 0 "TRP " " H  " " " 1 0 1 C2 0 0 0 
    69 48 -22.3384 3.96074 -32.9392 4 " " " " A 21 0 0 "TRP " " HA " " " 1 0 1 C2 0 0 0 
    70 48 -22.6872 1.81687 -30.9528 4 " " " " A 21 0 0 "TRP " " HB3" " " 1 0 1 C2 0 0 0 
    71 48 -23.6069 2.06413 -32.3876 4 " " " " A 21 0 0 "TRP " " HB2" " " 1 0 1 C2 0 0 0 
    72 48 -25.5347 3.96746 -32.3126 4 " " " " A 21 0 0 "TRP " " HD1" " " 1 0 1 C2 0 0 0 
    73 48 -26.958 4.8905 -30.4096 4 " " " " A 21 0 0 "TRP " " HE1" " " 1 0 1 C2 0 0 0 
    74 48 -22.6819 2.58041 -28.2677 4 " " " " A 21 0 0 "TRP " " HE3" " " 1 0 1 C2 0 0 0 
    75 48 -26.5376 5.54355 -27.6768 4 " " " " A 21 0 0 "TRP " " HZ2" " " 1 0 1 C2 0 0 0 
    76 48 -23.0922 3.47478 -26.058 4 " " " " A 21 0 0 "TRP " " HZ3" " " 1 0 1 C2 0 0 0 
    77 48 -24.9872 5.01772 -25.6941 4 " " " " A 21 0 0 "TRP " " HH2" " " 1 0 1 C2 0 0 0 
    78 40 -20.9003 4.25787 -29.9697 5 " " " " A 43 0 0 "TRP " " N  " " " 7 0 1 C2 0 0 0 
    79 14 -20.3838 5.29854 -29.0345 5 " " " " A 2 0 0 "TRP " " CA " " " 6 0 1 C2 0 0 0 
    80 14 -19.6107 6.39791 -29.7489 5 " " " " A 2 0 0 "TRP " " C  " " " 6 0 1 C2 0 0 0 
    81 23 -19.9182 7.55587 -29.5971 5 " " " " A 70 0 0 "TRP " " O  " " " 8 0 1 C2 0 0 0 
    82 14 -19.6245 4.68119 -27.814 5 " " " " A 2 0 0 "TRP " " CB " " " 6 0 1 C2 0 0 0 
    83 14 -19.2693 5.64005 -26.7405 5 " " " " A 2 0 0 "TRP " " CG " " " 6 0 1 C2 0 0 0 
    84 14 -18.1014 5.75396 -26.0763 5 " " " " A 2 0 0 "TRP " " CD1" " " 6 0 1 C2 0 0 0 
    85 14 -20.1091 6.68963 -26.161 5 " " " " A 2 0 0 "TRP " " CD2" " " 6 0 1 C2 0 0 0 
    86 40 -18.1745 6.74749 -25.1298 5 " " " " A 43 0 0 "TRP " " NE1" " " 7 0 1 C2 0 0 0 
    87 14 -19.366 7.43939 -25.1412 5 " " " " A 2 0 0 "TRP " " CE2" " " 6 0 1 C2 0 0 0 
    88 14 -21.4988 7.0973 -26.3033 5 " " " " A 2 0 0 "TRP " " CE3" " " 6 0 1 C2 0 0 0 
    89 14 -19.822 8.58146 -24.4833 5 " " " " A 2 0 0 "TRP " " CZ2" " " 6 0 1 C2 0 0 0 
    90 14 -21.9481 8.21401 -25.6086 5 " " " " A 2 0 0 "TRP " " CZ3" " " 6 0 1 C2 0 0 0 
    91 14 -21.1315 9.00349 -24.8095 5 " " " " A 2 0 0 "TRP " " CH2" " " 6 0 1 C2 0 0 0 
    92 48 -20.5969 3.29464 -29.956 5 " " " " A 21 0 0 "TRP " " H  " " " 1 0 1 C2 0 0 0 
    93 48 -21.3228 5.71476 -28.6696 5 " " " " A 21 0 0 "TRP " " HA " " " 1 0 1 C2 0 0 0 
    94 48 -18.7829 4.14351 -28.2506 5 " " " " A 21 0 0 "TRP " " HB3" " " 1 0 1 C2 0 0 0 
    95 48 -20.1311 3.81537 -27.3875 5 " " " " A 21 0 0 "TRP " " HB2" " " 1 0 1 C2 0 0 0 
    96 48 -17.2851 5.05681 -26.1949 5 " " " " A 21 0 0 "TRP " " HD1" " " 1 0 1 C2 0 0 0 
    97 48 -17.466 6.97131 -24.4457 5 " " " " A 21 0 0 "TRP " " HE1" " " 1 0 1 C2 0 0 0 
    98 48 -22.1073 6.58336 -27.0327 5 " " " " A 21 0 0 "TRP " " HE3" " " 1 0 1 C2 0 0 0 
    99 48 -19.1785 9.13464 -23.8152 5 " " " " A 21 0 0 "TRP " " HZ2" " " 1 0 1 C2 0 0 0 
    100 48 -22.912 8.6554 -25.8147 5 " " " " A 21 0 0 "TRP " " HZ3" " " 1 0 1 C2 0 0 0 
    101 48 -21.5712 9.82977 -24.2706 5 " " " " A 21 0 0 "TRP " " HH2" " " 1 0 1 C2 0 0 0 
    102 40 -18.7214 6.01582 -30.716 6 " " " " A 43 0 0 "GLY " " N  " " " 7 0 1 C2 0 0 0 
    103 14 -17.9697 6.92725 -31.5397 6 " " " " A 2 0 0 "GLY " " CA " " " 6 0 1 C2 0 0 0 
    104 14 -18.7685 7.82439 -32.4316 6 " " " " A 2 0 0 "GLY " " C  " " " 6 0 1 C2 0 0 0 
    105 23 -18.2334 8.85921 -32.8066 6 " " " " A 70 0 0 "GLY " " O  " " " 8 0 1 C2 0 0 0 
    106 48 -18.6602 5.03092 -30.9312 6 " " " " A 21 0 0 "GLY " " H  " " " 1 0 1 C2 0 0 0 
    107 48 -17.428 6.20085 -32.1455 6 " " " " A 21 0 0 "GLY " " HA3" " " 1 0 1 C2 0 0 0 
    108 48 -17.3172 7.49148 -30.8734 6 " " " " A 21 0 0 "GLY " " HA2" " " 1 0 1 C2 0 0 0 
    109 40 -20.0539 7.5803 -32.7205 7 " " " " A 43 0 0 "ARG " " N  " " " 7 0 1 C2 0 0 0 
    110 14 -20.9598 8.49967 -33.4307 7 " " " " A 2 0 0 "ARG " " CA " " " 6 0 1 C2 0 0 0 
    111 14 -21.6977 9.31992 -32.4097 7 " " " " A 2 0 0 "ARG " " C  " " " 6 0 1 C2 0 0 0 
    112 23 -21.869 10.5303 -32.627 7 " " " " A 70 0 0 "ARG " " O  " " " 8 0 1 C2 0 0 0 
    113 14 -21.9646 7.54417 -34.2001 7 " " " " A 2 0 0 "ARG " " CB " " " 6 0 1 C2 0 0 0 
    114 14 -23.257 8.06303 -34.7943 7 " " " " A 2 0 0 "ARG " " CG " " " 6 0 1 C2 0 0 0 
    115 14 -24.2558 7.00737 -35.2377 7 " " " " A 2 0 0 "ARG " " CD " " " 6 0 1 C2 0 0 0 
    116 40 -25.4965 7.59761 -35.6326 7 " " " " A 43 0 0 "ARG " " NE " " " 7 0 1 C2 0 0 0 
    117 14 -26.6128 7.00442 -36.1134 7 " " " " A 2 0 0 "ARG " " CZ " " " 6 0 1 C2 0 0 0 
    118 40 -26.8204 5.67014 -36.0744 7 " " " " A 43 0 0 "ARG " " NH1" " " 7 0 1 C2 0 0 0 
    119 40 -27.6255 7.79265 -36.4703 7 " " " " A 43 0 0 "ARG " " NH2" " " 7 0 1 C2 0 0 0 
    120 48 -20.5084 6.69741 -32.536 7 " " " " A 21 0 0 "ARG " " H  " " " 1 0 1 C2 0 0 0 
    121 48 -20.3766 9.05106 -34.1682 7 " " " " A 21 0 0 "ARG " " HA " " " 1 0 1 C2 0 0 0 
    122 48 -22.2476 6.65875 -33.6308 7 " " " " A 21 0 0 "ARG " " HB3" " " 1 0 1 C2 0 0 0 
    123 48 -21.531 7.18015 -35.1315 7 " " " " A 21 0 0 "ARG " " HB2" " " 1 0 1 C2 0 0 0 
    124 48 -23.1239 8.8093 -35.5776 7 " " " " A 21 0 0 "ARG " " HG3" " " 1 0 1 C2 0 0 0 
    125 48 -23.8109 8.57578 -34.0079 7 " " " " A 21 0 0 "ARG " " HG2" " " 1 0 1 C2 0 0 0 
    126 48 -24.4569 6.33315 -34.4052 7 " " " " A 21 0 0 "ARG " " HD3" " " 1 0 1 C2 0 0 0 
    127 48 -23.9191 6.43747 -36.1037 7 " " " " A 21 0 0 "ARG " " HD2" " " 1 0 1 C2 0 0 0 
    128 48 -25.5004 8.60615 -35.5784 7 " " " " A 21 0 0 "ARG " " HE " " " 1 0 1 C2 0 0 0 
    129 48 -27.7168 5.297 -36.3524 7 " " " " A 21 0 0 "ARG " HH12 " " 1 0 1 C2 0 0 0 
    130 48 -26.1093 5.17365 -35.5566 7 " " " " A 21 0 0 "ARG " HH11 " " 1 0 1 C2 0 0 0 
    131 48 -28.3553 7.47377 -37.0915 7 " " " " A 21 0 0 "ARG " HH22 " " 1 0 1 C2 0 0 0 
    132 48 -27.5275 8.79675 -36.4227 7 " " " " A 21 0 0 "ARG " HH21 " " 1 0 1 C2 0 0 0 
    133 40 -22.0739 8.76626 -31.2715 8 " " " " A 43 0 0 "THR " " N  " " " 7 0 1 C2 0 0 0 
    134 14 -22.9169 9.53787 -30.2979 8 " " " " A 2 0 0 "THR " " CA " " " 6 0 1 C2 0 0 0 
    135 14 -22.0909 10.4754 -29.3886 8 " " " " A 2 0 0 "THR " " C  " " " 6 0 1 C2 0 0 0 
    136 23 -22.5534 11.5757 -29.0174 8 " " " " A 70 0 0 "THR " " O  " " " 8 0 1 C2 0 0 0 
    137 14 -23.4824 8.3864 -29.3831 8 " " " " A 2 0 0 "THR " " CB " " " 6 0 1 C2 0 0 0 
    138 23 -24.0915 7.38485 -30.1918 8 " " " " A 70 0 0 "THR " " OG1" " " 8 0 1 C2 0 0 0 
    139 14 -24.5516 8.85005 -28.3659 8 " " " " A 2 0 0 "THR " " CG2" " " 6 0 1 C2 0 0 0 
    140 48 -21.9434 7.77196 -31.1514 8 " " " " A 21 0 0 "THR " " H  " " " 1 0 1 C2 0 0 0 
    141 48 -23.7584 10.0589 -30.7546 8 " " " " A 21 0 0 "THR " " HA " " " 1 0 1 C2 0 0 0 
    142 48 -22.7108 7.86683 -28.8149 8 " " " " A 21 0 0 "THR " " HB " " " 1 0 1 C2 0 0 0 
    143 48 -23.5715 6.59647 -30.1586 8 " " " " A 21 0 0 "THR " " HG1" " " 1 0 1 C2 0 0 0 
    144 48 -24.2393 9.72075 -27.7892 8 " " " " A 21 0 0 "THR " HG21 " " 1 0 1 C2 0 0 0 
    145 48 -25.5411 9.13027 -28.7269 8 " " " " A 21 0 0 "THR " HG22 " " 1 0 1 C2 0 0 0 
    146 48 -24.5878 8.05632 -27.6197 8 " " " " A 21 0 0 "THR " HG23 " " 1 0 1 C2 0 0 0 
    147 40 -20.8028 10.1851 -29.109 9 " " " " A 43 0 0 "VAL " " N  " " " 7 0 1 C2 0 0 0 
    148 14 -19.9527 11.0999 -28.3458 9 " " " " A 2 0 0 "VAL " " CA " " " 6 0 1 C2 0 0 0 
    149 14 -19.5465 12.2894 -29.2624 9 " " " " A 2 0 0 "VAL " " C  " " " 6 0 1 C2 0 0 0 
    150 23 -19.1622 13.3821 -28.83 9 " " " " A 70 0 0 "VAL " " O  " " " 8 0 1 C2 0 0 0 
    151 14 -18.652 10.2745 -27.8148 9 " " " " A 2 0 0 "VAL " " CB " " " 6 0 1 C2 0 0 0 
    152 14 -17.5662 10.2948 -28.9094 9 " " " " A 2 0 0 "VAL " " CG1" " " 6 0 1 C2 0 0 0 
    153 14 -17.9495 10.8696 -26.5416 9 " " " " A 2 0 0 "VAL " " CG2" " " 6 0 1 C2 0 0 0 
    154 48 -20.4388 9.26073 -29.2909 9 " " " " A 21 0 0 "VAL " " H  " " " 1 0 1 C2 0 0 0 
    155 48 -20.4617 11.5388 -27.4877 9 " " " " A 21 0 0 "VAL " " HA " " " 1 0 1 C2 0 0 0 
    156 48 -18.9911 9.24566 -27.6939 9 " " " " A 21 0 0 "VAL " " HB " " " 1 0 1 C2 0 0 0 
    157 48 -17.9739 10.2122 -29.9169 9 " " " " A 21 0 0 "VAL " HG11 " " 1 0 1 C2 0 0 0 
    158 48 -16.9333 11.1747 -29.0248 9 " " " " A 21 0 0 "VAL " HG12 " " 1 0 1 C2 0 0 0 
    159 48 -16.8613 9.49699 -28.6752 9 " " " " A 21 0 0 "VAL " HG13 " " 1 0 1 C2 0 0 0 
    160 48 -17.4247 10.0023 -26.1411 9 " " " " A 21 0 0 "VAL " HG21 " " 1 0 1 C2 0 0 0 
    161 48 -17.127 11.5794 -26.6301 9 " " " " A 21 0 0 "VAL " HG22 " " 1 0 1 C2 0 0 0 
    162 48 -18.6032 11.1303 -25.7093 9 " " " " A 21 0 0 "VAL " HG23 " " 1 0 1 C2 0 0 0 
    163 40 -19.6995 12.0926 -30.6328 10 " " " " A 43 0 0 "TYR " " N  " " " 7 0 1 C2 0 0 0 
    164 14 -19.4309 13.144 -31.6277 10 " " " " A 2 0 0 "TYR " " CA " " " 6 0 1 C2 0 0 0 
    165 14 -20.6835 14.0047 -31.7648 10 " " " " A 2 0 0 "TYR " " C  " " " 6 0 1 C2 0 0 0 
    166 23 -20.5335 15.2435 -31.743 10 " " " " A 70 0 0 "TYR " " O  " " " 8 0 1 C2 0 0 0 
    167 14 -18.9327 12.5201 -32.9467 10 " " " " A 2 0 0 "TYR " " CB " " " 6 0 1 C2 0 0 0 
    168 14 -18.3136 13.5082 -33.97 10 " " " " A 2 0 0 "TYR " " CG " " " 6 0 1 C2 0 0 0 
    169 14 -16.9259 13.7367 -33.8255 10 " " " " A 2 0 0 "TYR " " CD1" " " 6 0 1 C2 0 0 0 
    170 14 -19.0703 14.1017 -34.981 10 " " " " A 2 0 0 "TYR " " CD2" " " 6 0 1 C2 0 0 0 
    171 14 -16.307 14.5729 -34.7414 10 " " " " A 2 0 0 "TYR " " CE1" " " 6 0 1 C2 0 0 0 
    172 14 -18.3678 14.9266 -35.8797 10 " " " " A 2 0 0 "TYR " " CE2" " " 6 0 1 C2 0 0 0 
    173 14 -17.0048 15.2194 -35.7284 10 " " " " A 2 0 0 "TYR " " CZ " " " 6 0 1 C2 0 0 0 
    174 23 -16.3141 16.0506 -36.5302 10 " " " " A 70 0 0 "TYR " " OH " " " 8 0 1 C2 0 0 0 
    175 48 -20.1787 11.2577 -30.9382 10 " " " " A 21 0 0 "TYR " " H  " " " 1 0 1 C2 0 0 0 
    176 48 -18.6129 13.6856 -31.1527 10 " " " " A 21 0 0 "TYR " " HA " " " 1 0 1 C2 0 0 0 
    177 48 -19.7956 12.0859 -33.4517 10 " " " " A 21 0 0 "TYR " " HB3" " " 1 0 1 C2 0 0 0 
    178 48 -18.1886 11.7887 -32.6313 10 " " " " A 21 0 0 "TYR " " HB2" " " 1 0 1 C2 0 0 0 
    179 48 -16.3046 13.2734 -33.0734 10 " " " " A 21 0 0 "TYR " " HD1" " " 1 0 1 C2 0 0 0 
    180 48 -20.1351 14.1887 -35.1396 10 " " " " A 21 0 0 "TYR " " HD2" " " 1 0 1 C2 0 0 0 
    181 48 -15.2413 14.7394 -34.6861 10 " " " " A 21 0 0 "TYR " " HE1" " " 1 0 1 C2 0 0 0 
    182 48 -18.9369 15.4969 -36.599 10 " " " " A 21 0 0 "TYR " " HE2" " " 1 0 1 C2 0 0 0 
    183 48 -16.3848 15.82 -37.4439 10 " " " " A 21 0 0 "TYR " " HH " " " 1 0 1 C2 0 0 0 
    184 40 -21.8833 13.3756 -31.7152 11 " " " " A 43 0 0 "GLN " " N  " " " 7 0 1 C2 0 0 0 
    185 14 -23.1261 14.1733 -31.6717 11 " " " " A 2 0 0 "GLN " " CA " " " 6 0 1 C2 0 0 0 
    186 14 -23.3171 14.9914 -30.3534 11 " " " " A 2 0 0 "GLN " " C  " " " 6 0 1 C2 0 0 0 
    187 23 -23.4887 16.2485 -30.3603 11 " " " " A 70 0 0 "GLN " " O  " " " 8 0 1 C2 0 0 0 
    188 14 -24.3351 13.214 -31.8917 11 " " " " A 2 0 0 "GLN " " CB " " " 6 0 1 C2 0 0 0 
    189 14 -25.6836 13.8124 -32.1654 11 " " " " A 2 0 0 "GLN " " CG " " " 6 0 1 C2 0 0 0 
    190 14 -25.8837 14.2609 -33.6022 11 " " " " A 2 0 0 "GLN " " CD " " " 6 0 1 C2 0 0 0 
    191 23 -26.9018 14.9923 -33.8048 11 " " " " A 70 0 0 "GLN " " OE1" " " 8 0 1 C2 0 0 0 
    192 40 -25.004 13.9838 -34.586 11 " " " " A 43 0 0 "GLN " " NE2" " " 7 0 1 C2 0 0 0 
    193 48 -22.0637 12.3819 -31.7305 11 " " " " A 21 0 0 "GLN " " H  " " " 1 0 1 C2 0 0 0 
    194 48 -23.1346 14.7976 -32.5652 11 " " " " A 21 0 0 "GLN " " HA " " " 1 0 1 C2 0 0 0 
    195 48 -24.4508 12.5952 -31.0018 11 " " " " A 21 0 0 "GLN " " HB3" " " 1 0 1 C2 0 0 0 
    196 48 -24.0899 12.5204 -32.696 11 " " " " A 21 0 0 "GLN " " HB2" " " 1 0 1 C2 0 0 0 
    197 48 -25.8545 14.5489 -31.3803 11 " " " " A 21 0 0 "GLN " " HG3" " " 1 0 1 C2 0 0 0 
    198 48 -26.3734 12.9837 -32.0059 11 " " " " A 21 0 0 "GLN " " HG2" " " 1 0 1 C2 0 0 0 
    199 48 -25.0461 14.418 -35.497 11 " " " " A 21 0 0 "GLN " HE22 " " 1 0 1 C2 0 0 0 
    200 48 -24.2178 13.4074 -34.3218 11 " " " " A 21 0 0 "GLN " HE21 " " 1 0 1 C2 0 0 0 
    201 40 -23.1961 14.3701 -29.1918 12 " " " " A 43 0 0 "PHE " " N  " " " 7 0 1 C2 0 0 0 
    202 14 -23.4277 15.098 -27.9178 12 " " " " A 2 0 0 "PHE " " CA " " " 6 0 1 C2 0 0 0 
    203 14 -22.148 15.6821 -27.2971 12 " " " " A 2 0 0 "PHE " " C  " " " 6 0 1 C2 0 0 0 
    204 23 -21.9773 15.7747 -26.0842 12 " " " " A 70 0 0 "PHE " " O  " " " 8 0 1 C2 0 0 0 
    205 14 -23.9636 14.0219 -26.9346 12 " " " " A 2 0 0 "PHE " " CB " " " 6 0 1 C2 0 0 0 
    206 14 -25.5075 13.7539 -27.0301 12 " " " " A 2 0 0 "PHE " " CG " " " 6 0 1 C2 0 0 0 
    207 14 -26.4555 14.4858 -26.2528 12 " " " " A 2 0 0 "PHE " " CD1" " " 6 0 1 C2 0 0 0 
    208 14 -25.927 12.6775 -27.7958 12 " " " " A 2 0 0 "PHE " " CD2" " " 6 0 1 C2 0 0 0 
    209 14 -27.829 14.1665 -26.2773 12 " " " " A 2 0 0 "PHE " " CE1" " " 6 0 1 C2 0 0 0 
    210 14 -27.3022 12.4339 -27.8691 12 " " " " A 2 0 0 "PHE " " CE2" " " 6 0 1 C2 0 0 0 
    211 14 -28.2104 13.1759 -27.1484 12 " " " " A 2 0 0 "PHE " " CZ " " " 6 0 1 C2 0 0 0 
    212 48 -23.0694 13.3701 -29.1284 12 " " " " A 21 0 0 "PHE " " H  " " " 1 0 1 C2 0 0 0 
    213 48 -24.1587 15.9064 -27.9337 12 " " " " A 21 0 0 "PHE " " HA " " " 1 0 1 C2 0 0 0 
    214 48 -23.8638 14.24 -25.8713 12 " " " " A 21 0 0 "PHE " " HB3" " " 1 0 1 C2 0 0 0 
    215 48 -23.4438 13.0644 -26.9647 12 " " " " A 21 0 0 "PHE " " HB2" " " 1 0 1 C2 0 0 0 
    216 48 -26.0513 15.2728 -25.6334 12 " " " " A 21 0 0 "PHE " " HD1" " " 1 0 1 C2 0 0 0 
    217 48 -25.2296 12.0478 -28.3283 12 " " " " A 21 0 0 "PHE " " HD2" " " 1 0 1 C2 0 0 0 
    218 48 -28.5706 14.7063 -25.7072 12 " " " " A 21 0 0 "PHE " " HE1" " " 1 0 1 C2 0 0 0 
    219 48 -27.7128 11.545 -28.3249 12 " " " " A 21 0 0 "PHE " " HE2" " " 1 0 1 C2 0 0 0 
    220 48 -29.2257 12.8091 -27.1824 12 " " " " A 21 0 0 "PHE " " HZ " " " 1 0 1 C2 0 0 0 
    221 40 -21.1714 15.9664 -28.1548 13 " " " " A 43 0 0 "ARG " " N  " " " 7 0 1 C2 0 0 0 
    222 14 -19.786 16.3836 -27.8175 13 " " " " A 2 0 0 "ARG " " CA " " " 6 0 1 C2 0 0 0 
    223 14 -19.6971 17.3829 -26.606 13 " " " " A 2 0 0 "ARG " " C  " " " 6 0 1 C2 0 0 0 
    224 23 -19.1236 17.0499 -25.6024 13 " " " " A 70 0 0 "ARG " " O  " " " 8 0 1 C2 0 0 0 
    225 14 -19.0146 16.8238 -29.1774 13 " " " " A 2 0 0 "ARG " " CB " " " 6 0 1 C2 0 0 0 
    226 14 -19.6605 17.8935 -30.07 13 " " " " A 2 0 0 "ARG " " CG " " " 6 0 1 C2 0 0 0 
    227 14 -18.8129 18.0795 -31.3524 13 " " " " A 2 0 0 "ARG " " CD " " " 6 0 1 C2 0 0 0 
    228 40 -19.3684 18.9651 -32.302 13 " " " " A 43 0 0 "ARG " " NE " " " 7 0 1 C2 0 0 0 
    229 14 -20.3442 18.6841 -33.1923 13 " " " " A 2 0 0 "ARG " " CZ " " " 6 0 1 C2 0 0 0 
    230 40 -20.8842 17.4423 -33.2112 13 " " " " A 43 0 0 "ARG " " NH1" " " 7 0 1 C2 0 0 0 
    231 40 -20.6791 19.573 -34.1328 13 " " " " A 43 0 0 "ARG " " NH2" " " 7 0 1 C2 0 0 0 
    232 48 -21.3672 15.739 -29.1192 13 " " " " A 21 0 0 "ARG " " H  " " " 1 0 1 C2 0 0 0 
    233 48 -19.4329 15.4481 -27.3835 13 " " " " A 21 0 0 "ARG " " HA " " " 1 0 1 C2 0 0 0 
    234 48 -18.8304 15.8794 -29.6895 13 " " " " A 21 0 0 "ARG " " HB3" " " 1 0 1 C2 0 0 0 
    235 48 -18.0564 17.2635 -28.9006 13 " " " " A 21 0 0 "ARG " " HB2" " " 1 0 1 C2 0 0 0 
    236 48 -19.7207 18.823 -29.5039 13 " " " " A 21 0 0 "ARG " " HG3" " " 1 0 1 C2 0 0 0 
    237 48 -20.6007 17.4831 -30.4384 13 " " " " A 21 0 0 "ARG " " HG2" " " 1 0 1 C2 0 0 0 
    238 48 -18.3686 17.2162 -31.8478 13 " " " " A 21 0 0 "ARG " " HD3" " " 1 0 1 C2 0 0 0 
    239 48 -17.9459 18.5867 -30.9291 13 " " " " A 21 0 0 "ARG " " HD2" " " 1 0 1 C2 0 0 0 
    240 48 -18.988 19.8967 -32.3887 13 " " " " A 21 0 0 "ARG " " HE " " " 1 0 1 C2 0 0 0 
    241 48 -21.6615 17.2582 -33.8292 13 " " " " A 21 0 0 "ARG " HH12 " " 1 0 1 C2 0 0 0 
    242 48 -20.7044 16.6442 -32.619 13 " " " " A 21 0 0 "ARG " HH11 " " 1 0 1 C2 0 0 0 
    243 48 -21.2086 19.37 -34.9686 13 " " " " A 21 0 0 "ARG " HH22 " " 1 0 1 C2 0 0 0 
    244 48 -20.4888 20.5459 -33.9392 13 " " " " A 21 0 0 "ARG " HH21 " " 1 0 1 C2 0 0 0 
    245 40 -20.2863 18.5792 -26.7853 14 " " " " A 43 0 0 "TYR " " N  " " " 7 0 1 C2 0 0 0 
    246 14 -20.4716 19.7276 -25.7912 14 " " " " A 2 0 0 "TYR " " CA " " " 6 0 1 C2 0 0 0 
    247 14 -21.175 19.3283 -24.4807 14 " " " " A 2 0 0 "TYR " " C  " " " 6 0 1 C2 0 0 0 
    248 23 -21.0087 19.9061 -23.4414 14 " " " " A 70 0 0 "TYR " " O  " " " 8 0 1 C2 0 0 0 
    249 14 -21.2072 20.8917 -26.4376 14 " " " " A 2 0 0 "TYR " " CB " " " 6 0 1 C2 0 0 0 
    250 14 -20.5522 21.7077 -27.5947 14 " " " " A 2 0 0 "TYR " " CG " " " 6 0 1 C2 0 0 0 
    251 14 -19.5148 22.6091 -27.2516 14 " " " " A 2 0 0 "TYR " " CD1" " " 6 0 1 C2 0 0 0 
    252 14 -20.9333 21.6558 -28.9593 14 " " " " A 2 0 0 "TYR " " CD2" " " 6 0 1 C2 0 0 0 
    253 14 -18.7889 23.2763 -28.2624 14 " " " " A 2 0 0 "TYR " " CE1" " " 6 0 1 C2 0 0 0 
    254 14 -20.1885 22.2859 -29.9379 14 " " " " A 2 0 0 "TYR " " CE2" " " 6 0 1 C2 0 0 0 
    255 14 -19.0963 23.1179 -29.6141 14 " " " " A 2 0 0 "TYR " " CZ " " " 6 0 1 C2 0 0 0 
    256 23 -18.2855 23.6373 -30.5759 14 " " " " A 70 0 0 "TYR " " OH " " " 8 0 1 C2 0 0 0 
    257 48 -20.7003 18.712 -27.6969 14 " " " " A 21 0 0 "TYR " " H  " " " 1 0 1 C2 0 0 0 
    258 48 -19.5119 20.0804 -25.4137 14 " " " " A 21 0 0 "TYR " " HA " " " 1 0 1 C2 0 0 0 
    259 48 -21.2691 21.6865 -25.6942 14 " " " " A 21 0 0 "TYR " " HB3" " " 1 0 1 C2 0 0 0 
    260 48 -22.21 20.5647 -26.7123 14 " " " " A 21 0 0 "TYR " " HB2" " " 1 0 1 C2 0 0 0 
    261 48 -19.1041 22.7853 -26.2684 14 " " " " A 21 0 0 "TYR " " HD1" " " 1 0 1 C2 0 0 0 
    262 48 -21.8158 21.1347 -29.2999 14 " " " " A 21 0 0 "TYR " " HD2" " " 1 0 1 C2 0 0 0 
    263 48 -17.8491 23.6752 -27.9102 14 " " " " A 21 0 0 "TYR " " HE1" " " 1 0 1 C2 0 0 0 
    264 48 -20.5057 22.2353 -30.9691 14 " " " " A 21 0 0 "TYR " " HE2" " " 1 0 1 C2 0 0 0 
    265 48 -17.6283 24.1363 -30.1153 14 " " " " A 21 0 0 "TYR " " HH " " " 1 0 1 C2 0 0 0 
    266 40 -21.9062 18.1968 -24.4333 15 " " " " A 43 0 0 "ILE " " N  " " " 7 0 1 C2 0 0 0 
    267 14 -22.6014 17.7059 -23.3043 15 " " " " A 2 0 0 "ILE " " CA " " " 6 0 1 C2 0 0 0 
    268 14 -21.7998 16.6979 -22.4445 15 " " " " A 2 0 0 "ILE " " C  " " " 6 0 1 C2 0 0 0 
    269 23 -21.9614 16.7343 -21.2446 15 " " " " A 70 0 0 "ILE " " O  " " " 8 0 1 C2 0 0 0 
    270 14 -23.9615 17.1812 -23.8062 15 " " " " A 2 0 0 "ILE " " CB " " " 6 0 1 C2 0 0 0 
    271 14 -24.7657 18.24 -24.6387 15 " " " " A 2 0 0 "ILE " " CG1" " " 6 0 1 C2 0 0 0 
    272 14 -24.8489 16.7128 -22.6096 15 " " " " A 2 0 0 "ILE " " CG2" " " 6 0 1 C2 0 0 0 
    273 14 -25.0269 18.0938 -26.1934 15 " " " " A 2 0 0 "ILE " " CD1" " " 6 0 1 C2 0 0 0 
    274 48 -22.098 17.7251 -25.3056 15 " " " " A 21 0 0 "ILE " " H  " " " 1 0 1 C2 0 0 0 
    275 48 -22.9969 18.5479 -22.736 15 " " " " A 21 0 0 "ILE " " HA " " " 1 0 1 C2 0 0 0 
    276 48 -23.7731 16.2423 -24.3268 15 " " " " A 21 0 0 "ILE " " HB " " " 1 0 1 C2 0 0 0 
    277 48 -24.262 19.1758 -24.3967 15 " " " " A 21 0 0 "ILE " HG13 " " 1 0 1 C2 0 0 0 
    278 48 -25.7698 18.3285 -24.2239 15 " " " " A 21 0 0 "ILE " HG12 " " 1 0 1 C2 0 0 0 
    279 48 -24.3322 15.9297 -22.0546 15 " " " " A 21 0 0 "ILE " HG21 " " 1 0 1 C2 0 0 0 
    280 48 -24.9846 17.5098 -21.8785 15 " " " " A 21 0 0 "ILE " HG22 " " 1 0 1 C2 0 0 0 
    281 48 -25.8721 16.4716 -22.8976 15 " " " " A 21 0 0 "ILE " HG23 " " 1 0 1 C2 0 0 0 
    282 48 -24.1178 17.745 -26.6833 15 " " " " A 21 0 0 "ILE " HD11 " " 1 0 1 C2 0 0 0 
    283 48 -25.7662 17.3147 -26.3788 15 " " " " A 21 0 0 "ILE " HD12 " " 1 0 1 C2 0 0 0 
    284 48 -25.3739 18.9826 -26.7204 15 " " " " A 21 0 0 "ILE " HD13 " " 1 0 1 C2 0 0 0 
    285 40 -20.9116 15.9295 -23.0479 16 " " " " A 43 0 0 "VAL " " N  " " " 7 0 1 C2 0 0 0 
    286 14 -20.0588 14.8517 -22.4859 16 " " " " A 2 0 0 "VAL " " CA " " " 6 0 1 C2 0 0 0 
    287 14 -18.9031 15.4631 -21.7824 16 " " " " A 2 0 0 "VAL " " C  " " " 6 0 1 C2 0 0 0 
    288 23 -18.4672 14.8064 -20.8289 16 " " " " A 70 0 0 "VAL " " O  " " " 8 0 1 C2 0 0 0 
    289 14 -19.5788 13.8236 -23.5583 16 " " " " A 2 0 0 "VAL " " CB " " " 6 0 1 C2 0 0 0 
    290 14 -18.7211 12.6792 -22.8888 16 " " " " A 2 0 0 "VAL " " CG1" " " 6 0 1 C2 0 0 0 
    291 14 -20.6582 13.2378 -24.4647 16 " " " " A 2 0 0 "VAL " " CG2" " " 6 0 1 C2 0 0 0 
    292 48 -20.6536 16.2363 -23.975 16 " " " " A 21 0 0 "VAL " " H  " " " 1 0 1 C2 0 0 0 
    293 48 -20.726 14.2506 -21.8681 16 " " " " A 21 0 0 "VAL " " HA " " " 1 0 1 C2 0 0 0 
    294 48 -18.9164 14.3731 -24.2271 16 " " " " A 21 0 0 "VAL " " HB " " " 1 0 1 C2 0 0 0 
    295 48 -17.8158 13.0951 -22.4466 16 " " " " A 21 0 0 "VAL " HG11 " " 1 0 1 C2 0 0 0 
    296 48 -19.2872 12.2521 -22.061 16 " " " " A 21 0 0 "VAL " HG12 " " 1 0 1 C2 0 0 0 
    297 48 -18.3794 11.9051 -23.5758 16 " " " " A 21 0 0 "VAL " HG13 " " 1 0 1 C2 0 0 0 
    298 48 -20.4851 12.5991 -25.3309 16 " " " " A 21 0 0 "VAL " HG21 " " 1 0 1 C2 0 0 0 
    299 48 -21.2664 12.6174 -23.8065 16 " " " " A 21 0 0 "VAL " HG22 " " 1 0 1 C2 0 0 0 
    300 48 -21.3432 14.0227 -24.7855 16 " " " " A 21 0 0 "VAL " HG23 " " 1 0 1 C2 0 0 0 
    301 40 -18.4361 16.6444 -22.272 17 " " " " A 43 0 0 "ILE " " N  " " " 7 0 1 C2 0 0 0 
    302 14 -17.475 17.3823 -21.4762 17 " " " " A 2 0 0 "ILE " " CA " " " 6 0 1 C2 0 0 0 
    303 14 -18.2541 18.003 -20.3788 17 " " " " A 2 0 0 "ILE " " C  " " " 6 0 1 C2 0 0 0 
    304 23 -17.8138 18.0367 -19.2635 17 " " " " A 70 0 0 "ILE " " O  " " " 8 0 1 C2 0 0 0 
    305 14 -16.7605 18.4577 -22.3447 17 " " " " A 2 0 0 "ILE " " CB " " " 6 0 1 C2 0 0 0 
    306 14 -15.4413 18.9381 -21.6872 17 " " " " A 2 0 0 "ILE " " CG1" " " 6 0 1 C2 0 0 0 
    307 14 -17.6183 19.7066 -22.6964 17 " " " " A 2 0 0 "ILE " " CG2" " " 6 0 1 C2 0 0 0 
    308 14 -14.3073 19.0646 -22.6631 17 " " " " A 2 0 0 "ILE " " CD1" " " 6 0 1 C2 0 0 0 
    309 48 -18.9026 17.105 -23.0404 17 " " " " A 21 0 0 "ILE " " H  " " " 1 0 1 C2 0 0 0 
    310 48 -16.7275 16.7909 -20.9473 17 " " " " A 21 0 0 "ILE " " HA " " " 1 0 1 C2 0 0 0 
    311 48 -16.5063 18.0719 -23.3319 17 " " " " A 21 0 0 "ILE " " HB " " " 1 0 1 C2 0 0 0 
    312 48 -15.101 18.1618 -21.0018 17 " " " " A 21 0 0 "ILE " HG13 " " 1 0 1 C2 0 0 0 
    313 48 -15.5152 19.8935 -21.1678 17 " " " " A 21 0 0 "ILE " HG12 " " 1 0 1 C2 0 0 0 
    314 48 -18.6067 19.4053 -23.0432 17 " " " " A 21 0 0 "ILE " HG21 " " 1 0 1 C2 0 0 0 
    315 48 -17.8485 20.2865 -21.8027 17 " " " " A 21 0 0 "ILE " HG22 " " 1 0 1 C2 0 0 0 
    316 48 -17.137 20.3211 -23.4573 17 " " " " A 21 0 0 "ILE " HG23 " " 1 0 1 C2 0 0 0 
    317 48 -13.3312 19.1011 -22.1794 17 " " " " A 21 0 0 "ILE " HD11 " " 1 0 1 C2 0 0 0 
    318 48 -14.3366 18.2636 -23.4017 17 " " " " A 21 0 0 "ILE " HD12 " " 1 0 1 C2 0 0 0 
    319 48 -14.4389 19.995 -23.2156 17 " " " " A 21 0 0 "ILE " HD13 " " 1 0 1 C2 0 0 0 
    320 40 -19.475 18.4711 -20.695 18 " " " " A 43 0 0 "GLY " " N  " " " 7 0 1 C2 0 0 0 
    321 14 -20.2934 19.1941 -19.6947 18 " " " " A 2 0 0 "GLY " " CA " " " 6 0 1 C2 0 0 0 
    322 14 -20.6682 18.4461 -18.4313 18 " " " " A 2 0 0 "GLY " " C  " " " 6 0 1 C2 0 0 0 
    323 23 -20.3219 18.9106 -17.3387 18 " " " " A 70 0 0 "GLY " " O  " " " 8 0 1 C2 0 0 0 
    324 48 -19.8426 18.3389 -21.6264 18 " " " " A 21 0 0 "GLY " " H  " " " 1 0 1 C2 0 0 0 
    325 48 -21.2431 19.4483 -20.1656 18 " " " " A 21 0 0 "GLY " " HA3" " " 1 0 1 C2 0 0 0 
    326 48 -19.7892 20.0947 -19.3443 18 " " " " A 21 0 0 "GLY " " HA2" " " 1 0 1 C2 0 0 0 
    327 40 -21.3732 17.3761 -18.5857 19 " " " " A 43 0 0 "VAL " " N  " " " 7 0 1 C2 0 0 0 
    328 14 -21.7706 16.4793 -17.5259 19 " " " " A 2 0 0 "VAL " " CA " " " 6 0 1 C2 0 0 0 
    329 14 -20.5656 15.9567 -16.6372 19 " " " " A 2 0 0 "VAL " " C  " " " 6 0 1 C2 0 0 0 
    330 23 -20.6773 15.8898 -15.4403 19 " " " " A 70 0 0 "VAL " " O  " " " 8 0 1 C2 0 0 0 
    331 14 -22.6419 15.2884 -18.0563 19 " " " " A 2 0 0 "VAL " " CB " " " 6 0 1 C2 0 0 0 
    332 14 -22.9471 14.362 -16.905 19 " " " " A 2 0 0 "VAL " " CG1" " " 6 0 1 C2 0 0 0 
    333 14 -23.9979 15.8638 -18.6049 19 " " " " A 2 0 0 "VAL " " CG2" " " 6 0 1 C2 0 0 0 
    334 48 -21.6489 17.1028 -19.5181 19 " " " " A 21 0 0 "VAL " " H  " " " 1 0 1 C2 0 0 0 
    335 48 -22.4675 17.078 -16.9393 19 " " " " A 21 0 0 "VAL " " HA " " " 1 0 1 C2 0 0 0 
    336 48 -22.1378 14.7306 -18.8455 19 " " " " A 21 0 0 "VAL " " HB " " " 1 0 1 C2 0 0 0 
    337 48 -22.1876 13.7287 -16.4467 19 " " " " A 21 0 0 "VAL " HG11 " " 1 0 1 C2 0 0 0 
    338 48 -23.265 15.0064 -16.0853 19 " " " " A 21 0 0 "VAL " HG12 " " 1 0 1 C2 0 0 0 
    339 48 -23.7357 13.6571 -17.1682 19 " " " " A 21 0 0 "VAL " HG13 " " 1 0 1 C2 0 0 0 
    340 48 -23.9485 16.638 -19.3707 19 " " " " A 21 0 0 "VAL " HG21 " " 1 0 1 C2 0 0 0 
    341 48 -24.612 15.1174 -19.1088 19 " " " " A 21 0 0 "VAL " HG22 " " 1 0 1 C2 0 0 0 
    342 48 -24.5796 16.3078 -17.7971 19 " " " " A 21 0 0 "VAL " HG23 " " 1 0 1 C2 0 0 0 
    343 40 -19.4685 15.5455 -17.2618 20 " " " " A 43 0 0 "MET " " N  " " " 7 0 1 C2 0 0 0 
    344 14 -18.4362 14.7405 -16.5852 20 " " " " A 2 0 0 "MET " " CA " " " 6 0 1 C2 0 0 0 
    345 14 -17.4873 15.743 -15.9362 20 " " " " A 2 0 0 "MET " " C  " " " 6 0 1 C2 0 0 0 
    346 23 -17.0602 15.5003 -14.7882 20 " " " " A 70 0 0 "MET " " O  " " " 8 0 1 C2 0 0 0 
    347 14 -17.6594 14.0657 -17.7927 20 " " " " A 2 0 0 "MET " " CB " " " 6 0 1 C2 0 0 0 
    348 14 -18.3214 12.7597 -18.2313 20 " " " " A 2 0 0 "MET " " CG " " " 6 0 1 C2 0 0 0 
    349 52 -18.0722 11.4649 -16.9578 20 " " " " A 13 0 0 "MET " " SD " " " 16 0 1 C2 0 0 0 
    350 14 -16.2288 11.3949 -16.7812 20 " " " " A 2 0 0 "MET " " CE " " " 6 0 1 C2 0 0 0 
    351 48 -19.3687 15.5876 -18.266 20 " " " " A 21 0 0 "MET " " H  " " " 1 0 1 C2 0 0 0 
    352 48 -18.9285 13.9915 -15.9649 20 " " " " A 21 0 0 "MET " " HA " " " 1 0 1 C2 0 0 0 
    353 48 -16.6337 13.8487 -17.4945 20 " " " " A 21 0 0 "MET " " HB3" " " 1 0 1 C2 0 0 0 
    354 48 -17.5916 14.7014 -18.6755 20 " " " " A 21 0 0 "MET " " HB2" " " 1 0 1 C2 0 0 0 
    355 48 -17.9039 12.4081 -19.1748 20 " " " " A 21 0 0 "MET " " HG3" " " 1 0 1 C2 0 0 0 
    356 48 -19.377 12.8698 -18.4796 20 " " " " A 21 0 0 "MET " " HG2" " " 1 0 1 C2 0 0 0 
    357 48 -15.8892 12.184 -16.1104 20 " " " " A 21 0 0 "MET " " HE1" " " 1 0 1 C2 0 0 0 
    358 48 -16.0053 10.405 -16.3834 20 " " " " A 21 0 0 "MET " " HE2" " " 1 0 1 C2 0 0 0 
    359 48 -15.8787 11.4296 -17.8128 20 " " " " A 21 0 0 "MET " " HE3" " " 1 0 1 C2 0 0 0 
    360 40 -17.0725 16.8351 -16.5874 21 " " " " A 43 0 0 "VAL " " N  " " " 7 0 1 C2 0 0 0 
    361 14 -16.1822 17.8344 -16.042 21 " " " " A 2 0 0 "VAL " " CA " " " 6 0 1 C2 0 0 0 
    362 14 -16.8933 18.593 -14.9709 21 " " " " A 2 0 0 "VAL " " C  " " " 6 0 1 C2 0 0 0 
    363 23 -16.2256 19.0134 -14.0262 21 " " " " A 70 0 0 "VAL " " O  " " " 8 0 1 C2 0 0 0 
    364 14 -15.5671 18.7125 -17.1443 21 " " " " A 2 0 0 "VAL " " CB " " " 6 0 1 C2 0 0 0 
    365 14 -14.6042 19.6547 -16.4962 21 " " " " A 2 0 0 "VAL " " CG1" " " 6 0 1 C2 0 0 0 
    366 14 -14.8531 17.8277 -18.1476 21 " " " " A 2 0 0 "VAL " " CG2" " " 6 0 1 C2 0 0 0 
    367 48 -17.4129 17.0526 -17.5131 21 " " " " A 21 0 0 "VAL " " H  " " " 1 0 1 C2 0 0 0 
    368 48 -15.3184 17.4497 -15.4999 21 " " " " A 21 0 0 "VAL " " HA " " " 1 0 1 C2 0 0 0 
    369 48 -16.2787 19.3661 -17.6488 21 " " " " A 21 0 0 "VAL " " HB " " " 1 0 1 C2 0 0 0 
    370 48 -15.1477 20.462 -16.0054 21 " " " " A 21 0 0 "VAL " HG11 " " 1 0 1 C2 0 0 0 
    371 48 -13.9677 19.1725 -15.7542 21 " " " " A 21 0 0 "VAL " HG12 " " 1 0 1 C2 0 0 0 
    372 48 -13.9779 20.1523 -17.2366 21 " " " " A 21 0 0 "VAL " HG13 " " 1 0 1 C2 0 0 0 
    373 48 -13.9234 18.2908 -18.4783 21 " " " " A 21 0 0 "VAL " HG21 " " 1 0 1 C2 0 0 0 
    374 48 -14.6682 16.8065 -17.8144 21 " " " " A 21 0 0 "VAL " HG22 " " 1 0 1 C2 0 0 0 
    375 48 -15.4393 17.8164 -19.0665 21 " " " " A 21 0 0 "VAL " HG23 " " 1 0 1 C2 0 0 0 
    376 40 -18.2505 18.5808 -14.822 22 " " " " A 43 0 0 "ALA " " N  " " " 7 0 1 C2 0 0 0 
    377 14 -18.981 19.1555 -13.6882 22 " " " " A 2 0 0 "ALA " " CA " " " 6 0 1 C2 0 0 0 
    378 14 -18.8473 18.1856 -12.4562 22 " " " " A 2 0 0 "ALA " " C  " " " 6 0 1 C2 0 0 0 
    379 23 -18.473 18.5363 -11.3607 22 " " " " A 70 0 0 "ALA " " O  " " " 8 0 1 C2 0 0 0 
    380 14 -20.4747 19.3262 -14.125 22 " " " " A 2 0 0 "ALA " " CB " " " 6 0 1 C2 0 0 0 
    381 48 -18.8515 18.2355 -15.5566 22 " " " " A 21 0 0 "ALA " " H  " " " 1 0 1 C2 0 0 0 
    382 48 -18.4826 20.0875 -13.4216 22 " " " " A 21 0 0 "ALA " " HA " " " 1 0 1 C2 0 0 0 
    383 48 -21.0431 19.8162 -13.3345 22 " " " " A 21 0 0 "ALA " " HB1" " " 1 0 1 C2 0 0 0 
    384 48 -20.593 19.9902 -14.9813 22 " " " " A 21 0 0 "ALA " " HB2" " " 1 0 1 C2 0 0 0 
    385 48 -20.9751 18.3932 -14.3846 22 " " " " A 21 0 0 "ALA " " HB3" " " 1 0 1 C2 0 0 0 
    386 40 -19.1063 16.864 -12.6716 23 " " " " A 43 0 0 "LEU " " N  " " " 7 0 1 C2 0 0 0 
    387 14 -19.0765 15.749 -11.7226 23 " " " " A 2 0 0 "LEU " " CA " " " 6 0 1 C2 0 0 0 
    388 14 -17.6813 15.6446 -11.1428 23 " " " " A 2 0 0 "LEU " " C  " " " 6 0 1 C2 0 0 0 
    389 23 -17.5494 15.5228 -9.92558 23 " " " " A 70 0 0 "LEU " " O  " " " 8 0 1 C2 0 0 0 
    390 14 -19.4819 14.4546 -12.3875 23 " " " " A 2 0 0 "LEU " " CB " " " 6 0 1 C2 0 0 0 
    391 14 -20.9814 14.1117 -12.3846 23 " " " " A 2 0 0 "LEU " " CG " " " 6 0 1 C2 0 0 0 
    392 14 -21.3125 12.9705 -13.3778 23 " " " " A 2 0 0 "LEU " " CD1" " " 6 0 1 C2 0 0 0 
    393 14 -21.4662 13.7823 -10.983 23 " " " " A 2 0 0 "LEU " " CD2" " " 6 0 1 C2 0 0 0 
    394 48 -19.434 16.656 -13.6041 23 " " " " A 21 0 0 "LEU " " H  " " " 1 0 1 C2 0 0 0 
    395 48 -19.8519 16.01 -11.0023 23 " " " " A 21 0 0 "LEU " " HA " " " 1 0 1 C2 0 0 0 
    396 48 -18.953 13.6365 -11.8985 23 " " " " A 21 0 0 "LEU " " HB3" " " 1 0 1 C2 0 0 0 
    397 48 -19.0541 14.4314 -13.3897 23 " " " " A 21 0 0 "LEU " " HB2" " " 1 0 1 C2 0 0 0 
    398 48 -21.536 15.0209 -12.6166 23 " " " " A 21 0 0 "LEU " " HG " " " 1 0 1 C2 0 0 0 
    399 48 -20.8304 12.055 -13.0349 23 " " " " A 21 0 0 "LEU " HD11 " " 1 0 1 C2 0 0 0 
    400 48 -22.3359 12.6433 -13.5613 23 " " " " A 21 0 0 "LEU " HD12 " " 1 0 1 C2 0 0 0 
    401 48 -20.8864 13.183 -14.3583 23 " " " " A 21 0 0 "LEU " HD13 " " 1 0 1 C2 0 0 0 
    402 48 -20.6605 13.2583 -10.4689 23 " " " " A 21 0 0 "LEU " HD21 " " 1 0 1 C2 0 0 0 
    403 48 -21.6168 14.6657 -10.3625 23 " " " " A 21 0 0 "LEU " HD22 " " 1 0 1 C2 0 0 0 
    404 48 -22.417 13.2559 -10.8992 23 " " " " A 21 0 0 "LEU " HD23 " " 1 0 1 C2 0 0 0 
    405 40 -16.6431 15.8126 -12.0051 24 " " " " A 43 0 0 "CYS " " N  " " " 7 0 1 C2 0 0 0 
    406 14 -15.2289 15.7754 -11.5988 24 " " " " A 2 0 0 "CYS " " CA " " " 6 0 1 C2 0 0 0 
    407 14 -14.8116 17.0157 -10.7149 24 " " " " A 2 0 0 "CYS " " C  " " " 6 0 1 C2 0 0 0 
    408 23 -14.4048 16.9078 -9.5787 24 " " " " A 70 0 0 "CYS " " O  " " " 8 0 1 C2 0 0 0 
    409 14 -14.245 15.7195 -12.8347 24 " " " " A 2 0 0 "CYS " " CB " " " 6 0 1 C2 0 0 0 
    410 52 -14.3698 14.1914 -13.7513 24 " " " " A 13 0 0 "CYS " " SG " " " 16 0 1 C2 0 0 0 
    411 48 -16.9244 15.8358 -12.9749 24 " " " " A 21 0 0 "CYS " " H  " " " 1 0 1 C2 0 0 0 
    412 48 -15.0547 14.9178 -10.949 24 " " " " A 21 0 0 "CYS " " HA " " " 1 0 1 C2 0 0 0 
    413 48 -13.2503 15.8499 -12.4087 24 " " " " A 21 0 0 "CYS " " HB3" " " 1 0 1 C2 0 0 0 
    414 48 -14.4728 16.6369 -13.3776 24 " " " " A 21 0 0 "CYS " " HB2" " " 1 0 1 C2 0 0 0 
    415 48 -15.6102 14.3098 -14.2332 24 " " " " A 21 0 0 "CYS " " HG " " " 1 0 1 C2 0 0 0 
    416 40 -14.9931 18.2295 -11.2465 25 " " " " A 43 0 0 "LEU " " N  " " " 7 0 1 C2 0 0 0 
    417 14 -14.6922 19.4332 -10.4945 25 " " " " A 2 0 0 "LEU " " CA " " " 6 0 1 C2 0 0 0 
    418 14 -15.4979 19.6007 -9.18196 25 " " " " A 2 0 0 "LEU " " C  " " " 6 0 1 C2 0 0 0 
    419 23 -14.8832 19.8566 -8.14664 25 " " " " A 70 0 0 "LEU " " O  " " " 8 0 1 C2 0 0 0 
    420 14 -14.9655 20.6823 -11.3136 25 " " " " A 2 0 0 "LEU " " CB " " " 6 0 1 C2 0 0 0 
    421 14 -14.0441 20.9622 -12.4823 25 " " " " A 2 0 0 "LEU " " CG " " " 6 0 1 C2 0 0 0 
    422 14 -14.7706 21.8504 -13.4939 25 " " " " A 2 0 0 "LEU " " CD1" " " 6 0 1 C2 0 0 0 
    423 14 -12.7157 21.6411 -12.1889 25 " " " " A 2 0 0 "LEU " " CD2" " " 6 0 1 C2 0 0 0 
    424 48 -15.2742 18.3413 -12.2101 25 " " " " A 21 0 0 "LEU " " H  " " " 1 0 1 C2 0 0 0 
    425 48 -13.636 19.2928 -10.2648 25 " " " " A 21 0 0 "LEU " " HA " " " 1 0 1 C2 0 0 0 
    426 48 -14.8743 21.594 -10.7232 25 " " " " A 21 0 0 "LEU " " HB3" " " 1 0 1 C2 0 0 0 
    427 48 -15.9882 20.5358 -11.6611 25 " " " " A 21 0 0 "LEU " " HB2" " " 1 0 1 C2 0 0 0 
    428 48 -13.8735 20.0085 -12.9818 25 " " " " A 21 0 0 "LEU " " HG " " " 1 0 1 C2 0 0 0 
    429 48 -14.9483 22.9007 -13.263 25 " " " " A 21 0 0 "LEU " HD11 " " 1 0 1 C2 0 0 0 
    430 48 -14.3462 21.9104 -14.4961 25 " " " " A 21 0 0 "LEU " HD12 " " 1 0 1 C2 0 0 0 
    431 48 -15.7769 21.4503 -13.6183 25 " " " " A 21 0 0 "LEU " HD13 " " 1 0 1 C2 0 0 0 
    432 48 -12.0819 21.8093 -13.0595 25 " " " " A 21 0 0 "LEU " HD21 " " 1 0 1 C2 0 0 0 
    433 48 -12.759 22.594 -11.6616 25 " " " " A 21 0 0 "LEU " HD22 " " 1 0 1 C2 0 0 0 
    434 48 -12.1383 20.9812 -11.5414 25 " " " " A 21 0 0 "LEU " HD23 " " 1 0 1 C2 0 0 0 
    435 40 -16.8067 19.3903 -9.19465 26 " " " " A 43 0 0 "GLY " " N  " " " 7 0 1 C2 0 0 0 
    436 14 -17.7387 19.2825 -8.0821 26 " " " " A 2 0 0 "GLY " " CA " " " 6 0 1 C2 0 0 0 
    437 14 -17.322 18.2202 -7.06284 26 " " " " A 2 0 0 "GLY " " C  " " " 6 0 1 C2 0 0 0 
    438 23 -17.2571 18.4599 -5.85313 26 " " " " A 70 0 0 "GLY " " O  " " " 8 0 1 C2 0 0 0 
    439 48 -17.1547 19.0393 -10.0755 26 " " " " A 21 0 0 "GLY " " H  " " " 1 0 1 C2 0 0 0 
    440 48 -18.8042 19.2399 -8.30817 26 " " " " A 21 0 0 "GLY " " HA3" " " 1 0 1 C2 0 0 0 
    441 48 -17.6108 20.2558 -7.60838 26 " " " " A 21 0 0 "GLY " " HA2" " " 1 0 1 C2 0 0 0 
    442 40 -17.0866 16.9839 -7.56027 27 " " " " A 43 0 0 "GLY " " N  " " " 7 0 1 C2 0 0 0 
    443 14 -16.5328 15.8253 -6.78708 27 " " " " A 2 0 0 "GLY " " CA " " " 6 0 1 C2 0 0 0 
    444 14 -15.1412 16.105 -6.16752 27 " " " " A 2 0 0 "GLY " " C  " " " 6 0 1 C2 0 0 0 
    445 23 -14.8511 15.5804 -5.07776 27 " " " " A 70 0 0 "GLY " " O  " " " 8 0 1 C2 0 0 0 
    446 48 -17.4618 16.7123 -8.4578 27 " " " " A 21 0 0 "GLY " " H  " " " 1 0 1 C2 0 0 0 
    447 48 -16.3729 15.0307 -7.51592 27 " " " " A 21 0 0 "GLY " " HA3" " " 1 0 1 C2 0 0 0 
    448 48 -17.3735 15.42 -6.22391 27 " " " " A 21 0 0 "GLY " " HA2" " " 1 0 1 C2 0 0 0 
    449 40 -14.4138 17.1818 -6.65807 28 " " " " A 43 0 0 "GLY " " N  " " " 7 0 1 C2 0 0 0 
    450 14 -13.1612 17.5275 -5.9613 28 " " " " A 2 0 0 "GLY " " CA " " " 6 0 1 C2 0 0 0 
    451 14 -13.5076 18.4856 -4.79283 28 " " " " A 2 0 0 "GLY " " C  " " " 6 0 1 C2 0 0 0 
    452 23 -13.0862 18.1007 -3.71813 28 " " " " A 70 0 0 "GLY " " O  " " " 8 0 1 C2 0 0 0 
    453 48 -14.7385 17.6448 -7.49495 28 " " " " A 21 0 0 "GLY " " H  " " " 1 0 1 C2 0 0 0 
    454 48 -12.4797 17.8979 -6.72716 28 " " " " A 21 0 0 "GLY " " HA3" " " 1 0 1 C2 0 0 0 
    455 48 -12.5828 16.7129 -5.52544 28 " " " " A 21 0 0 "GLY " " HA2" " " 1 0 1 C2 0 0 0 
    456 40 -14.4764 19.3936 -4.98882 29 " " " " A 43 0 0 "VAL " " N  " " " 7 0 1 C2 0 0 0 
    457 14 -15.0785 20.2699 -3.96994 29 " " " " A 2 0 0 "VAL " " CA " " " 6 0 1 C2 0 0 0 
    458 14 -15.8379 19.4063 -2.89308 29 " " " " A 2 0 0 "VAL " " C  " " " 6 0 1 C2 0 0 0 
    459 23 -15.6542 19.6139 -1.69107 29 " " " " A 70 0 0 "VAL " " O  " " " 8 0 1 C2 0 0 0 
    460 14 -15.9857 21.4032 -4.55723 29 " " " " A 2 0 0 "VAL " " CB " " " 6 0 1 C2 0 0 0 
    461 14 -16.5729 22.3297 -3.5107 29 " " " " A 2 0 0 "VAL " " CG1" " " 6 0 1 C2 0 0 0 
    462 14 -15.2751 22.2081 -5.69692 29 " " " " A 2 0 0 "VAL " " CG2" " " 6 0 1 C2 0 0 0 
    463 48 -14.5906 19.6949 -5.94605 29 " " " " A 21 0 0 "VAL " " H  " " " 1 0 1 C2 0 0 0 
    464 48 -14.1586 20.5337 -3.44807 29 " " " " A 21 0 0 "VAL " " HA " " " 1 0 1 C2 0 0 0 
    465 48 -16.8441 20.8367 -4.91808 29 " " " " A 21 0 0 "VAL " " HB " " " 1 0 1 C2 0 0 0 
    466 48 -15.8314 22.6576 -2.78215 29 " " " " A 21 0 0 "VAL " HG11 " " 1 0 1 C2 0 0 0 
    467 48 -16.9769 23.1946 -4.03678 29 " " " " A 21 0 0 "VAL " HG12 " " 1 0 1 C2 0 0 0 
    468 48 -17.2947 21.811 -2.8798 29 " " " " A 21 0 0 "VAL " HG13 " " 1 0 1 C2 0 0 0 
    469 48 -14.271 22.574 -5.48237 29 " " " " A 21 0 0 "VAL " HG21 " " 1 0 1 C2 0 0 0 
    470 48 -15.1718 21.6394 -6.62102 29 " " " " A 21 0 0 "VAL " HG22 " " 1 0 1 C2 0 0 0 
    471 48 -15.9109 23.069 -5.90353 29 " " " " A 21 0 0 "VAL " HG23 " " 1 0 1 C2 0 0 0 
    472 40 -16.5339 18.3247 -3.26065 30 " " " " A 43 0 0 "TYR " " N  " " " 7 0 1 C2 0 0 0 
    473 14 -17.0997 17.2451 -2.41202 30 " " " " A 2 0 0 "TYR " " CA " " " 6 0 1 C2 0 0 0 
    474 14 -16.0252 16.3169 -1.75855 30 " " " " A 2 0 0 "TYR " " C  " " " 6 0 1 C2 0 0 0 
    475 23 -16.1768 16.0079 -0.596765 30 " " " " A 70 0 0 "TYR " " O  " " " 8 0 1 C2 0 0 0 
    476 14 -17.9739 16.3081 -3.29493 30 " " " " A 2 0 0 "TYR " " CB " " " 6 0 1 C2 0 0 0 
    477 14 -18.9125 15.2644 -2.79718 30 " " " " A 2 0 0 "TYR " " CG " " " 6 0 1 C2 0 0 0 
    478 14 -19.7241 15.4992 -1.65013 30 " " " " A 2 0 0 "TYR " " CD1" " " 6 0 1 C2 0 0 0 
    479 14 -18.9633 14.0548 -3.44866 30 " " " " A 2 0 0 "TYR " " CD2" " " 6 0 1 C2 0 0 0 
    480 14 -20.5424 14.3994 -1.1892 30 " " " " A 2 0 0 "TYR " " CE1" " " 6 0 1 C2 0 0 0 
    481 14 -19.8101 13.0324 -3.03596 30 " " " " A 2 0 0 "TYR " " CE2" " " 6 0 1 C2 0 0 0 
    482 14 -20.482 13.1642 -1.85406 30 " " " " A 2 0 0 "TYR " " CZ " " " 6 0 1 C2 0 0 0 
    483 23 -21.3475 12.1387 -1.47731 30 " " " " A 70 0 0 "TYR " " OH " " " 8 0 1 C2 0 0 0 
    484 48 -16.8182 18.2575 -4.22751 30 " " " " A 21 0 0 "TYR " " H  " " " 1 0 1 C2 0 0 0 
    485 48 -17.6235 17.6021 -1.52528 30 " " " " A 21 0 0 "TYR " " HA " " " 1 0 1 C2 0 0 0 
    486 48 -17.3415 15.8742 -4.06949 30 " " " " A 21 0 0 "TYR " " HB3" " " 1 0 1 C2 0 0 0 
    487 48 -18.5491 16.9808 -3.93107 30 " " " " A 21 0 0 "TYR " " HB2" " " 1 0 1 C2 0 0 0 
    488 48 -19.759 16.413 -1.07562 30 " " " " A 21 0 0 "TYR " " HD1" " " 1 0 1 C2 0 0 0 
    489 48 -18.3007 13.8036 -4.26374 30 " " " " A 21 0 0 "TYR " " HD2" " " 1 0 1 C2 0 0 0 
    490 48 -21.1235 14.4665 -0.281285 30 " " " " A 21 0 0 "TYR " " HE1" " " 1 0 1 C2 0 0 0 
    491 48 -19.8005 12.0796 -3.54432 30 " " " " A 21 0 0 "TYR " " HE2" " " 1 0 1 C2 0 0 0 
    492 48 -21.5367 12.3545 -0.576936 30 " " " " A 21 0 0 "TYR " " HH " " " 1 0 1 C2 0 0 0 
    493 40 -14.9061 16.0048 -2.43365 31 " " " " A 43 0 0 "GLY " " N  " " " 7 0 1 C2 0 0 0 
    494 14 -14.0052 14.8546 -2.18496 31 " " " " A 2 0 0 "GLY " " CA " " " 6 0 1 C2 0 0 0 
    495 14 -12.8174 15.2215 -1.23539 31 " " " " A 2 0 0 "GLY " " C  " " " 6 0 1 C2 0 0 0 
    496 23 -12.1388 14.2643 -0.941967 31 " " " " A 70 0 0 "GLY " " O  " " " 8 0 1 C2 0 0 0 
    497 48 -14.8819 16.407 -3.35979 31 " " " " A 21 0 0 "GLY " " H  " " " 1 0 1 C2 0 0 0 
    498 48 -13.5828 14.6131 -3.16036 31 " " " " A 21 0 0 "GLY " " HA3" " " 1 0 1 C2 0 0 0 
    499 48 -14.4893 14.0082 -1.69769 31 " " " " A 21 0 0 "GLY " " HA2" " " 1 0 1 C2 0 0 0 
    500 40 -12.6582 16.4696 -0.748301 32 " " " " A 43 0 0 "ILE " " N  " " " 7 0 1 C2 0 0 0 
    501 14 -11.4945 16.8921 0.081761 32 " " " " A 2 0 0 "ILE " " CA " " " 6 0 1 C2 0 0 0 
    502 14 -11.8762 16.7652 1.54907 32 " " " " A 2 0 0 "ILE " " C  " " " 6 0 1 C2 0 0 0 
    503 23 -11.4895 17.5765 2.36322 32 " " " " A 70 0 0 "ILE " " O  " " " 8 0 1 C2 0 0 0 
    504 14 -11.0634 18.3136 -0.308965 32 " " " " A 2 0 0 "ILE " " CB " " " 6 0 1 C2 0 0 0 
    505 14 -12.0507 19.4731 -0.189001 32 " " " " A 2 0 0 "ILE " " CG1" " " 6 0 1 C2 0 0 0 
    506 14 -10.3509 18.2743 -1.68114 32 " " " " A 2 0 0 "ILE " " CG2" " " 6 0 1 C2 0 0 0 
    507 14 -11.4769 20.8171 0.216684 32 " " " " A 2 0 0 "ILE " " CD1" " " 6 0 1 C2 0 0 0 
    508 48 -13.3793 17.163 -0.887889 32 " " " " A 21 0 0 "ILE " " H  " " " 1 0 1 C2 0 0 0 
    509 48 -10.6699 16.2067 -0.113947 32 " " " " A 21 0 0 "ILE " " HA " " " 1 0 1 C2 0 0 0 
    510 48 -10.218 18.5961 0.318396 32 " " " " A 21 0 0 "ILE " " HB " " " 1 0 1 C2 0 0 0 
    511 48 -12.7944 19.2077 0.562472 32 " " " " A 21 0 0 "ILE " HG13 " " 1 0 1 C2 0 0 0 
    512 48 -12.6127 19.6465 -1.10673 32 " " " " A 21 0 0 "ILE " HG12 " " 1 0 1 C2 0 0 0 
    513 48 -9.53411 17.5649 -1.81472 32 " " " " A 21 0 0 "ILE " HG21 " " 1 0 1 C2 0 0 0 
    514 48 -11.0225 18.226 -2.5383 32 " " " " A 21 0 0 "ILE " HG22 " " 1 0 1 C2 0 0 0 
    515 48 -9.9157 19.273 -1.71681 32 " " " " A 21 0 0 "ILE " HG23 " " 1 0 1 C2 0 0 0 
    516 48 -12.1643 21.6621 0.17845 32 " " " " A 21 0 0 "ILE " HD11 " " 1 0 1 C2 0 0 0 
    517 48 -10.906 20.8223 1.14523 32 " " " " A 21 0 0 "ILE " HD12 " " 1 0 1 C2 0 0 0 
    518 48 -10.718 21.164 -0.484597 32 " " " " A 21 0 0 "ILE " HD13 " " 1 0 1 C2 0 0 0 
    519 40 -12.7006 15.7579 1.88303 33 " " " " A 43 0 0 "SER " " N  " " " 7 0 1 C2 0 0 0 
    520 14 -13.0172 15.289 3.24163 33 " " " " A 2 0 0 "SER " " CA " " " 6 0 1 C2 0 0 0 
    521 14 -13.0599 13.7863 3.41792 33 " " " " A 2 0 0 "SER " " C  " " " 6 0 1 C2 0 0 0 
    522 23 -13.6766 13.424 4.41253 33 " " " " A 70 0 0 "SER " " O  " " " 8 0 1 C2 0 0 0 
    523 14 -14.2113 16.057 3.78173 33 " " " " A 2 0 0 "SER " " CB " " " 6 0 1 C2 0 0 0 
    524 23 -15.4207 15.6373 3.1382 33 " " " " A 70 0 0 "SER " " OG " " " 8 0 1 C2 0 0 0 
    525 48 -12.8975 15.0891 1.15225 33 " " " " A 21 0 0 "SER " " H  " " " 1 0 1 C2 0 0 0 
    526 48 -12.2032 15.5098 3.93212 33 " " " " A 21 0 0 "SER " " HA " " " 1 0 1 C2 0 0 0 
    527 48 -13.9094 17.0971 3.65855 33 " " " " A 21 0 0 "SER " " HB3" " " 1 0 1 C2 0 0 0 
    528 48 -14.2765 15.8775 4.85487 33 " " " " A 21 0 0 "SER " " HB2" " " 1 0 1 C2 0 0 0 
    529 48 -15.4609 16.2736 2.44071 33 " " " " A 21 0 0 "SER " " HG " " " 1 0 1 C2 0 0 0 
    530 40 -12.4025 12.9119 2.59179 34 " " " " A 43 0 0 "LEU " " N  " " " 7 0 1 C2 0 0 0 
    531 14 -12.1816 11.4919 2.99916 34 " " " " A 2 0 0 "LEU " " CA " " " 6 0 1 C2 0 0 0 
    532 14 -11.4015 11.4566 4.30705 34 " " " " A 2 0 0 "LEU " " C  " " " 6 0 1 C2 0 0 0 
    533 23 -11.8388 10.9495 5.29078 34 " " " " A 70 0 0 "LEU " " O  " " " 8 0 1 C2 0 0 0 
    534 14 -11.2958 10.7431 1.94177 34 " " " " A 2 0 0 "LEU " " CB " " " 6 0 1 C2 0 0 0 
    535 14 -11.7434 10.5746 0.458714 34 " " " " A 2 0 0 "LEU " " CG " " " 6 0 1 C2 0 0 0 
    536 14 -10.5864 10.067 -0.348156 34 " " " " A 2 0 0 "LEU " " CD1" " " 6 0 1 C2 0 0 0 
    537 14 -12.9213 9.5459 0.405188 34 " " " " A 2 0 0 "LEU " " CD2" " " 6 0 1 C2 0 0 0 
    538 48 -11.6923 13.3474 2.02073 34 " " " " A 21 0 0 "LEU " " H  " " " 1 0 1 C2 0 0 0 
    539 48 -13.1322 11.0312 3.2679 34 " " " " A 21 0 0 "LEU " " HA " " " 1 0 1 C2 0 0 0 
    540 48 -11.2172 9.74293 2.36791 34 " " " " A 21 0 0 "LEU " " HB3" " " 1 0 1 C2 0 0 0 
    541 48 -10.2783 11.1341 1.93473 34 " " " " A 21 0 0 "LEU " " HB2" " " 1 0 1 C2 0 0 0 
    542 48 -12.0877 11.5118 0.02143 34 " " " " A 21 0 0 "LEU " " HG " " " 1 0 1 C2 0 0 0 
    543 48 -10.8148 9.81713 -1.38426 34 " " " " A 21 0 0 "LEU " HD11 " " 1 0 1 C2 0 0 0 
    544 48 -9.6705 10.6532 -0.274249 34 " " " " A 21 0 0 "LEU " HD12 " " 1 0 1 C2 0 0 0 
    545 48 -10.3535 9.07822 0.047085 34 " " " " A 21 0 0 "LEU " HD13 " " 1 0 1 C2 0 0 0 
    546 48 -13.18 9.31508 -0.628222 34 " " " " A 21 0 0 "LEU " HD21 " " 1 0 1 C2 0 0 0 
    547 48 -12.6437 8.63043 0.927595 34 " " " " A 21 0 0 "LEU " HD22 " " 1 0 1 C2 0 0 0 
    548 48 -13.8299 9.8598 0.919071 34 " " " " A 21 0 0 "LEU " HD23 " " 1 0 1 C2 0 0 0 
    549 40 -10.3689 12.249 4.26313 35 " " " " A 43 0 0 "GLY " " N  " " " 7 0 1 C2 0 0 0 
    550 14 -9.3949 12.3444 5.31653 35 " " " " A 2 0 0 "GLY " " CA " " " 6 0 1 C2 0 0 0 
    551 14 -9.93141 13.0047 6.67769 35 " " " " A 2 0 0 "GLY " " C  " " " 6 0 1 C2 0 0 0 
    552 23 -9.18804 13.1403 7.65741 35 " " " " A 70 0 0 "GLY " " O  " " " 8 0 1 C2 0 0 0 
    553 48 -10.175 12.6603 3.36126 35 " " " " A 21 0 0 "GLY " " H  " " " 1 0 1 C2 0 0 0 
    554 48 -8.71001 13.0324 4.82074 35 " " " " A 21 0 0 "GLY " " HA3" " " 1 0 1 C2 0 0 0 
    555 48 -8.80317 11.4485 5.50441 35 " " " " A 21 0 0 "GLY " " HA2" " " 1 0 1 C2 0 0 0 
    556 40 -11.1601 13.4947 6.64724 36 " " " " A 43 0 0 "ASN " " N  " " " 7 0 1 C2 0 0 0 
    557 14 -11.8881 14.0582 7.79454 36 " " " " A 2 0 0 "ASN " " CA " " " 6 0 1 C2 0 0 0 
    558 14 -12.6924 12.9064 8.47169 36 " " " " A 2 0 0 "ASN " " C  " " " 6 0 1 C2 0 0 0 
    559 23 -13.1308 13.0901 9.62094 36 " " " " A 70 0 0 "ASN " " O  " " " 8 0 1 C2 0 0 0 
    560 14 -12.9309 15.1668 7.47951 36 " " " " A 2 0 0 "ASN " " CB " " " 6 0 1 C2 0 0 0 
    561 14 -12.3165 16.5084 7.14751 36 " " " " A 2 0 0 "ASN " " CG " " " 6 0 1 C2 0 0 0 
    562 23 -11.6037 16.6364 6.20789 36 " " " " A 70 0 0 "ASN " " OD1" " " 8 0 1 C2 0 0 0 
    563 40 -12.3511 17.415 8.12661 36 " " " " A 43 0 0 "ASN " " ND2" " " 7 0 1 C2 0 0 0 
    564 48 -11.5964 13.2191 5.77904 36 " " " " A 21 0 0 "ASN " " H  " " " 1 0 1 C2 0 0 0 
    565 48 -11.2505 14.4245 8.59914 36 " " " " A 21 0 0 "ASN " " HA " " " 1 0 1 C2 0 0 0 
    566 48 -13.6872 15.3217 8.24903 36 " " " " A 21 0 0 "ASN " " HB3" " " 1 0 1 C2 0 0 0 
    567 48 -13.5511 14.8186 6.6535 36 " " " " A 21 0 0 "ASN " " HB2" " " 1 0 1 C2 0 0 0 
    568 48 -11.778 18.2464 8.10749 36 " " " " A 21 0 0 "ASN " HD22 " " 1 0 1 C2 0 0 0 
    569 48 -12.8931 17.2135 8.9547 36 " " " " A 21 0 0 "ASN " HD21 " " 1 0 1 C2 0 0 0 
    570 40 -12.8728 11.7156 7.80093 37 " " " " A 43 0 0 "HIS " " N  " " " 7 0 1 C2 0 0 0 
    571 14 -13.6441 10.5256 8.21492 37 " " " " A 2 0 0 "HIS " " CA " " " 6 0 1 C2 0 0 0 
    572 14 -12.8105 9.19172 8.2352 37 " " " " A 2 0 0 "HIS " " C  " " " 6 0 1 C2 0 0 0 
    573 23 -13.4391 8.24706 8.74195 37 " " " " A 70 0 0 "HIS " " O  " " " 8 0 1 C2 0 0 0 
    574 14 -14.967 10.3391 7.41792 37 " " " " A 2 0 0 "HIS " " CB " " " 6 0 1 C2 0 0 0 
    575 14 -15.8066 11.5973 7.23656 37 " " " " A 2 0 0 "HIS " " CG " " " 6 0 1 C2 0 0 0 
    576 40 -15.6574 12.589 6.26235 37 " " " " A 43 0 0 "HIS " " ND1" " " 7 0 1 C2 0 0 0 
    577 14 -16.8308 12.0065 8.03525 37 " " " " A 2 0 0 "HIS " " CD2" " " 6 0 1 C2 0 0 0 
    578 14 -16.41 13.5982 6.66204 37 " " " " A 2 0 0 "HIS " " CE1" " " 6 0 1 C2 0 0 0 
    579 40 -17.2247 13.2589 7.68521 37 " " " " A 43 0 0 "HIS " " NE2" " " 7 0 1 C2 0 0 0 
    580 48 -12.5329 11.5887 6.85832 37 " " " " A 21 0 0 "HIS " " H  " " " 1 0 1 C2 0 0 0 
    581 48 -13.9571 10.7378 9.23721 37 " " " " A 21 0 0 "HIS " " HA " " " 1 0 1 C2 0 0 0 
    582 48 -15.6139 9.61231 7.9092 37 " " " " A 21 0 0 "HIS " " HB3" " " 1 0 1 C2 0 0 0 
    583 48 -14.7846 9.95017 6.41617 37 " " " " A 21 0 0 "HIS " " HB2" " " 1 0 1 C2 0 0 0 
    584 48 -15.0275 12.6177 5.47332 37 " " " " A 21 0 0 "HIS " " HD1" " " 1 0 1 C2 0 0 0 
    585 48 -17.2833 11.3832 8.7923 37 " " " " A 21 0 0 "HIS " " HD2" " " 1 0 1 C2 0 0 0 
    586 48 -16.3215 14.5742 6.20821 37 " " " " A 21 0 0 "HIS " " HE1" " " 1 0 1 C2 0 0 0 
    587 40 -11.6278 9.12603 7.60745 38 " " " " A 43 0 0 "VAL " " N  " " " 7 0 1 C2 0 0 0 
    588 14 -10.85 7.8813 7.60439 38 " " " " A 2 0 0 "VAL " " CA " " " 6 0 1 C2 0 0 0 
    589 14 -10.4245 7.51007 9.06039 38 " " " " A 2 0 0 "VAL " " C  " " " 6 0 1 C2 0 0 0 
    590 23 -10.0607 8.36323 9.85802 38 " " " " A 70 0 0 "VAL " " O  " " " 8 0 1 C2 0 0 0 
    591 14 -9.57077 7.96807 6.65359 38 " " " " A 2 0 0 "VAL " " CB " " " 6 0 1 C2 0 0 0 
    592 14 -9.81143 8.26191 5.11286 38 " " " " A 2 0 0 "VAL " " CG1" " " 6 0 1 C2 0 0 0 
    593 14 -8.50484 9.04958 7.12883 38 " " " " A 2 0 0 "VAL " " CG2" " " 6 0 1 C2 0 0 0 
    594 48 -11.2604 9.9856 7.22507 38 " " " " A 21 0 0 "VAL " " H  " " " 1 0 1 C2 0 0 0 
    595 48 -11.3789 7.03084 7.17416 38 " " " " A 21 0 0 "VAL " " HA " " " 1 0 1 C2 0 0 0 
    596 48 -9.00744 7.03557 6.68821 38 " " " " A 21 0 0 "VAL " " HB " " " 1 0 1 C2 0 0 0 
    597 48 -9.01191 7.71041 4.61817 38 " " " " A 21 0 0 "VAL " HG11 " " 1 0 1 C2 0 0 0 
    598 48 -10.7908 7.98427 4.72308 38 " " " " A 21 0 0 "VAL " HG12 " " 1 0 1 C2 0 0 0 
    599 48 -9.77794 9.31133 4.82017 38 " " " " A 21 0 0 "VAL " HG13 " " 1 0 1 C2 0 0 0 
    600 48 -7.53481 8.92885 6.64657 38 " " " " A 21 0 0 "VAL " HG21 " " 1 0 1 C2 0 0 0 
    601 48 -8.81057 10.0917 7.03623 38 " " " " A 21 0 0 "VAL " HG22 " " 1 0 1 C2 0 0 0 
    602 48 -8.21686 8.92832 8.17308 38 " " " " A 21 0 0 "VAL " HG23 " " 1 0 1 C2 0 0 0 
    603 40 -10.5046 6.25156 9.41714 39 " " " " A 43 0 0 "THR " " N  " " " 7 0 1 C2 0 0 0 
    604 14 -10.0583 5.72417 10.7129 39 " " " " A 2 0 0 "THR " " CA " " " 6 0 1 C2 0 0 0 
    605 14 -8.60449 5.23656 10.476 39 " " " " A 2 0 0 "THR " " C  " " " 6 0 1 C2 0 0 0 
    606 23 -8.12522 5.22673 9.30974 39 " " " " A 70 0 0 "THR " " O  " " " 8 0 1 C2 0 0 0 
    607 14 -11.0199 4.53825 11.1297 39 " " " " A 2 0 0 "THR " " CB " " " 6 0 1 C2 0 0 0 
    608 23 -10.6303 3.97471 12.363 39 " " " " A 70 0 0 "THR " " OG1" " " 8 0 1 C2 0 0 0 
    609 14 -11.1722 3.4937 9.99364 39 " " " " A 2 0 0 "THR " " CG2" " " 6 0 1 C2 0 0 0 
    610 48 -10.6855 5.61724 8.65228 39 " " " " A 21 0 0 "THR " " H  " " " 1 0 1 C2 0 0 0 
    611 48 -10.0324 6.57014 11.3997 39 " " " " A 21 0 0 "THR " " HA " " " 1 0 1 C2 0 0 0 
    612 48 -12.0219 4.92085 11.3238 39 " " " " A 21 0 0 "THR " " HB " " " 1 0 1 C2 0 0 0 
    613 48 -10.5521 4.68295 12.9838 39 " " " " A 21 0 0 "THR " " HG1" " " 1 0 1 C2 0 0 0 
    614 48 -11.6961 3.99153 9.17766 39 " " " " A 21 0 0 "THR " HG21 " " 1 0 1 C2 0 0 0 
    615 48 -10.2762 2.93252 9.72849 39 " " " " A 21 0 0 "THR " HG22 " " 1 0 1 C2 0 0 0 
    616 48 -11.9147 2.71201 10.1545 39 " " " " A 21 0 0 "THR " HG23 " " 1 0 1 C2 0 0 0 
    617 40 -7.91904 4.78736 11.5494 40 " " " " A 43 0 0 "GLN " " N  " " " 7 0 1 C2 0 0 0 
    618 14 -6.76408 4.02448 11.5663 40 " " " " A 2 0 0 "GLN " " CA " " " 6 0 1 C2 0 0 0 
    619 14 -7.03973 2.59839 12.0229 40 " " " " A 2 0 0 "GLN " " C  " " " 6 0 1 C2 0 0 0 
    620 23 -6.05891 1.79314 11.9531 40 " " " " A 70 0 0 "GLN " " O  " " " 8 0 1 C2 0 0 0 
    621 14 -5.56652 4.78068 12.339 40 " " " " A 2 0 0 "GLN " " CB " " " 6 0 1 C2 0 0 0 
    622 14 -5.41163 4.51584 13.8927 40 " " " " A 2 0 0 "GLN " " CG " " " 6 0 1 C2 0 0 0 
    623 14 -5.02402 5.71876 14.8344 40 " " " " A 2 0 0 "GLN " " CD " " " 6 0 1 C2 0 0 0 
    624 23 -3.86064 5.85773 15.2936 40 " " " " A 70 0 0 "GLN " " OE1" " " 8 0 1 C2 0 0 0 
    625 40 -6.05518 6.50081 15.0777 40 " " " " A 43 0 0 "GLN " " NE2" " " 7 0 1 C2 0 0 0 
    626 48 -8.30004 4.89477 12.4786 40 " " " " A 21 0 0 "GLN " " H  " " " 1 0 1 C2 0 0 0 
    627 48 -6.49045 3.88088 10.5211 40 " " " " A 21 0 0 "GLN " " HA " " " 1 0 1 C2 0 0 0 
    628 48 -5.66447 5.85137 12.1597 40 " " " " A 21 0 0 "GLN " " HB3" " " 1 0 1 C2 0 0 0 
    629 48 -4.67173 4.38403 11.8593 40 " " " " A 21 0 0 "GLN " " HB2" " " 1 0 1 C2 0 0 0 
    630 48 -4.63364 3.76351 14.0224 40 " " " " A 21 0 0 "GLN " " HG3" " " 1 0 1 C2 0 0 0 
    631 48 -6.25519 4.03284 14.3859 40 " " " " A 21 0 0 "GLN " " HG2" " " 1 0 1 C2 0 0 0 
    632 48 -5.97066 7.24724 15.7529 40 " " " " A 21 0 0 "GLN " HE22 " " 1 0 1 C2 0 0 0 
    633 48 -6.94162 6.20146 14.6973 40 " " " " A 21 0 0 "GLN " HE21 " " 1 0 1 C2 0 0 0 
    634 40 -8.30195 2.1786 12.2852 41 " " " " A 43 0 0 "SER " " N  " " " 7 0 1 C2 0 0 0 
    635 14 -8.63876 0.795232 12.5188 41 " " " " A 2 0 0 "SER " " CA " " " 6 0 1 C2 0 0 0 
    636 14 -9.01225 -0.051424 11.2423 41 " " " " A 2 0 0 "SER " " C  " " " 6 0 1 C2 0 0 0 
    637 23 -9.53462 0.50073 10.2312 41 " " " " A 70 0 0 "SER " " O  " " " 8 0 1 C2 0 0 0 
    638 14 -9.9739 0.866036 13.4008 41 " " " " A 2 0 0 "SER " " CB " " " 6 0 1 C2 0 0 0 
    639 23 -9.73977 1.20922 14.7607 41 " " " " A 70 0 0 "SER " " OG " " " 8 0 1 C2 0 0 0 
    640 48 -9.1272 2.76039 12.3094 41 " " " " A 21 0 0 "SER " " H  " " " 1 0 1 C2 0 0 0 
    641 48 -7.96022 0.232938 13.1603 41 " " " " A 21 0 0 "SER " " HA " " " 1 0 1 C2 0 0 0 
    642 48 -10.2366 -0.190736 13.4488 41 " " " " A 21 0 0 "SER " " HB3" " " 1 0 1 C2 0 0 0 
    643 48 -10.8238 1.35925 12.9291 41 " " " " A 21 0 0 "SER " " HB2" " " 1 0 1 C2 0 0 0 
    644 48 -9.50488 2.12305 14.7081 41 " " " " A 21 0 0 "SER " " HG " " " 1 0 1 C2 0 0 0 
    645 40 -8.83491 -1.37851 11.2931 42 " " " " A 43 0 0 "GLY " " N  " " " 7 0 1 C2 0 0 0 
    646 14 -9.29195 -2.4692 10.3136 42 " " " " A 2 0 0 "GLY " " CA " " " 6 0 1 C2 0 0 0 
    647 14 -8.12435 -3.44784 9.99308 42 " " " " A 2 0 0 "GLY " " C  " " " 6 0 1 C2 0 0 0 
    648 23 -8.1307 -3.96001 8.91308 42 " " " " A 70 0 0 "GLY " " O  " " " 8 0 1 C2 0 0 0 
    649 48 -8.47286 -1.70967 12.1759 42 " " " " A 21 0 0 "GLY " " H  " " " 1 0 1 C2 0 0 0 
    650 48 -9.57874 -1.95579 9.3958 42 " " " " A 21 0 0 "GLY " " HA3" " " 1 0 1 C2 0 0 0 
    651 48 -10.1636 -3.08721 10.5288 42 " " " " A 21 0 0 "GLY " " HA2" " " 1 0 1 C2 0 0 0 
    652 40 -7.07426 -3.58617 10.8226 43 " " " " A 43 0 0 "PHE " " N  " " " 7 0 1 C2 0 0 0 
    653 14 -5.85991 -4.48034 10.7017 43 " " " " A 2 0 0 "PHE " " CA " " " 6 0 1 C2 0 0 0 
    654 14 -6.20598 -5.92509 11.0928 43 " " " " A 2 0 0 "PHE " " C  " " " 6 0 1 C2 0 0 0 
    655 23 -5.46316 -6.82788 10.7691 43 " " " " A 70 0 0 "PHE " " O  " " " 8 0 1 C2 0 0 0 
    656 14 -4.7702 -3.87305 11.6548 43 " " " " A 2 0 0 "PHE " " CB " " " 6 0 1 C2 0 0 0 
    657 14 -3.99008 -2.75885 11.0169 43 " " " " A 2 0 0 "PHE " " CG " " " 6 0 1 C2 0 0 0 
    658 14 -3.05125 -3.02267 9.96954 43 " " " " A 2 0 0 "PHE " " CD1" " " 6 0 1 C2 0 0 0 
    659 14 -4.18478 -1.42224 11.4254 43 " " " " A 2 0 0 "PHE " " CD2" " " 6 0 1 C2 0 0 0 
    660 14 -2.18045 -2.01225 9.51278 43 " " " " A 2 0 0 "PHE " " CE1" " " 6 0 1 C2 0 0 0 
    661 14 -3.29708 -0.399238 10.9642 43 " " " " A 2 0 0 "PHE " " CE2" " " 6 0 1 C2 0 0 0 
    662 14 -2.38463 -0.710154 9.9808 43 " " " " A 2 0 0 "PHE " " CZ " " " 6 0 1 C2 0 0 0 
    663 48 -7.25205 -3.28319 11.7696 43 " " " " A 21 0 0 "PHE " " H  " " " 1 0 1 C2 0 0 0 
    664 48 -5.56216 -4.40973 9.65552 43 " " " " A 21 0 0 "PHE " " HA " " " 1 0 1 C2 0 0 0 
    665 48 -4.12598 -4.67799 12.0085 43 " " " " A 21 0 0 "PHE " " HB3" " " 1 0 1 C2 0 0 0 
    666 48 -5.20656 -3.4057 12.5375 43 " " " " A 21 0 0 "PHE " " HB2" " " 1 0 1 C2 0 0 0 
    667 48 -2.96496 -4.07778 9.75578 43 " " " " A 21 0 0 "PHE " " HD1" " " 1 0 1 C2 0 0 0 
    668 48 -4.96164 -1.05994 12.0824 43 " " " " A 21 0 0 "PHE " " HD2" " " 1 0 1 C2 0 0 0 
    669 48 -1.3431 -2.24131 8.87031 43 " " " " A 21 0 0 "PHE " " HE1" " " 1 0 1 C2 0 0 0 
    670 48 -3.46227 0.606661 11.3209 43 " " " " A 21 0 0 "PHE " " HE2" " " 1 0 1 C2 0 0 0 
    671 48 -1.84298 0.068222 9.46394 43 " " " " A 21 0 0 "PHE " " HZ " " " 1 0 1 C2 0 0 0 
    672 40 -7.23068 -6.11511 11.9257 44 " " " " A 43 0 0 "TYR " " N  " " " 7 0 1 C2 0 0 0 
    673 14 -7.53602 -7.30476 12.6881 44 " " " " A 2 0 0 "TYR " " CA " " " 6 0 1 C2 0 0 0 
    674 14 -8.85697 -7.86858 12.1972 44 " " " " A 2 0 0 "TYR " " C  " " " 6 0 1 C2 0 0 0 
    675 23 -9.73424 -7.10002 11.7469 44 " " " " A 70 0 0 "TYR " " O  " " " 8 0 1 C2 0 0 0 
    676 14 -7.69717 -6.99423 14.1612 44 " " " " A 2 0 0 "TYR " " CB " " " 6 0 1 C2 0 0 0 
    677 14 -6.45196 -6.49073 14.9038 44 " " " " A 2 0 0 "TYR " " CG " " " 6 0 1 C2 0 0 0 
    678 14 -5.14366 -6.93746 14.5793 44 " " " " A 2 0 0 "TYR " " CD1" " " 6 0 1 C2 0 0 0 
    679 14 -6.58631 -5.64515 15.9809 44 " " " " A 2 0 0 "TYR " " CD2" " " 6 0 1 C2 0 0 0 
    680 14 -4.02962 -6.50495 15.2522 44 " " " " A 2 0 0 "TYR " " CE1" " " 6 0 1 C2 0 0 0 
    681 14 -5.4155 -5.19643 16.6542 44 " " " " A 2 0 0 "TYR " " CE2" " " 6 0 1 C2 0 0 0 
    682 14 -4.13336 -5.57225 16.279 44 " " " " A 2 0 0 "TYR " " CZ " " " 6 0 1 C2 0 0 0 
    683 23 -3.00915 -5.11729 16.9172 44 " " " " A 70 0 0 "TYR " " OH " " " 8 0 1 C2 0 0 0 
    684 48 -7.73994 -5.26019 12.0985 44 " " " " A 21 0 0 "TYR " " H  " " " 1 0 1 C2 0 0 0 
    685 48 -6.74467 -8.042 12.5527 44 " " " " A 21 0 0 "TYR " " HA " " " 1 0 1 C2 0 0 0 
    686 48 -8.00183 -7.86034 14.7487 44 " " " " A 21 0 0 "TYR " " HB3" " " 1 0 1 C2 0 0 0 
    687 48 -8.51821 -6.29044 14.2978 44 " " " " A 21 0 0 "TYR " " HB2" " " 1 0 1 C2 0 0 0 
    688 48 -4.91295 -7.64855 13.7999 44 " " " " A 21 0 0 "TYR " " HD1" " " 1 0 1 C2 0 0 0 
    689 48 -7.57527 -5.3554 16.304 44 " " " " A 21 0 0 "TYR " " HD2" " " 1 0 1 C2 0 0 0 
    690 48 -3.06541 -6.85453 14.9139 44 " " " " A 21 0 0 "TYR " " HE1" " " 1 0 1 C2 0 0 0 
    691 48 -5.41221 -4.42796 17.413 44 " " " " A 21 0 0 "TYR " " HE2" " " 1 0 1 C2 0 0 0 
    692 48 -3.07853 -4.82504 17.8132 44 " " " " A 21 0 0 "TYR " " HH " " " 1 0 1 C2 0 0 0 
    693 40 -8.98332 -9.23487 12.2514 45 " " " " A 43 0 0 "ASP " " N  " " " 7 0 1 C2 0 0 0 
    694 14 -10.1934 -9.93606 12.0102 45 " " " " A 2 0 0 "ASP " " CA " " " 6 0 1 C2 0 0 0 
    695 14 -11.1227 -9.78009 13.2689 45 " " " " A 2 0 0 "ASP " " C  " " " 6 0 1 C2 0 0 0 
    696 23 -10.6135 -9.96292 14.4059 45 " " " " A 70 0 0 "ASP " " O  " " " 8 0 1 C2 0 0 0 
    697 14 -9.7218 -11.3558 11.6811 45 " " " " A 2 0 0 "ASP " " CB " " " 6 0 1 C2 0 0 0 
    698 14 -10.7709 -12.4677 11.6875 45 " " " " A 2 0 0 "ASP " " CG " " " 6 0 1 C2 0 0 0 
    699 23 -11.9409 -12.1076 11.4702 45 " " " " A 70 0 0 "ASP " " OD1" " " 8 0 1 C2 0 0 0 
    700 23 -10.461 -13.6255 11.9769 45 " " " " A 70 0 0 "ASP " " OD2" " " 8 0 1 C2 0 0 0 
    701 48 -8.23588 -9.75582 12.6874 45 " " " " A 21 0 0 "ASP " " H  " " " 1 0 1 C2 0 0 0 
    702 48 -10.742 -9.46897 11.1923 45 " " " " A 21 0 0 "ASP " " HA " " " 1 0 1 C2 0 0 0 
    703 48 -8.92422 -11.5794 12.3896 45 " " " " A 21 0 0 "ASP " " HB3" " " 1 0 1 C2 0 0 0 
    704 48 -9.24039 -11.2127 10.7137 45 " " " " A 21 0 0 "ASP " " HB2" " " 1 0 1 C2 0 0 0 
    705 40 -12.4225 -9.3764 13.0658 46 " " " " A 43 0 0 "GLU " " N  " " " 7 0 1 C2 0 0 0 
    706 14 -13.3459 -9.48547 14.2013 46 " " " " A 2 0 0 "GLU " " CA " " " 6 0 1 C2 0 0 0 
    707 14 -13.7166 -10.8696 14.7568 46 " " " " A 2 0 0 "GLU " " C  " " " 6 0 1 C2 0 0 0 
    708 23 -14.4176 -10.9413 15.7759 46 " " " " A 70 0 0 "GLU " " O  " " " 8 0 1 C2 0 0 0 
    709 14 -14.666 -8.87356 13.6643 46 " " " " A 2 0 0 "GLU " " CB " " " 6 0 1 C2 0 0 0 
    710 14 -14.5323 -7.48639 12.9354 46 " " " " A 2 0 0 "GLU " " CG " " " 6 0 1 C2 0 0 0 
    711 14 -13.9529 -6.41428 13.845 46 " " " " A 2 0 0 "GLU " " CD " " " 6 0 1 C2 0 0 0 
    712 23 -13.16 -5.55253 13.3622 46 " " " " A 70 0 0 "GLU " " OE1" " " 8 0 1 C2 0 0 0 
    713 23 -14.2098 -6.5577 15.0393 46 " " " " A 70 0 0 "GLU " " OE2" " " 8 0 1 C2 0 0 0 
    714 48 -12.7684 -9.2146 12.1307 46 " " " " A 21 0 0 "GLU " " H  " " " 1 0 1 C2 0 0 0 
    715 48 -13.0226 -8.92151 15.0763 46 " " " " A 21 0 0 "GLU " " HA " " " 1 0 1 C2 0 0 0 
    716 48 -15.3904 -8.9027 14.4783 46 " " " " A 21 0 0 "GLU " " HB3" " " 1 0 1 C2 0 0 0 
    717 48 -15.0148 -9.49167 12.837 46 " " " " A 21 0 0 "GLU " " HB2" " " 1 0 1 C2 0 0 0 
    718 48 -15.4402 -7.0373 12.5329 46 " " " " A 21 0 0 "GLU " " HG3" " " 1 0 1 C2 0 0 0 
    719 48 -13.9698 -7.54251 12.0034 46 " " " " A 21 0 0 "GLU " " HG2" " " 1 0 1 C2 0 0 0 
    720 40 -13.269 -11.9823 14.1298 47 " " " " A 43 0 0 "GLY " " N  " " " 7 0 1 C2 0 0 0 
    721 14 -13.4105 -13.3409 14.5297 47 " " " " A 2 0 0 "GLY " " CA " " " 6 0 1 C2 0 0 0 
    722 14 -12.3424 -13.714 15.5467 47 " " " " A 2 0 0 "GLY " " C  " " " 6 0 1 C2 0 0 0 
    723 23 -12.615 -14.5468 16.4261 47 " " " " A 70 0 0 "GLY " " O  " " " 8 0 1 C2 0 0 0 
    724 48 -12.7093 -11.8544 13.2989 47 " " " " A 21 0 0 "GLY " " H  " " " 1 0 1 C2 0 0 0 
    725 48 -13.5389 -13.9581 13.6404 47 " " " " A 21 0 0 "GLY " " HA3" " " 1 0 1 C2 0 0 0 
    726 48 -14.415 -13.5124 14.9167 47 " " " " A 21 0 0 "GLY " " HA2" " " 1 0 1 C2 0 0 0 
    727 40 -11.1346 -13.1607 15.4766 48 " " " " A 43 0 0 "SER " " N  " " " 7 0 1 C2 0 0 0 
    728 14 -9.92014 -13.629 16.1954 48 " " " " A 2 0 0 "SER " " CA " " " 6 0 1 C2 0 0 0 
    729 14 -10.1319 -13.629 17.7259 48 " " " " A 2 0 0 "SER " " C  " " " 6 0 1 C2 0 0 0 
    730 23 -10.6745 -12.6431 18.2917 48 " " " " A 70 0 0 "SER " " O  " " " 8 0 1 C2 0 0 0 
    731 14 -8.7462 -12.7411 15.769 48 " " " " A 2 0 0 "SER " " CB " " " 6 0 1 C2 0 0 0 
    732 23 -8.73135 -11.3632 16.1965 48 " " " " A 70 0 0 "SER " " OG " " " 8 0 1 C2 0 0 0 
    733 48 -11.0053 -12.4554 14.7653 48 " " " " A 21 0 0 "SER " " H  " " " 1 0 1 C2 0 0 0 
    734 48 -9.70024 -14.6439 15.8641 48 " " " " A 21 0 0 "SER " " HA " " " 1 0 1 C2 0 0 0 
    735 48 -8.54478 -12.8202 14.7007 48 " " " " A 21 0 0 "SER " " HB3" " " 1 0 1 C2 0 0 0 
    736 48 -7.83723 -13.1755 16.185 48 " " " " A 21 0 0 "SER " " HB2" " " 1 0 1 C2 0 0 0 
    737 48 -9.26631 -10.8345 15.6243 48 " " " " A 21 0 0 "SER " " HG " " " 1 0 1 C2 0 0 0 
    738 40 -9.64304 -14.6419 18.4431 49 " " " " A 43 0 0 "GLN " " N  " " " 7 0 1 C2 0 0 0 
    739 14 -9.90234 -14.8237 19.9316 49 " " " " A 2 0 0 "GLN " " CA " " " 6 0 1 C2 0 0 0 
    740 14 -8.9787 -13.84 20.6533 49 " " " " A 2 0 0 "GLN " " C  " " " 6 0 1 C2 0 0 0 
    741 23 -9.13068 -13.6419 21.8806 49 " " " " A 70 0 0 "GLN " " O  " " " 8 0 1 C2 0 0 0 
    742 14 -9.78186 -16.2381 20.425 49 " " " " A 2 0 0 "GLN " " CB " " " 6 0 1 C2 0 0 0 
    743 14 -8.41658 -16.9133 20.4172 49 " " " " A 2 0 0 "GLN " " CG " " " 6 0 1 C2 0 0 0 
    744 14 -8.07744 -17.4061 21.8232 49 " " " " A 2 0 0 "GLN " " CD " " " 6 0 1 C2 0 0 0 
    745 23 -7.0068 -17.1962 22.3883 49 " " " " A 70 0 0 "GLN " " OE1" " " 8 0 1 C2 0 0 0 
    746 40 -9.10178 -18.0531 22.4418 49 " " " " A 43 0 0 "GLN " " NE2" " " 7 0 1 C2 0 0 0 
    747 48 -9.1566 -15.4182 18.0178 49 " " " " A 21 0 0 "GLN " " H  " " " 1 0 1 C2 0 0 0 
    748 48 -10.9251 -14.5545 20.1955 49 " " " " A 21 0 0 "GLN " " HA " " " 1 0 1 C2 0 0 0 
    749 48 -10.3941 -16.9555 19.8787 49 " " " " A 21 0 0 "GLN " " HB3" " " 1 0 1 C2 0 0 0 
    750 48 -10.2772 -16.3093 21.3934 49 " " " " A 21 0 0 "GLN " " HB2" " " 1 0 1 C2 0 0 0 
    751 48 -7.54704 -16.3773 20.0369 49 " " " " A 21 0 0 "GLN " " HG3" " " 1 0 1 C2 0 0 0 
    752 48 -8.43449 -17.72 19.6844 49 " " " " A 21 0 0 "GLN " " HG2" " " 1 0 1 C2 0 0 0 
    753 48 -8.94142 -18.5785 23.2894 49 " " " " A 21 0 0 "GLN " HE22 " " 1 0 1 C2 0 0 0 
    754 48 -10.05 -18.1814 22.1186 49 " " " " A 21 0 0 "GLN " HE21 " " 1 0 1 C2 0 0 0 
    755 40 -8.07961 -13.2634 19.9573 50 " " " " A 43 0 0 "SER " " N  " " " 7 0 1 C2 0 0 0 
    756 14 -7.06583 -12.3426 20.4498 50 " " " " A 2 0 0 "SER " " CA " " " 6 0 1 C2 0 0 0 
    757 14 -7.74488 -10.9682 20.6073 50 " " " " A 2 0 0 "SER " " C  " " " 6 0 1 C2 0 0 0 
    758 23 -7.32784 -10.213 21.449 50 " " " " A 70 0 0 "SER " " O  " " " 8 0 1 C2 0 0 0 
    759 14 -5.78224 -12.3284 19.4886 50 " " " " A 2 0 0 "SER " " CB " " " 6 0 1 C2 0 0 0 
    760 23 -6.18958 -12.5438 18.1341 50 " " " " A 70 0 0 "SER " " OG " " " 8 0 1 C2 0 0 0 
    761 48 -8.03051 -13.4953 18.9755 50 " " " " A 21 0 0 "SER " " H  " " " 1 0 1 C2 0 0 0 
    762 48 -6.78955 -12.6818 21.4482 50 " " " " A 21 0 0 "SER " " HA " " " 1 0 1 C2 0 0 0 
    763 48 -5.20772 -13.2257 19.7186 50 " " " " A 21 0 0 "SER " " HB3" " " 1 0 1 C2 0 0 0 
    764 48 -5.16668 -11.4302 19.5377 50 " " " " A 21 0 0 "SER " " HB2" " " 1 0 1 C2 0 0 0 
    765 48 -5.76625 -13.3064 17.7705 50 " " " " A 21 0 0 "SER " " HG " " " 1 0 1 C2 0 0 0 
    766 40 -8.73384 -10.6543 19.759 51 " " " " A 43 0 0 "VAL " " N  " " " 7 0 1 C2 0 0 0 
    767 14 -9.50719 -9.43616 19.8653 51 " " " " A 2 0 0 "VAL " " CA " " " 6 0 1 C2 0 0 0 
    768 14 -10.4806 -9.59297 21.081 51 " " " " A 2 0 0 "VAL " " C  " " " 6 0 1 C2 0 0 0 
    769 23 -10.6183 -8.63369 21.8355 51 " " " " A 70 0 0 "VAL " " O  " " " 8 0 1 C2 0 0 0 
    770 14 -10.2058 -9.21127 18.5133 51 " " " " A 2 0 0 "VAL " " CB " " " 6 0 1 C2 0 0 0 
    771 14 -11.5284 -8.43791 18.4893 51 " " " " A 2 0 0 "VAL " " CG1" " " 6 0 1 C2 0 0 0 
    772 14 -9.1998 -8.68048 17.4522 51 " " " " A 2 0 0 "VAL " " CG2" " " 6 0 1 C2 0 0 0 
    773 48 -9.08898 -11.3397 19.1076 51 " " " " A 21 0 0 "VAL " " H  " " " 1 0 1 C2 0 0 0 
    774 48 -8.79848 -8.62493 20.0318 51 " " " " A 21 0 0 "VAL " " HA " " " 1 0 1 C2 0 0 0 
    775 48 -10.5043 -10.2257 18.2489 51 " " " " A 21 0 0 "VAL " " HB " " " 1 0 1 C2 0 0 0 
    776 48 -12.0553 -8.58094 17.5458 51 " " " " A 21 0 0 "VAL " HG11 " " 1 0 1 C2 0 0 0 
    777 48 -12.1562 -8.65646 19.3531 51 " " " " A 21 0 0 "VAL " HG12 " " 1 0 1 C2 0 0 0 
    778 48 -11.3893 -7.36167 18.5916 51 " " " " A 21 0 0 "VAL " HG13 " " 1 0 1 C2 0 0 0 
    779 48 -8.97451 -7.62022 17.5671 51 " " " " A 21 0 0 "VAL " HG21 " " 1 0 1 C2 0 0 0 
    780 48 -8.25535 -9.21966 17.5257 51 " " " " A 21 0 0 "VAL " HG22 " " 1 0 1 C2 0 0 0 
    781 48 -9.57813 -8.72812 16.4311 51 " " " " A 21 0 0 "VAL " HG23 " " 1 0 1 C2 0 0 0 
    782 40 -10.9851 -10.7846 21.3184 52 " " " " A 43 0 0 "ALA " " N  " " " 7 0 1 C2 0 0 0 
    783 14 -11.9437 -11.1089 22.3595 52 " " " " A 2 0 0 "ALA " " CA " " " 6 0 1 C2 0 0 0 
    784 14 -11.2966 -11.1387 23.7614 52 " " " " A 2 0 0 "ALA " " C  " " " 6 0 1 C2 0 0 0 
    785 23 -11.9467 -10.7307 24.7035 52 " " " " A 70 0 0 "ALA " " O  " " " 8 0 1 C2 0 0 0 
    786 14 -12.5965 -12.5427 22.1598 52 " " " " A 2 0 0 "ALA " " CB " " " 6 0 1 C2 0 0 0 
    787 48 -10.725 -11.6803 20.9308 52 " " " " A 21 0 0 "ALA " " H  " " " 1 0 1 C2 0 0 0 
    788 48 -12.7778 -10.4077 22.3341 52 " " " " A 21 0 0 "ALA " " HA " " " 1 0 1 C2 0 0 0 
    789 48 -13.244 -12.4081 21.2933 52 " " " " A 21 0 0 "ALA " " HB1" " " 1 0 1 C2 0 0 0 
    790 48 -11.905 -13.3571 21.9438 52 " " " " A 21 0 0 "ALA " " HB2" " " 1 0 1 C2 0 0 0 
    791 48 -13.2244 -12.7474 23.0269 52 " " " " A 21 0 0 "ALA " " HB3" " " 1 0 1 C2 0 0 0 
    792 40 -9.98525 -11.4702 23.8144 53 " " " " A 43 0 0 "ALA " " N  " " " 7 0 1 C2 0 0 0 
    793 14 -9.01471 -11.3632 24.8909 53 " " " " A 2 0 0 "ALA " " CA " " " 6 0 1 C2 0 0 0 
    794 14 -8.47424 -9.9305 25.1266 53 " " " " A 2 0 0 "ALA " " C  " " " 6 0 1 C2 0 0 0 
    795 23 -8.16681 -9.61504 26.2478 53 " " " " A 70 0 0 "ALA " " O  " " " 8 0 1 C2 0 0 0 
    796 14 -7.8167 -12.3111 24.5988 53 " " " " A 2 0 0 "ALA " " CB " " " 6 0 1 C2 0 0 0 
    797 48 -9.55703 -11.9581 23.0406 53 " " " " A 21 0 0 "ALA " " H  " " " 1 0 1 C2 0 0 0 
    798 48 -9.4175 -11.8316 25.7889 53 " " " " A 21 0 0 "ALA " " HA " " " 1 0 1 C2 0 0 0 
    799 48 -7.25173 -12.02 23.7133 53 " " " " A 21 0 0 "ALA " " HB1" " " 1 0 1 C2 0 0 0 
    800 48 -7.24425 -12.4395 25.5174 53 " " " " A 21 0 0 "ALA " " HB2" " " 1 0 1 C2 0 0 0 
    801 48 -8.05138 -13.3712 24.5019 53 " " " " A 21 0 0 "ALA " " HB3" " " 1 0 1 C2 0 0 0 
    802 40 -8.5816 -8.98766 24.1586 54 " " " " A 43 0 0 "SER " " N  " " " 7 0 1 C2 0 0 0 
    803 14 -8.30147 -7.52485 24.262 54 " " " " A 2 0 0 "SER " " CA " " " 6 0 1 C2 0 0 0 
    804 14 -9.55334 -6.78944 24.8403 54 " " " " A 2 0 0 "SER " " C  " " " 6 0 1 C2 0 0 0 
    805 23 -9.4555 -6.19571 25.9009 54 " " " " A 70 0 0 "SER " " O  " " " 8 0 1 C2 0 0 0 
    806 14 -7.98754 -6.88786 22.8933 54 " " " " A 2 0 0 "SER " " CB " " " 6 0 1 C2 0 0 0 
    807 23 -7.33465 -5.57412 23.0319 54 " " " " A 70 0 0 "SER " " OG " " " 8 0 1 C2 0 0 0 
    808 48 -8.89234 -9.34014 23.2646 54 " " " " A 21 0 0 "SER " " H  " " " 1 0 1 C2 0 0 0 
    809 48 -7.49769 -7.47679 24.9967 54 " " " " A 21 0 0 "SER " " HA " " " 1 0 1 C2 0 0 0 
    810 48 -8.78208 -6.77418 22.1558 54 " " " " A 21 0 0 "SER " " HB3" " " 1 0 1 C2 0 0 0 
    811 48 -7.24636 -7.56139 22.463 54 " " " " A 21 0 0 "SER " " HB2" " " 1 0 1 C2 0 0 0 
    812 48 -6.78395 -5.42088 22.2794 54 " " " " A 21 0 0 "SER " " HG " " " 1 0 1 C2 0 0 0 
    813 40 -10.7494 -7.01222 24.2747 55 " " " " A 43 0 0 "LEU " " N  " " " 7 0 1 C2 0 0 0 
    814 14 -11.9368 -6.3642 24.7282 55 " " " " A 2 0 0 "LEU " " CA " " " 6 0 1 C2 0 0 0 
    815 14 -12.4448 -6.9166 26.1079 55 " " " " A 2 0 0 "LEU " " C  " " " 6 0 1 C2 0 0 0 
    816 23 -12.9478 -6.06216 26.8946 55 " " " " A 70 0 0 "LEU " " O  " " " 8 0 1 C2 0 0 0 
    817 14 -13.0286 -6.61671 23.7216 55 " " " " A 2 0 0 "LEU " " CB " " " 6 0 1 C2 0 0 0 
    818 14 -12.8372 -6.00608 22.3152 55 " " " " A 2 0 0 "LEU " " CG " " " 6 0 1 C2 0 0 0 
    819 14 -13.7643 -6.64182 21.272 55 " " " " A 2 0 0 "LEU " " CD1" " " 6 0 1 C2 0 0 0 
    820 14 -13.0744 -4.4679 22.3464 55 " " " " A 2 0 0 "LEU " " CD2" " " 6 0 1 C2 0 0 0 
    821 48 -10.7565 -7.44837 23.3638 55 " " " " A 21 0 0 "LEU " " H  " " " 1 0 1 C2 0 0 0 
    822 48 -11.7244 -5.30912 24.9008 55 " " " " A 21 0 0 "LEU " " HA " " " 1 0 1 C2 0 0 0 
    823 48 -13.9528 -6.15715 24.0717 55 " " " " A 21 0 0 "LEU " " HB3" " " 1 0 1 C2 0 0 0 
    824 48 -13.15 -7.69256 23.5954 55 " " " " A 21 0 0 "LEU " " HB2" " " 1 0 1 C2 0 0 0 
    825 48 -11.7995 -6.11685 22.0006 55 " " " " A 21 0 0 "LEU " " HG " " " 1 0 1 C2 0 0 0 
    826 48 -13.5337 -6.29246 20.2656 55 " " " " A 21 0 0 "LEU " HD11 " " 1 0 1 C2 0 0 0 
    827 48 -13.7675 -7.72944 21.344 55 " " " " A 21 0 0 "LEU " HD12 " " 1 0 1 C2 0 0 0 
    828 48 -14.8247 -6.4326 21.4132 55 " " " " A 21 0 0 "LEU " HD13 " " 1 0 1 C2 0 0 0 
    829 48 -12.8414 -4.065 21.3608 55 " " " " A 21 0 0 "LEU " HD21 " " 1 0 1 C2 0 0 0 
    830 48 -14.1019 -4.15116 22.5251 55 " " " " A 21 0 0 "LEU " HD22 " " 1 0 1 C2 0 0 0 
    831 48 -12.4228 -3.92299 23.0295 55 " " " " A 21 0 0 "LEU " HD23 " " 1 0 1 C2 0 0 0 
    832 40 -12.3301 -8.22141 26.4666 56 " " " " A 43 0 0 "ILE " " N  " " " 7 0 1 C2 0 0 0 
    833 14 -12.5672 -8.63944 27.8445 56 " " " " A 2 0 0 "ILE " " CA " " " 6 0 1 C2 0 0 0 
    834 14 -11.5814 -7.96856 28.8146 56 " " " " A 2 0 0 "ILE " " C  " " " 6 0 1 C2 0 0 0 
    835 23 -12.0356 -7.53502 29.8346 56 " " " " A 70 0 0 "ILE " " O  " " " 8 0 1 C2 0 0 0 
    836 14 -12.5428 -10.1429 28.0117 56 " " " " A 2 0 0 "ILE " " CB " " " 6 0 1 C2 0 0 0 
    837 14 -13.7042 -10.7874 27.2208 56 " " " " A 2 0 0 "ILE " " CG1" " " 6 0 1 C2 0 0 0 
    838 14 -12.4007 -10.677 29.4458 56 " " " " A 2 0 0 "ILE " " CG2" " " 6 0 1 C2 0 0 0 
    839 14 -13.7723 -12.2441 27.0651 56 " " " " A 2 0 0 "ILE " " CD1" " " 6 0 1 C2 0 0 0 
    840 48 -11.8647 -8.8909 25.8705 56 " " " " A 21 0 0 "ILE " " H  " " " 1 0 1 C2 0 0 0 
    841 48 -13.6002 -8.44383 28.1319 56 " " " " A 21 0 0 "ILE " " HA " " " 1 0 1 C2 0 0 0 
    842 48 -11.5605 -10.3304 27.5781 56 " " " " A 21 0 0 "ILE " " HB " " " 1 0 1 C2 0 0 0 
    843 48 -13.6998 -10.2594 26.2672 56 " " " " A 21 0 0 "ILE " HG13 " " 1 0 1 C2 0 0 0 
    844 48 -14.5959 -10.4367 27.7404 56 " " " " A 21 0 0 "ILE " HG12 " " 1 0 1 C2 0 0 0 
    845 48 -13.1277 -10.1605 30.0726 56 " " " " A 21 0 0 "ILE " HG21 " " 1 0 1 C2 0 0 0 
    846 48 -12.5884 -11.7476 29.5281 56 " " " " A 21 0 0 "ILE " HG22 " " 1 0 1 C2 0 0 0 
    847 48 -11.402 -10.4766 29.8338 56 " " " " A 21 0 0 "ILE " HG23 " " 1 0 1 C2 0 0 0 
    848 48 -13.7862 -12.7644 28.0228 56 " " " " A 21 0 0 "ILE " HD11 " " 1 0 1 C2 0 0 0 
    849 48 -14.6679 -12.5173 26.5071 56 " " " " A 21 0 0 "ILE " HD12 " " 1 0 1 C2 0 0 0 
    850 48 -13.029 -12.744 26.444 56 " " " " A 21 0 0 "ILE " HD13 " " 1 0 1 C2 0 0 0 
    851 40 -10.3899 -7.6352 28.3931 57 " " " " A 43 0 0 "GLY " " N  " " " 7 0 1 C2 0 0 0 
    852 14 -9.39973 -6.86502 29.2232 57 " " " " A 2 0 0 "GLY " " CA " " " 6 0 1 C2 0 0 0 
    853 14 -9.89046 -5.49263 29.5312 57 " " " " A 2 0 0 "GLY " " C  " " " 6 0 1 C2 0 0 0 
    854 23 -9.94284 -5.021 30.649 57 " " " " A 70 0 0 "GLY " " O  " " " 8 0 1 C2 0 0 0 
    855 48 -10.1305 -7.89141 27.4512 57 " " " " A 21 0 0 "GLY " " H  " " " 1 0 1 C2 0 0 0 
    856 48 -8.47624 -6.70437 28.6669 57 " " " " A 21 0 0 "GLY " " HA3" " " 1 0 1 C2 0 0 0 
    857 48 -9.21622 -7.42821 30.1382 57 " " " " A 21 0 0 "GLY " " HA2" " " 1 0 1 C2 0 0 0 
    858 40 -10.3005 -4.8271 28.4802 58 " " " " A 43 0 0 "ASP " " N  " " " 7 0 1 C2 0 0 0 
    859 14 -10.8395 -3.45827 28.3358 58 " " " " A 2 0 0 "ASP " " CA " " " 6 0 1 C2 0 0 0 
    860 14 -12.246 -3.31703 28.9054 58 " " " " A 2 0 0 "ASP " " C  " " " 6 0 1 C2 0 0 0 
    861 23 -12.5255 -2.15625 29.3319 58 " " " " A 70 0 0 "ASP " " O  " " " 8 0 1 C2 0 0 0 
    862 14 -10.8019 -2.96337 26.8621 58 " " " " A 2 0 0 "ASP " " CB " " " 6 0 1 C2 0 0 0 
    863 14 -9.36484 -2.74396 26.3638 58 " " " " A 2 0 0 "ASP " " CG " " " 6 0 1 C2 0 0 0 
    864 23 -8.3852 -2.99412 27.1349 58 " " " " A 70 0 0 "ASP " " OD1" " " 8 0 1 C2 0 0 0 
    865 23 -9.25776 -2.24292 25.2215 58 " " " " A 70 0 0 "ASP " " OD2" " " 8 0 1 C2 0 0 0 
    866 48 -10.1218 -5.43409 27.693 58 " " " " A 21 0 0 "ASP " " H  " " " 1 0 1 C2 0 0 0 
    867 48 -10.3521 -2.7886 29.0444 58 " " " " A 21 0 0 "ASP " " HA " " " 1 0 1 C2 0 0 0 
    868 48 -11.3683 -2.03266 26.8287 58 " " " " A 21 0 0 "ASP " " HB3" " " 1 0 1 C2 0 0 0 
    869 48 -11.3098 -3.59141 26.1302 58 " " " " A 21 0 0 "ASP " " HB2" " " 1 0 1 C2 0 0 0 
    870 40 -13.1087 -4.30733 29.0569 59 " " " " A 43 0 0 "GLU " " N  " " " 7 0 1 C2 0 0 0 
    871 14 -14.3398 -4.26774 29.8867 59 " " " " A 2 0 0 "GLU " " CA " " " 6 0 1 C2 0 0 0 
    872 14 -13.9175 -4.38422 31.4019 59 " " " " A 2 0 0 "GLU " " C  " " " 6 0 1 C2 0 0 0 
    873 23 -14.3701 -3.50133 32.2178 59 " " " " A 70 0 0 "GLU " " O  " " " 8 0 1 C2 0 0 0 
    874 14 -15.2259 -5.47168 29.5056 59 " " " " A 2 0 0 "GLU " " CB " " " 6 0 1 C2 0 0 0 
    875 14 -16.6291 -5.47217 30.2462 59 " " " " A 2 0 0 "GLU " " CG " " " 6 0 1 C2 0 0 0 
    876 14 -17.5891 -4.2558 30.1867 59 " " " " A 2 0 0 "GLU " " CD " " " 6 0 1 C2 0 0 0 
    877 23 -17.8438 -3.73438 29.1387 59 " " " " A 70 0 0 "GLU " " OE1" " " 8 0 1 C2 0 0 0 
    878 23 -18.2137 -3.91112 31.1931 59 " " " " A 70 0 0 "GLU " " OE2" " " 8 0 1 C2 0 0 0 
    879 48 -12.7737 -5.12789 28.5726 59 " " " " A 21 0 0 "GLU " " H  " " " 1 0 1 C2 0 0 0 
    880 48 -14.93 -3.37305 29.6883 59 " " " " A 21 0 0 "GLU " " HA " " " 1 0 1 C2 0 0 0 
    881 48 -14.7211 -6.42266 29.6757 59 " " " " A 21 0 0 "GLU " " HB3" " " 1 0 1 C2 0 0 0 
    882 48 -15.3703 -5.42003 28.4265 59 " " " " A 21 0 0 "GLU " " HB2" " " 1 0 1 C2 0 0 0 
    883 48 -16.4861 -5.77814 31.2825 59 " " " " A 21 0 0 "GLU " " HG3" " " 1 0 1 C2 0 0 0 
    884 48 -17.2243 -6.34372 29.9738 59 " " " " A 21 0 0 "GLU " " HG2" " " 1 0 1 C2 0 0 0 
    885 40 -13.0849 -5.40044 31.8226 60 " " " " A 43 0 0 "VAL " " N  " " " 7 0 1 C2 0 0 0 
    886 14 -12.8907 -5.72978 33.2751 60 " " " " A 2 0 0 "VAL " " CA " " " 6 0 1 C2 0 0 0 
    887 14 -11.748 -4.94405 33.9094 60 " " " " A 2 0 0 "VAL " " C  " " " 6 0 1 C2 0 0 0 
    888 23 -11.9141 -4.13868 34.8307 60 " " " " A 70 0 0 "VAL " " O  " " " 8 0 1 C2 0 0 0 
    889 14 -12.7471 -7.22354 33.4417 60 " " " " A 2 0 0 "VAL " " CB " " " 6 0 1 C2 0 0 0 
    890 14 -12.3321 -7.66645 34.8646 60 " " " " A 2 0 0 "VAL " " CG1" " " 6 0 1 C2 0 0 0 
    891 14 -14.1913 -7.83383 33.2036 60 " " " " A 2 0 0 "VAL " " CG2" " " 6 0 1 C2 0 0 0 
    892 48 -12.7725 -5.9947 31.068 60 " " " " A 21 0 0 "VAL " " H  " " " 1 0 1 C2 0 0 0 
    893 48 -13.7331 -5.32996 33.8397 60 " " " " A 21 0 0 "VAL " " HA " " " 1 0 1 C2 0 0 0 
    894 48 -12.1741 -7.77165 32.6938 60 " " " " A 21 0 0 "VAL " " HB " " " 1 0 1 C2 0 0 0 
    895 48 -11.2684 -7.4644 34.9903 60 " " " " A 21 0 0 "VAL " HG11 " " 1 0 1 C2 0 0 0 
    896 48 -12.8933 -7.1781 35.6613 60 " " " " A 21 0 0 "VAL " HG12 " " 1 0 1 C2 0 0 0 
    897 48 -12.4257 -8.74464 34.9944 60 " " " " A 21 0 0 "VAL " HG13 " " 1 0 1 C2 0 0 0 
    898 48 -14.3784 -8.88305 33.4321 60 " " " " A 21 0 0 "VAL " HG21 " " 1 0 1 C2 0 0 0 
    899 48 -14.8995 -7.43583 33.9302 60 " " " " A 21 0 0 "VAL " HG22 " " 1 0 1 C2 0 0 0 
    900 48 -14.6147 -7.60128 32.2264 60 " " " " A 21 0 0 "VAL " HG23 " " 1 0 1 C2 0 0 0 
    901 40 -10.558 -4.97611 33.3994 61 " " " " A 43 0 0 "TYR " " N  " " " 7 0 1 C2 0 0 0 
    902 14 -9.3647 -4.19108 33.9313 61 " " " " A 2 0 0 "TYR " " CA " " " 6 0 1 C2 0 0 0 
    903 14 -9.34746 -2.76391 33.4603 61 " " " " A 2 0 0 "TYR " " C  " " " 6 0 1 C2 0 0 0 
    904 23 -8.83736 -1.92207 34.1805 61 " " " " A 70 0 0 "TYR " " O  " " " 8 0 1 C2 0 0 0 
    905 14 -8.07643 -4.88105 33.4771 61 " " " " A 2 0 0 "TYR " " CB " " " 6 0 1 C2 0 0 0 
    906 14 -7.84635 -6.13909 34.3609 61 " " " " A 2 0 0 "TYR " " CG " " " 6 0 1 C2 0 0 0 
    907 14 -8.58709 -7.35422 34.1109 61 " " " " A 2 0 0 "TYR " " CD1" " " 6 0 1 C2 0 0 0 
    908 14 -6.94986 -6.08045 35.4628 61 " " " " A 2 0 0 "TYR " " CD2" " " 6 0 1 C2 0 0 0 
    909 14 -8.55649 -8.46292 34.9266 61 " " " " A 2 0 0 "TYR " " CE1" " " 6 0 1 C2 0 0 0 
    910 14 -6.84405 -7.25424 36.2475 61 " " " " A 2 0 0 "TYR " " CE2" " " 6 0 1 C2 0 0 0 
    911 14 -7.53719 -8.46842 35.9495 61 " " " " A 2 0 0 "TYR " " CZ " " " 6 0 1 C2 0 0 0 
    912 23 -7.41277 -9.57244 36.6774 61 " " " " A 70 0 0 "TYR " " OH " " " 8 0 1 C2 0 0 0 
    913 48 -10.4161 -5.5695 32.5945 61 " " " " A 21 0 0 "TYR " " H  " " " 1 0 1 C2 0 0 0 
    914 48 -9.3363 -4.10641 35.0176 61 " " " " A 21 0 0 "TYR " " HA " " " 1 0 1 C2 0 0 0 
    915 48 -7.15938 -4.31441 33.6385 61 " " " " A 21 0 0 "TYR " " HB3" " " 1 0 1 C2 0 0 0 
    916 48 -8.24175 -5.27414 32.474 61 " " " " A 21 0 0 "TYR " " HB2" " " 1 0 1 C2 0 0 0 
    917 48 -9.33735 -7.36775 33.3341 61 " " " " A 21 0 0 "TYR " " HD1" " " 1 0 1 C2 0 0 0 
    918 48 -6.44416 -5.14371 35.6449 61 " " " " A 21 0 0 "TYR " " HD2" " " 1 0 1 C2 0 0 0 
    919 48 -9.11317 -9.3381 34.6256 61 " " " " A 21 0 0 "TYR " " HE1" " " 1 0 1 C2 0 0 0 
    920 48 -6.09047 -7.25995 37.0211 61 " " " " A 21 0 0 "TYR " " HE2" " " 1 0 1 C2 0 0 0 
    921 48 -6.79709 -9.4891 37.3894 61 " " " " A 21 0 0 "TYR " " HH " " " 1 0 1 C2 0 0 0 
    922 40 -9.91292 -2.43894 32.3039 62 " " " " A 43 0 0 "GLY " " N  " " " 7 0 1 C2 0 0 0 
    923 14 -10.1818 -1.12899 31.7609 62 " " " " A 2 0 0 "GLY " " CA " " " 6 0 1 C2 0 0 0 
    924 14 -9.07612 -0.779022 30.7364 62 " " " " A 2 0 0 "GLY " " C  " " " 6 0 1 C2 0 0 0 
    925 23 -7.91848 -1.2074 30.8797 62 " " " " A 70 0 0 "GLY " " O  " " " 8 0 1 C2 0 0 0 
    926 48 -10.1513 -3.2441 31.7427 62 " " " " A 21 0 0 "GLY " " H  " " " 1 0 1 C2 0 0 0 
    927 48 -10.0517 -0.316638 32.4759 62 " " " " A 21 0 0 "GLY " " HA3" " " 1 0 1 C2 0 0 0 
    928 48 -11.1684 -1.23213 31.3091 62 " " " " A 21 0 0 "GLY " " HA2" " " 1 0 1 C2 0 0 0 
    929 40 -9.43563 0.003267 29.6864 63 " " " " A 43 0 0 "ARG " " N  " " " 7 0 1 C2 0 0 0 
    930 14 -8.523 0.274982 28.5596 63 " " " " A 2 0 0 "ARG " " CA " " " 6 0 1 C2 0 0 0 
    931 14 -7.35315 1.09788 29.1103 63 " " " " A 2 0 0 "ARG " " C  " " " 6 0 1 C2 0 0 0 
    932 23 -7.67943 2.06342 29.8239 63 " " " " A 70 0 0 "ARG " " O  " " " 8 0 1 C2 0 0 0 
    933 14 -9.28846 1.10822 27.5306 63 " " " " A 2 0 0 "ARG " " CB " " " 6 0 1 C2 0 0 0 
    934 14 -8.64636 1.59155 26.2364 63 " " " " A 2 0 0 "ARG " " CG " " " 6 0 1 C2 0 0 0 
    935 14 -9.23845 2.93863 25.6761 63 " " " " A 2 0 0 "ARG " " CD " " " 6 0 1 C2 0 0 0 
    936 40 -9.05281 3.19498 24.2378 63 " " " " A 43 0 0 "ARG " " NE " " " 7 0 1 C2 0 0 0 
    937 14 -9.89889 2.89975 23.2587 63 " " " " A 2 0 0 "ARG " " CZ " " " 6 0 1 C2 0 0 0 
    938 40 -9.67346 3.15981 22.0059 63 " " " " A 43 0 0 "ARG " " NH1" " " 7 0 1 C2 0 0 0 
    939 40 -11.0875 2.38877 23.5818 63 " " " " A 43 0 0 "ARG " " NH2" " " 7 0 1 C2 0 0 0 
    940 48 -10.3666 0.394806 29.6912 63 " " " " A 21 0 0 "ARG " " H  " " " 1 0 1 C2 0 0 0 
    941 48 -8.20121 -0.544526 27.917 63 " " " " A 21 0 0 "ARG " " HA " " " 1 0 1 C2 0 0 0 
    942 48 -9.83065 1.89702 28.052 63 " " " " A 21 0 0 "ARG " " HB3" " " 1 0 1 C2 0 0 0 
    943 48 -9.99913 0.348195 27.2059 63 " " " " A 21 0 0 "ARG " " HB2" " " 1 0 1 C2 0 0 0 
    944 48 -8.5721 0.756914 25.5393 63 " " " " A 21 0 0 "ARG " " HG3" " " 1 0 1 C2 0 0 0 
    945 48 -7.62942 1.87882 26.5037 63 " " " " A 21 0 0 "ARG " " HG2" " " 1 0 1 C2 0 0 0 
    946 48 -8.81371 3.69179 26.3397 63 " " " " A 21 0 0 "ARG " " HD3" " " 1 0 1 C2 0 0 0 
    947 48 -10.2961 2.92606 25.9395 63 " " " " A 21 0 0 "ARG " " HD2" " " 1 0 1 C2 0 0 0 
    948 48 -8.08252 3.40919 24.0568 63 " " " " A 21 0 0 "ARG " " HE " " " 1 0 1 C2 0 0 0 
    949 48 -10.4635 2.95486 21.411 63 " " " " A 21 0 0 "ARG " HH12 " " 1 0 1 C2 0 0 0 
    950 48 -8.8088 3.38333 21.5342 63 " " " " A 21 0 0 "ARG " HH11 " " 1 0 1 C2 0 0 0 
    951 48 -11.6674 2.06793 22.8197 63 " " " " A 21 0 0 "ARG " HH22 " " 1 0 1 C2 0 0 0 
    952 48 -11.1317 1.9076 24.4688 63 " " " " A 21 0 0 "ARG " HH21 " " 1 0 1 C2 0 0 0 
    953 40 -6.11919 0.665783 28.915 64 " " " " A 43 0 0 "ASP " " N  " " " 7 0 1 C2 0 0 0 
    954 14 -4.93501 1.52808 29.217 64 " " " " A 2 0 0 "ASP " " CA " " " 6 0 1 C2 0 0 0 
    955 14 -4.95781 2.86703 28.3945 64 " " " " A 2 0 0 "ASP " " C  " " " 6 0 1 C2 0 0 0 
    956 23 -5.33397 2.91595 27.2518 64 " " " " A 70 0 0 "ASP " " O  " " " 8 0 1 C2 0 0 0 
    957 14 -3.67496 0.692931 28.8348 64 " " " " A 2 0 0 "ASP " " CB " " " 6 0 1 C2 0 0 0 
    958 14 -2.35853 1.39866 28.9367 64 " " " " A 2 0 0 "ASP " " CG " " " 6 0 1 C2 0 0 0 
    959 23 -1.90077 1.70993 30.0259 64 " " " " A 70 0 0 "ASP " " OD1" " " 8 0 1 C2 0 0 0 
    960 23 -1.7249 1.49827 27.851 64 " " " " A 70 0 0 "ASP " " OD2" " " 8 0 1 C2 0 0 0 
    961 48 -6.09249 -0.010763 28.1655 64 " " " " A 21 0 0 "ASP " " H  " " " 1 0 1 C2 0 0 0 
    962 48 -5.00812 1.76873 30.2776 64 " " " " A 21 0 0 "ASP " " HA " " " 1 0 1 C2 0 0 0 
    963 48 -3.80172 0.393887 27.7943 64 " " " " A 21 0 0 "ASP " " HB3" " " 1 0 1 C2 0 0 0 
    964 48 -3.56304 -0.219608 29.4203 64 " " " " A 21 0 0 "ASP " " HB2" " " 1 0 1 C2 0 0 0 
    965 40 -4.42009 3.88943 29.0869 65 " " " " A 43 0 0 "ARG " " N  " " " 7 0 1 C2 0 0 0 
    966 14 -4.04744 5.16511 28.5509 65 " " " " A 2 0 0 "ARG " " CA " " " 6 0 1 C2 0 0 0 
    967 14 -2.60249 5.5531 28.928 65 " " " " A 2 0 0 "ARG " " C  " " " 6 0 1 C2 0 0 0 
    968 23 -2.2969 6.72782 28.597 65 " " " " A 70 0 0 "ARG " " O  " " " 8 0 1 C2 0 0 0 
    969 14 -5.08206 6.28186 28.8573 65 " " " " A 2 0 0 "ARG " " CB " " " 6 0 1 C2 0 0 0 
    970 14 -6.48339 6.00096 28.2827 65 " " " " A 2 0 0 "ARG " " CG " " " 6 0 1 C2 0 0 0 
    971 14 -7.41563 7.11375 28.7715 65 " " " " A 2 0 0 "ARG " " CD " " " 6 0 1 C2 0 0 0 
    972 40 -8.52676 7.30575 27.889 65 " " " " A 43 0 0 "ARG " " NE " " " 7 0 1 C2 0 0 0 
    973 14 -9.73096 6.63687 27.9118 65 " " " " A 2 0 0 "ARG " " CZ " " " 6 0 1 C2 0 0 0 
    974 40 -10.718 6.90367 27.0906 65 " " " " A 43 0 0 "ARG " " NH1" " " 7 0 1 C2 0 0 0 
    975 40 -9.80405 5.5855 28.697 65 " " " " A 43 0 0 "ARG " " NH2" " " 7 0 1 C2 0 0 0 
    976 48 -4.31909 3.70391 30.0746 65 " " " " A 21 0 0 "ARG " " H  " " " 1 0 1 C2 0 0 0 
    977 48 -3.86145 4.9988 27.4898 65 " " " " A 21 0 0 "ARG " " HA " " " 1 0 1 C2 0 0 0 
    978 48 -4.62844 7.17636 28.4305 65 " " " " A 21 0 0 "ARG " " HB3" " " 1 0 1 C2 0 0 0 
    979 48 -5.20498 6.5632 29.9032 65 " " " " A 21 0 0 "ARG " " HB2" " " 1 0 1 C2 0 0 0 
    980 48 -6.801 4.99688 28.5639 65 " " " " A 21 0 0 "ARG " " HG3" " " 1 0 1 C2 0 0 0 
    981 48 -6.42936 6.09675 27.1983 65 " " " " A 21 0 0 "ARG " " HG2" " " 1 0 1 C2 0 0 0 
    982 48 -6.84364 8.0337 28.6507 65 " " " " A 21 0 0 "ARG " " HD3" " " 1 0 1 C2 0 0 0 
    983 48 -7.67975 7.11782 29.8291 65 " " " " A 21 0 0 "ARG " " HD2" " " 1 0 1 C2 0 0 0 
    984 48 -8.44895 8.17606 27.3825 65 " " " " A 21 0 0 "ARG " " HE " " " 1 0 1 C2 0 0 0 
    985 48 -11.6343 6.48556 27.1657 65 " " " " A 21 0 0 "ARG " HH12 " " 1 0 1 C2 0 0 0 
    986 48 -10.7968 7.50195 26.2807 65 " " " " A 21 0 0 "ARG " HH11 " " 1 0 1 C2 0 0 0 
    987 48 -10.705 5.13651 28.6151 65 " " " " A 21 0 0 "ARG " HH22 " " 1 0 1 C2 0 0 0 
    988 48 -9.12935 5.24675 29.3679 65 " " " " A 21 0 0 "ARG " HH21 " " 1 0 1 C2 0 0 0 
    989 40 -1.76536 4.69123 29.5168 66 " " " " A 43 0 0 "THR " " N  " " " 7 0 1 C2 0 0 0 
    990 14 -0.46545 5.15036 30.0568 66 " " " " A 2 0 0 "THR " " CA " " " 6 0 1 C2 0 0 0 
    991 14 0.606153 5.3765 29.0626 66 " " " " A 2 0 0 "THR " " C  " " " 6 0 1 C2 0 0 0 
    992 23 1.59736 5.99839 29.3744 66 " " " " A 70 0 0 "THR " " O  " " " 8 0 1 C2 0 0 0 
    993 14 0.034413 4.05739 31.053 66 " " " " A 2 0 0 "THR " " CB " " " 6 0 1 C2 0 0 0 
    994 23 0.409142 2.8646 30.4142 66 " " " " A 70 0 0 "THR " " OG1" " " 8 0 1 C2 0 0 0 
    995 14 -1.04701 3.93131 32.2297 66 " " " " A 2 0 0 "THR " " CG2" " " 6 0 1 C2 0 0 0 
    996 48 -2.01646 3.71304 29.5301 66 " " " " A 21 0 0 "THR " " H  " " " 1 0 1 C2 0 0 0 
    997 48 -0.644116 5.9804 30.7403 66 " " " " A 21 0 0 "THR " " HA " " " 1 0 1 C2 0 0 0 
    998 48 0.92709 4.50632 31.4885 66 " " " " A 21 0 0 "THR " " HB " " " 1 0 1 C2 0 0 0 
    999 48 -0.342394 2.34943 30.1636 66 " " " " A 21 0 0 "THR " " HG1" " " 1 0 1 C2 0 0 0 
    1000 48 -1.95903 3.38684 31.985 66 " " " " A 21 0 0 "THR " HG21 " " 1 0 1 C2 0 0 0 
    1001 48 -0.524382 3.33055 32.974 66 " " " " A 21 0 0 "THR " HG22 " " 1 0 1 C2 0 0 0 
    1002 48 -1.49473 4.79988 32.7126 66 " " " " A 21 0 0 "THR " HG23 " " 1 0 1 C2 0 0 0 
    1003 40 0.414704 4.95938 27.8438 67 " " " " A 43 0 0 "SER " " N  " " " 7 0 1 C2 0 0 0 
    1004 14 1.26205 4.88742 26.6763 67 " " " " A 2 0 0 "SER " " CA " " " 6 0 1 C2 0 0 0 
    1005 14 0.787428 5.94398 25.5609 67 " " " " A 2 0 0 "SER " " C  " " " 6 0 1 C2 0 0 0 
    1006 23 1.34864 6.00942 24.4856 67 " " " " A 70 0 0 "SER " " O  " " " 8 0 1 C2 0 0 0 
    1007 14 1.48563 3.39826 26.2553 67 " " " " A 2 0 0 "SER " " CB " " " 6 0 1 C2 0 0 0 
    1008 23 2.40717 2.77785 27.1433 67 " " " " A 70 0 0 "SER " " OG " " " 8 0 1 C2 0 0 0 
    1009 48 -0.525904 4.60537 27.7436 67 " " " " A 21 0 0 "SER " " H  " " " 1 0 1 C2 0 0 0 
    1010 48 2.23684 5.32633 26.889 67 " " " " A 21 0 0 "SER " " HA " " " 1 0 1 C2 0 0 0 
    1011 48 1.97546 3.2408 25.2944 67 " " " " A 21 0 0 "SER " " HB3" " " 1 0 1 C2 0 0 0 
    1012 48 0.538099 2.86029 26.2259 67 " " " " A 21 0 0 "SER " " HB2" " " 1 0 1 C2 0 0 0 
    1013 48 3.27386 3.1393 27.0374 67 " " " " A 21 0 0 "SER " " HG " " " 1 0 1 C2 0 0 0 
    1014 40 -0.217547 6.79423 25.9399 68 " " " " A 43 0 0 "HIE " " N  " " " 7 0 1 C2 0 0 0 
    1015 14 -0.83377 7.73373 25.0125 68 " " " " A 2 0 0 "HIE " " CA " " " 6 0 1 C2 0 0 0 
    1016 14 0.174436 8.80396 24.4655 68 " " " " A 2 0 0 "HIE " " C  " " " 6 0 1 C2 0 0 0 
    1017 23 0.510765 8.85984 23.3134 68 " " " " A 70 0 0 "HIE " " O  " " " 8 0 1 C2 0 0 0 
    1018 14 -2.02349 8.4896 25.6094 68 " " " " A 2 0 0 "HIE " " CB " " " 6 0 1 C2 0 0 0 
    1019 14 -3.35589 7.79814 25.4685 68 " " " " A 2 0 0 "HIE " " CG " " " 6 0 1 C2 0 0 0 
    1020 40 -4.57915 8.47325 25.7104 68 " " " " A 43 0 0 "HIE " " ND1" " " 7 0 1 C2 0 0 0 
    1021 14 -3.77489 6.578 25.0539 68 " " " " A 2 0 0 "HIE " " CD2" " " 6 0 1 C2 0 0 0 
    1022 14 -5.54101 7.77777 25.2189 68 " " " " A 2 0 0 "HIE " " CE1" " " 6 0 1 C2 0 0 0 
    1023 40 -5.12662 6.58836 24.8364 68 " " " " A 43 0 0 "HIE " " NE2" " " 7 0 1 C2 0 0 0 
    1024 48 -0.462159 6.76128 26.9193 68 " " " " A 21 0 0 "HIE " " H  " " " 1 0 1 C2 0 0 0 
    1025 48 -1.22761 7.19394 24.1514 68 " " " " A 21 0 0 "HIE " " HA " " " 1 0 1 C2 0 0 0 
    1026 48 -2.19975 9.40123 25.0384 68 " " " " A 21 0 0 "HIE " " HB3" " " 1 0 1 C2 0 0 0 
    1027 48 -1.84216 8.92657 26.5913 68 " " " " A 21 0 0 "HIE " " HB2" " " 1 0 1 C2 0 0 0 
    1028 48 -3.25432 5.70718 24.6836 68 " " " " A 21 0 0 "HIE " " HD2" " " 1 0 1 C2 0 0 0 
    1029 48 -6.56742 8.03032 25.4404 68 " " " " A 21 0 0 "HIE " " HE1" " " 1 0 1 C2 0 0 0 
    1030 40 0.591895 9.64796 25.3656 69 " " " " A 43 0 0 "VAL " " N  " " " 7 0 1 C2 0 0 0 
    1031 14 1.7986 10.5305 25.2679 69 " " " " A 2 0 0 "VAL " " CA " " " 6 0 1 C2 0 0 0 
    1032 14 2.5867 10.3065 26.5126 69 " " " " A 2 0 0 "VAL " " C  " " " 6 0 1 C2 0 0 0 
    1033 23 2.0371 10.4298 27.5997 69 " " " " A 70 0 0 "VAL " " O  " " " 8 0 1 C2 0 0 0 
    1034 14 1.42697 12.0678 25.1176 69 " " " " A 2 0 0 "VAL " " CB " " " 6 0 1 C2 0 0 0 
    1035 14 2.61992 13.0199 25.023 69 " " " " A 2 0 0 "VAL " " CG1" " " 6 0 1 C2 0 0 0 
    1036 14 0.611802 12.0889 23.8551 69 " " " " A 2 0 0 "VAL " " CG2" " " 6 0 1 C2 0 0 0 
    1037 48 0.502578 9.21332 26.2729 69 " " " " A 21 0 0 "VAL " " H  " " " 1 0 1 C2 0 0 0 
    1038 48 2.45042 10.273 24.4331 69 " " " " A 21 0 0 "VAL " " HA " " " 1 0 1 C2 0 0 0 
    1039 48 0.869015 12.315 26.0207 69 " " " " A 21 0 0 "VAL " " HB " " " 1 0 1 C2 0 0 0 
    1040 48 3.3093 12.6696 24.2548 69 " " " " A 21 0 0 "VAL " HG11 " " 1 0 1 C2 0 0 0 
    1041 48 2.5064 14.066 24.7384 69 " " " " A 21 0 0 "VAL " HG12 " " 1 0 1 C2 0 0 0 
    1042 48 3.13449 13.0407 25.9836 69 " " " " A 21 0 0 "VAL " HG13 " " 1 0 1 C2 0 0 0 
    1043 48 -0.40841 11.7059 23.8796 69 " " " " A 21 0 0 "VAL " HG21 " " 1 0 1 C2 0 0 0 
    1044 48 0.505656 13.1196 23.5168 69 " " " " A 21 0 0 "VAL " HG22 " " 1 0 1 C2 0 0 0 
    1045 48 1.19539 11.5686 23.0956 69 " " " " A 21 0 0 "VAL " HG23 " " 1 0 1 C2 0 0 0 
    1046 40 3.87423 10.1845 26.2887 70 " " " " A 43 0 0 "VAL " " N  " " " 7 0 1 C2 0 0 0 
    1047 14 4.89788 10.1786 27.3386 70 " " " " A 2 0 0 "VAL " " CA " " " 6 0 1 C2 0 0 0 
    1048 14 5.91827 11.2515 26.9673 70 " " " " A 2 0 0 "VAL " " C  " " " 6 0 1 C2 0 0 0 
    1049 23 6.86625 10.978 26.2042 70 " " " " A 70 0 0 "VAL " " O  " " " 8 0 1 C2 0 0 0 
    1050 14 5.35809 8.76129 27.657 70 " " " " A 2 0 0 "VAL " " CB " " " 6 0 1 C2 0 0 0 
    1051 14 4.28193 7.81616 28.2617 70 " " " " A 2 0 0 "VAL " " CG1" " " 6 0 1 C2 0 0 0 
    1052 14 5.90899 8.03718 26.4103 70 " " " " A 2 0 0 "VAL " " CG2" " " 6 0 1 C2 0 0 0 
    1053 48 4.19241 10.4742 25.3749 70 " " " " A 21 0 0 "VAL " " H  " " " 1 0 1 C2 0 0 0 
    1054 48 4.54619 10.5262 28.31 70 " " " " A 21 0 0 "VAL " " HA " " " 1 0 1 C2 0 0 0 
    1055 48 6.18905 8.6845 28.3582 70 " " " " A 21 0 0 "VAL " " HB " " " 1 0 1 C2 0 0 0 
    1056 48 3.35694 7.85072 27.6861 70 " " " " A 21 0 0 "VAL " HG11 " " 1 0 1 C2 0 0 0 
    1057 48 4.63547 6.79718 28.4192 70 " " " " A 21 0 0 "VAL " HG12 " " 1 0 1 C2 0 0 0 
    1058 48 4.11859 8.10914 29.2988 70 " " " " A 21 0 0 "VAL " HG13 " " 1 0 1 C2 0 0 0 
    1059 48 6.2198 7.01037 26.603 70 " " " " A 21 0 0 "VAL " HG21 " " 1 0 1 C2 0 0 0 
    1060 48 5.2509 8.09057 25.543 70 " " " " A 21 0 0 "VAL " HG22 " " 1 0 1 C2 0 0 0 
    1061 48 6.85361 8.53854 26.1995 70 " " " " A 21 0 0 "VAL " HG23 " " 1 0 1 C2 0 0 0 
    1062 40 5.71097 12.4457 27.466 71 " " " " A 43 0 0 "ALA " " N  " " " 7 0 1 C2 0 0 0 
    1063 14 6.51598 13.5838 27.2616 71 " " " " A 2 0 0 "ALA " " CA " " " 6 0 1 C2 0 0 0 
    1064 14 7.82268 13.4435 28.0968 71 " " " " A 2 0 0 "ALA " " C  " " " 6 0 1 C2 0 0 0 
    1065 23 7.71769 13.5499 29.306 71 " " " " A 70 0 0 "ALA " " O  " " " 8 0 1 C2 0 0 0 
    1066 14 5.81788 14.8747 27.6463 71 " " " " A 2 0 0 "ALA " " CB " " " 6 0 1 C2 0 0 0 
    1067 48 4.91354 12.6234 28.0598 71 " " " " A 21 0 0 "ALA " " H  " " " 1 0 1 C2 0 0 0 
    1068 48 6.86952 13.6029 26.2307 71 " " " " A 21 0 0 "ALA " " HA " " " 1 0 1 C2 0 0 0 
    1069 48 6.36321 15.6416 28.1963 71 " " " " A 21 0 0 "ALA " " HB1" " " 1 0 1 C2 0 0 0 
    1070 48 5.29865 15.2722 26.7743 71 " " " " A 21 0 0 "ALA " " HB2" " " 1 0 1 C2 0 0 0 
    1071 48 5.07073 14.7052 28.4216 71 " " " " A 21 0 0 "ALA " " HB3" " " 1 0 1 C2 0 0 0 
    1072 40 8.98486 13.4788 27.4514 72 " " " " A 43 0 0 "ILE " " N  " " " 7 0 1 C2 0 0 0 
    1073 14 10.2948 13.5291 28.0862 72 " " " " A 2 0 0 "ILE " " CA " " " 6 0 1 C2 0 0 0 
    1074 14 10.5391 14.9917 28.334 72 " " " " A 2 0 0 "ILE " " C  " " " 6 0 1 C2 0 0 0 
    1075 23 10.3006 15.9052 27.4811 72 " " " " A 70 0 0 "ILE " " O  " " " 8 0 1 C2 0 0 0 
    1076 14 11.4803 12.9243 27.2176 72 " " " " A 2 0 0 "ILE " " CB " " " 6 0 1 C2 0 0 0 
    1077 14 11.1328 11.5139 26.611 72 " " " " A 2 0 0 "ILE " " CG1" " " 6 0 1 C2 0 0 0 
    1078 14 12.8416 12.9152 27.9667 72 " " " " A 2 0 0 "ILE " " CG2" " " 6 0 1 C2 0 0 0 
    1079 14 12.0774 11.0656 25.6125 72 " " " " A 2 0 0 "ILE " " CD1" " " 6 0 1 C2 0 0 0 
    1080 48 9.02722 13.6005 26.4497 72 " " " " A 21 0 0 "ILE " " H  " " " 1 0 1 C2 0 0 0 
    1081 48 10.3195 12.8703 28.9543 72 " " " " A 21 0 0 "ILE " " HA " " " 1 0 1 C2 0 0 0 
    1082 48 11.525 13.7138 26.4674 72 " " " " A 21 0 0 "ILE " " HB " " " 1 0 1 C2 0 0 0 
    1083 48 10.2443 11.7125 26.0116 72 " " " " A 21 0 0 "ILE " HG13 " " 1 0 1 C2 0 0 0 
    1084 48 10.9375 10.8132 27.4228 72 " " " " A 21 0 0 "ILE " HG12 " " 1 0 1 C2 0 0 0 
    1085 48 13.6647 12.3686 27.5065 72 " " " " A 21 0 0 "ILE " HG21 " " 1 0 1 C2 0 0 0 
    1086 48 13.2233 13.9358 27.9916 72 " " " " A 21 0 0 "ILE " HG22 " " 1 0 1 C2 0 0 0 
    1087 48 12.8066 12.4743 28.963 72 " " " " A 21 0 0 "ILE " HG23 " " 1 0 1 C2 0 0 0 
    1088 48 11.8346 10.1256 25.1169 72 " " " " A 21 0 0 "ILE " HD11 " " 1 0 1 C2 0 0 0 
    1089 48 12.2025 11.8188 24.8347 72 " " " " A 21 0 0 "ILE " HD12 " " 1 0 1 C2 0 0 0 
    1090 48 13.0137 10.8572 26.1301 72 " " " " A 21 0 0 "ILE " HD13 " " 1 0 1 C2 0 0 0 
    1091 40 11.0698 15.2781 29.5271 73 " " " " A 43 0 0 "LEU " " N  " " " 7 0 1 C2 0 0 0 
    1092 14 11.4882 16.6127 30.0524 73 " " " " A 2 0 0 "LEU " " CA " " " 6 0 1 C2 0 0 0 
    1093 14 13.0361 16.4733 30.2506 73 " " " " A 2 0 0 "LEU " " C  " " " 6 0 1 C2 0 0 0 
    1094 23 13.462 15.447 30.8174 73 " " " " A 70 0 0 "LEU " " O  " " " 8 0 1 C2 0 0 0 
    1095 14 10.899 16.9869 31.3879 73 " " " " A 2 0 0 "LEU " " CB " " " 6 0 1 C2 0 0 0 
    1096 14 9.27482 16.9736 31.4699 73 " " " " A 2 0 0 "LEU " " CG " " " 6 0 1 C2 0 0 0 
    1097 14 8.89808 17.1186 32.8478 73 " " " " A 2 0 0 "LEU " " CD1" " " 6 0 1 C2 0 0 0 
    1098 14 8.69675 18.1754 30.6346 73 " " " " A 2 0 0 "LEU " " CD2" " " 6 0 1 C2 0 0 0 
    1099 48 11.1167 14.5955 30.2701 73 " " " " A 21 0 0 "LEU " " H  " " " 1 0 1 C2 0 0 0 
    1100 48 11.2299 17.4178 29.3646 73 " " " " A 21 0 0 "LEU " " HA " " " 1 0 1 C2 0 0 0 
    1101 48 11.4264 17.8871 31.7036 73 " " " " A 21 0 0 "LEU " " HB3" " " 1 0 1 C2 0 0 0 
    1102 48 11.1346 16.1578 32.0551 73 " " " " A 21 0 0 "LEU " " HB2" " " 1 0 1 C2 0 0 0 
    1103 48 8.76865 16.0849 31.0929 73 " " " " A 21 0 0 "LEU " " HG " " " 1 0 1 C2 0 0 0 
    1104 48 9.05657 16.2408 33.4743 73 " " " " A 21 0 0 "LEU " HD11 " " 1 0 1 C2 0 0 0 
    1105 48 9.59832 17.8737 33.205 73 " " " " A 21 0 0 "LEU " HD12 " " 1 0 1 C2 0 0 0 
    1106 48 7.83186 17.3108 32.9676 73 " " " " A 21 0 0 "LEU " HD13 " " 1 0 1 C2 0 0 0 
    1107 48 9.30293 19.0689 30.7839 73 " " " " A 21 0 0 "LEU " HD21 " " 1 0 1 C2 0 0 0 
    1108 48 8.8026 18.0725 29.5546 73 " " " " A 21 0 0 "LEU " HD22 " " 1 0 1 C2 0 0 0 
    1109 48 7.6421 18.3959 30.7995 73 " " " " A 21 0 0 "LEU " HD23 " " 1 0 1 C2 0 0 0 
    1110 40 13.7896 17.4661 29.8638 74 " " " " A 43 0 0 "THR " " N  " " " 7 0 1 C2 0 0 0 
    1111 14 15.1842 17.4896 30.0839 74 " " " " A 2 0 0 "THR " " CA " " " 6 0 1 C2 0 0 0 
    1112 14 15.5698 18.8534 30.8034 74 " " " " A 2 0 0 "THR " " C  " " " 6 0 1 C2 0 0 0 
    1113 23 15.0744 19.8545 30.2989 74 " " " " A 70 0 0 "THR " " O  " " " 8 0 1 C2 0 0 0 
    1114 14 15.8824 17.375 28.713 74 " " " " A 2 0 0 "THR " " CB " " " 6 0 1 C2 0 0 0 
    1115 23 15.3046 16.3961 27.864 74 " " " " A 70 0 0 "THR " " OG1" " " 8 0 1 C2 0 0 0 
    1116 14 17.4136 17.1736 28.6966 74 " " " " A 2 0 0 "THR " " CG2" " " 6 0 1 C2 0 0 0 
    1117 48 13.4901 18.2481 29.2992 74 " " " " A 21 0 0 "THR " " H  " " " 1 0 1 C2 0 0 0 
    1118 48 15.6078 16.6868 30.6872 74 " " " " A 21 0 0 "THR " " HA " " " 1 0 1 C2 0 0 0 
    1119 48 15.5534 18.2841 28.2096 74 " " " " A 21 0 0 "THR " " HB " " " 1 0 1 C2 0 0 0 
    1120 48 15.4034 15.5233 28.2125 74 " " " " A 21 0 0 "THR " " HG1" " " 1 0 1 C2 0 0 0 
    1121 48 17.7753 17.1284 27.6694 74 " " " " A 21 0 0 "THR " HG21 " " 1 0 1 C2 0 0 0 
    1122 48 17.9096 18.047 29.1198 74 " " " " A 21 0 0 "THR " HG22 " " 1 0 1 C2 0 0 0 
    1123 48 17.7179 16.2903 29.2582 74 " " " " A 21 0 0 "THR " HG23 " " 1 0 1 C2 0 0 0 
    1124 40 16.3792 18.943 31.8955 75 " " " " A 43 0 0 "PRO " " N  " " " 7 0 1 C2 0 0 0 
    1125 14 16.712 20.2204 32.5739 75 " " " " A 2 0 0 "PRO " " CA " " " 6 0 1 C2 0 0 0 
    1126 14 17.5587 21.1573 31.711 75 " " " " A 2 0 0 "PRO " " C  " " " 6 0 1 C2 0 0 0 
    1127 23 18.6649 20.677 31.4221 75 " " " " A 70 0 0 "PRO " " O  " " " 8 0 1 C2 0 0 0 
    1128 14 17.403 19.851 33.7803 75 " " " " A 2 0 0 "PRO " " CB " " " 6 0 1 C2 0 0 0 
    1129 14 17.7617 18.3691 33.6138 75 " " " " A 2 0 0 "PRO " " CG " " " 6 0 1 C2 0 0 0 
    1130 14 16.9851 17.8119 32.4447 75 " " " " A 2 0 0 "PRO " " CD " " " 6 0 1 C2 0 0 0 
    1131 48 15.7343 20.6162 32.8487 75 " " " " A 21 0 0 "PRO " " HA " " " 1 0 1 C2 0 0 0 
    1132 48 16.7007 19.8708 34.6137 75 " " " " A 21 0 0 "PRO " " HB3" " " 1 0 1 C2 0 0 0 
    1133 48 18.2616 20.4807 34.0137 75 " " " " A 21 0 0 "PRO " " HB2" " " 1 0 1 C2 0 0 0 
    1134 48 17.7905 17.8576 34.5758 75 " " " " A 21 0 0 "PRO " " HG3" " " 1 0 1 C2 0 0 0 
    1135 48 18.7522 18.2861 33.1664 75 " " " " A 21 0 0 "PRO " " HG2" " " 1 0 1 C2 0 0 0 
    1136 48 17.4272 17.2613 31.6144 75 " " " " A 21 0 0 "PRO " " HD2" " " 1 0 1 C2 0 0 0 
    1137 48 16.2772 17.1208 32.9023 75 " " " " A 21 0 0 "PRO " " HD3" " " 1 0 1 C2 0 0 0 
    1138 40 17.0841 22.3479 31.2163 76 " " " " A 43 0 0 "PRO " " N  " " " 7 0 1 C2 0 0 0 
    1139 14 17.895 23.1197 30.2266 76 " " " " A 2 0 0 "PRO " " CA " " " 6 0 1 C2 0 0 0 
    1140 14 18.9425 24.1122 30.8199 76 " " " " A 2 0 0 "PRO " " C  " " " 6 0 1 C2 0 0 0 
    1141 23 19.818 24.7265 30.1601 76 " " " " A 70 0 0 "PRO " " O  " " " 8 0 1 C2 0 0 0 
    1142 14 16.8491 23.9593 29.5612 76 " " " " A 2 0 0 "PRO " " CB " " " 6 0 1 C2 0 0 0 
    1143 14 15.815 24.2107 30.6922 76 " " " " A 2 0 0 "PRO " " CG " " " 6 0 1 C2 0 0 0 
    1144 14 15.8292 22.9664 31.5097 76 " " " " A 2 0 0 "PRO " " CD " " " 6 0 1 C2 0 0 0 
    1145 48 18.3287 22.4555 29.4791 76 " " " " A 21 0 0 "PRO " " HA " " " 1 0 1 C2 0 0 0 
    1146 48 16.2431 23.3832 28.862 76 " " " " A 21 0 0 "PRO " " HB3" " " 1 0 1 C2 0 0 0 
    1147 48 17.1782 24.8866 29.0922 76 " " " " A 21 0 0 "PRO " " HB2" " " 1 0 1 C2 0 0 0 
    1148 48 14.8434 24.5925 30.3789 76 " " " " A 21 0 0 "PRO " " HG3" " " 1 0 1 C2 0 0 0 
    1149 48 16.1326 25.0238 31.3451 76 " " " " A 21 0 0 "PRO " " HG2" " " 1 0 1 C2 0 0 0 
    1150 48 15.7876 23.2976 32.5473 76 " " " " A 21 0 0 "PRO " " HD2" " " 1 0 1 C2 0 0 0 
    1151 48 14.9419 22.3474 31.3767 76 " " " " A 21 0 0 "PRO " " HD3" " " 1 0 1 C2 0 0 0 
    1152 40 18.9504 24.2318 32.1746 77 " " " " A 43 0 0 "ASP " " N  " " " 7 0 1 C2 0 0 0 
    1153 14 19.7208 25.2228 32.9834 77 " " " " A 2 0 0 "ASP " " CA " " " 6 0 1 C2 0 0 0 
    1154 14 21.0785 24.6763 33.3365 77 " " " " A 2 0 0 "ASP " " C  " " " 6 0 1 C2 0 0 0 
    1155 23 21.8387 25.3488 34.067 77 " " " " A 70 0 0 "ASP " " O  " " " 8 0 1 C2 0 0 0 
    1156 14 18.997 25.5091 34.3618 77 " " " " A 2 0 0 "ASP " " CB " " " 6 0 1 C2 0 0 0 
    1157 14 17.6597 26.3319 34.2687 77 " " " " A 2 0 0 "ASP " " CG " " " 6 0 1 C2 0 0 0 
    1158 23 17.7545 27.5633 34.4556 77 " " " " A 70 0 0 "ASP " " OD1" " " 8 0 1 C2 0 0 0 
    1159 23 16.6776 25.6142 34.1773 77 " " " " A 70 0 0 "ASP " " OD2" " " 8 0 1 C2 0 0 0 
    1160 48 18.18 23.8474 32.7026 77 " " " " A 21 0 0 "ASP " " H  " " " 1 0 1 C2 0 0 0 
    1161 48 19.8538 26.1441 32.4162 77 " " " " A 21 0 0 "ASP " " HA " " " 1 0 1 C2 0 0 0 
    1162 48 19.5702 26.0539 35.1119 77 " " " " A 21 0 0 "ASP " " HB3" " " 1 0 1 C2 0 0 0 
    1163 48 18.7736 24.5832 34.8919 77 " " " " A 21 0 0 "ASP " " HB2" " " 1 0 1 C2 0 0 0 
    1164 40 21.4534 23.4276 32.9721 78 " " " " A 43 0 0 "ASP " " N  " " " 7 0 1 C2 0 0 0 
    1165 14 22.5931 22.6531 33.4808 78 " " " " A 2 0 0 "ASP " " CA " " " 6 0 1 C2 0 0 0 
    1166 14 22.2933 21.9267 34.7985 78 " " " " A 2 0 0 "ASP " " C  " " " 6 0 1 C2 0 0 0 
    1167 23 23.2076 21.5198 35.471 78 " " " " A 70 0 0 "ASP " " O  " " " 8 0 1 C2 0 0 0 
    1168 14 23.9448 23.4113 33.5357 78 " " " " A 2 0 0 "ASP " " CB " " " 6 0 1 C2 0 0 0 
    1169 14 24.4046 24.0975 32.2447 78 " " " " A 2 0 0 "ASP " " CG " " " 6 0 1 C2 0 0 0 
    1170 23 24.463 23.4649 31.1838 78 " " " " A 70 0 0 "ASP " " OD1" " " 8 0 1 C2 0 0 0 
    1171 23 24.7055 25.3308 32.2523 78 " " " " A 70 0 0 "ASP " " OD2" " " 8 0 1 C2 0 0 0 
    1172 48 20.7671 23.0074 32.3618 78 " " " " A 21 0 0 "ASP " " H  " " " 1 0 1 C2 0 0 0 
    1173 48 22.7048 21.7689 32.8533 78 " " " " A 21 0 0 "ASP " " HA " " " 1 0 1 C2 0 0 0 
    1174 48 24.8283 22.8072 33.7423 78 " " " " A 21 0 0 "ASP " " HB3" " " 1 0 1 C2 0 0 0 
    1175 48 23.9989 24.089 34.3877 78 " " " " A 21 0 0 "ASP " " HB2" " " 1 0 1 C2 0 0 0 
    1176 40 21.0637 21.8406 35.325 79 " " " " A 43 0 0 "LYS " " N  " " " 7 0 1 C2 0 0 0 
    1177 14 20.7077 21.3225 36.669 79 " " " " A 2 0 0 "LYS " " CA " " " 6 0 1 C2 0 0 0 
    1178 14 20.473 19.7912 36.6131 79 " " " " A 2 0 0 "LYS " " C  " " " 6 0 1 C2 0 0 0 
    1179 23 20.365 19.2368 35.5274 79 " " " " A 70 0 0 "LYS " " O  " " " 8 0 1 C2 0 0 0 
    1180 14 19.3823 21.9487 37.0371 79 " " " " A 2 0 0 "LYS " " CB " " " 6 0 1 C2 0 0 0 
    1181 14 19.4096 23.4161 37.4305 79 " " " " A 2 0 0 "LYS " " CG " " " 6 0 1 C2 0 0 0 
    1182 14 18.0444 23.9417 37.8333 79 " " " " A 2 0 0 "LYS " " CD " " " 6 0 1 C2 0 0 0 
    1183 14 18.1953 25.1348 38.7113 79 " " " " A 2 0 0 "LYS " " CE " " " 6 0 1 C2 0 0 0 
    1184 40 16.8989 25.5574 39.0882 79 " " " " A 43 0 0 "LYS " " NZ " " " 7 0 1 C2 0 0 0 
    1185 48 20.2711 22.1111 34.7605 79 " " " " A 21 0 0 "LYS " " H  " " " 1 0 1 C2 0 0 0 
    1186 48 21.4179 21.6765 37.4163 79 " " " " A 21 0 0 "LYS " " HA " " " 1 0 1 C2 0 0 0 
    1187 48 18.8211 21.408 37.7992 79 " " " " A 21 0 0 "LYS " " HB3" " " 1 0 1 C2 0 0 0 
    1188 48 18.6877 21.8187 36.2072 79 " " " " A 21 0 0 "LYS " " HB2" " " 1 0 1 C2 0 0 0 
    1189 48 19.7977 24.1763 36.7527 79 " " " " A 21 0 0 "LYS " " HG3" " " 1 0 1 C2 0 0 0 
    1190 48 20.1024 23.5199 38.2656 79 " " " " A 21 0 0 "LYS " " HG2" " " 1 0 1 C2 0 0 0 
    1191 48 17.4439 23.1669 38.3099 79 " " " " A 21 0 0 "LYS " " HD3" " " 1 0 1 C2 0 0 0 
    1192 48 17.4772 24.2855 36.9683 79 " " " " A 21 0 0 "LYS " " HD2" " " 1 0 1 C2 0 0 0 
    1193 48 18.7094 26.0185 38.3332 79 " " " " A 21 0 0 "LYS " " HE3" " " 1 0 1 C2 0 0 0 
    1194 48 18.6069 24.8702 39.6853 79 " " " " A 21 0 0 "LYS " " HE2" " " 1 0 1 C2 0 0 0 
    1195 48 16.8533 26.3575 39.7029 79 " " " " A 21 0 0 "LYS " " HZ1" " " 1 0 1 C2 0 0 0 
    1196 48 16.3491 25.7132 38.2554 79 " " " " A 21 0 0 "LYS " " HZ2" " " 1 0 1 C2 0 0 0 
    1197 48 16.4437 24.8202 39.6073 79 " " " " A 21 0 0 "LYS " " HZ3" " " 1 0 1 C2 0 0 0 
    1198 40 20.296 19.1984 37.799 80 " " " " A 43 0 0 "LYS " " N  " " " 7 0 1 C2 0 0 0 
    1199 14 19.6786 17.9004 37.9954 80 " " " " A 2 0 0 "LYS " " CA " " " 6 0 1 C2 0 0 0 
    1200 14 18.1665 18.0614 38.1391 80 " " " " A 2 0 0 "LYS " " C  " " " 6 0 1 C2 0 0 0 
    1201 23 17.6956 19.0111 38.7655 80 " " " " A 70 0 0 "LYS " " O  " " " 8 0 1 C2 0 0 0 
    1202 14 20.2193 17.2227 39.2683 80 " " " " A 2 0 0 "LYS " " CB " " " 6 0 1 C2 0 0 0 
    1203 14 21.6046 16.6227 38.9787 80 " " " " A 2 0 0 "LYS " " CG " " " 6 0 1 C2 0 0 0 
    1204 14 22.285 16.075 40.3017 80 " " " " A 2 0 0 "LYS " " CD " " " 6 0 1 C2 0 0 0 
    1205 14 23.4594 15.1559 39.9269 80 " " " " A 2 0 0 "LYS " " CE " " " 6 0 1 C2 0 0 0 
    1206 40 24.2838 14.7269 41.0487 80 " " " " A 43 0 0 "LYS " " NZ " " " 7 0 1 C2 0 0 0 
    1207 48 20.6318 19.6705 38.6264 80 " " " " A 21 0 0 "LYS " " H  " " " 1 0 1 C2 0 0 0 
    1208 48 19.9105 17.2338 37.1648 80 " " " " A 21 0 0 "LYS " " HA " " " 1 0 1 C2 0 0 0 
    1209 48 19.5106 16.4365 39.5287 80 " " " " A 21 0 0 "LYS " " HB3" " " 1 0 1 C2 0 0 0 
    1210 48 20.2372 17.966 40.0654 80 " " " " A 21 0 0 "LYS " " HB2" " " 1 0 1 C2 0 0 0 
    1211 48 22.3458 17.2743 38.516 80 " " " " A 21 0 0 "LYS " " HG3" " " 1 0 1 C2 0 0 0 
    1212 48 21.4882 15.743 38.3457 80 " " " " A 21 0 0 "LYS " " HG2" " " 1 0 1 C2 0 0 0 
    1213 48 21.5693 15.4948 40.8841 80 " " " " A 21 0 0 "LYS " " HD3" " " 1 0 1 C2 0 0 0 
    1214 48 22.6287 16.9181 40.901 80 " " " " A 21 0 0 "LYS " " HD2" " " 1 0 1 C2 0 0 0 
    1215 48 24.0891 15.8239 39.3393 80 " " " " A 21 0 0 "LYS " " HE3" " " 1 0 1 C2 0 0 0 
    1216 48 23.2107 14.2843 39.3215 80 " " " " A 21 0 0 "LYS " " HE2" " " 1 0 1 C2 0 0 0 
    1217 48 24.9617 14.032 40.7701 80 " " " " A 21 0 0 "LYS " " HZ1" " " 1 0 1 C2 0 0 0 
    1218 48 24.8786 15.4565 41.4147 80 " " " " A 21 0 0 "LYS " " HZ2" " " 1 0 1 C2 0 0 0 
    1219 48 23.7482 14.4326 41.8528 80 " " " " A 21 0 0 "LYS " " HZ3" " " 1 0 1 C2 0 0 0 
    1220 40 17.4345 16.9746 37.7561 81 " " " " A 43 0 0 "VAL " " N  " " " 7 0 1 C2 0 0 0 
    1221 14 15.9667 16.9619 37.7191 81 " " " " A 2 0 0 "VAL " " CA " " " 6 0 1 C2 0 0 0 
    1222 14 15.4055 17.091 39.1293 81 " " " " A 2 0 0 "VAL " " C  " " " 6 0 1 C2 0 0 0 
    1223 23 14.1851 17.2377 39.2625 81 " " " " A 70 0 0 "VAL " " O  " " " 8 0 1 C2 0 0 0 
    1224 14 15.5465 15.5431 37.1386 81 " " " " A 2 0 0 "VAL " " CB " " " 6 0 1 C2 0 0 0 
    1225 14 14.1171 14.9781 37.5232 81 " " " " A 2 0 0 "VAL " " CG1" " " 6 0 1 C2 0 0 0 
    1226 14 15.6166 15.5238 35.5153 81 " " " " A 2 0 0 "VAL " " CG2" " " 6 0 1 C2 0 0 0 
    1227 48 17.9223 16.1926 37.343 81 " " " " A 21 0 0 "VAL " " H  " " " 1 0 1 C2 0 0 0 
    1228 48 15.6898 17.745 37.0133 81 " " " " A 21 0 0 "VAL " " HA " " " 1 0 1 C2 0 0 0 
    1229 48 16.2551 14.7837 37.4693 81 " " " " A 21 0 0 "VAL " " HB " " " 1 0 1 C2 0 0 0 
    1230 48 13.4003 15.7968 37.4604 81 " " " " A 21 0 0 "VAL " HG11 " " 1 0 1 C2 0 0 0 
    1231 48 13.7689 14.044 37.0823 81 " " " " A 21 0 0 "VAL " HG12 " " 1 0 1 C2 0 0 0 
    1232 48 14.0616 14.7972 38.5966 81 " " " " A 21 0 0 "VAL " HG13 " " 1 0 1 C2 0 0 0 
    1233 48 14.8409 16.1163 35.0302 81 " " " " A 21 0 0 "VAL " HG21 " " 1 0 1 C2 0 0 0 
    1234 48 16.6409 15.8273 35.2991 81 " " " " A 21 0 0 "VAL " HG22 " " 1 0 1 C2 0 0 0 
    1235 48 15.6344 14.5089 35.118 81 " " " " A 21 0 0 "VAL " HG23 " " 1 0 1 C2 0 0 0 
    1236 40 16.2083 16.8751 40.1678 82 " " " " A 43 0 0 "THR " " N  " " " 7 0 1 C2 0 0 0 
    1237 14 15.8492 16.9199 41.5724 82 " " " " A 2 0 0 "THR " " CA " " " 6 0 1 C2 0 0 0 
    1238 14 15.9 18.3355 42.105 82 " " " " A 2 0 0 "THR " " C  " " " 6 0 1 C2 0 0 0 
    1239 23 15.7112 18.5651 43.2998 82 " " " " A 70 0 0 "THR " " O  " " " 8 0 1 C2 0 0 0 
    1240 14 16.8013 15.8829 42.2776 82 " " " " A 2 0 0 "THR " " CB " " " 6 0 1 C2 0 0 0 
    1241 23 18.1837 16.1751 42.1271 82 " " " " A 70 0 0 "THR " " OG1" " " 8 0 1 C2 0 0 0 
    1242 14 16.657 14.4388 41.7936 82 " " " " A 2 0 0 "THR " " CG2" " " 6 0 1 C2 0 0 0 
    1243 48 17.1517 16.5181 40.1164 82 " " " " A 21 0 0 "THR " " H  " " " 1 0 1 C2 0 0 0 
    1244 48 14.8221 16.5711 41.6796 82 " " " " A 21 0 0 "THR " " HA " " " 1 0 1 C2 0 0 0 
    1245 48 16.5679 15.8821 43.3423 82 " " " " A 21 0 0 "THR " " HB " " " 1 0 1 C2 0 0 0 
    1246 48 18.6128 15.4692 42.5861 82 " " " " A 21 0 0 "THR " " HG1" " " 1 0 1 C2 0 0 0 
    1247 48 17.3043 13.6889 42.2482 82 " " " " A 21 0 0 "THR " HG21 " " 1 0 1 C2 0 0 0 
    1248 48 15.625 14.1089 41.9125 82 " " " " A 21 0 0 "THR " HG22 " " 1 0 1 C2 0 0 0 
    1249 48 16.7713 14.2943 40.7193 82 " " " " A 21 0 0 "THR " HG23 " " 1 0 1 C2 0 0 0 
    1250 40 15.9858 19.311 41.2457 83 " " " " A 43 0 0 "ASP " " N  " " " 7 0 1 C2 0 0 0 
    1251 14 15.8194 20.6952 41.6039 83 " " " " A 2 0 0 "ASP " " CA " " " 6 0 1 C2 0 0 0 
    1252 14 14.3531 21.2009 41.6232 83 " " " " A 2 0 0 "ASP " " C  " " " 6 0 1 C2 0 0 0 
    1253 23 13.7868 21.428 40.5617 83 " " " " A 70 0 0 "ASP " " O  " " " 8 0 1 C2 0 0 0 
    1254 14 16.6639 21.5007 40.6159 83 " " " " A 2 0 0 "ASP " " CB " " " 6 0 1 C2 0 0 0 
    1255 14 16.5923 22.941 40.9025 83 " " " " A 2 0 0 "ASP " " CG " " " 6 0 1 C2 0 0 0 
    1256 23 17.2584 23.3832 41.8573 83 " " " " A 70 0 0 "ASP " " OD1" " " 8 0 1 C2 0 0 0 
    1257 23 15.7768 23.6892 40.3223 83 " " " " A 70 0 0 "ASP " " OD2" " " 8 0 1 C2 0 0 0 
    1258 48 16.2955 19.1006 40.3076 83 " " " " A 21 0 0 "ASP " " H  " " " 1 0 1 C2 0 0 0 
    1259 48 16.189 20.8521 42.6172 83 " " " " A 21 0 0 "ASP " " HA " " " 1 0 1 C2 0 0 0 
    1260 48 16.1784 21.3248 39.6559 83 " " " " A 21 0 0 "ASP " " HB3" " " 1 0 1 C2 0 0 0 
    1261 48 17.6885 21.1296 40.642 83 " " " " A 21 0 0 "ASP " " HB2" " " 1 0 1 C2 0 0 0 
    1262 40 13.8081 21.5338 42.8487 84 " " " " A 43 0 0 "LYS " " N  " " " 7 0 1 C2 0 0 0 
    1263 14 12.3899 21.8202 43.1327 84 " " " " A 2 0 0 "LYS " " CA " " " 6 0 1 C2 0 0 0 
    1264 14 11.8468 23.1014 42.411 84 " " " " A 2 0 0 "LYS " " C  " " " 6 0 1 C2 0 0 0 
    1265 23 10.6109 23.2472 42.1926 84 " " " " A 70 0 0 "LYS " " O  " " " 8 0 1 C2 0 0 0 
    1266 14 12.2264 22.0213 44.6495 84 " " " " A 2 0 0 "LYS " " CB " " " 6 0 1 C2 0 0 0 
    1267 14 12.0598 20.7316 45.4738 84 " " " " A 2 0 0 "LYS " " CG " " " 6 0 1 C2 0 0 0 
    1268 14 12.1488 21.0812 46.9818 84 " " " " A 2 0 0 "LYS " " CD " " " 6 0 1 C2 0 0 0 
    1269 14 12.0807 19.7755 47.8859 84 " " " " A 2 0 0 "LYS " " CE " " " 6 0 1 C2 0 0 0 
    1270 40 10.6562 19.3858 48.1268 84 " " " " A 43 0 0 "LYS " " NZ " " " 7 0 1 C2 0 0 0 
    1271 48 14.3961 21.3357 43.6456 84 " " " " A 21 0 0 "LYS " " H  " " " 1 0 1 C2 0 0 0 
    1272 48 11.8518 20.9493 42.7585 84 " " " " A 21 0 0 "LYS " " HA " " " 1 0 1 C2 0 0 0 
    1273 48 11.3846 22.7019 44.7766 84 " " " " A 21 0 0 "LYS " " HB3" " " 1 0 1 C2 0 0 0 
    1274 48 12.9737 22.6785 45.0943 84 " " " " A 21 0 0 "LYS " " HB2" " " 1 0 1 C2 0 0 0 
    1275 48 12.9036 20.0591 45.3198 84 " " " " A 21 0 0 "LYS " " HG3" " " 1 0 1 C2 0 0 0 
    1276 48 11.1582 20.2676 45.074 84 " " " " A 21 0 0 "LYS " " HG2" " " 1 0 1 C2 0 0 0 
    1277 48 11.478 21.8431 47.3788 84 " " " " A 21 0 0 "LYS " " HD3" " " 1 0 1 C2 0 0 0 
    1278 48 13.1002 21.5005 47.3091 84 " " " " A 21 0 0 "LYS " " HD2" " " 1 0 1 C2 0 0 0 
    1279 48 12.6505 19.7937 48.8149 84 " " " " A 21 0 0 "LYS " " HE3" " " 1 0 1 C2 0 0 0 
    1280 48 12.5364 18.9395 47.3552 84 " " " " A 21 0 0 "LYS " " HE2" " " 1 0 1 C2 0 0 0 
    1281 48 10.0826 20.1694 48.4043 84 " " " " A 21 0 0 "LYS " " HZ1" " " 1 0 1 C2 0 0 0 
    1282 48 10.3523 18.8576 47.3213 84 " " " " A 21 0 0 "LYS " " HZ2" " " 1 0 1 C2 0 0 0 
    1283 48 10.5954 18.7699 48.925 84 " " " " A 21 0 0 "LYS " " HZ3" " " 1 0 1 C2 0 0 0 
    1284 40 12.7868 24.0424 42.1674 85 " " " " A 43 0 0 "ALA " " N  " " " 7 0 1 C2 0 0 0 
    1285 14 12.5039 25.327 41.585 85 " " " " A 2 0 0 "ALA " " CA " " " 6 0 1 C2 0 0 0 
    1286 14 12.2387 25.1605 40.0697 85 " " " " A 2 0 0 "ALA " " C  " " " 6 0 1 C2 0 0 0 
    1287 23 11.2115 25.6912 39.6043 85 " " " " A 70 0 0 "ALA " " O  " " " 8 0 1 C2 0 0 0 
    1288 14 13.6989 26.3434 41.8508 85 " " " " A 2 0 0 "ALA " " CB " " " 6 0 1 C2 0 0 0 
    1289 48 13.7619 23.7838 42.2161 85 " " " " A 21 0 0 "ALA " " H  " " " 1 0 1 C2 0 0 0 
    1290 48 11.6471 25.6947 42.1495 85 " " " " A 21 0 0 "ALA " " HA " " " 1 0 1 C2 0 0 0 
    1291 48 14.5739 26.1871 41.2199 85 " " " " A 21 0 0 "ALA " " HB1" " " 1 0 1 C2 0 0 0 
    1292 48 13.4633 27.3725 41.5795 85 " " " " A 21 0 0 "ALA " " HB2" " " 1 0 1 C2 0 0 0 
    1293 48 14.0496 26.3485 42.8828 85 " " " " A 21 0 0 "ALA " " HB3" " " 1 0 1 C2 0 0 0 
    1294 40 13.0129 24.3491 39.3528 86 " " " " A 43 0 0 "TRP " " N  " " " 7 0 1 C2 0 0 0 
    1295 14 12.6081 23.8693 38.0035 86 " " " " A 2 0 0 "TRP " " CA " " " 6 0 1 C2 0 0 0 
    1296 14 11.2126 23.1446 37.9673 86 " " " " A 2 0 0 "TRP " " C  " " " 6 0 1 C2 0 0 0 
    1297 23 10.4291 23.4283 37.1061 86 " " " " A 70 0 0 "TRP " " O  " " " 8 0 1 C2 0 0 0 
    1298 14 13.7223 22.8804 37.4807 86 " " " " A 2 0 0 "TRP " " CB " " " 6 0 1 C2 0 0 0 
    1299 14 13.4801 22.4182 36.0553 86 " " " " A 2 0 0 "TRP " " CG " " " 6 0 1 C2 0 0 0 
    1300 14 13.3464 23.2018 34.9803 86 " " " " A 2 0 0 "TRP " " CD1" " " 6 0 1 C2 0 0 0 
    1301 14 13.4773 21.0787 35.5919 86 " " " " A 2 0 0 "TRP " " CD2" " " 6 0 1 C2 0 0 0 
    1302 40 13.2569 22.3983 33.8535 86 " " " " A 43 0 0 "TRP " " NE1" " " 7 0 1 C2 0 0 0 
    1303 14 13.2613 21.0893 34.1879 86 " " " " A 2 0 0 "TRP " " CE2" " " 6 0 1 C2 0 0 0 
    1304 14 13.5975 19.8339 36.2166 86 " " " " A 2 0 0 "TRP " " CE3" " " 6 0 1 C2 0 0 0 
    1305 14 13.1386 19.8695 33.494 86 " " " " A 2 0 0 "TRP " " CZ2" " " 6 0 1 C2 0 0 0 
    1306 14 13.5484 18.6303 35.5012 86 " " " " A 2 0 0 "TRP " " CZ3" " " 6 0 1 C2 0 0 0 
    1307 14 13.3271 18.5968 34.1614 86 " " " " A 2 0 0 "TRP " " CH2" " " 6 0 1 C2 0 0 0 
    1308 48 13.9288 24.1781 39.7429 86 " " " " A 21 0 0 "TRP " " H  " " " 1 0 1 C2 0 0 0 
    1309 48 12.6146 24.7604 37.3758 86 " " " " A 21 0 0 "TRP " " HA " " " 1 0 1 C2 0 0 0 
    1310 48 13.8841 22.0195 38.1295 86 " " " " A 21 0 0 "TRP " " HB3" " " 1 0 1 C2 0 0 0 
    1311 48 14.5987 23.5213 37.385 86 " " " " A 21 0 0 "TRP " " HB2" " " 1 0 1 C2 0 0 0 
    1312 48 13.4152 24.273 35.1 86 " " " " A 21 0 0 "TRP " " HD1" " " 1 0 1 C2 0 0 0 
    1313 48 13.0939 22.7674 32.9275 86 " " " " A 21 0 0 "TRP " " HE1" " " 1 0 1 C2 0 0 0 
    1314 48 13.7883 19.8538 37.2794 86 " " " " A 21 0 0 "TRP " " HE3" " " 1 0 1 C2 0 0 0 
    1315 48 12.9528 19.8129 32.4316 86 " " " " A 21 0 0 "TRP " " HZ2" " " 1 0 1 C2 0 0 0 
    1316 48 13.565 17.7155 36.0749 86 " " " " A 21 0 0 "TRP " " HZ3" " " 1 0 1 C2 0 0 0 
    1317 48 13.4313 17.6685 33.6194 86 " " " " A 21 0 0 "TRP " " HH2" " " 1 0 1 C2 0 0 0 
    1318 40 10.9183 22.249 38.9421 87 " " " " A 43 0 0 "GLN " " N  " " " 7 0 1 C2 0 0 0 
    1319 14 9.76641 21.3179 38.9921 87 " " " " A 2 0 0 "GLN " " CA " " " 6 0 1 C2 0 0 0 
    1320 14 8.50891 22.2398 38.9204 87 " " " " A 2 0 0 "GLN " " C  " " " 6 0 1 C2 0 0 0 
    1321 23 7.62358 22.1831 38.0718 87 " " " " A 70 0 0 "GLN " " O  " " " 8 0 1 C2 0 0 0 
    1322 14 9.79212 20.4023 40.2357 87 " " " " A 2 0 0 "GLN " " CB " " " 6 0 1 C2 0 0 0 
    1323 14 11.0118 19.3426 40.1096 87 " " " " A 2 0 0 "GLN " " CG " " " 6 0 1 C2 0 0 0 
    1324 14 11.2347 18.5167 41.3619 87 " " " " A 2 0 0 "GLN " " CD " " " 6 0 1 C2 0 0 0 
    1325 23 10.3309 18.4751 42.2125 87 " " " " A 70 0 0 "GLN " " OE1" " " 8 0 1 C2 0 0 0 
    1326 40 12.4749 18.0027 41.4814 87 " " " " A 43 0 0 "GLN " " NE2" " " 7 0 1 C2 0 0 0 
    1327 48 11.6261 22.2269 39.6622 87 " " " " A 21 0 0 "GLN " " H  " " " 1 0 1 C2 0 0 0 
    1328 48 9.67694 20.8225 38.0252 87 " " " " A 21 0 0 "GLN " " HA " " " 1 0 1 C2 0 0 0 
    1329 48 8.82027 19.9087 40.2359 87 " " " " A 21 0 0 "GLN " " HB3" " " 1 0 1 C2 0 0 0 
    1330 48 9.87206 20.8948 41.2048 87 " " " " A 21 0 0 "GLN " " HB2" " " 1 0 1 C2 0 0 0 
    1331 48 11.9566 19.7822 39.7899 87 " " " " A 21 0 0 "GLN " " HG3" " " 1 0 1 C2 0 0 0 
    1332 48 10.8419 18.6559 39.2803 87 " " " " A 21 0 0 "GLN " " HG2" " " 1 0 1 C2 0 0 0 
    1333 48 12.5896 17.299 42.1968 87 " " " " A 21 0 0 "GLN " HE22 " " 1 0 1 C2 0 0 0 
    1334 48 12.9663 18.0234 40.5993 87 " " " " A 21 0 0 "GLN " HE21 " " 1 0 1 C2 0 0 0 
    1335 40 8.40667 23.1811 39.905 88 " " " " A 43 0 0 "LYS " " N  " " " 7 0 1 C2 0 0 0 
    1336 14 7.27051 24.0923 40.0661 88 " " " " A 2 0 0 "LYS " " CA " " " 6 0 1 C2 0 0 0 
    1337 14 6.97382 24.9874 38.8368 88 " " " " A 2 0 0 "LYS " " C  " " " 6 0 1 C2 0 0 0 
    1338 23 5.88571 25.185 38.4237 88 " " " " A 70 0 0 "LYS " " O  " " " 8 0 1 C2 0 0 0 
    1339 14 7.5892 24.9197 41.2622 88 " " " " A 2 0 0 "LYS " " CB " " " 6 0 1 C2 0 0 0 
    1340 14 6.42576 25.7513 41.7077 88 " " " " A 2 0 0 "LYS " " CG " " " 6 0 1 C2 0 0 0 
    1341 14 6.74955 26.6107 42.9118 88 " " " " A 2 0 0 "LYS " " CD " " " 6 0 1 C2 0 0 0 
    1342 14 5.50244 27.2102 43.5003 88 " " " " A 2 0 0 "LYS " " CE " " " 6 0 1 C2 0 0 0 
    1343 40 5.016 28.3945 42.8043 88 " " " " A 43 0 0 "LYS " " NZ " " " 7 0 1 C2 0 0 0 
    1344 48 9.04776 23.2161 40.6846 88 " " " " A 21 0 0 "LYS " " H  " " " 1 0 1 C2 0 0 0 
    1345 48 6.39177 23.48 40.2686 88 " " " " A 21 0 0 "LYS " " HA " " " 1 0 1 C2 0 0 0 
    1346 48 8.32236 25.7011 41.0622 88 " " " " A 21 0 0 "LYS " " HB3" " " 1 0 1 C2 0 0 0 
    1347 48 7.98993 24.336 42.0909 88 " " " " A 21 0 0 "LYS " " HB2" " " 1 0 1 C2 0 0 0 
    1348 48 5.58175 25.0897 41.9028 88 " " " " A 21 0 0 "LYS " " HG3" " " 1 0 1 C2 0 0 0 
    1349 48 6.17033 26.4429 40.9049 88 " " " " A 21 0 0 "LYS " " HG2" " " 1 0 1 C2 0 0 0 
    1350 48 7.40288 27.4327 42.6193 88 " " " " A 21 0 0 "LYS " " HD3" " " 1 0 1 C2 0 0 0 
    1351 48 7.34278 26.1368 43.6938 88 " " " " A 21 0 0 "LYS " " HD2" " " 1 0 1 C2 0 0 0 
    1352 48 5.82781 27.5923 44.4679 88 " " " " A 21 0 0 "LYS " " HE3" " " 1 0 1 C2 0 0 0 
    1353 48 4.69569 26.5037 43.6957 88 " " " " A 21 0 0 "LYS " " HE2" " " 1 0 1 C2 0 0 0 
    1354 48 5.14201 28.1561 41.831 88 " " " " A 21 0 0 "LYS " " HZ1" " " 1 0 1 C2 0 0 0 
    1355 48 4.07135 28.5526 43.1249 88 " " " " A 21 0 0 "LYS " " HZ2" " " 1 0 1 C2 0 0 0 
    1356 48 5.595 29.1807 43.0625 88 " " " " A 21 0 0 "LYS " " HZ3" " " 1 0 1 C2 0 0 0 
    1357 40 8.03005 25.4508 38.1926 89 " " " " A 43 0 0 "LYS " " N  " " " 7 0 1 C2 0 0 0 
    1358 14 7.98053 26.3303 37.1061 89 " " " " A 2 0 0 "LYS " " CA " " " 6 0 1 C2 0 0 0 
    1359 14 7.32059 25.5136 35.9117 89 " " " " A 2 0 0 "LYS " " C  " " " 6 0 1 C2 0 0 0 
    1360 23 6.44782 26.0488 35.2828 89 " " " " A 70 0 0 "LYS " " O  " " " 8 0 1 C2 0 0 0 
    1361 14 9.33696 26.8092 36.7062 89 " " " " A 2 0 0 "LYS " " CB " " " 6 0 1 C2 0 0 0 
    1362 14 9.45964 27.7426 35.5037 89 " " " " A 2 0 0 "LYS " " CG " " " 6 0 1 C2 0 0 0 
    1363 14 9.60093 27.0593 34.115 89 " " " " A 2 0 0 "LYS " " CD " " " 6 0 1 C2 0 0 0 
    1364 14 9.81382 28.0514 33.0178 89 " " " " A 2 0 0 "LYS " " CE " " " 6 0 1 C2 0 0 0 
    1365 40 10.123 27.377 31.7277 89 " " " " A 43 0 0 "LYS " " NZ " " " 7 0 1 C2 0 0 0 
    1366 48 8.87783 25.271 38.7112 89 " " " " A 21 0 0 "LYS " " H  " " " 1 0 1 C2 0 0 0 
    1367 48 7.42834 27.2527 37.2861 89 " " " " A 21 0 0 "LYS " " HA " " " 1 0 1 C2 0 0 0 
    1368 48 10.111 26.0554 36.5624 89 " " " " A 21 0 0 "LYS " " HB3" " " 1 0 1 C2 0 0 0 
    1369 48 9.72566 27.2985 37.5993 89 " " " " A 21 0 0 "LYS " " HB2" " " 1 0 1 C2 0 0 0 
    1370 48 10.4375 28.2153 35.5956 89 " " " " A 21 0 0 "LYS " " HG3" " " 1 0 1 C2 0 0 0 
    1371 48 8.80351 28.61 35.5761 89 " " " " A 21 0 0 "LYS " " HG2" " " 1 0 1 C2 0 0 0 
    1372 48 8.71056 26.4904 33.8474 89 " " " " A 21 0 0 "LYS " " HD3" " " 1 0 1 C2 0 0 0 
    1373 48 10.4694 26.4026 34.166 89 " " " " A 21 0 0 "LYS " " HD2" " " 1 0 1 C2 0 0 0 
    1374 48 10.6729 28.6941 33.21 89 " " " " A 21 0 0 "LYS " " HE3" " " 1 0 1 C2 0 0 0 
    1375 48 8.95284 28.7084 32.8948 89 " " " " A 21 0 0 "LYS " " HE2" " " 1 0 1 C2 0 0 0 
    1376 48 10.8739 26.7434 31.9617 89 " " " " A 21 0 0 "LYS " " HZ1" " " 1 0 1 C2 0 0 0 
    1377 48 9.29904 26.8744 31.4301 89 " " " " A 21 0 0 "LYS " " HZ2" " " 1 0 1 C2 0 0 0 
    1378 48 10.3264 28.0069 30.9648 89 " " " " A 21 0 0 "LYS " " HZ3" " " 1 0 1 C2 0 0 0 
    1379 40 7.67803 24.2231 35.6868 90 " " " " A 43 0 0 "VAL " " N  " " " 7 0 1 C2 0 0 0 
    1380 14 7.20087 23.4436 34.5393 90 " " " " A 2 0 0 "VAL " " CA " " " 6 0 1 C2 0 0 0 
    1381 14 5.7707 22.9084 34.9935 90 " " " " A 2 0 0 "VAL " " C  " " " 6 0 1 C2 0 0 0 
    1382 23 4.93945 22.8927 34.0713 90 " " " " A 70 0 0 "VAL " " O  " " " 8 0 1 C2 0 0 0 
    1383 14 8.19173 22.305 34.1235 90 " " " " A 2 0 0 "VAL " " CB " " " 6 0 1 C2 0 0 0 
    1384 14 7.66048 21.2199 33.1181 90 " " " " A 2 0 0 "VAL " " CG1" " " 6 0 1 C2 0 0 0 
    1385 14 9.44643 22.8835 33.5384 90 " " " " A 2 0 0 "VAL " " CG2" " " 6 0 1 C2 0 0 0 
    1386 48 8.14655 23.7687 36.4577 90 " " " " A 21 0 0 "VAL " " H  " " " 1 0 1 C2 0 0 0 
    1387 48 7.09046 24.0057 33.612 90 " " " " A 21 0 0 "VAL " " HA " " " 1 0 1 C2 0 0 0 
    1388 48 8.41695 21.7867 35.0556 90 " " " " A 21 0 0 "VAL " " HB " " " 1 0 1 C2 0 0 0 
    1389 48 8.44733 20.6172 32.6645 90 " " " " A 21 0 0 "VAL " HG11 " " 1 0 1 C2 0 0 0 
    1390 48 6.94212 20.5088 33.526 90 " " " " A 21 0 0 "VAL " HG12 " " 1 0 1 C2 0 0 0 
    1391 48 7.20867 21.5721 32.1907 90 " " " " A 21 0 0 "VAL " HG13 " " 1 0 1 C2 0 0 0 
    1392 48 10.2668 22.1684 33.4768 90 " " " " A 21 0 0 "VAL " HG21 " " 1 0 1 C2 0 0 0 
    1393 48 9.20489 23.373 32.5949 90 " " " " A 21 0 0 "VAL " HG22 " " 1 0 1 C2 0 0 0 
    1394 48 9.83066 23.6645 34.1945 90 " " " " A 21 0 0 "VAL " HG23 " " 1 0 1 C2 0 0 0 
    1395 40 5.50529 22.7088 36.3042 91 " " " " A 43 0 0 "THR " " N  " " " 7 0 1 C2 0 0 0 
    1396 14 4.19308 22.3563 36.87 91 " " " " A 2 0 0 "THR " " CA " " " 6 0 1 C2 0 0 0 
    1397 14 3.11858 23.4677 36.612 91 " " " " A 2 0 0 "THR " " C  " " " 6 0 1 C2 0 0 0 
    1398 23 1.96248 23.1083 36.4103 91 " " " " A 70 0 0 "THR " " O  " " " 8 0 1 C2 0 0 0 
    1399 14 4.2965 22.1959 38.418 91 " " " " A 2 0 0 "THR " " CB " " " 6 0 1 C2 0 0 0 
    1400 23 5.22392 21.0783 38.5996 91 " " " " A 70 0 0 "THR " " OG1" " " 8 0 1 C2 0 0 0 
    1401 14 3.03139 21.7862 39.2674 91 " " " " A 2 0 0 "THR " " CG2" " " 6 0 1 C2 0 0 0 
    1402 48 6.2532 22.8181 36.9741 91 " " " " A 21 0 0 "THR " " H  " " " 1 0 1 C2 0 0 0 
    1403 48 3.81362 21.4142 36.4743 91 " " " " A 21 0 0 "THR " " HA " " " 1 0 1 C2 0 0 0 
    1404 48 4.77021 23.0381 38.9223 91 " " " " A 21 0 0 "THR " " HB " " " 1 0 1 C2 0 0 0 
    1405 48 6.08323 21.3358 38.3025 91 " " " " A 21 0 0 "THR " " HG1" " " 1 0 1 C2 0 0 0 
    1406 48 2.2334 22.4938 39.0426 91 " " " " A 21 0 0 "THR " HG21 " " 1 0 1 C2 0 0 0 
    1407 48 2.66849 20.7848 39.0358 91 " " " " A 21 0 0 "THR " HG22 " " 1 0 1 C2 0 0 0 
    1408 48 3.25064 21.8541 40.3329 91 " " " " A 21 0 0 "THR " HG23 " " 1 0 1 C2 0 0 0 
    1409 40 3.46182 24.7647 36.4893 92 " " " " A 43 0 0 "GLU " " N  " " " 7 0 1 C2 0 0 0 
    1410 14 2.58108 25.8758 36.1098 92 " " " " A 2 0 0 "GLU " " CA " " " 6 0 1 C2 0 0 0 
    1411 14 2.45464 25.9917 34.5924 92 " " " " A 2 0 0 "GLU " " C  " " " 6 0 1 C2 0 0 0 
    1412 23 1.39605 26.3255 34.0215 92 " " " " A 70 0 0 "GLU " " O  " " " 8 0 1 C2 0 0 0 
    1413 14 3.29906 27.1756 36.7291 92 " " " " A 2 0 0 "GLU " " CB " " " 6 0 1 C2 0 0 0 
    1414 14 3.23209 27.184 38.2424 92 " " " " A 2 0 0 "GLU " " CG " " " 6 0 1 C2 0 0 0 
    1415 14 4.00286 28.3133 38.9181 92 " " " " A 2 0 0 "GLU " " CD " " " 6 0 1 C2 0 0 0 
    1416 23 4.44741 29.2664 38.1918 92 " " " " A 70 0 0 "GLU " " OE1" " " 8 0 1 C2 0 0 0 
    1417 23 4.26831 28.2194 40.1184 92 " " " " A 70 0 0 "GLU " " OE2" " " 8 0 1 C2 0 0 0 
    1418 48 4.29881 25.0782 36.9596 92 " " " " A 21 0 0 "GLU " " H  " " " 1 0 1 C2 0 0 0 
    1419 48 1.58012 25.716 36.5106 92 " " " " A 21 0 0 "GLU " " HA " " " 1 0 1 C2 0 0 0 
    1420 48 2.81524 28.0501 36.2942 92 " " " " A 21 0 0 "GLU " " HB3" " " 1 0 1 C2 0 0 0 
    1421 48 4.27681 27.1769 36.2474 92 " " " " A 21 0 0 "GLU " " HB2" " " 1 0 1 C2 0 0 0 
    1422 48 3.72494 26.32 38.6882 92 " " " " A 21 0 0 "GLU " " HG3" " " 1 0 1 C2 0 0 0 
    1423 48 2.19179 27.1585 38.5668 92 " " " " A 21 0 0 "GLU " " HG2" " " 1 0 1 C2 0 0 0 
    1424 40 3.47999 25.5818 33.8433 93 " " " " A 43 0 0 "GLU " " N  " " " 7 0 1 C2 0 0 0 
    1425 14 3.53322 25.507 32.3794 93 " " " " A 2 0 0 "GLU " " CA " " " 6 0 1 C2 0 0 0 
    1426 14 2.64191 24.3843 31.8431 93 " " " " A 2 0 0 "GLU " " C  " " " 6 0 1 C2 0 0 0 
    1427 23 2.00909 24.5691 30.7748 93 " " " " A 70 0 0 "GLU " " O  " " " 8 0 1 C2 0 0 0 
    1428 14 4.94547 25.3898 31.7851 93 " " " " A 2 0 0 "GLU " " CB " " " 6 0 1 C2 0 0 0 
    1429 14 5.86407 26.6046 31.981 93 " " " " A 2 0 0 "GLU " " CG " " " 6 0 1 C2 0 0 0 
    1430 14 6.89116 26.7338 30.8731 93 " " " " A 2 0 0 "GLU " " CD " " " 6 0 1 C2 0 0 0 
    1431 23 8.01097 26.083 30.9072 93 " " " " A 70 0 0 "GLU " " OE1" " " 8 0 1 C2 0 0 0 
    1432 23 6.54569 27.3973 29.8669 93 " " " " A 70 0 0 "GLU " " OE2" " " 8 0 1 C2 0 0 0 
    1433 48 4.29794 25.2153 34.3089 93 " " " " A 21 0 0 "GLU " " H  " " " 1 0 1 C2 0 0 0 
    1434 48 3.10057 26.4732 32.1195 93 " " " " A 21 0 0 "GLU " " HA " " " 1 0 1 C2 0 0 0 
    1435 48 4.83827 25.3087 30.7034 93 " " " " A 21 0 0 "GLU " " HB3" " " 1 0 1 C2 0 0 0 
    1436 48 5.45952 24.4479 31.9764 93 " " " " A 21 0 0 "GLU " " HB2" " " 1 0 1 C2 0 0 0 
    1437 48 6.43077 26.4981 32.906 93 " " " " A 21 0 0 "GLU " " HG3" " " 1 0 1 C2 0 0 0 
    1438 48 5.28665 27.517 32.1301 93 " " " " A 21 0 0 "GLU " " HG2" " " 1 0 1 C2 0 0 0 
    1439 40 2.6067 23.2317 32.514 94 " " " " A 43 0 0 "LEU " " N  " " " 7 0 1 C2 0 0 0 
    1440 14 1.84369 22.0508 32.1157 94 " " " " A 2 0 0 "LEU " " CA " " " 6 0 1 C2 0 0 0 
    1441 14 0.379239 22.2702 32.4585 94 " " " " A 2 0 0 "LEU " " C  " " " 6 0 1 C2 0 0 0 
    1442 23 -0.462193 21.922 31.6858 94 " " " " A 70 0 0 "LEU " " O  " " " 8 0 1 C2 0 0 0 
    1443 14 2.31261 20.7977 32.829 94 " " " " A 2 0 0 "LEU " " CB " " " 6 0 1 C2 0 0 0 
    1444 14 3.75514 20.3235 32.4368 94 " " " " A 2 0 0 "LEU " " CG " " " 6 0 1 C2 0 0 0 
    1445 14 4.20966 19.3515 33.5319 94 " " " " A 2 0 0 "LEU " " CD1" " " 6 0 1 C2 0 0 0 
    1446 14 3.7991 19.6532 30.9888 94 " " " " A 2 0 0 "LEU " " CD2" " " 6 0 1 C2 0 0 0 
    1447 48 3.12622 23.1616 33.3773 94 " " " " A 21 0 0 "LEU " " H  " " " 1 0 1 C2 0 0 0 
    1448 48 1.87266 21.9461 31.0311 94 " " " " A 21 0 0 "LEU " " HA " " " 1 0 1 C2 0 0 0 
    1449 48 1.58205 19.989 32.8083 94 " " " " A 21 0 0 "LEU " " HB3" " " 1 0 1 C2 0 0 0 
    1450 48 2.25454 21.1121 33.8711 94 " " " " A 21 0 0 "LEU " " HB2" " " 1 0 1 C2 0 0 0 
    1451 48 4.57588 21.0402 32.4091 94 " " " " A 21 0 0 "LEU " " HG " " " 1 0 1 C2 0 0 0 
    1452 48 5.09471 18.7825 33.2475 94 " " " " A 21 0 0 "LEU " HD11 " " 1 0 1 C2 0 0 0 
    1453 48 4.38075 19.8183 34.502 94 " " " " A 21 0 0 "LEU " HD12 " " 1 0 1 C2 0 0 0 
    1454 48 3.43229 18.5988 33.6627 94 " " " " A 21 0 0 "LEU " HD13 " " 1 0 1 C2 0 0 0 
    1455 48 3.30215 20.3277 30.2915 94 " " " " A 21 0 0 "LEU " HD21 " " 1 0 1 C2 0 0 0 
    1456 48 4.78203 19.3681 30.6137 94 " " " " A 21 0 0 "LEU " HD22 " " 1 0 1 C2 0 0 0 
    1457 48 3.25101 18.7242 30.8318 94 " " " " A 21 0 0 "LEU " HD23 " " 1 0 1 C2 0 0 0 
    1458 40 0.121231 22.8321 33.7125 95 " " " " A 43 0 0 "ASP " " N  " " " 7 0 1 C2 0 0 0 
    1459 14 -1.27924 22.8739 34.1327 95 " " " " A 2 0 0 "ASP " " CA " " " 6 0 1 C2 0 0 0 
    1460 14 -2.05532 23.8604 33.2192 95 " " " " A 2 0 0 "ASP " " C  " " " 6 0 1 C2 0 0 0 
    1461 23 -3.15053 23.569 32.8122 95 " " " " A 70 0 0 "ASP " " O  " " " 8 0 1 C2 0 0 0 
    1462 14 -1.49238 23.3128 35.6101 95 " " " " A 2 0 0 "ASP " " CB " " " 6 0 1 C2 0 0 0 
    1463 14 -1.61361 22.2594 36.694 95 " " " " A 2 0 0 "ASP " " CG " " " 6 0 1 C2 0 0 0 
    1464 23 -1.90745 21.121 36.3433 95 " " " " A 70 0 0 "ASP " " OD1" " " 8 0 1 C2 0 0 0 
    1465 23 -1.56968 22.5858 37.8717 95 " " " " A 70 0 0 "ASP " " OD2" " " 8 0 1 C2 0 0 0 
    1466 48 0.892334 23.0741 34.3182 95 " " " " A 21 0 0 "ASP " " H  " " " 1 0 1 C2 0 0 0 
    1467 48 -1.76123 21.9308 33.8753 95 " " " " A 21 0 0 "ASP " " HA " " " 1 0 1 C2 0 0 0 
    1468 48 -2.39683 23.9132 35.7082 95 " " " " A 21 0 0 "ASP " " HB3" " " 1 0 1 C2 0 0 0 
    1469 48 -0.58578 23.8484 35.8917 95 " " " " A 21 0 0 "ASP " " HB2" " " 1 0 1 C2 0 0 0 
    1470 40 -1.41078 24.9588 32.8043 96 " " " " A 43 0 0 "GLN " " N  " " " 7 0 1 C2 0 0 0 
    1471 14 -1.90726 25.9014 31.8697 96 " " " " A 2 0 0 "GLN " " CA " " " 6 0 1 C2 0 0 0 
    1472 14 -2.47995 25.324 30.5758 96 " " " " A 2 0 0 "GLN " " C  " " " 6 0 1 C2 0 0 0 
    1473 23 -3.66826 25.611 30.2463 96 " " " " A 70 0 0 "GLN " " O  " " " 8 0 1 C2 0 0 0 
    1474 14 -0.892185 27.0874 31.7721 96 " " " " A 2 0 0 "GLN " " CB " " " 6 0 1 C2 0 0 0 
    1475 14 -1.32715 28.1009 30.7064 96 " " " " A 2 0 0 "GLN " " CG " " " 6 0 1 C2 0 0 0 
    1476 14 -2.58665 28.878 31.0024 96 " " " " A 2 0 0 "GLN " " CD " " " 6 0 1 C2 0 0 0 
    1477 23 -3.04232 28.7968 32.1371 96 " " " " A 70 0 0 "GLN " " OE1" " " 8 0 1 C2 0 0 0 
    1478 40 -3.1248 29.6871 30.0839 96 " " " " A 43 0 0 "GLN " " NE2" " " 7 0 1 C2 0 0 0 
    1479 48 -0.464559 25.0959 33.1298 96 " " " " A 21 0 0 "GLN " " H  " " " 1 0 1 C2 0 0 0 
    1480 48 -2.66229 26.301 32.5467 96 " " " " A 21 0 0 "GLN " " HA " " " 1 0 1 C2 0 0 0 
    1481 48 0.095171 26.6782 31.5581 96 " " " " A 21 0 0 "GLN " " HB3" " " 1 0 1 C2 0 0 0 
    1482 48 -0.743609 27.4883 32.7747 96 " " " " A 21 0 0 "GLN " " HB2" " " 1 0 1 C2 0 0 0 
    1483 48 -1.33866 27.706 29.6905 96 " " " " A 21 0 0 "GLN " " HG3" " " 1 0 1 C2 0 0 0 
    1484 48 -0.565465 28.8781 30.6436 96 " " " " A 21 0 0 "GLN " " HG2" " " 1 0 1 C2 0 0 0 
    1485 48 -3.90252 30.2708 30.3568 96 " " " " A 21 0 0 "GLN " HE22 " " 1 0 1 C2 0 0 0 
    1486 48 -2.77534 29.7587 29.139 96 " " " " A 21 0 0 "GLN " HE21 " " 1 0 1 C2 0 0 0 
    1487 40 -1.70655 24.45 29.9872 97 " " " " A 43 0 0 "VAL " " N  " " " 7 0 1 C2 0 0 0 
    1488 14 -1.99556 23.7082 28.789 97 " " " " A 2 0 0 "VAL " " CA " " " 6 0 1 C2 0 0 0 
    1489 14 -3.16731 22.8097 28.98 97 " " " " A 2 0 0 "VAL " " C  " " " 6 0 1 C2 0 0 0 
    1490 23 -3.98578 22.6508 28.0665 97 " " " " A 70 0 0 "VAL " " O  " " " 8 0 1 C2 0 0 0 
    1491 14 -0.725385 23.0447 28.3079 97 " " " " A 2 0 0 "VAL " " CB " " " 6 0 1 C2 0 0 0 
    1492 14 -0.963792 22.2521 27.0148 97 " " " " A 2 0 0 "VAL " " CG1" " " 6 0 1 C2 0 0 0 
    1493 14 0.405442 24.0474 28.1057 97 " " " " A 2 0 0 "VAL " " CG2" " " 6 0 1 C2 0 0 0 
    1494 48 -0.767198 24.371 30.3498 97 " " " " A 21 0 0 "VAL " " H  " " " 1 0 1 C2 0 0 0 
    1495 48 -2.26791 24.3295 27.9358 97 " " " " A 21 0 0 "VAL " " HA " " " 1 0 1 C2 0 0 0 
    1496 48 -0.32314 22.3346 29.0305 97 " " " " A 21 0 0 "VAL " " HB " " " 1 0 1 C2 0 0 0 
    1497 48 -1.68608 21.4401 27.0995 97 " " " " A 21 0 0 "VAL " HG11 " " 1 0 1 C2 0 0 0 
    1498 48 -1.21087 22.8786 26.1578 97 " " " " A 21 0 0 "VAL " HG12 " " 1 0 1 C2 0 0 0 
    1499 48 -0.034511 21.7439 26.7573 97 " " " " A 21 0 0 "VAL " HG13 " " 1 0 1 C2 0 0 0 
    1500 48 0.607162 24.7589 28.9063 97 " " " " A 21 0 0 "VAL " HG21 " " 1 0 1 C2 0 0 0 
    1501 48 1.31829 23.4532 28.0635 97 " " " " A 21 0 0 "VAL " HG22 " " 1 0 1 C2 0 0 0 
    1502 48 0.216814 24.6153 27.1946 97 " " " " A 21 0 0 "VAL " HG23 " " 1 0 1 C2 0 0 0 
    1503 40 -3.24794 22.1369 30.1363 98 " " " " A 43 0 0 "VAL " " N  " " " 7 0 1 C2 0 0 0 
    1504 14 -4.30313 21.116 30.4353 98 " " " " A 2 0 0 "VAL " " CA " " " 6 0 1 C2 0 0 0 
    1505 14 -5.677 21.706 30.9701 98 " " " " A 2 0 0 "VAL " " C  " " " 6 0 1 C2 0 0 0 
    1506 23 -6.67183 21.0269 30.8992 98 " " " " A 70 0 0 "VAL " " O  " " " 8 0 1 C2 0 0 0 
    1507 14 -3.51801 20.2859 31.5022 98 " " " " A 2 0 0 "VAL " " CB " " " 6 0 1 C2 0 0 0 
    1508 14 -4.45147 19.2358 32.1673 98 " " " " A 2 0 0 "VAL " " CG1" " " 6 0 1 C2 0 0 0 
    1509 14 -2.30383 19.5645 30.9869 98 " " " " A 2 0 0 "VAL " " CG2" " " 6 0 1 C2 0 0 0 
    1510 48 -2.54501 22.2511 30.8526 98 " " " " A 21 0 0 "VAL " " H  " " " 1 0 1 C2 0 0 0 
    1511 48 -4.59985 20.5167 29.5746 98 " " " " A 21 0 0 "VAL " " HA " " " 1 0 1 C2 0 0 0 
    1512 48 -3.09252 20.9745 32.2322 98 " " " " A 21 0 0 "VAL " " HB " " " 1 0 1 C2 0 0 0 
    1513 48 -4.9293 18.6777 31.3621 98 " " " " A 21 0 0 "VAL " HG11 " " 1 0 1 C2 0 0 0 
    1514 48 -3.97792 18.5474 32.8672 98 " " " " A 21 0 0 "VAL " HG12 " " 1 0 1 C2 0 0 0 
    1515 48 -5.18758 19.8025 32.7375 98 " " " " A 21 0 0 "VAL " HG13 " " 1 0 1 C2 0 0 0 
    1516 48 -2.607 19.069 30.0646 98 " " " " A 21 0 0 "VAL " HG21 " " 1 0 1 C2 0 0 0 
    1517 48 -1.48123 20.212 30.6833 98 " " " " A 21 0 0 "VAL " HG22 " " 1 0 1 C2 0 0 0 
    1518 48 -1.91505 18.8622 31.7243 98 " " " " A 21 0 0 "VAL " HG23 " " 1 0 1 C2 0 0 0 
    1519 40 -5.56931 22.9027 31.5688 99 " " " " A 43 0 0 "LYS " " N  " " " 7 0 1 C2 0 0 0 
    1520 14 -6.72436 23.7353 31.8531 99 " " " " A 2 0 0 "LYS " " CA " " " 6 0 1 C2 0 0 0 
    1521 14 -7.23478 24.503 30.6371 99 " " " " A 2 0 0 "LYS " " C  " " " 6 0 1 C2 0 0 0 
    1522 23 -8.41746 24.9106 30.5025 99 " " " " A 70 0 0 "LYS " " O  " " " 8 0 1 C2 0 0 0 
    1523 14 -6.30202 24.7517 32.9102 99 " " " " A 2 0 0 "LYS " " CB " " " 6 0 1 C2 0 0 0 
    1524 14 -6.37333 24.2075 34.2894 99 " " " " A 2 0 0 "LYS " " CG " " " 6 0 1 C2 0 0 0 
    1525 14 -6.04252 25.0882 35.4311 99 " " " " A 2 0 0 "LYS " " CD " " " 6 0 1 C2 0 0 0 
    1526 14 -6.01879 24.507 36.8679 99 " " " " A 2 0 0 "LYS " " CE " " " 6 0 1 C2 0 0 0 
    1527 40 -5.44036 25.3988 37.899 99 " " " " A 43 0 0 "LYS " " NZ " " " 7 0 1 C2 0 0 0 
    1528 48 -4.67469 23.3714 31.5671 99 " " " " A 21 0 0 "LYS " " H  " " " 1 0 1 C2 0 0 0 
    1529 48 -7.57156 23.171 32.2429 99 " " " " A 21 0 0 "LYS " " HA " " " 1 0 1 C2 0 0 0 
    1530 48 -6.92302 25.6348 32.76 99 " " " " A 21 0 0 "LYS " " HB3" " " 1 0 1 C2 0 0 0 
    1531 48 -5.2924 25.1035 32.6981 99 " " " " A 21 0 0 "LYS " " HB2" " " 1 0 1 C2 0 0 0 
    1532 48 -5.73136 23.3456 34.4712 99 " " " " A 21 0 0 "LYS " " HG3" " " 1 0 1 C2 0 0 0 
    1533 48 -7.30621 23.7271 34.5844 99 " " " " A 21 0 0 "LYS " " HG2" " " 1 0 1 C2 0 0 0 
    1534 48 -6.77892 25.8913 35.4607 99 " " " " A 21 0 0 "LYS " " HD3" " " 1 0 1 C2 0 0 0 
    1535 48 -5.11258 25.6185 35.2258 99 " " " " A 21 0 0 "LYS " " HD2" " " 1 0 1 C2 0 0 0 
    1536 48 -5.38862 23.6186 36.911 99 " " " " A 21 0 0 "LYS " " HE3" " " 1 0 1 C2 0 0 0 
    1537 48 -7.02699 24.1908 37.1356 99 " " " " A 21 0 0 "LYS " " HE2" " " 1 0 1 C2 0 0 0 
    1538 48 -4.54079 25.6861 37.5408 99 " " " " A 21 0 0 "LYS " " HZ1" " " 1 0 1 C2 0 0 0 
    1539 48 -5.89656 26.298 37.9582 99 " " " " A 21 0 0 "LYS " " HZ2" " " 1 0 1 C2 0 0 0 
    1540 48 -5.3111 24.9249 38.7815 99 " " " " A 21 0 0 "LYS " " HZ3" " " 1 0 1 C2 0 0 0 
    1541 40 -6.31286 24.6783 29.5996 100 " " " " A 43 0 0 "ASP " " N  " " " 7 0 1 C2 0 0 0 
    1542 14 -6.76807 25.1512 28.2993 100 " " " " A 2 0 0 "ASP " " CA " " " 6 0 1 C2 0 0 0 
    1543 14 -7.30566 23.9744 27.3911 100 " " " " A 2 0 0 "ASP " " C  " " " 6 0 1 C2 0 0 0 
    1544 23 -7.94546 24.247 26.4319 100 " " " " A 70 0 0 "ASP " " O  " " " 8 0 1 C2 0 0 0 
    1545 14 -5.56091 25.8724 27.5275 100 " " " " A 2 0 0 "ASP " " CB " " " 6 0 1 C2 0 0 0 
    1546 14 -5.42237 27.3826 27.7619 100 " " " " A 2 0 0 "ASP " " CG " " " 6 0 1 C2 0 0 0 
    1547 23 -6.15286 28.0158 28.5797 100 " " " " A 70 0 0 "ASP " " OD1" " " 8 0 1 C2 0 0 0 
    1548 23 -4.62487 28.0279 27.0226 100 " " " " A 70 0 0 "ASP " " OD2" " " 8 0 1 C2 0 0 0 
    1549 48 -5.31261 24.693 29.7388 100 " " " " A 21 0 0 "ASP " " H  " " " 1 0 1 C2 0 0 0 
    1550 48 -7.56178 25.8822 28.4534 100 " " " " A 21 0 0 "ASP " " HA " " " 1 0 1 C2 0 0 0 
    1551 48 -5.62956 25.7106 26.4517 100 " " " " A 21 0 0 "ASP " " HB3" " " 1 0 1 C2 0 0 0 
    1552 48 -4.64186 25.3497 27.7924 100 " " " " A 21 0 0 "ASP " " HB2" " " 1 0 1 C2 0 0 0 
    1553 40 -7.14072 22.7059 27.79 101 " " " " A 43 0 0 "HIP " " N  " " " 7 0 1 C2 0 0 0 
    1554 14 -7.45696 21.6366 26.8477 101 " " " " A 2 0 0 "HIP " " CA " " " 6 0 1 C2 0 0 0 
    1555 14 -8.02438 20.5854 27.7842 101 " " " " A 2 0 0 "HIP " " C  " " " 6 0 1 C2 0 0 0 
    1556 23 -7.4864 19.4715 27.8982 101 " " " " A 70 0 0 "HIP " " O  " " " 8 0 1 C2 0 0 0 
    1557 14 -6.18643 21.326 26.0512 101 " " " " A 2 0 0 "HIP " " CB " " " 6 0 1 C2 0 0 0 
    1558 14 -5.73935 22.3088 25.0187 101 " " " " A 2 0 0 "HIP " " CG " " " 6 0 1 C2 0 0 0 
    1559 40 -6.54839 22.6083 23.9208 101 " " " " A 43 0 0 "HIP " " ND1" " " 7 0 1 C2 0 0 0 
    1560 14 -4.7723 23.308 25.0516 101 " " " " A 2 0 0 "HIP " " CD2" " " 6 0 1 C2 0 0 0 
    1561 14 -5.92366 23.5835 23.2816 101 " " " " A 2 0 0 "HIP " " CE1" " " 6 0 1 C2 0 0 0 
    1562 40 -4.96004 24.1155 23.9662 101 " " " " A 43 0 0 "HIP " " NE2" " " 7 0 1 C2 0 0 0 
    1563 48 -6.56508 22.5298 28.601 101 " " " " A 21 0 0 "HIP " " H  " " " 1 0 1 C2 0 0 0 
    1564 48 -8.22967 21.823 26.1019 101 " " " " A 21 0 0 "HIP " " HA " " " 1 0 1 C2 0 0 0 
    1565 48 -6.18918 20.372 25.5239 101 " " " " A 21 0 0 "HIP " " HB3" " " 1 0 1 C2 0 0 0 
    1566 48 -5.36563 21.2482 26.7641 101 " " " " A 21 0 0 "HIP " " HB2" " " 1 0 1 C2 0 0 0 
    1567 48 -7.33275 22.0352 23.6444 101 " " " " A 21 0 0 "HIP " " HD1" " " 1 0 1 C2 0 0 0 
    1568 48 -3.91212 23.4643 25.6857 101 " " " " A 21 0 0 "HIP " " HD2" " " 1 0 1 C2 0 0 0 
    1569 48 -6.21627 23.9335 22.3027 101 " " " " A 21 0 0 "HIP " " HE1" " " 1 0 1 C2 0 0 0 
    1570 40 -9.09054 20.9066 28.4439 102 " " " " A 43 0 0 "GLU " " N  " " " 7 0 1 C2 0 0 0 
    1571 14 -9.87018 19.9769 29.2658 102 " " " " A 2 0 0 "GLU " " CA " " " 6 0 1 C2 0 0 0 
    1572 14 -10.6824 19.0229 28.3276 102 " " " " A 2 0 0 "GLU " " C  " " " 6 0 1 C2 0 0 0 
    1573 23 -10.8293 17.8526 28.7769 102 " " " " A 70 0 0 "GLU " " O  " " " 8 0 1 C2 0 0 0 
    1574 14 -10.9388 20.766 30.0528 102 " " " " A 2 0 0 "GLU " " CB " " " 6 0 1 C2 0 0 0 
    1575 14 -10.3436 22.0085 30.7443 102 " " " " A 2 0 0 "GLU " " CG " " " 6 0 1 C2 0 0 0 
    1576 14 -10.9487 22.1898 32.0986 102 " " " " A 2 0 0 "GLU " " CD " " " 6 0 1 C2 0 0 0 
    1577 23 -11.6937 23.1639 32.4094 102 " " " " A 70 0 0 "GLU " " OE1" " " 8 0 1 C2 0 0 0 
    1578 23 -10.705 21.4037 33.0349 102 " " " " A 70 0 0 "GLU " " OE2" " " 8 0 1 C2 0 0 0 
    1579 48 -9.51571 21.7976 28.2308 102 " " " " A 21 0 0 "GLU " " H  " " " 1 0 1 C2 0 0 0 
    1580 48 -9.33186 19.3092 29.9384 102 " " " " A 21 0 0 "GLU " " HA " " " 1 0 1 C2 0 0 0 
    1581 48 -11.5467 20.2369 30.7867 102 " " " " A 21 0 0 "GLU " " HB3" " " 1 0 1 C2 0 0 0 
    1582 48 -11.6624 21.1308 29.3239 102 " " " " A 21 0 0 "GLU " " HB2" " " 1 0 1 C2 0 0 0 
    1583 48 -10.3367 22.8576 30.0608 102 " " " " A 21 0 0 "GLU " " HG3" " " 1 0 1 C2 0 0 0 
    1584 48 -9.299 21.8283 30.998 102 " " " " A 21 0 0 "GLU " " HG2" " " 1 0 1 C2 0 0 0 
    1585 40 -11.0419 19.4352 27.1477 103 " " " " A 43 0 0 "ASP " " N  " " " 7 0 1 C2 0 0 0 
    1586 14 -11.8909 18.6394 26.2296 103 " " " " A 2 0 0 "ASP " " CA " " " 6 0 1 C2 0 0 0 
    1587 14 -11.0588 17.5056 25.5793 103 " " " " A 2 0 0 "ASP " " C  " " " 6 0 1 C2 0 0 0 
    1588 23 -11.6384 16.5098 25.0742 103 " " " " A 70 0 0 "ASP " " O  " " " 8 0 1 C2 0 0 0 
    1589 14 -12.4276 19.4803 25.065 103 " " " " A 2 0 0 "ASP " " CB " " " 6 0 1 C2 0 0 0 
    1590 14 -13.3515 20.6176 25.4633 103 " " " " A 2 0 0 "ASP " " CG " " " 6 0 1 C2 0 0 0 
    1591 23 -14.2459 20.352 26.2594 103 " " " " A 70 0 0 "ASP " " OD1" " " 8 0 1 C2 0 0 0 
    1592 23 -13.2115 21.7368 24.8833 103 " " " " A 70 0 0 "ASP " " OD2" " " 8 0 1 C2 0 0 0 
    1593 48 -10.8731 20.4188 26.992 103 " " " " A 21 0 0 "ASP " " H  " " " 1 0 1 C2 0 0 0 
    1594 48 -12.7082 18.2724 26.8505 103 " " " " A 21 0 0 "ASP " " HA " " " 1 0 1 C2 0 0 0 
    1595 48 -13.1193 18.9107 24.4443 103 " " " " A 21 0 0 "ASP " " HB3" " " 1 0 1 C2 0 0 0 
    1596 48 -11.6664 19.8669 24.3873 103 " " " " A 21 0 0 "ASP " " HB2" " " 1 0 1 C2 0 0 0 
    1597 40 -9.7226 17.7143 25.4305 104 " " " " A 43 0 0 "GLN " " N  " " " 7 0 1 C2 0 0 0 
    1598 14 -8.78015 16.8592 24.7547 104 " " " " A 2 0 0 "GLN " " CA " " " 6 0 1 C2 0 0 0 
    1599 14 -7.95415 15.9979 25.7259 104 " " " " A 2 0 0 "GLN " " C  " " " 6 0 1 C2 0 0 0 
    1600 23 -7.57833 14.9075 25.309 104 " " " " A 70 0 0 "GLN " " O  " " " 8 0 1 C2 0 0 0 
    1601 14 -7.73507 17.7563 24.0206 104 " " " " A 2 0 0 "GLN " " CB " " " 6 0 1 C2 0 0 0 
    1602 14 -8.16563 18.3759 22.6963 104 " " " " A 2 0 0 "GLN " " CG " " " 6 0 1 C2 0 0 0 
    1603 14 -8.73077 19.8287 22.8664 104 " " " " A 2 0 0 "GLN " " CD " " " 6 0 1 C2 0 0 0 
    1604 23 -8.198 20.5932 23.6475 104 " " " " A 70 0 0 "GLN " " OE1" " " 8 0 1 C2 0 0 0 
    1605 40 -9.84126 20.1173 22.205 104 " " " " A 43 0 0 "GLN " " NE2" " " 7 0 1 C2 0 0 0 
    1606 48 -9.36206 18.5299 25.9048 104 " " " " A 21 0 0 "GLN " " H  " " " 1 0 1 C2 0 0 0 
    1607 48 -9.18855 16.1875 23.9996 104 " " " " A 21 0 0 "GLN " " HA " " " 1 0 1 C2 0 0 0 
    1608 48 -6.81653 17.1918 23.8603 104 " " " " A 21 0 0 "GLN " " HB3" " " 1 0 1 C2 0 0 0 
    1609 48 -7.53375 18.5598 24.729 104 " " " " A 21 0 0 "GLN " " HB2" " " 1 0 1 C2 0 0 0 
    1610 48 -8.80207 17.7193 22.1031 104 " " " " A 21 0 0 "GLN " " HG3" " " 1 0 1 C2 0 0 0 
    1611 48 -7.33818 18.5382 22.0056 104 " " " " A 21 0 0 "GLN " " HG2" " " 1 0 1 C2 0 0 0 
    1612 48 -10.3171 21.0055 22.2738 104 " " " " A 21 0 0 "GLN " HE22 " " 1 0 1 C2 0 0 0 
    1613 48 -10.343 19.3553 21.7718 104 " " " " A 21 0 0 "GLN " HE21 " " 1 0 1 C2 0 0 0 
    1614 40 -7.762 16.4037 27.0064 105 " " " " A 43 0 0 "ILE " " N  " " " 7 0 1 C2 0 0 0 
    1615 14 -6.782 15.7777 27.9348 105 " " " " A 2 0 0 "ILE " " CA " " " 6 0 1 C2 0 0 0 
    1616 14 -7.48901 15.4206 29.2787 105 " " " " A 2 0 0 "ILE " " C  " " " 6 0 1 C2 0 0 0 
    1617 23 -8.28454 16.2186 29.7334 105 " " " " A 70 0 0 "ILE " " O  " " " 8 0 1 C2 0 0 0 
    1618 14 -5.54846 16.7138 28.1481 105 " " " " A 2 0 0 "ILE " " CB " " " 6 0 1 C2 0 0 0 
    1619 14 -4.99966 17.3455 26.7956 105 " " " " A 2 0 0 "ILE " " CG1" " " 6 0 1 C2 0 0 0 
    1620 14 -4.37689 16.1736 28.9356 105 " " " " A 2 0 0 "ILE " " CG2" " " 6 0 1 C2 0 0 0 
    1621 14 -3.84952 18.3435 27.0407 105 " " " " A 2 0 0 "ILE " " CD1" " " 6 0 1 C2 0 0 0 
    1622 48 -8.13861 17.3002 27.2796 105 " " " " A 21 0 0 "ILE " " H  " " " 1 0 1 C2 0 0 0 
    1623 48 -6.31503 14.8632 27.5692 105 " " " " A 21 0 0 "ILE " " HA " " " 1 0 1 C2 0 0 0 
    1624 48 -5.9004 17.5382 28.7682 105 " " " " A 21 0 0 "ILE " " HB " " " 1 0 1 C2 0 0 0 
    1625 48 -5.83821 17.9394 26.4321 105 " " " " A 21 0 0 "ILE " HG13 " " 1 0 1 C2 0 0 0 
    1626 48 -4.62302 16.5669 26.1322 105 " " " " A 21 0 0 "ILE " HG12 " " 1 0 1 C2 0 0 0 
    1627 48 -3.73324 16.9759 29.2964 105 " " " " A 21 0 0 "ILE " HG21 " " 1 0 1 C2 0 0 0 
    1628 48 -4.74746 15.7031 29.8464 105 " " " " A 21 0 0 "ILE " HG22 " " 1 0 1 C2 0 0 0 
    1629 48 -3.87772 15.3575 28.4132 105 " " " " A 21 0 0 "ILE " HG23 " " 1 0 1 C2 0 0 0 
    1630 48 -2.96649 17.7635 27.3089 105 " " " " A 21 0 0 "ILE " HD11 " " 1 0 1 C2 0 0 0 
    1631 48 -3.61046 18.9911 26.1971 105 " " " " A 21 0 0 "ILE " HD12 " " 1 0 1 C2 0 0 0 
    1632 48 -4.07121 18.9455 27.9219 105 " " " " A 21 0 0 "ILE " HD13 " " 1 0 1 C2 0 0 0 
    1633 40 -7.26564 14.1768 29.7857 106 " " " " A 43 0 0 "VAL " " N  " " " 7 0 1 C2 0 0 0 
    1634 14 -7.80904 13.6669 31.0239 106 " " " " A 2 0 0 "VAL " " CA " " " 6 0 1 C2 0 0 0 
    1635 14 -7.11998 14.3178 32.1981 106 " " " " A 2 0 0 "VAL " " C  " " " 6 0 1 C2 0 0 0 
    1636 23 -7.81354 14.578 33.172 106 " " " " A 70 0 0 "VAL " " O  " " " 8 0 1 C2 0 0 0 
    1637 14 -7.84006 12.0372 31.0794 106 " " " " A 2 0 0 "VAL " " CB " " " 6 0 1 C2 0 0 0 
    1638 14 -8.4138 11.4853 32.394 106 " " " " A 2 0 0 "VAL " " CG1" " " 6 0 1 C2 0 0 0 
    1639 14 -8.34593 11.396 29.794 106 " " " " A 2 0 0 "VAL " " CG2" " " 6 0 1 C2 0 0 0 
    1640 48 -6.60948 13.5246 29.3806 106 " " " " A 21 0 0 "VAL " " H  " " " 1 0 1 C2 0 0 0 
    1641 48 -8.82391 13.9603 31.2924 106 " " " " A 21 0 0 "VAL " " HA " " " 1 0 1 C2 0 0 0 
    1642 48 -6.81489 11.6836 31.1892 106 " " " " A 21 0 0 "VAL " " HB " " " 1 0 1 C2 0 0 0 
    1643 48 -9.50136 11.5339 32.3395 106 " " " " A 21 0 0 "VAL " HG11 " " 1 0 1 C2 0 0 0 
    1644 48 -8.07566 10.456 32.5128 106 " " " " A 21 0 0 "VAL " HG12 " " 1 0 1 C2 0 0 0 
    1645 48 -8.17022 11.9635 33.3428 106 " " " " A 21 0 0 "VAL " HG13 " " 1 0 1 C2 0 0 0 
    1646 48 -9.36452 11.7571 29.6522 106 " " " " A 21 0 0 "VAL " HG21 " " 1 0 1 C2 0 0 0 
    1647 48 -7.70857 11.6084 28.9357 106 " " " " A 21 0 0 "VAL " HG22 " " 1 0 1 C2 0 0 0 
    1648 48 -8.41404 10.3088 29.833 106 " " " " A 21 0 0 "VAL " HG23 " " 1 0 1 C2 0 0 0 
    1649 40 -5.77679 14.4588 32.2021 107 " " " " A 43 0 0 "GLY " " N  " " " 7 0 1 C2 0 0 0 
    1650 14 -4.94817 15.0796 33.2214 107 " " " " A 2 0 0 "GLY " " CA " " " 6 0 1 C2 0 0 0 
    1651 14 -3.49443 14.7581 32.8103 107 " " " " A 2 0 0 "GLY " " C  " " " 6 0 1 C2 0 0 0 
    1652 23 -3.12315 14.7245 31.6451 107 " " " " A 70 0 0 "GLY " " O  " " " 8 0 1 C2 0 0 0 
    1653 48 -5.24222 14.0726 31.4371 107 " " " " A 21 0 0 "GLY " " H  " " " 1 0 1 C2 0 0 0 
    1654 48 -5.13576 14.7726 34.2503 107 " " " " A 21 0 0 "GLY " " HA3" " " 1 0 1 C2 0 0 0 
    1655 48 -5.10885 16.1573 33.1922 107 " " " " A 21 0 0 "GLY " " HA2" " " 1 0 1 C2 0 0 0 
    1656 40 -2.59927 14.6961 33.754 108 " " " " A 43 0 0 "TRP " " N  " " " 7 0 1 C2 0 0 0 
    1657 14 -1.12517 14.5232 33.5384 108 " " " " A 2 0 0 "TRP " " CA " " " 6 0 1 C2 0 0 0 
    1658 14 -0.619379 13.8287 34.8359 108 " " " " A 2 0 0 "TRP " " C  " " " 6 0 1 C2 0 0 0 
    1659 23 -0.953047 14.2976 35.9411 108 " " " " A 70 0 0 "TRP " " O  " " " 8 0 1 C2 0 0 0 
    1660 14 -0.394591 15.8383 33.1738 108 " " " " A 2 0 0 "TRP " " CB " " " 6 0 1 C2 0 0 0 
    1661 14 -0.320957 16.9709 34.1374 108 " " " " A 2 0 0 "TRP " " CG " " " 6 0 1 C2 0 0 0 
    1662 14 -1.2189 17.9652 34.479 108 " " " " A 2 0 0 "TRP " " CD1" " " 6 0 1 C2 0 0 0 
    1663 14 0.857683 17.341 34.9644 108 " " " " A 2 0 0 "TRP " " CD2" " " 6 0 1 C2 0 0 0 
    1664 40 -0.669684 18.8316 35.3763 108 " " " " A 43 0 0 "TRP " " NE1" " " 7 0 1 C2 0 0 0 
    1665 14 0.594187 18.5093 35.7298 108 " " " " A 2 0 0 "TRP " " CE2" " " 6 0 1 C2 0 0 0 
    1666 14 2.04956 16.7011 35.1984 108 " " " " A 2 0 0 "TRP " " CE3" " " 6 0 1 C2 0 0 0 
    1667 14 1.52544 19.0607 36.6598 108 " " " " A 2 0 0 "TRP " " CZ2" " " 6 0 1 C2 0 0 0 
    1668 14 2.94051 17.1381 36.2045 108 " " " " A 2 0 0 "TRP " " CZ3" " " 6 0 1 C2 0 0 0 
    1669 14 2.69102 18.2723 36.8961 108 " " " " A 2 0 0 "TRP " " CH2" " " 6 0 1 C2 0 0 0 
    1670 48 -2.902 14.68 34.7174 108 " " " " A 21 0 0 "TRP " " H  " " " 1 0 1 C2 0 0 0 
    1671 48 -0.983463 13.7952 32.7396 108 " " " " A 21 0 0 "TRP " " HA " " " 1 0 1 C2 0 0 0 
    1672 48 -0.785074 16.2074 32.2254 108 " " " " A 21 0 0 "TRP " " HB3" " " 1 0 1 C2 0 0 0 
    1673 48 0.653693 15.6798 32.9206 108 " " " " A 21 0 0 "TRP " " HB2" " " 1 0 1 C2 0 0 0 
    1674 48 -2.20391 18.0313 34.0411 108 " " " " A 21 0 0 "TRP " " HD1" " " 1 0 1 C2 0 0 0 
    1675 48 -1.08173 19.6997 35.6872 108 " " " " A 21 0 0 "TRP " " HE1" " " 1 0 1 C2 0 0 0 
    1676 48 2.38869 15.8783 34.5865 108 " " " " A 21 0 0 "TRP " " HE3" " " 1 0 1 C2 0 0 0 
    1677 48 1.34957 19.9907 37.18 108 " " " " A 21 0 0 "TRP " " HZ2" " " 1 0 1 C2 0 0 0 
    1678 48 3.80597 16.511 36.3597 108 " " " " A 21 0 0 "TRP " " HZ3" " " 1 0 1 C2 0 0 0 
    1679 48 3.43788 18.4936 37.6442 108 " " " " A 21 0 0 "TRP " " HH2" " " 1 0 1 C2 0 0 0 
    1680 40 0.166392 12.7242 34.7822 109 " " " " A 43 0 0 "VAL " " N  " " " 7 0 1 C2 0 0 0 
    1681 14 0.741045 11.9846 35.964 109 " " " " A 2 0 0 "VAL " " CA " " " 6 0 1 C2 0 0 0 
    1682 14 2.19038 11.6796 35.7352 109 " " " " A 2 0 0 "VAL " " C  " " " 6 0 1 C2 0 0 0 
    1683 23 2.65933 11.7923 34.629 109 " " " " A 70 0 0 "VAL " " O  " " " 8 0 1 C2 0 0 0 
    1684 14 -0.167372 10.8562 36.2893 109 " " " " A 2 0 0 "VAL " " CB " " " 6 0 1 C2 0 0 0 
    1685 14 -1.37936 11.3495 37.1146 109 " " " " A 2 0 0 "VAL " " CG1" " " 6 0 1 C2 0 0 0 
    1686 14 -0.654304 10.0274 35.1118 109 " " " " A 2 0 0 "VAL " " CG2" " " 6 0 1 C2 0 0 0 
    1687 48 0.40092 12.2927 33.8997 109 " " " " A 21 0 0 "VAL " " H  " " " 1 0 1 C2 0 0 0 
    1688 48 0.705115 12.7109 36.776 109 " " " " A 21 0 0 "VAL " " HA " " " 1 0 1 C2 0 0 0 
    1689 48 0.382126 10.1033 36.8544 109 " " " " A 21 0 0 "VAL " " HB " " " 1 0 1 C2 0 0 0 
    1690 48 -1.13348 11.9876 37.9634 109 " " " " A 21 0 0 "VAL " HG11 " " 1 0 1 C2 0 0 0 
    1691 48 -2.00814 11.9589 36.4655 109 " " " " A 21 0 0 "VAL " HG12 " " 1 0 1 C2 0 0 0 
    1692 48 -1.97945 10.5385 37.5273 109 " " " " A 21 0 0 "VAL " HG13 " " 1 0 1 C2 0 0 0 
    1693 48 -1.34168 10.6357 34.5239 109 " " " " A 21 0 0 "VAL " HG21 " " 1 0 1 C2 0 0 0 
    1694 48 0.14355 9.8131 34.4007 109 " " " " A 21 0 0 "VAL " HG22 " " 1 0 1 C2 0 0 0 
    1695 48 -1.23038 9.168 35.4548 109 " " " " A 21 0 0 "VAL " HG23 " " 1 0 1 C2 0 0 0 
    1696 40 2.89068 11.3466 36.8167 110 " " " " A 43 0 0 "GLY " " N  " " " 7 0 1 C2 0 0 0 
    1697 14 4.2733 10.8404 36.7846 110 " " " " A 2 0 0 "GLY " " CA " " " 6 0 1 C2 0 0 0 
    1698 14 4.9944 11.3713 38.0232 110 " " " " A 2 0 0 "GLY " " C  " " " 6 0 1 C2 0 0 0 
    1699 23 4.3502 11.9173 38.8959 110 " " " " A 70 0 0 "GLY " " O  " " " 8 0 1 C2 0 0 0 
    1700 48 2.42506 11.3522 37.713 110 " " " " A 21 0 0 "GLY " " H  " " " 1 0 1 C2 0 0 0 
    1701 48 4.76427 11.0977 35.846 110 " " " " A 21 0 0 "GLY " " HA3" " " 1 0 1 C2 0 0 0 
    1702 48 4.19999 9.75304 36.8022 110 " " " " A 21 0 0 "GLY " " HA2" " " 1 0 1 C2 0 0 0 
    1703 40 6.34025 11.1998 38.1154 111 " " " " A 43 0 0 "TRP " " N  " " " 7 0 1 C2 0 0 0 
    1704 14 7.13307 11.5423 39.3118 111 " " " " A 2 0 0 "TRP " " CA " " " 6 0 1 C2 0 0 0 
    1705 14 7.107 13.0463 39.551 111 " " " " A 2 0 0 "TRP " " C  " " " 6 0 1 C2 0 0 0 
    1706 23 7.10995 13.4511 40.7534 111 " " " " A 70 0 0 "TRP " " O  " " " 8 0 1 C2 0 0 0 
    1707 14 8.59506 11.0615 39.1407 111 " " " " A 2 0 0 "TRP " " CB " " " 6 0 1 C2 0 0 0 
    1708 14 9.66572 11.2753 40.2197 111 " " " " A 2 0 0 "TRP " " CG " " " 6 0 1 C2 0 0 0 
    1709 14 10.0887 10.4116 41.1823 111 " " " " A 2 0 0 "TRP " " CD1" " " 6 0 1 C2 0 0 0 
    1710 14 10.4901 12.4929 40.5045 111 " " " " A 2 0 0 "TRP " " CD2" " " 6 0 1 C2 0 0 0 
    1711 40 10.9796 11.0336 42.06 111 " " " " A 43 0 0 "TRP " " NE1" " " 7 0 1 C2 0 0 0 
    1712 14 11.3604 12.2786 41.5899 111 " " " " A 2 0 0 "TRP " " CE2" " " 6 0 1 C2 0 0 0 
    1713 14 10.5514 13.7996 39.8578 111 " " " " A 2 0 0 "TRP " " CE3" " " 6 0 1 C2 0 0 0 
    1714 14 12.2609 13.2952 41.9603 111 " " " " A 2 0 0 "TRP " " CZ2" " " 6 0 1 C2 0 0 0 
    1715 14 11.4853 14.7562 40.2997 111 " " " " A 2 0 0 "TRP " " CZ3" " " 6 0 1 C2 0 0 0 
    1716 14 12.3624 14.4783 41.3151 111 " " " " A 2 0 0 "TRP " " CH2" " " 6 0 1 C2 0 0 0 
    1717 48 6.68036 10.5361 37.4342 111 " " " " A 21 0 0 "TRP " " H  " " " 1 0 1 C2 0 0 0 
    1718 48 6.65507 11.0796 40.1752 111 " " " " A 21 0 0 "TRP " " HA " " " 1 0 1 C2 0 0 0 
    1719 48 9.07428 11.5154 38.2732 111 " " " " A 21 0 0 "TRP " " HB3" " " 1 0 1 C2 0 0 0 
    1720 48 8.50039 10.0072 38.8807 111 " " " " A 21 0 0 "TRP " " HB2" " " 1 0 1 C2 0 0 0 
    1721 48 9.80543 9.37461 41.2862 111 " " " " A 21 0 0 "TRP " " HD1" " " 1 0 1 C2 0 0 0 
    1722 48 11.2622 10.7015 42.971 111 " " " " A 21 0 0 "TRP " " HE1" " " 1 0 1 C2 0 0 0 
    1723 48 9.87817 13.9787 39.0326 111 " " " " A 21 0 0 "TRP " " HE3" " " 1 0 1 C2 0 0 0 
    1724 48 12.8117 12.9591 42.8263 111 " " " " A 21 0 0 "TRP " " HZ2" " " 1 0 1 C2 0 0 0 
    1725 48 11.5217 15.7588 39.8998 111 " " " " A 21 0 0 "TRP " " HZ3" " " 1 0 1 C2 0 0 0 
    1726 48 13.21 15.1093 41.5381 111 " " " " A 21 0 0 "TRP " " HH2" " " 1 0 1 C2 0 0 0 
    1727 40 7.11874 13.8897 38.4908 112 " " " " A 43 0 0 "LEU " " N  " " " 7 0 1 C2 0 0 0 
    1728 14 7.38519 15.3575 38.5986 112 " " " " A 2 0 0 "LEU " " CA " " " 6 0 1 C2 0 0 0 
    1729 14 6.15303 16.0941 39.2044 112 " " " " A 2 0 0 "LEU " " C  " " " 6 0 1 C2 0 0 0 
    1730 23 6.34582 17.2352 39.6866 112 " " " " A 70 0 0 "LEU " " O  " " " 8 0 1 C2 0 0 0 
    1731 14 7.78518 15.9628 37.2045 112 " " " " A 2 0 0 "LEU " " CB " " " 6 0 1 C2 0 0 0 
    1732 14 8.50531 17.3082 37.2244 112 " " " " A 2 0 0 "LEU " " CG " " " 6 0 1 C2 0 0 0 
    1733 14 9.87941 17.0877 36.5662 112 " " " " A 2 0 0 "LEU " " CD1" " " 6 0 1 C2 0 0 0 
    1734 14 7.66808 18.4151 36.6119 112 " " " " A 2 0 0 "LEU " " CD2" " " 6 0 1 C2 0 0 0 
    1735 48 7.12266 13.5269 37.5482 112 " " " " A 21 0 0 "LEU " " H  " " " 1 0 1 C2 0 0 0 
    1736 48 8.24387 15.4626 39.2617 112 " " " " A 21 0 0 "LEU " " HA " " " 1 0 1 C2 0 0 0 
    1737 48 6.89829 16.1812 36.6096 112 " " " " A 21 0 0 "LEU " " HB3" " " 1 0 1 C2 0 0 0 
    1738 48 8.2997 15.2018 36.6178 112 " " " " A 21 0 0 "LEU " " HB2" " " 1 0 1 C2 0 0 0 
    1739 48 8.80287 17.601 38.2313 112 " " " " A 21 0 0 "LEU " " HG " " " 1 0 1 C2 0 0 0 
    1740 48 10.5675 17.9262 36.6741 112 " " " " A 21 0 0 "LEU " HD11 " " 1 0 1 C2 0 0 0 
    1741 48 10.3488 16.2945 37.1481 112 " " " " A 21 0 0 "LEU " HD12 " " 1 0 1 C2 0 0 0 
    1742 48 9.70435 16.9108 35.505 112 " " " " A 21 0 0 "LEU " HD13 " " 1 0 1 C2 0 0 0 
    1743 48 6.75035 18.5341 37.1878 112 " " " " A 21 0 0 "LEU " HD21 " " 1 0 1 C2 0 0 0 
    1744 48 8.35108 19.2639 36.6476 112 " " " " A 21 0 0 "LEU " HD22 " " 1 0 1 C2 0 0 0 
    1745 48 7.55471 18.3734 35.5286 112 " " " " A 21 0 0 "LEU " HD23 " " 1 0 1 C2 0 0 0 
    1746 40 4.96402 15.4874 39.2594 113 " " " " A 43 0 0 "LYS " " N  " " " 7 0 1 C2 0 0 0 
    1747 14 3.8074 16.0068 39.8682 113 " " " " A 2 0 0 "LYS " " CA " " " 6 0 1 C2 0 0 0 
    1748 14 3.77887 15.5928 41.3911 113 " " " " A 2 0 0 "LYS " " C  " " " 6 0 1 C2 0 0 0 
    1749 23 3.09122 16.244 42.2045 113 " " " " A 70 0 0 "LYS " " O  " " " 8 0 1 C2 0 0 0 
    1750 14 2.55958 15.3631 39.1385 113 " " " " A 2 0 0 "LYS " " CB " " " 6 0 1 C2 0 0 0 
    1751 14 1.21183 16.063 39.3691 113 " " " " A 2 0 0 "LYS " " CG " " " 6 0 1 C2 0 0 0 
    1752 14 0.12864 15.717 38.2658 113 " " " " A 2 0 0 "LYS " " CD " " " 6 0 1 C2 0 0 0 
    1753 14 -1.08814 16.7309 38.3915 113 " " " " A 2 0 0 "LYS " " CE " " " 6 0 1 C2 0 0 0 
    1754 40 -1.9426 16.8717 37.2621 113 " " " " A 43 0 0 "LYS " " NZ " " " 7 0 1 C2 0 0 0 
    1755 48 4.88719 14.5382 38.923 113 " " " " A 21 0 0 "LYS " " H  " " " 1 0 1 C2 0 0 0 
    1756 48 3.82693 17.0963 39.8456 113 " " " " A 21 0 0 "LYS " " HA " " " 1 0 1 C2 0 0 0 
    1757 48 2.45802 14.2836 39.2505 113 " " " " A 21 0 0 "LYS " " HB3" " " 1 0 1 C2 0 0 0 
    1758 48 2.71186 15.4545 38.063 113 " " " " A 21 0 0 "LYS " " HB2" " " 1 0 1 C2 0 0 0 
    1759 48 1.46427 17.1231 39.3465 113 " " " " A 21 0 0 "LYS " " HG3" " " 1 0 1 C2 0 0 0 
    1760 48 0.848839 15.8725 40.3791 113 " " " " A 21 0 0 "LYS " " HG2" " " 1 0 1 C2 0 0 0 
    1761 48 -0.149327 14.6637 38.305 113 " " " " A 21 0 0 "LYS " " HD3" " " 1 0 1 C2 0 0 0 
    1762 48 0.563345 15.8397 37.2738 113 " " " " A 21 0 0 "LYS " " HD2" " " 1 0 1 C2 0 0 0 
    1763 48 -0.687312 17.7311 38.5561 113 " " " " A 21 0 0 "LYS " " HE3" " " 1 0 1 C2 0 0 0 
    1764 48 -1.69769 16.5344 39.2735 113 " " " " A 21 0 0 "LYS " " HE2" " " 1 0 1 C2 0 0 0 
    1765 48 -1.33539 17.181 36.5166 113 " " " " A 21 0 0 "LYS " " HZ1" " " 1 0 1 C2 0 0 0 
    1766 48 -2.50087 16.0442 37.1082 113 " " " " A 21 0 0 "LYS " " HZ2" " " 1 0 1 C2 0 0 0 
    1767 48 -2.58513 17.6337 37.4249 113 " " " " A 21 0 0 "LYS " " HZ3" " " 1 0 1 C2 0 0 0 
    1768 40 4.40257 14.523 41.7819 114 " " " " A 43 0 0 "ALA " " N  " " " 7 0 1 C2 0 0 0 
    1769 14 4.28684 13.9439 43.1041 114 " " " " A 2 0 0 "ALA " " CA " " " 6 0 1 C2 0 0 0 
    1770 14 5.70148 13.3854 43.5019 114 " " " " A 2 0 0 "ALA " " C  " " " 6 0 1 C2 0 0 0 
    1771 23 5.7966 12.1612 43.6075 114 " " " " A 70 0 0 "ALA " " O  " " " 8 0 1 C2 0 0 0 
    1772 14 3.09841 12.9183 43.0612 114 " " " " A 2 0 0 "ALA " " CB " " " 6 0 1 C2 0 0 0 
    1773 48 5.11259 14.2389 41.1221 114 " " " " A 21 0 0 "ALA " " H  " " " 1 0 1 C2 0 0 0 
    1774 48 4.08077 14.6554 43.9037 114 " " " " A 21 0 0 "ALA " " HA " " " 1 0 1 C2 0 0 0 
    1775 48 3.20121 12.161 42.2841 114 " " " " A 21 0 0 "ALA " " HB1" " " 1 0 1 C2 0 0 0 
    1776 48 2.91609 12.3321 43.9619 114 " " " " A 21 0 0 "ALA " " HB2" " " 1 0 1 C2 0 0 0 
    1777 48 2.17148 13.4638 42.8841 114 " " " " A 21 0 0 "ALA " " HB3" " " 1 0 1 C2 0 0 0 
    1778 40 6.73818 14.1287 43.8184 115 " " " " A 43 0 0 "PRO " " N  " " " 7 0 1 C2 0 0 0 
    1779 14 8.09018 13.6009 43.8389 115 " " " " A 2 0 0 "PRO " " CA " " " 6 0 1 C2 0 0 0 
    1780 14 8.4795 12.7758 45.1126 115 " " " " A 2 0 0 "PRO " " C  " " " 6 0 1 C2 0 0 0 
    1781 23 9.60783 12.1474 45.0073 115 " " " " A 70 0 0 "PRO " " O  " " " 8 0 1 C2 0 0 0 
    1782 14 8.99468 14.8218 43.5813 115 " " " " A 2 0 0 "PRO " " CB " " " 6 0 1 C2 0 0 0 
    1783 14 8.20377 15.9712 44.1695 115 " " " " A 2 0 0 "PRO " " CG " " " 6 0 1 C2 0 0 0 
    1784 14 6.74542 15.5849 43.8684 115 " " " " A 2 0 0 "PRO " " CD " " " 6 0 1 C2 0 0 0 
    1785 48 8.24428 12.914 43.0068 115 " " " " A 21 0 0 "PRO " " HA " " " 1 0 1 C2 0 0 0 
    1786 48 9.13009 15.0231 42.5187 115 " " " " A 21 0 0 "PRO " " HB3" " " 1 0 1 C2 0 0 0 
    1787 48 9.99204 14.6024 43.9625 115 " " " " A 21 0 0 "PRO " " HB2" " " 1 0 1 C2 0 0 0 
    1788 48 8.68867 16.7917 43.6407 115 " " " " A 21 0 0 "PRO " " HG3" " " 1 0 1 C2 0 0 0 
    1789 48 8.48194 16.0137 45.2226 115 " " " " A 21 0 0 "PRO " " HG2" " " 1 0 1 C2 0 0 0 
    1790 48 6.12774 15.992 44.6689 115 " " " " A 21 0 0 "PRO " " HD2" " " 1 0 1 C2 0 0 0 
    1791 48 6.45146 16.0561 42.9305 115 " " " " A 21 0 0 "PRO " " HD3" " " 1 0 1 C2 0 0 0 
    1792 40 7.61327 12.6238 46.133 116 " " " " A 43 0 0 "ASP " " N  " " " 7 0 1 C2 0 0 0 
    1793 14 7.83624 11.923 47.4362 116 " " " " A 2 0 0 "ASP " " CA " " " 6 0 1 C2 0 0 0 
    1794 14 7.27769 10.451 47.3812 116 " " " " A 2 0 0 "ASP " " C  " " " 6 0 1 C2 0 0 0 
    1795 23 7.28214 9.72909 48.3806 116 " " " " A 70 0 0 "ASP " " O  " " " 8 0 1 C2 0 0 0 
    1796 14 7.01423 12.6774 48.5069 116 " " " " A 2 0 0 "ASP " " CB " " " 6 0 1 C2 0 0 0 
    1797 14 7.54021 14.0596 48.7401 116 " " " " A 2 0 0 "ASP " " CG " " " 6 0 1 C2 0 0 0 
    1798 23 8.76708 14.2411 48.9445 116 " " " " A 70 0 0 "ASP " " OD1" " " 8 0 1 C2 0 0 0 
    1799 23 6.71059 15.0298 48.6532 116 " " " " A 70 0 0 "ASP " " OD2" " " 8 0 1 C2 0 0 0 
    1800 48 6.87597 13.2996 46.2737 116 " " " " A 21 0 0 "ASP " " H  " " " 1 0 1 C2 0 0 0 
    1801 48 8.91399 11.8275 47.5682 116 " " " " A 21 0 0 "ASP " " HA " " " 1 0 1 C2 0 0 0 
    1802 48 7.10175 12.1498 49.4567 116 " " " " A 21 0 0 "ASP " " HB3" " " 1 0 1 C2 0 0 0 
    1803 48 5.95566 12.7632 48.2617 116 " " " " A 21 0 0 "ASP " " HB2" " " 1 0 1 C2 0 0 0 
    1804 40 6.86552 10.0366 46.1654 117 " " " " A 43 0 0 "THR " " N  " " " 7 0 1 C2 0 0 0 
    1805 14 6.44595 8.67153 45.7376 117 " " " " A 2 0 0 "THR " " CA " " " 6 0 1 C2 0 0 0 
    1806 14 7.35641 7.53909 46.2775 117 " " " " A 2 0 0 "THR " " C  " " " 6 0 1 C2 0 0 0 
    1807 23 8.55889 7.75016 46.404 117 " " " " A 70 0 0 "THR " " O  " " " 8 0 1 C2 0 0 0 
    1808 14 6.30372 8.67872 44.1818 117 " " " " A 2 0 0 "THR " " CB " " " 6 0 1 C2 0 0 0 
    1809 23 5.88936 7.39798 43.7156 117 " " " " A 70 0 0 "THR " " OG1" " " 8 0 1 C2 0 0 0 
    1810 14 7.64269 9.0845 43.552 117 " " " " A 2 0 0 "THR " " CG2" " " 6 0 1 C2 0 0 0 
    1811 48 6.9017 10.7186 45.4213 117 " " " " A 21 0 0 "THR " " H  " " " 1 0 1 C2 0 0 0 
    1812 48 5.47472 8.59174 46.226 117 " " " " A 21 0 0 "THR " " HA " " " 1 0 1 C2 0 0 0 
    1813 48 5.59161 9.44548 43.8767 117 " " " " A 21 0 0 "THR " " HB " " " 1 0 1 C2 0 0 0 
    1814 48 4.94932 7.39935 43.8124 117 " " " " A 21 0 0 "THR " " HG1" " " 1 0 1 C2 0 0 0 
    1815 48 7.54807 9.36087 42.5019 117 " " " " A 21 0 0 "THR " HG21 " " 1 0 1 C2 0 0 0 
    1816 48 8.25092 9.8204 44.0779 117 " " " " A 21 0 0 "THR " HG22 " " 1 0 1 C2 0 0 0 
    1817 48 8.27603 8.19738 43.5554 117 " " " " A 21 0 0 "THR " HG23 " " 1 0 1 C2 0 0 0 
    1818 40 6.76365 6.44812 46.7999 118 " " " " A 43 0 0 "THR " " N  " " " 7 0 1 C2 0 0 0 
    1819 14 7.50364 5.21021 47.1457 118 " " " " A 2 0 0 "THR " " CA " " " 6 0 1 C2 0 0 0 
    1820 14 7.02694 4.11 46.1173 118 " " " " A 2 0 0 "THR " " C  " " " 6 0 1 C2 0 0 0 
    1821 23 7.15935 2.90657 46.4153 118 " " " " A 70 0 0 "THR " " O  " " " 8 0 1 C2 0 0 0 
    1822 14 7.14651 4.6605 48.5966 118 " " " " A 2 0 0 "THR " " CB " " " 6 0 1 C2 0 0 0 
    1823 23 5.86796 3.96847 48.7555 118 " " " " A 70 0 0 "THR " " OG1" " " 8 0 1 C2 0 0 0 
    1824 14 7.37374 5.71352 49.6585 118 " " " " A 2 0 0 "THR " " CG2" " " 6 0 1 C2 0 0 0 
    1825 48 5.78728 6.22858 46.6634 118 " " " " A 21 0 0 "THR " " H  " " " 1 0 1 C2 0 0 0 
    1826 48 8.58677 5.28565 47.0496 118 " " " " A 21 0 0 "THR " " HA " " " 1 0 1 C2 0 0 0 
    1827 48 7.88153 3.9065 48.8783 118 " " " " A 21 0 0 "THR " " HB " " " 1 0 1 C2 0 0 0 
    1828 48 6.05352 3.04273 48.7156 118 " " " " A 21 0 0 "THR " " HG1" " " 1 0 1 C2 0 0 0 
    1829 48 8.22709 6.3479 49.4188 118 " " " " A 21 0 0 "THR " HG21 " " 1 0 1 C2 0 0 0 
    1830 48 6.5183 6.38276 49.5666 118 " " " " A 21 0 0 "THR " HG22 " " 1 0 1 C2 0 0 0 
    1831 48 7.47838 5.27376 50.6503 118 " " " " A 21 0 0 "THR " HG23 " " 1 0 1 C2 0 0 0 
    1832 40 6.33736 4.51582 45.0405 119 " " " " A 43 0 0 "ASP " " N  " " " 7 0 1 C2 0 0 0 
    1833 14 5.93449 3.51299 44.0333 119 " " " " A 2 0 0 "ASP " " CA " " " 6 0 1 C2 0 0 0 
    1834 14 7.16646 3.21925 43.1649 119 " " " " A 2 0 0 "ASP " " C  " " " 6 0 1 C2 0 0 0 
    1835 23 7.79528 4.19983 42.663 119 " " " " A 70 0 0 "ASP " " O  " " " 8 0 1 C2 0 0 0 
    1836 14 4.77736 4.09668 43.1834 119 " " " " A 2 0 0 "ASP " " CB " " " 6 0 1 C2 0 0 0 
    1837 14 4.45197 3.32273 41.9132 119 " " " " A 2 0 0 "ASP " " CG " " " 6 0 1 C2 0 0 0 
    1838 23 5.27575 3.23818 40.9961 119 " " " " A 70 0 0 "ASP " " OD1" " " 8 0 1 C2 0 0 0 
    1839 23 3.33436 2.73457 41.9177 119 " " " " A 70 0 0 "ASP " " OD2" " " 8 0 1 C2 0 0 0 
    1840 48 6.34664 5.476 44.7273 119 " " " " A 21 0 0 "ASP " " H  " " " 1 0 1 C2 0 0 0 
    1841 48 5.5113 2.64906 44.5458 119 " " " " A 21 0 0 "ASP " " HA " " " 1 0 1 C2 0 0 0 
    1842 48 5.18333 5.0607 42.8769 119 " " " " A 21 0 0 "ASP " " HB3" " " 1 0 1 C2 0 0 0 
    1843 48 3.90522 4.38121 43.7721 119 " " " " A 21 0 0 "ASP " " HB2" " " 1 0 1 C2 0 0 0 
    1844 40 7.594 1.93122 42.9635 120 " " " " A 43 0 0 "PRO " " N  " " " 7 0 1 C2 0 0 0 
    1845 14 8.82119 1.60792 42.2121 120 " " " " A 2 0 0 "PRO " " CA " " " 6 0 1 C2 0 0 0 
    1846 14 8.83771 1.87347 40.7324 120 " " " " A 2 0 0 "PRO " " C  " " " 6 0 1 C2 0 0 0 
    1847 23 9.91626 2.05049 40.1881 120 " " " " A 70 0 0 "PRO " " O  " " " 8 0 1 C2 0 0 0 
    1848 14 9.12768 0.071083 42.4203 120 " " " " A 2 0 0 "PRO " " CB " " " 6 0 1 C2 0 0 0 
    1849 14 7.84209 -0.459311 43.0869 120 " " " " A 2 0 0 "PRO " " CG " " " 6 0 1 C2 0 0 0 
    1850 14 7.03023 0.696485 43.5015 120 " " " " A 2 0 0 "PRO " " CD " " " 6 0 1 C2 0 0 0 
    1851 48 9.53754 2.2405 42.7363 120 " " " " A 21 0 0 "PRO " " HA " " " 1 0 1 C2 0 0 0 
    1852 48 9.98353 -0.054692 43.0835 120 " " " " A 21 0 0 "PRO " " HB3" " " 1 0 1 C2 0 0 0 
    1853 48 9.21274 -0.508684 41.5012 120 " " " " A 21 0 0 "PRO " " HB2" " " 1 0 1 C2 0 0 0 
    1854 48 7.99993 -1.18947 43.8807 120 " " " " A 21 0 0 "PRO " " HG3" " " 1 0 1 C2 0 0 0 
    1855 48 7.26286 -1.03641 42.3662 120 " " " " A 21 0 0 "PRO " " HG2" " " 1 0 1 C2 0 0 0 
    1856 48 5.97909 0.717702 43.2138 120 " " " " A 21 0 0 "PRO " " HD2" " " 1 0 1 C2 0 0 0 
    1857 48 6.93356 0.872304 44.5729 120 " " " " A 21 0 0 "PRO " " HD3" " " 1 0 1 C2 0 0 0 
    1858 40 7.73244 2.02781 40.0201 121 " " " " A 43 0 0 "THR " " N  " " " 7 0 1 C2 0 0 0 
    1859 14 7.65556 2.24965 38.5626 121 " " " " A 2 0 0 "THR " " CA " " " 6 0 1 C2 0 0 0 
    1860 14 7.74938 3.75395 38.3389 121 " " " " A 2 0 0 "THR " " C  " " " 6 0 1 C2 0 0 0 
    1861 23 8.57387 4.12079 37.4759 121 " " " " A 70 0 0 "THR " " O  " " " 8 0 1 C2 0 0 0 
    1862 14 6.2384 1.75768 37.9849 121 " " " " A 2 0 0 "THR " " CB " " " 6 0 1 C2 0 0 0 
    1863 23 5.0943 2.15024 38.6619 121 " " " " A 70 0 0 "THR " " OG1" " " 8 0 1 C2 0 0 0 
    1864 14 6.11669 0.24433 37.8763 121 " " " " A 2 0 0 "THR " " CG2" " " 6 0 1 C2 0 0 0 
    1865 48 6.92049 2.26727 40.571 121 " " " " A 21 0 0 "THR " " H  " " " 1 0 1 C2 0 0 0 
    1866 48 8.48847 1.76811 38.0503 121 " " " " A 21 0 0 "THR " " HA " " " 1 0 1 C2 0 0 0 
    1867 48 6.17969 2.16354 36.9749 121 " " " " A 21 0 0 "THR " " HB " " " 1 0 1 C2 0 0 0 
    1868 48 5.25773 2.3153 39.5779 121 " " " " A 21 0 0 "THR " " HG1" " " 1 0 1 C2 0 0 0 
    1869 48 5.17459 -0.027305 37.4001 121 " " " " A 21 0 0 "THR " HG21 " " 1 0 1 C2 0 0 0 
    1870 48 6.91528 -0.161674 37.2554 121 " " " " A 21 0 0 "THR " HG22 " " 1 0 1 C2 0 0 0 
    1871 48 6.2544 -0.137161 38.888 121 " " " " A 21 0 0 "THR " HG23 " " 1 0 1 C2 0 0 0 
    1872 40 6.97898 4.54722 39.0379 122 " " " " A 43 0 0 "VAL " " N  " " " 7 0 1 C2 0 0 0 
    1873 14 7.04235 5.96603 39.0395 122 " " " " A 2 0 0 "VAL " " CA " " " 6 0 1 C2 0 0 0 
    1874 14 8.44949 6.51629 39.3878 122 " " " " A 2 0 0 "VAL " " C  " " " 6 0 1 C2 0 0 0 
    1875 23 8.98071 7.29041 38.583 122 " " " " A 70 0 0 "VAL " " O  " " " 8 0 1 C2 0 0 0 
    1876 14 5.95387 6.55033 39.952 122 " " " " A 2 0 0 "VAL " " CB " " " 6 0 1 C2 0 0 0 
    1877 14 5.89826 8.07782 40.0014 122 " " " " A 2 0 0 "VAL " " CG1" " " 6 0 1 C2 0 0 0 
    1878 14 4.57718 6.04912 39.3602 122 " " " " A 2 0 0 "VAL " " CG2" " " 6 0 1 C2 0 0 0 
    1879 48 6.31018 4.08716 39.6388 122 " " " " A 21 0 0 "VAL " " H  " " " 1 0 1 C2 0 0 0 
    1880 48 6.73919 6.23213 38.0269 122 " " " " A 21 0 0 "VAL " " HA " " " 1 0 1 C2 0 0 0 
    1881 48 6.16796 6.1601 40.947 122 " " " " A 21 0 0 "VAL " " HB " " " 1 0 1 C2 0 0 0 
    1882 48 6.07788 8.61698 39.0713 122 " " " " A 21 0 0 "VAL " HG11 " " 1 0 1 C2 0 0 0 
    1883 48 4.95375 8.41564 40.4279 122 " " " " A 21 0 0 "VAL " HG12 " " 1 0 1 C2 0 0 0 
    1884 48 6.57546 8.48835 40.7504 122 " " " " A 21 0 0 "VAL " HG13 " " 1 0 1 C2 0 0 0 
    1885 48 4.50668 4.96849 39.2363 122 " " " " A 21 0 0 "VAL " HG21 " " 1 0 1 C2 0 0 0 
    1886 48 3.70186 6.38664 39.9152 122 " " " " A 21 0 0 "VAL " HG22 " " 1 0 1 C2 0 0 0 
    1887 48 4.38195 6.53462 38.404 122 " " " " A 21 0 0 "VAL " HG23 " " 1 0 1 C2 0 0 0 
    1888 40 9.14241 5.98119 40.4075 123 " " " " A 43 0 0 "SER " " N  " " " 7 0 1 C2 0 0 0 
    1889 14 10.5831 6.24947 40.6965 123 " " " " A 2 0 0 "SER " " CA " " " 6 0 1 C2 0 0 0 
    1890 14 11.5723 5.9857 39.5464 123 " " " " A 2 0 0 "SER " " C  " " " 6 0 1 C2 0 0 0 
    1891 23 12.6368 6.53536 39.5312 123 " " " " A 70 0 0 "SER " " O  " " " 8 0 1 C2 0 0 0 
    1892 14 11.0363 5.4438 41.982 123 " " " " A 2 0 0 "SER " " CB " " " 6 0 1 C2 0 0 0 
    1893 23 10.394 5.86179 43.1033 123 " " " " A 70 0 0 "SER " " OG " " " 8 0 1 C2 0 0 0 
    1894 48 8.62693 5.31539 40.9652 123 " " " " A 21 0 0 "SER " " H  " " " 1 0 1 C2 0 0 0 
    1895 48 10.6476 7.33239 40.8024 123 " " " " A 21 0 0 "SER " " HA " " " 1 0 1 C2 0 0 0 
    1896 48 12.1 5.53751 42.2009 123 " " " " A 21 0 0 "SER " " HB3" " " 1 0 1 C2 0 0 0 
    1897 48 10.8671 4.37265 41.8719 123 " " " " A 21 0 0 "SER " " HB2" " " 1 0 1 C2 0 0 0 
    1898 48 9.62609 5.33447 43.2623 123 " " " " A 21 0 0 "SER " " HG " " " 1 0 1 C2 0 0 0 
    1899 40 11.1016 5.1606 38.5493 124 " " " " A 43 0 0 "ALA " " N  " " " 7 0 1 C2 0 0 0 
    1900 14 12.0138 4.86755 37.3682 124 " " " " A 2 0 0 "ALA " " CA " " " 6 0 1 C2 0 0 0 
    1901 14 11.6452 5.76625 36.1549 124 " " " " A 2 0 0 "ALA " " C  " " " 6 0 1 C2 0 0 0 
    1902 23 12.3196 5.71293 35.0751 124 " " " " A 70 0 0 "ALA " " O  " " " 8 0 1 C2 0 0 0 
    1903 14 11.9839 3.40228 37.0516 124 " " " " A 2 0 0 "ALA " " CB " " " 6 0 1 C2 0 0 0 
    1904 48 10.1468 4.84252 38.6347 124 " " " " A 21 0 0 "ALA " " H  " " " 1 0 1 C2 0 0 0 
    1905 48 13.0535 5.07322 37.6228 124 " " " " A 21 0 0 "ALA " " HA " " " 1 0 1 C2 0 0 0 
    1906 48 12.425 2.78804 37.8367 124 " " " " A 21 0 0 "ALA " " HB1" " " 1 0 1 C2 0 0 0 
    1907 48 10.9603 3.13869 36.7855 124 " " " " A 21 0 0 "ALA " " HB2" " " 1 0 1 C2 0 0 0 
    1908 48 12.701 3.20575 36.2546 124 " " " " A 21 0 0 "ALA " " HB3" " " 1 0 1 C2 0 0 0 
    1909 40 10.7416 6.69878 36.3432 125 " " " " A 43 0 0 "MET " " N  " " " 7 0 1 C2 0 0 0 
    1910 14 10.4358 7.7332 35.2893 125 " " " " A 2 0 0 "MET " " CA " " " 6 0 1 C2 0 0 0 
    1911 14 11.3612 8.92076 35.5017 125 " " " " A 2 0 0 "MET " " C  " " " 6 0 1 C2 0 0 0 
    1912 23 11.095 9.96103 34.9477 125 " " " " A 70 0 0 "MET " " O  " " " 8 0 1 C2 0 0 0 
    1913 14 9.02954 8.25883 35.4776 125 " " " " A 2 0 0 "MET " " CB " " " 6 0 1 C2 0 0 0 
    1914 14 7.97377 7.24399 35.4561 125 " " " " A 2 0 0 "MET " " CG " " " 6 0 1 C2 0 0 0 
    1915 52 6.36161 7.9712 35.9363 125 " " " " A 13 0 0 "MET " " SD " " " 16 0 1 C2 0 0 0 
    1916 14 5.35994 6.52384 35.547 125 " " " " A 2 0 0 "MET " " CE " " " 6 0 1 C2 0 0 0 
    1917 48 10.3588 6.85229 37.2651 125 " " " " A 21 0 0 "MET " " H  " " " 1 0 1 C2 0 0 0 
    1918 48 10.5337 7.37106 34.2659 125 " " " " A 21 0 0 "MET " " HA " " " 1 0 1 C2 0 0 0 
    1919 48 8.9036 9.11521 34.8152 125 " " " " A 21 0 0 "MET " " HB3" " " 1 0 1 C2 0 0 0 
    1920 48 8.91811 8.74405 36.4473 125 " " " " A 21 0 0 "MET " " HB2" " " 1 0 1 C2 0 0 0 
    1921 48 8.20381 6.31032 35.9694 125 " " " " A 21 0 0 "MET " " HG3" " " 1 0 1 C2 0 0 0 
    1922 48 7.88043 7.00249 34.3973 125 " " " " A 21 0 0 "MET " " HG2" " " 1 0 1 C2 0 0 0 
    1923 48 5.5435 6.28955 34.4984 125 " " " " A 21 0 0 "MET " " HE1" " " 1 0 1 C2 0 0 0 
    1924 48 5.64716 5.62175 36.0872 125 " " " " A 21 0 0 "MET " " HE2" " " 1 0 1 C2 0 0 0 
    1925 48 4.29398 6.69625 35.6956 125 " " " " A 21 0 0 "MET " " HE3" " " 1 0 1 C2 0 0 0 
    1926 40 12.423 8.79783 36.2448 126 " " " " A 43 0 0 "LYS " " N  " " " 7 0 1 C2 0 0 0 
    1927 14 13.5909 9.66 36.2176 126 " " " " A 2 0 0 "LYS " " CA " " " 6 0 1 C2 0 0 0 
    1928 14 14.8185 8.71705 35.9781 126 " " " " A 2 0 0 "LYS " " C  " " " 6 0 1 C2 0 0 0 
    1929 23 14.7576 7.62704 36.5949 126 " " " " A 70 0 0 "LYS " " O  " " " 8 0 1 C2 0 0 0 
    1930 14 13.6689 10.4462 37.5324 126 " " " " A 2 0 0 "LYS " " CB " " " 6 0 1 C2 0 0 0 
    1931 14 13.6599 9.6391 38.8414 126 " " " " A 2 0 0 "LYS " " CG " " " 6 0 1 C2 0 0 0 
    1932 14 14.0717 10.462 40.0722 126 " " " " A 2 0 0 "LYS " " CD " " " 6 0 1 C2 0 0 0 
    1933 14 14.0505 9.54395 41.3106 126 " " " " A 2 0 0 "LYS " " CE " " " 6 0 1 C2 0 0 0 
    1934 40 15.3158 9.05252 41.76 126 " " " " A 43 0 0 "LYS " " NZ " " " 7 0 1 C2 0 0 0 
    1935 48 12.645 7.91561 36.6835 126 " " " " A 21 0 0 "LYS " " H  " " " 1 0 1 C2 0 0 0 
    1936 48 13.5835 10.4363 35.4525 126 " " " " A 21 0 0 "LYS " " HA " " " 1 0 1 C2 0 0 0 
    1937 48 12.7237 10.9869 37.5817 126 " " " " A 21 0 0 "LYS " " HB3" " " 1 0 1 C2 0 0 0 
    1938 48 14.3798 11.2643 37.6485 126 " " " " A 21 0 0 "LYS " " HB2" " " 1 0 1 C2 0 0 0 
    1939 48 14.3722 8.82499 38.7077 126 " " " " A 21 0 0 "LYS " " HG3" " " 1 0 1 C2 0 0 0 
    1940 48 12.6817 9.16304 38.9105 126 " " " " A 21 0 0 "LYS " " HG2" " " 1 0 1 C2 0 0 0 
    1941 48 13.3848 11.3024 40.1725 126 " " " " A 21 0 0 "LYS " " HD3" " " 1 0 1 C2 0 0 0 
    1942 48 15.0733 10.883 39.9847 126 " " " " A 21 0 0 "LYS " " HD2" " " 1 0 1 C2 0 0 0 
    1943 48 13.3717 8.71465 41.1117 126 " " " " A 21 0 0 "LYS " " HE3" " " 1 0 1 C2 0 0 0 
    1944 48 13.6434 10.1312 42.1337 126 " " " " A 21 0 0 "LYS " " HE2" " " 1 0 1 C2 0 0 0 
    1945 48 15.0922 8.43259 42.5253 126 " " " " A 21 0 0 "LYS " " HZ1" " " 1 0 1 C2 0 0 0 
    1946 48 15.8731 8.57134 41.0686 126 " " " " A 21 0 0 "LYS " " HZ2" " " 1 0 1 C2 0 0 0 
    1947 48 15.8893 9.76641 42.1861 126 " " " " A 21 0 0 "LYS " " HZ3" " " 1 0 1 C2 0 0 0 
    1948 40 15.8641 9.0691 35.2877 127 " " " " A 43 0 0 "THR " " N  " " " 7 0 1 C2 0 0 0 
    1949 14 17.1026 8.322 35.089 127 " " " " A 2 0 0 "THR " " CA " " " 6 0 1 C2 0 0 0 
    1950 14 18.0116 8.3479 36.3448 127 " " " " A 2 0 0 "THR " " C  " " " 6 0 1 C2 0 0 0 
    1951 23 18.0429 9.32333 37.0984 127 " " " " A 70 0 0 "THR " " O  " " " 8 0 1 C2 0 0 0 
    1952 14 17.875 8.82467 33.8735 127 " " " " A 2 0 0 "THR " " CB " " " 6 0 1 C2 0 0 0 
    1953 23 18.1009 10.2321 33.9041 127 " " " " A 70 0 0 "THR " " OG1" " " 8 0 1 C2 0 0 0 
    1954 14 17.1763 8.53239 32.512 127 " " " " A 2 0 0 "THR " " CG2" " " 6 0 1 C2 0 0 0 
    1955 48 15.9293 10.0144 34.9381 127 " " " " A 21 0 0 "THR " " H  " " " 1 0 1 C2 0 0 0 
    1956 48 16.7344 7.30293 34.9708 127 " " " " A 21 0 0 "THR " " HA " " " 1 0 1 C2 0 0 0 
    1957 48 18.8326 8.30419 33.8619 127 " " " " A 21 0 0 "THR " " HB " " " 1 0 1 C2 0 0 0 
    1958 48 19.0164 10.4496 33.8178 127 " " " " A 21 0 0 "THR " " HG1" " " 1 0 1 C2 0 0 0 
    1959 48 17.9323 8.73431 31.7532 127 " " " " A 21 0 0 "THR " HG21 " " 1 0 1 C2 0 0 0 
    1960 48 16.9388 7.46922 32.475 127 " " " " A 21 0 0 "THR " HG22 " " 1 0 1 C2 0 0 0 
    1961 48 16.2526 9.05162 32.2563 127 " " " " A 21 0 0 "THR " HG23 " " 1 0 1 C2 0 0 0 
    1962 40 18.7674 7.25004 36.5455 128 " " " " A 43 0 0 "GLN " " N  " " " 7 0 1 C2 0 0 0 
    1963 14 19.826 7.03978 37.5478 128 " " " " A 2 0 0 "GLN " " CA " " " 6 0 1 C2 0 0 0 
    1964 14 20.8981 8.13739 37.5829 128 " " " " A 2 0 0 "GLN " " C  " " " 6 0 1 C2 0 0 0 
    1965 23 21.4166 8.38124 38.6214 128 " " " " A 70 0 0 "GLN " " O  " " " 8 0 1 C2 0 0 0 
    1966 14 20.5929 5.71981 37.3132 128 " " " " A 2 0 0 "GLN " " CB " " " 6 0 1 C2 0 0 0 
    1967 14 19.6544 4.5827 37.6452 128 " " " " A 2 0 0 "GLN " " CG " " " 6 0 1 C2 0 0 0 
    1968 14 19.4411 4.48647 39.1446 128 " " " " A 2 0 0 "GLN " " CD " " " 6 0 1 C2 0 0 0 
    1969 23 20.2847 4.44785 39.9664 128 " " " " A 70 0 0 "GLN " " OE1" " " 8 0 1 C2 0 0 0 
    1970 40 18.1721 4.5731 39.5456 128 " " " " A 43 0 0 "GLN " " NE2" " " 7 0 1 C2 0 0 0 
    1971 48 18.8007 6.53681 35.8311 128 " " " " A 21 0 0 "GLN " " H  " " " 1 0 1 C2 0 0 0 
    1972 48 19.2134 7.0802 38.4485 128 " " " " A 21 0 0 "GLN " " HA " " " 1 0 1 C2 0 0 0 
    1973 48 21.5652 5.59291 37.7894 128 " " " " A 21 0 0 "GLN " " HB3" " " 1 0 1 C2 0 0 0 
    1974 48 20.822 5.64901 36.2499 128 " " " " A 21 0 0 "GLN " " HB2" " " 1 0 1 C2 0 0 0 
    1975 48 20.173 3.67785 37.3283 128 " " " " A 21 0 0 "GLN " " HG3" " " 1 0 1 C2 0 0 0 
    1976 48 18.6698 4.75959 37.2123 128 " " " " A 21 0 0 "GLN " " HG2" " " 1 0 1 C2 0 0 0 
    1977 48 17.8452 4.44854 40.4931 128 " " " " A 21 0 0 "GLN " HE22 " " 1 0 1 C2 0 0 0 
    1978 48 17.3963 4.71747 38.9153 128 " " " " A 21 0 0 "GLN " HE21 " " 1 0 1 C2 0 0 0 
    1979 40 21.2056 8.92491 36.4931 129 " " " " A 43 0 0 "ASP " " N  " " " 7 0 1 C2 0 0 0 
    1980 14 22.1962 10.0155 36.4549 129 " " " " A 2 0 0 "ASP " " CA " " " 6 0 1 C2 0 0 0 
    1981 14 21.6497 11.3951 36.8964 129 " " " " A 2 0 0 "ASP " " C  " " " 6 0 1 C2 0 0 0 
    1982 23 22.4555 12.3579 37.1871 129 " " " " A 70 0 0 "ASP " " O  " " " 8 0 1 C2 0 0 0 
    1983 14 22.7073 10.1363 34.9791 129 " " " " A 2 0 0 "ASP " " CB " " " 6 0 1 C2 0 0 0 
    1984 14 21.8173 10.9814 34.0252 129 " " " " A 2 0 0 "ASP " " CG " " " 6 0 1 C2 0 0 0 
    1985 23 20.5825 10.8377 34.0863 129 " " " " A 70 0 0 "ASP " " OD1" " " 8 0 1 C2 0 0 0 
    1986 23 22.4774 11.7853 33.3183 129 " " " " A 70 0 0 "ASP " " OD2" " " 8 0 1 C2 0 0 0 
    1987 48 20.8233 8.66356 35.5955 129 " " " " A 21 0 0 "ASP " " H  " " " 1 0 1 C2 0 0 0 
    1988 48 23.0224 9.80564 37.1342 129 " " " " A 21 0 0 "ASP " " HA " " " 1 0 1 C2 0 0 0 
    1989 48 22.8324 9.17358 34.4835 129 " " " " A 21 0 0 "ASP " " HB3" " " 1 0 1 C2 0 0 0 
    1990 48 23.7202 10.5385 34.9987 129 " " " " A 21 0 0 "ASP " " HB2" " " 1 0 1 C2 0 0 0 
    1991 40 20.3135 11.511 36.9865 130 " " " " A 43 0 0 "LEU " " N  " " " 7 0 1 C2 0 0 0 
    1992 14 19.4916 12.635 37.3783 130 " " " " A 2 0 0 "LEU " " CA " " " 6 0 1 C2 0 0 0 
    1993 14 19.1897 13.6844 36.3295 130 " " " " A 2 0 0 "LEU " " C  " " " 6 0 1 C2 0 0 0 
    1994 23 18.9162 14.7842 36.7645 130 " " " " A 70 0 0 "LEU " " O  " " " 8 0 1 C2 0 0 0 
    1995 14 19.7557 13.1292 38.8265 130 " " " " A 2 0 0 "LEU " " CB " " " 6 0 1 C2 0 0 0 
    1996 14 19.7202 12.0953 40.0146 130 " " " " A 2 0 0 "LEU " " CG " " " 6 0 1 C2 0 0 0 
    1997 14 19.9763 12.8418 41.3514 130 " " " " A 2 0 0 "LEU " " CD1" " " 6 0 1 C2 0 0 0 
    1998 14 18.266 11.5484 39.9909 130 " " " " A 2 0 0 "LEU " " CD2" " " 6 0 1 C2 0 0 0 
    1999 48 19.8259 10.6372 36.8491 130 " " " " A 21 0 0 "LEU " " H  " " " 1 0 1 C2 0 0 0 
    2000 48 18.4977 12.189 37.3426 130 " " " " A 21 0 0 "LEU " " HA " " " 1 0 1 C2 0 0 0 
    2001 48 19.083 13.9406 39.1043 130 " " " " A 21 0 0 "LEU " " HB3" " " 1 0 1 C2 0 0 0 
    2002 48 20.7806 13.4989 38.7947 130 " " " " A 21 0 0 "LEU " " HB2" " " 1 0 1 C2 0 0 0 
    2003 48 20.4173 11.259 39.9621 130 " " " " A 21 0 0 "LEU " " HG " " " 1 0 1 C2 0 0 0 
    2004 48 21.0295 13.1194 41.3086 130 " " " " A 21 0 0 "LEU " HD11 " " 1 0 1 C2 0 0 0 
    2005 48 19.33 13.7025 41.5239 130 " " " " A 21 0 0 "LEU " HD12 " " 1 0 1 C2 0 0 0 
    2006 48 19.8442 12.1533 42.1861 130 " " " " A 21 0 0 "LEU " HD13 " " 1 0 1 C2 0 0 0 
    2007 48 18.1865 10.9021 39.1168 130 " " " " A 21 0 0 "LEU " HD21 " " 1 0 1 C2 0 0 0 
    2008 48 17.9931 10.9696 40.8732 130 " " " " A 21 0 0 "LEU " HD22 " " 1 0 1 C2 0 0 0 
    2009 48 17.6884 12.4576 39.8238 130 " " " " A 21 0 0 "LEU " HD23 " " 1 0 1 C2 0 0 0 
    2010 40 19.1943 13.3118 35.0187 131 " " " " A 43 0 0 "ARG " " N  " " " 7 0 1 C2 0 0 0 
    2011 14 19.0376 14.3326 33.982 131 " " " " A 2 0 0 "ARG " " CA " " " 6 0 1 C2 0 0 0 
    2012 14 17.9805 14.0995 32.896 131 " " " " A 2 0 0 "ARG " " C  " " " 6 0 1 C2 0 0 0 
    2013 23 17.8655 14.9462 32.0325 131 " " " " A 70 0 0 "ARG " " O  " " " 8 0 1 C2 0 0 0 
    2014 14 20.3551 14.8549 33.4102 131 " " " " A 2 0 0 "ARG " " CB " " " 6 0 1 C2 0 0 0 
    2015 14 21.2488 15.5977 34.4877 131 " " " " A 2 0 0 "ARG " " CG " " " 6 0 1 C2 0 0 0 
    2016 14 22.2812 16.6189 33.9065 131 " " " " A 2 0 0 "ARG " " CD " " " 6 0 1 C2 0 0 0 
    2017 40 21.6624 17.8 33.3987 131 " " " " A 43 0 0 "ARG " " NE " " " 7 0 1 C2 0 0 0 
    2018 14 22.2609 18.7413 32.6183 131 " " " " A 2 0 0 "ARG " " CZ " " " 6 0 1 C2 0 0 0 
    2019 40 21.5392 19.4882 31.8528 131 " " " " A 43 0 0 "ARG " " NH1" " " 7 0 1 C2 0 0 0 
    2020 40 23.576 18.8136 32.5862 131 " " " " A 43 0 0 "ARG " " NH2" " " 7 0 1 C2 0 0 0 
    2021 48 19.478 12.3869 34.7286 131 " " " " A 21 0 0 "ARG " " H  " " " 1 0 1 C2 0 0 0 
    2022 48 18.6514 15.1766 34.5536 131 " " " " A 21 0 0 "ARG " " HA " " " 1 0 1 C2 0 0 0 
    2023 48 20.2239 15.6111 32.6363 131 " " " " A 21 0 0 "ARG " " HB3" " " 1 0 1 C2 0 0 0 
    2024 48 20.9148 13.9702 33.1066 131 " " " " A 21 0 0 "ARG " " HB2" " " 1 0 1 C2 0 0 0 
    2025 48 21.9091 14.8832 34.9792 131 " " " " A 21 0 0 "ARG " " HG3" " " 1 0 1 C2 0 0 0 
    2026 48 20.5763 16.1041 35.1801 131 " " " " A 21 0 0 "ARG " " HG2" " " 1 0 1 C2 0 0 0 
    2027 48 22.9207 16.1208 33.1777 131 " " " " A 21 0 0 "ARG " " HD3" " " 1 0 1 C2 0 0 0 
    2028 48 22.9358 16.9103 34.728 131 " " " " A 21 0 0 "ARG " " HD2" " " 1 0 1 C2 0 0 0 
    2029 48 20.6717 17.8176 33.5945 131 " " " " A 21 0 0 "ARG " " HE " " " 1 0 1 C2 0 0 0 
    2030 48 22.0069 20.2245 31.3437 131 " " " " A 21 0 0 "ARG " HH12 " " 1 0 1 C2 0 0 0 
    2031 48 20.5593 19.3998 31.6247 131 " " " " A 21 0 0 "ARG " HH11 " " 1 0 1 C2 0 0 0 
    2032 48 24.1099 19.5297 32.1148 131 " " " " A 21 0 0 "ARG " HH22 " " 1 0 1 C2 0 0 0 
    2033 48 24.0635 18.1651 33.1878 131 " " " " A 21 0 0 "ARG " HH21 " " 1 0 1 C2 0 0 0 
    2034 40 17.1491 13.0203 32.9173 132 " " " " A 43 0 0 "HIE " " N  " " " 7 0 1 C2 0 0 0 
    2035 14 15.9806 12.956 32.0546 132 " " " " A 2 0 0 "HIE " " CA " " " 6 0 1 C2 0 0 0 
    2036 14 14.8303 12.4307 32.9189 132 " " " " A 2 0 0 "HIE " " C  " " " 6 0 1 C2 0 0 0 
    2037 23 15.0331 11.5679 33.7875 132 " " " " A 70 0 0 "HIE " " O  " " " 8 0 1 C2 0 0 0 
    2038 14 16.1079 12.0933 30.7688 132 " " " " A 2 0 0 "HIE " " CB " " " 6 0 1 C2 0 0 0 
    2039 14 16.665 12.727 29.4944 132 " " " " A 2 0 0 "HIE " " CG " " " 6 0 1 C2 0 0 0 
    2040 40 16.0598 13.7004 28.7656 132 " " " " A 43 0 0 "HIE " " ND1" " " 7 0 1 C2 0 0 0 
    2041 14 17.9064 12.4841 28.9594 132 " " " " A 2 0 0 "HIE " " CD2" " " 6 0 1 C2 0 0 0 
    2042 14 16.9685 14.0003 27.8053 132 " " " " A 2 0 0 "HIE " " CE1" " " 6 0 1 C2 0 0 0 
    2043 40 18.0916 13.3798 27.9025 132 " " " " A 43 0 0 "HIE " " NE2" " " 7 0 1 C2 0 0 0 
    2044 48 17.2485 12.2022 33.5013 132 " " " " A 21 0 0 "HIE " " H  " " " 1 0 1 C2 0 0 0 
    2045 48 15.7695 13.9969 31.8094 132 " " " " A 21 0 0 "HIE " " HA " " " 1 0 1 C2 0 0 0 
    2046 48 15.1585 11.7502 30.3577 132 " " " " A 21 0 0 "HIE " " HB3" " " 1 0 1 C2 0 0 0 
    2047 48 16.6323 11.1587 30.9678 132 " " " " A 21 0 0 "HIE " " HB2" " " 1 0 1 C2 0 0 0 
    2048 48 18.6938 11.8136 29.2704 132 " " " " A 21 0 0 "HIE " " HD2" " " 1 0 1 C2 0 0 0 
    2049 48 16.8313 14.7102 27.003 132 " " " " A 21 0 0 "HIE " " HE1" " " 1 0 1 C2 0 0 0 
    2050 40 13.5976 12.9107 32.7176 133 " " " " A 43 0 0 "THR " " N  " " " 7 0 1 C2 0 0 0 
    2051 14 12.4239 12.4714 33.4447 133 " " " " A 2 0 0 "THR " " CA " " " 6 0 1 C2 0 0 0 
    2052 14 11.3342 12.5724 32.3566 133 " " " " A 2 0 0 "THR " " C  " " " 6 0 1 C2 0 0 0 
    2053 23 11.4387 13.1957 31.3095 133 " " " " A 70 0 0 "THR " " O  " " " 8 0 1 C2 0 0 0 
    2054 14 12.1642 13.1534 34.7496 133 " " " " A 2 0 0 "THR " " CB " " " 6 0 1 C2 0 0 0 
    2055 23 11.0164 12.7661 35.4094 133 " " " " A 70 0 0 "THR " " OG1" " " 8 0 1 C2 0 0 0 
    2056 14 11.9947 14.6576 34.5131 133 " " " " A 2 0 0 "THR " " CG2" " " 6 0 1 C2 0 0 0 
    2057 48 13.3748 13.4781 31.9123 133 " " " " A 21 0 0 "THR " " H  " " " 1 0 1 C2 0 0 0 
    2058 48 12.5621 11.433 33.746 133 " " " " A 21 0 0 "THR " " HA " " " 1 0 1 C2 0 0 0 
    2059 48 13.0285 12.8983 35.3627 133 " " " " A 21 0 0 "THR " " HB " " " 1 0 1 C2 0 0 0 
    2060 48 11.0092 11.8222 35.4552 133 " " " " A 21 0 0 "THR " " HG1" " " 1 0 1 C2 0 0 0 
    2061 48 12.0358 15.1013 35.5079 133 " " " " A 21 0 0 "THR " HG21 " " 1 0 1 C2 0 0 0 
    2062 48 12.7911 15.0864 33.9049 133 " " " " A 21 0 0 "THR " HG22 " " 1 0 1 C2 0 0 0 
    2063 48 11.0872 14.8442 33.9389 133 " " " " A 21 0 0 "THR " HG23 " " 1 0 1 C2 0 0 0 
    2064 40 10.2452 11.866 32.6474 134 " " " " A 43 0 0 "PHE " " N  " " " 7 0 1 C2 0 0 0 
    2065 14 9.03946 11.867 31.8313 134 " " " " A 2 0 0 "PHE " " CA " " " 6 0 1 C2 0 0 0 
    2066 14 7.82466 11.9563 32.6995 134 " " " " A 2 0 0 "PHE " " C  " " " 6 0 1 C2 0 0 0 
    2067 23 7.89208 11.7459 33.9128 134 " " " " A 70 0 0 "PHE " " O  " " " 8 0 1 C2 0 0 0 
    2068 14 9.12825 10.8219 30.7083 134 " " " " A 2 0 0 "PHE " " CB " " " 6 0 1 C2 0 0 0 
    2069 14 8.53591 9.45381 31.0963 134 " " " " A 2 0 0 "PHE " " CG " " " 6 0 1 C2 0 0 0 
    2070 14 9.42424 8.35904 31.4585 134 " " " " A 2 0 0 "PHE " " CD1" " " 6 0 1 C2 0 0 0 
    2071 14 7.13483 9.25591 30.892 134 " " " " A 2 0 0 "PHE " " CD2" " " 6 0 1 C2 0 0 0 
    2072 14 8.85782 7.10297 31.7703 134 " " " " A 2 0 0 "PHE " " CE1" " " 6 0 1 C2 0 0 0 
    2073 14 6.66658 7.98209 31.1608 134 " " " " A 2 0 0 "PHE " " CE2" " " 6 0 1 C2 0 0 0 
    2074 14 7.48389 6.9918 31.7067 134 " " " " A 2 0 0 "PHE " " CZ " " " 6 0 1 C2 0 0 0 
    2075 48 10.2263 11.2705 33.4629 134 " " " " A 21 0 0 "PHE " " H  " " " 1 0 1 C2 0 0 0 
    2076 48 9.15556 12.8167 31.3091 134 " " " " A 21 0 0 "PHE " " HA " " " 1 0 1 C2 0 0 0 
    2077 48 10.122 10.6359 30.3009 134 " " " " A 21 0 0 "PHE " " HB3" " " 1 0 1 C2 0 0 0 
    2078 48 8.54577 11.1796 29.8593 134 " " " " A 21 0 0 "PHE " " HB2" " " 1 0 1 C2 0 0 0 
    2079 48 10.4826 8.5375 31.5782 134 " " " " A 21 0 0 "PHE " " HD1" " " 1 0 1 C2 0 0 0 
    2080 48 6.40353 9.99018 30.5879 134 " " " " A 21 0 0 "PHE " " HD2" " " 1 0 1 C2 0 0 0 
    2081 48 9.47683 6.28393 32.1056 134 " " " " A 21 0 0 "PHE " " HE1" " " 1 0 1 C2 0 0 0 
    2082 48 5.60406 7.8235 31.0499 134 " " " " A 21 0 0 "PHE " " HE2" " " 1 0 1 C2 0 0 0 
    2083 48 7.14629 6.09027 32.1963 134 " " " " A 21 0 0 "PHE " " HZ " " " 1 0 1 C2 0 0 0 
    2084 40 6.70349 12.3593 32.0585 135 " " " " A 43 0 0 "ILE " " N  " " " 7 0 1 C2 0 0 0 
    2085 14 5.37666 12.4256 32.6149 135 " " " " A 2 0 0 "ILE " " CA " " " 6 0 1 C2 0 0 0 
    2086 14 4.37437 11.7488 31.6257 135 " " " " A 2 0 0 "ILE " " C  " " " 6 0 1 C2 0 0 0 
    2087 23 4.5101 11.8515 30.399 135 " " " " A 70 0 0 "ILE " " O  " " " 8 0 1 C2 0 0 0 
    2088 14 5.00093 13.9077 33.0108 135 " " " " A 2 0 0 "ILE " " CB " " " 6 0 1 C2 0 0 0 
    2089 14 5.52246 14.8695 31.8871 135 " " " " A 2 0 0 "ILE " " CG1" " " 6 0 1 C2 0 0 0 
    2090 14 5.37743 14.2436 34.4146 135 " " " " A 2 0 0 "ILE " " CG2" " " 6 0 1 C2 0 0 0 
    2091 14 4.67598 16.197 31.7744 135 " " " " A 2 0 0 "ILE " " CD1" " " 6 0 1 C2 0 0 0 
    2092 48 6.84348 12.5432 31.0753 135 " " " " A 21 0 0 "ILE " " H  " " " 1 0 1 C2 0 0 0 
    2093 48 5.30496 11.7811 33.491 135 " " " " A 21 0 0 "ILE " " HA " " " 1 0 1 C2 0 0 0 
    2094 48 3.9129 13.8465 32.9874 135 " " " " A 21 0 0 "ILE " " HB " " " 1 0 1 C2 0 0 0 
    2095 48 5.64294 14.4635 30.8827 135 " " " " A 21 0 0 "ILE " HG13 " " 1 0 1 C2 0 0 0 
    2096 48 6.56334 15.1836 31.9646 135 " " " " A 21 0 0 "ILE " HG12 " " 1 0 1 C2 0 0 0 
    2097 48 6.41526 13.9466 34.5657 135 " " " " A 21 0 0 "ILE " HG21 " " 1 0 1 C2 0 0 0 
    2098 48 5.47422 15.2921 34.6964 135 " " " " A 21 0 0 "ILE " HG22 " " 1 0 1 C2 0 0 0 
    2099 48 4.77506 13.6829 35.1294 135 " " " " A 21 0 0 "ILE " HG23 " " 1 0 1 C2 0 0 0 
    2100 48 4.40449 16.5251 32.7778 135 " " " " A 21 0 0 "ILE " HD11 " " 1 0 1 C2 0 0 0 
    2101 48 5.11715 16.8809 31.0494 135 " " " " A 21 0 0 "ILE " HD12 " " 1 0 1 C2 0 0 0 
    2102 48 3.68443 15.9901 31.3717 135 " " " " A 21 0 0 "ILE " HD13 " " 1 0 1 C2 0 0 0 
    2103 40 3.37711 10.9467 32.0968 136 " " " " A 43 0 0 "SER " " N  " " " 7 0 1 C2 0 0 0 
    2104 14 2.45976 10.1397 31.2287 136 " " " " A 2 0 0 "SER " " CA " " " 6 0 1 C2 0 0 0 
    2105 14 1.12236 10.9192 31.0878 136 " " " " A 2 0 0 "SER " " C  " " " 6 0 1 C2 0 0 0 
    2106 23 0.545625 11.2956 32.1369 136 " " " " A 70 0 0 "SER " " O  " " " 8 0 1 C2 0 0 0 
    2107 14 2.31611 8.83618 31.9988 136 " " " " A 2 0 0 "SER " " CB " " " 6 0 1 C2 0 0 0 
    2108 23 1.44747 7.99735 31.2681 136 " " " " A 70 0 0 "SER " " OG " " " 8 0 1 C2 0 0 0 
    2109 48 3.0496 10.9923 33.0511 136 " " " " A 21 0 0 "SER " " H  " " " 1 0 1 C2 0 0 0 
    2110 48 2.93771 10.0283 30.2555 136 " " " " A 21 0 0 "SER " " HA " " " 1 0 1 C2 0 0 0 
    2111 48 1.9949 9.02399 33.0233 136 " " " " A 21 0 0 "SER " " HB3" " " 1 0 1 C2 0 0 0 
    2112 48 3.25635 8.30795 32.157 136 " " " " A 21 0 0 "SER " " HB2" " " 1 0 1 C2 0 0 0 
    2113 48 1.87437 7.82105 30.4437 136 " " " " A 21 0 0 "SER " " HG " " " 1 0 1 C2 0 0 0 
    2114 40 0.586404 11.1387 29.8731 137 " " " " A 43 0 0 "ILE " " N  " " " 7 0 1 C2 0 0 0 
    2115 14 -0.444248 12.1364 29.6253 137 " " " " A 2 0 0 "ILE " " CA " " " 6 0 1 C2 0 0 0 
    2116 14 -1.66278 11.5131 28.9363 137 " " " " A 2 0 0 "ILE " " C  " " " 6 0 1 C2 0 0 0 
    2117 23 -1.71399 11.4611 27.7345 137 " " " " A 70 0 0 "ILE " " O  " " " 8 0 1 C2 0 0 0 
    2118 14 0.073513 13.4951 28.9409 137 " " " " A 2 0 0 "ILE " " CB " " " 6 0 1 C2 0 0 0 
    2119 14 1.33162 14.0433 29.6619 137 " " " " A 2 0 0 "ILE " " CG1" " " 6 0 1 C2 0 0 0 
    2120 14 -1.02903 14.6423 28.8038 137 " " " " A 2 0 0 "ILE " " CG2" " " 6 0 1 C2 0 0 0 
    2121 14 1.95518 15.2993 29.0749 137 " " " " A 2 0 0 "ILE " " CD1" " " 6 0 1 C2 0 0 0 
    2122 48 1.13808 10.837 29.0827 137 " " " " A 21 0 0 "ILE " " H  " " " 1 0 1 C2 0 0 0 
    2123 48 -0.680398 12.5059 30.6232 137 " " " " A 21 0 0 "ILE " " HA " " " 1 0 1 C2 0 0 0 
    2124 48 0.412686 13.3776 27.9117 137 " " " " A 21 0 0 "ILE " " HB " " " 1 0 1 C2 0 0 0 
    2125 48 2.14006 13.3163 29.7391 137 " " " " A 21 0 0 "ILE " HG13 " " 1 0 1 C2 0 0 0 
    2126 48 1.06148 14.1996 30.7063 137 " " " " A 21 0 0 "ILE " HG12 " " 1 0 1 C2 0 0 0 
    2127 48 -1.2516 15.1165 29.7598 137 " " " " A 21 0 0 "ILE " HG21 " " 1 0 1 C2 0 0 0 
    2128 48 -0.568661 15.4002 28.1699 137 " " " " A 21 0 0 "ILE " HG22 " " 1 0 1 C2 0 0 0 
    2129 48 -1.98782 14.3695 28.363 137 " " " " A 21 0 0 "ILE " HG23 " " 1 0 1 C2 0 0 0 
    2130 48 3.0305 15.3701 29.2385 137 " " " " A 21 0 0 "ILE " HD11 " " 1 0 1 C2 0 0 0 
    2131 48 1.78882 15.335 27.9982 137 " " " " A 21 0 0 "ILE " HD12 " " 1 0 1 C2 0 0 0 
    2132 48 1.4516 16.2333 29.3245 137 " " " " A 21 0 0 "ILE " HD13 " " 1 0 1 C2 0 0 0 
    2133 40 -2.69079 11.0267 29.7232 138 " " " " A 43 0 0 "PRO " " N  " " " 7 0 1 C2 0 0 0 
    2134 14 -3.93549 10.3716 29.1491 138 " " " " A 2 0 0 "PRO " " CA " " " 6 0 1 C2 0 0 0 
    2135 14 -4.73947 11.4153 28.3618 138 " " " " A 2 0 0 "PRO " " C  " " " 6 0 1 C2 0 0 0 
    2136 23 -5.02138 12.4511 28.9501 138 " " " " A 70 0 0 "PRO " " O  " " " 8 0 1 C2 0 0 0 
    2137 14 -4.67771 9.80073 30.3671 138 " " " " A 2 0 0 "PRO " " CB " " " 6 0 1 C2 0 0 0 
    2138 14 -4.18276 10.6621 31.4702 138 " " " " A 2 0 0 "PRO " " CG " " " 6 0 1 C2 0 0 0 
    2139 14 -2.73601 10.9879 31.1462 138 " " " " A 2 0 0 "PRO " " CD " " " 6 0 1 C2 0 0 0 
    2140 48 -3.72885 9.53763 28.4783 138 " " " " A 21 0 0 "PRO " " HA " " " 1 0 1 C2 0 0 0 
    2141 48 -4.2661 8.8228 30.6167 138 " " " " A 21 0 0 "PRO " " HB3" " " 1 0 1 C2 0 0 0 
    2142 48 -5.74768 9.71316 30.1784 138 " " " " A 21 0 0 "PRO " " HB2" " " 1 0 1 C2 0 0 0 
    2143 48 -4.45569 10.1854 32.4117 138 " " " " A 21 0 0 "PRO " " HG3" " " 1 0 1 C2 0 0 0 
    2144 48 -4.73884 11.5872 31.6224 138 " " " " A 21 0 0 "PRO " " HG2" " " 1 0 1 C2 0 0 0 
    2145 48 -2.40962 11.9333 31.5795 138 " " " " A 21 0 0 "PRO " " HD2" " " 1 0 1 C2 0 0 0 
    2146 48 -2.151 10.1703 31.5674 138 " " " " A 21 0 0 "PRO " " HD3" " " 1 0 1 C2 0 0 0 
    2147 40 -5.1435 11.1136 27.1494 139 " " " " A 43 0 0 "LEU " " N  " " " 7 0 1 C2 0 0 0 
    2148 14 -6.02778 11.9965 26.3652 139 " " " " A 2 0 0 "LEU " " CA " " " 6 0 1 C2 0 0 0 
    2149 14 -7.51047 11.3788 26.3093 139 " " " " A 2 0 0 "LEU " " C  " " " 6 0 1 C2 0 0 0 
    2150 23 -7.78345 10.2233 26.6713 139 " " " " A 70 0 0 "LEU " " O  " " " 8 0 1 C2 0 0 0 
    2151 14 -5.51909 11.8881 24.8981 139 " " " " A 2 0 0 "LEU " " CB " " " 6 0 1 C2 0 0 0 
    2152 14 -4.14646 12.4627 24.7143 139 " " " " A 2 0 0 "LEU " " CG " " " 6 0 1 C2 0 0 0 
    2153 14 -3.71467 12.2184 23.3169 139 " " " " A 2 0 0 "LEU " " CD1" " " 6 0 1 C2 0 0 0 
    2154 14 -4.02575 13.9388 25.083 139 " " " " A 2 0 0 "LEU " " CD2" " " 6 0 1 C2 0 0 0 
    2155 48 -5.23179 10.1371 26.9069 139 " " " " A 21 0 0 "LEU " " H  " " " 1 0 1 C2 0 0 0 
    2156 48 -5.90302 13.0098 26.747 139 " " " " A 21 0 0 "LEU " " HA " " " 1 0 1 C2 0 0 0 
    2157 48 -6.24081 12.1778 24.1344 139 " " " " A 21 0 0 "LEU " " HB3" " " 1 0 1 C2 0 0 0 
    2158 48 -5.4833 10.8364 24.6139 139 " " " " A 21 0 0 "LEU " " HB2" " " 1 0 1 C2 0 0 0 
    2159 48 -3.46935 11.9284 25.3807 139 " " " " A 21 0 0 "LEU " " HG " " " 1 0 1 C2 0 0 0 
    2160 48 -4.23699 12.7124 22.4976 139 " " " " A 21 0 0 "LEU " HD11 " " 1 0 1 C2 0 0 0 
    2161 48 -2.74738 12.7191 23.2755 139 " " " " A 21 0 0 "LEU " HD12 " " 1 0 1 C2 0 0 0 
    2162 48 -3.61863 11.187 22.9777 139 " " " " A 21 0 0 "LEU " HD13 " " 1 0 1 C2 0 0 0 
    2163 48 -4.76373 14.5329 24.5441 139 " " " " A 21 0 0 "LEU " HD21 " " 1 0 1 C2 0 0 0 
    2164 48 -4.12819 14.0163 26.1655 139 " " " " A 21 0 0 "LEU " HD22 " " 1 0 1 C2 0 0 0 
    2165 48 -3.05231 14.3439 24.8067 139 " " " " A 21 0 0 "LEU " HD23 " " 1 0 1 C2 0 0 0 
    2166 40 -8.4554 12.3295 26.2189 140 " " " " A 43 0 0 "GLN " " N  " " " 7 0 1 C2 0 0 0 
    2167 14 -9.84877 12.0122 26.267 140 " " " " A 2 0 0 "GLN " " CA " " " 6 0 1 C2 0 0 0 
    2168 14 -10.2722 11.3959 24.9184 140 " " " " A 2 0 0 "GLN " " C  " " " 6 0 1 C2 0 0 0 
    2169 23 -9.53187 11.4556 23.995 140 " " " " A 70 0 0 "GLN " " O  " " " 8 0 1 C2 0 0 0 
    2170 14 -10.6609 13.3523 26.4078 140 " " " " A 2 0 0 "GLN " " CB " " " 6 0 1 C2 0 0 0 
    2171 14 -10.2906 14.1875 27.6767 140 " " " " A 2 0 0 "GLN " " CG " " " 6 0 1 C2 0 0 0 
    2172 14 -11.2719 13.8857 28.8316 140 " " " " A 2 0 0 "GLN " " CD " " " 6 0 1 C2 0 0 0 
    2173 23 -11.8783 12.8081 28.8965 140 " " " " A 70 0 0 "GLN " " OE1" " " 8 0 1 C2 0 0 0 
    2174 40 -11.269 14.7393 29.8709 140 " " " " A 43 0 0 "GLN " " NE2" " " 7 0 1 C2 0 0 0 
    2175 48 -8.2423 13.274 25.9314 140 " " " " A 21 0 0 "GLN " " H  " " " 1 0 1 C2 0 0 0 
    2176 48 -10.0054 11.3374 27.1086 140 " " " " A 21 0 0 "GLN " " HA " " " 1 0 1 C2 0 0 0 
    2177 48 -11.7317 13.158 26.4689 140 " " " " A 21 0 0 "GLN " " HB3" " " 1 0 1 C2 0 0 0 
    2178 48 -10.6196 14.0191 25.5466 140 " " " " A 21 0 0 "GLN " " HB2" " " 1 0 1 C2 0 0 0 
    2179 48 -10.2077 15.2561 27.4782 140 " " " " A 21 0 0 "GLN " " HG3" " " 1 0 1 C2 0 0 0 
    2180 48 -9.33816 13.7886 28.0258 140 " " " " A 21 0 0 "GLN " " HG2" " " 1 0 1 C2 0 0 0 
    2181 48 -11.8065 14.497 30.691 140 " " " " A 21 0 0 "GLN " HE22 " " 1 0 1 C2 0 0 0 
    2182 48 -11.0331 15.7141 29.752 140 " " " " A 21 0 0 "GLN " HE21 " " 1 0 1 C2 0 0 0 
    2183 40 -11.5059 10.9255 24.8937 141 " " " " A 43 0 0 "GLY " " N  " " " 7 0 1 C2 0 0 0 
    2184 14 -12.1505 10.1199 23.8487 141 " " " " A 2 0 0 "GLY " " CA " " " 6 0 1 C2 0 0 0 
    2185 14 -11.9321 8.61814 24.1761 141 " " " " A 2 0 0 "GLY " " C  " " " 6 0 1 C2 0 0 0 
    2186 23 -10.985 8.3139 24.9459 141 " " " " A 70 0 0 "GLY " " O  " " " 8 0 1 C2 0 0 0 
    2187 48 -12.0983 11.0992 25.6931 141 " " " " A 21 0 0 "GLY " " H  " " " 1 0 1 C2 0 0 0 
    2188 48 -11.6708 10.277 22.8827 141 " " " " A 21 0 0 "GLY " " HA3" " " 1 0 1 C2 0 0 0 
    2189 48 -13.1876 10.4553 23.8444 141 " " " " A 21 0 0 "GLY " " HA2" " " 1 0 1 C2 0 0 0 
    2190 40 -12.8839 7.73099 23.7383 142 " " " " A 43 0 0 "ASP " " N  " " " 7 0 1 C2 0 0 0 
    2191 14 -12.855 6.2117 23.7868 142 " " " " A 2 0 0 "ASP " " CA " " " 6 0 1 C2 0 0 0 
    2192 14 -12.9117 5.49263 22.3584 142 " " " " A 2 0 0 "ASP " " C  " " " 6 0 1 C2 0 0 0 
    2193 23 -13.4127 4.38672 22.1791 142 " " " " A 70 0 0 "ASP " " O  " " " 8 0 1 C2 0 0 0 
    2194 14 -13.9162 5.66545 24.7581 142 " " " " A 2 0 0 "ASP " " CB " " " 6 0 1 C2 0 0 0 
    2195 14 -14.0593 6.50977 26.0731 142 " " " " A 2 0 0 "ASP " " CG " " " 6 0 1 C2 0 0 0 
    2196 23 -14.8108 7.54053 26.183 142 " " " " A 70 0 0 "ASP " " OD1" " " 8 0 1 C2 0 0 0 
    2197 23 -13.3081 6.19297 27.0317 142 " " " " A 70 0 0 "ASP " " OD2" " " 8 0 1 C2 0 0 0 
    2198 48 -13.7356 8.1531 23.3971 142 " " " " A 21 0 0 "ASP " " H  " " " 1 0 1 C2 0 0 0 
    2199 48 -11.9071 5.89983 24.2255 142 " " " " A 21 0 0 "ASP " " HA " " " 1 0 1 C2 0 0 0 
    2200 48 -13.6206 4.65661 25.0462 142 " " " " A 21 0 0 "ASP " " HB3" " " 1 0 1 C2 0 0 0 
    2201 48 -14.8939 5.44645 24.329 142 " " " " A 21 0 0 "ASP " " HB2" " " 1 0 1 C2 0 0 0 
    2202 40 -12.3357 6.19408 21.3667 143 " " " " A 43 0 0 "ASP " " N  " " " 7 0 1 C2 0 0 0 
    2203 14 -11.9407 5.75091 20.0513 143 " " " " A 2 0 0 "ASP " " CA " " " 6 0 1 C2 0 0 0 
    2204 14 -10.5573 6.33124 19.66 143 " " " " A 2 0 0 "ASP " " C  " " " 6 0 1 C2 0 0 0 
    2205 23 -10.2314 7.45195 20.0159 143 " " " " A 70 0 0 "ASP " " O  " " " 8 0 1 C2 0 0 0 
    2206 14 -13.1007 5.88016 19.0253 143 " " " " A 2 0 0 "ASP " " CB " " " 6 0 1 C2 0 0 0 
    2207 14 -13.1835 7.22575 18.4007 143 " " " " A 2 0 0 "ASP " " CG " " " 6 0 1 C2 0 0 0 
    2208 23 -12.4946 7.5355 17.4103 143 " " " " A 70 0 0 "ASP " " OD1" " " 8 0 1 C2 0 0 0 
    2209 23 -14.1401 7.89609 18.8231 143 " " " " A 70 0 0 "ASP " " OD2" " " 8 0 1 C2 0 0 0 
    2210 48 -11.927 7.07833 21.6335 143 " " " " A 21 0 0 "ASP " " H  " " " 1 0 1 C2 0 0 0 
    2211 48 -11.8703 4.66426 20.0997 143 " " " " A 21 0 0 "ASP " " HA " " " 1 0 1 C2 0 0 0 
    2212 48 -14.0731 5.69074 19.4798 143 " " " " A 21 0 0 "ASP " " HB3" " " 1 0 1 C2 0 0 0 
    2213 48 -13.0174 5.16445 18.2074 143 " " " " A 21 0 0 "ASP " " HB2" " " 1 0 1 C2 0 0 0 
    2214 40 -9.72055 5.55719 19.0084 144 " " " " A 43 0 0 "ASP " " N  " " " 7 0 1 C2 0 0 0 
    2215 14 -8.3063 5.86125 18.7877 144 " " " " A 2 0 0 "ASP " " CA " " " 6 0 1 C2 0 0 0 
    2216 14 -8.10317 6.89266 17.7598 144 " " " " A 2 0 0 "ASP " " C  " " " 6 0 1 C2 0 0 0 
    2217 23 -7.04701 7.49087 17.7635 144 " " " " A 70 0 0 "ASP " " O  " " " 8 0 1 C2 0 0 0 
    2218 14 -7.46559 4.54436 18.4133 144 " " " " A 2 0 0 "ASP " " CB " " " 6 0 1 C2 0 0 0 
    2219 14 -7.44265 3.42684 19.3904 144 " " " " A 2 0 0 "ASP " " CG " " " 6 0 1 C2 0 0 0 
    2220 23 -7.08697 2.27622 18.9928 144 " " " " A 70 0 0 "ASP " " OD1" " " 8 0 1 C2 0 0 0 
    2221 23 -7.64887 3.58733 20.6113 144 " " " " A 70 0 0 "ASP " " OD2" " " 8 0 1 C2 0 0 0 
    2222 48 -10.1079 4.66312 18.7425 144 " " " " A 21 0 0 "ASP " " H  " " " 1 0 1 C2 0 0 0 
    2223 48 -7.96486 6.31176 19.7197 144 " " " " A 21 0 0 "ASP " " HA " " " 1 0 1 C2 0 0 0 
    2224 48 -6.44376 4.81036 18.1427 144 " " " " A 21 0 0 "ASP " " HB3" " " 1 0 1 C2 0 0 0 
    2225 48 -7.85054 4.12193 17.4852 144 " " " " A 21 0 0 "ASP " " HB2" " " 1 0 1 C2 0 0 0 
    2226 40 -9.03572 7.27954 16.8953 145 " " " " A 43 0 0 "ASP " " N  " " " 7 0 1 C2 0 0 0 
    2227 14 -8.89598 8.38465 15.9099 145 " " " " A 2 0 0 "ASP " " CA " " " 6 0 1 C2 0 0 0 
    2228 14 -9.34636 9.61244 16.6644 145 " " " " A 2 0 0 "ASP " " C  " " " 6 0 1 C2 0 0 0 
    2229 23 -8.8529 10.7335 16.3497 145 " " " " A 70 0 0 "ASP " " O  " " " 8 0 1 C2 0 0 0 
    2230 14 -9.82451 8.25102 14.6528 145 " " " " A 2 0 0 "ASP " " CB " " " 6 0 1 C2 0 0 0 
    2231 14 -9.74699 6.82608 14.0212 145 " " " " A 2 0 0 "ASP " " CG " " " 6 0 1 C2 0 0 0 
    2232 23 -8.56645 6.36258 13.9684 145 " " " " A 70 0 0 "ASP " " OD1" " " 8 0 1 C2 0 0 0 
    2233 23 -10.7708 6.25298 13.7226 145 " " " " A 70 0 0 "ASP " " OD2" " " 8 0 1 C2 0 0 0 
    2234 48 -9.80703 6.63433 16.801 145 " " " " A 21 0 0 "ASP " " H  " " " 1 0 1 C2 0 0 0 
    2235 48 -7.86602 8.49477 15.5706 145 " " " " A 21 0 0 "ASP " " HA " " " 1 0 1 C2 0 0 0 
    2236 48 -9.41085 8.95561 13.9314 145 " " " " A 21 0 0 "ASP " " HB3" " " 1 0 1 C2 0 0 0 
    2237 48 -10.883 8.5021 14.7212 145 " " " " A 21 0 0 "ASP " " HB2" " " 1 0 1 C2 0 0 0 
    2238 40 -10.3373 9.62391 17.5149 146 " " " " A 43 0 0 "GLU " " N  " " " 7 0 1 C2 0 0 0 
    2239 14 -10.8047 10.8026 18.2805 146 " " " " A 2 0 0 "GLU " " CA " " " 6 0 1 C2 0 0 0 
    2240 14 -9.57645 11.2308 19.1833 146 " " " " A 2 0 0 "GLU " " C  " " " 6 0 1 C2 0 0 0 
    2241 23 -9.22205 12.3725 19.2277 146 " " " " A 70 0 0 "GLU " " O  " " " 8 0 1 C2 0 0 0 
    2242 14 -12.0109 10.4488 19.1623 146 " " " " A 2 0 0 "GLU " " CB " " " 6 0 1 C2 0 0 0 
    2243 14 -12.5857 11.4081 20.2175 146 " " " " A 2 0 0 "GLU " " CG " " " 6 0 1 C2 0 0 0 
    2244 14 -13.6244 12.4578 19.6972 146 " " " " A 2 0 0 "GLU " " CD " " " 6 0 1 C2 0 0 0 
    2245 23 -13.5101 12.7351 18.478 146 " " " " A 70 0 0 "GLU " " OE1" " " 8 0 1 C2 0 0 0 
    2246 23 -14.4623 12.9707 20.4468 146 " " " " A 70 0 0 "GLU " " OE2" " " 8 0 1 C2 0 0 0 
    2247 48 -10.8064 8.75558 17.7294 146 " " " " A 21 0 0 "GLU " " H  " " " 1 0 1 C2 0 0 0 
    2248 48 -11.0818 11.5509 17.538 146 " " " " A 21 0 0 "GLU " " HA " " " 1 0 1 C2 0 0 0 
    2249 48 -11.8226 9.49017 19.6457 146 " " " " A 21 0 0 "GLU " " HB3" " " 1 0 1 C2 0 0 0 
    2250 48 -12.7705 10.362 18.3854 146 " " " " A 21 0 0 "GLU " " HB2" " " 1 0 1 C2 0 0 0 
    2251 48 -11.7962 11.8794 20.803 146 " " " " A 21 0 0 "GLU " " HG3" " " 1 0 1 C2 0 0 0 
    2252 48 -13.1908 10.8387 20.923 146 " " " " A 21 0 0 "GLU " " HG2" " " 1 0 1 C2 0 0 0 
    2253 40 -8.89024 10.21 19.7659 147 " " " " A 43 0 0 "ILE " " N  " " " 7 0 1 C2 0 0 0 
    2254 14 -7.8048 10.3391 20.6959 147 " " " " A 2 0 0 "ILE " " CA " " " 6 0 1 C2 0 0 0 
    2255 14 -6.55439 10.9853 19.9717 147 " " " " A 2 0 0 "ILE " " C  " " " 6 0 1 C2 0 0 0 
    2256 23 -5.76621 11.6967 20.5896 147 " " " " A 70 0 0 "ILE " " O  " " " 8 0 1 C2 0 0 0 
    2257 14 -7.56549 9.02111 21.4585 147 " " " " A 2 0 0 "ILE " " CB " " " 6 0 1 C2 0 0 0 
    2258 14 -8.7533 8.58525 22.4027 147 " " " " A 2 0 0 "ILE " " CG1" " " 6 0 1 C2 0 0 0 
    2259 14 -6.12547 8.93028 22.1385 147 " " " " A 2 0 0 "ILE " " CG2" " " 6 0 1 C2 0 0 0 
    2260 14 -8.57885 7.16538 22.9528 147 " " " " A 2 0 0 "ILE " " CD1" " " 6 0 1 C2 0 0 0 
    2261 48 -9.27077 9.27947 19.6692 147 " " " " A 21 0 0 "ILE " " H  " " " 1 0 1 C2 0 0 0 
    2262 48 -8.13253 11.041 21.4627 147 " " " " A 21 0 0 "ILE " " HA " " " 1 0 1 C2 0 0 0 
    2263 48 -7.44917 8.29106 20.6575 147 " " " " A 21 0 0 "ILE " " HB " " " 1 0 1 C2 0 0 0 
    2264 48 -9.76125 8.67767 21.9982 147 " " " " A 21 0 0 "ILE " HG13 " " 1 0 1 C2 0 0 0 
    2265 48 -8.66254 9.2843 23.2341 147 " " " " A 21 0 0 "ILE " HG12 " " 1 0 1 C2 0 0 0 
    2266 48 -5.29214 9.42644 21.641 147 " " " " A 21 0 0 "ILE " HG21 " " 1 0 1 C2 0 0 0 
    2267 48 -6.06864 9.48235 23.0766 147 " " " " A 21 0 0 "ILE " HG22 " " 1 0 1 C2 0 0 0 
    2268 48 -5.81191 7.90067 22.3108 147 " " " " A 21 0 0 "ILE " HG23 " " 1 0 1 C2 0 0 0 
    2269 48 -8.66051 6.34514 22.2396 147 " " " " A 21 0 0 "ILE " HD11 " " 1 0 1 C2 0 0 0 
    2270 48 -7.60125 7.00438 23.4072 147 " " " " A 21 0 0 "ILE " HD12 " " 1 0 1 C2 0 0 0 
    2271 48 -9.28605 6.83295 23.7127 147 " " " " A 21 0 0 "ILE " HD13 " " 1 0 1 C2 0 0 0 
    2272 40 -6.44132 10.7659 18.6608 148 " " " " A 43 0 0 "LEU " " N  " " " 7 0 1 C2 0 0 0 
    2273 14 -5.38956 11.3139 17.8245 148 " " " " A 2 0 0 "LEU " " CA " " " 6 0 1 C2 0 0 0 
    2274 14 -5.75831 12.7418 17.3314 148 " " " " A 2 0 0 "LEU " " C  " " " 6 0 1 C2 0 0 0 
    2275 23 -4.92322 13.658 17.3216 148 " " " " A 70 0 0 "LEU " " O  " " " 8 0 1 C2 0 0 0 
    2276 14 -5.24522 10.3108 16.65 148 " " " " A 2 0 0 "LEU " " CB " " " 6 0 1 C2 0 0 0 
    2277 14 -3.83775 10.3858 15.9549 148 " " " " A 2 0 0 "LEU " " CG " " " 6 0 1 C2 0 0 0 
    2278 14 -2.69456 9.66628 16.747 148 " " " " A 2 0 0 "LEU " " CD1" " " 6 0 1 C2 0 0 0 
    2279 14 -3.92028 9.79551 14.4683 148 " " " " A 2 0 0 "LEU " " CD2" " " 6 0 1 C2 0 0 0 
    2280 48 -7.18956 10.2117 18.2695 148 " " " " A 21 0 0 "LEU " " H  " " " 1 0 1 C2 0 0 0 
    2281 48 -4.49357 11.514 18.4121 148 " " " " A 21 0 0 "LEU " " HA " " " 1 0 1 C2 0 0 0 
    2282 48 -6.00942 10.6284 15.9406 148 " " " " A 21 0 0 "LEU " " HB3" " " 1 0 1 C2 0 0 0 
    2283 48 -5.51907 9.29958 16.951 148 " " " " A 21 0 0 "LEU " " HB2" " " 1 0 1 C2 0 0 0 
    2284 48 -3.59994 11.4398 15.8109 148 " " " " A 21 0 0 "LEU " " HG " " " 1 0 1 C2 0 0 0 
    2285 48 -1.77659 9.95059 16.2326 148 " " " " A 21 0 0 "LEU " HD11 " " 1 0 1 C2 0 0 0 
    2286 48 -2.60532 10.0012 17.7804 148 " " " " A 21 0 0 "LEU " HD12 " " 1 0 1 C2 0 0 0 
    2287 48 -2.7294 8.58211 16.854 148 " " " " A 21 0 0 "LEU " HD13 " " 1 0 1 C2 0 0 0 
    2288 48 -4.90833 9.88359 14.0166 148 " " " " A 21 0 0 "LEU " HD21 " " 1 0 1 C2 0 0 0 
    2289 48 -3.2744 10.3545 13.7912 148 " " " " A 21 0 0 "LEU " HD22 " " 1 0 1 C2 0 0 0 
    2290 48 -3.71128 8.72573 14.4678 148 " " " " A 21 0 0 "LEU " HD23 " " 1 0 1 C2 0 0 0 
    2291 40 -7.06467 12.9367 17.0726 149 " " " " A 43 0 0 "LYS " " N  " " " 7 0 1 C2 0 0 0 
    2292 14 -7.58678 14.294 16.7877 149 " " " " A 2 0 0 "LYS " " CA " " " 6 0 1 C2 0 0 0 
    2293 14 -7.40754 15.2162 18.0193 149 " " " " A 2 0 0 "LYS " " C  " " " 6 0 1 C2 0 0 0 
    2294 23 -7.00566 16.3178 17.7748 149 " " " " A 70 0 0 "LYS " " O  " " " 8 0 1 C2 0 0 0 
    2295 14 -9.08967 14.1934 16.2993 149 " " " " A 2 0 0 "LYS " " CB " " " 6 0 1 C2 0 0 0 
    2296 14 -9.37557 13.5809 14.8969 149 " " " " A 2 0 0 "LYS " " CG " " " 6 0 1 C2 0 0 0 
    2297 14 -10.8543 13.2166 14.793 149 " " " " A 2 0 0 "LYS " " CD " " " 6 0 1 C2 0 0 0 
    2298 14 -11.2263 12.5229 13.5011 149 " " " " A 2 0 0 "LYS " " CE " " " 6 0 1 C2 0 0 0 
    2299 40 -12.6235 12.1419 13.4902 149 " " " " A 43 0 0 "LYS " " NZ " " " 7 0 1 C2 0 0 0 
    2300 48 -7.81174 12.2576 17.1006 149 " " " " A 21 0 0 "LYS " " H  " " " 1 0 1 C2 0 0 0 
    2301 48 -6.89183 14.6641 16.034 149 " " " " A 21 0 0 "LYS " " HA " " " 1 0 1 C2 0 0 0 
    2302 48 -9.49255 15.1931 16.4618 149 " " " " A 21 0 0 "LYS " " HB3" " " 1 0 1 C2 0 0 0 
    2303 48 -9.6646 13.6118 17.02 149 " " " " A 21 0 0 "LYS " " HB2" " " 1 0 1 C2 0 0 0 
    2304 48 -8.76942 12.6895 14.7356 149 " " " " A 21 0 0 "LYS " " HG3" " " 1 0 1 C2 0 0 0 
    2305 48 -9.06129 14.363 14.2057 149 " " " " A 21 0 0 "LYS " " HG2" " " 1 0 1 C2 0 0 0 
    2306 48 -11.3884 14.1439 14.9999 149 " " " " A 21 0 0 "LYS " " HD3" " " 1 0 1 C2 0 0 0 
    2307 48 -11.1563 12.4767 15.5343 149 " " " " A 21 0 0 "LYS " " HD2" " " 1 0 1 C2 0 0 0 
    2308 48 -10.5694 11.6676 13.3428 149 " " " " A 21 0 0 "LYS " " HE3" " " 1 0 1 C2 0 0 0 
    2309 48 -11.0836 13.1958 12.6556 149 " " " " A 21 0 0 "LYS " " HE2" " " 1 0 1 C2 0 0 0 
    2310 48 -12.8574 11.6367 12.6476 149 " " " " A 21 0 0 "LYS " " HZ1" " " 1 0 1 C2 0 0 0 
    2311 48 -12.9209 11.5742 14.2708 149 " " " " A 21 0 0 "LYS " " HZ2" " " 1 0 1 C2 0 0 0 
    2312 48 -13.0889 13.0374 13.5312 149 " " " " A 21 0 0 "LYS " " HZ3" " " 1 0 1 C2 0 0 0 
    2313 40 -7.64501 14.7724 19.2553 150 " " " " A 43 0 0 "ASN " " N  " " " 7 0 1 C2 0 0 0 
    2314 14 -7.36529 15.4328 20.4947 150 " " " " A 2 0 0 "ASN " " CA " " " 6 0 1 C2 0 0 0 
    2315 14 -5.82963 15.6082 20.7669 150 " " " " A 2 0 0 "ASN " " C  " " " 6 0 1 C2 0 0 0 
    2316 23 -5.44289 16.6912 21.2461 150 " " " " A 70 0 0 "ASN " " O  " " " 8 0 1 C2 0 0 0 
    2317 14 -7.97738 14.6629 21.7298 150 " " " " A 2 0 0 "ASN " " CB " " " 6 0 1 C2 0 0 0 
    2318 14 -9.4763 14.5952 21.7953 150 " " " " A 2 0 0 "ASN " " CG " " " 6 0 1 C2 0 0 0 
    2319 23 -10.2162 15.4419 21.3316 150 " " " " A 70 0 0 "ASN " " OD1" " " 8 0 1 C2 0 0 0 
    2320 40 -9.96725 13.6404 22.5944 150 " " " " A 43 0 0 "ASN " " ND2" " " 7 0 1 C2 0 0 0 
    2321 48 -7.94587 13.8102 19.1929 150 " " " " A 21 0 0 "ASN " " H  " " " 1 0 1 C2 0 0 0 
    2322 48 -7.90755 16.3783 20.4897 150 " " " " A 21 0 0 "ASN " " HA " " " 1 0 1 C2 0 0 0 
    2323 48 -7.54768 15.0666 22.6465 150 " " " " A 21 0 0 "ASN " " HB3" " " 1 0 1 C2 0 0 0 
    2324 48 -7.51872 13.6743 21.7515 150 " " " " A 21 0 0 "ASN " " HB2" " " 1 0 1 C2 0 0 0 
    2325 48 -10.9682 13.7395 22.5025 150 " " " " A 21 0 0 "ASN " HD22 " " 1 0 1 C2 0 0 0 
    2326 48 -9.53665 12.8649 23.0773 150 " " " " A 21 0 0 "ASN " HD21 " " 1 0 1 C2 0 0 0 
    2327 40 -4.90772 14.6443 20.4349 151 " " " " A 43 0 0 "TYR " " N  " " " 7 0 1 C2 0 0 0 
    2328 14 -3.43438 14.8556 20.3818 151 " " " " A 2 0 0 "TYR " " CA " " " 6 0 1 C2 0 0 0 
    2329 14 -3.03422 15.9576 19.3179 151 " " " " A 2 0 0 "TYR " " C  " " " 6 0 1 C2 0 0 0 
    2330 23 -2.33323 16.8526 19.6863 151 " " " " A 70 0 0 "TYR " " O  " " " 8 0 1 C2 0 0 0 
    2331 14 -2.68138 13.6101 20.1154 151 " " " " A 2 0 0 "TYR " " CB " " " 6 0 1 C2 0 0 0 
    2332 14 -1.20186 13.8096 19.9064 151 " " " " A 2 0 0 "TYR " " CG " " " 6 0 1 C2 0 0 0 
    2333 14 -0.316135 14.1651 20.9629 151 " " " " A 2 0 0 "TYR " " CD1" " " 6 0 1 C2 0 0 0 
    2334 14 -0.671828 13.7495 18.5847 151 " " " " A 2 0 0 "TYR " " CD2" " " 6 0 1 C2 0 0 0 
    2335 14 1.05391 14.5276 20.73 151 " " " " A 2 0 0 "TYR " " CE1" " " 6 0 1 C2 0 0 0 
    2336 14 0.615085 14.0568 18.3844 151 " " " " A 2 0 0 "TYR " " CE2" " " 6 0 1 C2 0 0 0 
    2337 14 1.49913 14.4085 19.4014 151 " " " " A 2 0 0 "TYR " " CZ " " " 6 0 1 C2 0 0 0 
    2338 23 2.76664 14.6341 19.0555 151 " " " " A 70 0 0 "TYR " " OH " " " 8 0 1 C2 0 0 0 
    2339 48 -5.17779 13.705 20.1801 151 " " " " A 21 0 0 "TYR " " H  " " " 1 0 1 C2 0 0 0 
    2340 48 -3.21326 15.2788 21.3617 151 " " " " A 21 0 0 "TYR " " HA " " " 1 0 1 C2 0 0 0 
    2341 48 -3.12894 13.0773 19.2763 151 " " " " A 21 0 0 "TYR " " HB3" " " 1 0 1 C2 0 0 0 
    2342 48 -2.84979 12.9008 20.9257 151 " " " " A 21 0 0 "TYR " " HB2" " " 1 0 1 C2 0 0 0 
    2343 48 -0.793892 14.2527 21.9275 151 " " " " A 21 0 0 "TYR " " HD1" " " 1 0 1 C2 0 0 0 
    2344 48 -1.2003 13.5231 17.6705 151 " " " " A 21 0 0 "TYR " " HD2" " " 1 0 1 C2 0 0 0 
    2345 48 1.78826 14.71 21.5006 151 " " " " A 21 0 0 "TYR " " HE1" " " 1 0 1 C2 0 0 0 
    2346 48 1.1375 13.9391 17.4465 151 " " " " A 21 0 0 "TYR " " HE2" " " 1 0 1 C2 0 0 0 
    2347 48 3.00206 14.3375 18.1897 151 " " " " A 21 0 0 "TYR " " HH " " " 1 0 1 C2 0 0 0 
    2348 40 -3.48157 15.8781 18.0859 152 " " " " A 43 0 0 "GLN " " N  " " " 7 0 1 C2 0 0 0 
    2349 14 -3.16611 16.7058 16.9318 152 " " " " A 2 0 0 "GLN " " CA " " " 6 0 1 C2 0 0 0 
    2350 14 -3.51479 18.2138 17.1162 152 " " " " A 2 0 0 "GLN " " C  " " " 6 0 1 C2 0 0 0 
    2351 23 -2.9719 19.0951 16.4737 152 " " " " A 70 0 0 "GLN " " O  " " " 8 0 1 C2 0 0 0 
    2352 14 -3.74451 16.1138 15.6199 152 " " " " A 2 0 0 "GLN " " CB " " " 6 0 1 C2 0 0 0 
    2353 14 -2.79578 15.0392 15.1523 152 " " " " A 2 0 0 "GLN " " CG " " " 6 0 1 C2 0 0 0 
    2354 14 -3.34655 14.0256 14.1644 152 " " " " A 2 0 0 "GLN " " CD " " " 6 0 1 C2 0 0 0 
    2355 23 -2.62462 13.1433 13.7227 152 " " " " A 70 0 0 "GLN " " OE1" " " 8 0 1 C2 0 0 0 
    2356 40 -4.67966 13.9574 13.8781 152 " " " " A 43 0 0 "GLN " " NE2" " " 7 0 1 C2 0 0 0 
    2357 48 -4.08609 15.093 17.8905 152 " " " " A 21 0 0 "GLN " " H  " " " 1 0 1 C2 0 0 0 
    2358 48 -2.08033 16.793 16.9715 152 " " " " A 21 0 0 "GLN " " HA " " " 1 0 1 C2 0 0 0 
    2359 48 -3.89486 16.8938 14.8735 152 " " " " A 21 0 0 "GLN " " HB3" " " 1 0 1 C2 0 0 0 
    2360 48 -4.75548 15.7798 15.8534 152 " " " " A 21 0 0 "GLN " " HB2" " " 1 0 1 C2 0 0 0 
    2361 48 -2.40683 14.4475 15.981 152 " " " " A 21 0 0 "GLN " " HG3" " " 1 0 1 C2 0 0 0 
    2362 48 -1.93661 15.5844 14.7617 152 " " " " A 21 0 0 "GLN " " HG2" " " 1 0 1 C2 0 0 0 
    2363 48 -4.89544 13.1914 13.2562 152 " " " " A 21 0 0 "GLN " HE22 " " 1 0 1 C2 0 0 0 
    2364 48 -5.39217 14.5397 14.2945 152 " " " " A 21 0 0 "GLN " HE21 " " 1 0 1 C2 0 0 0 
    2365 40 -4.37311 18.4597 18.1226 153 " " " " A 43 0 0 "VAL " " N  " " " 7 0 1 C2 0 0 0 
    2366 14 -4.81917 19.8514 18.5741 153 " " " " A 2 0 0 "VAL " " CA " " " 6 0 1 C2 0 0 0 
    2367 14 -3.86394 20.4205 19.583 153 " " " " A 2 0 0 "VAL " " C  " " " 6 0 1 C2 0 0 0 
    2368 23 -3.64383 21.6484 19.6348 153 " " " " A 70 0 0 "VAL " " O  " " " 8 0 1 C2 0 0 0 
    2369 14 -6.27896 19.756 19.1965 153 " " " " A 2 0 0 "VAL " " CB " " " 6 0 1 C2 0 0 0 
    2370 14 -6.75476 20.8335 20.1817 153 " " " " A 2 0 0 "VAL " " CG1" " " 6 0 1 C2 0 0 0 
    2371 14 -7.36487 19.7096 18.0937 153 " " " " A 2 0 0 "VAL " " CG2" " " 6 0 1 C2 0 0 0 
    2372 48 -4.65345 17.6296 18.6249 153 " " " " A 21 0 0 "VAL " " H  " " " 1 0 1 C2 0 0 0 
    2373 48 -4.82735 20.5005 17.6985 153 " " " " A 21 0 0 "VAL " " HA " " " 1 0 1 C2 0 0 0 
    2374 48 -6.26793 18.7755 19.6726 153 " " " " A 21 0 0 "VAL " " HB " " " 1 0 1 C2 0 0 0 
    2375 48 -7.77821 20.7039 20.5336 153 " " " " A 21 0 0 "VAL " HG11 " " 1 0 1 C2 0 0 0 
    2376 48 -6.22238 20.7637 21.1303 153 " " " " A 21 0 0 "VAL " HG12 " " 1 0 1 C2 0 0 0 
    2377 48 -6.71342 21.8157 19.7108 153 " " " " A 21 0 0 "VAL " HG13 " " 1 0 1 C2 0 0 0 
    2378 48 -7.13131 18.7961 17.5468 153 " " " " A 21 0 0 "VAL " HG21 " " 1 0 1 C2 0 0 0 
    2379 48 -8.38188 19.6001 18.4702 153 " " " " A 21 0 0 "VAL " HG22 " " 1 0 1 C2 0 0 0 
    2380 48 -7.30339 20.5495 17.4017 153 " " " " A 21 0 0 "VAL " HG23 " " 1 0 1 C2 0 0 0 
    2381 40 -3.32911 19.5715 20.4591 154 " " " " A 43 0 0 "VAL " " N  " " " 7 0 1 C2 0 0 0 
    2382 14 -2.61999 19.999 21.6667 154 " " " " A 2 0 0 "VAL " " CA " " " 6 0 1 C2 0 0 0 
    2383 14 -1.15706 19.9309 21.3318 154 " " " " A 2 0 0 "VAL " " C  " " " 6 0 1 C2 0 0 0 
    2384 23 -0.427251 20.7364 21.8951 154 " " " " A 70 0 0 "VAL " " O  " " " 8 0 1 C2 0 0 0 
    2385 14 -2.96377 19.1834 22.9059 154 " " " " A 2 0 0 "VAL " " CB " " " 6 0 1 C2 0 0 0 
    2386 14 -4.4652 19.1514 23.1787 154 " " " " A 2 0 0 "VAL " " CG1" " " 6 0 1 C2 0 0 0 
    2387 14 -2.49683 17.7248 22.8141 154 " " " " A 2 0 0 "VAL " " CG2" " " 6 0 1 C2 0 0 0 
    2388 48 -3.37905 18.5864 20.2418 154 " " " " A 21 0 0 "VAL " " H  " " " 1 0 1 C2 0 0 0 
    2389 48 -2.89713 21.0379 21.8452 154 " " " " A 21 0 0 "VAL " " HA " " " 1 0 1 C2 0 0 0 
    2390 48 -2.35669 19.6491 23.6823 154 " " " " A 21 0 0 "VAL " " HB " " " 1 0 1 C2 0 0 0 
    2391 48 -4.90551 18.4639 23.9009 154 " " " " A 21 0 0 "VAL " HG11 " " 1 0 1 C2 0 0 0 
    2392 48 -4.86811 20.123 23.4645 154 " " " " A 21 0 0 "VAL " HG12 " " 1 0 1 C2 0 0 0 
    2393 48 -5.02991 18.976 22.2631 154 " " " " A 21 0 0 "VAL " HG13 " " 1 0 1 C2 0 0 0 
    2394 48 -2.73389 17.1483 23.7083 154 " " " " A 21 0 0 "VAL " HG21 " " 1 0 1 C2 0 0 0 
    2395 48 -3.11017 17.3233 22.0075 154 " " " " A 21 0 0 "VAL " HG22 " " 1 0 1 C2 0 0 0 
    2396 48 -1.46306 17.4548 22.5985 154 " " " " A 21 0 0 "VAL " HG23 " " 1 0 1 C2 0 0 0 
    2397 40 -0.600264 19.1395 20.4639 155 " " " " A 43 0 0 "GLU " " N  " " " 7 0 1 C2 0 0 0 
    2398 14 0.755203 19 19.8682 155 " " " " A 2 0 0 "GLU " " CA " " " 6 0 1 C2 0 0 0 
    2399 14 1.68025 20.2595 20.0281 155 " " " " A 2 0 0 "GLU " " C  " " " 6 0 1 C2 0 0 0 
    2400 23 2.56457 20.2741 20.8206 155 " " " " A 70 0 0 "GLU " " O  " " " 8 0 1 C2 0 0 0 
    2401 14 0.770466 18.2348 18.491 155 " " " " A 2 0 0 "GLU " " CB " " " 6 0 1 C2 0 0 0 
    2402 14 2.19068 18.1234 17.8353 155 " " " " A 2 0 0 "GLU " " CG " " " 6 0 1 C2 0 0 0 
    2403 14 2.62595 19.3146 17.0049 155 " " " " A 2 0 0 "GLU " " CD " " " 6 0 1 C2 0 0 0 
    2404 23 3.78165 19.72 17.3202 155 " " " " A 70 0 0 "GLU " " OE1" " " 8 0 1 C2 0 0 0 
    2405 23 1.93705 19.5115 15.9253 155 " " " " A 70 0 0 "GLU " " OE2" " " 8 0 1 C2 0 0 0 
    2406 48 -1.21622 18.3703 20.2423 155 " " " " A 21 0 0 "GLU " " H  " " " 1 0 1 C2 0 0 0 
    2407 48 1.19941 18.3935 20.6575 155 " " " " A 21 0 0 "GLU " " HA " " " 1 0 1 C2 0 0 0 
    2408 48 0.095606 18.5551 17.6973 155 " " " " A 21 0 0 "GLU " " HB3" " " 1 0 1 C2 0 0 0 
    2409 48 0.606719 17.2074 18.8161 155 " " " " A 21 0 0 "GLU " " HB2" " " 1 0 1 C2 0 0 0 
    2410 48 2.07938 17.2204 17.235 155 " " " " A 21 0 0 "GLU " " HG3" " " 1 0 1 C2 0 0 0 
    2411 48 2.94329 17.794 18.5517 155 " " " " A 21 0 0 "GLU " " HG2" " " 1 0 1 C2 0 0 0 
    2412 40 1.4676 21.4283 19.2753 156 " " " " A 43 0 0 "PRO " " N  " " " 7 0 1 C2 0 0 0 
    2413 14 2.42394 22.5774 19.1524 156 " " " " A 2 0 0 "PRO " " CA " " " 6 0 1 C2 0 0 0 
    2414 14 2.39783 23.4174 20.4113 156 " " " " A 2 0 0 "PRO " " C  " " " 6 0 1 C2 0 0 0 
    2415 23 3.32328 24.1431 20.5943 156 " " " " A 70 0 0 "PRO " " O  " " " 8 0 1 C2 0 0 0 
    2416 14 1.98001 23.3509 17.8675 156 " " " " A 2 0 0 "PRO " " CB " " " 6 0 1 C2 0 0 0 
    2417 14 0.482619 23.1569 17.8451 156 " " " " A 2 0 0 "PRO " " CG " " " 6 0 1 C2 0 0 0 
    2418 14 0.275137 21.7457 18.4892 156 " " " " A 2 0 0 "PRO " " CD " " " 6 0 1 C2 0 0 0 
    2419 48 3.44393 22.225 18.9992 156 " " " " A 21 0 0 "PRO " " HA " " " 1 0 1 C2 0 0 0 
    2420 48 2.38464 22.8603 16.9822 156 " " " " A 21 0 0 "PRO " " HB3" " " 1 0 1 C2 0 0 0 
    2421 48 2.40846 24.3529 17.8894 156 " " " " A 21 0 0 "PRO " " HB2" " " 1 0 1 C2 0 0 0 
    2422 48 0.004867 23.2449 16.8694 156 " " " " A 21 0 0 "PRO " " HG3" " " 1 0 1 C2 0 0 0 
    2423 48 -0.155262 23.8492 18.3945 156 " " " " A 21 0 0 "PRO " " HG2" " " 1 0 1 C2 0 0 0 
    2424 48 -0.698808 21.7948 18.9761 156 " " " " A 21 0 0 "PRO " " HD2" " " 1 0 1 C2 0 0 0 
    2425 48 0.17344 21.0266 17.6764 156 " " " " A 21 0 0 "PRO " " HD3" " " 1 0 1 C2 0 0 0 
    2426 40 1.3327 23.3717 21.2618 157 " " " " A 43 0 0 "GLU " " N  " " " 7 0 1 C2 0 0 0 
    2427 14 1.07269 24.3927 22.3236 157 " " " " A 2 0 0 "GLU " " CA " " " 6 0 1 C2 0 0 0 
    2428 14 1.67129 23.7943 23.6026 157 " " " " A 2 0 0 "GLU " " C  " " " 6 0 1 C2 0 0 0 
    2429 23 1.98505 24.5219 24.5327 157 " " " " A 70 0 0 "GLU " " O  " " " 8 0 1 C2 0 0 0 
    2430 14 -0.450301 24.4889 22.4205 157 " " " " A 2 0 0 "GLU " " CB " " " 6 0 1 C2 0 0 0 
    2431 14 -0.960731 25.5576 23.5049 157 " " " " A 2 0 0 "GLU " " CG " " " 6 0 1 C2 0 0 0 
    2432 14 -2.30514 26.121 23.1995 157 " " " " A 2 0 0 "GLU " " CD " " " 6 0 1 C2 0 0 0 
    2433 23 -3.20267 26.0013 24.046 157 " " " " A 70 0 0 "GLU " " OE1" " " 8 0 1 C2 0 0 0 
    2434 23 -2.49679 26.5144 22.0479 157 " " " " A 70 0 0 "GLU " " OE2" " " 8 0 1 C2 0 0 0 
    2435 48 0.881516 22.4777 21.3937 157 " " " " A 21 0 0 "GLU " " H  " " " 1 0 1 C2 0 0 0 
    2436 48 1.59942 25.3426 22.2323 157 " " " " A 21 0 0 "GLU " " HA " " " 1 0 1 C2 0 0 0 
    2437 48 -0.911982 23.5369 22.6825 157 " " " " A 21 0 0 "GLU " " HB3" " " 1 0 1 C2 0 0 0 
    2438 48 -0.857546 24.7038 21.4325 157 " " " " A 21 0 0 "GLU " " HB2" " " 1 0 1 C2 0 0 0 
    2439 48 -0.309043 26.4306 23.4697 157 " " " " A 21 0 0 "GLU " " HG3" " " 1 0 1 C2 0 0 0 
    2440 48 -0.867704 25.2625 24.55 157 " " " " A 21 0 0 "GLU " " HG2" " " 1 0 1 C2 0 0 0 
    2441 40 1.82973 22.4555 23.6458 158 " " " " A 43 0 0 "LEU " " N  " " " 7 0 1 C2 0 0 0 
    2442 14 2.54217 21.651 24.7078 158 " " " " A 2 0 0 "LEU " " CA " " " 6 0 1 C2 0 0 0 
    2443 14 4.02491 21.6134 24.4971 158 " " " " A 2 0 0 "LEU " " C  " " " 6 0 1 C2 0 0 0 
    2444 23 4.79785 21.5686 25.4739 158 " " " " A 70 0 0 "LEU " " O  " " " 8 0 1 C2 0 0 0 
    2445 14 1.94932 20.2647 24.6356 158 " " " " A 2 0 0 "LEU " " CB " " " 6 0 1 C2 0 0 0 
    2446 14 2.4473 19.2836 25.747 158 " " " " A 2 0 0 "LEU " " CG " " " 6 0 1 C2 0 0 0 
    2447 14 2.16388 19.7573 27.1843 158 " " " " A 2 0 0 "LEU " " CD1" " " 6 0 1 C2 0 0 0 
    2448 14 1.82023 17.9354 25.5001 158 " " " " A 2 0 0 "LEU " " CD2" " " 6 0 1 C2 0 0 0 
    2449 48 1.5159 21.9422 22.8345 158 " " " " A 21 0 0 "LEU " " H  " " " 1 0 1 C2 0 0 0 
    2450 48 2.26418 21.9998 25.7024 158 " " " " A 21 0 0 "LEU " " HA " " " 1 0 1 C2 0 0 0 
    2451 48 2.17321 19.8175 23.6671 158 " " " " A 21 0 0 "LEU " " HB3" " " 1 0 1 C2 0 0 0 
    2452 48 0.877185 20.2055 24.8229 158 " " " " A 21 0 0 "LEU " " HB2" " " 1 0 1 C2 0 0 0 
    2453 48 3.51927 19.1321 25.6204 158 " " " " A 21 0 0 "LEU " " HG " " " 1 0 1 C2 0 0 0 
    2454 48 2.6199 20.7114 27.4485 158 " " " " A 21 0 0 "LEU " HD11 " " 1 0 1 C2 0 0 0 
    2455 48 1.08884 19.7054 27.3566 158 " " " " A 21 0 0 "LEU " HD12 " " 1 0 1 C2 0 0 0 
    2456 48 2.62015 19.1765 27.9859 158 " " " " A 21 0 0 "LEU " HD13 " " 1 0 1 C2 0 0 0 
    2457 48 1.95833 17.7659 24.4322 158 " " " " A 21 0 0 "LEU " HD21 " " 1 0 1 C2 0 0 0 
    2458 48 2.29563 17.1318 26.0625 158 " " " " A 21 0 0 "LEU " HD22 " " 1 0 1 C2 0 0 0 
    2459 48 0.753177 17.8853 25.7168 158 " " " " A 21 0 0 "LEU " HD23 " " 1 0 1 C2 0 0 0 
    2460 40 4.44633 21.7756 23.2208 159 " " " " A 43 0 0 "GLN " " N  " " " 7 0 1 C2 0 0 0 
    2461 14 5.81963 21.8572 22.5992 159 " " " " A 2 0 0 "GLN " " CA " " " 6 0 1 C2 0 0 0 
    2462 14 6.38474 23.2732 22.8847 159 " " " " A 2 0 0 "GLN " " C  " " " 6 0 1 C2 0 0 0 
    2463 23 7.497 23.6123 22.4766 159 " " " " A 70 0 0 "GLN " " O  " " " 8 0 1 C2 0 0 0 
    2464 14 5.72094 21.5916 21.1205 159 " " " " A 2 0 0 "GLN " " CB " " " 6 0 1 C2 0 0 0 
    2465 14 7.00985 21.2579 20.334 159 " " " " A 2 0 0 "GLN " " CG " " " 6 0 1 C2 0 0 0 
    2466 14 7.76576 20.1182 21.0356 159 " " " " A 2 0 0 "GLN " " CD " " " 6 0 1 C2 0 0 0 
    2467 23 7.39529 18.9373 20.8355 159 " " " " A 70 0 0 "GLN " " OE1" " " 8 0 1 C2 0 0 0 
    2468 40 8.8187 20.4984 21.7611 159 " " " " A 43 0 0 "GLN " " NE2" " " 7 0 1 C2 0 0 0 
    2469 48 3.74216 22.1002 22.5736 159 " " " " A 21 0 0 "GLN " " H  " " " 1 0 1 C2 0 0 0 
    2470 48 6.45913 21.0943 23.0433 159 " " " " A 21 0 0 "GLN " " HA " " " 1 0 1 C2 0 0 0 
    2471 48 5.26313 22.3953 20.5437 159 " " " " A 21 0 0 "GLN " " HB3" " " 1 0 1 C2 0 0 0 
    2472 48 5.06737 20.7545 20.8752 159 " " " " A 21 0 0 "GLN " " HB2" " " 1 0 1 C2 0 0 0 
    2473 48 7.69254 22.1075 20.3232 159 " " " " A 21 0 0 "GLN " " HG3" " " 1 0 1 C2 0 0 0 
    2474 48 6.78123 20.9629 19.3099 159 " " " " A 21 0 0 "GLN " " HG2" " " 1 0 1 C2 0 0 0 
    2475 48 9.55319 19.8135 21.8684 159 " " " " A 21 0 0 "GLN " HE22 " " 1 0 1 C2 0 0 0 
    2476 48 9.06355 21.4776 21.7245 159 " " " " A 21 0 0 "GLN " HE21 " " 1 0 1 C2 0 0 0 
    2477 40 5.72825 24.0374 23.7418 160 " " " " A 43 0 0 "GLN " " N  " " " 7 0 1 C2 0 0 0 
    2478 14 6.16289 25.3153 24.2484 160 " " " " A 2 0 0 "GLN " " CA " " " 6 0 1 C2 0 0 0 
    2479 14 6.61502 25.2247 25.708 160 " " " " A 2 0 0 "GLN " " C  " " " 6 0 1 C2 0 0 0 
    2480 23 7.42041 26.0234 26.1317 160 " " " " A 70 0 0 "GLN " " O  " " " 8 0 1 C2 0 0 0 
    2481 14 5.00416 26.3191 24.1653 160 " " " " A 2 0 0 "GLN " " CB " " " 6 0 1 C2 0 0 0 
    2482 14 4.34913 26.4774 22.7431 160 " " " " A 2 0 0 "GLN " " CG " " " 6 0 1 C2 0 0 0 
    2483 14 5.23 27.0314 21.6857 160 " " " " A 2 0 0 "GLN " " CD " " " 6 0 1 C2 0 0 0 
    2484 23 5.92631 28.0193 21.9004 160 " " " " A 70 0 0 "GLN " " OE1" " " 8 0 1 C2 0 0 0 
    2485 40 5.1653 26.5363 20.4832 160 " " " " A 43 0 0 "GLN " " NE2" " " 7 0 1 C2 0 0 0 
    2486 48 4.98038 23.5415 24.2054 160 " " " " A 21 0 0 "GLN " " H  " " " 1 0 1 C2 0 0 0 
    2487 48 6.93165 25.805 23.6506 160 " " " " A 21 0 0 "GLN " " HA " " " 1 0 1 C2 0 0 0 
    2488 48 5.1944 27.3565 24.4405 160 " " " " A 21 0 0 "GLN " " HB3" " " 1 0 1 C2 0 0 0 
    2489 48 4.23875 25.958 24.8522 160 " " " " A 21 0 0 "GLN " " HB2" " " 1 0 1 C2 0 0 0 
    2490 48 3.61127 27.252 22.952 160 " " " " A 21 0 0 "GLN " " HG3" " " 1 0 1 C2 0 0 0 
    2491 48 3.82365 25.5795 22.4178 160 " " " " A 21 0 0 "GLN " " HG2" " " 1 0 1 C2 0 0 0 
    2492 48 5.77181 26.8693 19.7474 160 " " " " A 21 0 0 "GLN " HE22 " " 1 0 1 C2 0 0 0 
    2493 48 4.71644 25.6319 20.4569 160 " " " " A 21 0 0 "GLN " HE21 " " 1 0 1 C2 0 0 0 
    2494 40 6.14112 24.2603 26.537 161 " " " " A 43 0 0 "VAL " " N  " " " 7 0 1 C2 0 0 0 
    2495 14 6.59195 23.975 27.8993 161 " " " " A 2 0 0 "VAL " " CA " " " 6 0 1 C2 0 0 0 
    2496 14 8.11582 23.6362 28.012 161 " " " " A 2 0 0 "VAL " " C  " " " 6 0 1 C2 0 0 0 
    2497 23 8.59655 22.9382 27.1168 161 " " " " A 70 0 0 "VAL " " O  " " " 8 0 1 C2 0 0 0 
    2498 14 5.64465 22.7928 28.455 161 " " " " A 2 0 0 "VAL " " CB " " " 6 0 1 C2 0 0 0 
    2499 14 6.06432 22.4517 29.8703 161 " " " " A 2 0 0 "VAL " " CG1" " " 6 0 1 C2 0 0 0 
    2500 14 4.2222 23.2973 28.4702 161 " " " " A 2 0 0 "VAL " " CG2" " " 6 0 1 C2 0 0 0 
    2501 48 5.45538 23.6464 26.1211 161 " " " " A 21 0 0 "VAL " " H  " " " 1 0 1 C2 0 0 0 
    2502 48 6.44506 24.753 28.6485 161 " " " " A 21 0 0 "VAL " " HA " " " 1 0 1 C2 0 0 0 
    2503 48 5.80284 21.8925 27.8611 161 " " " " A 21 0 0 "VAL " " HB " " " 1 0 1 C2 0 0 0 
    2504 48 7.01747 21.9408 30.0066 161 " " " " A 21 0 0 "VAL " HG11 " " 1 0 1 C2 0 0 0 
    2505 48 5.9711 23.3354 30.5015 161 " " " " A 21 0 0 "VAL " HG12 " " 1 0 1 C2 0 0 0 
    2506 48 5.34587 21.7712 30.3273 161 " " " " A 21 0 0 "VAL " HG13 " " 1 0 1 C2 0 0 0 
    2507 48 4.1205 24.3247 28.8196 161 " " " " A 21 0 0 "VAL " HG21 " " 1 0 1 C2 0 0 0 
    2508 48 3.67874 23.2071 27.5296 161 " " " " A 21 0 0 "VAL " HG22 " " 1 0 1 C2 0 0 0 
    2509 48 3.63315 22.6715 29.1406 161 " " " " A 21 0 0 "VAL " HG23 " " 1 0 1 C2 0 0 0 
    2510 40 8.75824 24.1863 29.0623 162 " " " " A 43 0 0 "ASN " " N  " " " 7 0 1 C2 0 0 0 
    2511 14 10.1546 24.0345 29.4574 162 " " " " A 2 0 0 "ASN " " CA " " " 6 0 1 C2 0 0 0 
    2512 14 11.0909 24.8302 28.4692 162 " " " " A 2 0 0 "ASN " " C  " " " 6 0 1 C2 0 0 0 
    2513 23 12.2349 24.453 28.0991 162 " " " " A 70 0 0 "ASN " " O  " " " 8 0 1 C2 0 0 0 
    2514 14 10.6178 22.4894 29.5151 162 " " " " A 2 0 0 "ASN " " CB " " " 6 0 1 C2 0 0 0 
    2515 14 11.9185 22.219 30.2093 162 " " " " A 2 0 0 "ASN " " CG " " " 6 0 1 C2 0 0 0 
    2516 23 12.2463 22.8752 31.1833 162 " " " " A 70 0 0 "ASN " " OD1" " " 8 0 1 C2 0 0 0 
    2517 40 12.6509 21.2464 29.7511 162 " " " " A 43 0 0 "ASN " " ND2" " " 7 0 1 C2 0 0 0 
    2518 48 8.30984 24.8425 29.6856 162 " " " " A 21 0 0 "ASN " " H  " " " 1 0 1 C2 0 0 0 
    2519 48 10.2642 24.5198 30.4272 162 " " " " A 21 0 0 "ASN " " HA " " " 1 0 1 C2 0 0 0 
    2520 48 10.7721 22.0758 28.5185 162 " " " " A 21 0 0 "ASN " " HB3" " " 1 0 1 C2 0 0 0 
    2521 48 9.8193 21.8866 29.9476 162 " " " " A 21 0 0 "ASN " " HB2" " " 1 0 1 C2 0 0 0 
    2522 48 13.5503 20.9405 30.094 162 " " " " A 21 0 0 "ASN " HD22 " " 1 0 1 C2 0 0 0 
    2523 48 12.1959 20.7754 28.9821 162 " " " " A 21 0 0 "ASN " HD21 " " 1 0 1 C2 0 0 0 
    2524 40 10.62 25.9545 27.9251 163 " " " " A 43 0 0 "GLY " " N  " " " 7 0 1 C2 0 0 0 
    2525 14 11.2491 26.6727 26.7832 163 " " " " A 2 0 0 "GLY " " CA " " " 6 0 1 C2 0 0 0 
    2526 14 11.2824 25.9323 25.4613 163 " " " " A 2 0 0 "GLY " " C  " " " 6 0 1 C2 0 0 0 
    2527 23 11.9193 26.4204 24.5317 163 " " " " A 70 0 0 "GLY " " O  " " " 8 0 1 C2 0 0 0 
    2528 48 9.73343 26.2653 28.296 163 " " " " A 21 0 0 "GLY " " H  " " " 1 0 1 C2 0 0 0 
    2529 48 12.2826 26.6925 27.129 163 " " " " A 21 0 0 "GLY " " HA3" " " 1 0 1 C2 0 0 0 
    2530 48 10.9236 27.7129 26.7663 163 " " " " A 21 0 0 "GLY " " HA2" " " 1 0 1 C2 0 0 0 
    2531 40 10.5546 24.8123 25.4001 164 " " " " A 43 0 0 "GLY " " N  " " " 7 0 1 C2 0 0 0 
    2532 14 10.4141 23.929 24.283 164 " " " " A 2 0 0 "GLY " " CA " " " 6 0 1 C2 0 0 0 
    2533 14 11.4884 22.787 24.3645 164 " " " " A 2 0 0 "GLY " " C  " " " 6 0 1 C2 0 0 0 
    2534 23 11.5914 22.1373 23.3501 164 " " " " A 70 0 0 "GLY " " O  " " " 8 0 1 C2 0 0 0 
    2535 48 10.0351 24.6262 26.246 164 " " " " A 21 0 0 "GLY " " H  " " " 1 0 1 C2 0 0 0 
    2536 48 10.472 24.3612 23.284 164 " " " " A 21 0 0 "GLY " " HA3" " " 1 0 1 C2 0 0 0 
    2537 48 9.51823 23.3106 24.3383 164 " " " " A 21 0 0 "GLY " " HA2" " " 1 0 1 C2 0 0 0 
    2538 40 12.1882 22.5862 25.4254 165 " " " " A 43 0 0 "ASP " " N  " " " 7 0 1 C2 0 0 0 
    2539 14 13.1039 21.4903 25.6799 165 " " " " A 2 0 0 "ASP " " CA " " " 6 0 1 C2 0 0 0 
    2540 14 12.2632 20.3463 26.2718 165 " " " " A 2 0 0 "ASP " " C  " " " 6 0 1 C2 0 0 0 
    2541 23 12.5052 19.9687 27.4391 165 " " " " A 70 0 0 "ASP " " O  " " " 8 0 1 C2 0 0 0 
    2542 14 14.3012 21.9478 26.5781 165 " " " " A 2 0 0 "ASP " " CB " " " 6 0 1 C2 0 0 0 
    2543 14 15.4296 22.4125 25.7722 165 " " " " A 2 0 0 "ASP " " CG " " " 6 0 1 C2 0 0 0 
    2544 23 16.0642 21.5505 25.1467 165 " " " " A 70 0 0 "ASP " " OD1" " " 8 0 1 C2 0 0 0 
    2545 23 15.8272 23.5502 25.9864 165 " " " " A 70 0 0 "ASP " " OD2" " " 8 0 1 C2 0 0 0 
    2546 48 12.0029 23.2274 26.1834 165 " " " " A 21 0 0 "ASP " " H  " " " 1 0 1 C2 0 0 0 
    2547 48 13.5034 21.0886 24.7487 165 " " " " A 21 0 0 "ASP " " HA " " " 1 0 1 C2 0 0 0 
    2548 48 14.7144 21.0599 27.0567 165 " " " " A 21 0 0 "ASP " " HB3" " " 1 0 1 C2 0 0 0 
    2549 48 14.1335 22.6298 27.4116 165 " " " " A 21 0 0 "ASP " " HB2" " " 1 0 1 C2 0 0 0 
    2550 40 11.3593 19.8189 25.4549 166 " " " " A 43 0 0 "ILE " " N  " " " 7 0 1 C2 0 0 0 
    2551 14 10.378 18.768 25.6454 166 " " " " A 2 0 0 "ILE " " CA " " " 6 0 1 C2 0 0 0 
    2552 14 10.3843 17.8543 24.3728 166 " " " " A 2 0 0 "ILE " " C  " " " 6 0 1 C2 0 0 0 
    2553 23 10.4065 18.442 23.2796 166 " " " " A 70 0 0 "ILE " " O  " " " 8 0 1 C2 0 0 0 
    2554 14 9.04824 19.2833 26.2247 166 " " " " A 2 0 0 "ILE " " CB " " " 6 0 1 C2 0 0 0 
    2555 14 8.05268 18.1654 26.5225 166 " " " " A 2 0 0 "ILE " " CG1" " " 6 0 1 C2 0 0 0 
    2556 14 8.36565 20.3148 25.249 166 " " " " A 2 0 0 "ILE " " CG2" " " 6 0 1 C2 0 0 0 
    2557 14 6.60637 18.5651 26.9271 166 " " " " A 2 0 0 "ILE " " CD1" " " 6 0 1 C2 0 0 0 
    2558 48 11.2807 20.1492 24.5037 166 " " " " A 21 0 0 "ILE " " H  " " " 1 0 1 C2 0 0 0 
    2559 48 10.764 18.1607 26.4641 166 " " " " A 21 0 0 "ILE " " HA " " " 1 0 1 C2 0 0 0 
    2560 48 9.23227 19.7281 27.2026 166 " " " " A 21 0 0 "ILE " " HB " " " 1 0 1 C2 0 0 0 
    2561 48 8.54295 17.4845 27.2183 166 " " " " A 21 0 0 "ILE " HG13 " " 1 0 1 C2 0 0 0 
    2562 48 7.95399 17.492 25.6711 166 " " " " A 21 0 0 "ILE " HG12 " " 1 0 1 C2 0 0 0 
    2563 48 9.08749 21.0743 24.9487 166 " " " " A 21 0 0 "ILE " HG21 " " 1 0 1 C2 0 0 0 
    2564 48 8.11293 19.7951 24.3247 166 " " " " A 21 0 0 "ILE " HG22 " " 1 0 1 C2 0 0 0 
    2565 48 7.52606 20.8264 25.7195 166 " " " " A 21 0 0 "ILE " HG23 " " 1 0 1 C2 0 0 0 
    2566 48 5.88641 17.7602 27.075 166 " " " " A 21 0 0 "ILE " HD11 " " 1 0 1 C2 0 0 0 
    2567 48 6.4994 19.1916 27.8126 166 " " " " A 21 0 0 "ILE " HD12 " " 1 0 1 C2 0 0 0 
    2568 48 6.13319 19.1354 26.1277 166 " " " " A 21 0 0 "ILE " HD13 " " 1 0 1 C2 0 0 0 
    2569 40 10.4311 16.5234 24.6014 167 " " " " A 43 0 0 "ARG " " N  " " " 7 0 1 C2 0 0 0 
    2570 14 10.2678 15.6469 23.4384 167 " " " " A 2 0 0 "ARG " " CA " " " 6 0 1 C2 0 0 0 
    2571 14 9.07628 14.7163 23.667 167 " " " " A 2 0 0 "ARG " " C  " " " 6 0 1 C2 0 0 0 
    2572 23 9.08711 13.9893 24.7122 167 " " " " A 70 0 0 "ARG " " O  " " " 8 0 1 C2 0 0 0 
    2573 14 11.5978 14.9007 23.2455 167 " " " " A 2 0 0 "ARG " " CB " " " 6 0 1 C2 0 0 0 
    2574 14 12.791 15.6023 22.6474 167 " " " " A 2 0 0 "ARG " " CG " " " 6 0 1 C2 0 0 0 
    2575 14 14.003 14.6663 22.2797 167 " " " " A 2 0 0 "ARG " " CD " " " 6 0 1 C2 0 0 0 
    2576 40 14.3775 14.9448 20.8667 167 " " " " A 43 0 0 "ARG " " NE " " " 7 0 1 C2 0 0 0 
    2577 14 15.3795 14.3174 20.2874 167 " " " " A 2 0 0 "ARG " " CZ " " " 6 0 1 C2 0 0 0 
    2578 40 15.9854 13.2766 20.9105 167 " " " " A 43 0 0 "ARG " " NH1" " " 7 0 1 C2 0 0 0 
    2579 40 15.8148 14.5546 18.978 167 " " " " A 43 0 0 "ARG " " NH2" " " 7 0 1 C2 0 0 0 
    2580 48 10.3014 16.1843 25.544 167 " " " " A 21 0 0 "ARG " " H  " " " 1 0 1 C2 0 0 0 
    2581 48 10.0926 16.2478 22.5461 167 " " " " A 21 0 0 "ARG " " HA " " " 1 0 1 C2 0 0 0 
    2582 48 11.3558 14.1063 22.5395 167 " " " " A 21 0 0 "ARG " " HB3" " " 1 0 1 C2 0 0 0 
    2583 48 11.8769 14.4622 24.2036 167 " " " " A 21 0 0 "ARG " " HB2" " " 1 0 1 C2 0 0 0 
    2584 48 13.0458 16.3946 23.3512 167 " " " " A 21 0 0 "ARG " " HG3" " " 1 0 1 C2 0 0 0 
    2585 48 12.4701 16.2193 21.808 167 " " " " A 21 0 0 "ARG " " HG2" " " 1 0 1 C2 0 0 0 
    2586 48 13.7147 13.6152 22.2942 167 " " " " A 21 0 0 "ARG " " HD3" " " 1 0 1 C2 0 0 0 
    2587 48 14.8478 14.9066 22.9252 167 " " " " A 21 0 0 "ARG " " HD2" " " 1 0 1 C2 0 0 0 
    2588 48 13.8043 15.6674 20.4552 167 " " " " A 21 0 0 "ARG " " HE " " " 1 0 1 C2 0 0 0 
    2589 48 16.8007 12.8349 20.5101 167 " " " " A 21 0 0 "ARG " HH12 " " 1 0 1 C2 0 0 0 
    2590 48 15.7252 12.8422 21.7843 167 " " " " A 21 0 0 "ARG " HH11 " " 1 0 1 C2 0 0 0 
    2591 48 16.5201 14.0361 18.4743 167 " " " " A 21 0 0 "ARG " HH22 " " 1 0 1 C2 0 0 0 
    2592 48 15.344 15.3064 18.4949 167 " " " " A 21 0 0 "ARG " HH21 " " 1 0 1 C2 0 0 0 
    2593 40 8.0497 14.8824 22.8007 168 " " " " A 43 0 0 "LEU " " N  " " " 7 0 1 C2 0 0 0 
    2594 14 6.82758 14.157 22.803 168 " " " " A 2 0 0 "LEU " " CA " " " 6 0 1 C2 0 0 0 
    2595 14 6.85795 12.7831 22.1276 168 " " " " A 2 0 0 "LEU " " C  " " " 6 0 1 C2 0 0 0 
    2596 23 7.10168 12.7207 20.9081 168 " " " " A 70 0 0 "LEU " " O  " " " 8 0 1 C2 0 0 0 
    2597 14 5.79778 15.0887 22.1922 168 " " " " A 2 0 0 "LEU " " CB " " " 6 0 1 C2 0 0 0 
    2598 14 5.37595 16.4196 22.8067 168 " " " " A 2 0 0 "LEU " " CG " " " 6 0 1 C2 0 0 0 
    2599 14 4.15136 17.1089 22.1689 168 " " " " A 2 0 0 "LEU " " CD1" " " 6 0 1 C2 0 0 0 
    2600 14 5.26873 16.5018 24.36 168 " " " " A 2 0 0 "LEU " " CD2" " " 6 0 1 C2 0 0 0 
    2601 48 8.07085 15.6673 22.1654 168 " " " " A 21 0 0 "LEU " " H  " " " 1 0 1 C2 0 0 0 
    2602 48 6.53841 13.9522 23.8338 168 " " " " A 21 0 0 "LEU " " HA " " " 1 0 1 C2 0 0 0 
    2603 48 4.87747 14.5148 22.0834 168 " " " " A 21 0 0 "LEU " " HB3" " " 1 0 1 C2 0 0 0 
    2604 48 6.12192 15.344 21.1833 168 " " " " A 21 0 0 "LEU " " HB2" " " 1 0 1 C2 0 0 0 
    2605 48 6.17285 17.1154 22.5442 168 " " " " A 21 0 0 "LEU " " HG " " " 1 0 1 C2 0 0 0 
    2606 48 4.12479 17.1853 21.0819 168 " " " " A 21 0 0 "LEU " HD11 " " 1 0 1 C2 0 0 0 
    2607 48 3.22173 16.5703 22.3526 168 " " " " A 21 0 0 "LEU " HD12 " " 1 0 1 C2 0 0 0 
    2608 48 4.06924 18.142 22.5065 168 " " " " A 21 0 0 "LEU " HD13 " " 1 0 1 C2 0 0 0 
    2609 48 6.16595 16.565 24.9757 168 " " " " A 21 0 0 "LEU " HD21 " " 1 0 1 C2 0 0 0 
    2610 48 4.83456 17.4688 24.6142 168 " " " " A 21 0 0 "LEU " HD22 " " 1 0 1 C2 0 0 0 
    2611 48 4.51879 15.8255 24.7701 168 " " " " A 21 0 0 "LEU " HD23 " " 1 0 1 C2 0 0 0 
    2612 40 6.87022 11.7132 22.941 169 " " " " A 43 0 0 "ALA " " N  " " " 7 0 1 C2 0 0 0 
    2613 14 6.8459 10.3378 22.5154 169 " " " " A 2 0 0 "ALA " " CA " " " 6 0 1 C2 0 0 0 
    2614 14 5.50346 9.8246 23.0673 169 " " " " A 2 0 0 "ALA " " C  " " " 6 0 1 C2 0 0 0 
    2615 23 4.74165 10.5412 23.6736 169 " " " " A 70 0 0 "ALA " " O  " " " 8 0 1 C2 0 0 0 
    2616 14 8.03187 9.61684 23.1848 169 " " " " A 2 0 0 "ALA " " CB " " " 6 0 1 C2 0 0 0 
    2617 48 6.997 11.8442 23.9345 169 " " " " A 21 0 0 "ALA " " H  " " " 1 0 1 C2 0 0 0 
    2618 48 6.86007 10.3654 21.4259 169 " " " " A 21 0 0 "ALA " " HA " " " 1 0 1 C2 0 0 0 
    2619 48 8.95004 10.2026 23.1408 169 " " " " A 21 0 0 "ALA " " HB1" " " 1 0 1 C2 0 0 0 
    2620 48 7.82504 9.47811 24.246 169 " " " " A 21 0 0 "ALA " " HB2" " " 1 0 1 C2 0 0 0 
    2621 48 8.15709 8.6881 22.6282 169 " " " " A 21 0 0 "ALA " " HB3" " " 1 0 1 C2 0 0 0 
    2622 40 5.24665 8.50174 22.9589 170 " " " " A 43 0 0 "GLY " " N  " " " 7 0 1 C2 0 0 0 
    2623 14 3.92628 7.91512 23.1399 170 " " " " A 2 0 0 "GLY " " CA " " " 6 0 1 C2 0 0 0 
    2624 14 3.44654 7.37422 21.7632 170 " " " " A 2 0 0 "GLY " " C  " " " 6 0 1 C2 0 0 0 
    2625 23 4.02176 7.64973 20.6979 170 " " " " A 70 0 0 "GLY " " O  " " " 8 0 1 C2 0 0 0 
    2626 48 5.88205 7.95139 22.399 170 " " " " A 21 0 0 "GLY " " H  " " " 1 0 1 C2 0 0 0 
    2627 48 3.2231 8.63456 23.5594 170 " " " " A 21 0 0 "GLY " " HA3" " " 1 0 1 C2 0 0 0 
    2628 48 3.89688 7.21154 23.9719 170 " " " " A 21 0 0 "GLY " " HA2" " " 1 0 1 C2 0 0 0 
    2629 40 2.40639 6.51849 21.8489 171 " " " " A 43 0 0 "LEU " " N  " " " 7 0 1 C2 0 0 0 
    2630 14 1.7213 5.86044 20.6612 171 " " " " A 2 0 0 "LEU " " CA " " " 6 0 1 C2 0 0 0 
    2631 14 1.03614 6.97648 19.811 171 " " " " A 2 0 0 "LEU " " C  " " " 6 0 1 C2 0 0 0 
    2632 23 1.10583 6.98174 18.5852 171 " " " " A 70 0 0 "LEU " " O  " " " 8 0 1 C2 0 0 0 
    2633 14 0.685374 4.76042 21.0661 171 " " " " A 2 0 0 "LEU " " CB " " " 6 0 1 C2 0 0 0 
    2634 14 1.2009 3.6246 22.0145 171 " " " " A 2 0 0 "LEU " " CG " " " 6 0 1 C2 0 0 0 
    2635 14 0.081822 2.84514 22.7133 171 " " " " A 2 0 0 "LEU " " CD1" " " 6 0 1 C2 0 0 0 
    2636 14 2.10402 2.65038 21.1426 171 " " " " A 2 0 0 "LEU " " CD2" " " 6 0 1 C2 0 0 0 
    2637 48 2.11085 6.22543 22.7691 171 " " " " A 21 0 0 "LEU " " H  " " " 1 0 1 C2 0 0 0 
    2638 48 2.47041 5.42265 20.0014 171 " " " " A 21 0 0 "LEU " " HA " " " 1 0 1 C2 0 0 0 
    2639 48 0.329082 4.30662 20.1413 171 " " " " A 21 0 0 "LEU " " HB3" " " 1 0 1 C2 0 0 0 
    2640 48 -0.162863 5.2066 21.5852 171 " " " " A 21 0 0 "LEU " " HB2" " " 1 0 1 C2 0 0 0 
    2641 48 1.97132 4.04908 22.6582 171 " " " " A 21 0 0 "LEU " " HG " " " 1 0 1 C2 0 0 0 
    2642 48 -0.648212 2.50881 21.9771 171 " " " " A 21 0 0 "LEU " HD11 " " 1 0 1 C2 0 0 0 
    2643 48 0.415412 1.91934 23.182 171 " " " " A 21 0 0 "LEU " HD12 " " 1 0 1 C2 0 0 0 
    2644 48 -0.532479 3.49836 23.333 171 " " " " A 21 0 0 "LEU " HD13 " " 1 0 1 C2 0 0 0 
    2645 48 2.65407 1.92694 21.7444 171 " " " " A 21 0 0 "LEU " HD21 " " 1 0 1 C2 0 0 0 
    2646 48 1.42298 2.1505 20.4538 171 " " " " A 21 0 0 "LEU " HD22 " " 1 0 1 C2 0 0 0 
    2647 48 2.86279 3.23098 20.6179 171 " " " " A 21 0 0 "LEU " HD23 " " 1 0 1 C2 0 0 0 
    2648 40 0.399519 7.93542 20.484 172 " " " " A 43 0 0 "ASN " " N  " " " 7 0 1 C2 0 0 0 
    2649 14 -0.148888 9.09367 19.7565 172 " " " " A 2 0 0 "ASN " " CA " " " 6 0 1 C2 0 0 0 
    2650 14 0.769378 9.87028 18.8281 172 " " " " A 2 0 0 "ASN " " C  " " " 6 0 1 C2 0 0 0 
    2651 23 0.491146 9.9637 17.6205 172 " " " " A 70 0 0 "ASN " " O  " " " 8 0 1 C2 0 0 0 
    2652 14 -0.999321 10.1038 20.6266 172 " " " " A 2 0 0 "ASN " " CB " " " 6 0 1 C2 0 0 0 
    2653 14 -2.22775 9.32575 21.1207 172 " " " " A 2 0 0 "ASN " " CG " " " 6 0 1 C2 0 0 0 
    2654 23 -3.29171 9.47487 20.5291 172 " " " " A 70 0 0 "ASN " " OD1" " " 8 0 1 C2 0 0 0 
    2655 40 -2.20071 8.63168 22.2094 172 " " " " A 43 0 0 "ASN " " ND2" " " 7 0 1 C2 0 0 0 
    2656 48 0.36542 7.99073 21.4919 172 " " " " A 21 0 0 "ASN " " H  " " " 1 0 1 C2 0 0 0 
    2657 48 -0.839975 8.63187 19.0513 172 " " " " A 21 0 0 "ASN " " HA " " " 1 0 1 C2 0 0 0 
    2658 48 -1.36406 10.8869 19.9619 172 " " " " A 21 0 0 "ASN " " HB3" " " 1 0 1 C2 0 0 0 
    2659 48 -0.411801 10.422 21.4878 172 " " " " A 21 0 0 "ASN " " HB2" " " 1 0 1 C2 0 0 0 
    2660 48 -2.99789 8.20591 22.6603 172 " " " " A 21 0 0 "ASN " HD22 " " 1 0 1 C2 0 0 0 
    2661 48 -1.31993 8.51121 22.6888 172 " " " " A 21 0 0 "ASN " HD21 " " 1 0 1 C2 0 0 0 
    2662 40 1.93682 10.4357 19.3119 173 " " " " A 43 0 0 "PRO " " N  " " " 7 0 1 C2 0 0 0 
    2663 14 2.94055 11.052 18.516 173 " " " " A 2 0 0 "PRO " " CA " " " 6 0 1 C2 0 0 0 
    2664 14 3.47954 10.2138 17.3005 173 " " " " A 2 0 0 "PRO " " C  " " " 6 0 1 C2 0 0 0 
    2665 23 3.42392 10.7261 16.178 173 " " " " A 70 0 0 "PRO " " O  " " " 8 0 1 C2 0 0 0 
    2666 14 4.03786 11.2409 19.4513 173 " " " " A 2 0 0 "PRO " " CB " " " 6 0 1 C2 0 0 0 
    2667 14 3.46926 11.6548 20.6977 173 " " " " A 2 0 0 "PRO " " CG " " " 6 0 1 C2 0 0 0 
    2668 14 2.24899 10.7438 20.7432 173 " " " " A 2 0 0 "PRO " " CD " " " 6 0 1 C2 0 0 0 
    2669 48 2.4496 11.9788 18.2193 173 " " " " A 21 0 0 "PRO " " HA " " " 1 0 1 C2 0 0 0 
    2670 48 4.71025 12.0322 19.1198 173 " " " " A 21 0 0 "PRO " " HB3" " " 1 0 1 C2 0 0 0 
    2671 48 4.54446 10.2932 19.6338 173 " " " " A 21 0 0 "PRO " " HB2" " " 1 0 1 C2 0 0 0 
    2672 48 3.19709 12.7053 20.5949 173 " " " " A 21 0 0 "PRO " " HG3" " " 1 0 1 C2 0 0 0 
    2673 48 4.09463 11.4647 21.57 173 " " " " A 21 0 0 "PRO " " HG2" " " 1 0 1 C2 0 0 0 
    2674 48 2.36616 9.88255 21.4009 173 " " " " A 21 0 0 "PRO " " HD2" " " 1 0 1 C2 0 0 0 
    2675 48 1.41053 11.3632 21.0617 173 " " " " A 21 0 0 "PRO " " HD3" " " 1 0 1 C2 0 0 0 
    2676 40 3.66365 8.88508 17.4389 174 " " " " A 43 0 0 "LEU " " N  " " " 7 0 1 C2 0 0 0 
    2677 14 4.13218 7.93435 16.4563 174 " " " " A 2 0 0 "LEU " " CA " " " 6 0 1 C2 0 0 0 
    2678 14 3.07901 7.70879 15.3772 174 " " " " A 2 0 0 "LEU " " C  " " " 6 0 1 C2 0 0 0 
    2679 23 3.45296 7.94568 14.202 174 " " " " A 70 0 0 "LEU " " O  " " " 8 0 1 C2 0 0 0 
    2680 14 4.51343 6.60865 17.0223 174 " " " " A 2 0 0 "LEU " " CB " " " 6 0 1 C2 0 0 0 
    2681 14 5.58693 5.91549 16.2576 174 " " " " A 2 0 0 "LEU " " CG " " " 6 0 1 C2 0 0 0 
    2682 14 6.99874 6.6531 16.2814 174 " " " " A 2 0 0 "LEU " " CD1" " " 6 0 1 C2 0 0 0 
    2683 14 5.69475 4.45227 16.7193 174 " " " " A 2 0 0 "LEU " " CD2" " " 6 0 1 C2 0 0 0 
    2684 48 3.42484 8.4382 18.3126 174 " " " " A 21 0 0 "LEU " " H  " " " 1 0 1 C2 0 0 0 
    2685 48 4.96546 8.35893 15.8964 174 " " " " A 21 0 0 "LEU " " HA " " " 1 0 1 C2 0 0 0 
    2686 48 3.64489 5.95854 17.1275 174 " " " " A 21 0 0 "LEU " " HB3" " " 1 0 1 C2 0 0 0 
    2687 48 4.82361 6.87891 18.0317 174 " " " " A 21 0 0 "LEU " " HB2" " " 1 0 1 C2 0 0 0 
    2688 48 5.40456 5.87914 15.1836 174 " " " " A 21 0 0 "LEU " " HG " " " 1 0 1 C2 0 0 0 
    2689 48 7.38343 6.67419 17.301 174 " " " " A 21 0 0 "LEU " HD11 " " 1 0 1 C2 0 0 0 
    2690 48 7.79161 6.19756 15.6881 174 " " " " A 21 0 0 "LEU " HD12 " " 1 0 1 C2 0 0 0 
    2691 48 7.01292 7.73992 16.1994 174 " " " " A 21 0 0 "LEU " HD13 " " 1 0 1 C2 0 0 0 
    2692 48 4.71394 3.97709 16.7017 174 " " " " A 21 0 0 "LEU " HD21 " " 1 0 1 C2 0 0 0 
    2693 48 6.46237 3.87159 16.2078 174 " " " " A 21 0 0 "LEU " HD22 " " 1 0 1 C2 0 0 0 
    2694 48 5.94739 4.45311 17.7796 174 " " " " A 21 0 0 "LEU " HD23 " " 1 0 1 C2 0 0 0 
    2695 40 1.84111 7.34356 15.7151 175 " " " " A 43 0 0 "ALA " " N  " " " 7 0 1 C2 0 0 0 
    2696 14 0.69965 7.10725 14.7482 175 " " " " A 2 0 0 "ALA " " CA " " " 6 0 1 C2 0 0 0 
    2697 14 0.352597 8.36827 13.9086 175 " " " " A 2 0 0 "ALA " " C  " " " 6 0 1 C2 0 0 0 
    2698 23 0.285982 8.24605 12.6945 175 " " " " A 70 0 0 "ALA " " O  " " " 8 0 1 C2 0 0 0 
    2699 14 -0.501602 6.64531 15.4696 175 " " " " A 2 0 0 "ALA " " CB " " " 6 0 1 C2 0 0 0 
    2700 48 1.60664 7.11616 16.6709 175 " " " " A 21 0 0 "ALA " " H  " " " 1 0 1 C2 0 0 0 
    2701 48 0.878424 6.23764 14.1158 175 " " " " A 21 0 0 "ALA " " HA " " " 1 0 1 C2 0 0 0 
    2702 48 -0.359126 5.56773 15.5508 175 " " " " A 21 0 0 "ALA " " HB1" " " 1 0 1 C2 0 0 0 
    2703 48 -0.561225 7.14524 16.4363 175 " " " " A 21 0 0 "ALA " " HB2" " " 1 0 1 C2 0 0 0 
    2704 48 -1.41569 6.91468 14.9404 175 " " " " A 21 0 0 "ALA " " HB3" " " 1 0 1 C2 0 0 0 
    2705 40 0.341588 9.54442 14.6162 176 " " " " A 43 0 0 "SER " " N  " " " 7 0 1 C2 0 0 0 
    2706 14 0.149868 10.8622 14.0129 176 " " " " A 2 0 0 "SER " " CA " " " 6 0 1 C2 0 0 0 
    2707 14 1.2883 11.2029 12.9784 176 " " " " A 2 0 0 "SER " " C  " " " 6 0 1 C2 0 0 0 
    2708 23 0.917011 11.6395 11.8904 176 " " " " A 70 0 0 "SER " " O  " " " 8 0 1 C2 0 0 0 
    2709 14 0.158682 11.9415 15.1874 176 " " " " A 2 0 0 "SER " " CB " " " 6 0 1 C2 0 0 0 
    2710 23 0.142898 13.2203 14.6378 176 " " " " A 70 0 0 "SER " " OG " " " 8 0 1 C2 0 0 0 
    2711 48 0.508178 9.63098 15.6086 176 " " " " A 21 0 0 "SER " " H  " " " 1 0 1 C2 0 0 0 
    2712 48 -0.833066 10.9421 13.5486 176 " " " " A 21 0 0 "SER " " HA " " " 1 0 1 C2 0 0 0 
    2713 48 1.03867 11.7252 15.7932 176 " " " " A 21 0 0 "SER " " HB3" " " 1 0 1 C2 0 0 0 
    2714 48 -0.705648 11.8004 15.8364 176 " " " " A 21 0 0 "SER " " HB2" " " 1 0 1 C2 0 0 0 
    2715 48 -0.666966 13.1369 14.158 176 " " " " A 21 0 0 "SER " " HG " " " 1 0 1 C2 0 0 0 
    2716 40 2.55871 11.0048 13.2397 177 " " " " A 43 0 0 "GLU " " N  " " " 7 0 1 C2 0 0 0 
    2717 14 3.70784 11.2158 12.341 177 " " " " A 2 0 0 "GLU " " CA " " " 6 0 1 C2 0 0 0 
    2718 14 3.68198 10.1199 11.3028 177 " " " " A 2 0 0 "GLU " " C  " " " 6 0 1 C2 0 0 0 
    2719 23 4.00558 10.4653 10.1565 177 " " " " A 70 0 0 "GLU " " O  " " " 8 0 1 C2 0 0 0 
    2720 14 4.95317 11.2332 13.31 177 " " " " A 2 0 0 "GLU " " CB " " " 6 0 1 C2 0 0 0 
    2721 14 6.38227 11.2503 12.7044 177 " " " " A 2 0 0 "GLU " " CG " " " 6 0 1 C2 0 0 0 
    2722 14 6.80872 12.5885 12.1422 177 " " " " A 2 0 0 "GLU " " CD " " " 6 0 1 C2 0 0 0 
    2723 23 6.04291 13.5514 12.4038 177 " " " " A 70 0 0 "GLU " " OE1" " " 8 0 1 C2 0 0 0 
    2724 23 7.6917 12.609 11.2281 177 " " " " A 70 0 0 "GLU " " OE2" " " 8 0 1 C2 0 0 0 
    2725 48 2.71424 10.5718 14.1389 177 " " " " A 21 0 0 "GLU " " H  " " " 1 0 1 C2 0 0 0 
    2726 48 3.68092 12.2379 11.9631 177 " " " " A 21 0 0 "GLU " " HA " " " 1 0 1 C2 0 0 0 
    2727 48 5.00833 10.3994 14.0099 177 " " " " A 21 0 0 "GLU " " HB3" " " 1 0 1 C2 0 0 0 
    2728 48 4.81998 12.0454 14.0245 177 " " " " A 21 0 0 "GLU " " HB2" " " 1 0 1 C2 0 0 0 
    2729 48 6.4361 10.4099 12.0124 177 " " " " A 21 0 0 "GLU " " HG3" " " 1 0 1 C2 0 0 0 
    2730 48 7.12078 11.0837 13.4886 177 " " " " A 21 0 0 "GLU " " HG2" " " 1 0 1 C2 0 0 0 
    2731 40 3.34401 8.80789 11.5779 178 " " " " A 43 0 0 "LEU " " N  " " " 7 0 1 C2 0 0 0 
    2732 14 3.19477 7.71457 10.6034 178 " " " " A 2 0 0 "LEU " " CA " " " 6 0 1 C2 0 0 0 
    2733 14 1.98545 7.95856 9.62831 178 " " " " A 2 0 0 "LEU " " C  " " " 6 0 1 C2 0 0 0 
    2734 23 2.0786 7.67944 8.42453 178 " " " " A 70 0 0 "LEU " " O  " " " 8 0 1 C2 0 0 0 
    2735 14 3.01266 6.31354 11.2047 178 " " " " A 2 0 0 "LEU " " CB " " " 6 0 1 C2 0 0 0 
    2736 14 4.2294 5.70194 11.9742 178 " " " " A 2 0 0 "LEU " " CG " " " 6 0 1 C2 0 0 0 
    2737 14 3.89755 4.6067 13.0434 178 " " " " A 2 0 0 "LEU " " CD1" " " 6 0 1 C2 0 0 0 
    2738 14 5.29752 5.10273 11.0787 178 " " " " A 2 0 0 "LEU " " CD2" " " 6 0 1 C2 0 0 0 
    2739 48 3.07434 8.60458 12.5298 178 " " " " A 21 0 0 "LEU " " H  " " " 1 0 1 C2 0 0 0 
    2740 48 4.12899 7.72419 10.0419 178 " " " " A 21 0 0 "LEU " " HA " " " 1 0 1 C2 0 0 0 
    2741 48 2.85981 5.56307 10.4291 178 " " " " A 21 0 0 "LEU " " HB3" " " 1 0 1 C2 0 0 0 
    2742 48 2.04662 6.27036 11.7077 178 " " " " A 21 0 0 "LEU " " HB2" " " 1 0 1 C2 0 0 0 
    2743 48 4.61468 6.45188 12.6651 178 " " " " A 21 0 0 "LEU " " HG " " " 1 0 1 C2 0 0 0 
    2744 48 3.08436 4.92517 13.6956 178 " " " " A 21 0 0 "LEU " HD11 " " 1 0 1 C2 0 0 0 
    2745 48 3.59905 3.68779 12.5388 178 " " " " A 21 0 0 "LEU " HD12 " " 1 0 1 C2 0 0 0 
    2746 48 4.79245 4.20717 13.5205 178 " " " " A 21 0 0 "LEU " HD13 " " 1 0 1 C2 0 0 0 
    2747 48 5.64767 5.80924 10.3261 178 " " " " A 21 0 0 "LEU " HD21 " " 1 0 1 C2 0 0 0 
    2748 48 6.10121 4.82184 11.7593 178 " " " " A 21 0 0 "LEU " HD22 " " 1 0 1 C2 0 0 0 
    2749 48 4.92923 4.31931 10.4163 178 " " " " A 21 0 0 "LEU " HD23 " " 1 0 1 C2 0 0 0 
    2750 40 0.803599 8.48098 10.0115 179 " " " " A 43 0 0 "THR " " N  " " " 7 0 1 C2 0 0 0 
    2751 14 -0.288585 8.97901 9.11299 179 " " " " A 2 0 0 "THR " " CA " " " 6 0 1 C2 0 0 0 
    2752 14 0.184663 10.2811 8.45016 179 " " " " A 2 0 0 "THR " " C  " " " 6 0 1 C2 0 0 0 
    2753 23 -0.333141 10.5596 7.3773 179 " " " " A 70 0 0 "THR " " O  " " " 8 0 1 C2 0 0 0 
    2754 14 -1.54432 9.2525 9.97138 179 " " " " A 2 0 0 "THR " " CB " " " 6 0 1 C2 0 0 0 
    2755 23 -1.37998 10.0232 11.1673 179 " " " " A 70 0 0 "THR " " OG1" " " 8 0 1 C2 0 0 0 
    2756 14 -2.32172 8.05246 10.3912 179 " " " " A 2 0 0 "THR " " CG2" " " 6 0 1 C2 0 0 0 
    2757 48 0.675386 8.70449 10.9881 179 " " " " A 21 0 0 "THR " " H  " " " 1 0 1 C2 0 0 0 
    2758 48 -0.41818 8.1551 8.41123 179 " " " " A 21 0 0 "THR " " HA " " " 1 0 1 C2 0 0 0 
    2759 48 -2.29732 9.78965 9.3947 179 " " " " A 21 0 0 "THR " " HB " " " 1 0 1 C2 0 0 0 
    2760 48 -1.01855 9.43237 11.8102 179 " " " " A 21 0 0 "THR " " HG1" " " 1 0 1 C2 0 0 0 
    2761 48 -2.66983 7.46649 9.54062 179 " " " " A 21 0 0 "THR " HG21 " " 1 0 1 C2 0 0 0 
    2762 48 -1.60303 7.34676 10.8078 179 " " " " A 21 0 0 "THR " HG22 " " 1 0 1 C2 0 0 0 
    2763 48 -3.11116 8.25335 11.1155 179 " " " " A 21 0 0 "THR " HG23 " " 1 0 1 C2 0 0 0 
    2764 40 1.02386 11.1121 9.10554 180 " " " " A 43 0 0 "GLY " " N  " " " 7 0 1 C2 0 0 0 
    2765 14 1.56575 12.3597 8.58697 180 " " " " A 2 0 0 "GLY " " CA " " " 6 0 1 C2 0 0 0 
    2766 14 2.44966 12.2849 7.36098 180 " " " " A 2 0 0 "GLY " " C  " " " 6 0 1 C2 0 0 0 
    2767 23 2.76795 13.321 6.82154 180 " " " " A 70 0 0 "GLY " " O  " " " 8 0 1 C2 0 0 0 
    2768 48 1.46417 10.8259 9.96828 180 " " " " A 21 0 0 "GLY " " H  " " " 1 0 1 C2 0 0 0 
    2769 48 2.01655 12.8633 9.4421 180 " " " " A 21 0 0 "GLY " " HA3" " " 1 0 1 C2 0 0 0 
    2770 48 0.723961 12.97 8.2598 180 " " " " A 21 0 0 "GLY " " HA2" " " 1 0 1 C2 0 0 0 
    2771 40 3.05125 11.1156 7.07039 181 " " " " A 43 0 0 "THR " " N  " " " 7 0 1 C2 0 0 0 
    2772 14 3.75807 10.7718 5.83096 181 " " " " A 2 0 0 "THR " " CA " " " 6 0 1 C2 0 0 0 
    2773 14 2.94212 11.0733 4.58788 181 " " " " A 2 0 0 "THR " " C  " " " 6 0 1 C2 0 0 0 
    2774 23 3.38229 11.7341 3.61046 181 " " " " A 70 0 0 "THR " " O  " " " 8 0 1 C2 0 0 0 
    2775 14 4.33532 9.30064 5.89147 181 " " " " A 2 0 0 "THR " " CB " " " 6 0 1 C2 0 0 0 
    2776 23 3.40948 8.18729 5.88716 181 " " " " A 70 0 0 "THR " " OG1" " " 8 0 1 C2 0 0 0 
    2777 14 5.26345 9.18923 7.08188 181 " " " " A 2 0 0 "THR " " CG2" " " 6 0 1 C2 0 0 0 
    2778 48 2.64985 10.3338 7.56812 181 " " " " A 21 0 0 "THR " " H  " " " 1 0 1 C2 0 0 0 
    2779 48 4.68059 11.3495 5.7736 181 " " " " A 21 0 0 "THR " " HA " " " 1 0 1 C2 0 0 0 
    2780 48 4.93364 9.07401 5.009 181 " " " " A 21 0 0 "THR " " HB " " " 1 0 1 C2 0 0 0 
    2781 48 3.17815 7.94646 6.77119 181 " " " " A 21 0 0 "THR " " HG1" " " 1 0 1 C2 0 0 0 
    2782 48 5.94753 10.0265 7.22017 181 " " " " A 21 0 0 "THR " HG21 " " 1 0 1 C2 0 0 0 
    2783 48 4.78291 9.11353 8.0573 181 " " " " A 21 0 0 "THR " HG22 " " 1 0 1 C2 0 0 0 
    2784 48 5.91291 8.31612 7.0187 181 " " " " A 21 0 0 "THR " HG23 " " 1 0 1 C2 0 0 0 
    2785 40 1.68016 10.6628 4.53835 182 " " " " A 43 0 0 "ILE " " N  " " " 7 0 1 C2 0 0 0 
    2786 14 0.710829 10.8817 3.4264 182 " " " " A 2 0 0 "ILE " " CA " " " 6 0 1 C2 0 0 0 
    2787 14 0.598022 12.3807 3.11911 182 " " " " A 2 0 0 "ILE " " C  " " " 6 0 1 C2 0 0 0 
    2788 23 0.557183 12.7423 1.92693 182 " " " " A 70 0 0 "ILE " " O  " " " 8 0 1 C2 0 0 0 
    2789 14 -0.620296 10.13 3.72932 182 " " " " A 2 0 0 "ILE " " CB " " " 6 0 1 C2 0 0 0 
    2790 14 -0.391421 8.57815 3.96149 182 " " " " A 2 0 0 "ILE " " CG1" " " 6 0 1 C2 0 0 0 
    2791 14 -1.77955 10.3831 2.78689 182 " " " " A 2 0 0 "ILE " " CG2" " " 6 0 1 C2 0 0 0 
    2792 14 -1.44273 8.02988 4.9133 182 " " " " A 2 0 0 "ILE " " CD1" " " 6 0 1 C2 0 0 0 
    2793 48 1.30045 10.1441 5.31737 182 " " " " A 21 0 0 "ILE " " H  " " " 1 0 1 C2 0 0 0 
    2794 48 1.1925 10.5055 2.52385 182 " " " " A 21 0 0 "ILE " " HA " " " 1 0 1 C2 0 0 0 
    2795 48 -0.905016 10.5465 4.69549 182 " " " " A 21 0 0 "ILE " " HB " " " 1 0 1 C2 0 0 0 
    2796 48 0.553231 8.27167 4.41072 182 " " " " A 21 0 0 "ILE " HG13 " " 1 0 1 C2 0 0 0 
    2797 48 -0.426307 7.9868 3.04651 182 " " " " A 21 0 0 "ILE " HG12 " " 1 0 1 C2 0 0 0 
    2798 48 -2.16937 11.4009 2.77478 182 " " " " A 21 0 0 "ILE " HG21 " " 1 0 1 C2 0 0 0 
    2799 48 -1.54765 10.0957 1.76134 182 " " " " A 21 0 0 "ILE " HG22 " " 1 0 1 C2 0 0 0 
    2800 48 -2.65402 9.75654 2.96252 182 " " " " A 21 0 0 "ILE " HG23 " " 1 0 1 C2 0 0 0 
    2801 48 -1.3444 8.51928 5.88227 182 " " " " A 21 0 0 "ILE " HD11 " " 1 0 1 C2 0 0 0 
    2802 48 -2.48833 8.1668 4.63749 182 " " " " A 21 0 0 "ILE " HD12 " " 1 0 1 C2 0 0 0 
    2803 48 -1.46615 6.94229 4.98178 182 " " " " A 21 0 0 "ILE " HD13 " " 1 0 1 C2 0 0 0 
    2804 40 0.649827 13.296 4.10201 183 " " " " A 43 0 0 "GLY " " N  " " " 7 0 1 C2 0 0 0 
    2805 14 0.284491 14.6812 3.83666 183 " " " " A 2 0 0 "GLY " " CA " " " 6 0 1 C2 0 0 0 
    2806 14 1.43225 15.3224 3.08965 183 " " " " A 2 0 0 "GLY " " C  " " " 6 0 1 C2 0 0 0 
    2807 23 1.26666 16.0397 2.06723 183 " " " " A 70 0 0 "GLY " " O  " " " 8 0 1 C2 0 0 0 
    2808 48 0.908892 13.0398 5.04399 183 " " " " A 21 0 0 "GLY " " H  " " " 1 0 1 C2 0 0 0 
    2809 48 0.045236 15.1822 4.77463 183 " " " " A 21 0 0 "GLY " " HA3" " " 1 0 1 C2 0 0 0 
    2810 48 -0.595581 14.6934 3.19368 183 " " " " A 21 0 0 "GLY " " HA2" " " 1 0 1 C2 0 0 0 
    2811 40 2.63011 14.9221 3.42238 184 " " " " A 43 0 0 "GLU " " N  " " " 7 0 1 C2 0 0 0 
    2812 14 3.87375 15.149 2.74891 184 " " " " A 2 0 0 "GLU " " CA " " " 6 0 1 C2 0 0 0 
    2813 14 4.00325 14.5087 1.36907 184 " " " " A 2 0 0 "GLU " " C  " " " 6 0 1 C2 0 0 0 
    2814 23 4.42033 15.1286 0.416426 184 " " " " A 70 0 0 "GLU " " O  " " " 8 0 1 C2 0 0 0 
    2815 14 5.06784 14.735 3.64722 184 " " " " A 2 0 0 "GLU " " CB " " " 6 0 1 C2 0 0 0 
    2816 14 5.35057 15.6584 4.85738 184 " " " " A 2 0 0 "GLU " " CG " " " 6 0 1 C2 0 0 0 
    2817 14 6.2824 16.7767 4.5176 184 " " " " A 2 0 0 "GLU " " CD " " " 6 0 1 C2 0 0 0 
    2818 23 7.37639 16.8844 5.1095 184 " " " " A 70 0 0 "GLU " " OE1" " " 8 0 1 C2 0 0 0 
    2819 23 5.93327 17.6303 3.71319 184 " " " " A 70 0 0 "GLU " " OE2" " " 8 0 1 C2 0 0 0 
    2820 48 2.76518 14.2679 4.18 184 " " " " A 21 0 0 "GLU " " H  " " " 1 0 1 C2 0 0 0 
    2821 48 3.91898 16.2227 2.56623 184 " " " " A 21 0 0 "GLU " " HA " " " 1 0 1 C2 0 0 0 
    2822 48 5.92453 14.8638 2.98571 184 " " " " A 21 0 0 "GLU " " HB3" " " 1 0 1 C2 0 0 0 
    2823 48 5.15536 13.6984 3.9725 184 " " " " A 21 0 0 "GLU " " HB2" " " 1 0 1 C2 0 0 0 
    2824 48 5.64514 15.0595 5.71914 184 " " " " A 21 0 0 "GLU " " HG3" " " 1 0 1 C2 0 0 0 
    2825 48 4.39163 16.1489 5.0247 184 " " " " A 21 0 0 "GLU " " HG2" " " 1 0 1 C2 0 0 0 
    2826 40 3.71795 13.214 1.20247 185 " " " " A 43 0 0 "ASP " " N  " " " 7 0 1 C2 0 0 0 
    2827 14 3.51595 12.4067 -0.051082 185 " " " " A 2 0 0 "ASP " " CA " " " 6 0 1 C2 0 0 0 
    2828 14 2.61376 13.1093 -1.11013 185 " " " " A 2 0 0 "ASP " " C  " " " 6 0 1 C2 0 0 0 
    2829 23 3.0722 13.3067 -2.23027 185 " " " " A 70 0 0 "ASP " " O  " " " 8 0 1 C2 0 0 0 
    2830 14 3.064 10.9437 0.182774 185 " " " " A 2 0 0 "ASP " " CB " " " 6 0 1 C2 0 0 0 
    2831 14 4.16246 10.0631 0.838425 185 " " " " A 2 0 0 "ASP " " CG " " " 6 0 1 C2 0 0 0 
    2832 23 5.35072 10.2217 0.4774 185 " " " " A 70 0 0 "ASP " " OD1" " " 8 0 1 C2 0 0 0 
    2833 23 3.8581 9.18752 1.62243 185 " " " " A 70 0 0 "ASP " " OD2" " " 8 0 1 C2 0 0 0 
    2834 48 3.69707 12.6895 2.06539 185 " " " " A 21 0 0 "ASP " " H  " " " 1 0 1 C2 0 0 0 
    2835 48 4.51949 12.505 -0.46502 185 " " " " A 21 0 0 "ASP " " HA " " " 1 0 1 C2 0 0 0 
    2836 48 2.99645 10.5494 -0.831158 185 " " " " A 21 0 0 "ASP " " HB3" " " 1 0 1 C2 0 0 0 
    2837 48 2.11838 10.8474 0.716272 185 " " " " A 21 0 0 "ASP " " HB2" " " 1 0 1 C2 0 0 0 
    2838 40 1.38928 13.5067 -0.688809 186 " " " " A 43 0 0 "GLN " " N  " " " 7 0 1 C2 0 0 0 
    2839 14 0.35455 14.1891 -1.53783 186 " " " " A 2 0 0 "GLN " " CA " " " 6 0 1 C2 0 0 0 
    2840 14 0.88566 15.615 -1.94425 186 " " " " A 2 0 0 "GLN " " C  " " " 6 0 1 C2 0 0 0 
    2841 23 0.826058 15.9588 -3.13607 186 " " " " A 70 0 0 "GLN " " O  " " " 8 0 1 C2 0 0 0 
    2842 14 -0.951564 14.3531 -0.719565 186 " " " " A 2 0 0 "GLN " " CB " " " 6 0 1 C2 0 0 0 
    2843 14 -1.63125 13.0004 -0.332188 186 " " " " A 2 0 0 "GLN " " CG " " " 6 0 1 C2 0 0 0 
    2844 14 -2.38518 12.5188 -1.55717 186 " " " " A 2 0 0 "GLN " " CD " " " 6 0 1 C2 0 0 0 
    2845 23 -3.35729 13.1633 -1.93468 186 " " " " A 70 0 0 "GLN " " OE1" " " 8 0 1 C2 0 0 0 
    2846 40 -2.02593 11.3832 -2.02628 186 " " " " A 43 0 0 "GLN " " NE2" " " 7 0 1 C2 0 0 0 
    2847 48 1.22925 13.4037 0.303105 186 " " " " A 21 0 0 "GLN " " H  " " " 1 0 1 C2 0 0 0 
    2848 48 0.167135 13.6935 -2.49037 186 " " " " A 21 0 0 "GLN " " HA " " " 1 0 1 C2 0 0 0 
    2849 48 -1.61413 15.1024 -1.15281 186 " " " " A 21 0 0 "GLN " " HB3" " " 1 0 1 C2 0 0 0 
    2850 48 -0.592763 14.8094 0.203014 186 " " " " A 21 0 0 "GLN " " HB2" " " 1 0 1 C2 0 0 0 
    2851 48 -2.31697 13.0342 0.514418 186 " " " " A 21 0 0 "GLN " " HG3" " " 1 0 1 C2 0 0 0 
    2852 48 -0.804467 12.3251 -0.112048 186 " " " " A 21 0 0 "GLN " " HG2" " " 1 0 1 C2 0 0 0 
    2853 48 -2.37672 11.0243 -2.90278 186 " " " " A 21 0 0 "GLN " HE22 " " 1 0 1 C2 0 0 0 
    2854 48 -1.20517 10.902 -1.68721 186 " " " " A 21 0 0 "GLN " HE21 " " 1 0 1 C2 0 0 0 
    2855 40 1.43045 16.3239 -0.943951 187 " " " " A 43 0 0 "LYS " " N  " " " 7 0 1 C2 0 0 0 
    2856 14 1.9804 17.6405 -1.12107 187 " " " " A 2 0 0 "LYS " " CA " " " 6 0 1 C2 0 0 0 
    2857 14 3.14477 17.6895 -2.15784 187 " " " " A 2 0 0 "LYS " " C  " " " 6 0 1 C2 0 0 0 
    2858 23 3.0464 18.5632 -3.02641 187 " " " " A 70 0 0 "LYS " " O  " " " 8 0 1 C2 0 0 0 
    2859 14 2.46694 18.2642 0.198333 187 " " " " A 2 0 0 "LYS " " CB " " " 6 0 1 C2 0 0 0 
    2860 14 3.24001 19.6165 0.118676 187 " " " " A 2 0 0 "LYS " " CG " " " 6 0 1 C2 0 0 0 
    2861 14 2.50708 20.7953 -0.531977 187 " " " " A 2 0 0 "LYS " " CD " " " 6 0 1 C2 0 0 0 
    2862 14 3.37709 21.6539 -1.52426 187 " " " " A 2 0 0 "LYS " " CE " " " 6 0 1 C2 0 0 0 
    2863 40 2.52449 22.2758 -2.44801 187 " " " " A 43 0 0 "LYS " " NZ " " " 7 0 1 C2 0 0 0 
    2864 48 1.36255 15.8707 -0.043877 187 " " " " A 21 0 0 "LYS " " H  " " " 1 0 1 C2 0 0 0 
    2865 48 1.23917 18.2162 -1.67537 187 " " " " A 21 0 0 "LYS " " HA " " " 1 0 1 C2 0 0 0 
    2866 48 3.12649 17.4905 0.591416 187 " " " " A 21 0 0 "LYS " " HB3" " " 1 0 1 C2 0 0 0 
    2867 48 1.53702 18.3136 0.764824 187 " " " " A 21 0 0 "LYS " " HB2" " " 1 0 1 C2 0 0 0 
    2868 48 4.12414 19.3941 -0.478776 187 " " " " A 21 0 0 "LYS " " HG3" " " 1 0 1 C2 0 0 0 
    2869 48 3.53144 19.8857 1.13392 187 " " " " A 21 0 0 "LYS " " HG2" " " 1 0 1 C2 0 0 0 
    2870 48 1.95093 21.4108 0.175152 187 " " " " A 21 0 0 "LYS " " HD3" " " 1 0 1 C2 0 0 0 
    2871 48 1.82922 20.2685 -1.20359 187 " " " " A 21 0 0 "LYS " " HD2" " " 1 0 1 C2 0 0 0 
    2872 48 4.08493 21.0749 -2.11737 187 " " " " A 21 0 0 "LYS " " HE3" " " 1 0 1 C2 0 0 0 
    2873 48 3.98445 22.2774 -0.868155 187 " " " " A 21 0 0 "LYS " " HE2" " " 1 0 1 C2 0 0 0 
    2874 48 2.07858 21.4858 -2.89217 187 " " " " A 21 0 0 "LYS " " HZ1" " " 1 0 1 C2 0 0 0 
    2875 48 1.77266 22.7834 -2.00403 187 " " " " A 21 0 0 "LYS " " HZ2" " " 1 0 1 C2 0 0 0 
    2876 48 2.94436 22.9127 -3.10987 187 " " " " A 21 0 0 "LYS " " HZ3" " " 1 0 1 C2 0 0 0 
    2877 40 4.05655 16.7485 -2.17698 188 " " " " A 43 0 0 "ARG " " N  " " " 7 0 1 C2 0 0 0 
    2878 14 5.16743 16.7681 -3.08008 188 " " " " A 2 0 0 "ARG " " CA " " " 6 0 1 C2 0 0 0 
    2879 14 4.85673 16.3639 -4.52512 188 " " " " A 2 0 0 "ARG " " C  " " " 6 0 1 C2 0 0 0 
    2880 23 5.46245 16.8418 -5.50938 188 " " " " A 70 0 0 "ARG " " O  " " " 8 0 1 C2 0 0 0 
    2881 14 6.18276 15.6863 -2.52549 188 " " " " A 2 0 0 "ARG " " CB " " " 6 0 1 C2 0 0 0 
    2882 14 7.54619 15.5019 -3.17701 188 " " " " A 2 0 0 "ARG " " CG " " " 6 0 1 C2 0 0 0 
    2883 14 8.2909 14.2883 -2.61214 188 " " " " A 2 0 0 "ARG " " CD " " " 6 0 1 C2 0 0 0 
    2884 40 8.28589 14.188 -1.11633 188 " " " " A 43 0 0 "ARG " " NE " " " 7 0 1 C2 0 0 0 
    2885 14 7.80305 13.2016 -0.326382 188 " " " " A 2 0 0 "ARG " " CZ " " " 6 0 1 C2 0 0 0 
    2886 40 7.77271 13.2438 1.03297 188 " " " " A 43 0 0 "ARG " " NH1" " " 7 0 1 C2 0 0 0 
    2887 40 7.29577 12.0981 -0.837011 188 " " " " A 43 0 0 "ARG " " NH2" " " 7 0 1 C2 0 0 0 
    2888 48 4.05041 16.1354 -1.37437 188 " " " " A 21 0 0 "ARG " " H  " " " 1 0 1 C2 0 0 0 
    2889 48 5.54151 17.7901 -3.14039 188 " " " " A 21 0 0 "ARG " " HA " " " 1 0 1 C2 0 0 0 
    2890 48 5.67638 14.7356 -2.69202 188 " " " " A 21 0 0 "ARG " " HB3" " " 1 0 1 C2 0 0 0 
    2891 48 6.13662 15.7778 -1.44032 188 " " " " A 21 0 0 "ARG " " HB2" " " 1 0 1 C2 0 0 0 
    2892 48 8.11166 16.4334 -3.15202 188 " " " " A 21 0 0 "ARG " " HG3" " " 1 0 1 C2 0 0 0 
    2893 48 7.50151 15.2519 -4.23701 188 " " " " A 21 0 0 "ARG " " HG2" " " 1 0 1 C2 0 0 0 
    2894 48 9.32966 14.1288 -2.90136 188 " " " " A 21 0 0 "ARG " " HD3" " " 1 0 1 C2 0 0 0 
    2895 48 7.80611 13.4082 -3.03446 188 " " " " A 21 0 0 "ARG " " HD2" " " 1 0 1 C2 0 0 0 
    2896 48 8.63221 14.9998 -0.625433 188 " " " " A 21 0 0 "ARG " " HE " " " 1 0 1 C2 0 0 0 
    2897 48 7.33263 12.4778 1.52255 188 " " " " A 21 0 0 "ARG " HH12 " " 1 0 1 C2 0 0 0 
    2898 48 8.04751 14.0926 1.50644 188 " " " " A 21 0 0 "ARG " HH11 " " 1 0 1 C2 0 0 0 
    2899 48 6.70735 11.4438 -0.341173 188 " " " " A 21 0 0 "ARG " HH22 " " 1 0 1 C2 0 0 0 
    2900 48 7.19402 11.9705 -1.83375 188 " " " " A 21 0 0 "ARG " HH21 " " 1 0 1 C2 0 0 0 
    2901 40 3.72015 15.5942 -4.621 189 " " " " A 43 0 0 "ALA " " N  " " " 7 0 1 C2 0 0 0 
    2902 14 3.30062 15.0284 -5.88733 189 " " " " A 2 0 0 "ALA " " CA " " " 6 0 1 C2 0 0 0 
    2903 14 2.82612 16.1093 -6.88529 189 " " " " A 2 0 0 "ALA " " C  " " " 6 0 1 C2 0 0 0 
    2904 23 3.18129 16.1149 -8.03715 189 " " " " A 70 0 0 "ALA " " O  " " " 8 0 1 C2 0 0 0 
    2905 14 2.16088 14.0547 -5.5663 189 " " " " A 2 0 0 "ALA " " CB " " " 6 0 1 C2 0 0 0 
    2906 48 3.21234 15.3746 -3.77601 189 " " " " A 21 0 0 "ALA " " H  " " " 1 0 1 C2 0 0 0 
    2907 48 4.05271 14.5143 -6.48585 189 " " " " A 21 0 0 "ALA " " HA " " " 1 0 1 C2 0 0 0 
    2908 48 2.5004 13.2667 -4.89413 189 " " " " A 21 0 0 "ALA " " HB1" " " 1 0 1 C2 0 0 0 
    2909 48 1.30062 14.6237 -5.21365 189 " " " " A 21 0 0 "ALA " " HB2" " " 1 0 1 C2 0 0 0 
    2910 48 1.85511 13.5132 -6.46147 189 " " " " A 21 0 0 "ALA " " HB3" " " 1 0 1 C2 0 0 0 
    2911 40 2.16051 17.1065 -6.29823 190 " " " " A 43 0 0 "GLU " " N  " " " 7 0 1 C2 0 0 0 
    2912 14 1.7767 18.3557 -7.02594 190 " " " " A 2 0 0 "GLU " " CA " " " 6 0 1 C2 0 0 0 
    2913 14 2.99587 19.123 -7.61435 190 " " " " A 2 0 0 "GLU " " C  " " " 6 0 1 C2 0 0 0 
    2914 23 2.8395 20.1264 -8.29958 190 " " " " A 70 0 0 "GLU " " O  " " " 8 0 1 C2 0 0 0 
    2915 14 1.04343 19.394 -6.03852 190 " " " " A 2 0 0 "GLU " " CB " " " 6 0 1 C2 0 0 0 
    2916 14 -0.034433 18.8033 -5.08337 190 " " " " A 2 0 0 "GLU " " CG " " " 6 0 1 C2 0 0 0 
    2917 14 -0.273553 19.6904 -3.89099 190 " " " " A 2 0 0 "GLU " " CD " " " 6 0 1 C2 0 0 0 
    2918 23 0.421583 20.739 -3.67862 190 " " " " A 70 0 0 "GLU " " OE1" " " 8 0 1 C2 0 0 0 
    2919 23 -1.22141 19.3593 -3.15483 190 " " " " A 70 0 0 "GLU " " OE2" " " 8 0 1 C2 0 0 0 
    2920 48 1.84722 17.0628 -5.33904 190 " " " " A 21 0 0 "GLU " " H  " " " 1 0 1 C2 0 0 0 
    2921 48 1.0617 18.1333 -7.81804 190 " " " " A 21 0 0 "GLU " " HA " " " 1 0 1 C2 0 0 0 
    2922 48 0.857496 20.3545 -6.51904 190 " " " " A 21 0 0 "GLU " " HB3" " " 1 0 1 C2 0 0 0 
    2923 48 1.91787 19.6555 -5.44264 190 " " " " A 21 0 0 "GLU " " HB2" " " 1 0 1 C2 0 0 0 
    2924 48 0.32302 17.8277 -4.75402 190 " " " " A 21 0 0 "GLU " " HG3" " " 1 0 1 C2 0 0 0 
    2925 48 -0.995917 18.762 -5.59517 190 " " " " A 21 0 0 "GLU " " HG2" " " 1 0 1 C2 0 0 0 
    2926 40 4.18884 18.8633 -7.04199 191 " " " " A 43 0 0 "VAL " " N  " " " 7 0 1 C2 0 0 0 
    2927 14 5.34864 19.6533 -7.48778 191 " " " " A 2 0 0 "VAL " " CA " " " 6 0 1 C2 0 0 0 
    2928 14 6.33301 18.8584 -8.35186 191 " " " " A 2 0 0 "VAL " " C  " " " 6 0 1 C2 0 0 0 
    2929 23 6.93837 19.2956 -9.28157 191 " " " " A 70 0 0 "VAL " " O  " " " 8 0 1 C2 0 0 0 
    2930 14 6.13599 20.114 -6.22996 191 " " " " A 2 0 0 "VAL " " CB " " " 6 0 1 C2 0 0 0 
    2931 14 7.31749 21.0725 -6.46361 191 " " " " A 2 0 0 "VAL " " CG1" " " 6 0 1 C2 0 0 0 
    2932 14 5.15873 20.8436 -5.19301 191 " " " " A 2 0 0 "VAL " " CG2" " " 6 0 1 C2 0 0 0 
    2933 48 4.29539 18.3393 -6.18518 191 " " " " A 21 0 0 "VAL " " H  " " " 1 0 1 C2 0 0 0 
    2934 48 5.09222 20.5217 -8.0947 191 " " " " A 21 0 0 "VAL " " HA " " " 1 0 1 C2 0 0 0 
    2935 48 6.51005 19.2631 -5.66057 191 " " " " A 21 0 0 "VAL " " HB " " " 1 0 1 C2 0 0 0 
    2936 48 7.90576 21.2325 -5.56003 191 " " " " A 21 0 0 "VAL " HG11 " " 1 0 1 C2 0 0 0 
    2937 48 8.10142 20.6755 -7.10854 191 " " " " A 21 0 0 "VAL " HG12 " " 1 0 1 C2 0 0 0 
    2938 48 6.9573 22.0133 -6.87984 191 " " " " A 21 0 0 "VAL " HG13 " " 1 0 1 C2 0 0 0 
    2939 48 5.67525 21.0011 -4.24616 191 " " " " A 21 0 0 "VAL " HG21 " " 1 0 1 C2 0 0 0 
    2940 48 4.75384 21.727 -5.68674 191 " " " " A 21 0 0 "VAL " HG22 " " 1 0 1 C2 0 0 0 
    2941 48 4.35386 20.1752 -4.88712 191 " " " " A 21 0 0 "VAL " HG23 " " 1 0 1 C2 0 0 0 
    2942 40 6.4391 17.5966 -7.98131 192 " " " " A 43 0 0 "ALA " " N  " " " 7 0 1 C2 0 0 0 
    2943 14 7.46685 16.6882 -8.45733 192 " " " " A 2 0 0 "ALA " " CA " " " 6 0 1 C2 0 0 0 
    2944 14 6.8855 16.1458 -9.75505 192 " " " " A 2 0 0 "ALA " " C  " " " 6 0 1 C2 0 0 0 
    2945 23 7.49108 16.2257 -10.8144 192 " " " " A 70 0 0 "ALA " " O  " " " 8 0 1 C2 0 0 0 
    2946 14 7.61641 15.4716 -7.60892 192 " " " " A 2 0 0 "ALA " " CB " " " 6 0 1 C2 0 0 0 
    2947 48 5.97577 17.2757 -7.14321 192 " " " " A 21 0 0 "ALA " " H  " " " 1 0 1 C2 0 0 0 
    2948 48 8.44601 17.0695 -8.7471 192 " " " " A 21 0 0 "ALA " " HA " " " 1 0 1 C2 0 0 0 
    2949 48 8.11381 14.5937 -8.02131 192 " " " " A 21 0 0 "ALA " " HB1" " " 1 0 1 C2 0 0 0 
    2950 48 8.12113 15.7095 -6.67259 192 " " " " A 21 0 0 "ALA " " HB2" " " 1 0 1 C2 0 0 0 
    2951 48 6.73092 14.978 -7.20847 192 " " " " A 21 0 0 "ALA " " HB3" " " 1 0 1 C2 0 0 0 
    2952 40 5.63561 15.5682 -9.76484 193 " " " " A 43 0 0 "ALA " " N  " " " 7 0 1 C2 0 0 0 
    2953 14 5.11989 14.7869 -10.8394 193 " " " " A 2 0 0 "ALA " " CA " " " 6 0 1 C2 0 0 0 
    2954 14 4.187 15.5645 -11.8179 193 " " " " A 2 0 0 "ALA " " C  " " " 6 0 1 C2 0 0 0 
    2955 23 4.43254 15.5195 -13.0471 193 " " " " A 70 0 0 "ALA " " O  " " " 8 0 1 C2 0 0 0 
    2956 14 4.30691 13.6566 -10.2513 193 " " " " A 2 0 0 "ALA " " CB " " " 6 0 1 C2 0 0 0 
    2957 48 5.08009 15.7628 -8.94409 193 " " " " A 21 0 0 "ALA " " H  " " " 1 0 1 C2 0 0 0 
    2958 48 5.98152 14.4095 -11.3901 193 " " " " A 21 0 0 "ALA " " HA " " " 1 0 1 C2 0 0 0 
    2959 48 3.5353 14.0185 -9.57179 193 " " " " A 21 0 0 "ALA " " HB1" " " 1 0 1 C2 0 0 0 
    2960 48 3.80705 13.0331 -10.9926 193 " " " " A 21 0 0 "ALA " " HB2" " " 1 0 1 C2 0 0 0 
    2961 48 4.92521 13.0506 -9.58901 193 " " " " A 21 0 0 "ALA " " HB3" " " 1 0 1 C2 0 0 0 
    2962 40 3.14363 16.2182 -11.3121 194 " " " " A 43 0 0 "ILE " " N  " " " 7 0 1 C2 0 0 0 
    2963 14 2.15441 17.0392 -11.9785 194 " " " " A 2 0 0 "ILE " " CA " " " 6 0 1 C2 0 0 0 
    2964 14 2.77499 17.9051 -13.1165 194 " " " " A 2 0 0 "ILE " " C  " " " 6 0 1 C2 0 0 0 
    2965 23 2.40868 17.6479 -14.2471 194 " " " " A 70 0 0 "ILE " " O  " " " 8 0 1 C2 0 0 0 
    2966 14 1.2345 17.7918 -11.0504 194 " " " " A 2 0 0 "ILE " " CB " " " 6 0 1 C2 0 0 0 
    2967 14 0.236729 16.8754 -10.2141 194 " " " " A 2 0 0 "ILE " " CG1" " " 6 0 1 C2 0 0 0 
    2968 14 0.358611 18.8541 -11.7014 194 " " " " A 2 0 0 "ILE " " CG2" " " 6 0 1 C2 0 0 0 
    2969 14 -0.722546 15.9326 -10.9076 194 " " " " A 2 0 0 "ILE " " CD1" " " 6 0 1 C2 0 0 0 
    2970 48 3.10984 16.1662 -10.304 194 " " " " A 21 0 0 "ILE " " H  " " " 1 0 1 C2 0 0 0 
    2971 48 1.59746 16.2815 -12.5297 194 " " " " A 21 0 0 "ILE " " HA " " " 1 0 1 C2 0 0 0 
    2972 48 1.7882 18.3644 -10.3063 194 " " " " A 21 0 0 "ILE " " HB " " " 1 0 1 C2 0 0 0 
    2973 48 -0.415436 17.389 -9.50778 194 " " " " A 21 0 0 "ILE " HG13 " " 1 0 1 C2 0 0 0 
    2974 48 0.887634 16.271 -9.58235 194 " " " " A 21 0 0 "ILE " HG12 " " 1 0 1 C2 0 0 0 
    2975 48 0.979278 19.6272 -12.1543 194 " " " " A 21 0 0 "ILE " HG21 " " 1 0 1 C2 0 0 0 
    2976 48 -0.133947 18.3681 -12.5436 194 " " " " A 21 0 0 "ILE " HG22 " " 1 0 1 C2 0 0 0 
    2977 48 -0.166468 19.4286 -10.9383 194 " " " " A 21 0 0 "ILE " HG23 " " 1 0 1 C2 0 0 0 
    2978 48 -0.353639 15.4392 -11.8068 194 " " " " A 21 0 0 "ILE " HD11 " " 1 0 1 C2 0 0 0 
    2979 48 -1.06927 15.1841 -10.1952 194 " " " " A 21 0 0 "ILE " HD12 " " 1 0 1 C2 0 0 0 
    2980 48 -1.5873 16.5505 -11.1495 194 " " " " A 21 0 0 "ILE " HD13 " " 1 0 1 C2 0 0 0 
    2981 40 3.73826 18.8715 -12.8408 195 " " " " A 43 0 0 "PRO " " N  " " " 7 0 1 C2 0 0 0 
    2982 14 4.25434 19.6895 -13.9243 195 " " " " A 2 0 0 "PRO " " CA " " " 6 0 1 C2 0 0 0 
    2983 14 5.23947 18.9121 -14.8455 195 " " " " A 2 0 0 "PRO " " C  " " " 6 0 1 C2 0 0 0 
    2984 23 5.22086 19.0526 -16.0674 195 " " " " A 70 0 0 "PRO " " O  " " " 8 0 1 C2 0 0 0 
    2985 14 5.08521 20.8033 -13.2163 195 " " " " A 2 0 0 "PRO " " CB " " " 6 0 1 C2 0 0 0 
    2986 14 5.22964 20.3038 -11.7557 195 " " " " A 2 0 0 "PRO " " CG " " " 6 0 1 C2 0 0 0 
    2987 14 4.22109 19.2824 -11.5423 195 " " " " A 2 0 0 "PRO " " CD " " " 6 0 1 C2 0 0 0 
    2988 48 3.47377 20.1297 -14.5449 195 " " " " A 21 0 0 "PRO " " HA " " " 1 0 1 C2 0 0 0 
    2989 48 4.41524 21.6551 -13.0996 195 " " " " A 21 0 0 "PRO " " HB3" " " 1 0 1 C2 0 0 0 
    2990 48 5.98301 21.2319 -13.6617 195 " " " " A 21 0 0 "PRO " " HB2" " " 1 0 1 C2 0 0 0 
    2991 48 5.19922 21.1014 -11.0134 195 " " " " A 21 0 0 "PRO " " HG3" " " 1 0 1 C2 0 0 0 
    2992 48 6.15902 19.7358 -11.7149 195 " " " " A 21 0 0 "PRO " " HG2" " " 1 0 1 C2 0 0 0 
    2993 48 4.67781 18.508 -10.9261 195 " " " " A 21 0 0 "PRO " " HD2" " " 1 0 1 C2 0 0 0 
    2994 48 3.31295 19.6903 -11.0984 195 " " " " A 21 0 0 "PRO " " HD3" " " 1 0 1 C2 0 0 0 
    2995 40 6.05427 18.0173 -14.2235 196 " " " " A 43 0 0 "LEU " " N  " " " 7 0 1 C2 0 0 0 
    2996 14 7.06453 17.2883 -15.0034 196 " " " " A 2 0 0 "LEU " " CA " " " 6 0 1 C2 0 0 0 
    2997 14 6.46051 16.1495 -15.9603 196 " " " " A 2 0 0 "LEU " " C  " " " 6 0 1 C2 0 0 0 
    2998 23 7.03412 15.845 -16.9758 196 " " " " A 70 0 0 "LEU " " O  " " " 8 0 1 C2 0 0 0 
    2999 14 8.12881 16.7772 -14.0563 196 " " " " A 2 0 0 "LEU " " CB " " " 6 0 1 C2 0 0 0 
    3000 14 9.4293 16.4723 -14.8246 196 " " " " A 2 0 0 "LEU " " CG " " " 6 0 1 C2 0 0 0 
    3001 14 10.2401 17.7173 -15.0026 196 " " " " A 2 0 0 "LEU " " CD1" " " 6 0 1 C2 0 0 0 
    3002 14 10.2321 15.4048 -14.0929 196 " " " " A 2 0 0 "LEU " " CD2" " " 6 0 1 C2 0 0 0 
    3003 48 6.05836 17.8403 -13.2291 196 " " " " A 21 0 0 "LEU " " H  " " " 1 0 1 C2 0 0 0 
    3004 48 7.38901 18.0899 -15.6668 196 " " " " A 21 0 0 "LEU " " HA " " " 1 0 1 C2 0 0 0 
    3005 48 7.73363 15.8918 -13.5583 196 " " " " A 21 0 0 "LEU " " HB3" " " 1 0 1 C2 0 0 0 
    3006 48 8.39212 17.4368 -13.2295 196 " " " " A 21 0 0 "LEU " " HB2" " " 1 0 1 C2 0 0 0 
    3007 48 9.25162 16.1993 -15.8648 196 " " " " A 21 0 0 "LEU " " HG " " " 1 0 1 C2 0 0 0 
    3008 48 11.0634 17.6605 -15.7147 196 " " " " A 21 0 0 "LEU " HD11 " " 1 0 1 C2 0 0 0 
    3009 48 9.6844 18.5162 -15.4936 196 " " " " A 21 0 0 "LEU " HD12 " " 1 0 1 C2 0 0 0 
    3010 48 10.6257 18.2057 -14.1077 196 " " " " A 21 0 0 "LEU " HD13 " " 1 0 1 C2 0 0 0 
    3011 48 11.1782 15.1768 -14.584 196 " " " " A 21 0 0 "LEU " HD21 " " 1 0 1 C2 0 0 0 
    3012 48 10.2147 15.6701 -13.0358 196 " " " " A 21 0 0 "LEU " HD22 " " 1 0 1 C2 0 0 0 
    3013 48 9.73193 14.4405 -14.1831 196 " " " " A 21 0 0 "LEU " HD23 " " 1 0 1 C2 0 0 0 
    3014 40 5.30804 15.5477 -15.6539 197 " " " " A 43 0 0 "VAL " " N  " " " 7 0 1 C2 0 0 0 
    3015 14 4.57043 14.6691 -16.5432 197 " " " " A 2 0 0 "VAL " " CA " " " 6 0 1 C2 0 0 0 
    3016 14 3.97575 15.3784 -17.7819 197 " " " " A 2 0 0 "VAL " " C  " " " 6 0 1 C2 0 0 0 
    3017 23 3.95708 14.7579 -18.839 197 " " " " A 70 0 0 "VAL " " O  " " " 8 0 1 C2 0 0 0 
    3018 14 3.5588 13.7997 -15.7636 197 " " " " A 2 0 0 "VAL " " CB " " " 6 0 1 C2 0 0 0 
    3019 14 2.17024 14.4242 -15.662 197 " " " " A 2 0 0 "VAL " " CG1" " " 6 0 1 C2 0 0 0 
    3020 14 3.66124 12.2552 -16.1569 197 " " " " A 2 0 0 "VAL " " CG2" " " 6 0 1 C2 0 0 0 
    3021 48 4.9543 15.4049 -14.7187 197 " " " " A 21 0 0 "VAL " " H  " " " 1 0 1 C2 0 0 0 
    3022 48 5.30823 13.9968 -16.9811 197 " " " " A 21 0 0 "VAL " " HA " " " 1 0 1 C2 0 0 0 
    3023 48 3.96321 13.7099 -14.7554 197 " " " " A 21 0 0 "VAL " " HB " " " 1 0 1 C2 0 0 0 
    3024 48 1.56348 14.4173 -16.5675 197 " " " " A 21 0 0 "VAL " HG11 " " 1 0 1 C2 0 0 0 
    3025 48 1.5815 13.7876 -15.0016 197 " " " " A 21 0 0 "VAL " HG12 " " 1 0 1 C2 0 0 0 
    3026 48 2.15743 15.4436 -15.2762 197 " " " " A 21 0 0 "VAL " HG13 " " 1 0 1 C2 0 0 0 
    3027 48 4.62499 11.8468 -15.8528 197 " " " " A 21 0 0 "VAL " HG21 " " 1 0 1 C2 0 0 0 
    3028 48 2.93912 11.7036 -15.5549 197 " " " " A 21 0 0 "VAL " HG22 " " 1 0 1 C2 0 0 0 
    3029 48 3.33557 12.029 -17.1722 197 " " " " A 21 0 0 "VAL " HG23 " " 1 0 1 C2 0 0 0 
    3030 40 3.60226 16.6871 -17.6418 198 " " " " A 43 0 0 "ALA " " N  " " " 7 0 1 C2 0 0 0 
    3031 14 3.35857 17.6215 -18.7244 198 " " " " A 2 0 0 "ALA " " CA " " " 6 0 1 C2 0 0 0 
    3032 14 4.67462 17.8221 -19.5488 198 " " " " A 2 0 0 "ALA " " C  " " " 6 0 1 C2 0 0 0 
    3033 23 4.65445 17.8154 -20.7585 198 " " " " A 70 0 0 "ALA " " O  " " " 8 0 1 C2 0 0 0 
    3034 14 2.67553 18.8099 -18.0824 198 " " " " A 2 0 0 "ALA " " CB " " " 6 0 1 C2 0 0 0 
    3035 48 3.43163 16.9951 -16.6952 198 " " " " A 21 0 0 "ALA " " H  " " " 1 0 1 C2 0 0 0 
    3036 48 2.61962 17.1706 -19.3867 198 " " " " A 21 0 0 "ALA " " HA " " " 1 0 1 C2 0 0 0 
    3037 48 2.10121 19.5127 -18.686 198 " " " " A 21 0 0 "ALA " " HB1" " " 1 0 1 C2 0 0 0 
    3038 48 1.99309 18.453 -17.3111 198 " " " " A 21 0 0 "ALA " " HB2" " " 1 0 1 C2 0 0 0 
    3039 48 3.45393 19.2906 -17.4898 198 " " " " A 21 0 0 "ALA " " HB3" " " 1 0 1 C2 0 0 0 
    3040 40 5.85749 17.7978 -18.9566 199 " " " " A 43 0 0 "VAL " " N  " " " 7 0 1 C2 0 0 0 
    3041 14 7.16805 17.7613 -19.7219 199 " " " " A 2 0 0 "VAL " " CA " " " 6 0 1 C2 0 0 0 
    3042 14 7.36834 16.47 -20.5162 199 " " " " A 2 0 0 "VAL " " C  " " " 6 0 1 C2 0 0 0 
    3043 23 7.98335 16.4851 -21.5923 199 " " " " A 70 0 0 "VAL " " O  " " " 8 0 1 C2 0 0 0 
    3044 14 8.35185 18.1552 -18.834 199 " " " " A 2 0 0 "VAL " " CB " " " 6 0 1 C2 0 0 0 
    3045 14 9.69256 18.1609 -19.6601 199 " " " " A 2 0 0 "VAL " " CG1" " " 6 0 1 C2 0 0 0 
    3046 14 8.21362 19.5696 -18.285 199 " " " " A 2 0 0 "VAL " " CG2" " " 6 0 1 C2 0 0 0 
    3047 48 5.85938 17.6265 -17.9613 199 " " " " A 21 0 0 "VAL " " H  " " " 1 0 1 C2 0 0 0 
    3048 48 7.12419 18.5345 -20.4889 199 " " " " A 21 0 0 "VAL " " HA " " " 1 0 1 C2 0 0 0 
    3049 48 8.52692 17.5389 -17.9522 199 " " " " A 21 0 0 "VAL " " HB " " " 1 0 1 C2 0 0 0 
    3050 48 9.8838 17.1501 -20.0203 199 " " " " A 21 0 0 "VAL " HG11 " " 1 0 1 C2 0 0 0 
    3051 48 9.54829 18.7757 -20.5485 199 " " " " A 21 0 0 "VAL " HG12 " " 1 0 1 C2 0 0 0 
    3052 48 10.5255 18.5382 -19.0669 199 " " " " A 21 0 0 "VAL " HG13 " " 1 0 1 C2 0 0 0 
    3053 48 9.13136 19.8939 -17.7944 199 " " " " A 21 0 0 "VAL " HG21 " " 1 0 1 C2 0 0 0 
    3054 48 7.99774 20.3184 -19.0471 199 " " " " A 21 0 0 "VAL " HG22 " " 1 0 1 C2 0 0 0 
    3055 48 7.37264 19.6467 -17.5959 199 " " " " A 21 0 0 "VAL " HG23 " " 1 0 1 C2 0 0 0 
    3056 40 6.90839 15.3062 -19.9925 200 " " " " A 43 0 0 "VAL " " N  " " " 7 0 1 C2 0 0 0 
    3057 14 6.86079 13.9551 -20.6503 200 " " " " A 2 0 0 "VAL " " CA " " " 6 0 1 C2 0 0 0 
    3058 14 5.98622 13.9993 -21.9918 200 " " " " A 2 0 0 "VAL " " C  " " " 6 0 1 C2 0 0 0 
    3059 23 6.53512 13.6815 -23.0672 200 " " " " A 70 0 0 "VAL " " O  " " " 8 0 1 C2 0 0 0 
    3060 14 6.38177 12.8081 -19.7271 200 " " " " A 2 0 0 "VAL " " CB " " " 6 0 1 C2 0 0 0 
    3061 14 6.42224 11.4301 -20.3979 200 " " " " A 2 0 0 "VAL " " CG1" " " 6 0 1 C2 0 0 0 
    3062 14 7.30485 12.7226 -18.5136 200 " " " " A 2 0 0 "VAL " " CG2" " " 6 0 1 C2 0 0 0 
    3063 48 6.51058 15.2949 -19.0642 200 " " " " A 21 0 0 "VAL " " H  " " " 1 0 1 C2 0 0 0 
    3064 48 7.86633 13.7766 -21.0312 200 " " " " A 21 0 0 "VAL " " HA " " " 1 0 1 C2 0 0 0 
    3065 48 5.35666 13.0122 -19.4179 200 " " " " A 21 0 0 "VAL " " HB " " " 1 0 1 C2 0 0 0 
    3066 48 7.39435 11.3272 -20.8801 200 " " " " A 21 0 0 "VAL " HG11 " " 1 0 1 C2 0 0 0 
    3067 48 6.44686 10.6184 -19.6708 200 " " " " A 21 0 0 "VAL " HG12 " " 1 0 1 C2 0 0 0 
    3068 48 5.64467 11.1647 -21.1141 200 " " " " A 21 0 0 "VAL " HG13 " " 1 0 1 C2 0 0 0 
    3069 48 7.60251 13.6792 -18.0844 200 " " " " A 21 0 0 "VAL " HG21 " " 1 0 1 C2 0 0 0 
    3070 48 6.85822 12.1817 -17.6793 200 " " " " A 21 0 0 "VAL " HG22 " " 1 0 1 C2 0 0 0 
    3071 48 8.20219 12.1779 -18.8072 200 " " " " A 21 0 0 "VAL " HG23 " " 1 0 1 C2 0 0 0 
    3072 40 4.75779 14.4998 -21.9317 201 " " " " A 43 0 0 "LEU " " N  " " " 7 0 1 C2 0 0 0 
    3073 14 3.94198 14.6276 -23.0981 201 " " " " A 2 0 0 "LEU " " CA " " " 6 0 1 C2 0 0 0 
    3074 14 4.40356 15.6821 -24.0755 201 " " " " A 2 0 0 "LEU " " C  " " " 6 0 1 C2 0 0 0 
    3075 23 4.09611 15.6391 -25.2428 201 " " " " A 70 0 0 "LEU " " O  " " " 8 0 1 C2 0 0 0 
    3076 14 2.56132 14.9857 -22.5624 201 " " " " A 2 0 0 "LEU " " CB " " " 6 0 1 C2 0 0 0 
    3077 14 1.94048 14.0616 -21.5336 201 " " " " A 2 0 0 "LEU " " CG " " " 6 0 1 C2 0 0 0 
    3078 14 0.797255 14.7744 -20.7887 201 " " " " A 2 0 0 "LEU " " CD1" " " 6 0 1 C2 0 0 0 
    3079 14 1.23541 12.8719 -22.1609 201 " " " " A 2 0 0 "LEU " " CD2" " " 6 0 1 C2 0 0 0 
    3080 48 4.31762 14.8686 -21.1008 201 " " " " A 21 0 0 "LEU " " H  " " " 1 0 1 C2 0 0 0 
    3081 48 3.86164 13.6616 -23.5966 201 " " " " A 21 0 0 "LEU " " HA " " " 1 0 1 C2 0 0 0 
    3082 48 1.88354 15.2582 -23.3715 201 " " " " A 21 0 0 "LEU " " HB3" " " 1 0 1 C2 0 0 0 
    3083 48 2.63257 15.9552 -22.0693 201 " " " " A 21 0 0 "LEU " " HB2" " " 1 0 1 C2 0 0 0 
    3084 48 2.66832 13.7767 -20.7739 201 " " " " A 21 0 0 "LEU " " HG " " " 1 0 1 C2 0 0 0 
    3085 48 0.42717 14.1127 -20.0056 201 " " " " A 21 0 0 "LEU " HD11 " " 1 0 1 C2 0 0 0 
    3086 48 1.20647 15.6549 -20.2935 201 " " " " A 21 0 0 "LEU " HD12 " " 1 0 1 C2 0 0 0 
    3087 48 -0.025484 15.1448 -21.4003 201 " " " " A 21 0 0 "LEU " HD13 " " 1 0 1 C2 0 0 0 
    3088 48 1.87069 12.171 -22.7024 201 " " " " A 21 0 0 "LEU " HD21 " " 1 0 1 C2 0 0 0 
    3089 48 0.866097 12.2667 -21.333 201 " " " " A 21 0 0 "LEU " HD22 " " 1 0 1 C2 0 0 0 
    3090 48 0.326469 13.1066 -22.7148 201 " " " " A 21 0 0 "LEU " HD23 " " 1 0 1 C2 0 0 0 
    3091 40 5.2789 16.5666 -23.5803 202 " " " " A 43 0 0 "PHE " " N  " " " 7 0 1 C2 0 0 0 
    3092 14 6.01949 17.5907 -24.2903 202 " " " " A 2 0 0 "PHE " " CA " " " 6 0 1 C2 0 0 0 
    3093 14 7.3158 17.0726 -24.8448 202 " " " " A 2 0 0 "PHE " " C  " " " 6 0 1 C2 0 0 0 
    3094 23 7.85947 17.6666 -25.7661 202 " " " " A 70 0 0 "PHE " " O  " " " 8 0 1 C2 0 0 0 
    3095 14 6.43269 18.8104 -23.4789 202 " " " " A 2 0 0 "PHE " " CB " " " 6 0 1 C2 0 0 0 
    3096 14 5.57668 20.0197 -23.6954 202 " " " " A 2 0 0 "PHE " " CG " " " 6 0 1 C2 0 0 0 
    3097 14 6.12573 21.1392 -24.3981 202 " " " " A 2 0 0 "PHE " " CD1" " " 6 0 1 C2 0 0 0 
    3098 14 4.29622 20.0959 -23.1981 202 " " " " A 2 0 0 "PHE " " CD2" " " 6 0 1 C2 0 0 0 
    3099 14 5.38172 22.3495 -24.4221 202 " " " " A 2 0 0 "PHE " " CE1" " " 6 0 1 C2 0 0 0 
    3100 14 3.54572 21.3294 -23.243 202 " " " " A 2 0 0 "PHE " " CE2" " " 6 0 1 C2 0 0 0 
    3101 14 4.14579 22.493 -23.7709 202 " " " " A 2 0 0 "PHE " " CZ " " " 6 0 1 C2 0 0 0 
    3102 48 5.46491 16.5574 -22.5876 202 " " " " A 21 0 0 "PHE " " H  " " " 1 0 1 C2 0 0 0 
    3103 48 5.46626 17.8698 -25.187 202 " " " " A 21 0 0 "PHE " " HA " " " 1 0 1 C2 0 0 0 
    3104 48 7.47548 19.1271 -23.4983 202 " " " " A 21 0 0 "PHE " " HB3" " " 1 0 1 C2 0 0 0 
    3105 48 6.28687 18.5526 -22.4299 202 " " " " A 21 0 0 "PHE " " HB2" " " 1 0 1 C2 0 0 0 
    3106 48 7.02761 21.0954 -24.9906 202 " " " " A 21 0 0 "PHE " " HD1" " " 1 0 1 C2 0 0 0 
    3107 48 3.83982 19.27 -22.6728 202 " " " " A 21 0 0 "PHE " " HD2" " " 1 0 1 C2 0 0 0 
    3108 48 5.80875 23.1436 -25.0165 202 " " " " A 21 0 0 "PHE " " HE1" " " 1 0 1 C2 0 0 0 
    3109 48 2.51506 21.3545 -22.9213 202 " " " " A 21 0 0 "PHE " " HE2" " " 1 0 1 C2 0 0 0 
    3110 48 3.7358 23.4836 -23.9013 202 " " " " A 21 0 0 "PHE " " HZ " " " 1 0 1 C2 0 0 0 
    3111 40 7.78168 15.9201 -24.3995 203 " " " " A 43 0 0 "PHE " " N  " " " 7 0 1 C2 0 0 0 
    3112 14 8.98049 15.2683 -24.8893 203 " " " " A 2 0 0 "PHE " " CA " " " 6 0 1 C2 0 0 0 
    3113 14 8.62386 14.1566 -25.9147 203 " " " " A 2 0 0 "PHE " " C  " " " 6 0 1 C2 0 0 0 
    3114 23 9.41856 13.8126 -26.7898 203 " " " " A 70 0 0 "PHE " " O  " " " 8 0 1 C2 0 0 0 
    3115 14 9.75699 14.6848 -23.7074 203 " " " " A 2 0 0 "PHE " " CB " " " 6 0 1 C2 0 0 0 
    3116 14 11.2267 14.3039 -23.9871 203 " " " " A 2 0 0 "PHE " " CG " " " 6 0 1 C2 0 0 0 
    3117 14 12.3483 15.1657 -23.8178 203 " " " " A 2 0 0 "PHE " " CD1" " " 6 0 1 C2 0 0 0 
    3118 14 11.5223 12.9875 -24.3361 203 " " " " A 2 0 0 "PHE " " CD2" " " 6 0 1 C2 0 0 0 
    3119 14 13.7103 14.771 -23.9968 203 " " " " A 2 0 0 "PHE " " CE1" " " 6 0 1 C2 0 0 0 
    3120 14 12.8839 12.524 -24.584 203 " " " " A 2 0 0 "PHE " " CE2" " " 6 0 1 C2 0 0 0 
    3121 14 13.8897 13.4491 -24.4589 203 " " " " A 2 0 0 "PHE " " CZ " " " 6 0 1 C2 0 0 0 
    3122 48 7.34739 15.4474 -23.6198 203 " " " " A 21 0 0 "PHE " " H  " " " 1 0 1 C2 0 0 0 
    3123 48 9.60983 16.0515 -25.3119 203 " " " " A 21 0 0 "PHE " " HA " " " 1 0 1 C2 0 0 0 
    3124 48 9.2222 13.833 -23.2873 203 " " " " A 21 0 0 "PHE " " HB3" " " 1 0 1 C2 0 0 0 
    3125 48 9.95387 15.4134 -22.921 203 " " " " A 21 0 0 "PHE " " HB2" " " 1 0 1 C2 0 0 0 
    3126 48 12.133 16.2043 -23.6144 203 " " " " A 21 0 0 "PHE " " HD1" " " 1 0 1 C2 0 0 0 
    3127 48 10.6907 12.3404 -24.5727 203 " " " " A 21 0 0 "PHE " " HD2" " " 1 0 1 C2 0 0 0 
    3128 48 14.5041 15.4926 -23.8716 203 " " " " A 21 0 0 "PHE " " HE1" " " 1 0 1 C2 0 0 0 
    3129 48 13.0757 11.5375 -24.9794 203 " " " " A 21 0 0 "PHE " " HE2" " " 1 0 1 C2 0 0 0 
    3130 48 14.9211 13.2238 -24.6864 203 " " " " A 21 0 0 "PHE " " HZ " " " 1 0 1 C2 0 0 0 
    3131 40 7.3273 13.7926 -26.0372 204 " " " " A 43 0 0 "VAL " " N  " " " 7 0 1 C2 0 0 0 
    3132 14 6.68427 13.0663 -27.0907 204 " " " " A 2 0 0 "VAL " " CA " " " 6 0 1 C2 0 0 0 
    3133 14 6.21027 14.1057 -28.0839 204 " " " " A 2 0 0 "VAL " " C  " " " 6 0 1 C2 0 0 0 
    3134 23 6.97357 14.3533 -29.0433 204 " " " " A 70 0 0 "VAL " " O  " " " 8 0 1 C2 0 0 0 
    3135 14 5.52367 12.172 -26.5702 204 " " " " A 2 0 0 "VAL " " CB " " " 6 0 1 C2 0 0 0 
    3136 14 4.97234 11.2496 -27.6849 204 " " " " A 2 0 0 "VAL " " CG1" " " 6 0 1 C2 0 0 0 
    3137 14 6.00797 11.3138 -25.3304 204 " " " " A 2 0 0 "VAL " " CG2" " " 6 0 1 C2 0 0 0 
    3138 48 6.73615 14.0331 -25.2544 204 " " " " A 21 0 0 "VAL " " H  " " " 1 0 1 C2 0 0 0 
    3139 48 7.53061 12.5393 -27.5313 204 " " " " A 21 0 0 "VAL " " HA " " " 1 0 1 C2 0 0 0 
    3140 48 4.74579 12.7869 -26.1176 204 " " " " A 21 0 0 "VAL " " HB " " " 1 0 1 C2 0 0 0 
    3141 48 4.55098 10.3614 -27.2141 204 " " " " A 21 0 0 "VAL " HG11 " " 1 0 1 C2 0 0 0 
    3142 48 4.13282 11.7408 -28.1768 204 " " " " A 21 0 0 "VAL " HG12 " " 1 0 1 C2 0 0 0 
    3143 48 5.65831 11.1384 -28.5247 204 " " " " A 21 0 0 "VAL " HG13 " " 1 0 1 C2 0 0 0 
    3144 48 5.61519 10.2989 -25.2685 204 " " " " A 21 0 0 "VAL " HG21 " " 1 0 1 C2 0 0 0 
    3145 48 7.08506 11.3363 -25.1646 204 " " " " A 21 0 0 "VAL " HG22 " " 1 0 1 C2 0 0 0 
    3146 48 5.54179 11.8061 -24.4769 204 " " " " A 21 0 0 "VAL " HG23 " " 1 0 1 C2 0 0 0 
    3147 40 5.00673 14.7478 -27.8636 205 " " " " A 43 0 0 "PHE " " N  " " " 7 0 1 C2 0 0 0 
    3148 14 4.31195 15.6721 -28.8096 205 " " " " A 2 0 0 "PHE " " CA " " " 6 0 1 C2 0 0 0 
    3149 14 5.0351 17.0563 -28.9287 205 " " " " A 2 0 0 "PHE " " C  " " " 6 0 1 C2 0 0 0 
    3150 23 5.25773 17.7948 -27.9656 205 " " " " A 70 0 0 "PHE " " O  " " " 8 0 1 C2 0 0 0 
    3151 14 2.83054 15.9493 -28.3116 205 " " " " A 2 0 0 "PHE " " CB " " " 6 0 1 C2 0 0 0 
    3152 14 1.90343 14.7627 -28.2452 205 " " " " A 2 0 0 "PHE " " CG " " " 6 0 1 C2 0 0 0 
    3153 14 1.81798 13.8801 -29.319 205 " " " " A 2 0 0 "PHE " " CD1" " " 6 0 1 C2 0 0 0 
    3154 14 1.23871 14.5307 -27.054 205 " " " " A 2 0 0 "PHE " " CD2" " " 6 0 1 C2 0 0 0 
    3155 14 0.937026 12.7649 -29.184 205 " " " " A 2 0 0 "PHE " " CE1" " " 6 0 1 C2 0 0 0 
    3156 14 0.34357 13.4595 -26.8785 205 " " " " A 2 0 0 "PHE " " CE2" " " 6 0 1 C2 0 0 0 
    3157 14 0.254531 12.5871 -27.9676 205 " " " " A 2 0 0 "PHE " " CZ " " " 6 0 1 C2 0 0 0 
    3158 48 4.69334 14.8382 -26.9077 205 " " " " A 21 0 0 "PHE " " H  " " " 1 0 1 C2 0 0 0 
    3159 48 4.31566 15.1869 -29.7856 205 " " " " A 21 0 0 "PHE " " HA " " " 1 0 1 C2 0 0 0 
    3160 48 2.39669 16.7314 -28.9347 205 " " " " A 21 0 0 "PHE " " HB3" " " 1 0 1 C2 0 0 0 
    3161 48 2.86566 16.4742 -27.357 205 " " " " A 21 0 0 "PHE " " HB2" " " 1 0 1 C2 0 0 0 
    3162 48 2.38415 14.0956 -30.2131 205 " " " " A 21 0 0 "PHE " " HD1" " " 1 0 1 C2 0 0 0 
    3163 48 1.29307 15.2964 -26.2943 205 " " " " A 21 0 0 "PHE " " HD2" " " 1 0 1 C2 0 0 0 
    3164 48 0.800486 12.0112 -29.9454 205 " " " " A 21 0 0 "PHE " " HE1" " " 1 0 1 C2 0 0 0 
    3165 48 -0.257999 13.4403 -25.9817 205 " " " " A 21 0 0 "PHE " " HE2" " " 1 0 1 C2 0 0 0 
    3166 48 -0.485517 11.8053 -28.0545 205 " " " " A 21 0 0 "PHE " " HZ " " " 1 0 1 C2 0 0 0 
    3167 40 5.3103 17.461 -30.1633 206 " " " " A 43 0 0 "GLY " " N  " " " 7 0 1 C2 0 0 0 
    3168 14 5.78238 18.7594 -30.4965 206 " " " " A 2 0 0 "GLY " " CA " " " 6 0 1 C2 0 0 0 
    3169 14 4.79217 19.9048 -30.5873 206 " " " " A 2 0 0 "GLY " " C  " " " 6 0 1 C2 0 0 0 
    3170 23 5.17183 20.9623 -31.0969 206 " " " " A 70 0 0 "GLY " " O  " " " 8 0 1 C2 0 0 0 
    3171 48 5.17341 16.9051 -30.9954 206 " " " " A 21 0 0 "GLY " " H  " " " 1 0 1 C2 0 0 0 
    3172 48 6.41875 18.6539 -31.3751 206 " " " " A 21 0 0 "GLY " " HA3" " " 1 0 1 C2 0 0 0 
    3173 48 6.53085 18.9818 -29.7359 206 " " " " A 21 0 0 "GLY " " HA2" " " 1 0 1 C2 0 0 0 
    3174 40 3.54766 19.7406 -30.1317 207 " " " " A 43 0 0 "THR " " N  " " " 7 0 1 C2 0 0 0 
    3175 14 2.47159 20.6994 -30.0054 207 " " " " A 2 0 0 "THR " " CA " " " 6 0 1 C2 0 0 0 
    3176 14 1.94351 20.6562 -28.5225 207 " " " " A 2 0 0 "THR " " C  " " " 6 0 1 C2 0 0 0 
    3177 23 1.97543 19.6015 -27.9184 207 " " " " A 70 0 0 "THR " " O  " " " 8 0 1 C2 0 0 0 
    3178 14 1.45607 20.4407 -31.1357 207 " " " " A 2 0 0 "THR " " CB " " " 6 0 1 C2 0 0 0 
    3179 23 0.524584 21.4142 -31.1102 207 " " " " A 70 0 0 "THR " " OG1" " " 8 0 1 C2 0 0 0 
    3180 14 0.6845 19.0924 -31.1883 207 " " " " A 2 0 0 "THR " " CG2" " " 6 0 1 C2 0 0 0 
    3181 48 3.33135 18.9622 -29.5256 207 " " " " A 21 0 0 "THR " " H  " " " 1 0 1 C2 0 0 0 
    3182 48 2.89438 21.6838 -30.2061 207 " " " " A 21 0 0 "THR " " HA " " " 1 0 1 C2 0 0 0 
    3183 48 2.01366 20.3914 -32.071 207 " " " " A 21 0 0 "THR " " HB " " " 1 0 1 C2 0 0 0 
    3184 48 0.992031 22.2338 -31.0587 207 " " " " A 21 0 0 "THR " " HG1" " " 1 0 1 C2 0 0 0 
    3185 48 -0.110806 19.1189 -30.4434 207 " " " " A 21 0 0 "THR " HG21 " " 1 0 1 C2 0 0 0 
    3186 48 0.259301 18.8494 -32.162 207 " " " " A 21 0 0 "THR " HG22 " " 1 0 1 C2 0 0 0 
    3187 48 1.39909 18.3125 -30.9253 207 " " " " A 21 0 0 "THR " HG23 " " 1 0 1 C2 0 0 0 
    3188 40 1.42786 21.8152 -28.0935 208 " " " " A 43 0 0 "VAL " " N  " " " 7 0 1 C2 0 0 0 
    3189 14 1.02609 22.0776 -26.7075 208 " " " " A 2 0 0 "VAL " " CA " " " 6 0 1 C2 0 0 0 
    3190 14 -0.291776 21.3512 -26.5093 208 " " " " A 2 0 0 "VAL " " C  " " " 6 0 1 C2 0 0 0 
    3191 23 -0.393139 20.586 -25.5797 208 " " " " A 70 0 0 "VAL " " O  " " " 8 0 1 C2 0 0 0 
    3192 14 0.951371 23.6735 -26.541 208 " " " " A 2 0 0 "VAL " " CB " " " 6 0 1 C2 0 0 0 
    3193 14 0.637504 24.1276 -25.052 208 " " " " A 2 0 0 "VAL " " CG1" " " 6 0 1 C2 0 0 0 
    3194 14 2.39235 24.294 -26.8951 208 " " " " A 2 0 0 "VAL " " CG2" " " 6 0 1 C2 0 0 0 
    3195 48 1.64597 22.5604 -28.7394 208 " " " " A 21 0 0 "VAL " " H  " " " 1 0 1 C2 0 0 0 
    3196 48 1.74288 21.622 -26.0244 208 " " " " A 21 0 0 "VAL " " HA " " " 1 0 1 C2 0 0 0 
    3197 48 0.163252 24.0564 -27.1893 208 " " " " A 21 0 0 "VAL " " HB " " " 1 0 1 C2 0 0 0 
    3198 48 1.45877 24.6231 -24.5342 208 " " " " A 21 0 0 "VAL " HG11 " " 1 0 1 C2 0 0 0 
    3199 48 -0.170807 24.857 -25.1037 208 " " " " A 21 0 0 "VAL " HG12 " " 1 0 1 C2 0 0 0 
    3200 48 0.286543 23.2988 -24.4372 208 " " " " A 21 0 0 "VAL " HG13 " " 1 0 1 C2 0 0 0 
    3201 48 3.10156 24.0152 -26.1157 208 " " " " A 21 0 0 "VAL " HG21 " " 1 0 1 C2 0 0 0 
    3202 48 2.82056 24.0282 -27.8616 208 " " " " A 21 0 0 "VAL " HG22 " " 1 0 1 C2 0 0 0 
    3203 48 2.38064 25.383 -26.8518 208 " " " " A 21 0 0 "VAL " HG23 " " 1 0 1 C2 0 0 0 
    3204 40 -1.25489 21.567 -27.3498 209 " " " " A 43 0 0 "ILE " " N  " " " 7 0 1 C2 0 0 0 
    3205 14 -2.66518 21.1248 -27.4132 209 " " " " A 2 0 0 "ILE " " CA " " " 6 0 1 C2 0 0 0 
    3206 14 -2.7742 19.6092 -27.2013 209 " " " " A 2 0 0 "ILE " " C  " " " 6 0 1 C2 0 0 0 
    3207 23 -3.58247 19.1675 -26.354 209 " " " " A 70 0 0 "ILE " " O  " " " 8 0 1 C2 0 0 0 
    3208 14 -3.23573 21.6374 -28.7597 209 " " " " A 2 0 0 "ILE " " CB " " " 6 0 1 C2 0 0 0 
    3209 14 -3.07476 23.1581 -28.9391 209 " " " " A 2 0 0 "ILE " " CG1" " " 6 0 1 C2 0 0 0 
    3210 14 -4.69455 21.2703 -28.9293 209 " " " " A 2 0 0 "ILE " " CG2" " " 6 0 1 C2 0 0 0 
    3211 14 -2.72707 23.5014 -30.3491 209 " " " " A 2 0 0 "ILE " " CD1" " " 6 0 1 C2 0 0 0 
    3212 48 -0.982493 22.1494 -28.1287 209 " " " " A 21 0 0 "ILE " " H  " " " 1 0 1 C2 0 0 0 
    3213 48 -3.25413 21.6768 -26.6807 209 " " " " A 21 0 0 "ILE " " HA " " " 1 0 1 C2 0 0 0 
    3214 48 -2.79174 21.0702 -29.5778 209 " " " " A 21 0 0 "ILE " " HB " " " 1 0 1 C2 0 0 0 
    3215 48 -2.2648 23.6333 -28.3857 209 " " " " A 21 0 0 "ILE " HG13 " " 1 0 1 C2 0 0 0 
    3216 48 -3.96641 23.7468 -28.7236 209 " " " " A 21 0 0 "ILE " HG12 " " 1 0 1 C2 0 0 0 
    3217 48 -5.18331 21.9354 -29.6413 209 " " " " A 21 0 0 "ILE " HG21 " " 1 0 1 C2 0 0 0 
    3218 48 -4.98441 20.2806 -29.2821 209 " " " " A 21 0 0 "ILE " HG22 " " 1 0 1 C2 0 0 0 
    3219 48 -5.14128 21.4801 -27.9574 209 " " " " A 21 0 0 "ILE " HG23 " " 1 0 1 C2 0 0 0 
    3220 48 -1.80439 23.0162 -30.6676 209 " " " " A 21 0 0 "ILE " HD11 " " 1 0 1 C2 0 0 0 
    3221 48 -3.40238 23.1355 -31.1225 209 " " " " A 21 0 0 "ILE " HD12 " " 1 0 1 C2 0 0 0 
    3222 48 -2.61035 24.5731 -30.5101 209 " " " " A 21 0 0 "ILE " HD13 " " 1 0 1 C2 0 0 0 
    3223 40 -1.96049 18.7651 -27.929 210 " " " " A 43 0 0 "ALA " " N  " " " 7 0 1 C2 0 0 0 
    3224 14 -1.82477 17.3405 -27.7201 210 " " " " A 2 0 0 "ALA " " CA " " " 6 0 1 C2 0 0 0 
    3225 14 -1.27725 16.8613 -26.4475 210 " " " " A 2 0 0 "ALA " " C  " " " 6 0 1 C2 0 0 0 
    3226 23 -1.6925 15.8272 -25.9515 210 " " " " A 70 0 0 "ALA " " O  " " " 8 0 1 C2 0 0 0 
    3227 14 -0.973862 16.6854 -28.8751 210 " " " " A 2 0 0 "ALA " " CB " " " 6 0 1 C2 0 0 0 
    3228 48 -1.31343 19.3067 -28.484 210 " " " " A 21 0 0 "ALA " " H  " " " 1 0 1 C2 0 0 0 
    3229 48 -2.81413 16.8959 -27.8276 210 " " " " A 21 0 0 "ALA " " HA " " " 1 0 1 C2 0 0 0 
    3230 48 0.081166 16.9555 -28.8293 210 " " " " A 21 0 0 "ALA " " HB1" " " 1 0 1 C2 0 0 0 
    3231 48 -1.25543 15.6324 -28.8783 210 " " " " A 21 0 0 "ALA " " HB2" " " 1 0 1 C2 0 0 0 
    3232 48 -1.25805 16.9856 -29.8837 210 " " " " A 21 0 0 "ALA " " HB3" " " 1 0 1 C2 0 0 0 
    3233 40 -0.385451 17.6579 -25.8309 211 " " " " A 43 0 0 "ALA " " N  " " " 7 0 1 C2 0 0 0 
    3234 14 0.14689 17.4182 -24.4563 211 " " " " A 2 0 0 "ALA " " CA " " " 6 0 1 C2 0 0 0 
    3235 14 -0.720606 17.9659 -23.3481 211 " " " " A 2 0 0 "ALA " " C  " " " 6 0 1 C2 0 0 0 
    3236 23 -0.724328 17.3374 -22.2481 211 " " " " A 70 0 0 "ALA " " O  " " " 8 0 1 C2 0 0 0 
    3237 14 1.50484 18.095 -24.3361 211 " " " " A 2 0 0 "ALA " " CB " " " 6 0 1 C2 0 0 0 
    3238 48 -0.031402 18.461 -26.3306 211 " " " " A 21 0 0 "ALA " " H  " " " 1 0 1 C2 0 0 0 
    3239 48 0.339222 16.3659 -24.2472 211 " " " " A 21 0 0 "ALA " " HA " " " 1 0 1 C2 0 0 0 
    3240 48 1.91969 17.986 -23.3341 211 " " " " A 21 0 0 "ALA " " HB1" " " 1 0 1 C2 0 0 0 
    3241 48 2.22854 17.6788 -25.0369 211 " " " " A 21 0 0 "ALA " " HB2" " " 1 0 1 C2 0 0 0 
    3242 48 1.47116 19.18 -24.4355 211 " " " " A 21 0 0 "ALA " " HB3" " " 1 0 1 C2 0 0 0 
    3243 40 -1.44085 19.06 -23.5997 212 " " " " A 43 0 0 "ALA " " N  " " " 7 0 1 C2 0 0 0 
    3244 14 -2.28351 19.6719 -22.5774 212 " " " " A 2 0 0 "ALA " " CA " " " 6 0 1 C2 0 0 0 
    3245 14 -3.51069 18.7758 -22.2416 212 " " " " A 2 0 0 "ALA " " C  " " " 6 0 1 C2 0 0 0 
    3246 23 -3.92602 18.5125 -21.086 212 " " " " A 70 0 0 "ALA " " O  " " " 8 0 1 C2 0 0 0 
    3247 14 -2.76508 21.1394 -22.9783 212 " " " " A 2 0 0 "ALA " " CB " " " 6 0 1 C2 0 0 0 
    3248 48 -1.03639 19.5369 -24.3928 212 " " " " A 21 0 0 "ALA " " H  " " " 1 0 1 C2 0 0 0 
    3249 48 -1.73957 19.8762 -21.6552 212 " " " " A 21 0 0 "ALA " " HA " " " 1 0 1 C2 0 0 0 
    3250 48 -3.25346 21.6808 -22.168 212 " " " " A 21 0 0 "ALA " " HB1" " " 1 0 1 C2 0 0 0 
    3251 48 -1.92237 21.6846 -23.4034 212 " " " " A 21 0 0 "ALA " " HB2" " " 1 0 1 C2 0 0 0 
    3252 48 -3.56195 21.2138 -23.7182 212 " " " " A 21 0 0 "ALA " " HB3" " " 1 0 1 C2 0 0 0 
    3253 40 -4.26516 18.3133 -23.2715 213 " " " " A 43 0 0 "LEU " " N  " " " 7 0 1 C2 0 0 0 
    3254 14 -5.5263 17.4831 -23.1503 213 " " " " A 2 0 0 "LEU " " CA " " " 6 0 1 C2 0 0 0 
    3255 14 -5.4677 16.276 -22.2156 213 " " " " A 2 0 0 "LEU " " C  " " " 6 0 1 C2 0 0 0 
    3256 23 -6.2986 16.1432 -21.3219 213 " " " " A 70 0 0 "LEU " " O  " " " 8 0 1 C2 0 0 0 
    3257 14 -6.11037 17.1906 -24.5393 213 " " " " A 2 0 0 "LEU " " CB " " " 6 0 1 C2 0 0 0 
    3258 14 -6.76467 18.3931 -25.3096 213 " " " " A 2 0 0 "LEU " " CG " " " 6 0 1 C2 0 0 0 
    3259 14 -6.98181 18.0639 -26.772 213 " " " " A 2 0 0 "LEU " " CD1" " " 6 0 1 C2 0 0 0 
    3260 14 -8.13909 18.8441 -24.7117 213 " " " " A 2 0 0 "LEU " " CD2" " " 6 0 1 C2 0 0 0 
    3261 48 -3.95219 18.5724 -24.1961 213 " " " " A 21 0 0 "LEU " " H  " " " 1 0 1 C2 0 0 0 
    3262 48 -6.18559 18.2339 -22.7147 213 " " " " A 21 0 0 "LEU " " HA " " " 1 0 1 C2 0 0 0 
    3263 48 -6.86689 16.4115 -24.4459 213 " " " " A 21 0 0 "LEU " " HB3" " " 1 0 1 C2 0 0 0 
    3264 48 -5.2343 16.871 -25.1036 213 " " " " A 21 0 0 "LEU " " HB2" " " 1 0 1 C2 0 0 0 
    3265 48 -6.04937 19.2151 -25.2807 213 " " " " A 21 0 0 "LEU " " HG " " " 1 0 1 C2 0 0 0 
    3266 48 -6.08085 17.7125 -27.2749 213 " " " " A 21 0 0 "LEU " HD11 " " 1 0 1 C2 0 0 0 
    3267 48 -7.69888 17.2454 -26.8343 213 " " " " A 21 0 0 "LEU " HD12 " " 1 0 1 C2 0 0 0 
    3268 48 -7.3747 18.8707 -27.3908 213 " " " " A 21 0 0 "LEU " HD13 " " 1 0 1 C2 0 0 0 
    3269 48 -8.86938 18.0516 -24.875 213 " " " " A 21 0 0 "LEU " HD21 " " 1 0 1 C2 0 0 0 
    3270 48 -8.2144 19.0806 -23.6503 213 " " " " A 21 0 0 "LEU " HD22 " " 1 0 1 C2 0 0 0 
    3271 48 -8.49497 19.7427 -25.2156 213 " " " " A 21 0 0 "LEU " HD23 " " 1 0 1 C2 0 0 0 
    3272 40 -4.47267 15.3561 -22.417 214 " " " " A 43 0 0 "PRO " " N  " " " 7 0 1 C2 0 0 0 
    3273 14 -4.39675 14.1458 -21.556 214 " " " " A 2 0 0 "PRO " " CA " " " 6 0 1 C2 0 0 0 
    3274 14 -3.79297 14.417 -20.1691 214 " " " " A 2 0 0 "PRO " " C  " " " 6 0 1 C2 0 0 0 
    3275 23 -3.9438 13.5532 -19.2779 214 " " " " A 70 0 0 "PRO " " O  " " " 8 0 1 C2 0 0 0 
    3276 14 -3.45794 13.2016 -22.2974 214 " " " " A 2 0 0 "PRO " " CB " " " 6 0 1 C2 0 0 0 
    3277 14 -2.56084 14.1207 -23.0478 214 " " " " A 2 0 0 "PRO " " CG " " " 6 0 1 C2 0 0 0 
    3278 14 -3.44287 15.2959 -23.4189 214 " " " " A 2 0 0 "PRO " " CD " " " 6 0 1 C2 0 0 0 
    3279 48 -5.41704 13.7624 -21.543 214 " " " " A 21 0 0 "PRO " " HA " " " 1 0 1 C2 0 0 0 
    3280 48 -3.94842 12.5482 -23.0189 214 " " " " A 21 0 0 "PRO " " HB3" " " 1 0 1 C2 0 0 0 
    3281 48 -2.84959 12.5179 -21.7053 214 " " " " A 21 0 0 "PRO " " HB2" " " 1 0 1 C2 0 0 0 
    3282 48 -2.16589 13.6276 -23.936 214 " " " " A 21 0 0 "PRO " " HG3" " " 1 0 1 C2 0 0 0 
    3283 48 -1.71198 14.4578 -22.4529 214 " " " " A 21 0 0 "PRO " " HG2" " " 1 0 1 C2 0 0 0 
    3284 48 -2.98322 16.2815 -23.4917 214 " " " " A 21 0 0 "PRO " " HD2" " " 1 0 1 C2 0 0 0 
    3285 48 -3.9078 15.1672 -24.3964 214 " " " " A 21 0 0 "PRO " " HD3" " " 1 0 1 C2 0 0 0 
    3286 40 -3.03501 15.5422 -19.9895 215 " " " " A 43 0 0 "ALA " " N  " " " 7 0 1 C2 0 0 0 
    3287 14 -2.4328 16.0014 -18.7327 215 " " " " A 2 0 0 "ALA " " CA " " " 6 0 1 C2 0 0 0 
    3288 14 -3.55794 16.6587 -17.7999 215 " " " " A 2 0 0 "ALA " " C  " " " 6 0 1 C2 0 0 0 
    3289 23 -3.47653 16.6756 -16.6103 215 " " " " A 70 0 0 "ALA " " O  " " " 8 0 1 C2 0 0 0 
    3290 14 -1.44126 17.1137 -19.031 215 " " " " A 2 0 0 "ALA " " CB " " " 6 0 1 C2 0 0 0 
    3291 48 -2.55812 15.8196 -20.8355 215 " " " " A 21 0 0 "ALA " " H  " " " 1 0 1 C2 0 0 0 
    3292 48 -1.7989 15.1993 -18.3547 215 " " " " A 21 0 0 "ALA " " HA " " " 1 0 1 C2 0 0 0 
    3293 48 -0.582049 16.7667 -19.605 215 " " " " A 21 0 0 "ALA " " HB1" " " 1 0 1 C2 0 0 0 
    3294 48 -1.80273 18.0149 -19.5262 215 " " " " A 21 0 0 "ALA " " HB2" " " 1 0 1 C2 0 0 0 
    3295 48 -0.997469 17.4242 -18.0851 215 " " " " A 21 0 0 "ALA " " HB3" " " 1 0 1 C2 0 0 0 
    3296 40 -4.68671 17.216 -18.3098 216 " " " " A 43 0 0 "ILE " " N  " " " 7 0 1 C2 0 0 0 
    3297 14 -5.88814 17.6772 -17.7009 216 " " " " A 2 0 0 "ILE " " CA " " " 6 0 1 C2 0 0 0 
    3298 14 -6.80429 16.4939 -17.4176 216 " " " " A 2 0 0 "ILE " " C  " " " 6 0 1 C2 0 0 0 
    3299 23 -7.41031 16.4885 -16.3446 216 " " " " A 70 0 0 "ILE " " O  " " " 8 0 1 C2 0 0 0 
    3300 14 -6.46121 18.8057 -18.5978 216 " " " " A 2 0 0 "ILE " " CB " " " 6 0 1 C2 0 0 0 
    3301 14 -5.50136 19.975 -18.6342 216 " " " " A 2 0 0 "ILE " " CG1" " " 6 0 1 C2 0 0 0 
    3302 14 -7.86668 19.1826 -18.2513 216 " " " " A 2 0 0 "ILE " " CG2" " " 6 0 1 C2 0 0 0 
    3303 14 -5.90004 21.0488 -19.738 216 " " " " A 2 0 0 "ILE " " CD1" " " 6 0 1 C2 0 0 0 
    3304 48 -4.67418 17.2566 -19.3189 216 " " " " A 21 0 0 "ILE " " H  " " " 1 0 1 C2 0 0 0 
    3305 48 -5.67505 17.9536 -16.6683 216 " " " " A 21 0 0 "ILE " " HA " " " 1 0 1 C2 0 0 0 
    3306 48 -6.51899 18.4203 -19.6158 216 " " " " A 21 0 0 "ILE " " HB " " " 1 0 1 C2 0 0 0 
    3307 48 -4.47949 19.6797 -18.8722 216 " " " " A 21 0 0 "ILE " HG13 " " 1 0 1 C2 0 0 0 
    3308 48 -5.58673 20.4881 -17.6763 216 " " " " A 21 0 0 "ILE " HG12 " " 1 0 1 C2 0 0 0 
    3309 48 -8.54033 18.3466 -18.4393 216 " " " " A 21 0 0 "ILE " HG21 " " 1 0 1 C2 0 0 0 
    3310 48 -7.95776 19.3709 -17.1816 216 " " " " A 21 0 0 "ILE " HG22 " " 1 0 1 C2 0 0 0 
    3311 48 -8.2053 20.1119 -18.7094 216 " " " " A 21 0 0 "ILE " HG23 " " 1 0 1 C2 0 0 0 
    3312 48 -6.75228 21.6678 -19.4578 216 " " " " A 21 0 0 "ILE " HD11 " " 1 0 1 C2 0 0 0 
    3313 48 -5.15508 21.8127 -19.9608 216 " " " " A 21 0 0 "ILE " HD12 " " 1 0 1 C2 0 0 0 
    3314 48 -6.21834 20.6341 -20.6945 216 " " " " A 21 0 0 "ILE " HD13 " " 1 0 1 C2 0 0 0 
    3315 40 -6.95406 15.5014 -18.3132 217 " " " " A 43 0 0 "ILE " " N  " " " 7 0 1 C2 0 0 0 
    3316 14 -7.61434 14.2215 -18.018 217 " " " " A 2 0 0 "ILE " " CA " " " 6 0 1 C2 0 0 0 
    3317 14 -6.88474 13.5146 -16.8831 217 " " " " A 2 0 0 "ILE " " C  " " " 6 0 1 C2 0 0 0 
    3318 23 -7.56854 12.8544 -16.1017 217 " " " " A 70 0 0 "ILE " " O  " " " 8 0 1 C2 0 0 0 
    3319 14 -7.57994 13.3084 -19.3163 217 " " " " A 2 0 0 "ILE " " CB " " " 6 0 1 C2 0 0 0 
    3320 14 -8.55576 13.7599 -20.3799 217 " " " " A 2 0 0 "ILE " " CG1" " " 6 0 1 C2 0 0 0 
    3321 14 -7.75869 11.7409 -18.9871 217 " " " " A 2 0 0 "ILE " " CG2" " " 6 0 1 C2 0 0 0 
    3322 14 -9.98428 13.5224 -20.0168 217 " " " " A 2 0 0 "ILE " " CD1" " " 6 0 1 C2 0 0 0 
    3323 48 -6.46302 15.4073 -19.1908 217 " " " " A 21 0 0 "ILE " " H  " " " 1 0 1 C2 0 0 0 
    3324 48 -8.58716 14.3732 -17.5503 217 " " " " A 21 0 0 "ILE " " HA " " " 1 0 1 C2 0 0 0 
    3325 48 -6.59508 13.3443 -19.7819 217 " " " " A 21 0 0 "ILE " " HB " " " 1 0 1 C2 0 0 0 
    3326 48 -8.33081 13.2102 -21.2939 217 " " " " A 21 0 0 "ILE " HG13 " " 1 0 1 C2 0 0 0 
    3327 48 -8.37222 14.8082 -20.615 217 " " " " A 21 0 0 "ILE " HG12 " " 1 0 1 C2 0 0 0 
    3328 48 -6.8797 11.3185 -18.5002 217 " " " " A 21 0 0 "ILE " HG21 " " 1 0 1 C2 0 0 0 
    3329 48 -8.69459 11.6948 -18.4303 217 " " " " A 21 0 0 "ILE " HG22 " " 1 0 1 C2 0 0 0 
    3330 48 -7.84344 11.0771 -19.8475 217 " " " " A 21 0 0 "ILE " HG23 " " 1 0 1 C2 0 0 0 
    3331 48 -10.2516 14.1468 -19.1643 217 " " " " A 21 0 0 "ILE " HD11 " " 1 0 1 C2 0 0 0 
    3332 48 -10.4942 13.9083 -20.8996 217 " " " " A 21 0 0 "ILE " HD12 " " 1 0 1 C2 0 0 0 
    3333 48 -10.258 12.4704 -19.9372 217 " " " " A 21 0 0 "ILE " HD13 " " 1 0 1 C2 0 0 0 
    3334 40 -5.52785 13.7058 -16.7275 218 " " " " A 43 0 0 "GLY " " N  " " " 7 0 1 C2 0 0 0 
    3335 14 -4.82595 13.3299 -15.4891 218 " " " " A 2 0 0 "GLY " " CA " " " 6 0 1 C2 0 0 0 
    3336 14 -5.34354 14.1276 -14.311 218 " " " " A 2 0 0 "GLY " " C  " " " 6 0 1 C2 0 0 0 
    3337 23 -5.73351 13.6393 -13.189 218 " " " " A 70 0 0 "GLY " " O  " " " 8 0 1 C2 0 0 0 
    3338 48 -5.03767 14.1327 -17.5005 218 " " " " A 21 0 0 "GLY " " H  " " " 1 0 1 C2 0 0 0 
    3339 48 -3.75061 13.4671 -15.603 218 " " " " A 21 0 0 "GLY " " HA3" " " 1 0 1 C2 0 0 0 
    3340 48 -5.04986 12.275 -15.3311 218 " " " " A 21 0 0 "GLY " " HA2" " " 1 0 1 C2 0 0 0 
    3341 40 -5.41932 15.4778 -14.5558 219 " " " " A 43 0 0 "GLY " " N  " " " 7 0 1 C2 0 0 0 
    3342 14 -5.81307 16.5399 -13.6198 219 " " " " A 2 0 0 "GLY " " CA " " " 6 0 1 C2 0 0 0 
    3343 14 -7.16201 16.2742 -12.8694 219 " " " " A 2 0 0 "GLY " " C  " " " 6 0 1 C2 0 0 0 
    3344 23 -7.36359 16.2772 -11.6066 219 " " " " A 70 0 0 "GLY " " O  " " " 8 0 1 C2 0 0 0 
    3345 48 -5.15812 15.7667 -15.4877 219 " " " " A 21 0 0 "GLY " " H  " " " 1 0 1 C2 0 0 0 
    3346 48 -5.90551 17.4404 -14.2269 219 " " " " A 21 0 0 "GLY " " HA3" " " 1 0 1 C2 0 0 0 
    3347 48 -5.05148 16.5728 -12.8407 219 " " " " A 21 0 0 "GLY " " HA2" " " 1 0 1 C2 0 0 0 
    3348 40 -8.13281 15.9181 -13.7513 220 " " " " A 43 0 0 "LEU " " N  " " " 7 0 1 C2 0 0 0 
    3349 14 -9.51957 15.506 -13.5622 220 " " " " A 2 0 0 "LEU " " CA " " " 6 0 1 C2 0 0 0 
    3350 14 -9.67016 14.1069 -12.9942 220 " " " " A 2 0 0 "LEU " " C  " " " 6 0 1 C2 0 0 0 
    3351 23 -10.6133 13.9385 -12.1969 220 " " " " A 70 0 0 "LEU " " O  " " " 8 0 1 C2 0 0 0 
    3352 14 -10.4166 15.565 -14.8875 220 " " " " A 2 0 0 "LEU " " CB " " " 6 0 1 C2 0 0 0 
    3353 14 -10.7265 16.988 -15.3172 220 " " " " A 2 0 0 "LEU " " CG " " " 6 0 1 C2 0 0 0 
    3354 14 -11.1943 17.1613 -16.7345 220 " " " " A 2 0 0 "LEU " " CD1" " " 6 0 1 C2 0 0 0 
    3355 14 -11.7933 17.7124 -14.5284 220 " " " " A 2 0 0 "LEU " " CD2" " " 6 0 1 C2 0 0 0 
    3356 48 -7.87199 16.0282 -14.7208 220 " " " " A 21 0 0 "LEU " " H  " " " 1 0 1 C2 0 0 0 
    3357 48 -9.88316 16.2282 -12.8313 220 " " " " A 21 0 0 "LEU " " HA " " " 1 0 1 C2 0 0 0 
    3358 48 -11.3549 15.0572 -14.6642 220 " " " " A 21 0 0 "LEU " " HB3" " " 1 0 1 C2 0 0 0 
    3359 48 -9.96399 14.944 -15.6606 220 " " " " A 21 0 0 "LEU " " HB2" " " 1 0 1 C2 0 0 0 
    3360 48 -9.80707 17.5401 -15.1223 220 " " " " A 21 0 0 "LEU " " HG " " " 1 0 1 C2 0 0 0 
    3361 48 -10.4118 17.0027 -17.4766 220 " " " " A 21 0 0 "LEU " HD11 " " 1 0 1 C2 0 0 0 
    3362 48 -12.0539 16.5126 -16.9033 220 " " " " A 21 0 0 "LEU " HD12 " " 1 0 1 C2 0 0 0 
    3363 48 -11.4208 18.164 -17.0969 220 " " " " A 21 0 0 "LEU " HD13 " " 1 0 1 C2 0 0 0 
    3364 48 -11.6175 17.6996 -13.4528 220 " " " " A 21 0 0 "LEU " HD21 " " 1 0 1 C2 0 0 0 
    3365 48 -11.8425 18.7787 -14.7494 220 " " " " A 21 0 0 "LEU " HD22 " " 1 0 1 C2 0 0 0 
    3366 48 -12.81 17.416 -14.7866 220 " " " " A 21 0 0 "LEU " HD23 " " 1 0 1 C2 0 0 0 
    3367 40 -8.70122 13.1973 -13.146 221 " " " " A 43 0 0 "ALA " " N  " " " 7 0 1 C2 0 0 0 
    3368 14 -8.68289 11.8658 -12.4701 221 " " " " A 2 0 0 "ALA " " CA " " " 6 0 1 C2 0 0 0 
    3369 14 -8.41324 11.9788 -10.9633 221 " " " " A 2 0 0 "ALA " " C  " " " 6 0 1 C2 0 0 0 
    3370 23 -8.64193 11.0511 -10.2238 221 " " " " A 70 0 0 "ALA " " O  " " " 8 0 1 C2 0 0 0 
    3371 14 -7.58902 10.9663 -13.0822 221 " " " " A 2 0 0 "ALA " " CB " " " 6 0 1 C2 0 0 0 
    3372 48 -7.8369 13.4974 -13.5738 221 " " " " A 21 0 0 "ALA " " H  " " " 1 0 1 C2 0 0 0 
    3373 48 -9.70538 11.5507 -12.6781 221 " " " " A 21 0 0 "ALA " " HA " " " 1 0 1 C2 0 0 0 
    3374 48 -7.83923 10.7999 -14.13 221 " " " " A 21 0 0 "ALA " " HB1" " " 1 0 1 C2 0 0 0 
    3375 48 -6.57689 11.3659 -13.0193 221 " " " " A 21 0 0 "ALA " " HB2" " " 1 0 1 C2 0 0 0 
    3376 48 -7.60258 9.93073 -12.7422 221 " " " " A 21 0 0 "ALA " " HB3" " " 1 0 1 C2 0 0 0 
    3377 40 -7.732 13.0076 -10.4785 222 " " " " A 43 0 0 "ILE " " N  " " " 7 0 1 C2 0 0 0 
    3378 14 -7.49152 13.3721 -9.11595 222 " " " " A 2 0 0 "ILE " " CA " " " 6 0 1 C2 0 0 0 
    3379 14 -8.80783 13.7159 -8.40157 222 " " " " A 2 0 0 "ILE " " C  " " " 6 0 1 C2 0 0 0 
    3380 23 -9.2368 13.1276 -7.40337 222 " " " " A 70 0 0 "ILE " " O  " " " 8 0 1 C2 0 0 0 
    3381 14 -6.34506 14.4478 -8.95107 222 " " " " A 2 0 0 "ILE " " CB " " " 6 0 1 C2 0 0 0 
    3382 14 -4.98816 14.0829 -9.70368 222 " " " " A 2 0 0 "ILE " " CG1" " " 6 0 1 C2 0 0 0 
    3383 14 -6.01657 14.8616 -7.50383 222 " " " " A 2 0 0 "ILE " " CG2" " " 6 0 1 C2 0 0 0 
    3384 14 -4.06876 15.2554 -9.97547 222 " " " " A 2 0 0 "ILE " " CD1" " " 6 0 1 C2 0 0 0 
    3385 48 -7.40264 13.6172 -11.2133 222 " " " " A 21 0 0 "ILE " " H  " " " 1 0 1 C2 0 0 0 
    3386 48 -7.28809 12.4614 -8.55263 222 " " " " A 21 0 0 "ILE " " HA " " " 1 0 1 C2 0 0 0 
    3387 48 -6.79711 15.3236 -9.41654 222 " " " " A 21 0 0 "ILE " " HB " " " 1 0 1 C2 0 0 0 
    3388 48 -5.33165 13.597 -10.6169 222 " " " " A 21 0 0 "ILE " HG13 " " 1 0 1 C2 0 0 0 
    3389 48 -4.36623 13.3471 -9.19394 222 " " " " A 21 0 0 "ILE " HG12 " " 1 0 1 C2 0 0 0 
    3390 48 -5.52532 14.0599 -6.95252 222 " " " " A 21 0 0 "ILE " HG21 " " 1 0 1 C2 0 0 0 
    3391 48 -5.35757 15.7231 -7.3955 222 " " " " A 21 0 0 "ILE " HG22 " " 1 0 1 C2 0 0 0 
    3392 48 -6.89801 15.2713 -7.0105 222 " " " " A 21 0 0 "ILE " HG23 " " 1 0 1 C2 0 0 0 
    3393 48 -3.53013 15.5132 -9.0636 222 " " " " A 21 0 0 "ILE " HD11 " " 1 0 1 C2 0 0 0 
    3394 48 -3.45381 15.1221 -10.8655 222 " " " " A 21 0 0 "ILE " HD12 " " 1 0 1 C2 0 0 0 
    3395 48 -4.66996 16.1503 -10.1356 222 " " " " A 21 0 0 "ILE " HD13 " " 1 0 1 C2 0 0 0 
    3396 40 -9.46728 14.685 -9.04431 223 " " " " A 43 0 0 "ALA " " N  " " " 7 0 1 C2 0 0 0 
    3397 14 -10.7586 15.2454 -8.61844 223 " " " " A 2 0 0 "ALA " " CA " " " 6 0 1 C2 0 0 0 
    3398 14 -11.8596 14.221 -8.57899 223 " " " " A 2 0 0 "ALA " " C  " " " 6 0 1 C2 0 0 0 
    3399 23 -12.5181 14.1117 -7.54509 223 " " " " A 70 0 0 "ALA " " O  " " " 8 0 1 C2 0 0 0 
    3400 14 -11.1811 16.4287 -9.43809 223 " " " " A 2 0 0 "ALA " " CB " " " 6 0 1 C2 0 0 0 
    3401 48 -9.23116 15.029 -9.9641 223 " " " " A 21 0 0 "ALA " " H  " " " 1 0 1 C2 0 0 0 
    3402 48 -10.622 15.5066 -7.56907 223 " " " " A 21 0 0 "ALA " " HA " " " 1 0 1 C2 0 0 0 
    3403 48 -12.0847 16.946 -9.11558 223 " " " " A 21 0 0 "ALA " " HB1" " " 1 0 1 C2 0 0 0 
    3404 48 -10.3615 17.1471 -9.45101 223 " " " " A 21 0 0 "ALA " " HB2" " " 1 0 1 C2 0 0 0 
    3405 48 -11.3836 16.2192 -10.4884 223 " " " " A 21 0 0 "ALA " " HB3" " " 1 0 1 C2 0 0 0 
    3406 40 -12.1805 13.4314 -9.65882 224 " " " " A 43 0 0 "GLY " " N  " " " 7 0 1 C2 0 0 0 
    3407 14 -13.3863 12.6474 -9.79639 224 " " " " A 2 0 0 "GLY " " CA " " " 6 0 1 C2 0 0 0 
    3408 14 -13.347 11.3932 -8.85165 224 " " " " A 2 0 0 "GLY " " C  " " " 6 0 1 C2 0 0 0 
    3409 23 -14.3513 11.0363 -8.1433 224 " " " " A 70 0 0 "GLY " " O  " " " 8 0 1 C2 0 0 0 
    3410 48 -11.5523 13.4745 -10.4485 224 " " " " A 21 0 0 "GLY " " H  " " " 1 0 1 C2 0 0 0 
    3411 48 -13.3934 12.3735 -10.8514 224 " " " " A 21 0 0 "GLY " " HA3" " " 1 0 1 C2 0 0 0 
    3412 48 -14.1759 13.3698 -9.5895 224 " " " " A 21 0 0 "GLY " " HA2" " " 1 0 1 C2 0 0 0 
    3413 40 -12.1341 10.8743 -8.66197 225 " " " " A 43 0 0 "ALA " " N  " " " 7 0 1 C2 0 0 0 
    3414 14 -11.8905 9.6486 -7.84453 225 " " " " A 2 0 0 "ALA " " CA " " " 6 0 1 C2 0 0 0 
    3415 14 -12.047 9.94028 -6.32419 225 " " " " A 2 0 0 "ALA " " C  " " " 6 0 1 C2 0 0 0 
    3416 23 -12.4965 9.09187 -5.51229 225 " " " " A 70 0 0 "ALA " " O  " " " 8 0 1 C2 0 0 0 
    3417 14 -10.4065 9.31431 -8.10328 225 " " " " A 2 0 0 "ALA " " CB " " " 6 0 1 C2 0 0 0 
    3418 48 -11.4359 11.4456 -9.11598 225 " " " " A 21 0 0 "ALA " " H  " " " 1 0 1 C2 0 0 0 
    3419 48 -12.5458 8.88032 -8.25488 225 " " " " A 21 0 0 "ALA " " HA " " " 1 0 1 C2 0 0 0 
    3420 48 -9.78808 10.1489 -7.77295 225 " " " " A 21 0 0 "ALA " " HB1" " " 1 0 1 C2 0 0 0 
    3421 48 -10.1127 8.43152 -7.53542 225 " " " " A 21 0 0 "ALA " " HB2" " " 1 0 1 C2 0 0 0 
    3422 48 -10.1996 9.20458 -9.16782 225 " " " " A 21 0 0 "ALA " " HB3" " " 1 0 1 C2 0 0 0 
    3423 40 -11.5989 11.1207 -5.94122 226 " " " " A 43 0 0 "LEU " " N  " " " 7 0 1 C2 0 0 0 
    3424 14 -11.7919 11.6086 -4.53419 226 " " " " A 2 0 0 "LEU " " CA " " " 6 0 1 C2 0 0 0 
    3425 14 -13.3218 11.7175 -4.36471 226 " " " " A 2 0 0 "LEU " " C  " " " 6 0 1 C2 0 0 0 
    3426 23 -13.9265 11.0591 -3.48486 226 " " " " A 70 0 0 "LEU " " O  " " " 8 0 1 C2 0 0 0 
    3427 14 -10.9418 12.8028 -4.24781 226 " " " " A 2 0 0 "LEU " " CB " " " 6 0 1 C2 0 0 0 
    3428 14 -9.44184 12.5811 -4.2201 226 " " " " A 2 0 0 "LEU " " CG " " " 6 0 1 C2 0 0 0 
    3429 14 -8.79923 13.9441 -3.77775 226 " " " " A 2 0 0 "LEU " " CD1" " " 6 0 1 C2 0 0 0 
    3430 14 -9.00537 11.4563 -3.25038 226 " " " " A 2 0 0 "LEU " " CD2" " " 6 0 1 C2 0 0 0 
    3431 48 -11.0495 11.6656 -6.59031 226 " " " " A 21 0 0 "LEU " " H  " " " 1 0 1 C2 0 0 0 
    3432 48 -11.5455 10.7753 -3.87611 226 " " " " A 21 0 0 "LEU " " HA " " " 1 0 1 C2 0 0 0 
    3433 48 -11.1233 13.0853 -3.21083 226 " " " " A 21 0 0 "LEU " " HB3" " " 1 0 1 C2 0 0 0 
    3434 48 -11.1416 13.6346 -4.92336 226 " " " " A 21 0 0 "LEU " " HB2" " " 1 0 1 C2 0 0 0 
    3435 48 -9.07941 12.2366 -5.18865 226 " " " " A 21 0 0 "LEU " " HG " " " 1 0 1 C2 0 0 0 
    3436 48 -7.71389 13.9022 -3.6863 226 " " " " A 21 0 0 "LEU " HD11 " " 1 0 1 C2 0 0 0 
    3437 48 -9.12752 14.8409 -4.30322 226 " " " " A 21 0 0 "LEU " HD12 " " 1 0 1 C2 0 0 0 
    3438 48 -9.15346 14.2158 -2.78337 226 " " " " A 21 0 0 "LEU " HD13 " " 1 0 1 C2 0 0 0 
    3439 48 -9.29262 10.4424 -3.52886 226 " " " " A 21 0 0 "LEU " HD21 " " 1 0 1 C2 0 0 0 
    3440 48 -7.92464 11.5979 -3.24228 226 " " " " A 21 0 0 "LEU " HD22 " " 1 0 1 C2 0 0 0 
    3441 48 -9.50439 11.6195 -2.29516 226 " " " " A 21 0 0 "LEU " HD23 " " 1 0 1 C2 0 0 0 
    3442 40 -13.9724 12.4595 -5.29799 227 " " " " A 43 0 0 "GLY " " N  " " " 7 0 1 C2 0 0 0 
    3443 14 -15.3849 12.694 -5.19325 227 " " " " A 2 0 0 "GLY " " CA " " " 6 0 1 C2 0 0 0 
    3444 14 -16.2851 11.4871 -5.06487 227 " " " " A 2 0 0 "GLY " " C  " " " 6 0 1 C2 0 0 0 
    3445 23 -17.0611 11.3597 -4.13347 227 " " " " A 70 0 0 "GLY " " O  " " " 8 0 1 C2 0 0 0 
    3446 48 -13.4771 12.7989 -6.11005 227 " " " " A 21 0 0 "GLY " " H  " " " 1 0 1 C2 0 0 0 
    3447 48 -15.7293 13.2538 -6.06274 227 " " " " A 21 0 0 "GLY " " HA3" " " 1 0 1 C2 0 0 0 
    3448 48 -15.5648 13.3397 -4.33375 227 " " " " A 21 0 0 "GLY " " HA2" " " 1 0 1 C2 0 0 0 
    3449 40 -16.118 10.4698 -5.96582 228 " " " " A 43 0 0 "ILE " " N  " " " 7 0 1 C2 0 0 0 
    3450 14 -16.9703 9.24424 -5.99904 228 " " " " A 2 0 0 "ILE " " CA " " " 6 0 1 C2 0 0 0 
    3451 14 -16.5903 8.31575 -4.87728 228 " " " " A 2 0 0 "ILE " " C  " " " 6 0 1 C2 0 0 0 
    3452 23 -17.5037 7.66186 -4.37365 228 " " " " A 70 0 0 "ILE " " O  " " " 8 0 1 C2 0 0 0 
    3453 14 -16.6835 8.60266 -7.42999 228 " " " " A 2 0 0 "ILE " " CB " " " 6 0 1 C2 0 0 0 
    3454 14 -17.9444 7.72062 -7.79513 228 " " " " A 2 0 0 "ILE " " CG1" " " 6 0 1 C2 0 0 0 
    3455 14 -15.4552 7.8137 -7.74295 228 " " " " A 2 0 0 "ILE " " CG2" " " 6 0 1 C2 0 0 0 
    3456 14 -18.3311 7.54736 -9.239 228 " " " " A 2 0 0 "ILE " " CD1" " " 6 0 1 C2 0 0 0 
    3457 48 -15.5032 10.53 -6.76481 228 " " " " A 21 0 0 "ILE " " H  " " " 1 0 1 C2 0 0 0 
    3458 48 -17.9913 9.6259 -6.0027 228 " " " " A 21 0 0 "ILE " " HA " " " 1 0 1 C2 0 0 0 
    3459 48 -16.7531 9.41354 -8.15506 228 " " " " A 21 0 0 "ILE " " HB " " " 1 0 1 C2 0 0 0 
    3460 48 -18.904 8.04922 -7.39606 228 " " " " A 21 0 0 "ILE " HG13 " " 1 0 1 C2 0 0 0 
    3461 48 -17.6343 6.73239 -7.45551 228 " " " " A 21 0 0 "ILE " HG12 " " 1 0 1 C2 0 0 0 
    3462 48 -15.4429 7.41331 -8.75667 228 " " " " A 21 0 0 "ILE " HG21 " " 1 0 1 C2 0 0 0 
    3463 48 -14.5282 8.34686 -7.53229 228 " " " " A 21 0 0 "ILE " HG22 " " 1 0 1 C2 0 0 0 
    3464 48 -15.5389 6.84211 -7.25601 228 " " " " A 21 0 0 "ILE " HG23 " " 1 0 1 C2 0 0 0 
    3465 48 -18.9511 8.37016 -9.59497 228 " " " " A 21 0 0 "ILE " HD11 " " 1 0 1 C2 0 0 0 
    3466 48 -17.4425 7.47955 -9.86667 228 " " " " A 21 0 0 "ILE " HD12 " " 1 0 1 C2 0 0 0 
    3467 48 -19.0097 6.69654 -9.29993 228 " " " " A 21 0 0 "ILE " HD13 " " 1 0 1 C2 0 0 0 
    3468 40 -15.3474 8.28328 -4.36495 229 " " " " A 43 0 0 "MET " " N  " " " 7 0 1 C2 0 0 0 
    3469 14 -14.9104 7.49367 -3.22045 229 " " " " A 2 0 0 "MET " " CA " " " 6 0 1 C2 0 0 0 
    3470 14 -15.588 7.99768 -1.94885 229 " " " " A 2 0 0 "MET " " C  " " " 6 0 1 C2 0 0 0 
    3471 23 -15.9106 7.24239 -1.03856 229 " " " " A 70 0 0 "MET " " O  " " " 8 0 1 C2 0 0 0 
    3472 14 -13.3586 7.47182 -3.10023 229 " " " " A 2 0 0 "MET " " CB " " " 6 0 1 C2 0 0 0 
    3473 14 -12.6958 6.51325 -4.08698 229 " " " " A 2 0 0 "MET " " CG " " " 6 0 1 C2 0 0 0 
    3474 52 -12.3173 4.68942 -3.60066 229 " " " " A 13 0 0 "MET " " SD " " " 16 0 1 C2 0 0 0 
    3475 14 -13.9756 4.01352 -3.63028 229 " " " " A 2 0 0 "MET " " CE " " " 6 0 1 C2 0 0 0 
    3476 48 -14.6237 8.895 -4.71446 229 " " " " A 21 0 0 "MET " " H  " " " 1 0 1 C2 0 0 0 
    3477 48 -15.2419 6.45557 -3.2446 229 " " " " A 21 0 0 "MET " " HA " " " 1 0 1 C2 0 0 0 
    3478 48 -12.8814 7.19201 -2.16104 229 " " " " A 21 0 0 "MET " " HB3" " " 1 0 1 C2 0 0 0 
    3479 48 -12.9185 8.45682 -2.94477 229 " " " " A 21 0 0 "MET " " HB2" " " 1 0 1 C2 0 0 0 
    3480 48 -11.6775 6.89941 -4.13067 229 " " " " A 21 0 0 "MET " " HG3" " " 1 0 1 C2 0 0 0 
    3481 48 -13.1413 6.59423 -5.07851 229 " " " " A 21 0 0 "MET " " HG2" " " 1 0 1 C2 0 0 0 
    3482 48 -14.6361 4.49243 -4.35311 229 " " " " A 21 0 0 "MET " " HE1" " " 1 0 1 C2 0 0 0 
    3483 48 -13.9134 2.95479 -3.88192 229 " " " " A 21 0 0 "MET " " HE2" " " 1 0 1 C2 0 0 0 
    3484 48 -14.3516 4.27061 -2.64002 229 " " " " A 21 0 0 "MET " " HE3" " " 1 0 1 C2 0 0 0 
    3485 40 -15.9085 9.36253 -1.90505 230 " " " " A 43 0 0 "ARG " " N  " " " 7 0 1 C2 0 0 0 
    3486 14 -16.5174 10.1325 -0.821378 230 " " " " A 2 0 0 "ARG " " CA " " " 6 0 1 C2 0 0 0 
    3487 14 -17.9977 9.93335 -0.690826 230 " " " " A 2 0 0 "ARG " " C  " " " 6 0 1 C2 0 0 0 
    3488 23 -18.5939 10.1796 0.396475 230 " " " " A 70 0 0 "ARG " " O  " " " 8 0 1 C2 0 0 0 
    3489 14 -16.1018 11.6052 -0.997864 230 " " " " A 2 0 0 "ARG " " CB " " " 6 0 1 C2 0 0 0 
    3490 14 -16.93 12.6244 -0.117223 230 " " " " A 2 0 0 "ARG " " CG " " " 6 0 1 C2 0 0 0 
    3491 14 -16.695 12.5148 1.41875 230 " " " " A 2 0 0 "ARG " " CD " " " 6 0 1 C2 0 0 0 
    3492 40 -17.6042 13.506 2.06004 230 " " " " A 43 0 0 "ARG " " NE " " " 7 0 1 C2 0 0 0 
    3493 14 -18.7765 13.0906 2.56509 230 " " " " A 2 0 0 "ARG " " CZ " " " 6 0 1 C2 0 0 0 
    3494 40 -19.4936 11.9254 2.31271 230 " " " " A 43 0 0 "ARG " " NH1" " " 7 0 1 C2 0 0 0 
    3495 40 -19.3004 13.9603 3.40466 230 " " " " A 43 0 0 "ARG " " NH2" " " 7 0 1 C2 0 0 0 
    3496 48 -15.4867 9.93693 -2.62073 230 " " " " A 21 0 0 "ARG " " H  " " " 1 0 1 C2 0 0 0 
    3497 48 -16.0357 9.80341 0.099343 230 " " " " A 21 0 0 "ARG " " HA " " " 1 0 1 C2 0 0 0 
    3498 48 -16.0422 11.9242 -2.03844 230 " " " " A 21 0 0 "ARG " " HB3" " " 1 0 1 C2 0 0 0 
    3499 48 -15.0578 11.7419 -0.715682 230 " " " " A 21 0 0 "ARG " " HB2" " " 1 0 1 C2 0 0 0 
    3500 48 -17.9741 12.6429 -0.429574 230 " " " " A 21 0 0 "ARG " " HG3" " " 1 0 1 C2 0 0 0 
    3501 48 -16.5281 13.5983 -0.396866 230 " " " " A 21 0 0 "ARG " " HG2" " " 1 0 1 C2 0 0 0 
    3502 48 -15.6714 12.635 1.77359 230 " " " " A 21 0 0 "ARG " " HD3" " " 1 0 1 C2 0 0 0 
    3503 48 -17.0694 11.5445 1.74518 230 " " " " A 21 0 0 "ARG " " HD2" " " 1 0 1 C2 0 0 0 
    3504 48 -17.005 14.1884 2.50219 230 " " " " A 21 0 0 "ARG " " HE " " " 1 0 1 C2 0 0 0 
    3505 48 -20.3503 11.6672 2.78119 230 " " " " A 21 0 0 "ARG " HH12 " " 1 0 1 C2 0 0 0 
    3506 48 -19.1561 11.2607 1.63123 230 " " " " A 21 0 0 "ARG " HH11 " " 1 0 1 C2 0 0 0 
    3507 48 -20.1668 13.7162 3.8627 230 " " " " A 21 0 0 "ARG " HH22 " " 1 0 1 C2 0 0 0 
    3508 48 -18.8637 14.8527 3.5864 230 " " " " A 21 0 0 "ARG " HH21 " " 1 0 1 C2 0 0 0 
    3509 40 -18.5441 9.39529 -1.79805 231 " " " " A 43 0 0 "LEU " " N  " " " 7 0 1 C2 0 0 0 
    3510 14 -19.9368 8.85717 -1.79026 231 " " " " A 2 0 0 "LEU " " CA " " " 6 0 1 C2 0 0 0 
    3511 14 -19.9038 7.58401 -0.988724 231 " " " " A 2 0 0 "LEU " " C  " " " 6 0 1 C2 0 0 0 
    3512 23 -20.6531 7.41838 -0.048047 231 " " " " A 70 0 0 "LEU " " O  " " " 8 0 1 C2 0 0 0 
    3513 14 -20.5099 8.60604 -3.20142 231 " " " " A 2 0 0 "LEU " " CB " " " 6 0 1 C2 0 0 0 
    3514 14 -22.0034 8.18045 -3.29193 231 " " " " A 2 0 0 "LEU " " CG " " " 6 0 1 C2 0 0 0 
    3515 14 -22.9989 9.26618 -2.78469 231 " " " " A 2 0 0 "LEU " " CD1" " " 6 0 1 C2 0 0 0 
    3516 14 -22.2784 7.73143 -4.79486 231 " " " " A 2 0 0 "LEU " " CD2" " " 6 0 1 C2 0 0 0 
    3517 48 -18.006 9.37591 -2.65254 231 " " " " A 21 0 0 "LEU " " H  " " " 1 0 1 C2 0 0 0 
    3518 48 -20.5502 9.61731 -1.30659 231 " " " " A 21 0 0 "LEU " " HA " " " 1 0 1 C2 0 0 0 
    3519 48 -19.9733 7.73316 -3.57319 231 " " " " A 21 0 0 "LEU " " HB3" " " 1 0 1 C2 0 0 0 
    3520 48 -20.357 9.44113 -3.88505 231 " " " " A 21 0 0 "LEU " " HB2" " " 1 0 1 C2 0 0 0 
    3521 48 -22.1258 7.30079 -2.66002 231 " " " " A 21 0 0 "LEU " " HG " " " 1 0 1 C2 0 0 0 
    3522 48 -23.9567 8.74597 -2.77624 231 " " " " A 21 0 0 "LEU " HD11 " " 1 0 1 C2 0 0 0 
    3523 48 -22.6766 9.6692 -1.8246 231 " " " " A 21 0 0 "LEU " HD12 " " 1 0 1 C2 0 0 0 
    3524 48 -22.9109 10.1002 -3.48094 231 " " " " A 21 0 0 "LEU " HD13 " " 1 0 1 C2 0 0 0 
    3525 48 -21.9994 8.4322 -5.58173 231 " " " " A 21 0 0 "LEU " HD21 " " 1 0 1 C2 0 0 0 
    3526 48 -21.809 6.75251 -4.89244 231 " " " " A 21 0 0 "LEU " HD22 " " 1 0 1 C2 0 0 0 
    3527 48 -23.3557 7.63071 -4.92647 231 " " " " A 21 0 0 "LEU " HD23 " " 1 0 1 C2 0 0 0 
    3528 40 -19.0469 6.66409 -1.36933 232 " " " " A 43 0 0 "VAL " " N  " " " 7 0 1 C2 0 0 0 
    3529 14 -19.0468 5.26091 -0.98534 232 " " " " A 2 0 0 "VAL " " CA " " " 6 0 1 C2 0 0 0 
    3530 14 -18.5421 5.1054 0.481762 232 " " " " A 2 0 0 "VAL " " C  " " " 6 0 1 C2 0 0 0 
    3531 23 -19.0459 4.22302 1.18833 232 " " " " A 70 0 0 "VAL " " O  " " " 8 0 1 C2 0 0 0 
    3532 14 -18.1766 4.42316 -1.97095 232 " " " " A 2 0 0 "VAL " " CB " " " 6 0 1 C2 0 0 0 
    3533 14 -17.704 2.97271 -1.43961 232 " " " " A 2 0 0 "VAL " " CG1" " " 6 0 1 C2 0 0 0 
    3534 14 -18.7907 4.2832 -3.37333 232 " " " " A 2 0 0 "VAL " " CG2" " " 6 0 1 C2 0 0 0 
    3535 48 -18.3592 6.97885 -2.03872 232 " " " " A 21 0 0 "VAL " " H  " " " 1 0 1 C2 0 0 0 
    3536 48 -20.0547 4.84588 -0.975944 232 " " " " A 21 0 0 "VAL " " HA " " " 1 0 1 C2 0 0 0 
    3537 48 -17.2819 5.01355 -2.16869 232 " " " " A 21 0 0 "VAL " " HB " " " 1 0 1 C2 0 0 0 
    3538 48 -17.3173 2.38518 -2.27231 232 " " " " A 21 0 0 "VAL " HG11 " " 1 0 1 C2 0 0 0 
    3539 48 -16.9331 3.04039 -0.671985 232 " " " " A 21 0 0 "VAL " HG12 " " 1 0 1 C2 0 0 0 
    3540 48 -18.5149 2.3547 -1.05414 232 " " " " A 21 0 0 "VAL " HG13 " " 1 0 1 C2 0 0 0 
    3541 48 -19.5994 3.55247 -3.36193 232 " " " " A 21 0 0 "VAL " HG21 " " 1 0 1 C2 0 0 0 
    3542 48 -19.1078 5.22201 -3.82738 232 " " " " A 21 0 0 "VAL " HG22 " " 1 0 1 C2 0 0 0 
    3543 48 -18.0794 3.81897 -4.05645 232 " " " " A 21 0 0 "VAL " HG23 " " 1 0 1 C2 0 0 0 
    3544 40 -17.7432 6.06215 0.963591 233 " " " " A 43 0 0 "ALA " " N  " " " 7 0 1 C2 0 0 0 
    3545 14 -17.3588 6.25953 2.30573 233 " " " " A 2 0 0 "ALA " " CA " " " 6 0 1 C2 0 0 0 
    3546 14 -18.4578 6.52654 3.31377 233 " " " " A 2 0 0 "ALA " " C  " " " 6 0 1 C2 0 0 0 
    3547 23 -18.1959 6.55056 4.53216 233 " " " " A 70 0 0 "ALA " " O  " " " 8 0 1 C2 0 0 0 
    3548 14 -16.3551 7.35635 2.26459 233 " " " " A 2 0 0 "ALA " " CB " " " 6 0 1 C2 0 0 0 
    3549 48 -17.2749 6.66451 0.301804 233 " " " " A 21 0 0 "ALA " " H  " " " 1 0 1 C2 0 0 0 
    3550 48 -16.9478 5.29842 2.61466 233 " " " " A 21 0 0 "ALA " " HA " " " 1 0 1 C2 0 0 0 
    3551 48 -16.8351 8.28515 1.95627 233 " " " " A 21 0 0 "ALA " " HB1" " " 1 0 1 C2 0 0 0 
    3552 48 -16.0813 7.59911 3.29134 233 " " " " A 21 0 0 "ALA " " HB2" " " 1 0 1 C2 0 0 0 
    3553 48 -15.446 7.21941 1.67909 233 " " " " A 21 0 0 "ALA " " HB3" " " 1 0 1 C2 0 0 0 
    3554 40 -19.6765 6.80951 2.82137 234 " " " " A 43 0 0 "GLU " " N  " " " 7 0 1 C2 0 0 0 
    3555 14 -20.8509 6.90614 3.65202 234 " " " " A 2 0 0 "GLU " " CA " " " 6 0 1 C2 0 0 0 
    3556 14 -21.3447 5.51687 4.13205 234 " " " " A 2 0 0 "GLU " " C  " " " 6 0 1 C2 0 0 0 
    3557 23 -22.0863 5.39325 5.12378 234 " " " " A 70 0 0 "GLU " " O  " " " 8 0 1 C2 0 0 0 
    3558 14 -21.9917 7.50117 2.74158 234 " " " " A 2 0 0 "GLU " " CB " " " 6 0 1 C2 0 0 0 
    3559 14 -21.8364 8.99043 2.38805 234 " " " " A 2 0 0 "GLU " " CG " " " 6 0 1 C2 0 0 0 
    3560 14 -21.9777 9.92011 3.56787 234 " " " " A 2 0 0 "GLU " " CD " " " 6 0 1 C2 0 0 0 
    3561 23 -21.7735 11.108 3.33926 234 " " " " A 70 0 0 "GLU " " OE1" " " 8 0 1 C2 0 0 0 
    3562 23 -22.2009 9.53105 4.73207 234 " " " " A 70 0 0 "GLU " " OE2" " " 8 0 1 C2 0 0 0 
    3563 48 -19.7334 6.81364 1.81298 234 " " " " A 21 0 0 "GLU " " H  " " " 1 0 1 C2 0 0 0 
    3564 48 -20.6721 7.49803 4.54969 234 " " " " A 21 0 0 "GLU " " HA " " " 1 0 1 C2 0 0 0 
    3565 48 -22.8976 7.3353 3.32448 234 " " " " A 21 0 0 "GLU " " HB3" " " 1 0 1 C2 0 0 0 
    3566 48 -22.2059 6.98962 1.80321 234 " " " " A 21 0 0 "GLU " " HB2" " " 1 0 1 C2 0 0 0 
    3567 48 -22.5548 9.33996 1.64656 234 " " " " A 21 0 0 "GLU " " HG3" " " 1 0 1 C2 0 0 0 
    3568 48 -20.8409 9.05559 1.9489 234 " " " " A 21 0 0 "GLU " " HG2" " " 1 0 1 C2 0 0 0 
    3569 40 -20.8978 4.46223 3.4258 235 " " " " A 43 0 0 "PHE " " N  " " " 7 0 1 C2 0 0 0 
    3570 14 -21.4124 3.13307 3.60092 235 " " " " A 2 0 0 "PHE " " CA " " " 6 0 1 C2 0 0 0 
    3571 14 -20.4159 2.0998 4.10518 235 " " " " A 2 0 0 "PHE " " C  " " " 6 0 1 C2 0 0 0 
    3572 23 -20.9052 1.05787 4.59081 235 " " " " A 70 0 0 "PHE " " O  " " " 8 0 1 C2 0 0 0 
    3573 14 -21.8806 2.58143 2.24815 235 " " " " A 2 0 0 "PHE " " CB " " " 6 0 1 C2 0 0 0 
    3574 14 -22.941 3.38333 1.5599 235 " " " " A 2 0 0 "PHE " " CG " " " 6 0 1 C2 0 0 0 
    3575 14 -24.2933 3.10793 1.49939 235 " " " " A 2 0 0 "PHE " " CD1" " " 6 0 1 C2 0 0 0 
    3576 14 -22.4559 4.45185 0.754761 235 " " " " A 2 0 0 "PHE " " CD2" " " 6 0 1 C2 0 0 0 
    3577 14 -25.2198 3.80631 0.723393 235 " " " " A 2 0 0 "PHE " " CE1" " " 6 0 1 C2 0 0 0 
    3578 14 -23.3945 5.21114 0.001273 235 " " " " A 2 0 0 "PHE " " CE2" " " 6 0 1 C2 0 0 0 
    3579 14 -24.7646 4.8151 -0.108122 235 " " " " A 2 0 0 "PHE " " CZ " " " 6 0 1 C2 0 0 0 
    3580 48 -20.2609 4.67248 2.67062 235 " " " " A 21 0 0 "PHE " " H  " " " 1 0 1 C2 0 0 0 
    3581 48 -22.2922 3.16986 4.24336 235 " " " " A 21 0 0 "PHE " " HA " " " 1 0 1 C2 0 0 0 
    3582 48 -22.3246 1.61869 2.50122 235 " " " " A 21 0 0 "PHE " " HB3" " " 1 0 1 C2 0 0 0 
    3583 48 -21.1397 2.52728 1.4505 235 " " " " A 21 0 0 "PHE " " HB2" " " 1 0 1 C2 0 0 0 
    3584 48 -24.6477 2.2334 2.02476 235 " " " " A 21 0 0 "PHE " " HD1" " " 1 0 1 C2 0 0 0 
    3585 48 -21.4063 4.68932 0.663105 235 " " " " A 21 0 0 "PHE " " HD2" " " 1 0 1 C2 0 0 0 
    3586 48 -26.2197 3.44892 0.526491 235 " " " " A 21 0 0 "PHE " " HE1" " " 1 0 1 C2 0 0 0 
    3587 48 -23.0882 6.16076 -0.412002 235 " " " " A 21 0 0 "PHE " " HE2" " " 1 0 1 C2 0 0 0 
    3588 48 -25.4694 5.30212 -0.765794 235 " " " " A 21 0 0 "PHE " " HZ " " " 1 0 1 C2 0 0 0 
    3589 40 -19.1551 2.35339 4.18439 236 " " " " A 43 0 0 "THR " " N  " " " 7 0 1 C2 0 0 0 
    3590 14 -17.9943 1.54383 4.55801 236 " " " " A 2 0 0 "THR " " CA " " " 6 0 1 C2 0 0 0 
    3591 14 -16.8715 2.39322 5.15575 236 " " " " A 2 0 0 "THR " " C  " " " 6 0 1 C2 0 0 0 
    3592 23 -16.6036 3.49876 4.6326 236 " " " " A 70 0 0 "THR " " O  " " " 8 0 1 C2 0 0 0 
    3593 14 -17.6302 0.505679 3.43308 236 " " " " A 2 0 0 "THR " " CB " " " 6 0 1 C2 0 0 0 
    3594 23 -16.4766 -0.225803 3.66733 236 " " " " A 70 0 0 "THR " " OG1" " " 8 0 1 C2 0 0 0 
    3595 14 -17.5204 1.02697 2.02064 236 " " " " A 2 0 0 "THR " " CG2" " " 6 0 1 C2 0 0 0 
    3596 48 -18.8477 3.26151 3.86669 236 " " " " A 21 0 0 "THR " " H  " " " 1 0 1 C2 0 0 0 
    3597 48 -18.409 0.868 5.3059 236 " " " " A 21 0 0 "THR " " HA " " " 1 0 1 C2 0 0 0 
    3598 48 -18.4002 -0.265631 3.45234 236 " " " " A 21 0 0 "THR " " HB " " " 1 0 1 C2 0 0 0 
    3599 48 -16.6338 -0.762388 4.42918 236 " " " " A 21 0 0 "THR " " HG1" " " 1 0 1 C2 0 0 0 
    3600 48 -18.4777 1.40838 1.66542 236 " " " " A 21 0 0 "THR " HG21 " " 1 0 1 C2 0 0 0 
    3601 48 -16.9435 1.94934 1.95284 236 " " " " A 21 0 0 "THR " HG22 " " 1 0 1 C2 0 0 0 
    3602 48 -17.1393 0.382193 1.22871 236 " " " " A 21 0 0 "THR " HG23 " " 1 0 1 C2 0 0 0 
    3603 40 -16.2427 1.97094 6.28594 237 " " " " A 43 0 0 "PRO " " N  " " " 7 0 1 C2 0 0 0 
    3604 14 -15.1162 2.61764 6.81319 237 " " " " A 2 0 0 "PRO " " CA " " " 6 0 1 C2 0 0 0 
    3605 14 -13.833 2.52909 5.98287 237 " " " " A 2 0 0 "PRO " " C  " " " 6 0 1 C2 0 0 0 
    3606 23 -13.3959 1.47487 5.56518 237 " " " " A 70 0 0 "PRO " " O  " " " 8 0 1 C2 0 0 0 
    3607 14 -14.8042 1.96911 8.15156 237 " " " " A 2 0 0 "PRO " " CB " " " 6 0 1 C2 0 0 0 
    3608 14 -15.5575 0.628205 8.10278 237 " " " " A 2 0 0 "PRO " " CG " " " 6 0 1 C2 0 0 0 
    3609 14 -16.6702 0.78713 7.02789 237 " " " " A 2 0 0 "PRO " " CD " " " 6 0 1 C2 0 0 0 
    3610 48 -15.3005 3.66872 7.03533 237 " " " " A 21 0 0 "PRO " " HA " " " 1 0 1 C2 0 0 0 
    3611 48 -15.1723 2.52163 9.01604 237 " " " " A 21 0 0 "PRO " " HB3" " " 1 0 1 C2 0 0 0 
    3612 48 -13.7633 1.82946 8.44326 237 " " " " A 21 0 0 "PRO " " HB2" " " 1 0 1 C2 0 0 0 
    3613 48 -16.0461 0.217312 8.98621 237 " " " " A 21 0 0 "PRO " " HG3" " " 1 0 1 C2 0 0 0 
    3614 48 -14.862 -0.150896 7.79071 237 " " " " A 21 0 0 "PRO " " HG2" " " 1 0 1 C2 0 0 0 
    3615 48 -16.6006 -0.044113 6.32626 237 " " " " A 21 0 0 "PRO " " HD2" " " 1 0 1 C2 0 0 0 
    3616 48 -17.6773 0.768284 7.44454 237 " " " " A 21 0 0 "PRO " " HD3" " " 1 0 1 C2 0 0 0 
    3617 40 -13.2489 3.67316 5.68823 238 " " " " A 43 0 0 "VAL " " N  " " " 7 0 1 C2 0 0 0 
    3618 14 -12.0423 3.76715 4.83987 238 " " " " A 2 0 0 "VAL " " CA " " " 6 0 1 C2 0 0 0 
    3619 14 -10.7909 3.89905 5.78531 238 " " " " A 2 0 0 "VAL " " C  " " " 6 0 1 C2 0 0 0 
    3620 23 -10.8551 4.54456 6.83745 238 " " " " A 70 0 0 "VAL " " O  " " " 8 0 1 C2 0 0 0 
    3621 14 -12.0361 5.06368 3.91293 238 " " " " A 2 0 0 "VAL " " CB " " " 6 0 1 C2 0 0 0 
    3622 14 -11.0492 5.04535 2.758 238 " " " " A 2 0 0 "VAL " " CG1" " " 6 0 1 C2 0 0 0 
    3623 14 -13.3826 5.25207 3.20101 238 " " " " A 2 0 0 "VAL " " CG2" " " 6 0 1 C2 0 0 0 
    3624 48 -13.5746 4.53063 6.111 238 " " " " A 21 0 0 "VAL " " H  " " " 1 0 1 C2 0 0 0 
    3625 48 -11.9066 2.85935 4.252 238 " " " " A 21 0 0 "VAL " " HA " " " 1 0 1 C2 0 0 0 
    3626 48 -11.9552 5.96449 4.52129 238 " " " " A 21 0 0 "VAL " " HB " " " 1 0 1 C2 0 0 0 
    3627 48 -11.0427 5.98138 2.19952 238 " " " " A 21 0 0 "VAL " HG11 " " 1 0 1 C2 0 0 0 
    3628 48 -10.0228 5.06518 3.12438 238 " " " " A 21 0 0 "VAL " HG12 " " 1 0 1 C2 0 0 0 
    3629 48 -11.0246 4.23556 2.02881 238 " " " " A 21 0 0 "VAL " HG13 " " 1 0 1 C2 0 0 0 
    3630 48 -13.3372 6.07737 2.49045 238 " " " " A 21 0 0 "VAL " HG21 " " 1 0 1 C2 0 0 0 
    3631 48 -13.6467 4.33704 2.67082 238 " " " " A 21 0 0 "VAL " HG22 " " 1 0 1 C2 0 0 0 
    3632 48 -14.1687 5.57408 3.88402 238 " " " " A 21 0 0 "VAL " HG23 " " 1 0 1 C2 0 0 0 
    3633 40 -9.6999 3.29037 5.39878 239 " " " " A 43 0 0 "HIE " " N  " " " 7 0 1 C2 0 0 0 
    3634 14 -8.3794 3.47497 6.09494 239 " " " " A 2 0 0 "HIE " " CA " " " 6 0 1 C2 0 0 0 
    3635 14 -7.55943 4.62127 5.40339 239 " " " " A 2 0 0 "HIE " " C  " " " 6 0 1 C2 0 0 0 
    3636 23 -7.90767 5.18915 4.34275 239 " " " " A 70 0 0 "HIE " " O  " " " 8 0 1 C2 0 0 0 
    3637 14 -7.62355 2.14313 6.00953 239 " " " " A 2 0 0 "HIE " " CB " " " 6 0 1 C2 0 0 0 
    3638 14 -6.63998 1.97607 7.18981 239 " " " " A 2 0 0 "HIE " " CG " " " 6 0 1 C2 0 0 0 
    3639 40 -5.33575 2.51395 7.21541 239 " " " " A 43 0 0 "HIE " " ND1" " " 7 0 1 C2 0 0 0 
    3640 14 -6.8579 1.33563 8.35577 239 " " " " A 2 0 0 "HIE " " CD2" " " 6 0 1 C2 0 0 0 
    3641 14 -4.89608 2.21455 8.44585 239 " " " " A 2 0 0 "HIE " " CE1" " " 6 0 1 C2 0 0 0 
    3642 40 -5.76511 1.52565 9.15148 239 " " " " A 43 0 0 "HIE " " NE2" " " 7 0 1 C2 0 0 0 
    3643 48 -9.64235 2.68743 4.59054 239 " " " " A 21 0 0 "HIE " " H  " " " 1 0 1 C2 0 0 0 
    3644 48 -8.55795 3.76226 7.13112 239 " " " " A 21 0 0 "HIE " " HA " " " 1 0 1 C2 0 0 0 
    3645 48 -7.16826 2.06205 5.0225 239 " " " " A 21 0 0 "HIE " " HB3" " " 1 0 1 C2 0 0 0 
    3646 48 -8.32205 1.32455 6.18311 239 " " " " A 21 0 0 "HIE " " HB2" " " 1 0 1 C2 0 0 0 
    3647 48 -7.73098 0.81485 8.72035 239 " " " " A 21 0 0 "HIE " " HD2" " " 1 0 1 C2 0 0 0 
    3648 48 -3.91233 2.43654 8.8323 239 " " " " A 21 0 0 "HIE " " HE1" " " 1 0 1 C2 0 0 0 
    3649 40 -6.44693 5.00495 5.95885 240 " " " " A 43 0 0 "PHE " " N  " " " 7 0 1 C2 0 0 0 
    3650 14 -5.54276 6.07132 5.42647 240 " " " " A 2 0 0 "PHE " " CA " " " 6 0 1 C2 0 0 0 
    3651 14 -5.02469 5.88215 4.01897 240 " " " " A 2 0 0 "PHE " " C  " " " 6 0 1 C2 0 0 0 
    3652 23 -4.7547 6.83779 3.31617 240 " " " " A 70 0 0 "PHE " " O  " " " 8 0 1 C2 0 0 0 
    3653 14 -4.34654 6.32942 6.40391 240 " " " " A 2 0 0 "PHE " " CB " " " 6 0 1 C2 0 0 0 
    3654 14 -4.68688 7.30906 7.48439 240 " " " " A 2 0 0 "PHE " " CG " " " 6 0 1 C2 0 0 0 
    3655 14 -4.63647 8.67282 7.22816 240 " " " " A 2 0 0 "PHE " " CD1" " " 6 0 1 C2 0 0 0 
    3656 14 -5.17274 6.83173 8.71762 240 " " " " A 2 0 0 "PHE " " CD2" " " 6 0 1 C2 0 0 0 
    3657 14 -5.00085 9.62532 8.26284 240 " " " " A 2 0 0 "PHE " " CE1" " " 6 0 1 C2 0 0 0 
    3658 14 -5.53743 7.79945 9.75623 240 " " " " A 2 0 0 "PHE " " CE2" " " 6 0 1 C2 0 0 0 
    3659 14 -5.35683 9.17885 9.56792 240 " " " " A 2 0 0 "PHE " " CZ " " " 6 0 1 C2 0 0 0 
    3660 48 -6.14612 4.53278 6.79948 240 " " " " A 21 0 0 "PHE " " H  " " " 1 0 1 C2 0 0 0 
    3661 48 -6.25663 6.89431 5.39209 240 " " " " A 21 0 0 "PHE " " HA " " " 1 0 1 C2 0 0 0 
    3662 48 -3.34094 6.48294 6.01236 240 " " " " A 21 0 0 "PHE " " HB3" " " 1 0 1 C2 0 0 0 
    3663 48 -4.24994 5.44094 7.0279 240 " " " " A 21 0 0 "PHE " " HB2" " " 1 0 1 C2 0 0 0 
    3664 48 -4.51235 9.0933 6.24115 240 " " " " A 21 0 0 "PHE " " HD1" " " 1 0 1 C2 0 0 0 
    3665 48 -5.17001 5.79537 9.02151 240 " " " " A 21 0 0 "PHE " " HD2" " " 1 0 1 C2 0 0 0 
    3666 48 -4.9626 10.7006 8.16923 240 " " " " A 21 0 0 "PHE " " HE1" " " 1 0 1 C2 0 0 0 
    3667 48 -5.91368 7.43867 10.7021 240 " " " " A 21 0 0 "PHE " " HE2" " " 1 0 1 C2 0 0 0 
    3668 48 -5.53994 9.90152 10.3493 240 " " " " A 21 0 0 "PHE " " HZ " " " 1 0 1 C2 0 0 0 
    3669 40 -4.84277 4.61584 3.56876 241 " " " " A 43 0 0 "PHE " " N  " " " 7 0 1 C2 0 0 0 
    3670 14 -4.04724 4.24415 2.42402 241 " " " " A 2 0 0 "PHE " " CA " " " 6 0 1 C2 0 0 0 
    3671 14 -4.86388 3.86645 1.20371 241 " " " " A 2 0 0 "PHE " " C  " " " 6 0 1 C2 0 0 0 
    3672 23 -4.45447 3.12169 0.318594 241 " " " " A 70 0 0 "PHE " " O  " " " 8 0 1 C2 0 0 0 
    3673 14 -3.2863 2.96915 2.93676 241 " " " " A 2 0 0 "PHE " " CB " " " 6 0 1 C2 0 0 0 
    3674 14 -2.32521 3.22179 4.0268 241 " " " " A 2 0 0 "PHE " " CG " " " 6 0 1 C2 0 0 0 
    3675 14 -1.24155 4.04109 3.7927 241 " " " " A 2 0 0 "PHE " " CD1" " " 6 0 1 C2 0 0 0 
    3676 14 -2.53998 2.66972 5.28124 241 " " " " A 2 0 0 "PHE " " CD2" " " 6 0 1 C2 0 0 0 
    3677 14 -0.487522 4.50239 4.88956 241 " " " " A 2 0 0 "PHE " " CE1" " " 6 0 1 C2 0 0 0 
    3678 14 -1.69843 2.99681 6.37281 241 " " " " A 2 0 0 "PHE " " CE2" " " 6 0 1 C2 0 0 0 
    3679 14 -0.693904 3.92956 6.15353 241 " " " " A 2 0 0 "PHE " " CZ " " " 6 0 1 C2 0 0 0 
    3680 48 -5.33458 3.8894 4.06926 241 " " " " A 21 0 0 "PHE " " H  " " " 1 0 1 C2 0 0 0 
    3681 48 -3.33638 5.02546 2.15506 241 " " " " A 21 0 0 "PHE " " HA " " " 1 0 1 C2 0 0 0 
    3682 48 -2.79947 2.39003 2.15209 241 " " " " A 21 0 0 "PHE " " HB3" " " 1 0 1 C2 0 0 0 
    3683 48 -4.11224 2.30301 3.18611 241 " " " " A 21 0 0 "PHE " " HB2" " " 1 0 1 C2 0 0 0 
    3684 48 -1.13865 4.49343 2.81741 241 " " " " A 21 0 0 "PHE " " HD1" " " 1 0 1 C2 0 0 0 
    3685 48 -3.36539 1.97866 5.36806 241 " " " " A 21 0 0 "PHE " " HD2" " " 1 0 1 C2 0 0 0 
    3686 48 0.332848 5.1899 4.7456 241 " " " " A 21 0 0 "PHE " " HE1" " " 1 0 1 C2 0 0 0 
    3687 48 -1.83309 2.55762 7.35024 241 " " " " A 21 0 0 "PHE " " HE2" " " 1 0 1 C2 0 0 0 
    3688 48 -0.090412 4.27072 6.98167 241 " " " " A 21 0 0 "PHE " " HZ " " " 1 0 1 C2 0 0 0 
    3689 40 -6.11662 4.41983 1.17609 242 " " " " A 43 0 0 "ALA " " N  " " " 7 0 1 C2 0 0 0 
    3690 14 -7.03752 4.26424 0.092066 242 " " " " A 2 0 0 "ALA " " CA " " " 6 0 1 C2 0 0 0 
    3691 14 -7.02869 5.50767 -0.791693 242 " " " " A 2 0 0 "ALA " " C  " " " 6 0 1 C2 0 0 0 
    3692 23 -7.166 5.306 -1.97413 242 " " " " A 70 0 0 "ALA " " O  " " " 8 0 1 C2 0 0 0 
    3693 14 -8.43784 4.0209 0.722418 242 " " " " A 2 0 0 "ALA " " CB " " " 6 0 1 C2 0 0 0 
    3694 48 -6.29791 5.14115 1.85941 242 " " " " A 21 0 0 "ALA " " H  " " " 1 0 1 C2 0 0 0 
    3695 48 -6.75884 3.43209 -0.554438 242 " " " " A 21 0 0 "ALA " " HA " " " 1 0 1 C2 0 0 0 
    3696 48 -9.00974 3.74269 -0.162807 242 " " " " A 21 0 0 "ALA " " HB1" " " 1 0 1 C2 0 0 0 
    3697 48 -8.36184 3.33557 1.5666 242 " " " " A 21 0 0 "ALA " " HB2" " " 1 0 1 C2 0 0 0 
    3698 48 -8.74337 4.97465 1.15267 242 " " " " A 21 0 0 "ALA " " HB3" " " 1 0 1 C2 0 0 0 
    3699 40 -6.68911 6.71798 -0.315271 243 " " " " A 43 0 0 "GLN " " N  " " " 7 0 1 C2 0 0 0 
    3700 14 -6.53235 7.95524 -1.11142 243 " " " " A 2 0 0 "GLN " " CA " " " 6 0 1 C2 0 0 0 
    3701 14 -5.22929 7.85249 -1.88346 243 " " " " A 2 0 0 "GLN " " C  " " " 6 0 1 C2 0 0 0 
    3702 23 -5.32151 8.18295 -3.01058 243 " " " " A 70 0 0 "GLN " " O  " " " 8 0 1 C2 0 0 0 
    3703 14 -6.48315 9.10945 -0.077157 243 " " " " A 2 0 0 "GLN " " CB " " " 6 0 1 C2 0 0 0 
    3704 14 -6.06644 10.474 -0.673733 243 " " " " A 2 0 0 "GLN " " CG " " " 6 0 1 C2 0 0 0 
    3705 14 -6.2891 11.5865 0.334923 243 " " " " A 2 0 0 "GLN " " CD " " " 6 0 1 C2 0 0 0 
    3706 23 -7.21422 11.5424 1.12486 243 " " " " A 70 0 0 "GLN " " OE1" " " 8 0 1 C2 0 0 0 
    3707 40 -5.39546 12.549 0.31127 243 " " " " A 43 0 0 "GLN " " NE2" " " 7 0 1 C2 0 0 0 
    3708 48 -6.80394 6.78207 0.686131 243 " " " " A 21 0 0 "GLN " " H  " " " 1 0 1 C2 0 0 0 
    3709 48 -7.35053 8.05987 -1.82397 243 " " " " A 21 0 0 "GLN " " HA " " " 1 0 1 C2 0 0 0 
    3710 48 -5.75743 8.76436 0.659283 243 " " " " A 21 0 0 "GLN " " HB3" " " 1 0 1 C2 0 0 0 
    3711 48 -7.4528 9.16946 0.417088 243 " " " " A 21 0 0 "GLN " " HB2" " " 1 0 1 C2 0 0 0 
    3712 48 -6.81582 10.6867 -1.43616 243 " " " " A 21 0 0 "GLN " " HG3" " " 1 0 1 C2 0 0 0 
    3713 48 -5.08781 10.5297 -1.15046 243 " " " " A 21 0 0 "GLN " " HG2" " " 1 0 1 C2 0 0 0 
    3714 48 -5.63295 13.2546 0.993792 243 " " " " A 21 0 0 "GLN " HE22 " " 1 0 1 C2 0 0 0 
    3715 48 -4.5744 12.4704 -0.271645 243 " " " " A 21 0 0 "GLN " HE21 " " 1 0 1 C2 0 0 0 
    3716 40 -4.0417 7.61946 -1.37476 244 " " " " A 43 0 0 "PRO " " N  " " " 7 0 1 C2 0 0 0 
    3717 14 -2.78501 7.61649 -2.14005 244 " " " " A 2 0 0 "PRO " " CA " " " 6 0 1 C2 0 0 0 
    3718 14 -2.69728 6.6147 -3.35905 244 " " " " A 2 0 0 "PRO " " C  " " " 6 0 1 C2 0 0 0 
    3719 23 -1.66997 6.46181 -3.97695 244 " " " " A 70 0 0 "PRO " " O  " " " 8 0 1 C2 0 0 0 
    3720 14 -1.58633 7.44046 -1.20597 244 " " " " A 2 0 0 "PRO " " CB " " " 6 0 1 C2 0 0 0 
    3721 14 -2.21384 6.69182 -0.107234 244 " " " " A 2 0 0 "PRO " " CG " " " 6 0 1 C2 0 0 0 
    3722 14 -3.59793 7.27096 -0.000175 244 " " " " A 2 0 0 "PRO " " CD " " " 6 0 1 C2 0 0 0 
    3723 48 -2.64077 8.59109 -2.60638 244 " " " " A 21 0 0 "PRO " " HA " " " 1 0 1 C2 0 0 0 
    3724 48 -1.31027 8.37337 -0.714463 244 " " " " A 21 0 0 "PRO " " HB3" " " 1 0 1 C2 0 0 0 
    3725 48 -0.765859 6.95376 -1.73326 244 " " " " A 21 0 0 "PRO " " HB2" " " 1 0 1 C2 0 0 0 
    3726 48 -1.77112 6.85261 0.875744 244 " " " " A 21 0 0 "PRO " " HG3" " " 1 0 1 C2 0 0 0 
    3727 48 -2.14617 5.65007 -0.420726 244 " " " " A 21 0 0 "PRO " " HG2" " " 1 0 1 C2 0 0 0 
    3728 48 -4.3299 6.52435 0.307873 244 " " " " A 21 0 0 "PRO " " HD2" " " 1 0 1 C2 0 0 0 
    3729 48 -3.68 8.11655 0.682709 244 " " " " A 21 0 0 "PRO " " HD3" " " 1 0 1 C2 0 0 0 
    3730 40 -3.7931 5.8366 -3.61628 245 " " " " A 43 0 0 "VAL " " N  " " " 7 0 1 C2 0 0 0 
    3731 14 -4.01378 5.14436 -4.88697 245 " " " " A 2 0 0 "VAL " " CA " " " 6 0 1 C2 0 0 0 
    3732 14 -4.26176 6.10333 -6.04313 245 " " " " A 2 0 0 "VAL " " C  " " " 6 0 1 C2 0 0 0 
    3733 23 -3.75718 6.02496 -7.18024 245 " " " " A 70 0 0 "VAL " " O  " " " 8 0 1 C2 0 0 0 
    3734 14 -5.23691 4.16271 -4.72072 245 " " " " A 2 0 0 "VAL " " CB " " " 6 0 1 C2 0 0 0 
    3735 14 -5.63105 3.39773 -5.99068 245 " " " " A 2 0 0 "VAL " " CG1" " " 6 0 1 C2 0 0 0 
    3736 14 -4.96762 3.07508 -3.61975 245 " " " " A 2 0 0 "VAL " " CG2" " " 6 0 1 C2 0 0 0 
    3737 48 -4.5869 5.74519 -2.99853 245 " " " " A 21 0 0 "VAL " " H  " " " 1 0 1 C2 0 0 0 
    3738 48 -3.14102 4.5106 -5.04429 245 " " " " A 21 0 0 "VAL " " HA " " " 1 0 1 C2 0 0 0 
    3739 48 -6.11692 4.76988 -4.50853 245 " " " " A 21 0 0 "VAL " " HB " " " 1 0 1 C2 0 0 0 
    3740 48 -5.98946 4.09851 -6.7447 245 " " " " A 21 0 0 "VAL " HG11 " " 1 0 1 C2 0 0 0 
    3741 48 -4.8811 2.80621 -6.51581 245 " " " " A 21 0 0 "VAL " HG12 " " 1 0 1 C2 0 0 0 
    3742 48 -6.41375 2.70835 -5.67409 245 " " " " A 21 0 0 "VAL " HG13 " " 1 0 1 C2 0 0 0 
    3743 48 -4.66396 3.62575 -2.72945 245 " " " " A 21 0 0 "VAL " HG21 " " 1 0 1 C2 0 0 0 
    3744 48 -5.91968 2.56888 -3.46027 245 " " " " A 21 0 0 "VAL " HG22 " " 1 0 1 C2 0 0 0 
    3745 48 -4.13712 2.40718 -3.84843 245 " " " " A 21 0 0 "VAL " HG23 " " 1 0 1 C2 0 0 0 
    3746 40 -4.97027 7.17918 -5.80238 246 " " " " A 43 0 0 "VAL " " N  " " " 7 0 1 C2 0 0 0 
    3747 14 -5.37987 8.23242 -6.75493 246 " " " " A 2 0 0 "VAL " " CA " " " 6 0 1 C2 0 0 0 
    3748 14 -4.13572 8.87307 -7.45771 246 " " " " A 2 0 0 "VAL " " C  " " " 6 0 1 C2 0 0 0 
    3749 23 -3.82084 8.61182 -8.63166 246 " " " " A 70 0 0 "VAL " " O  " " " 8 0 1 C2 0 0 0 
    3750 14 -6.26218 9.30369 -6.06476 246 " " " " A 2 0 0 "VAL " " CB " " " 6 0 1 C2 0 0 0 
    3751 14 -6.64149 10.4026 -7.13546 246 " " " " A 2 0 0 "VAL " " CG1" " " 6 0 1 C2 0 0 0 
    3752 14 -7.48513 8.71659 -5.4405 246 " " " " A 2 0 0 "VAL " " CG2" " " 6 0 1 C2 0 0 0 
    3753 48 -5.44885 7.23734 -4.91487 246 " " " " A 21 0 0 "VAL " " H  " " " 1 0 1 C2 0 0 0 
    3754 48 -5.97393 7.80235 -7.5613 246 " " " " A 21 0 0 "VAL " " HA " " " 1 0 1 C2 0 0 0 
    3755 48 -5.56253 9.79442 -5.38817 246 " " " " A 21 0 0 "VAL " " HB " " " 1 0 1 C2 0 0 0 
    3756 48 -7.28667 11.1807 -6.72755 246 " " " " A 21 0 0 "VAL " HG11 " " 1 0 1 C2 0 0 0 
    3757 48 -5.73693 10.9751 -7.34049 246 " " " " A 21 0 0 "VAL " HG12 " " 1 0 1 C2 0 0 0 
    3758 48 -7.14307 9.95274 -7.99231 246 " " " " A 21 0 0 "VAL " HG13 " " 1 0 1 C2 0 0 0 
    3759 48 -8.05258 9.52034 -4.97138 246 " " " " A 21 0 0 "VAL " HG21 " " 1 0 1 C2 0 0 0 
    3760 48 -8.18683 8.30792 -6.16762 246 " " " " A 21 0 0 "VAL " HG22 " " 1 0 1 C2 0 0 0 
    3761 48 -7.30523 8.0549 -4.5932 246 " " " " A 21 0 0 "VAL " HG23 " " 1 0 1 C2 0 0 0 
    3762 40 -3.31747 9.61732 -6.69678 247 " " " " A 43 0 0 "THR " " N  " " " 7 0 1 C2 0 0 0 
    3763 14 -2.13167 10.4027 -7.09171 247 " " " " A 2 0 0 "THR " " CA " " " 6 0 1 C2 0 0 0 
    3764 14 -0.90556 9.48149 -7.46201 247 " " " " A 2 0 0 "THR " " C  " " " 6 0 1 C2 0 0 0 
    3765 23 0.191385 10.0024 -7.61338 247 " " " " A 70 0 0 "THR " " O  " " " 8 0 1 C2 0 0 0 
    3766 14 -1.7237 11.2557 -5.84372 247 " " " " A 2 0 0 "THR " " CB " " " 6 0 1 C2 0 0 0 
    3767 23 -1.72459 10.4669 -4.63418 247 " " " " A 70 0 0 "THR " " OG1" " " 8 0 1 C2 0 0 0 
    3768 14 -2.76611 12.2976 -5.39851 247 " " " " A 2 0 0 "THR " " CG2" " " 6 0 1 C2 0 0 0 
    3769 48 -3.40688 9.52856 -5.69467 247 " " " " A 21 0 0 "THR " " H  " " " 1 0 1 C2 0 0 0 
    3770 48 -2.34118 11.0464 -7.94603 247 " " " " A 21 0 0 "THR " " HA " " " 1 0 1 C2 0 0 0 
    3771 48 -0.779043 11.7735 -6.00962 247 " " " " A 21 0 0 "THR " " HB " " " 1 0 1 C2 0 0 0 
    3772 48 -0.965731 9.9064 -4.68831 247 " " " " A 21 0 0 "THR " " HG1" " " 1 0 1 C2 0 0 0 
    3773 48 -2.45185 12.9186 -4.55966 247 " " " " A 21 0 0 "THR " HG21 " " 1 0 1 C2 0 0 0 
    3774 48 -2.96559 13.0484 -6.16304 247 " " " " A 21 0 0 "THR " HG22 " " 1 0 1 C2 0 0 0 
    3775 48 -3.77257 12.0454 -5.06454 247 " " " " A 21 0 0 "THR " HG23 " " 1 0 1 C2 0 0 0 
    3776 40 -1.129 8.15918 -7.60975 248 " " " " A 43 0 0 "LEU " " N  " " " 7 0 1 C2 0 0 0 
    3777 14 -0.073802 7.27795 -7.97416 248 " " " " A 2 0 0 "LEU " " CA " " " 6 0 1 C2 0 0 0 
    3778 14 -0.671062 6.43074 -9.10569 248 " " " " A 2 0 0 "LEU " " C  " " " 6 0 1 C2 0 0 0 
    3779 23 -0.446422 6.77461 -10.2394 248 " " " " A 70 0 0 "LEU " " O  " " " 8 0 1 C2 0 0 0 
    3780 14 0.614967 6.57898 -6.77841 248 " " " " A 2 0 0 "LEU " " CB " " " 6 0 1 C2 0 0 0 
    3781 14 1.66181 5.53353 -7.19913 248 " " " " A 2 0 0 "LEU " " CG " " " 6 0 1 C2 0 0 0 
    3782 14 2.79799 6.03737 -8.16657 248 " " " " A 2 0 0 "LEU " " CD1" " " 6 0 1 C2 0 0 0 
    3783 14 2.24013 4.92662 -5.90286 248 " " " " A 2 0 0 "LEU " " CD2" " " 6 0 1 C2 0 0 0 
    3784 48 -2.10862 7.95417 -7.74545 248 " " " " A 21 0 0 "LEU " " H  " " " 1 0 1 C2 0 0 0 
    3785 48 0.658111 7.94001 -8.43685 248 " " " " A 21 0 0 "LEU " " HA " " " 1 0 1 C2 0 0 0 
    3786 48 -0.253138 6.23374 -6.21689 248 " " " " A 21 0 0 "LEU " " HB3" " " 1 0 1 C2 0 0 0 
    3787 48 1.04411 7.38727 -6.18631 248 " " " " A 21 0 0 "LEU " " HB2" " " 1 0 1 C2 0 0 0 
    3788 48 1.07266 4.70755 -7.59757 248 " " " " A 21 0 0 "LEU " " HG " " " 1 0 1 C2 0 0 0 
    3789 48 3.46768 5.22031 -8.43495 248 " " " " A 21 0 0 "LEU " HD11 " " 1 0 1 C2 0 0 0 
    3790 48 2.34429 6.49116 -9.04767 248 " " " " A 21 0 0 "LEU " HD12 " " 1 0 1 C2 0 0 0 
    3791 48 3.44981 6.8162 -7.77076 248 " " " " A 21 0 0 "LEU " HD13 " " 1 0 1 C2 0 0 0 
    3792 48 2.54056 5.79656 -5.31886 248 " " " " A 21 0 0 "LEU " HD21 " " 1 0 1 C2 0 0 0 
    3793 48 1.42992 4.44172 -5.35832 248 " " " " A 21 0 0 "LEU " HD22 " " 1 0 1 C2 0 0 0 
    3794 48 3.05825 4.2415 -6.12512 248 " " " " A 21 0 0 "LEU " HD23 " " 1 0 1 C2 0 0 0 
    3795 40 -1.41684 5.39527 -8.81476 249 " " " " A 43 0 0 "ILE " " N  " " " 7 0 1 C2 0 0 0 
    3796 14 -1.93586 4.28173 -9.57987 249 " " " " A 2 0 0 "ILE " " CA " " " 6 0 1 C2 0 0 0 
    3797 14 -2.81642 4.80291 -10.7032 249 " " " " A 2 0 0 "ILE " " C  " " " 6 0 1 C2 0 0 0 
    3798 23 -2.61611 4.50759 -11.8943 249 " " " " A 70 0 0 "ILE " " O  " " " 8 0 1 C2 0 0 0 
    3799 14 -2.65668 3.22068 -8.66773 249 " " " " A 2 0 0 "ILE " " CB " " " 6 0 1 C2 0 0 0 
    3800 14 -1.67075 2.62765 -7.61758 249 " " " " A 2 0 0 "ILE " " CG1" " " 6 0 1 C2 0 0 0 
    3801 14 -3.24284 2.1258 -9.51625 249 " " " " A 2 0 0 "ILE " " CG2" " " 6 0 1 C2 0 0 0 
    3802 14 -1.97912 1.28319 -6.99299 249 " " " " A 2 0 0 "ILE " " CD1" " " 6 0 1 C2 0 0 0 
    3803 48 -1.56761 5.3166 -7.81918 249 " " " " A 21 0 0 "ILE " " H  " " " 1 0 1 C2 0 0 0 
    3804 48 -1.12601 3.67477 -9.98465 249 " " " " A 21 0 0 "ILE " " HA " " " 1 0 1 C2 0 0 0 
    3805 48 -3.50649 3.60953 -8.10674 249 " " " " A 21 0 0 "ILE " " HB " " " 1 0 1 C2 0 0 0 
    3806 48 -1.45777 3.24765 -6.74675 249 " " " " A 21 0 0 "ILE " HG13 " " 1 0 1 C2 0 0 0 
    3807 48 -0.673906 2.59571 -8.05732 249 " " " " A 21 0 0 "ILE " HG12 " " 1 0 1 C2 0 0 0 
    3808 48 -4.10036 2.43595 -10.1134 249 " " " " A 21 0 0 "ILE " HG21 " " 1 0 1 C2 0 0 0 
    3809 48 -2.46048 1.743 -10.1716 249 " " " " A 21 0 0 "ILE " HG22 " " 1 0 1 C2 0 0 0 
    3810 48 -3.68914 1.23453 -9.07517 249 " " " " A 21 0 0 "ILE " HG23 " " 1 0 1 C2 0 0 0 
    3811 48 -1.22629 1.07839 -6.2318 249 " " " " A 21 0 0 "ILE " HD11 " " 1 0 1 C2 0 0 0 
    3812 48 -2.99478 1.26473 -6.5978 249 " " " " A 21 0 0 "ILE " HD12 " " 1 0 1 C2 0 0 0 
    3813 48 -1.75609 0.565936 -7.78286 249 " " " " A 21 0 0 "ILE " HD13 " " 1 0 1 C2 0 0 0 
    3814 40 -3.84637 5.59416 -10.2319 250 " " " " A 43 0 0 "GLY " " N  " " " 7 0 1 C2 0 0 0 
    3815 14 -4.94967 6.17165 -11.0338 250 " " " " A 2 0 0 "GLY " " CA " " " 6 0 1 C2 0 0 0 
    3816 14 -4.56602 7.37668 -11.8683 250 " " " " A 2 0 0 "GLY " " C  " " " 6 0 1 C2 0 0 0 
    3817 23 -4.85397 7.42993 -13.0732 250 " " " " A 70 0 0 "GLY " " O  " " " 8 0 1 C2 0 0 0 
    3818 48 -3.82742 5.93721 -9.28213 250 " " " " A 21 0 0 "GLY " " H  " " " 1 0 1 C2 0 0 0 
    3819 48 -5.73008 6.54788 -10.3724 250 " " " " A 21 0 0 "GLY " " HA3" " " 1 0 1 C2 0 0 0 
    3820 48 -5.44609 5.44981 -11.6824 250 " " " " A 21 0 0 "GLY " " HA2" " " 1 0 1 C2 0 0 0 
    3821 40 -3.80317 8.31456 -11.3303 251 " " " " A 43 0 0 "LEU " " N  " " " 7 0 1 C2 0 0 0 
    3822 14 -3.23115 9.42907 -12.0122 251 " " " " A 2 0 0 "LEU " " CA " " " 6 0 1 C2 0 0 0 
    3823 14 -2.28556 8.90415 -13.1398 251 " " " " A 2 0 0 "LEU " " C  " " " 6 0 1 C2 0 0 0 
    3824 23 -2.22959 9.41932 -14.2582 251 " " " " A 70 0 0 "LEU " " O  " " " 8 0 1 C2 0 0 0 
    3825 14 -2.33785 10.2 -10.9476 251 " " " " A 2 0 0 "LEU " " CB " " " 6 0 1 C2 0 0 0 
    3826 14 -1.49923 11.4129 -11.5453 251 " " " " A 2 0 0 "LEU " " CG " " " 6 0 1 C2 0 0 0 
    3827 14 -2.45366 12.2611 -12.4368 251 " " " " A 2 0 0 "LEU " " CD1" " " 6 0 1 C2 0 0 0 
    3828 14 -0.897015 12.2993 -10.4794 251 " " " " A 2 0 0 "LEU " " CD2" " " 6 0 1 C2 0 0 0 
    3829 48 -3.76381 8.37685 -10.323 251 " " " " A 21 0 0 "LEU " " H  " " " 1 0 1 C2 0 0 0 
    3830 48 -3.9633 10.0058 -12.5775 251 " " " " A 21 0 0 "LEU " " HA " " " 1 0 1 C2 0 0 0 
    3831 48 -1.60611 9.54379 -10.4764 251 " " " " A 21 0 0 "LEU " " HB3" " " 1 0 1 C2 0 0 0 
    3832 48 -3.1323 10.4289 -10.2373 251 " " " " A 21 0 0 "LEU " " HB2" " " 1 0 1 C2 0 0 0 
    3833 48 -0.691451 10.9898 -12.1425 251 " " " " A 21 0 0 "LEU " " HG " " " 1 0 1 C2 0 0 0 
    3834 48 -1.99314 13.2219 -12.6665 251 " " " " A 21 0 0 "LEU " HD11 " " 1 0 1 C2 0 0 0 
    3835 48 -2.69797 11.9121 -13.4401 251 " " " " A 21 0 0 "LEU " HD12 " " 1 0 1 C2 0 0 0 
    3836 48 -3.29868 12.5191 -11.7985 251 " " " " A 21 0 0 "LEU " HD13 " " 1 0 1 C2 0 0 0 
    3837 48 -1.61844 12.8236 -9.85271 251 " " " " A 21 0 0 "LEU " HD21 " " 1 0 1 C2 0 0 0 
    3838 48 -0.287219 11.6935 -9.80914 251 " " " " A 21 0 0 "LEU " HD22 " " 1 0 1 C2 0 0 0 
    3839 48 -0.170268 12.9313 -10.9898 251 " " " " A 21 0 0 "LEU " HD23 " " 1 0 1 C2 0 0 0 
    3840 40 -1.58939 7.77379 -12.9113 252 " " " " A 43 0 0 "GLY " " N  " " " 7 0 1 C2 0 0 0 
    3841 14 -0.573526 7.23644 -13.8915 252 " " " " A 2 0 0 "GLY " " CA " " " 6 0 1 C2 0 0 0 
    3842 14 -1.35542 6.73364 -15.125 252 " " " " A 2 0 0 "GLY " " C  " " " 6 0 1 C2 0 0 0 
    3843 23 -0.943429 6.91292 -16.2492 252 " " " " A 70 0 0 "GLY " " O  " " " 8 0 1 C2 0 0 0 
    3844 48 -1.66245 7.4599 -11.9541 252 " " " " A 21 0 0 "GLY " " H  " " " 1 0 1 C2 0 0 0 
    3845 48 0.053385 6.50699 -13.3786 252 " " " " A 21 0 0 "GLY " " HA3" " " 1 0 1 C2 0 0 0 
    3846 48 0.157652 7.94148 -14.2869 252 " " " " A 21 0 0 "GLY " " HA2" " " 1 0 1 C2 0 0 0 
    3847 40 -2.48705 6.03338 -14.8633 253 " " " " A 43 0 0 "ILE " " N  " " " 7 0 1 C2 0 0 0 
    3848 14 -3.22687 5.28407 -15.8518 253 " " " " A 2 0 0 "ILE " " CA " " " 6 0 1 C2 0 0 0 
    3849 14 -4.1091 6.27898 -16.6244 253 " " " " A 2 0 0 "ILE " " C  " " " 6 0 1 C2 0 0 0 
    3850 23 -4.28644 6.02103 -17.8422 253 " " " " A 70 0 0 "ILE " " O  " " " 8 0 1 C2 0 0 0 
    3851 14 -4.11989 4.16182 -15.0924 253 " " " " A 2 0 0 "ILE " " CB " " " 6 0 1 C2 0 0 0 
    3852 14 -3.24408 2.91751 -14.6743 253 " " " " A 2 0 0 "ILE " " CG1" " " 6 0 1 C2 0 0 0 
    3853 14 -5.22722 3.63455 -16.1353 253 " " " " A 2 0 0 "ILE " " CG2" " " 6 0 1 C2 0 0 0 
    3854 14 -3.87724 1.81281 -13.7208 253 " " " " A 2 0 0 "ILE " " CD1" " " 6 0 1 C2 0 0 0 
    3855 48 -2.68884 5.93024 -13.879 253 " " " " A 21 0 0 "ILE " " H  " " " 1 0 1 C2 0 0 0 
    3856 48 -2.58746 4.86023 -16.6262 253 " " " " A 21 0 0 "ILE " " HA " " " 1 0 1 C2 0 0 0 
    3857 48 -4.49244 4.62349 -14.178 253 " " " " A 21 0 0 "ILE " " HB " " " 1 0 1 C2 0 0 0 
    3858 48 -2.36522 3.3115 -14.1639 253 " " " " A 21 0 0 "ILE " HG13 " " 1 0 1 C2 0 0 0 
    3859 48 -2.91138 2.50305 -15.6259 253 " " " " A 21 0 0 "ILE " HG12 " " 1 0 1 C2 0 0 0 
    3860 48 -4.7516 3.19763 -17.0134 253 " " " " A 21 0 0 "ILE " HG21 " " 1 0 1 C2 0 0 0 
    3861 48 -5.70296 2.75828 -15.695 253 " " " " A 21 0 0 "ILE " HG22 " " 1 0 1 C2 0 0 0 
    3862 48 -6.05737 4.3227 -16.2947 253 " " " " A 21 0 0 "ILE " HG23 " " 1 0 1 C2 0 0 0 
    3863 48 -3.08626 1.20599 -13.2801 253 " " " " A 21 0 0 "ILE " HD11 " " 1 0 1 C2 0 0 0 
    3864 48 -4.21647 2.31556 -12.8151 253 " " " " A 21 0 0 "ILE " HD12 " " 1 0 1 C2 0 0 0 
    3865 48 -4.59754 1.24436 -14.3091 253 " " " " A 21 0 0 "ILE " HD13 " " 1 0 1 C2 0 0 0 
    3866 40 -4.692 7.39028 -16.0761 254 " " " " A 43 0 0 "ALA " " N  " " " 7 0 1 C2 0 0 0 
    3867 14 -5.52749 8.29299 -16.8274 254 " " " " A 2 0 0 "ALA " " CA " " " 6 0 1 C2 0 0 0 
    3868 14 -4.76293 9.06332 -17.8693 254 " " " " A 2 0 0 "ALA " " C  " " " 6 0 1 C2 0 0 0 
    3869 23 -5.13577 9.23801 -19.0516 254 " " " " A 70 0 0 "ALA " " O  " " " 8 0 1 C2 0 0 0 
    3870 14 -6.20493 9.26546 -15.8609 254 " " " " A 2 0 0 "ALA " " CB " " " 6 0 1 C2 0 0 0 
    3871 48 -4.44672 7.6735 -15.1382 254 " " " " A 21 0 0 "ALA " " H  " " " 1 0 1 C2 0 0 0 
    3872 48 -6.36033 7.64206 -17.0934 254 " " " " A 21 0 0 "ALA " " HA " " " 1 0 1 C2 0 0 0 
    3873 48 -6.66769 10.1392 -16.3198 254 " " " " A 21 0 0 "ALA " " HB1" " " 1 0 1 C2 0 0 0 
    3874 48 -7.0042 8.83546 -15.2573 254 " " " " A 21 0 0 "ALA " " HB2" " " 1 0 1 C2 0 0 0 
    3875 48 -5.51489 9.59985 -15.0862 254 " " " " A 21 0 0 "ALA " " HB3" " " 1 0 1 C2 0 0 0 
    3876 40 -3.52594 9.40853 -17.5623 255 " " " " A 43 0 0 "ILE " " N  " " " 7 0 1 C2 0 0 0 
    3877 14 -2.62871 10.0282 -18.5217 255 " " " " A 2 0 0 "ILE " " CA " " " 6 0 1 C2 0 0 0 
    3878 14 -2.24282 8.98368 -19.5816 255 " " " " A 2 0 0 "ILE " " C  " " " 6 0 1 C2 0 0 0 
    3879 23 -2.3108 9.31256 -20.7601 255 " " " " A 70 0 0 "ILE " " O  " " " 8 0 1 C2 0 0 0 
    3880 14 -1.38906 10.6853 -17.77 255 " " " " A 2 0 0 "ILE " " CB " " " 6 0 1 C2 0 0 0 
    3881 14 -1.7716 11.8205 -16.7798 255 " " " " A 2 0 0 "ILE " " CG1" " " 6 0 1 C2 0 0 0 
    3882 14 -0.369819 11.3365 -18.7239 255 " " " " A 2 0 0 "ILE " " CG2" " " 6 0 1 C2 0 0 0 
    3883 14 -0.758345 12.1362 -15.6527 255 " " " " A 2 0 0 "ILE " " CD1" " " 6 0 1 C2 0 0 0 
    3884 48 -3.18538 9.28417 -16.6196 255 " " " " A 21 0 0 "ILE " " H  " " " 1 0 1 C2 0 0 0 
    3885 48 -3.22684 10.8357 -18.944 255 " " " " A 21 0 0 "ILE " " HA " " " 1 0 1 C2 0 0 0 
    3886 48 -0.914078 9.89974 -17.1823 255 " " " " A 21 0 0 "ILE " " HB " " " 1 0 1 C2 0 0 0 
    3887 48 -2.69286 11.4316 -16.346 255 " " " " A 21 0 0 "ILE " HG13 " " 1 0 1 C2 0 0 0 
    3888 48 -2.12714 12.6699 -17.363 255 " " " " A 21 0 0 "ILE " HG12 " " 1 0 1 C2 0 0 0 
    3889 48 -0.874818 12.2038 -19.1493 255 " " " " A 21 0 0 "ILE " HG21 " " 1 0 1 C2 0 0 0 
    3890 48 0.525423 11.7695 -18.2776 255 " " " " A 21 0 0 "ILE " HG22 " " 1 0 1 C2 0 0 0 
    3891 48 -0.046738 10.7815 -19.6046 255 " " " " A 21 0 0 "ILE " HG23 " " 1 0 1 C2 0 0 0 
    3892 48 -1.10501 12.8229 -14.8805 255 " " " " A 21 0 0 "ILE " HD11 " " 1 0 1 C2 0 0 0 
    3893 48 -0.513972 11.1798 -15.1904 255 " " " " A 21 0 0 "ILE " HD12 " " 1 0 1 C2 0 0 0 
    3894 48 0.184485 12.5044 -16.0571 255 " " " " A 21 0 0 "ILE " HD13 " " 1 0 1 C2 0 0 0 
    3895 40 -1.90386 7.76528 -19.2071 256 " " " " A 43 0 0 "ASH " " N  " " " 7 0 1 C2 0 0 0 
    3896 14 -1.45635 6.65305 -20.0334 256 " " " " A 2 0 0 "ASH " " CA " " " 6 0 1 C2 0 0 0 
    3897 14 -2.50069 6.20986 -21.0947 256 " " " " A 2 0 0 "ASH " " C  " " " 6 0 1 C2 0 0 0 
    3898 23 -2.09093 5.91488 -22.2604 256 " " " " A 70 0 0 "ASH " " O  " " " 8 0 1 C2 0 0 0 
    3899 14 -1.13249 5.40934 -19.1181 256 " " " " A 2 0 0 "ASH " " CB " " " 6 0 1 C2 0 0 0 
    3900 14 0.119452 4.62441 -19.5468 256 " " " " A 2 0 0 "ASH " " CG " " " 6 0 1 C2 0 0 0 
    3901 23 0.190798 3.42957 -19.604 256 " " " " A 70 0 0 "ASH " " OD1" " " 8 0 1 C2 0 0 0 
    3902 23 1.23583 5.36453 -19.558 256 " " " " A 70 0 0 "ASH " " OD2" " " 8 0 1 C2 0 0 0 
    3903 48 -2.02005 7.53916 -18.2296 256 " " " " A 21 0 0 "ASH " " H  " " " 1 0 1 C2 0 0 0 
    3904 48 -0.6129 7.0182 -20.6193 256 " " " " A 21 0 0 "ASH " " HA " " " 1 0 1 C2 0 0 0 
    3905 48 -1.95912 4.70593 -19.2181 256 " " " " A 21 0 0 "ASH " " HB3" " " 1 0 1 C2 0 0 0 
    3906 48 -1.04512 5.60436 -18.0493 256 " " " " A 21 0 0 "ASH " " HB2" " " 1 0 1 C2 0 0 0 
    3907 40 -3.78712 6.1443 -20.7182 257 " " " " A 43 0 0 "TYR " " N  " " " 7 0 1 C2 0 0 0 
    3908 14 -4.88446 5.83504 -21.6873 257 " " " " A 2 0 0 "TYR " " CA " " " 6 0 1 C2 0 0 0 
    3909 14 -5.23724 6.99945 -22.676 257 " " " " A 2 0 0 "TYR " " C  " " " 6 0 1 C2 0 0 0 
    3910 23 -5.39117 6.81282 -23.8763 257 " " " " A 70 0 0 "TYR " " O  " " " 8 0 1 C2 0 0 0 
    3911 14 -6.16975 5.427 -20.9379 257 " " " " A 2 0 0 "TYR " " CB " " " 6 0 1 C2 0 0 0 
    3912 14 -6.20227 4.20482 -19.9935 257 " " " " A 2 0 0 "TYR " " CG " " " 6 0 1 C2 0 0 0 
    3913 14 -5.2613 3.1654 -20.1639 257 " " " " A 2 0 0 "TYR " " CD1" " " 6 0 1 C2 0 0 0 
    3914 14 -7.25086 3.99865 -19.1222 257 " " " " A 2 0 0 "TYR " " CD2" " " 6 0 1 C2 0 0 0 
    3915 14 -5.32476 1.97677 -19.3373 257 " " " " A 2 0 0 "TYR " " CE1" " " 6 0 1 C2 0 0 0 
    3916 14 -7.37145 2.85421 -18.2989 257 " " " " A 2 0 0 "TYR " " CE2" " " 6 0 1 C2 0 0 0 
    3917 14 -6.35685 1.84098 -18.3764 257 " " " " A 2 0 0 "TYR " " CZ " " " 6 0 1 C2 0 0 0 
    3918 23 -6.45228 0.690048 -17.6583 257 " " " " A 70 0 0 "TYR " " OH " " " 8 0 1 C2 0 0 0 
    3919 48 -3.99942 6.25036 -19.7364 257 " " " " A 21 0 0 "TYR " " H  " " " 1 0 1 C2 0 0 0 
    3920 48 -4.505 5.04412 -22.3343 257 " " " " A 21 0 0 "TYR " " HA " " " 1 0 1 C2 0 0 0 
    3921 48 -6.94998 5.30279 -21.6889 257 " " " " A 21 0 0 "TYR " " HB3" " " 1 0 1 C2 0 0 0 
    3922 48 -6.4293 6.33865 -20.3997 257 " " " " A 21 0 0 "TYR " " HB2" " " 1 0 1 C2 0 0 0 
    3923 48 -4.57597 3.15795 -20.9985 257 " " " " A 21 0 0 "TYR " " HD1" " " 1 0 1 C2 0 0 0 
    3924 48 -7.98893 4.76018 -18.918 257 " " " " A 21 0 0 "TYR " " HD2" " " 1 0 1 C2 0 0 0 
    3925 48 -4.58576 1.21971 -19.5544 257 " " " " A 21 0 0 "TYR " " HE1" " " 1 0 1 C2 0 0 0 
    3926 48 -8.23919 2.77574 -17.6607 257 " " " " A 21 0 0 "TYR " " HE2" " " 1 0 1 C2 0 0 0 
    3927 48 -5.89581 -0.029498 -17.9144 257 " " " " A 21 0 0 "TYR " " HH " " " 1 0 1 C2 0 0 0 
    3928 40 -5.19761 8.25184 -22.1743 258 " " " " A 43 0 0 "GLY " " N  " " " 7 0 1 C2 0 0 0 
    3929 14 -5.29075 9.51392 -22.8563 258 " " " " A 2 0 0 "GLY " " CA " " " 6 0 1 C2 0 0 0 
    3930 14 -4.46355 9.57306 -24.0769 258 " " " " A 2 0 0 "GLY " " C  " " " 6 0 1 C2 0 0 0 
    3931 23 -4.91486 9.8287 -25.1452 258 " " " " A 70 0 0 "GLY " " O  " " " 8 0 1 C2 0 0 0 
    3932 48 -4.83548 8.37658 -21.2398 258 " " " " A 21 0 0 "GLY " " H  " " " 1 0 1 C2 0 0 0 
    3933 48 -4.98824 10.3217 -22.19 258 " " " " A 21 0 0 "GLY " " HA3" " " 1 0 1 C2 0 0 0 
    3934 48 -6.33875 9.77559 -23.0024 258 " " " " A 21 0 0 "GLY " " HA2" " " 1 0 1 C2 0 0 0 
    3935 40 -3.18759 9.3567 -23.8348 259 " " " " A 43 0 0 "LEU " " N  " " " 7 0 1 C2 0 0 0 
    3936 14 -2.15759 9.15709 -24.8362 259 " " " " A 2 0 0 "LEU " " CA " " " 6 0 1 C2 0 0 0 
    3937 14 -2.56479 8.37797 -26.1231 259 " " " " A 2 0 0 "LEU " " C  " " " 6 0 1 C2 0 0 0 
    3938 23 -2.36546 8.81662 -27.2896 259 " " " " A 70 0 0 "LEU " " O  " " " 8 0 1 C2 0 0 0 
    3939 14 -0.81736 8.80376 -24.1178 259 " " " " A 2 0 0 "LEU " " CB " " " 6 0 1 C2 0 0 0 
    3940 14 0.381474 8.78603 -25.0133 259 " " " " A 2 0 0 "LEU " " CG " " " 6 0 1 C2 0 0 0 
    3941 14 1.25699 10.0576 -24.7777 259 " " " " A 2 0 0 "LEU " " CD1" " " 6 0 1 C2 0 0 0 
    3942 14 1.21851 7.45053 -24.9054 259 " " " " A 2 0 0 "LEU " " CD2" " " 6 0 1 C2 0 0 0 
    3943 48 -2.93028 9.12794 -22.8853 259 " " " " A 21 0 0 "LEU " " H  " " " 1 0 1 C2 0 0 0 
    3944 48 -1.93845 10.149 -25.2314 259 " " " " A 21 0 0 "LEU " " HA " " " 1 0 1 C2 0 0 0 
    3945 48 -0.98732 7.77364 -23.8047 259 " " " " A 21 0 0 "LEU " " HB3" " " 1 0 1 C2 0 0 0 
    3946 48 -0.634715 9.38576 -23.2145 259 " " " " A 21 0 0 "LEU " " HB2" " " 1 0 1 C2 0 0 0 
    3947 48 0.102372 8.84329 -26.0654 259 " " " " A 21 0 0 "LEU " " HG " " " 1 0 1 C2 0 0 0 
    3948 48 2.08719 10.0936 -25.4831 259 " " " " A 21 0 0 "LEU " HD11 " " 1 0 1 C2 0 0 0 
    3949 48 0.576202 10.9037 -24.8715 259 " " " " A 21 0 0 "LEU " HD12 " " 1 0 1 C2 0 0 0 
    3950 48 1.58256 9.99198 -23.7396 259 " " " " A 21 0 0 "LEU " HD13 " " 1 0 1 C2 0 0 0 
    3951 48 2.07108 7.58307 -25.5714 259 " " " " A 21 0 0 "LEU " HD21 " " 1 0 1 C2 0 0 0 
    3952 48 1.57145 7.19492 -23.9063 259 " " " " A 21 0 0 "LEU " HD22 " " 1 0 1 C2 0 0 0 
    3953 48 0.649675 6.59267 -25.264 259 " " " " A 21 0 0 "LEU " HD23 " " 1 0 1 C2 0 0 0 
    3954 40 -3.11673 7.15562 -25.9858 260 " " " " A 43 0 0 "PHE " " N  " " " 7 0 1 C2 0 0 0 
    3955 14 -3.474 6.21729 -27.0962 260 " " " " A 2 0 0 "PHE " " CA " " " 6 0 1 C2 0 0 0 
    3956 14 -4.66666 6.793 -27.9227 260 " " " " A 2 0 0 "PHE " " C  " " " 6 0 1 C2 0 0 0 
    3957 23 -4.5646 6.7859 -29.1658 260 " " " " A 70 0 0 "PHE " " O  " " " 8 0 1 C2 0 0 0 
    3958 14 -3.87084 4.82274 -26.4922 260 " " " " A 2 0 0 "PHE " " CB " " " 6 0 1 C2 0 0 0 
    3959 14 -3.9943 3.65756 -27.4861 260 " " " " A 2 0 0 "PHE " " CG " " " 6 0 1 C2 0 0 0 
    3960 14 -3.46858 3.70799 -28.755 260 " " " " A 2 0 0 "PHE " " CD1" " " 6 0 1 C2 0 0 0 
    3961 14 -4.74104 2.48324 -27.0766 260 " " " " A 2 0 0 "PHE " " CD2" " " 6 0 1 C2 0 0 0 
    3962 14 -3.54591 2.59179 -29.607 260 " " " " A 2 0 0 "PHE " " CE1" " " 6 0 1 C2 0 0 0 
    3963 14 -4.7627 1.36945 -27.8943 260 " " " " A 2 0 0 "PHE " " CE2" " " 6 0 1 C2 0 0 0 
    3964 14 -4.18857 1.39928 -29.1837 260 " " " " A 2 0 0 "PHE " " CZ " " " 6 0 1 C2 0 0 0 
    3965 48 -3.33542 6.75924 -25.0829 260 " " " " A 21 0 0 "PHE " " H  " " " 1 0 1 C2 0 0 0 
    3966 48 -2.49982 6.1884 -27.5843 260 " " " " A 21 0 0 "PHE " " HA " " " 1 0 1 C2 0 0 0 
    3967 48 -4.87285 4.77404 -26.0659 260 " " " " A 21 0 0 "PHE " " HB3" " " 1 0 1 C2 0 0 0 
    3968 48 -3.03547 4.48717 -25.8777 260 " " " " A 21 0 0 "PHE " " HB2" " " 1 0 1 C2 0 0 0 
    3969 48 -2.90011 4.54093 -29.1416 260 " " " " A 21 0 0 "PHE " " HD1" " " 1 0 1 C2 0 0 0 
    3970 48 -5.13999 2.27998 -26.0938 260 " " " " A 21 0 0 "PHE " " HD2" " " 1 0 1 C2 0 0 0 
    3971 48 -3.16026 2.62653 -30.6152 260 " " " " A 21 0 0 "PHE " " HE1" " " 1 0 1 C2 0 0 0 
    3972 48 -5.16002 0.440514 -27.5127 260 " " " " A 21 0 0 "PHE " " HE2" " " 1 0 1 C2 0 0 0 
    3973 48 -4.0907 0.531575 -29.8193 260 " " " " A 21 0 0 "PHE " " HZ " " " 1 0 1 C2 0 0 0 
    3974 40 -5.62439 7.45451 -27.2578 261 " " " " A 43 0 0 "ILE " " N  " " " 7 0 1 C2 0 0 0 
    3975 14 -6.75978 8.13232 -27.8738 261 " " " " A 2 0 0 "ILE " " CA " " " 6 0 1 C2 0 0 0 
    3976 14 -6.26801 9.34554 -28.7084 261 " " " " A 2 0 0 "ILE " " C  " " " 6 0 1 C2 0 0 0 
    3977 23 -6.53447 9.40872 -29.9161 261 " " " " A 70 0 0 "ILE " " O  " " " 8 0 1 C2 0 0 0 
    3978 14 -7.75944 8.55305 -26.8067 261 " " " " A 2 0 0 "ILE " " CB " " " 6 0 1 C2 0 0 0 
    3979 14 -8.48638 7.4479 -26.0844 261 " " " " A 2 0 0 "ILE " " CG1" " " 6 0 1 C2 0 0 0 
    3980 14 -8.81507 9.50755 -27.3923 261 " " " " A 2 0 0 "ILE " " CG2" " " 6 0 1 C2 0 0 0 
    3981 14 -9.27532 6.442 -26.955 261 " " " " A 2 0 0 "ILE " " CD1" " " 6 0 1 C2 0 0 0 
    3982 48 -5.50308 7.60543 -26.2665 261 " " " " A 21 0 0 "ILE " " H  " " " 1 0 1 C2 0 0 0 
    3983 48 -7.31584 7.55727 -28.6142 261 " " " " A 21 0 0 "ILE " " HA " " " 1 0 1 C2 0 0 0 
    3984 48 -7.20876 9.16307 -26.0906 261 " " " " A 21 0 0 "ILE " " HB " " " 1 0 1 C2 0 0 0 
    3985 48 -9.15397 7.81737 -25.306 261 " " " " A 21 0 0 "ILE " HG13 " " 1 0 1 C2 0 0 0 
    3986 48 -7.75633 6.86649 -25.5213 261 " " " " A 21 0 0 "ILE " HG12 " " 1 0 1 C2 0 0 0 
    3987 48 -9.54278 9.79487 -26.6334 261 " " " " A 21 0 0 "ILE " HG21 " " 1 0 1 C2 0 0 0 
    3988 48 -8.43096 10.4872 -27.6766 261 " " " " A 21 0 0 "ILE " HG22 " " 1 0 1 C2 0 0 0 
    3989 48 -9.43107 8.99949 -28.1343 261 " " " " A 21 0 0 "ILE " HG23 " " 1 0 1 C2 0 0 0 
    3990 48 -10.0929 6.8929 -27.5174 261 " " " " A 21 0 0 "ILE " HD11 " " 1 0 1 C2 0 0 0 
    3991 48 -8.63223 5.9227 -27.6656 261 " " " " A 21 0 0 "ILE " HD12 " " 1 0 1 C2 0 0 0 
    3992 48 -9.62936 5.673 -26.2685 261 " " " " A 21 0 0 "ILE " HD13 " " 1 0 1 C2 0 0 0 
    3993 40 -5.35276 10.2065 -28.1814 262 " " " " A 43 0 0 "VAL " " N  " " " 7 0 1 C2 0 0 0 
    3994 14 -4.80946 11.3232 -28.8664 262 " " " " A 2 0 0 "VAL " " CA " " " 6 0 1 C2 0 0 0 
    3995 14 -3.93717 10.7314 -30.0235 262 " " " " A 2 0 0 "VAL " " C  " " " 6 0 1 C2 0 0 0 
    3996 23 -4.02933 11.2902 -31.1111 262 " " " " A 70 0 0 "VAL " " O  " " " 8 0 1 C2 0 0 0 
    3997 14 -4.06297 12.2091 -27.8003 262 " " " " A 2 0 0 "VAL " " CB " " " 6 0 1 C2 0 0 0 
    3998 14 -3.5312 13.4716 -28.5204 262 " " " " A 2 0 0 "VAL " " CG1" " " 6 0 1 C2 0 0 0 
    3999 14 -4.99291 12.7522 -26.6674 262 " " " " A 2 0 0 "VAL " " CG2" " " 6 0 1 C2 0 0 0 
    4000 48 -5.03173 9.93311 -27.2636 262 " " " " A 21 0 0 "VAL " " H  " " " 1 0 1 C2 0 0 0 
    4001 48 -5.58707 11.9686 -29.2749 262 " " " " A 21 0 0 "VAL " " HA " " " 1 0 1 C2 0 0 0 
    4002 48 -3.23792 11.5959 -27.4378 262 " " " " A 21 0 0 "VAL " " HB " " " 1 0 1 C2 0 0 0 
    4003 48 -3.09153 14.1529 -27.792 262 " " " " A 21 0 0 "VAL " HG11 " " 1 0 1 C2 0 0 0 
    4004 48 -2.72221 13.2436 -29.2145 262 " " " " A 21 0 0 "VAL " HG12 " " 1 0 1 C2 0 0 0 
    4005 48 -4.35181 13.911 -29.0875 262 " " " " A 21 0 0 "VAL " HG13 " " 1 0 1 C2 0 0 0 
    4006 48 -5.30566 11.8258 -26.1855 262 " " " " A 21 0 0 "VAL " HG21 " " 1 0 1 C2 0 0 0 
    4007 48 -4.36465 13.3396 -25.9978 262 " " " " A 21 0 0 "VAL " HG22 " " 1 0 1 C2 0 0 0 
    4008 48 -5.86962 13.2573 -27.0727 262 " " " " A 21 0 0 "VAL " HG23 " " 1 0 1 C2 0 0 0 
    4009 40 -3.03914 9.81747 -29.7612 263 " " " " A 43 0 0 "SER " " N  " " " 7 0 1 C2 0 0 0 
    4010 14 -2.22198 9.13403 -30.7867 263 " " " " A 2 0 0 "SER " " CA " " " 6 0 1 C2 0 0 0 
    4011 14 -2.98537 8.59345 -32.0328 263 " " " " A 2 0 0 "SER " " C  " " " 6 0 1 C2 0 0 0 
    4012 23 -2.6592 8.96949 -33.1652 263 " " " " A 70 0 0 "SER " " O  " " " 8 0 1 C2 0 0 0 
    4013 14 -1.36173 8.06473 -30.0047 263 " " " " A 2 0 0 "SER " " CB " " " 6 0 1 C2 0 0 0 
    4014 23 -0.440165 7.3713 -30.8693 263 " " " " A 70 0 0 "SER " " OG " " " 8 0 1 C2 0 0 0 
    4015 48 -2.86995 9.45336 -28.8344 263 " " " " A 21 0 0 "SER " " H  " " " 1 0 1 C2 0 0 0 
    4016 48 -1.55841 9.91707 -31.1536 263 " " " " A 21 0 0 "SER " " HA " " " 1 0 1 C2 0 0 0 
    4017 48 -2.02767 7.28509 -29.6349 263 " " " " A 21 0 0 "SER " " HB3" " " 1 0 1 C2 0 0 0 
    4018 48 -0.850289 8.48742 -29.1399 263 " " " " A 21 0 0 "SER " " HB2" " " 1 0 1 C2 0 0 0 
    4019 48 -0.866873 6.90413 -31.5712 263 " " " " A 21 0 0 "SER " " HG " " " 1 0 1 C2 0 0 0 
    4020 40 -4.12975 7.94454 -31.779 264 " " " " A 43 0 0 "ARG " " N  " " " 7 0 1 C2 0 0 0 
    4021 14 -4.86312 7.27492 -32.8303 264 " " " " A 2 0 0 "ARG " " CA " " " 6 0 1 C2 0 0 0 
    4022 14 -5.78915 8.23472 -33.637 264 " " " " A 2 0 0 "ARG " " C  " " " 6 0 1 C2 0 0 0 
    4023 23 -6.01302 7.98009 -34.8362 264 " " " " A 70 0 0 "ARG " " O  " " " 8 0 1 C2 0 0 0 
    4024 14 -5.61824 6.24836 -32.1031 264 " " " " A 2 0 0 "ARG " " CB " " " 6 0 1 C2 0 0 0 
    4025 14 -6.65611 5.41134 -32.9701 264 " " " " A 2 0 0 "ARG " " CG " " " 6 0 1 C2 0 0 0 
    4026 14 -6.04811 4.54274 -34.087 264 " " " " A 2 0 0 "ARG " " CD " " " 6 0 1 C2 0 0 0 
    4027 40 -4.77525 3.91483 -33.9164 264 " " " " A 43 0 0 "ARG " " NE " " " 7 0 1 C2 0 0 0 
    4028 14 -4.49183 2.78196 -33.3429 264 " " " " A 2 0 0 "ARG " " CZ " " " 6 0 1 C2 0 0 0 
    4029 40 -3.26247 2.31389 -33.3878 264 " " " " A 43 0 0 "ARG " " NH1" " " 7 0 1 C2 0 0 0 
    4030 40 -5.4514 2.12529 -32.7017 264 " " " " A 43 0 0 "ARG " " NH2" " " 7 0 1 C2 0 0 0 
    4031 48 -4.36239 7.74014 -30.8176 264 " " " " A 21 0 0 "ARG " " H  " " " 1 0 1 C2 0 0 0 
    4032 48 -4.23087 6.8601 -33.6154 264 " " " " A 21 0 0 "ARG " " HA " " " 1 0 1 C2 0 0 0 
    4033 48 -6.15343 6.6877 -31.2613 264 " " " " A 21 0 0 "ARG " " HB3" " " 1 0 1 C2 0 0 0 
    4034 48 -5.03432 5.47347 -31.6064 264 " " " " A 21 0 0 "ARG " " HB2" " " 1 0 1 C2 0 0 0 
    4035 48 -7.30861 6.12336 -33.4755 264 " " " " A 21 0 0 "ARG " " HG3" " " 1 0 1 C2 0 0 0 
    4036 48 -7.28942 4.7895 -32.3374 264 " " " " A 21 0 0 "ARG " " HG2" " " 1 0 1 C2 0 0 0 
    4037 48 -5.79649 5.15255 -34.9547 264 " " " " A 21 0 0 "ARG " " HD3" " " 1 0 1 C2 0 0 0 
    4038 48 -6.7835 3.79791 -34.3912 264 " " " " A 21 0 0 "ARG " " HD2" " " 1 0 1 C2 0 0 0 
    4039 48 -3.98113 4.2102 -34.4661 264 " " " " A 21 0 0 "ARG " " HE " " " 1 0 1 C2 0 0 0 
    4040 48 -2.98914 1.36201 -33.1895 264 " " " " A 21 0 0 "ARG " HH12 " " 1 0 1 C2 0 0 0 
    4041 48 -2.65454 2.9122 -33.9287 264 " " " " A 21 0 0 "ARG " HH11 " " 1 0 1 C2 0 0 0 
    4042 48 -5.35873 1.21178 -32.281 264 " " " " A 21 0 0 "ARG " HH22 " " 1 0 1 C2 0 0 0 
    4043 48 -6.35163 2.58296 -32.6874 264 " " " " A 21 0 0 "ARG " HH21 " " 1 0 1 C2 0 0 0 
    4044 40 -6.27366 9.3822 -33.1159 265 " " " " A 43 0 0 "PHE " " N  " " " 7 0 1 C2 0 0 0 
    4045 14 -6.98929 10.5047 -33.7581 265 " " " " A 2 0 0 "PHE " " CA " " " 6 0 1 C2 0 0 0 
    4046 14 -5.96012 11.3017 -34.5745 265 " " " " A 2 0 0 "PHE " " C  " " " 6 0 1 C2 0 0 0 
    4047 23 -6.1043 11.5285 -35.7646 265 " " " " A 70 0 0 "PHE " " O  " " " 8 0 1 C2 0 0 0 
    4048 14 -7.6815 11.3335 -32.6415 265 " " " " A 2 0 0 "PHE " " CB " " " 6 0 1 C2 0 0 0 
    4049 14 -8.29055 12.6444 -33.0412 265 " " " " A 2 0 0 "PHE " " CG " " " 6 0 1 C2 0 0 0 
    4050 14 -9.66574 12.736 -33.3318 265 " " " " A 2 0 0 "PHE " " CD1" " " 6 0 1 C2 0 0 0 
    4051 14 -7.51796 13.8103 -33.1065 265 " " " " A 2 0 0 "PHE " " CD2" " " 6 0 1 C2 0 0 0 
    4052 14 -10.2323 13.976 -33.5359 265 " " " " A 2 0 0 "PHE " " CE1" " " 6 0 1 C2 0 0 0 
    4053 14 -8.05404 15.0814 -33.388 265 " " " " A 2 0 0 "PHE " " CE2" " " 6 0 1 C2 0 0 0 
    4054 14 -9.45795 15.1367 -33.5571 265 " " " " A 2 0 0 "PHE " " CZ " " " 6 0 1 C2 0 0 0 
    4055 48 -6.27974 9.33302 -32.1071 265 " " " " A 21 0 0 "PHE " " H  " " " 1 0 1 C2 0 0 0 
    4056 48 -7.7022 10.1004 -34.4767 265 " " " " A 21 0 0 "PHE " " HA " " " 1 0 1 C2 0 0 0 
    4057 48 -6.93599 11.5921 -31.8896 265 " " " " A 21 0 0 "PHE " " HB3" " " 1 0 1 C2 0 0 0 
    4058 48 -8.41571 10.7656 -32.0701 265 " " " " A 21 0 0 "PHE " " HB2" " " 1 0 1 C2 0 0 0 
    4059 48 -10.3617 11.9141 -33.2502 265 " " " " A 21 0 0 "PHE " " HD1" " " 1 0 1 C2 0 0 0 
    4060 48 -6.4481 13.8181 -32.959 265 " " " " A 21 0 0 "PHE " " HD2" " " 1 0 1 C2 0 0 0 
    4061 48 -11.3068 14.0497 -33.4559 265 " " " " A 21 0 0 "PHE " " HE1" " " 1 0 1 C2 0 0 0 
    4062 48 -7.51351 16.0159 -33.3577 265 " " " " A 21 0 0 "PHE " " HE2" " " 1 0 1 C2 0 0 0 
    4063 48 -10.0446 16.0429 -33.5264 265 " " " " A 21 0 0 "PHE " " HZ " " " 1 0 1 C2 0 0 0 
    4064 40 -4.77712 11.6269 -34.0632 266 " " " " A 43 0 0 "ARG " " N  " " " 7 0 1 C2 0 0 0 
    4065 14 -3.68932 12.1918 -34.8653 266 " " " " A 2 0 0 "ARG " " CA " " " 6 0 1 C2 0 0 0 
    4066 14 -3.17423 11.2815 -36.0147 266 " " " " A 2 0 0 "ARG " " C  " " " 6 0 1 C2 0 0 0 
    4067 23 -2.63071 11.8464 -36.9862 266 " " " " A 70 0 0 "ARG " " O  " " " 8 0 1 C2 0 0 0 
    4068 14 -2.58098 12.6983 -33.9208 266 " " " " A 2 0 0 "ARG " " CB " " " 6 0 1 C2 0 0 0 
    4069 14 -2.9522 13.9899 -33.1181 266 " " " " A 2 0 0 "ARG " " CG " " " 6 0 1 C2 0 0 0 
    4070 14 -1.99153 14.3786 -32.0687 266 " " " " A 2 0 0 "ARG " " CD " " " 6 0 1 C2 0 0 0 
    4071 40 -0.608738 14.6148 -32.5839 266 " " " " A 43 0 0 "ARG " " NE " " " 7 0 1 C2 0 0 0 
    4072 14 -0.134565 15.6961 -33.2297 266 " " " " A 2 0 0 "ARG " " CZ " " " 6 0 1 C2 0 0 0 
    4073 40 -0.824182 16.7429 -33.5031 266 " " " " A 43 0 0 "ARG " " NH1" " " 7 0 1 C2 0 0 0 
    4074 40 1.17511 15.7393 -33.5267 266 " " " " A 43 0 0 "ARG " " NH2" " " 7 0 1 C2 0 0 0 
    4075 48 -4.43782 11.275 -33.1794 266 " " " " A 21 0 0 "ARG " " H  " " " 1 0 1 C2 0 0 0 
    4076 48 -4.05583 13.0637 -35.4071 266 " " " " A 21 0 0 "ARG " " HA " " " 1 0 1 C2 0 0 0 
    4077 48 -1.67776 12.8929 -34.499 266 " " " " A 21 0 0 "ARG " " HB3" " " 1 0 1 C2 0 0 0 
    4078 48 -2.26833 11.8771 -33.2758 266 " " " " A 21 0 0 "ARG " " HB2" " " 1 0 1 C2 0 0 0 
    4079 48 -3.79888 13.765 -32.4696 266 " " " " A 21 0 0 "ARG " " HG3" " " 1 0 1 C2 0 0 0 
    4080 48 -3.23359 14.8463 -33.7309 266 " " " " A 21 0 0 "ARG " " HG2" " " 1 0 1 C2 0 0 0 
    4081 48 -1.90157 13.6932 -31.2258 266 " " " " A 21 0 0 "ARG " " HD3" " " 1 0 1 C2 0 0 0 
    4082 48 -2.30425 15.3013 -31.5799 266 " " " " A 21 0 0 "ARG " " HD2" " " 1 0 1 C2 0 0 0 
    4083 48 -0.154397 13.7145 -32.6393 266 " " " " A 21 0 0 "ARG " " HE " " " 1 0 1 C2 0 0 0 
    4084 48 -0.350534 17.5852 -33.7969 266 " " " " A 21 0 0 "ARG " HH12 " " 1 0 1 C2 0 0 0 
    4085 48 -1.78953 16.6138 -33.7705 266 " " " " A 21 0 0 "ARG " HH11 " " 1 0 1 C2 0 0 0 
    4086 48 1.61702 16.6005 -33.8152 266 " " " " A 21 0 0 "ARG " HH22 " " 1 0 1 C2 0 0 0 
    4087 48 1.76875 14.9228 -33.5582 266 " " " " A 21 0 0 "ARG " HH21 " " 1 0 1 C2 0 0 0 
    4088 40 -3.4596 9.99797 -36.0222 267 " " " " A 43 0 0 "GLU " " N  " " " 7 0 1 C2 0 0 0 
    4089 14 -3.076 8.99308 -37.0601 267 " " " " A 2 0 0 "GLU " " CA " " " 6 0 1 C2 0 0 0 
    4090 14 -4.13426 9.13382 -38.1684 267 " " " " A 2 0 0 "GLU " " C  " " " 6 0 1 C2 0 0 0 
    4091 23 -3.73759 9.50073 -39.2789 267 " " " " A 70 0 0 "GLU " " O  " " " 8 0 1 C2 0 0 0 
    4092 14 -3.0511 7.57953 -36.4768 267 " " " " A 2 0 0 "GLU " " CB " " " 6 0 1 C2 0 0 0 
    4093 14 -3.1341 6.39838 -37.4883 267 " " " " A 2 0 0 "GLU " " CG " " " 6 0 1 C2 0 0 0 
    4094 14 -3.23232 5.03077 -36.9645 267 " " " " A 2 0 0 "GLU " " CD " " " 6 0 1 C2 0 0 0 
    4095 23 -3.38225 4.01919 -37.7558 267 " " " " A 70 0 0 "GLU " " OE1" " " 8 0 1 C2 0 0 0 
    4096 23 -3.00429 4.88539 -35.7447 267 " " " " A 70 0 0 "GLU " " OE2" " " 8 0 1 C2 0 0 0 
    4097 48 -3.9034 9.59978 -35.2069 267 " " " " A 21 0 0 "GLU " " H  " " " 1 0 1 C2 0 0 0 
    4098 48 -2.0941 9.22193 -37.4743 267 " " " " A 21 0 0 "GLU " " HA " " " 1 0 1 C2 0 0 0 
    4099 48 -3.92594 7.47385 -35.8352 267 " " " " A 21 0 0 "GLU " " HB3" " " 1 0 1 C2 0 0 0 
    4100 48 -2.144 7.5361 -35.874 267 " " " " A 21 0 0 "GLU " " HB2" " " 1 0 1 C2 0 0 0 
    4101 48 -2.38772 6.39032 -38.2827 267 " " " " A 21 0 0 "GLU " " HG3" " " 1 0 1 C2 0 0 0 
    4102 48 -4.09949 6.50999 -37.982 267 " " " " A 21 0 0 "GLU " " HG2" " " 1 0 1 C2 0 0 0 
    4103 40 -5.44174 8.93614 -37.8051 268 " " " " A 43 0 0 "GLU " " N  " " " 7 0 1 C2 0 0 0 
    4104 14 -6.59844 9.12422 -38.7663 268 " " " " A 2 0 0 "GLU " " CA " " " 6 0 1 C2 0 0 0 
    4105 14 -6.61529 10.5797 -39.3448 268 " " " " A 2 0 0 "GLU " " C  " " " 6 0 1 C2 0 0 0 
    4106 23 -6.87495 10.7347 -40.5283 268 " " " " A 70 0 0 "GLU " " O  " " " 8 0 1 C2 0 0 0 
    4107 14 -7.96989 8.70962 -38.1671 268 " " " " A 2 0 0 "GLU " " CB " " " 6 0 1 C2 0 0 0 
    4108 14 -8.02452 7.30046 -37.5275 268 " " " " A 2 0 0 "GLU " " CG " " " 6 0 1 C2 0 0 0 
    4109 14 -7.95353 6.15058 -38.5497 268 " " " " A 2 0 0 "GLU " " CD " " " 6 0 1 C2 0 0 0 
    4110 23 -8.70799 6.17651 -39.5426 268 " " " " A 70 0 0 "GLU " " OE1" " " 8 0 1 C2 0 0 0 
    4111 23 -7.38072 5.0998 -38.1363 268 " " " " A 70 0 0 "GLU " " OE2" " " 8 0 1 C2 0 0 0 
    4112 48 -5.62112 8.63692 -36.8572 268 " " " " A 21 0 0 "GLU " " H  " " " 1 0 1 C2 0 0 0 
    4113 48 -6.38627 8.43407 -39.5829 268 " " " " A 21 0 0 "GLU " " HA " " " 1 0 1 C2 0 0 0 
    4114 48 -8.56346 8.83754 -39.0723 268 " " " " A 21 0 0 "GLU " " HB3" " " 1 0 1 C2 0 0 0 
    4115 48 -8.4709 9.37115 -37.4604 268 " " " " A 21 0 0 "GLU " " HB2" " " 1 0 1 C2 0 0 0 
    4116 48 -8.96054 7.27587 -36.9695 268 " " " " A 21 0 0 "GLU " " HG3" " " 1 0 1 C2 0 0 0 
    4117 48 -7.25641 7.14229 -36.7704 268 " " " " A 21 0 0 "GLU " " HG2" " " 1 0 1 C2 0 0 0 
    4118 40 -6.12118 11.5574 -38.5447 269 " " " " A 43 0 0 "ILE " " N  " " " 7 0 1 C2 0 0 0 
    4119 14 -6.10234 12.9678 -39.0073 269 " " " " A 2 0 0 "ILE " " CA " " " 6 0 1 C2 0 0 0 
    4120 14 -4.99516 13.2021 -40.0264 269 " " " " A 2 0 0 "ILE " " C  " " " 6 0 1 C2 0 0 0 
    4121 23 -5.15134 13.8808 -41.0221 269 " " " " A 70 0 0 "ILE " " O  " " " 8 0 1 C2 0 0 0 
    4122 14 -6.10036 13.986 -37.8248 269 " " " " A 2 0 0 "ILE " " CB " " " 6 0 1 C2 0 0 0 
    4123 14 -7.45245 13.9099 -37.0156 269 " " " " A 2 0 0 "ILE " " CG1" " " 6 0 1 C2 0 0 0 
    4124 14 -5.91093 15.4909 -38.3539 269 " " " " A 2 0 0 "ILE " " CG2" " " 6 0 1 C2 0 0 0 
    4125 14 -8.76427 14.49 -37.6525 269 " " " " A 2 0 0 "ILE " " CD1" " " 6 0 1 C2 0 0 0 
    4126 48 -5.77905 11.3857 -37.61 269 " " " " A 21 0 0 "ILE " " H  " " " 1 0 1 C2 0 0 0 
    4127 48 -7.07 13.1095 -39.4886 269 " " " " A 21 0 0 "ILE " " HA " " " 1 0 1 C2 0 0 0 
    4128 48 -5.29424 13.8372 -37.1064 269 " " " " A 21 0 0 "ILE " " HB " " " 1 0 1 C2 0 0 0 
    4129 48 -7.2997 14.2032 -35.977 269 " " " " A 21 0 0 "ILE " HG13 " " 1 0 1 C2 0 0 0 
    4130 48 -7.83444 12.9097 -36.8112 269 " " " " A 21 0 0 "ILE " HG12 " " 1 0 1 C2 0 0 0 
    4131 48 -6.55289 15.676 -39.2151 269 " " " " A 21 0 0 "ILE " HG21 " " 1 0 1 C2 0 0 0 
    4132 48 -5.9707 16.2404 -37.5647 269 " " " " A 21 0 0 "ILE " HG22 " " 1 0 1 C2 0 0 0 
    4133 48 -4.90712 15.5766 -38.7699 269 " " " " A 21 0 0 "ILE " HG23 " " 1 0 1 C2 0 0 0 
    4134 48 -9.57766 14.3715 -36.9366 269 " " " " A 21 0 0 "ILE " HD11 " " 1 0 1 C2 0 0 0 
    4135 48 -8.68319 15.5654 -37.8104 269 " " " " A 21 0 0 "ILE " HD12 " " 1 0 1 C2 0 0 0 
    4136 48 -9.17667 14.1015 -38.5837 269 " " " " A 21 0 0 "ILE " HD13 " " 1 0 1 C2 0 0 0 
    4137 40 -3.85326 12.559 -39.7791 270 " " " " A 43 0 0 "ALA " " N  " " " 7 0 1 C2 0 0 0 
    4138 14 -2.62624 12.6992 -40.5543 270 " " " " A 2 0 0 "ALA " " CA " " " 6 0 1 C2 0 0 0 
    4139 14 -2.81252 11.8595 -41.8781 270 " " " " A 2 0 0 "ALA " " C  " " " 6 0 1 C2 0 0 0 
    4140 23 -1.9606 11.9922 -42.778 270 " " " " A 70 0 0 "ALA " " O  " " " 8 0 1 C2 0 0 0 
    4141 14 -1.3568 12.2602 -39.9281 270 " " " " A 2 0 0 "ALA " " CB " " " 6 0 1 C2 0 0 0 
    4142 48 -3.84955 11.8779 -39.0332 270 " " " " A 21 0 0 "ALA " " H  " " " 1 0 1 C2 0 0 0 
    4143 48 -2.34379 13.6956 -40.8943 270 " " " " A 21 0 0 "ALA " " HA " " " 1 0 1 C2 0 0 0 
    4144 48 -1.35105 11.3702 -39.299 270 " " " " A 21 0 0 "ALA " " HB1" " " 1 0 1 C2 0 0 0 
    4145 48 -0.511642 12.0883 -40.5946 270 " " " " A 21 0 0 "ALA " " HB2" " " 1 0 1 C2 0 0 0 
    4146 48 -0.860351 13.0549 -39.3712 270 " " " " A 21 0 0 "ALA " " HB3" " " 1 0 1 C2 0 0 0 
    4147 40 -3.81038 10.9652 -42.0643 271 " " " " A 43 0 0 "GLU " " N  " " " 7 0 1 C2 0 0 0 
    4148 14 -4.03832 10.2263 -43.3215 271 " " " " A 2 0 0 "GLU " " CA " " " 6 0 1 C2 0 0 0 
    4149 14 -4.85872 11.1064 -44.3077 271 " " " " A 2 0 0 "GLU " " C  " " " 6 0 1 C2 0 0 0 
    4150 23 -4.97686 10.7273 -45.4428 271 " " " " A 70 0 0 "GLU " " O  " " " 8 0 1 C2 0 0 0 
    4151 14 -4.88331 9.00583 -42.9782 271 " " " " A 2 0 0 "GLU " " CB " " " 6 0 1 C2 0 0 0 
    4152 14 -4.1112 7.81172 -42.3376 271 " " " " A 2 0 0 "GLU " " CG " " " 6 0 1 C2 0 0 0 
    4153 14 -3.29047 7.00005 -43.3803 271 " " " " A 2 0 0 "GLU " " CD " " " 6 0 1 C2 0 0 0 
    4154 23 -2.21222 6.53367 -42.9136 271 " " " " A 70 0 0 "GLU " " OE1" " " 8 0 1 C2 0 0 0 
    4155 23 -3.59324 6.87683 -44.5653 271 " " " " A 70 0 0 "GLU " " OE2" " " 8 0 1 C2 0 0 0 
    4156 48 -4.62104 10.8921 -41.4664 271 " " " " A 21 0 0 "GLU " " H  " " " 1 0 1 C2 0 0 0 
    4157 48 -3.09791 9.9263 -43.7838 271 " " " " A 21 0 0 "GLU " " HA " " " 1 0 1 C2 0 0 0 
    4158 48 -5.25174 8.56182 -43.903 271 " " " " A 21 0 0 "GLU " " HB3" " " 1 0 1 C2 0 0 0 
    4159 48 -5.74443 9.33756 -42.3981 271 " " " " A 21 0 0 "GLU " " HB2" " " 1 0 1 C2 0 0 0 
    4160 48 -4.87901 7.2086 -41.853 271 " " " " A 21 0 0 "GLU " " HG3" " " 1 0 1 C2 0 0 0 
    4161 48 -3.47797 8.04095 -41.4805 271 " " " " A 21 0 0 "GLU " " HG2" " " 1 0 1 C2 0 0 0 
    4162 40 -5.39584 12.1469 -43.8085 272 " " " " A 43 0 0 "GLY " " N  " " " 7 0 1 C2 0 0 0 
    4163 14 -6.2653 13.043 -44.4672 272 " " " " A 2 0 0 "GLY " " CA " " " 6 0 1 C2 0 0 0 
    4164 14 -7.7173 12.9186 -43.9424 272 " " " " A 2 0 0 "GLY " " C  " " " 6 0 1 C2 0 0 0 
    4165 23 -8.55884 13.7907 -44.2181 272 " " " " A 70 0 0 "GLY " " O  " " " 8 0 1 C2 0 0 0 
    4166 48 -5.41553 12.2216 -42.8015 272 " " " " A 21 0 0 "GLY " " H  " " " 1 0 1 C2 0 0 0 
    4167 48 -6.28159 12.9935 -45.556 272 " " " " A 21 0 0 "GLY " " HA3" " " 1 0 1 C2 0 0 0 
    4168 48 -5.8851 14.0576 -44.3476 272 " " " " A 21 0 0 "GLY " " HA2" " " 1 0 1 C2 0 0 0 
    4169 40 -8.11748 11.8784 -43.1239 273 " " " " A 43 0 0 "TYR " " N  " " " 7 0 1 C2 0 0 0 
    4170 14 -9.45841 11.6286 -42.7774 273 " " " " A 2 0 0 "TYR " " CA " " " 6 0 1 C2 0 0 0 
    4171 14 -9.98393 12.6158 -41.7905 273 " " " " A 2 0 0 "TYR " " C  " " " 6 0 1 C2 0 0 0 
    4172 23 -9.09833 13.1367 -41.0636 273 " " " " A 70 0 0 "TYR " " O  " " " 8 0 1 C2 0 0 0 
    4173 14 -9.65266 10.1603 -42.1759 273 " " " " A 2 0 0 "TYR " " CB " " " 6 0 1 C2 0 0 0 
    4174 14 -9.10306 8.98777 -43.0257 273 " " " " A 2 0 0 "TYR " " CG " " " 6 0 1 C2 0 0 0 
    4175 14 -9.51498 8.74489 -44.3548 273 " " " " A 2 0 0 "TYR " " CD1" " " 6 0 1 C2 0 0 0 
    4176 14 -8.21541 8.10634 -42.4212 273 " " " " A 2 0 0 "TYR " " CD2" " " 6 0 1 C2 0 0 0 
    4177 14 -9.089 7.59435 -45.0166 273 " " " " A 2 0 0 "TYR " " CE1" " " 6 0 1 C2 0 0 0 
    4178 14 -7.85396 6.92412 -43.0637 273 " " " " A 2 0 0 "TYR " " CE2" " " 6 0 1 C2 0 0 0 
    4179 14 -8.21828 6.70132 -44.3869 273 " " " " A 2 0 0 "TYR " " CZ " " " 6 0 1 C2 0 0 0 
    4180 23 -7.74418 5.58067 -44.9575 273 " " " " A 70 0 0 "TYR " " OH " " " 8 0 1 C2 0 0 0 
    4181 48 -7.42978 11.266 -42.7089 273 " " " " A 21 0 0 "TYR " " H  " " " 1 0 1 C2 0 0 0 
    4182 48 -10.0194 11.7264 -43.7068 273 " " " " A 21 0 0 "TYR " " HA " " " 1 0 1 C2 0 0 0 
    4183 48 -10.7093 9.90926 -42.0833 273 " " " " A 21 0 0 "TYR " " HB3" " " 1 0 1 C2 0 0 0 
    4184 48 -9.26403 10.184 -41.1578 273 " " " " A 21 0 0 "TYR " " HB2" " " 1 0 1 C2 0 0 0 
    4185 48 -10.2729 9.37528 -44.7959 273 " " " " A 21 0 0 "TYR " " HD1" " " 1 0 1 C2 0 0 0 
    4186 48 -7.83808 8.22905 -41.4168 273 " " " " A 21 0 0 "TYR " " HD2" " " 1 0 1 C2 0 0 0 
    4187 48 -9.37065 7.28001 -46.0107 273 " " " " A 21 0 0 "TYR " " HE1" " " 1 0 1 C2 0 0 0 
    4188 48 -7.37796 6.13189 -42.505 273 " " " " A 21 0 0 "TYR " " HE2" " " 1 0 1 C2 0 0 0 
    4189 48 -7.05967 5.15936 -44.4605 273 " " " " A 21 0 0 "TYR " " HH " " " 1 0 1 C2 0 0 0 
    4190 40 -11.3098 12.9461 -41.8313 274 " " " " A 43 0 0 "ASP " " N  " " " 7 0 1 C2 0 0 0 
    4191 14 -11.9988 13.9909 -41.1151 274 " " " " A 2 0 0 "ASP " " CA " " " 6 0 1 C2 0 0 0 
    4192 14 -12.3003 13.5838 -39.699 274 " " " " A 2 0 0 "ASP " " C  " " " 6 0 1 C2 0 0 0 
    4193 23 -12.191 12.3803 -39.3362 274 " " " " A 70 0 0 "ASP " " O  " " " 8 0 1 C2 0 0 0 
    4194 14 -13.2634 14.4966 -41.8168 274 " " " " A 2 0 0 "ASP " " CB " " " 6 0 1 C2 0 0 0 
    4195 14 -14.5721 13.7105 -41.5136 274 " " " " A 2 0 0 "ASP " " CG " " " 6 0 1 C2 0 0 0 
    4196 23 -14.9687 12.878 -42.3818 274 " " " " A 70 0 0 "ASP " " OD1" " " 8 0 1 C2 0 0 0 
    4197 23 -15.2392 14.0155 -40.4976 274 " " " " A 70 0 0 "ASP " " OD2" " " 8 0 1 C2 0 0 0 
    4198 48 -11.8557 12.2466 -42.3138 274 " " " " A 21 0 0 "ASP " " H  " " " 1 0 1 C2 0 0 0 
    4199 48 -11.341 14.8599 -41.0997 274 " " " " A 21 0 0 "ASP " " HA " " " 1 0 1 C2 0 0 0 
    4200 48 -13.2387 14.4697 -42.9062 274 " " " " A 21 0 0 "ASP " " HB3" " " 1 0 1 C2 0 0 0 
    4201 48 -13.4121 15.5025 -41.4243 274 " " " " A 21 0 0 "ASP " " HB2" " " 1 0 1 C2 0 0 0 
    4202 40 -12.7828 14.5143 -38.8498 275 " " " " A 43 0 0 "THR " " N  " " " 7 0 1 C2 0 0 0 
    4203 14 -12.7958 14.2884 -37.4169 275 " " " " A 2 0 0 "THR " " CA " " " 6 0 1 C2 0 0 0 
    4204 14 -14.0367 13.3476 -37.0093 275 " " " " A 2 0 0 "THR " " C  " " " 6 0 1 C2 0 0 0 
    4205 23 -13.9973 12.7468 -35.9052 275 " " " " A 70 0 0 "THR " " O  " " " 8 0 1 C2 0 0 0 
    4206 14 -12.8987 15.6919 -36.8432 275 " " " " A 2 0 0 "THR " " CB " " " 6 0 1 C2 0 0 0 
    4207 23 -13.5465 16.7201 -37.6416 275 " " " " A 70 0 0 "THR " " OG1" " " 8 0 1 C2 0 0 0 
    4208 14 -11.5913 16.2736 -36.5203 275 " " " " A 2 0 0 "THR " " CG2" " " 6 0 1 C2 0 0 0 
    4209 48 -13.0877 15.4248 -39.1631 275 " " " " A 21 0 0 "THR " " H  " " " 1 0 1 C2 0 0 0 
    4210 48 -11.886 13.7734 -37.1082 275 " " " " A 21 0 0 "THR " " HA " " " 1 0 1 C2 0 0 0 
    4211 48 -13.5377 15.5635 -35.9696 275 " " " " A 21 0 0 "THR " " HB " " " 1 0 1 C2 0 0 0 
    4212 48 -14.4443 16.4782 -37.8101 275 " " " " A 21 0 0 "THR " " HG1" " " 1 0 1 C2 0 0 0 
    4213 48 -10.8781 16.3019 -37.3441 275 " " " " A 21 0 0 "THR " HG21 " " 1 0 1 C2 0 0 0 
    4214 48 -11.5584 17.3036 -36.1651 275 " " " " A 21 0 0 "THR " HG22 " " 1 0 1 C2 0 0 0 
    4215 48 -11.0881 15.8189 -35.6671 275 " " " " A 21 0 0 "THR " HG23 " " 1 0 1 C2 0 0 0 
    4216 40 -15.1015 13.2936 -37.8444 276 " " " " A 43 0 0 "GLU " " N  " " " 7 0 1 C2 0 0 0 
    4217 14 -16.2607 12.4865 -37.5121 276 " " " " A 2 0 0 "GLU " " CA " " " 6 0 1 C2 0 0 0 
    4218 14 -15.7729 11.0134 -37.6156 276 " " " " A 2 0 0 "GLU " " C  " " " 6 0 1 C2 0 0 0 
    4219 23 -16.1349 10.1052 -36.8279 276 " " " " A 70 0 0 "GLU " " O  " " " 8 0 1 C2 0 0 0 
    4220 14 -17.354 12.789 -38.5477 276 " " " " A 2 0 0 "GLU " " CB " " " 6 0 1 C2 0 0 0 
    4221 14 -18.6608 12.0793 -38.4078 276 " " " " A 2 0 0 "GLU " " CG " " " 6 0 1 C2 0 0 0 
    4222 14 -19.6184 12.2166 -39.6491 276 " " " " A 2 0 0 "GLU " " CD " " " 6 0 1 C2 0 0 0 
    4223 23 -19.3919 13.1266 -40.4567 276 " " " " A 70 0 0 "GLU " " OE1" " " 8 0 1 C2 0 0 0 
    4224 23 -20.5715 11.4328 -39.815 276 " " " " A 70 0 0 "GLU " " OE2" " " 8 0 1 C2 0 0 0 
    4225 48 -15.0374 13.736 -38.7501 276 " " " " A 21 0 0 "GLU " " H  " " " 1 0 1 C2 0 0 0 
    4226 48 -16.6611 12.6585 -36.513 276 " " " " A 21 0 0 "GLU " " HA " " " 1 0 1 C2 0 0 0 
    4227 48 -17.0535 12.5245 -39.5615 276 " " " " A 21 0 0 "GLU " " HB3" " " 1 0 1 C2 0 0 0 
    4228 48 -17.5759 13.8512 -38.6513 276 " " " " A 21 0 0 "GLU " " HB2" " " 1 0 1 C2 0 0 0 
    4229 48 -19.2034 12.4533 -37.5396 276 " " " " A 21 0 0 "GLU " " HG3" " " 1 0 1 C2 0 0 0 
    4230 48 -18.5271 11.0335 -38.1311 276 " " " " A 21 0 0 "GLU " " HG2" " " 1 0 1 C2 0 0 0 
    4231 40 -14.9403 10.6756 -38.641 277 " " " " A 43 0 0 "ALA " " N  " " " 7 0 1 C2 0 0 0 
    4232 14 -14.2619 9.44357 -38.8523 277 " " " " A 2 0 0 "ALA " " CA " " " 6 0 1 C2 0 0 0 
    4233 14 -13.241 9.16084 -37.7329 277 " " " " A 2 0 0 "ALA " " C  " " " 6 0 1 C2 0 0 0 
    4234 23 -13.3411 8.09643 -37.0842 277 " " " " A 70 0 0 "ALA " " O  " " " 8 0 1 C2 0 0 0 
    4235 14 -13.4994 9.38926 -40.2016 277 " " " " A 2 0 0 "ALA " " CB " " " 6 0 1 C2 0 0 0 
    4236 48 -14.6831 11.3932 -39.3035 277 " " " " A 21 0 0 "ALA " " H  " " " 1 0 1 C2 0 0 0 
    4237 48 -15.0003 8.64212 -38.8281 277 " " " " A 21 0 0 "ALA " " HA " " " 1 0 1 C2 0 0 0 
    4238 48 -12.689 10.1145 -40.2745 277 " " " " A 21 0 0 "ALA " " HB1" " " 1 0 1 C2 0 0 0 
    4239 48 -13.1599 8.35742 -40.2917 277 " " " " A 21 0 0 "ALA " " HB2" " " 1 0 1 C2 0 0 0 
    4240 48 -14.212 9.56539 -41.0074 277 " " " " A 21 0 0 "ALA " " HB3" " " 1 0 1 C2 0 0 0 
    4241 40 -12.3959 10.1085 -37.4618 278 " " " " A 43 0 0 "ALA " " N  " " " 7 0 1 C2 0 0 0 
    4242 14 -11.2128 9.9694 -36.6309 278 " " " " A 2 0 0 "ALA " " CA " " " 6 0 1 C2 0 0 0 
    4243 14 -11.5518 9.95175 -35.1414 278 " " " " A 2 0 0 "ALA " " C  " " " 6 0 1 C2 0 0 0 
    4244 23 -10.838 9.2282 -34.3722 278 " " " " A 70 0 0 "ALA " " O  " " " 8 0 1 C2 0 0 0 
    4245 14 -10.4091 11.2106 -36.9291 278 " " " " A 2 0 0 "ALA " " CB " " " 6 0 1 C2 0 0 0 
    4246 48 -12.4006 10.8993 -38.09 278 " " " " A 21 0 0 "ALA " " H  " " " 1 0 1 C2 0 0 0 
    4247 48 -10.6995 9.0427 -36.8873 278 " " " " A 21 0 0 "ALA " " HA " " " 1 0 1 C2 0 0 0 
    4248 48 -9.36929 11.0907 -36.6249 278 " " " " A 21 0 0 "ALA " " HB1" " " 1 0 1 C2 0 0 0 
    4249 48 -10.3501 11.2985 -38.0139 278 " " " " A 21 0 0 "ALA " " HB2" " " 1 0 1 C2 0 0 0 
    4250 48 -10.7582 12.1531 -36.5072 278 " " " " A 21 0 0 "ALA " " HB3" " " 1 0 1 C2 0 0 0 
    4251 40 -12.681 10.5909 -34.6606 279 " " " " A 43 0 0 "VAL " " N  " " " 7 0 1 C2 0 0 0 
    4252 14 -13.152 10.218 -33.3485 279 " " " " A 2 0 0 "VAL " " CA " " " 6 0 1 C2 0 0 0 
    4253 14 -13.9269 8.83755 -33.3201 279 " " " " A 2 0 0 "VAL " " C  " " " 6 0 1 C2 0 0 0 
    4254 23 -13.8063 8.21445 -32.2837 279 " " " " A 70 0 0 "VAL " " O  " " " 8 0 1 C2 0 0 0 
    4255 14 -14.2122 11.2844 -32.7211 279 " " " " A 2 0 0 "VAL " " CB " " " 6 0 1 C2 0 0 0 
    4256 14 -14.6576 10.9656 -31.3575 279 " " " " A 2 0 0 "VAL " " CG1" " " 6 0 1 C2 0 0 0 
    4257 14 -13.5821 12.6505 -32.6811 279 " " " " A 2 0 0 "VAL " " CG2" " " 6 0 1 C2 0 0 0 
    4258 48 -13.2327 11.2972 -35.1263 279 " " " " A 21 0 0 "VAL " " H  " " " 1 0 1 C2 0 0 0 
    4259 48 -12.3242 10.263 -32.6408 279 " " " " A 21 0 0 "VAL " " HA " " " 1 0 1 C2 0 0 0 
    4260 48 -15.1134 11.3355 -33.3321 279 " " " " A 21 0 0 "VAL " " HB " " " 1 0 1 C2 0 0 0 
    4261 48 -15.2344 10.041 -31.3331 279 " " " " A 21 0 0 "VAL " HG11 " " 1 0 1 C2 0 0 0 
    4262 48 -13.8009 10.7282 -30.7268 279 " " " " A 21 0 0 "VAL " HG12 " " 1 0 1 C2 0 0 0 
    4263 48 -15.231 11.7853 -30.9245 279 " " " " A 21 0 0 "VAL " HG13 " " 1 0 1 C2 0 0 0 
    4264 48 -14.3091 13.2945 -32.1864 279 " " " " A 21 0 0 "VAL " HG21 " " 1 0 1 C2 0 0 0 
    4265 48 -12.7217 12.6774 -32.0126 279 " " " " A 21 0 0 "VAL " HG22 " " 1 0 1 C2 0 0 0 
    4266 48 -13.3622 13.0538 -33.6696 279 " " " " A 21 0 0 "VAL " HG23 " " 1 0 1 C2 0 0 0 
    4267 40 -14.6404 8.44947 -34.3706 280 " " " " A 43 0 0 "ARG " " N  " " " 7 0 1 C2 0 0 0 
    4268 14 -15.4033 7.15685 -34.2887 280 " " " " A 2 0 0 "ARG " " CA " " " 6 0 1 C2 0 0 0 
    4269 14 -14.5462 5.91637 -34.2249 280 " " " " A 2 0 0 "ARG " " C  " " " 6 0 1 C2 0 0 0 
    4270 23 -14.7743 5.05377 -33.3367 280 " " " " A 70 0 0 "ARG " " O  " " " 8 0 1 C2 0 0 0 
    4271 14 -16.298 7.04281 -35.5078 280 " " " " A 2 0 0 "ARG " " CB " " " 6 0 1 C2 0 0 0 
    4272 14 -17.2116 5.76902 -35.6403 280 " " " " A 2 0 0 "ARG " " CG " " " 6 0 1 C2 0 0 0 
    4273 14 -18.2919 6.03307 -36.6717 280 " " " " A 2 0 0 "ARG " " CD " " " 6 0 1 C2 0 0 0 
    4274 40 -17.8675 5.96662 -38.0592 280 " " " " A 43 0 0 "ARG " " NE " " " 7 0 1 C2 0 0 0 
    4275 14 -18.5405 6.50029 -39.0558 280 " " " " A 2 0 0 "ARG " " CZ " " " 6 0 1 C2 0 0 0 
    4276 40 -17.951 6.59794 -40.2497 280 " " " " A 43 0 0 "ARG " " NH1" " " 7 0 1 C2 0 0 0 
    4277 40 -19.7435 6.99826 -38.9097 280 " " " " A 43 0 0 "ARG " " NH2" " " 7 0 1 C2 0 0 0 
    4278 48 -14.5107 8.86802 -35.2806 280 " " " " A 21 0 0 "ARG " " H  " " " 1 0 1 C2 0 0 0 
    4279 48 -16.074 7.132 -33.4298 280 " " " " A 21 0 0 "ARG " " HA " " " 1 0 1 C2 0 0 0 
    4280 48 -15.7026 7.24202 -36.3987 280 " " " " A 21 0 0 "ARG " " HB3" " " 1 0 1 C2 0 0 0 
    4281 48 -16.9374 7.91865 -35.618 280 " " " " A 21 0 0 "ARG " " HB2" " " 1 0 1 C2 0 0 0 
    4282 48 -17.665 5.2974 -34.7684 280 " " " " A 21 0 0 "ARG " " HG3" " " 1 0 1 C2 0 0 0 
    4283 48 -16.5337 5.06045 -36.1163 280 " " " " A 21 0 0 "ARG " " HG2" " " 1 0 1 C2 0 0 0 
    4284 48 -18.6754 7.0399 -36.5064 280 " " " " A 21 0 0 "ARG " " HD3" " " 1 0 1 C2 0 0 0 
    4285 48 -19.1488 5.36634 -36.575 280 " " " " A 21 0 0 "ARG " " HD2" " " 1 0 1 C2 0 0 0 
    4286 48 -17.0315 5.50054 -38.3815 280 " " " " A 21 0 0 "ARG " " HE " " " 1 0 1 C2 0 0 0 
    4287 48 -18.2628 7.17929 -41.0145 280 " " " " A 21 0 0 "ARG " HH12 " " 1 0 1 C2 0 0 0 
    4288 48 -17.0767 6.12155 -40.4197 280 " " " " A 21 0 0 "ARG " HH11 " " 1 0 1 C2 0 0 0 
    4289 48 -20.2229 7.46873 -39.664 280 " " " " A 21 0 0 "ARG " HH22 " " 1 0 1 C2 0 0 0 
    4290 48 -20.383 6.58249 -38.2477 280 " " " " A 21 0 0 "ARG " HH21 " " 1 0 1 C2 0 0 0 
    4291 40 -13.4846 5.91834 -35.0732 281 " " " " A 43 0 0 "ARG " " N  " " " 7 0 1 C2 0 0 0 
    4292 14 -12.4675 4.91907 -35.0827 281 " " " " A 2 0 0 "ARG " " CA " " " 6 0 1 C2 0 0 0 
    4293 14 -11.493 4.87301 -33.9325 281 " " " " A 2 0 0 "ARG " " C  " " " 6 0 1 C2 0 0 0 
    4294 23 -10.9154 3.80218 -33.5966 281 " " " " A 70 0 0 "ARG " " O  " " " 8 0 1 C2 0 0 0 
    4295 14 -11.65 5.19306 -36.3597 281 " " " " A 2 0 0 "ARG " " CB " " " 6 0 1 C2 0 0 0 
    4296 14 -12.4339 4.9794 -37.7004 281 " " " " A 2 0 0 "ARG " " CG " " " 6 0 1 C2 0 0 0 
    4297 14 -11.6064 5.39609 -38.9299 281 " " " " A 2 0 0 "ARG " " CD " " " 6 0 1 C2 0 0 0 
    4298 40 -12.3686 5.45576 -40.2062 281 " " " " A 43 0 0 "ARG " " NE " " " 7 0 1 C2 0 0 0 
    4299 14 -11.9228 6.02975 -41.2495 281 " " " " A 2 0 0 "ARG " " CZ " " " 6 0 1 C2 0 0 0 
    4300 40 -12.7865 6.06799 -42.3134 281 " " " " A 43 0 0 "ARG " " NH1" " " 7 0 1 C2 0 0 0 
    4301 40 -10.7018 6.53743 -41.2975 281 " " " " A 43 0 0 "ARG " " NH2" " " 7 0 1 C2 0 0 0 
    4302 48 -13.3644 6.70677 -35.6929 281 " " " " A 21 0 0 "ARG " " H  " " " 1 0 1 C2 0 0 0 
    4303 48 -13.0046 3.9752 -35.176 281 " " " " A 21 0 0 "ARG " " HA " " " 1 0 1 C2 0 0 0 
    4304 48 -10.7866 4.52933 -36.406 281 " " " " A 21 0 0 "ARG " " HB3" " " 1 0 1 C2 0 0 0 
    4305 48 -11.1673 6.16828 -36.4235 281 " " " " A 21 0 0 "ARG " " HB2" " " 1 0 1 C2 0 0 0 
    4306 48 -13.348 5.5725 -37.6716 281 " " " " A 21 0 0 "ARG " " HG3" " " 1 0 1 C2 0 0 0 
    4307 48 -12.85 3.97528 -37.7824 281 " " " " A 21 0 0 "ARG " " HG2" " " 1 0 1 C2 0 0 0 
    4308 48 -10.8338 4.69995 -39.2563 281 " " " " A 21 0 0 "ARG " " HD3" " " 1 0 1 C2 0 0 0 
    4309 48 -11.1135 6.36489 -38.849 281 " " " " A 21 0 0 "ARG " " HD2" " " 1 0 1 C2 0 0 0 
    4310 48 -13.338 5.21661 -40.0539 281 " " " " A 21 0 0 "ARG " " HE " " " 1 0 1 C2 0 0 0 
    4311 48 -12.6195 6.74645 -43.0427 281 " " " " A 21 0 0 "ARG " HH12 " " 1 0 1 C2 0 0 0 
    4312 48 -13.7196 5.68339 -42.3541 281 " " " " A 21 0 0 "ARG " HH11 " " 1 0 1 C2 0 0 0 
    4313 48 -10.2905 6.86001 -42.1617 281 " " " " A 21 0 0 "ARG " HH22 " " 1 0 1 C2 0 0 0 
    4314 48 -9.99788 6.32586 -40.6048 281 " " " " A 21 0 0 "ARG " HH21 " " 1 0 1 C2 0 0 0 
    4315 40 -11.2556 6.01894 -33.2889 282 " " " " A 43 0 0 "THR " " N  " " " 7 0 1 C2 0 0 0 
    4316 14 -10.3718 6.18991 -32.1186 282 " " " " A 2 0 0 "THR " " CA " " " 6 0 1 C2 0 0 0 
    4317 14 -10.9872 5.59956 -30.8044 282 " " " " A 2 0 0 "THR " " C  " " " 6 0 1 C2 0 0 0 
    4318 23 -10.2116 4.87003 -30.1371 282 " " " " A 70 0 0 "THR " " O  " " " 8 0 1 C2 0 0 0 
    4319 14 -9.95874 7.66935 -31.847 282 " " " " A 2 0 0 "THR " " CB " " " 6 0 1 C2 0 0 0 
    4320 23 -9.12107 8.06536 -32.8771 282 " " " " A 70 0 0 "THR " " OG1" " " 8 0 1 C2 0 0 0 
    4321 14 -9.13088 7.9176 -30.6126 282 " " " " A 2 0 0 "THR " " CG2" " " 6 0 1 C2 0 0 0 
    4322 48 -11.6325 6.82958 -33.7589 282 " " " " A 21 0 0 "THR " " H  " " " 1 0 1 C2 0 0 0 
    4323 48 -9.40172 5.73024 -32.3074 282 " " " " A 21 0 0 "THR " " HA " " " 1 0 1 C2 0 0 0 
    4324 48 -10.9018 8.21191 -31.7806 282 " " " " A 21 0 0 "THR " " HB " " " 1 0 1 C2 0 0 0 
    4325 48 -9.65534 8.301 -33.6201 282 " " " " A 21 0 0 "THR " " HG1" " " 1 0 1 C2 0 0 0 
    4326 48 -9.71302 7.59479 -29.7494 282 " " " " A 21 0 0 "THR " HG21 " " 1 0 1 C2 0 0 0 
    4327 48 -8.12337 7.50202 -30.6302 282 " " " " A 21 0 0 "THR " HG22 " " 1 0 1 C2 0 0 0 
    4328 48 -9.05923 8.97918 -30.3759 282 " " " " A 21 0 0 "THR " HG23 " " 1 0 1 C2 0 0 0 
    4329 40 -12.2787 5.81364 -30.5247 283 " " " " A 43 0 0 "VAL " " N  " " " 7 0 1 C2 0 0 0 
    4330 14 -13.176 5.13954 -29.5429 283 " " " " A 2 0 0 "VAL " " CA " " " 6 0 1 C2 0 0 0 
    4331 14 -13.2759 3.59558 -29.8249 283 " " " " A 2 0 0 "VAL " " C  " " " 6 0 1 C2 0 0 0 
    4332 23 -13.2093 2.79077 -28.9083 283 " " " " A 70 0 0 "VAL " " O  " " " 8 0 1 C2 0 0 0 
    4333 14 -14.4569 5.95964 -29.5846 283 " " " " A 2 0 0 "VAL " " CB " " " 6 0 1 C2 0 0 0 
    4334 14 -15.4518 5.37643 -28.7087 283 " " " " A 2 0 0 "VAL " " CG1" " " 6 0 1 C2 0 0 0 
    4335 14 -14.2676 7.47669 -29.2895 283 " " " " A 2 0 0 "VAL " " CG2" " " 6 0 1 C2 0 0 0 
    4336 48 -12.7204 6.52358 -31.0912 283 " " " " A 21 0 0 "VAL " " H  " " " 1 0 1 C2 0 0 0 
    4337 48 -12.697 5.21568 -28.5667 283 " " " " A 21 0 0 "VAL " " HA " " " 1 0 1 C2 0 0 0 
    4338 48 -14.9371 5.87051 -30.5591 283 " " " " A 21 0 0 "VAL " " HB " " " 1 0 1 C2 0 0 0 
    4339 48 -16.2861 6.06436 -28.5718 283 " " " " A 21 0 0 "VAL " HG11 " " 1 0 1 C2 0 0 0 
    4340 48 -15.7692 4.48255 -29.2456 283 " " " " A 21 0 0 "VAL " HG12 " " 1 0 1 C2 0 0 0 
    4341 48 -14.9566 5.14943 -27.7646 283 " " " " A 21 0 0 "VAL " HG13 " " 1 0 1 C2 0 0 0 
    4342 48 -13.6173 7.83406 -30.0879 283 " " " " A 21 0 0 "VAL " HG21 " " 1 0 1 C2 0 0 0 
    4343 48 -15.2 8.03036 -29.3996 283 " " " " A 21 0 0 "VAL " HG22 " " 1 0 1 C2 0 0 0 
    4344 48 -13.7606 7.55504 -28.3277 283 " " " " A 21 0 0 "VAL " HG23 " " 1 0 1 C2 0 0 0 
    4345 40 -13.4557 3.23032 -31.0314 284 " " " " A 43 0 0 "MET " " N  " " " 7 0 1 C2 0 0 0 
    4346 14 -13.5951 1.9164 -31.6028 284 " " " " A 2 0 0 "MET " " CA " " " 6 0 1 C2 0 0 0 
    4347 14 -12.3371 1.07596 -31.2693 284 " " " " A 2 0 0 "MET " " C  " " " 6 0 1 C2 0 0 0 
    4348 23 -12.4176 0.05059 -30.6104 284 " " " " A 70 0 0 "MET " " O  " " " 8 0 1 C2 0 0 0 
    4349 14 -13.9338 1.85211 -33.1049 284 " " " " A 2 0 0 "MET " " CB " " " 6 0 1 C2 0 0 0 
    4350 14 -14.249 0.426153 -33.5353 284 " " " " A 2 0 0 "MET " " CG " " " 6 0 1 C2 0 0 0 
    4351 52 -14.8351 0.379685 -35.2803 284 " " " " A 13 0 0 "MET " " SD " " " 16 0 1 C2 0 0 0 
    4352 14 -13.4715 1.01649 -36.2388 284 " " " " A 2 0 0 "MET " " CE " " " 6 0 1 C2 0 0 0 
    4353 48 -13.621 3.96448 -31.705 284 " " " " A 21 0 0 "MET " " H  " " " 1 0 1 C2 0 0 0 
    4354 48 -14.439 1.50194 -31.0513 284 " " " " A 21 0 0 "MET " " HA " " " 1 0 1 C2 0 0 0 
    4355 48 -12.9699 2.06799 -33.5658 284 " " " " A 21 0 0 "MET " " HB3" " " 1 0 1 C2 0 0 0 
    4356 48 -14.7079 2.52883 -33.4668 284 " " " " A 21 0 0 "MET " " HB2" " " 1 0 1 C2 0 0 0 
    4357 48 -14.9487 -0.129389 -32.911 284 " " " " A 21 0 0 "MET " " HG3" " " 1 0 1 C2 0 0 0 
    4358 48 -13.3098 -0.12533 -33.5791 284 " " " " A 21 0 0 "MET " " HG2" " " 1 0 1 C2 0 0 0 
    4359 48 -12.5632 0.428073 -36.1087 284 " " " " A 21 0 0 "MET " " HE1" " " 1 0 1 C2 0 0 0 
    4360 48 -13.6066 0.928155 -37.3168 284 " " " " A 21 0 0 "MET " " HE2" " " 1 0 1 C2 0 0 0 
    4361 48 -13.1967 2.04289 -35.9956 284 " " " " A 21 0 0 "MET " " HE3" " " 1 0 1 C2 0 0 0 
    4362 40 -11.1228 1.48443 -31.7376 285 " " " " A 43 0 0 "THR " " N  " " " 7 0 1 C2 0 0 0 
    4363 14 -9.93121 0.659025 -31.6277 285 " " " " A 2 0 0 "THR " " CA " " " 6 0 1 C2 0 0 0 
    4364 14 -9.29343 0.782607 -30.2311 285 " " " " A 2 0 0 "THR " " C  " " " 6 0 1 C2 0 0 0 
    4365 23 -9.16424 -0.190002 -29.513 285 " " " " A 70 0 0 "THR " " O  " " " 8 0 1 C2 0 0 0 
    4366 14 -8.92253 1.07952 -32.6828 285 " " " " A 2 0 0 "THR " " CB " " " 6 0 1 C2 0 0 0 
    4367 23 -8.61881 2.46286 -32.6963 285 " " " " A 70 0 0 "THR " " OG1" " " 8 0 1 C2 0 0 0 
    4368 14 -9.37838 0.656021 -34.1085 285 " " " " A 2 0 0 "THR " " CG2" " " 6 0 1 C2 0 0 0 
    4369 48 -11.0378 2.40985 -32.1332 285 " " " " A 21 0 0 "THR " " H  " " " 1 0 1 C2 0 0 0 
    4370 48 -10.129 -0.389753 -31.8492 285 " " " " A 21 0 0 "THR " " HA " " " 1 0 1 C2 0 0 0 
    4371 48 -7.9355 0.637608 -32.5465 285 " " " " A 21 0 0 "THR " " HB " " " 1 0 1 C2 0 0 0 
    4372 48 -9.33704 2.88814 -33.1393 285 " " " " A 21 0 0 "THR " " HG1" " " 1 0 1 C2 0 0 0 
    4373 48 -8.60617 0.774883 -34.8686 285 " " " " A 21 0 0 "THR " HG21 " " 1 0 1 C2 0 0 0 
    4374 48 -9.4713 -0.429997 -34.1038 285 " " " " A 21 0 0 "THR " HG22 " " 1 0 1 C2 0 0 0 
    4375 48 -10.3586 1.01679 -34.4202 285 " " " " A 21 0 0 "THR " HG23 " " 1 0 1 C2 0 0 0 
    4376 40 -8.88252 1.98551 -29.8019 286 " " " " A 43 0 0 "SER " " N  " " " 7 0 1 C2 0 0 0 
    4377 14 -8.0905 2.10328 -28.5907 286 " " " " A 2 0 0 "SER " " CA " " " 6 0 1 C2 0 0 0 
    4378 14 -9.01699 2.04822 -27.4009 286 " " " " A 2 0 0 "SER " " C  " " " 6 0 1 C2 0 0 0 
    4379 23 -8.62836 1.5581 -26.4451 286 " " " " A 70 0 0 "SER " " O  " " " 8 0 1 C2 0 0 0 
    4380 14 -7.4857 3.52687 -28.6654 286 " " " " A 2 0 0 "SER " " CB " " " 6 0 1 C2 0 0 0 
    4381 23 -6.63752 3.69736 -29.8478 286 " " " " A 70 0 0 "SER " " OG " " " 8 0 1 C2 0 0 0 
    4382 48 -8.93089 2.86752 -30.2916 286 " " " " A 21 0 0 "SER " " H  " " " 1 0 1 C2 0 0 0 
    4383 48 -7.29871 1.35462 -28.5648 286 " " " " A 21 0 0 "SER " " HA " " " 1 0 1 C2 0 0 0 
    4384 48 -6.88341 3.72335 -27.7785 286 " " " " A 21 0 0 "SER " " HB3" " " 1 0 1 C2 0 0 0 
    4385 48 -8.1334 4.38926 -28.8232 286 " " " " A 21 0 0 "SER " " HB2" " " 1 0 1 C2 0 0 0 
    4386 48 -5.83805 3.24968 -29.6166 286 " " " " A 21 0 0 "SER " " HG " " " 1 0 1 C2 0 0 0 
    4387 40 -10.2858 2.50254 -27.5376 287 " " " " A 43 0 0 "GLY " " N  " " " 7 0 1 C2 0 0 0 
    4388 14 -11.3155 2.60121 -26.521 287 " " " " A 2 0 0 "GLY " " CA " " " 6 0 1 C2 0 0 0 
    4389 14 -11.7462 1.15835 -26.2027 287 " " " " A 2 0 0 "GLY " " C  " " " 6 0 1 C2 0 0 0 
    4390 23 -11.9062 0.842625 -25.0142 287 " " " " A 70 0 0 "GLY " " O  " " " 8 0 1 C2 0 0 0 
    4391 48 -10.4789 2.89763 -28.4469 287 " " " " A 21 0 0 "GLY " " H  " " " 1 0 1 C2 0 0 0 
    4392 48 -12.2208 3.09042 -26.8803 287 " " " " A 21 0 0 "GLY " " HA3" " " 1 0 1 C2 0 0 0 
    4393 48 -10.9433 3.11243 -25.6331 287 " " " " A 21 0 0 "GLY " " HA2" " " 1 0 1 C2 0 0 0 
    4394 40 -11.7051 0.196807 -27.1563 288 " " " " A 43 0 0 "ARG " " N  " " " 7 0 1 C2 0 0 0 
    4395 14 -11.918 -1.21992 -26.8444 288 " " " " A 2 0 0 "ARG " " CA " " " 6 0 1 C2 0 0 0 
    4396 14 -10.7364 -1.86658 -26.168 288 " " " " A 2 0 0 "ARG " " C  " " " 6 0 1 C2 0 0 0 
    4397 23 -10.8992 -2.67801 -25.2951 288 " " " " A 70 0 0 "ARG " " O  " " " 8 0 1 C2 0 0 0 
    4398 14 -12.3158 -2.04614 -28.1481 288 " " " " A 2 0 0 "ARG " " CB " " " 6 0 1 C2 0 0 0 
    4399 14 -12.5905 -3.50644 -27.9565 288 " " " " A 2 0 0 "ARG " " CG " " " 6 0 1 C2 0 0 0 
    4400 14 -13.49 -4.21351 -29.0837 288 " " " " A 2 0 0 "ARG " " CD " " " 6 0 1 C2 0 0 0 
    4401 40 -13.9156 -5.53455 -28.678 288 " " " " A 43 0 0 "ARG " " NE " " " 7 0 1 C2 0 0 0 
    4402 14 -15.1192 -5.98845 -28.3123 288 " " " " A 2 0 0 "ARG " " CZ " " " 6 0 1 C2 0 0 0 
    4403 40 -15.34 -7.2637 -27.8931 288 " " " " A 43 0 0 "ARG " " NH1" " " 7 0 1 C2 0 0 0 
    4404 40 -16.1778 -5.15646 -28.198 288 " " " " A 43 0 0 "ARG " " NH2" " " 7 0 1 C2 0 0 0 
    4405 48 -11.5518 0.478667 -28.114 288 " " " " A 21 0 0 "ARG " " H  " " " 1 0 1 C2 0 0 0
[truncated: 9,771,489 more chars]
