# Supplementary material for: Inhibition Mechanism of Anti-TB Drug SQ109: Allosteric Inhibition of TMM Translocation of Mycobacterium Tuberculosis MmpL3 Transporter
Source: J Chem Inf Model. 2023 Aug 17;63(16):5356–74. doi: 10.1021/acs.jcim.3c00616 (PMC10466384; doi:10.1021/acs.jcim.3c00616)
Supplement: Supplementary file 2 — ci3c00616_si_002.zip [file ci3c00616_si_002.zip › data/TM7-TM8_conformchange/6AJF_apo_traj3_726ns.mae]

{
  s_m_m2io_version
  :::
  2.0.0
}
f_m_ct {
  s_m_title
  r_chorus_box_ax
  r_chorus_box_ay
  r_chorus_box_az
  r_chorus_box_bx
  r_chorus_box_by
  r_chorus_box_bz
  r_chorus_box_cx
  r_chorus_box_cy
  r_chorus_box_cz
  :::
  ""
  90.4924
  0
  0
  0
  78.8597
  0
  0
  0
  122.388
  m_atom[88624] {
    # First column is atom index #
    i_m_mmod_type
    r_m_x_coord
    r_m_y_coord
    r_m_z_coord
    i_m_residue_number
    s_m_insertion_code
    s_m_mmod_res
    s_m_chain_name
    i_m_color
    r_m_charge1
    r_m_charge2
    s_m_pdb_residue_name
    s_m_pdb_atom_name
    s_m_grow_name
    i_m_atomic_number
    i_m_formal_charge
    i_m_visibility
    s_m_pdb_segment_name
    :::
    1 40 -10.6755 11.954 -34.0719 1 " " " " A 43 0 0 "MET " " N  " " " 7 0 1 C2 
    2 14 -9.36035 12.1463 -34.653 1 " " " " A 2 0 0 "MET " " CA " " " 6 0 1 C2 
    3 14 -8.45663 12.6419 -33.519 1 " " " " A 2 0 0 "MET " " C  " " " 6 0 1 C2 
    4 23 -8.95053 13.43 -32.6385 1 " " " " A 70 0 0 "MET " " O  " " " 8 0 1 C2 
    5 14 -9.37733 13.0607 -35.9606 1 " " " " A 2 0 0 "MET " " CB " " " 6 0 1 C2 
    6 14 -8.40682 12.6798 -37.0405 1 " " " " A 2 0 0 "MET " " CG " " " 6 0 1 C2 
    7 52 -6.69529 13.1964 -36.8336 1 " " " " A 13 0 0 "MET " " SD " " " 16 0 1 C2 
    8 14 -6.50749 14.3266 -38.1514 1 " " " " A 2 0 0 "MET " " CE " " " 6 0 1 C2 
    9 40 -7.15065 12.3023 -33.4749 2 " " " " A 43 0 0 "PHE " " N  " " " 7 0 1 C2 
    10 14 -6.14773 12.592 -32.4721 2 " " " " A 2 0 0 "PHE " " CA " " " 6 0 1 C2 
    11 14 -4.75845 12.8518 -33.1744 2 " " " " A 2 0 0 "PHE " " C  " " " 6 0 1 C2 
    12 23 -3.94625 13.7166 -32.674 2 " " " " A 70 0 0 "PHE " " O  " " " 8 0 1 C2 
    13 14 -6.04933 11.4675 -31.4465 2 " " " " A 2 0 0 "PHE " " CB " " " 6 0 1 C2 
    14 14 -4.95512 11.5133 -30.3388 2 " " " " A 2 0 0 "PHE " " CG " " " 6 0 1 C2 
    15 14 -4.5799 12.6618 -29.6586 2 " " " " A 2 0 0 "PHE " " CD1" " " 6 0 1 C2 
    16 14 -4.23173 10.3414 -30.15 2 " " " " A 2 0 0 "PHE " " CD2" " " 6 0 1 C2 
    17 14 -3.51773 12.5936 -28.6395 2 " " " " A 2 0 0 "PHE " " CE1" " " 6 0 1 C2 
    18 14 -3.17294 10.3017 -29.1985 2 " " " " A 2 0 0 "PHE " " CE2" " " 6 0 1 C2 
    19 14 -2.86741 11.3853 -28.4287 2 " " " " A 2 0 0 "PHE " " CZ " " " 6 0 1 C2 
    20 40 -4.51169 12.2183 -34.3451 3 " " " " A 43 0 0 "ALA " " N  " " " 7 0 1 C2 
    21 14 -3.23544 12.2396 -35.128 3 " " " " A 2 0 0 "ALA " " CA " " " 6 0 1 C2 
    22 14 -2.6528 13.6368 -35.5129 3 " " " " A 2 0 0 "ALA " " C  " " " 6 0 1 C2 
    23 23 -1.45922 13.8393 -35.6103 3 " " " " A 70 0 0 "ALA " " O  " " " 8 0 1 C2 
    24 14 -3.41392 11.3392 -36.3229 3 " " " " A 2 0 0 "ALA " " CB " " " 6 0 1 C2 
    25 40 -3.51711 14.6336 -35.6622 4 " " " " A 43 0 0 "TRP " " N  " " " 7 0 1 C2 
    26 14 -3.22389 16.0439 -35.8604 4 " " " " A 2 0 0 "TRP " " CA " " " 6 0 1 C2 
    27 14 -2.37921 16.6999 -34.7616 4 " " " " A 2 0 0 "TRP " " C  " " " 6 0 1 C2 
    28 23 -1.7535 17.7093 -35.0143 4 " " " " A 70 0 0 "TRP " " O  " " " 8 0 1 C2 
    29 14 -4.55543 16.8505 -36.0612 4 " " " " A 2 0 0 "TRP " " CB " " " 6 0 1 C2 
    30 14 -5.76194 16.6313 -35.1892 4 " " " " A 2 0 0 "TRP " " CG " " " 6 0 1 C2 
    31 14 -5.7816 16.2063 -33.9042 4 " " " " A 2 0 0 "TRP " " CD1" " " 6 0 1 C2 
    32 14 -7.12375 16.9517 -35.5769 4 " " " " A 2 0 0 "TRP " " CD2" " " 6 0 1 C2 
    33 40 -7.12506 16.1638 -33.4477 4 " " " " A 43 0 0 "TRP " " NE1" " " 7 0 1 C2 
    34 14 -7.99998 16.5574 -34.4618 4 " " " " A 2 0 0 "TRP " " CE2" " " 6 0 1 C2 
    35 14 -7.822 17.531 -36.6709 4 " " " " A 2 0 0 "TRP " " CE3" " " 6 0 1 C2 
    36 14 -9.39125 16.6658 -34.5142 4 " " " " A 2 0 0 "TRP " " CZ2" " " 6 0 1 C2 
    37 14 -9.21656 17.5914 -36.7628 4 " " " " A 2 0 0 "TRP " " CZ3" " " 6 0 1 C2 
    38 14 -9.98427 17.1379 -35.7093 4 " " " " A 2 0 0 "TRP " " CH2" " " 6 0 1 C2 
    39 40 -2.35351 16.1677 -33.5535 5 " " " " A 43 0 0 "TRP " " N  " " " 7 0 1 C2 
    40 14 -1.56984 16.6751 -32.4081 5 " " " " A 2 0 0 "TRP " " CA " " " 6 0 1 C2 
    41 14 -0.095976 16.3761 -32.7352 5 " " " " A 2 0 0 "TRP " " C  " " " 6 0 1 C2 
    42 23 0.779137 17.2239 -32.4463 5 " " " " A 70 0 0 "TRP " " O  " " " 8 0 1 C2 
    43 14 -1.99817 15.8326 -31.1993 5 " " " " A 2 0 0 "TRP " " CB " " " 6 0 1 C2 
    44 14 -1.17925 16.0173 -29.9505 5 " " " " A 2 0 0 "TRP " " CG " " " 6 0 1 C2 
    45 14 -0.523815 15.0778 -29.2612 5 " " " " A 2 0 0 "TRP " " CD1" " " 6 0 1 C2 
    46 14 -0.937016 17.2761 -29.3248 5 " " " " A 2 0 0 "TRP " " CD2" " " 6 0 1 C2 
    47 40 0.200722 15.688 -28.3086 5 " " " " A 43 0 0 "TRP " " NE1" " " 7 0 1 C2 
    48 14 -0.00150884 17.0643 -28.2314 5 " " " " A 2 0 0 "TRP " " CE2" " " 6 0 1 C2 
    49 14 -1.36612 18.6253 -29.5275 5 " " " " A 2 0 0 "TRP " " CE3" " " 6 0 1 C2 
    50 14 0.387489 18.062 -27.3883 5 " " " " A 2 0 0 "TRP " " CZ2" " " 6 0 1 C2 
    51 14 -0.916336 19.6315 -28.6472 5 " " " " A 2 0 0 "TRP " " CZ3" " " 6 0 1 C2 
    52 14 -0.0736352 19.3519 -27.5679 5 " " " " A 2 0 0 "TRP " " CH2" " " 6 0 1 C2 
    53 40 0.161251 15.3088 -33.4712 6 " " " " A 43 0 0 "GLY " " N  " " " 7 0 1 C2 
    54 14 1.48227 14.9317 -34.1185 6 " " " " A 2 0 0 "GLY " " CA " " " 6 0 1 C2 
    55 14 2.03041 15.8319 -35.2402 6 " " " " A 2 0 0 "GLY " " C  " " " 6 0 1 C2 
    56 23 3.1727 15.5293 -35.6964 6 " " " " A 70 0 0 "GLY " " O  " " " 8 0 1 C2 
    57 40 1.32245 16.8893 -35.6791 7 " " " " A 43 0 0 "ARG " " N  " " " 7 0 1 C2 
    58 14 1.88302 17.939 -36.5607 7 " " " " A 2 0 0 "ARG " " CA " " " 6 0 1 C2 
    59 14 2.63567 18.8361 -35.5889 7 " " " " A 2 0 0 "ARG " " C  " " " 6 0 1 C2 
    60 23 3.8005 19.0726 -35.848 7 " " " " A 70 0 0 "ARG " " O  " " " 8 0 1 C2 
    61 14 0.767982 18.6647 -37.3845 7 " " " " A 2 0 0 "ARG " " CB " " " 6 0 1 C2 
    62 14 1.41785 19.8112 -38.2561 7 " " " " A 2 0 0 "ARG " " CG " " " 6 0 1 C2 
    63 14 0.478508 20.4736 -39.1 7 " " " " A 2 0 0 "ARG " " CD " " " 6 0 1 C2 
    64 40 -0.235111 21.5474 -38.3885 7 " " " " A 43 0 0 "ARG " " NE " " " 7 0 1 C2 
    65 14 -1.50777 21.5108 -37.8636 7 " " " " A 2 0 0 "ARG " " CZ " " " 6 0 1 C2 
    66 40 -2.3079 20.4763 -37.9463 7 " " " " A 43 0 0 "ARG " " NH1" " " 7 0 1 C2 
    67 40 -1.91558 22.6651 -37.3074 7 " " " " A 43 0 0 "ARG " " NH2" " " 7 0 1 C2 
    68 40 1.98161 19.3067 -34.5263 8 " " " " A 43 0 0 "THR " " N  " " " 7 0 1 C2 
    69 14 2.27529 20.4787 -33.7138 8 " " " " A 2 0 0 "THR " " CA " " " 6 0 1 C2 
    70 14 3.5478 20.277 -32.8474 8 " " " " A 2 0 0 "THR " " C  " " " 6 0 1 C2 
    71 23 4.41336 21.1147 -32.8812 8 " " " " A 70 0 0 "THR " " O  " " " 8 0 1 C2 
    72 14 0.959204 20.7084 -32.9183 8 " " " " A 2 0 0 "THR " " CB " " " 6 0 1 C2 
    73 23 -0.0723192 20.8111 -33.908 8 " " " " A 70 0 0 "THR " " OG1" " " 8 0 1 C2 
    74 14 0.791534 21.9534 -32.0483 8 " " " " A 2 0 0 "THR " " CG2" " " 6 0 1 C2 
    75 40 3.63596 19.1314 -32.1149 9 " " " " A 43 0 0 "VAL " " N  " " " 7 0 1 C2 
    76 14 4.83148 18.5485 -31.4177 9 " " " " A 2 0 0 "VAL " " CA " " " 6 0 1 C2 
    77 14 6.07503 18.4164 -32.2583 9 " " " " A 2 0 0 "VAL " " C  " " " 6 0 1 C2 
    78 23 7.19153 18.3646 -31.6632 9 " " " " A 70 0 0 "VAL " " O  " " " 8 0 1 C2 
    79 14 4.47171 17.2797 -30.7404 9 " " " " A 2 0 0 "VAL " " CB " " " 6 0 1 C2 
    80 14 3.42985 17.3932 -29.6118 9 " " " " A 2 0 0 "VAL " " CG1" " " 6 0 1 C2 
    81 14 4.01789 16.151 -31.6229 9 " " " " A 2 0 0 "VAL " " CG2" " " 6 0 1 C2 
    82 40 5.97522 18.5885 -33.6026 10 " " " " A 43 0 0 "TYR " " N  " " " 7 0 1 C2 
    83 14 7.12803 18.5614 -34.4522 10 " " " " A 2 0 0 "TYR " " CA " " " 6 0 1 C2 
    84 14 7.53734 20.0145 -34.7432 10 " " " " A 2 0 0 "TYR " " C  " " " 6 0 1 C2 
    85 23 8.69054 20.3644 -34.3815 10 " " " " A 70 0 0 "TYR " " O  " " " 8 0 1 C2 
    86 14 6.79504 17.7727 -35.7689 10 " " " " A 2 0 0 "TYR " " CB " " " 6 0 1 C2 
    87 14 7.83053 17.5564 -36.8692 10 " " " " A 2 0 0 "TYR " " CG " " " 6 0 1 C2 
    88 14 7.93069 18.4372 -37.9214 10 " " " " A 2 0 0 "TYR " " CD1" " " 6 0 1 C2 
    89 14 8.62488 16.4208 -36.8138 10 " " " " A 2 0 0 "TYR " " CD2" " " 6 0 1 C2 
    90 14 8.98598 18.2525 -38.8712 10 " " " " A 2 0 0 "TYR " " CE1" " " 6 0 1 C2 
    91 14 9.49981 16.0802 -37.8562 10 " " " " A 2 0 0 "TYR " " CE2" " " 6 0 1 C2 
    92 14 9.73999 17.0404 -38.8594 10 " " " " A 2 0 0 "TYR " " CZ " " " 6 0 1 C2 
    93 23 10.6875 16.8946 -39.8231 10 " " " " A 70 0 0 "TYR " " OH " " " 8 0 1 C2 
    94 40 6.594 20.8513 -35.2045 11 " " " " A 43 0 0 "GLN " " N  " " " 7 0 1 C2 
    95 14 6.78304 22.1481 -35.7644 11 " " " " A 2 0 0 "GLN " " CA " " " 6 0 1 C2 
    96 14 6.83624 23.3084 -34.5994 11 " " " " A 2 0 0 "GLN " " C  " " " 6 0 1 C2 
    97 23 7.25462 24.4683 -34.9032 11 " " " " A 70 0 0 "GLN " " O  " " " 8 0 1 C2 
    98 14 5.54906 22.5487 -36.571 11 " " " " A 2 0 0 "GLN " " CB " " " 6 0 1 C2 
    99 14 5.35214 21.6791 -37.8606 11 " " " " A 2 0 0 "GLN " " CG " " " 6 0 1 C2 
    100 14 4.64322 22.4277 -38.9639 11 " " " " A 2 0 0 "GLN " " CD " " " 6 0 1 C2 
    101 23 4.31384 23.6105 -38.8414 11 " " " " A 70 0 0 "GLN " " OE1" " " 8 0 1 C2 
    102 40 4.44477 21.6865 -40.1114 11 " " " " A 43 0 0 "GLN " " NE2" " " 7 0 1 C2 
    103 40 6.58157 22.9343 -33.3798 12 " " " " A 43 0 0 "PHE " " N  " " " 7 0 1 C2 
    104 14 6.54764 23.7628 -32.2141 12 " " " " A 2 0 0 "PHE " " CA " " " 6 0 1 C2 
    105 14 7.20975 23.0438 -31.0383 12 " " " " A 2 0 0 "PHE " " C  " " " 6 0 1 C2 
    106 23 6.96367 23.2979 -29.8825 12 " " " " A 70 0 0 "PHE " " O  " " " 8 0 1 C2 
    107 14 5.06949 24.3328 -31.9046 12 " " " " A 2 0 0 "PHE " " CB " " " 6 0 1 C2 
    108 14 4.4262 25.0793 -33.0257 12 " " " " A 2 0 0 "PHE " " CG " " " 6 0 1 C2 
    109 14 3.23831 24.6476 -33.646 12 " " " " A 2 0 0 "PHE " " CD1" " " 6 0 1 C2 
    110 14 5.04969 26.2304 -33.537 12 " " " " A 2 0 0 "PHE " " CD2" " " 6 0 1 C2 
    111 14 2.66215 25.268 -34.7125 12 " " " " A 2 0 0 "PHE " " CE1" " " 6 0 1 C2 
    112 14 4.50153 26.8224 -34.6882 12 " " " " A 2 0 0 "PHE " " CE2" " " 6 0 1 C2 
    113 14 3.33825 26.3086 -35.3119 12 " " " " A 2 0 0 "PHE " " CZ " " " 6 0 1 C2 
    114 40 8.23856 22.1675 -31.3418 13 " " " " A 43 0 0 "ARG " " N  " " " 7 0 1 C2 
    115 14 9.001 21.2511 -30.4562 13 " " " " A 2 0 0 "ARG " " CA " " " 6 0 1 C2 
    116 14 9.49375 21.9072 -29.1479 13 " " " " A 2 0 0 "ARG " " C  " " " 6 0 1 C2 
    117 23 9.26514 21.3374 -28.0977 13 " " " " A 70 0 0 "ARG " " O  " " " 8 0 1 C2 
    118 14 10.1067 20.4744 -31.26 13 " " " " A 2 0 0 "ARG " " CB " " " 6 0 1 C2 
    119 14 11.3766 21.265 -31.7839 13 " " " " A 2 0 0 "ARG " " CG " " " 6 0 1 C2 
    120 14 12.2712 20.6373 -32.7902 13 " " " " A 2 0 0 "ARG " " CD " " " 6 0 1 C2 
    121 40 13.2691 21.6073 -33.264 13 " " " " A 43 0 0 "ARG " " NE " " " 7 0 1 C2 
    122 14 14.501 21.2374 -33.7407 13 " " " " A 2 0 0 "ARG " " CZ " " " 6 0 1 C2 
    123 40 14.8728 19.9231 -33.8095 13 " " " " A 43 0 0 "ARG " " NH1" " " 7 0 1 C2 
    124 40 15.3337 22.0962 -34.2819 13 " " " " A 43 0 0 "ARG " " NH2" " " 7 0 1 C2 
    125 40 10.1764 23.0483 -29.1642 14 " " " " A 43 0 0 "TYR " " N  " " " 7 0 1 C2 
    126 14 10.7338 23.542 -27.9122 14 " " " " A 2 0 0 "TYR " " CA " " " 6 0 1 C2 
    127 14 9.67666 24.2846 -27.0718 14 " " " " A 2 0 0 "TYR " " C  " " " 6 0 1 C2 
    128 23 9.85205 24.4036 -25.8841 14 " " " " A 70 0 0 "TYR " " O  " " " 8 0 1 C2 
    129 14 11.8603 24.4489 -28.1999 14 " " " " A 2 0 0 "TYR " " CB " " " 6 0 1 C2 
    130 14 13.1059 23.8254 -28.8321 14 " " " " A 2 0 0 "TYR " " CG " " " 6 0 1 C2 
    131 14 13.9204 22.9258 -28.0607 14 " " " " A 2 0 0 "TYR " " CD1" " " 6 0 1 C2 
    132 14 13.5358 24.1895 -30.1032 14 " " " " A 2 0 0 "TYR " " CD2" " " 6 0 1 C2 
    133 14 15.0165 22.3235 -28.7085 14 " " " " A 2 0 0 "TYR " " CE1" " " 6 0 1 C2 
    134 14 14.6622 23.5893 -30.707 14 " " " " A 2 0 0 "TYR " " CE2" " " 6 0 1 C2 
    135 14 15.3614 22.6444 -30.0467 14 " " " " A 2 0 0 "TYR " " CZ " " " 6 0 1 C2 
    136 23 16.5361 22.1975 -30.6376 14 " " " " A 70 0 0 "TYR " " OH " " " 8 0 1 C2 
    137 40 8.64803 24.8473 -27.6927 15 " " " " A 43 0 0 "ILE " " N  " " " 7 0 1 C2 
    138 14 7.53329 25.4754 -26.917 15 " " " " A 2 0 0 "ILE " " CA " " " 6 0 1 C2 
    139 14 6.66394 24.5166 -26.0949 15 " " " " A 2 0 0 "ILE " " C  " " " 6 0 1 C2 
    140 23 6.25642 24.8931 -24.9548 15 " " " " A 70 0 0 "ILE " " O  " " " 8 0 1 C2 
    141 14 6.71379 26.251 -27.9847 15 " " " " A 2 0 0 "ILE " " CB " " " 6 0 1 C2 
    142 14 7.55472 27.2989 -28.7906 15 " " " " A 2 0 0 "ILE " " CG1" " " 6 0 1 C2 
    143 14 5.42872 26.8997 -27.3495 15 " " " " A 2 0 0 "ILE " " CG2" " " 6 0 1 C2 
    144 14 7.06108 27.5791 -30.2079 15 " " " " A 2 0 0 "ILE " " CD1" " " 6 0 1 C2 
    145 40 6.38026 23.2957 -26.5625 16 " " " " A 43 0 0 "VAL " " N  " " " 7 0 1 C2 
    146 14 5.37138 22.3505 -25.9454 16 " " " " A 2 0 0 "VAL " " CA " " " 6 0 1 C2 
    147 14 6.11001 21.4433 -24.9578 16 " " " " A 2 0 0 "VAL " " C  " " " 6 0 1 C2 
    148 23 5.38805 20.8178 -24.1804 16 " " " " A 70 0 0 "VAL " " O  " " " 8 0 1 C2 
    149 14 4.5788 21.4932 -27.0521 16 " " " " A 2 0 0 "VAL " " CB " " " 6 0 1 C2 
    150 14 3.76185 22.3901 -28.0089 16 " " " " A 2 0 0 "VAL " " CG1" " " 6 0 1 C2 
    151 14 5.41328 20.4414 -27.7655 16 " " " " A 2 0 0 "VAL " " CG2" " " 6 0 1 C2 
    152 40 7.46012 21.5092 -24.8983 17 " " " " A 43 0 0 "ILE " " N  " " " 7 0 1 C2 
    153 14 8.20801 21.0191 -23.7073 17 " " " " A 2 0 0 "ILE " " CA " " " 6 0 1 C2 
    154 14 8.1722 22.2471 -22.7759 17 " " " " A 2 0 0 "ILE " " C  " " " 6 0 1 C2 
    155 23 7.73512 22.1366 -21.6346 17 " " " " A 70 0 0 "ILE " " O  " " " 8 0 1 C2 
    156 14 9.69354 20.7903 -24.1985 17 " " " " A 2 0 0 "ILE " " CB " " " 6 0 1 C2 
    157 14 9.69822 19.5738 -25.0869 17 " " " " A 2 0 0 "ILE " " CG1" " " 6 0 1 C2 
    158 14 10.6477 20.5225 -23.0165 17 " " " " A 2 0 0 "ILE " " CG2" " " 6 0 1 C2 
    159 14 11.08 19.5357 -25.787 17 " " " " A 2 0 0 "ILE " " CD1" " " 6 0 1 C2 
    160 40 8.66497 23.4093 -23.2188 18 " " " " A 43 0 0 "GLY " " N  " " " 7 0 1 C2 
    161 14 8.91705 24.6056 -22.4502 18 " " " " A 2 0 0 "GLY " " CA " " " 6 0 1 C2 
    162 14 7.95093 24.9976 -21.3625 18 " " " " A 2 0 0 "GLY " " C  " " " 6 0 1 C2 
    163 23 8.30091 25.1256 -20.2369 18 " " " " A 70 0 0 "GLY " " O  " " " 8 0 1 C2 
    164 40 6.7375 25.2071 -21.8396 19 " " " " A 43 0 0 "VAL " " N  " " " 7 0 1 C2 
    165 14 5.66232 25.6364 -20.9484 19 " " " " A 2 0 0 "VAL " " CA " " " 6 0 1 C2 
    166 14 5.1913 24.5809 -19.891 19 " " " " A 2 0 0 "VAL " " C  " " " 6 0 1 C2 
    167 23 4.88543 24.8822 -18.7102 19 " " " " A 70 0 0 "VAL " " O  " " " 8 0 1 C2 
    168 14 4.43342 26.2216 -21.7177 19 " " " " A 2 0 0 "VAL " " CB " " " 6 0 1 C2 
    169 14 4.87332 27.2591 -22.7894 19 " " " " A 2 0 0 "VAL " " CG1" " " 6 0 1 C2 
    170 14 3.56928 25.0744 -22.2774 19 " " " " A 2 0 0 "VAL " " CG2" " " 6 0 1 C2 
    171 40 5.36226 23.2852 -20.2442 20 " " " " A 43 0 0 "MET " " N  " " " 7 0 1 C2 
    172 14 4.96998 22.1404 -19.4425 20 " " " " A 2 0 0 "MET " " CA " " " 6 0 1 C2 
    173 14 6.00822 21.7411 -18.4723 20 " " " " A 2 0 0 "MET " " C  " " " 6 0 1 C2 
    174 23 5.63957 21.2694 -17.3728 20 " " " " A 70 0 0 "MET " " O  " " " 8 0 1 C2 
    175 14 4.71967 20.9229 -20.3732 20 " " " " A 2 0 0 "MET " " CB " " " 6 0 1 C2 
    176 14 3.20012 20.7356 -20.6507 20 " " " " A 2 0 0 "MET " " CG " " " 6 0 1 C2 
    177 52 2.23136 20.2806 -19.1808 20 " " " " A 13 0 0 "MET " " SD " " " 16 0 1 C2 
    178 14 2.7581 18.5337 -19.0143 20 " " " " A 2 0 0 "MET " " CE " " " 6 0 1 C2 
    179 40 7.34113 21.9748 -18.6249 21 " " " " A 43 0 0 "VAL " " N  " " " 7 0 1 C2 
    180 14 8.38116 21.6794 -17.6281 21 " " " " A 2 0 0 "VAL " " CA " " " 6 0 1 C2 
    181 14 8.33388 22.8305 -16.564 21 " " " " A 2 0 0 "VAL " " C  " " " 6 0 1 C2 
    182 23 8.56406 22.5953 -15.3885 21 " " " " A 70 0 0 "VAL " " O  " " " 8 0 1 C2 
    183 14 9.80133 21.6325 -18.2854 21 " " " " A 2 0 0 "VAL " " CB " " " 6 0 1 C2 
    184 14 9.98783 20.4576 -19.302 21 " " " " A 2 0 0 "VAL " " CG1" " " 6 0 1 C2 
    185 14 10.4808 22.883 -18.7847 21 " " " " A 2 0 0 "VAL " " CG2" " " 6 0 1 C2 
    186 40 8.0165 24.081 -17.0128 22 " " " " A 43 0 0 "ALA " " N  " " " 7 0 1 C2 
    187 14 7.7379 25.1975 -16.1393 22 " " " " A 2 0 0 "ALA " " CA " " " 6 0 1 C2 
    188 14 6.51573 25.0297 -15.193 22 " " " " A 2 0 0 "ALA " " C  " " " 6 0 1 C2 
    189 23 6.55284 25.5716 -14.0924 22 " " " " A 70 0 0 "ALA " " O  " " " 8 0 1 C2 
    190 14 7.45437 26.4101 -17.0771 22 " " " " A 2 0 0 "ALA " " CB " " " 6 0 1 C2 
    191 40 5.50831 24.3284 -15.6293 23 " " " " A 43 0 0 "LEU " " N  " " " 7 0 1 C2 
    192 14 4.37453 23.8946 -14.8095 23 " " " " A 2 0 0 "LEU " " CA " " " 6 0 1 C2 
    193 14 4.75391 22.71 -13.8947 23 " " " " A 2 0 0 "LEU " " C  " " " 6 0 1 C2 
    194 23 4.3222 22.6182 -12.717 23 " " " " A 70 0 0 "LEU " " O  " " " 8 0 1 C2 
    195 14 3.22753 23.3631 -15.7807 23 " " " " A 2 0 0 "LEU " " CB " " " 6 0 1 C2 
    196 14 1.89619 23.003 -15.04 23 " " " " A 2 0 0 "LEU " " CG " " " 6 0 1 C2 
    197 14 1.22944 24.2697 -14.3653 23 " " " " A 2 0 0 "LEU " " CD1" " " 6 0 1 C2 
    198 14 0.874658 22.27 -15.9062 23 " " " " A 2 0 0 "LEU " " CD2" " " 6 0 1 C2 
    199 40 5.53553 21.7304 -14.4325 24 " " " " A 43 0 0 "CYS " " N  " " " 7 0 1 C2 
    200 14 5.93369 20.5465 -13.7157 24 " " " " A 2 0 0 "CYS " " CA " " " 6 0 1 C2 
    201 14 6.8781 20.8278 -12.5316 24 " " " " A 2 0 0 "CYS " " C  " " " 6 0 1 C2 
    202 23 6.61644 20.4543 -11.3834 24 " " " " A 70 0 0 "CYS " " O  " " " 8 0 1 C2 
    203 14 6.67591 19.5537 -14.6353 24 " " " " A 2 0 0 "CYS " " CB " " " 6 0 1 C2 
    204 52 6.26252 17.8199 -14.2663 24 " " " " A 13 0 0 "CYS " " SG " " " 16 0 1 C2 
    205 40 7.90345 21.6304 -12.7288 25 " " " " A 43 0 0 "LEU " " N  " " " 7 0 1 C2 
    206 14 8.78402 22.2173 -11.667 25 " " " " A 2 0 0 "LEU " " CA " " " 6 0 1 C2 
    207 14 7.95323 23.3185 -10.9649 25 " " " " A 2 0 0 "LEU " " C  " " " 6 0 1 C2 
    208 23 8.34956 23.6437 -9.81455 25 " " " " A 70 0 0 "LEU " " O  " " " 8 0 1 C2 
    209 14 10.0061 22.8097 -12.325 25 " " " " A 2 0 0 "LEU " " CB " " " 6 0 1 C2 
    210 14 11.0138 21.7743 -12.8129 25 " " " " A 2 0 0 "LEU " " CG " " " 6 0 1 C2 
    211 14 11.8922 22.0453 -14.1005 25 " " " " A 2 0 0 "LEU " " CD1" " " 6 0 1 C2 
    212 14 11.8628 21.2888 -11.6598 25 " " " " A 2 0 0 "LEU " " CD2" " " 6 0 1 C2 
    213 40 6.90347 23.911 -11.4798 26 " " " " A 43 0 0 "GLY " " N  " " " 7 0 1 C2 
    214 14 5.98861 24.7547 -10.6138 26 " " " " A 2 0 0 "GLY " " CA " " " 6 0 1 C2 
    215 14 5.25448 23.8796 -9.53142 26 " " " " A 2 0 0 "GLY " " C  " " " 6 0 1 C2 
    216 23 5.04683 24.2729 -8.40437 26 " " " " A 70 0 0 "GLY " " O  " " " 8 0 1 C2 
    217 40 5.00809 22.597 -9.78276 27 " " " " A 43 0 0 "GLY " " N  " " " 7 0 1 C2 
    218 14 4.60832 21.4573 -8.95114 27 " " " " A 2 0 0 "GLY " " CA " " " 6 0 1 C2 
    219 14 5.7866 20.9842 -8.0281 27 " " " " A 2 0 0 "GLY " " C  " " " 6 0 1 C2 
    220 23 5.53888 20.7319 -6.87447 27 " " " " A 70 0 0 "GLY " " O  " " " 8 0 1 C2 
    221 40 6.93613 20.7115 -8.71225 28 " " " " A 43 0 0 "GLY " " N  " " " 7 0 1 C2 
    222 14 8.14985 20.1324 -8.2726 28 " " " " A 2 0 0 "GLY " " CA " " " 6 0 1 C2 
    223 14 8.93451 20.8201 -7.14919 28 " " " " A 2 0 0 "GLY " " C  " " " 6 0 1 C2 
    224 23 9.26959 20.1758 -6.18545 28 " " " " A 70 0 0 "GLY " " O  " " " 8 0 1 C2 
    225 40 9.00942 22.1299 -7.09978 29 " " " " A 43 0 0 "VAL " " N  " " " 7 0 1 C2 
    226 14 9.52117 22.9297 -6.03756 29 " " " " A 2 0 0 "VAL " " CA " " " 6 0 1 C2 
    227 14 8.48987 23.0514 -4.87685 29 " " " " A 2 0 0 "VAL " " C  " " " 6 0 1 C2 
    228 23 8.80477 23.1764 -3.7173 29 " " " " A 70 0 0 "VAL " " O  " " " 8 0 1 C2 
    229 14 9.90712 24.3733 -6.67056 29 " " " " A 2 0 0 "VAL " " CB " " " 6 0 1 C2 
    230 14 11.0517 24.3536 -7.72303 29 " " " " A 2 0 0 "VAL " " CG1" " " 6 0 1 C2 
    231 14 8.81575 25.2825 -7.12135 29 " " " " A 2 0 0 "VAL " " CG2" " " 6 0 1 C2 
    232 40 7.18192 23.0922 -5.13536 30 " " " " A 43 0 0 "TYR " " N  " " " 7 0 1 C2 
    233 14 6.13556 23.1357 -4.11282 30 " " " " A 2 0 0 "TYR " " CA " " " 6 0 1 C2 
    234 14 5.99468 21.8125 -3.32871 30 " " " " A 2 0 0 "TYR " " C  " " " 6 0 1 C2 
    235 23 5.62963 21.7996 -2.16444 30 " " " " A 70 0 0 "TYR " " O  " " " 8 0 1 C2 
    236 14 4.86313 23.4539 -4.85513 30 " " " " A 2 0 0 "TYR " " CB " " " 6 0 1 C2 
    237 14 3.7988 24.3 -4.24961 30 " " " " A 2 0 0 "TYR " " CG " " " 6 0 1 C2 
    238 14 3.81119 25.653 -4.5042 30 " " " " A 2 0 0 "TYR " " CD1" " " 6 0 1 C2 
    239 14 2.77821 23.7665 -3.45079 30 " " " " A 2 0 0 "TYR " " CD2" " " 6 0 1 C2 
    240 14 2.7918 26.5252 -3.97265 30 " " " " A 2 0 0 "TYR " " CE1" " " 6 0 1 C2 
    241 14 1.85151 24.565 -2.74082 30 " " " " A 2 0 0 "TYR " " CE2" " " 6 0 1 C2 
    242 14 1.83132 25.9318 -3.06865 30 " " " " A 2 0 0 "TYR " " CZ " " " 6 0 1 C2 
    243 23 0.827095 26.6654 -2.4498 30 " " " " A 70 0 0 "TYR " " OH " " " 8 0 1 C2 
    244 40 6.17644 20.6949 -4.07484 31 " " " " A 43 0 0 "GLY " " N  " " " 7 0 1 C2 
    245 14 5.98314 19.3771 -3.66676 31 " " " " A 2 0 0 "GLY " " CA " " " 6 0 1 C2 
    246 14 7.11904 18.6677 -2.82778 31 " " " " A 2 0 0 "GLY " " C  " " " 6 0 1 C2 
    247 23 7.05652 17.4784 -2.53444 31 " " " " A 70 0 0 "GLY " " O  " " " 8 0 1 C2 
    248 40 8.15466 19.4197 -2.40612 32 " " " " A 43 0 0 "ILE " " N  " " " 7 0 1 C2 
    249 14 9.35126 18.9845 -1.69771 32 " " " " A 2 0 0 "ILE " " CA " " " 6 0 1 C2 
    250 14 9.04555 18.5992 -0.234468 32 " " " " A 2 0 0 "ILE " " C  " " " 6 0 1 C2 
    251 23 9.78727 17.8193 0.410742 32 " " " " A 70 0 0 "ILE " " O  " " " 8 0 1 C2 
    252 14 10.3607 20.1148 -1.78413 32 " " " " A 2 0 0 "ILE " " CB " " " 6 0 1 C2 
    253 14 9.88801 21.4646 -1.10528 32 " " " " A 2 0 0 "ILE " " CG1" " " 6 0 1 C2 
    254 14 10.7145 20.3036 -3.27101 32 " " " " A 2 0 0 "ILE " " CG2" " " 6 0 1 C2 
    255 14 11.1359 22.3854 -0.964067 32 " " " " A 2 0 0 "ILE " " CD1" " " 6 0 1 C2 
    256 40 7.9709 19.081 0.398501 33 " " " " A 43 0 0 "SER " " N  " " " 7 0 1 C2 
    257 14 7.49413 18.647 1.68769 33 " " " " A 2 0 0 "SER " " CA " " " 6 0 1 C2 
    258 14 6.06003 19.0621 1.68321 33 " " " " A 2 0 0 "SER " " C  " " " 6 0 1 C2 
    259 23 5.50359 19.4937 0.679137 33 " " " " A 70 0 0 "SER " " O  " " " 8 0 1 C2 
    260 14 8.32865 19.2641 2.82022 33 " " " " A 2 0 0 "SER " " CB " " " 6 0 1 C2 
    261 23 7.84492 18.8093 4.10345 33 " " " " A 70 0 0 "SER " " OG " " " 8 0 1 C2 
    262 40 5.37773 18.9893 2.85864 34 " " " " A 43 0 0 "LEU " " N  " " " 7 0 1 C2 
    263 14 3.96336 19.3431 3.03936 34 " " " " A 2 0 0 "LEU " " CA " " " 6 0 1 C2 
    264 14 3.8259 20.227 4.30969 34 " " " " A 2 0 0 "LEU " " C  " " " 6 0 1 C2 
    265 23 4.7206 20.32 5.12912 34 " " " " A 70 0 0 "LEU " " O  " " " 8 0 1 C2 
    266 14 2.99027 18.1013 2.99169 34 " " " " A 2 0 0 "LEU " " CB " " " 6 0 1 C2 
    267 14 2.95295 17.3143 1.6752 34 " " " " A 2 0 0 "LEU " " CG " " " 6 0 1 C2 
    268 14 2.37661 15.9302 1.9819 34 " " " " A 2 0 0 "LEU " " CD1" " " 6 0 1 C2 
    269 14 2.11612 18.0337 0.617896 34 " " " " A 2 0 0 "LEU " " CD2" " " 6 0 1 C2 
    270 40 2.62582 20.8514 4.49486 35 " " " " A 43 0 0 "GLY " " N  " " " 7 0 1 C2 
    271 14 2.2167 21.8023 5.46579 35 " " " " A 2 0 0 "GLY " " CA " " " 6 0 1 C2 
    272 14 1.68927 20.9757 6.63981 35 " " " " A 2 0 0 "GLY " " C  " " " 6 0 1 C2 
    273 23 1.93834 19.7525 6.68395 35 " " " " A 70 0 0 "GLY " " O  " " " 8 0 1 C2 
    274 40 0.955841 21.6903 7.52532 36 " " " " A 43 0 0 "ASN " " N  " " " 7 0 1 C2 
    275 14 0.199364 21.236 8.74956 36 " " " " A 2 0 0 "ASN " " CA " " " 6 0 1 C2 
    276 14 -1.0775 20.4224 8.3852 36 " " " " A 2 0 0 "ASN " " C  " " " 6 0 1 C2 
    277 23 -1.68689 19.7206 9.22793 36 " " " " A 70 0 0 "ASN " " O  " " " 8 0 1 C2 
    278 14 -0.196842 22.4741 9.58245 36 " " " " A 2 0 0 "ASN " " CB " " " 6 0 1 C2 
    279 14 -0.561802 22.1489 11.0793 36 " " " " A 2 0 0 "ASN " " CG " " " 6 0 1 C2 
    280 23 0.21051 21.4673 11.7355 36 " " " " A 70 0 0 "ASN " " OD1" " " 8 0 1 C2 
    281 40 -1.71604 22.6296 11.663 36 " " " " A 43 0 0 "ASN " " ND2" " " 7 0 1 C2 
    282 40 -1.46328 20.5381 7.12755 37 " " " " A 43 0 0 "HIS " " N  " " " 7 0 1 C2 
    283 14 -2.66598 19.837 6.52399 37 " " " " A 2 0 0 "HIS " " CA " " " 6 0 1 C2 
    284 14 -2.48184 18.353 6.15232 37 " " " " A 2 0 0 "HIS " " C  " " " 6 0 1 C2 
    285 23 -2.72098 17.8581 5.0672 37 " " " " A 70 0 0 "HIS " " O  " " " 8 0 1 C2 
    286 14 -3.05903 20.6206 5.21562 37 " " " " A 2 0 0 "HIS " " CB " " " 6 0 1 C2 
    287 14 -1.97737 20.8825 4.18074 37 " " " " A 2 0 0 "HIS " " CG " " " 6 0 1 C2 
    288 40 -1.96079 21.8913 3.2569 37 " " " " A 43 0 0 "HIS " " ND1" " " 7 0 1 C2 
    289 14 -0.769034 20.169 3.90436 37 " " " " A 2 0 0 "HIS " " CD2" " " 6 0 1 C2 
    290 14 -0.841429 21.845 2.59602 37 " " " " A 2 0 0 "HIS " " CE1" " " 6 0 1 C2 
    291 40 -0.112309 20.734 2.82971 37 " " " " A 43 0 0 "HIS " " NE2" " " 7 0 1 C2 
    292 40 -1.96292 17.6658 7.17932 38 " " " " A 43 0 0 "VAL " " N  " " " 7 0 1 C2 
    293 14 -1.4171 16.2619 7.14953 38 " " " " A 2 0 0 "VAL " " CA " " " 6 0 1 C2 
    294 14 -2.19231 15.3945 8.23067 38 " " " " A 2 0 0 "VAL " " C  " " " 6 0 1 C2 
    295 23 -2.69226 15.9273 9.19763 38 " " " " A 70 0 0 "VAL " " O  " " " 8 0 1 C2 
    296 14 0.153519 16.2078 7.28898 38 " " " " A 2 0 0 "VAL " " CB " " " 6 0 1 C2 
    297 14 0.855175 16.8527 6.15634 38 " " " " A 2 0 0 "VAL " " CG1" " " 6 0 1 C2 
    298 14 0.665279 16.6105 8.66522 38 " " " " A 2 0 0 "VAL " " CG2" " " 6 0 1 C2 
    299 40 -2.17796 13.9962 8.16217 39 " " " " A 43 0 0 "THR " " N  " " " 7 0 1 C2 
    300 14 -2.68589 13.1498 9.26853 39 " " " " A 2 0 0 "THR " " CA " " " 6 0 1 C2 
    301 14 -1.78013 11.9424 9.58652 39 " " " " A 2 0 0 "THR " " C  " " " 6 0 1 C2 
    302 23 -1.11473 11.4205 8.648 39 " " " " A 70 0 0 "THR " " O  " " " 8 0 1 C2 
    303 14 -4.07125 12.7388 8.9471 39 " " " " A 2 0 0 "THR " " CB " " " 6 0 1 C2 
    304 23 -4.60467 11.7901 9.90481 39 " " " " A 70 0 0 "THR " " OG1" " " 8 0 1 C2 
    305 14 -4.27972 12.1242 7.52175 39 " " " " A 2 0 0 "THR " " CG2" " " 6 0 1 C2 
    306 40 -1.72157 11.4451 10.8339 40 " " " " A 43 0 0 "GLN " " N  " " " 7 0 1 C2 
    307 14 -0.906553 10.3156 11.2731 40 " " " " A 2 0 0 "GLN " " CA " " " 6 0 1 C2 
    308 14 -1.69069 9.02795 11.3626 40 " " " " A 2 0 0 "GLN " " C  " " " 6 0 1 C2 
    309 23 -1.297 7.91777 11.4798 40 " " " " A 70 0 0 "GLN " " O  " " " 8 0 1 C2 
    310 14 -0.3585 10.7687 12.6499 40 " " " " A 2 0 0 "GLN " " CB " " " 6 0 1 C2 
    311 14 0.576412 11.9834 12.6129 40 " " " " A 2 0 0 "GLN " " CG " " " 6 0 1 C2 
    312 14 1.92392 11.7163 11.9368 40 " " " " A 2 0 0 "GLN " " CD " " " 6 0 1 C2 
    313 23 2.12302 10.8034 11.167 40 " " " " A 70 0 0 "GLN " " OE1" " " 8 0 1 C2 
    314 40 2.90412 12.4969 12.2995 40 " " " " A 43 0 0 "GLN " " NE2" " " 7 0 1 C2 
    315 40 -2.96909 9.26149 11.1815 41 " " " " A 43 0 0 "SER " " N  " " " 7 0 1 C2 
    316 14 -4.07417 8.32648 11.4145 41 " " " " A 2 0 0 "SER " " CA " " " 6 0 1 C2 
    317 14 -5.1815 8.42837 10.3642 41 " " " " A 2 0 0 "SER " " C  " " " 6 0 1 C2 
    318 23 -4.91428 9.07824 9.38276 41 " " " " A 70 0 0 "SER " " O  " " " 8 0 1 C2 
    319 14 -4.51355 8.48413 12.8936 41 " " " " A 2 0 0 "SER " " CB " " " 6 0 1 C2 
    320 23 -5.18826 9.67964 13.2117 41 " " " " A 70 0 0 "SER " " OG " " " 8 0 1 C2 
    321 40 -6.3707 7.87593 10.6337 42 " " " " A 43 0 0 "GLY " " N  " " " 7 0 1 C2 
    322 14 -7.5301 7.80128 9.72981 42 " " " " A 2 0 0 "GLY " " CA " " " 6 0 1 C2 
    323 14 -7.74184 6.35973 9.14308 42 " " " " A 2 0 0 "GLY " " C  " " " 6 0 1 C2 
    324 23 -8.34785 6.19536 8.08716 42 " " " " A 70 0 0 "GLY " " O  " " " 8 0 1 C2 
    325 40 -7.18324 5.29899 9.86815 43 " " " " A 43 0 0 "PHE " " N  " " " 7 0 1 C2 
    326 14 -7.07567 3.90078 9.46763 43 " " " " A 2 0 0 "PHE " " CA " " " 6 0 1 C2 
    327 14 -8.32854 3.01609 9.70955 43 " " " " A 2 0 0 "PHE " " C  " " " 6 0 1 C2 
    328 23 -8.469 1.94396 9.16919 43 " " " " A 70 0 0 "PHE " " O  " " " 8 0 1 C2 
    329 14 -5.92269 3.14179 10.2298 43 " " " " A 2 0 0 "PHE " " CB " " " 6 0 1 C2 
    330 14 -4.54243 3.69265 10.1653 43 " " " " A 2 0 0 "PHE " " CG " " " 6 0 1 C2 
    331 14 -3.98149 4.33616 11.2859 43 " " " " A 2 0 0 "PHE " " CD1" " " 6 0 1 C2 
    332 14 -3.65717 3.32999 9.10091 43 " " " " A 2 0 0 "PHE " " CD2" " " 6 0 1 C2 
    333 14 -2.58209 4.68948 11.3084 43 " " " " A 2 0 0 "PHE " " CE1" " " 6 0 1 C2 
    334 14 -2.28444 3.72331 9.09109 43 " " " " A 2 0 0 "PHE " " CE2" " " 6 0 1 C2 
    335 14 -1.78099 4.45458 10.2006 43 " " " " A 2 0 0 "PHE " " CZ " " " 6 0 1 C2 
    336 40 -9.32012 3.50289 10.484 44 " " " " A 43 0 0 "TYR " " N  " " " 7 0 1 C2 
    337 14 -10.5989 2.86784 10.8445 44 " " " " A 2 0 0 "TYR " " CA " " " 6 0 1 C2 
    338 14 -11.6717 3.96184 10.7765 44 " " " " A 2 0 0 "TYR " " C  " " " 6 0 1 C2 
    339 23 -11.4893 5.11611 11.1257 44 " " " " A 70 0 0 "TYR " " O  " " " 8 0 1 C2 
    340 14 -10.585 2.30113 12.2473 44 " " " " A 2 0 0 "TYR " " CB " " " 6 0 1 C2 
    341 14 -9.57405 1.24991 12.6004 44 " " " " A 2 0 0 "TYR " " CG " " " 6 0 1 C2 
    342 14 -9.62708 -0.0371338 11.9464 44 " " " " A 2 0 0 "TYR " " CD1" " " 6 0 1 C2 
    343 14 -8.65895 1.50512 13.6238 44 " " " " A 2 0 0 "TYR " " CD2" " " 6 0 1 C2 
    344 14 -8.82556 -1.09144 12.4179 44 " " " " A 2 0 0 "TYR " " CE1" " " 6 0 1 C2 
    345 14 -7.88212 0.437895 14.0363 44 " " " " A 2 0 0 "TYR " " CE2" " " 6 0 1 C2 
    346 14 -7.91622 -0.850736 13.4473 44 " " " " A 2 0 0 "TYR " " CZ " " " 6 0 1 C2 
    347 23 -7.32052 -1.86679 14.0421 44 " " " " A 70 0 0 "TYR " " OH " " " 8 0 1 C2 
    348 40 -12.7996 3.56728 10.2236 45 " " " " A 43 0 0 "ASP " " N  " " " 7 0 1 C2 
    349 14 -13.9282 4.37107 9.89766 45 " " " " A 2 0 0 "ASP " " CA " " " 6 0 1 C2 
    350 14 -14.71 4.84593 11.0712 45 " " " " A 2 0 0 "ASP " " C  " " " 6 0 1 C2 
    351 23 -14.6355 4.16875 12.0973 45 " " " " A 70 0 0 "ASP " " O  " " " 8 0 1 C2 
    352 14 -14.8462 3.62514 8.84676 45 " " " " A 2 0 0 "ASP " " CB " " " 6 0 1 C2 
    353 14 -16.1351 2.97014 9.4076 45 " " " " A 2 0 0 "ASP " " CG " " " 6 0 1 C2 
    354 23 -16.0592 1.78071 9.6239 45 " " " " A 70 0 0 "ASP " " OD1" " " 8 0 1 C2 
    355 23 -17.2266 3.60524 9.39942 45 " " " " A 70 0 0 "ASP " " OD2" " " 8 0 1 C2 
    356 40 -15.4652 5.93767 10.9638 46 " " " " A 43 0 0 "GLU " " N  " " " 7 0 1 C2 
    357 14 -16.1115 6.70864 12.0222 46 " " " " A 2 0 0 "GLU " " CA " " " 6 0 1 C2 
    358 14 -17.4376 6.09836 12.4277 46 " " " " A 2 0 0 "GLU " " C  " " " 6 0 1 C2 
    359 23 -17.9879 6.32599 13.5237 46 " " " " A 70 0 0 "GLU " " O  " " " 8 0 1 C2 
    360 14 -16.431 8.14662 11.4798 46 " " " " A 2 0 0 "GLU " " CB " " " 6 0 1 C2 
    361 14 -15.271 9.18655 11.4653 46 " " " " A 2 0 0 "GLU " " CG " " " 6 0 1 C2 
    362 14 -13.9963 8.95373 10.6364 46 " " " " A 2 0 0 "GLU " " CD " " " 6 0 1 C2 
    363 23 -12.907 9.34488 11.1452 46 " " " " A 70 0 0 "GLU " " OE1" " " 8 0 1 C2 
    364 23 -14.1016 8.57428 9.42233 46 " " " " A 70 0 0 "GLU " " OE2" " " 8 0 1 C2 
    365 40 -18.0597 5.24564 11.6146 47 " " " " A 43 0 0 "GLY " " N  " " " 7 0 1 C2 
    366 14 -19.1917 4.41377 11.9429 47 " " " " A 2 0 0 "GLY " " CA " " " 6 0 1 C2 
    367 14 -18.8448 3.05139 12.6685 47 " " " " A 2 0 0 "GLY " " C  " " " 6 0 1 C2 
    368 23 -19.7447 2.29109 13.0135 47 " " " " A 70 0 0 "GLY " " O  " " " 8 0 1 C2 
    369 40 -17.4911 2.81015 12.8512 48 " " " " A 43 0 0 "SER " " N  " " " 7 0 1 C2 
    370 14 -16.9832 1.61452 13.4981 48 " " " " A 2 0 0 "SER " " CA " " " 6 0 1 C2 
    371 14 -17.1498 1.7228 14.9831 48 " " " " A 2 0 0 "SER " " C  " " " 6 0 1 C2 
    372 23 -16.9532 2.74938 15.6241 48 " " " " A 70 0 0 "SER " " O  " " " 8 0 1 C2 
    373 14 -15.4747 1.55445 13.1913 48 " " " " A 2 0 0 "SER " " CB " " " 6 0 1 C2 
    374 23 -14.8514 0.320128 13.5448 48 " " " " A 70 0 0 "SER " " OG " " " 8 0 1 C2 
    375 40 -17.6383 0.691058 15.6353 49 " " " " A 43 0 0 "GLN " " N  " " " 7 0 1 C2 
    376 14 -18.1238 0.722277 17.0077 49 " " " " A 2 0 0 "GLN " " CA " " " 6 0 1 C2 
    377 14 -16.9851 0.682043 18.0799 49 " " " " A 2 0 0 "GLN " " C  " " " 6 0 1 C2 
    378 23 -17.1157 1.19308 19.2493 49 " " " " A 70 0 0 "GLN " " O  " " " 8 0 1 C2 
    379 14 -19.0953 -0.454382 17.2625 49 " " " " A 2 0 0 "GLN " " CB " " " 6 0 1 C2 
    380 14 -20.5759 -0.119871 16.8378 49 " " " " A 2 0 0 "GLN " " CG " " " 6 0 1 C2 
    381 14 -21.1872 0.771597 17.9038 49 " " " " A 2 0 0 "GLN " " CD " " " 6 0 1 C2 
    382 23 -21.1313 0.41815 19.1131 49 " " " " A 70 0 0 "GLN " " OE1" " " 8 0 1 C2 
    383 40 -21.865 1.84237 17.5853 49 " " " " A 43 0 0 "GLN " " NE2" " " 7 0 1 C2 
    384 40 -15.7876 0.297915 17.7213 50 " " " " A 43 0 0 "SER " " N  " " " 7 0 1 C2 
    385 14 -14.4628 0.473658 18.3361 50 " " " " A 2 0 0 "SER " " CA " " " 6 0 1 C2 
    386 14 -14.1158 1.97945 18.4199 50 " " " " A 2 0 0 "SER " " C  " " " 6 0 1 C2 
    387 23 -13.9431 2.51332 19.5337 50 " " " " A 70 0 0 "SER " " O  " " " 8 0 1 C2 
    388 14 -13.4142 -0.370275 17.5229 50 " " " " A 2 0 0 "SER " " CB " " " 6 0 1 C2 
    389 23 -13.37 0.0171875 16.1489 50 " " " " A 70 0 0 "SER " " OG " " " 8 0 1 C2 
    390 40 -13.9644 2.70491 17.342 51 " " " " A 43 0 0 "VAL " " N  " " " 7 0 1 C2 
    391 14 -13.7158 4.10131 17.1222 51 " " " " A 2 0 0 "VAL " " CA " " " 6 0 1 C2 
    392 14 -14.8432 5.05234 17.6286 51 " " " " A 2 0 0 "VAL " " C  " " " 6 0 1 C2 
    393 23 -14.5734 6.09967 18.1558 51 " " " " A 70 0 0 "VAL " " O  " " " 8 0 1 C2 
    394 14 -13.4864 4.28681 15.6129 51 " " " " A 2 0 0 "VAL " " CB " " " 6 0 1 C2 
    395 14 -13.2461 5.72697 15.1506 51 " " " " A 2 0 0 "VAL " " CG1" " " 6 0 1 C2 
    396 14 -12.2974 3.45343 15.1423 51 " " " " A 2 0 0 "VAL " " CG2" " " 6 0 1 C2 
    397 40 -16.1425 4.67528 17.5322 52 " " " " A 43 0 0 "ALA " " N  " " " 7 0 1 C2 
    398 14 -17.293 5.38229 18.1474 52 " " " " A 2 0 0 "ALA " " CA " " " 6 0 1 C2 
    399 14 -17.2284 5.30561 19.6835 52 " " " " A 2 0 0 "ALA " " C  " " " 6 0 1 C2 
    400 23 -17.9664 6.07633 20.3653 52 " " " " A 70 0 0 "ALA " " O  " " " 8 0 1 C2 
    401 14 -18.5864 4.74579 17.5785 52 " " " " A 2 0 0 "ALA " " CB " " " 6 0 1 C2 
    402 40 -16.4447 4.37146 20.2698 53 " " " " A 43 0 0 "ALA " " N  " " " 7 0 1 C2 
    403 14 -16.2439 4.31023 21.6911 53 " " " " A 2 0 0 "ALA " " CA " " " 6 0 1 C2 
    404 14 -15.1372 5.35686 22.0254 53 " " " " A 2 0 0 "ALA " " C  " " " 6 0 1 C2 
    405 23 -15.1918 6.04571 23.0705 53 " " " " A 70 0 0 "ALA " " O  " " " 8 0 1 C2 
    406 14 -15.8083 2.9606 22.1471 53 " " " " A 2 0 0 "ALA " " CB " " " 6 0 1 C2 
    407 40 -14.1414 5.5854 21.1325 54 " " " " A 43 0 0 "SER " " N  " " " 7 0 1 C2 
    408 14 -13.0638 6.56632 21.3152 54 " " " " A 2 0 0 "SER " " CA " " " 6 0 1 C2 
    409 14 -13.6311 8.02718 21.1127 54 " " " " A 2 0 0 "SER " " C  " " " 6 0 1 C2 
    410 23 -13.1531 8.98972 21.7025 54 " " " " A 70 0 0 "SER " " O  " " " 8 0 1 C2 
    411 14 -11.9673 6.19888 20.2695 54 " " " " A 2 0 0 "SER " " CB " " " 6 0 1 C2 
    412 23 -10.6503 6.76587 20.3745 54 " " " " A 70 0 0 "SER " " OG " " " 8 0 1 C2 
    413 40 -14.6653 8.25555 20.3023 55 " " " " A 43 0 0 "LEU " " N  " " " 7 0 1 C2 
    414 14 -15.2669 9.58854 19.9524 55 " " " " A 2 0 0 "LEU " " CA " " " 6 0 1 C2 
    415 14 -15.8325 10.2488 21.19 55 " " " " A 2 0 0 "LEU " " C  " " " 6 0 1 C2 
    416 23 -15.9772 11.4621 21.2148 55 " " " " A 70 0 0 "LEU " " O  " " " 8 0 1 C2 
    417 14 -16.3065 9.36054 18.9075 55 " " " " A 2 0 0 "LEU " " CB " " " 6 0 1 C2 
    418 14 -15.7109 9.26233 17.4642 55 " " " " A 2 0 0 "LEU " " CG " " " 6 0 1 C2 
    419 14 -16.8698 9.02042 16.4755 55 " " " " A 2 0 0 "LEU " " CD1" " " 6 0 1 C2 
    420 14 -14.7847 10.3437 16.9846 55 " " " " A 2 0 0 "LEU " " CD2" " " 6 0 1 C2 
    421 40 -16.2326 9.49945 22.1757 56 " " " " A 43 0 0 "ILE " " N  " " " 7 0 1 C2 
    422 14 -16.6745 9.9593 23.4798 56 " " " " A 2 0 0 "ILE " " CA " " " 6 0 1 C2 
    423 14 -15.4804 9.75199 24.3872 56 " " " " A 2 0 0 "ILE " " C  " " " 6 0 1 C2 
    424 23 -14.9629 10.6679 25.0105 56 " " " " A 70 0 0 "ILE " " O  " " " 8 0 1 C2 
    425 14 -17.8847 9.07217 24.0378 56 " " " " A 2 0 0 "ILE " " CB " " " 6 0 1 C2 
    426 14 -19.1037 9.2434 23.1158 56 " " " " A 2 0 0 "ILE " " CG1" " " 6 0 1 C2 
    427 14 -18.1903 9.36229 25.5497 56 " " " " A 2 0 0 "ILE " " CG2" " " 6 0 1 C2 
    428 14 -20.0218 7.98521 22.9367 56 " " " " A 2 0 0 "ILE " " CD1" " " 6 0 1 C2 
    429 40 -14.9339 8.57158 24.451 57 " " " " A 43 0 0 "GLY " " N  " " " 7 0 1 C2 
    430 14 -14.1137 7.93236 25.5238 57 " " " " A 2 0 0 "GLY " " CA " " " 6 0 1 C2 
    431 14 -12.6772 8.42488 25.4395 57 " " " " A 2 0 0 "GLY " " C  " " " 6 0 1 C2 
    432 23 -12.1034 8.36164 26.5315 57 " " " " A 70 0 0 "GLY " " O  " " " 8 0 1 C2 
    433 40 -12.2416 8.95457 24.3286 58 " " " " A 43 0 0 "ASP " " N  " " " 7 0 1 C2 
    434 14 -10.8225 9.35394 24.2321 58 " " " " A 2 0 0 "ASP " " CA " " " 6 0 1 C2 
    435 14 -10.6927 10.8031 23.8555 58 " " " " A 2 0 0 "ASP " " C  " " " 6 0 1 C2 
    436 23 -9.7537 11.507 24.2807 58 " " " " A 70 0 0 "ASP " " O  " " " 8 0 1 C2 
    437 14 -9.9974 8.51234 23.2168 58 " " " " A 2 0 0 "ASP " " CB " " " 6 0 1 C2 
    438 14 -9.61857 7.15545 23.5784 58 " " " " A 2 0 0 "ASP " " CG " " " 6 0 1 C2 
    439 23 -9.72396 6.2566 22.7035 58 " " " " A 70 0 0 "ASP " " OD1" " " 8 0 1 C2 
    440 23 -9.02503 7.0826 24.6856 58 " " " " A 70 0 0 "ASP " " OD2" " " 8 0 1 C2 
    441 40 -11.5748 11.3024 22.963 59 " " " " A 43 0 0 "GLU " " N  " " " 7 0 1 C2 
    442 14 -11.6171 12.7037 22.5513 59 " " " " A 2 0 0 "GLU " " CA " " " 6 0 1 C2 
    443 14 -12.2088 13.5953 23.6793 59 " " " " A 2 0 0 "GLU " " C  " " " 6 0 1 C2 
    444 23 -11.489 14.4561 24.1001 59 " " " " A 70 0 0 "GLU " " O  " " " 8 0 1 C2 
    445 14 -12.4534 12.8485 21.2834 59 " " " " A 2 0 0 "GLU " " CB " " " 6 0 1 C2 
    446 14 -12.0266 11.9383 20.0581 59 " " " " A 2 0 0 "GLU " " CG " " " 6 0 1 C2 
    447 14 -10.6494 12.2558 19.6024 59 " " " " A 2 0 0 "GLU " " CD " " " 6 0 1 C2 
    448 23 -10.1169 13.3513 19.8258 59 " " " " A 70 0 0 "GLU " " OE1" " " 8 0 1 C2 
    449 23 -9.93607 11.2839 19.229 59 " " " " A 70 0 0 "GLU " " OE2" " " 8 0 1 C2 
    450 40 -13.482 13.4697 24.042 60 " " " " A 43 0 0 "VAL " " N  " " " 7 0 1 C2 
    451 14 -14.2277 14.3691 24.8884 60 " " " " A 2 0 0 "VAL " " CA " " " 6 0 1 C2 
    452 14 -13.8615 14.0672 26.3184 60 " " " " A 2 0 0 "VAL " " C  " " " 6 0 1 C2 
    453 23 -13.6244 14.9552 27.1384 60 " " " " A 70 0 0 "VAL " " O  " " " 8 0 1 C2 
    454 14 -15.7433 14.1692 24.5434 60 " " " " A 2 0 0 "VAL " " CB " " " 6 0 1 C2 
    455 14 -16.6577 15.144 25.3507 60 " " " " A 2 0 0 "VAL " " CG1" " " 6 0 1 C2 
    456 14 -16.0159 14.4715 23.0737 60 " " " " A 2 0 0 "VAL " " CG2" " " 6 0 1 C2 
    457 40 -13.6472 12.8564 26.7411 61 " " " " A 43 0 0 "TYR " " N  " " " 7 0 1 C2 
    458 14 -13.3467 12.4398 28.0855 61 " " " " A 2 0 0 "TYR " " CA " " " 6 0 1 C2 
    459 14 -11.9052 12.7001 28.4116 61 " " " " A 2 0 0 "TYR " " C  " " " 6 0 1 C2 
    460 23 -11.5579 12.9314 29.5493 61 " " " " A 70 0 0 "TYR " " O  " " " 8 0 1 C2 
    461 14 -13.5523 10.8908 28.275 61 " " " " A 2 0 0 "TYR " " CB " " " 6 0 1 C2 
    462 14 -13.7828 10.429 29.6821 61 " " " " A 2 0 0 "TYR " " CG " " " 6 0 1 C2 
    463 14 -15.0052 10.6384 30.3414 61 " " " " A 2 0 0 "TYR " " CD1" " " 6 0 1 C2 
    464 14 -12.7492 9.79744 30.3521 61 " " " " A 2 0 0 "TYR " " CD2" " " 6 0 1 C2 
    465 14 -15.3039 10.1318 31.6815 61 " " " " A 2 0 0 "TYR " " CE1" " " 6 0 1 C2 
    466 14 -12.9694 9.33729 31.6484 61 " " " " A 2 0 0 "TYR " " CE2" " " 6 0 1 C2 
    467 14 -14.2503 9.44233 32.3366 61 " " " " A 2 0 0 "TYR " " CZ " " " 6 0 1 C2 
    468 23 -14.4165 8.89553 33.5478 61 " " " " A 70 0 0 "TYR " " OH " " " 8 0 1 C2 
    469 40 -10.9785 12.627 27.4652 62 " " " " A 43 0 0 "GLY " " N  " " " 7 0 1 C2 
    470 14 -9.49736 12.7923 27.5113 62 " " " " A 2 0 0 "GLY " " CA " " " 6 0 1 C2 
    471 14 -8.83926 11.47 27.1966 62 " " " " A 2 0 0 "GLY " " C  " " " 6 0 1 C2 
    472 23 -9.44166 10.4226 27.3324 62 " " " " A 70 0 0 "GLY " " O  " " " 8 0 1 C2 
    473 40 -7.54369 11.6087 26.9212 63 " " " " A 43 0 0 "ARG " " N  " " " 7 0 1 C2 
    474 14 -6.68448 10.4599 26.4209 63 " " " " A 2 0 0 "ARG " " CA " " " 6 0 1 C2 
    475 14 -5.97048 9.77084 27.5783 63 " " " " A 2 0 0 "ARG " " C  " " " 6 0 1 C2 
    476 23 -5.70742 10.4348 28.5863 63 " " " " A 70 0 0 "ARG " " O  " " " 8 0 1 C2 
    477 14 -5.68861 11.0073 25.4255 63 " " " " A 2 0 0 "ARG " " CB " " " 6 0 1 C2 
    478 14 -6.2408 11.0044 23.9672 63 " " " " A 2 0 0 "ARG " " CG " " " 6 0 1 C2 
    479 14 -5.53386 11.995 23.0562 63 " " " " A 2 0 0 "ARG " " CD " " " 6 0 1 C2 
    480 40 -5.89115 11.6731 21.6718 63 " " " " A 43 0 0 "ARG " " NE " " " 7 0 1 C2 
    481 14 -6.96959 12.0401 20.9694 63 " " " " A 2 0 0 "ARG " " CZ " " " 6 0 1 C2 
    482 40 -7.86801 12.8637 21.4957 63 " " " " A 43 0 0 "ARG " " NH1" " " 7 0 1 C2 
    483 40 -7.23266 11.4869 19.8021 63 " " " " A 43 0 0 "ARG " " NH2" " " 7 0 1 C2 
    484 40 -5.63327 8.48221 27.4976 64 " " " " A 43 0 0 "ASP " " N  " " " 7 0 1 C2 
    485 14 -4.90184 7.7624 28.5436 64 " " " " A 2 0 0 "ASP " " CA " " " 6 0 1 C2 
    486 14 -3.37476 8.08545 28.4076 64 " " " " A 2 0 0 "ASP " " C  " " " 6 0 1 C2 
    487 23 -2.98584 8.5516 27.3619 64 " " " " A 70 0 0 "ASP " " O  " " " 8 0 1 C2 
    488 14 -5.21177 6.27014 28.4284 64 " " " " A 2 0 0 "ASP " " CB " " " 6 0 1 C2 
    489 14 -4.25712 5.52176 29.41 64 " " " " A 2 0 0 "ASP " " CG " " " 6 0 1 C2 
    490 23 -3.314 4.79622 28.9362 64 " " " " A 70 0 0 "ASP " " OD1" " " 8 0 1 C2 
    491 23 -4.40549 5.71642 30.6677 64 " " " " A 70 0 0 "ASP " " OD2" " " 8 0 1 C2 
    492 40 -2.60639 8.01565 29.4398 65 " " " " A 43 0 0 "ARG " " N  " " " 7 0 1 C2 
    493 14 -1.20726 8.39341 29.5104 65 " " " " A 2 0 0 "ARG " " CA " " " 6 0 1 C2 
    494 14 -0.285441 7.18443 29.9196 65 " " " " A 2 0 0 "ARG " " C  " " " 6 0 1 C2 
    495 23 0.934055 7.36335 29.8453 65 " " " " A 70 0 0 "ARG " " O  " " " 8 0 1 C2 
    496 14 -1.04812 9.73287 30.2711 65 " " " " A 2 0 0 "ARG " " CB " " " 6 0 1 C2 
    497 14 -1.7643 11.0007 29.6123 65 " " " " A 2 0 0 "ARG " " CG " " " 6 0 1 C2 
    498 14 -1.29074 12.3686 30.0198 65 " " " " A 2 0 0 "ARG " " CD " " " 6 0 1 C2 
    499 40 -1.81497 13.0562 31.2398 65 " " " " A 43 0 0 "ARG " " NE " " " 7 0 1 C2 
    500 14 -2.19156 14.3869 31.2788 65 " " " " A 2 0 0 "ARG " " CZ " " " 6 0 1 C2 
    501 40 -2.57305 14.9713 32.431 65 " " " " A 43 0 0 "ARG " " NH1" " " 7 0 1 C2 
    502 40 -2.07976 15.1853 30.2097 65 " " " " A 43 0 0 "ARG " " NH2" " " 7 0 1 C2 
    503 40 -0.816183 6.08527 30.399 66 " " " " A 43 0 0 "THR " " N  " " " 7 0 1 C2 
    504 14 -0.0452196 4.91617 30.9396 66 " " " " A 2 0 0 "THR " " CA " " " 6 0 1 C2 
    505 14 1.10123 4.33598 30.0747 66 " " " " A 2 0 0 "THR " " C  " " " 6 0 1 C2 
    506 23 2.07432 3.94982 30.6597 66 " " " " A 70 0 0 "THR " " O  " " " 8 0 1 C2 
    507 14 -0.964626 3.80223 31.4904 66 " " " " A 2 0 0 "THR " " CB " " " 6 0 1 C2 
    508 23 -1.7443 3.12928 30.4487 66 " " " " A 70 0 0 "THR " " OG1" " " 8 0 1 C2 
    509 14 -1.93093 4.32686 32.6152 66 " " " " A 2 0 0 "THR " " CG2" " " 6 0 1 C2 
    510 40 0.961296 4.4104 28.7439 67 " " " " A 43 0 0 "SER " " N  " " " 7 0 1 C2 
    511 14 1.90604 4.02874 27.7026 67 " " " " A 2 0 0 "SER " " CA " " " 6 0 1 C2 
    512 14 2.07712 4.89788 26.5402 67 " " " " A 2 0 0 "SER " " C  " " " 6 0 1 C2 
    513 23 2.37961 4.48791 25.4004 67 " " " " A 70 0 0 "SER " " O  " " " 8 0 1 C2 
    514 14 1.61197 2.52288 27.3379 67 " " " " A 2 0 0 "SER " " CB " " " 6 0 1 C2 
    515 23 0.425665 2.33197 26.5593 67 " " " " A 70 0 0 "SER " " OG " " " 8 0 1 C2 
    516 40 1.97355 6.20029 26.802 68 " " " " A 43 0 0 "HIE " " N  " " " 7 0 1 C2 
    517 14 2.24001 7.33671 25.8616 68 " " " " A 2 0 0 "HIE " " CA " " " 6 0 1 C2 
    518 14 3.66299 7.18966 25.3417 68 " " " " A 2 0 0 "HIE " " C  " " " 6 0 1 C2 
    519 23 3.85337 7.16231 24.0728 68 " " " " A 70 0 0 "HIE " " O  " " " 8 0 1 C2 
    520 14 2.02576 8.73672 26.5933 68 " " " " A 2 0 0 "HIE " " CB " " " 6 0 1 C2 
    521 14 0.854576 9.50069 26.0382 68 " " " " A 2 0 0 "HIE " " CG " " " 6 0 1 C2 
    522 40 0.162227 10.4691 26.8613 68 " " " " A 43 0 0 "HIE " " ND1" " " 7 0 1 C2 
    523 14 0.181124 9.35301 24.8473 68 " " " " A 2 0 0 "HIE " " CD2" " " 6 0 1 C2 
    524 14 -0.743355 10.9887 25.9757 68 " " " " A 2 0 0 "HIE " " CE1" " " 6 0 1 C2 
    525 40 -0.818325 10.293 24.8414 68 " " " " A 43 0 0 "HIE " " NE2" " " 7 0 1 C2 
    526 40 4.6596 7.20667 26.2134 69 " " " " A 43 0 0 "VAL " " N  " " " 7 0 1 C2 
    527 14 6.02837 6.82531 25.9375 69 " " " " A 2 0 0 "VAL " " CA " " " 6 0 1 C2 
    528 14 6.58301 6.15414 27.2516 69 " " " " A 2 0 0 "VAL " " C  " " " 6 0 1 C2 
    529 23 6.62739 6.78671 28.2804 69 " " " " A 70 0 0 "VAL " " O  " " " 8 0 1 C2 
    530 14 6.85404 7.91464 25.2608 69 " " " " A 2 0 0 "VAL " " CB " " " 6 0 1 C2 
    531 14 6.61697 9.33345 25.8888 69 " " " " A 2 0 0 "VAL " " CG1" " " 6 0 1 C2 
    532 14 8.41526 7.73395 25.1311 69 " " " " A 2 0 0 "VAL " " CG2" " " 6 0 1 C2 
    533 40 6.9571 4.8829 27.1575 70 " " " " A 43 0 0 "VAL " " N  " " " 7 0 1 C2 
    534 14 7.52547 4.02322 28.1843 70 " " " " A 2 0 0 "VAL " " CA " " " 6 0 1 C2 
    535 14 9.01146 3.82375 27.8266 70 " " " " A 2 0 0 "VAL " " C  " " " 6 0 1 C2 
    536 23 9.38915 3.50108 26.6862 70 " " " " A 70 0 0 "VAL " " O  " " " 8 0 1 C2 
    537 14 6.72316 2.6443 28.2468 70 " " " " A 2 0 0 "VAL " " CB " " " 6 0 1 C2 
    538 14 7.41888 1.59133 29.1297 70 " " " " A 2 0 0 "VAL " " CG1" " " 6 0 1 C2 
    539 14 5.3896 3.02372 28.9117 70 " " " " A 2 0 0 "VAL " " CG2" " " 6 0 1 C2 
    540 40 9.89743 4.1517 28.768 71 " " " " A 43 0 0 "ALA " " N  " " " 7 0 1 C2 
    541 14 11.3193 4.03255 28.7212 71 " " " " A 2 0 0 "ALA " " CA " " " 6 0 1 C2 
    542 14 11.8016 2.80475 29.5953 71 " " " " A 2 0 0 "ALA " " C  " " " 6 0 1 C2 
    543 23 11.6094 2.76936 30.796 71 " " " " A 70 0 0 "ALA " " O  " " " 8 0 1 C2 
    544 14 12.0086 5.277 29.3638 71 " " " " A 2 0 0 "ALA " " CB " " " 6 0 1 C2 
    545 40 12.3696 1.77946 28.9635 72 " " " " A 43 0 0 "ILE " " N  " " " 7 0 1 C2 
    546 14 12.7744 0.492297 29.5608 72 " " " " A 2 0 0 "ILE " " CA " " " 6 0 1 C2 
    547 14 14.2708 0.701685 29.8409 72 " " " " A 2 0 0 "ILE " " C  " " " 6 0 1 C2 
    548 23 15.0232 1.19039 28.9993 72 " " " " A 70 0 0 "ILE " " O  " " " 8 0 1 C2 
    549 14 12.4929 -0.621843 28.4835 72 " " " " A 2 0 0 "ILE " " CB " " " 6 0 1 C2 
    550 14 10.8965 -0.635008 28.167 72 " " " " A 2 0 0 "ILE " " CG1" " " 6 0 1 C2 
    551 14 13.1001 -2.02522 28.71 72 " " " " A 2 0 0 "ILE " " CG2" " " 6 0 1 C2 
    552 14 10.5408 -1.70992 27.1172 72 " " " " A 2 0 0 "ILE " " CD1" " " 6 0 1 C2 
    553 40 14.6992 0.28372 31.0214 73 " " " " A 43 0 0 "LEU " " N  " " " 7 0 1 C2 
    554 14 16.0035 0.373644 31.6202 73 " " " " A 2 0 0 "LEU " " CA " " " 6 0 1 C2 
    555 14 16.2551 -0.926691 32.2974 73 " " " " A 2 0 0 "LEU " " C  " " " 6 0 1 C2 
    556 23 15.3993 -1.43875 33.0531 73 " " " " A 70 0 0 "LEU " " O  " " " 8 0 1 C2 
    557 14 16.0615 1.53009 32.5697 73 " " " " A 2 0 0 "LEU " " CB " " " 6 0 1 C2 
    558 14 16.3282 2.8883 31.9689 73 " " " " A 2 0 0 "LEU " " CG " " " 6 0 1 C2 
    559 14 16.1276 3.99779 33.0158 73 " " " " A 2 0 0 "LEU " " CD1" " " 6 0 1 C2 
    560 14 17.7845 2.97702 31.3572 73 " " " " A 2 0 0 "LEU " " CD2" " " 6 0 1 C2 
    561 40 17.4607 -1.53692 32.0424 74 " " " " A 43 0 0 "THR " " N  " " " 7 0 1 C2 
    562 14 17.7954 -2.80868 32.6399 74 " " " " A 2 0 0 "THR " " CA " " " 6 0 1 C2 
    563 14 19.3417 -2.8194 32.7647 74 " " " " A 2 0 0 "THR " " C  " " " 6 0 1 C2 
    564 23 20.0191 -2.59459 31.7819 74 " " " " A 70 0 0 "THR " " O  " " " 8 0 1 C2 
    565 14 17.2204 -4.02875 31.8851 74 " " " " A 2 0 0 "THR " " CB " " " 6 0 1 C2 
    566 23 17.692 -5.23832 32.4575 74 " " " " A 70 0 0 "THR " " OG1" " " 8 0 1 C2 
    567 14 17.447 -4.08509 30.3678 74 " " " " A 2 0 0 "THR " " CG2" " " 6 0 1 C2 
    568 40 19.8785 -3.11414 33.9659 75 " " " " A 43 0 0 "PRO " " N  " " " 7 0 1 C2 
    569 14 21.3733 -3.18139 34.1757 75 " " " " A 2 0 0 "PRO " " CA " " " 6 0 1 C2 
    570 14 21.9216 -4.57792 33.7827 75 " " " " A 2 0 0 "PRO " " C  " " " 6 0 1 C2 
    571 23 21.1594 -5.49513 33.3679 75 " " " " A 70 0 0 "PRO " " O  " " " 8 0 1 C2 
    572 14 21.5662 -3.1127 35.6973 75 " " " " A 2 0 0 "PRO " " CB " " " 6 0 1 C2 
    573 14 20.247 -3.69316 36.3336 75 " " " " A 2 0 0 "PRO " " CG " " " 6 0 1 C2 
    574 14 19.1779 -3.32363 35.2412 75 " " " " A 2 0 0 "PRO " " CD " " " 6 0 1 C2 
    575 40 23.2725 -4.74753 33.8467 76 " " " " A 43 0 0 "PRO " " N  " " " 7 0 1 C2 
    576 14 23.927 -6.01439 33.482 76 " " " " A 2 0 0 "PRO " " CA " " " 6 0 1 C2 
    577 14 23.9402 -7.00057 34.5728 76 " " " " A 2 0 0 "PRO " " C  " " " 6 0 1 C2 
    578 23 23.6801 -6.57303 35.7286 76 " " " " A 70 0 0 "PRO " " O  " " " 8 0 1 C2 
    579 14 25.4026 -5.56529 33.1296 76 " " " " A 2 0 0 "PRO " " CB " " " 6 0 1 C2 
    580 14 25.6337 -4.2608 33.8472 76 " " " " A 2 0 0 "PRO " " CG " " " 6 0 1 C2 
    581 14 24.185 -3.62805 33.9241 76 " " " " A 2 0 0 "PRO " " CD " " " 6 0 1 C2 
    582 40 24.1336 -8.25275 34.2342 77 " " " " A 43 0 0 "ASP " " N  " " " 7 0 1 C2 
    583 14 24.0717 -9.54117 35.0119 77 " " " " A 2 0 0 "ASP " " CA " " " 6 0 1 C2 
    584 14 24.4855 -9.44702 36.5254 77 " " " " A 2 0 0 "ASP " " C  " " " 6 0 1 C2 
    585 23 23.7618 -10.1011 37.2773 77 " " " " A 70 0 0 "ASP " " O  " " " 8 0 1 C2 
    586 14 24.9102 -10.566 34.1878 77 " " " " A 2 0 0 "ASP " " CB " " " 6 0 1 C2 
    587 14 26.4232 -10.4786 33.9066 77 " " " " A 2 0 0 "ASP " " CG " " " 6 0 1 C2 
    588 23 26.9058 -9.38592 33.5747 77 " " " " A 70 0 0 "ASP " " OD1" " " 8 0 1 C2 
    589 23 27.1185 -11.3867 34.3129 77 " " " " A 70 0 0 "ASP " " OD2" " " 8 0 1 C2 
    590 40 25.4514 -8.71031 36.9875 78 " " " " A 43 0 0 "ASP " " N  " " " 7 0 1 C2 
    591 14 25.8786 -8.74146 38.3399 78 " " " " A 2 0 0 "ASP " " CA " " " 6 0 1 C2 
    592 14 24.9437 -7.88438 39.1953 78 " " " " A 2 0 0 "ASP " " C  " " " 6 0 1 C2 
    593 23 24.6994 -8.19455 40.3719 78 " " " " A 70 0 0 "ASP " " O  " " " 8 0 1 C2 
    594 14 27.3609 -8.16982 38.4268 78 " " " " A 2 0 0 "ASP " " CB " " " 6 0 1 C2 
    595 14 27.6109 -6.7185 38.0007 78 " " " " A 2 0 0 "ASP " " CG " " " 6 0 1 C2 
    596 23 28.1989 -6.02301 38.8428 78 " " " " A 70 0 0 "ASP " " OD1" " " 8 0 1 C2 
    597 23 27.4246 -6.4019 36.8279 78 " " " " A 70 0 0 "ASP " " OD2" " " 8 0 1 C2 
    598 40 24.3111 -6.80543 38.6453 79 " " " " A 43 0 0 "LYS " " N  " " " 7 0 1 C2 
    599 14 23.5358 -5.76153 39.3468 79 " " " " A 2 0 0 "LYS " " CA " " " 6 0 1 C2 
    600 14 22.0041 -5.964 39.1545 79 " " " " A 2 0 0 "LYS " " C  " " " 6 0 1 C2 
    601 23 21.6105 -6.54032 38.1586 79 " " " " A 70 0 0 "LYS " " O  " " " 8 0 1 C2 
    602 14 23.8821 -4.40727 38.6139 79 " " " " A 2 0 0 "LYS " " CB " " " 6 0 1 C2 
    603 14 25.0782 -3.79094 39.2607 79 " " " " A 2 0 0 "LYS " " CG " " " 6 0 1 C2 
    604 14 25.3194 -2.4548 38.6918 79 " " " " A 2 0 0 "LYS " " CD " " " 6 0 1 C2 
    605 14 26.5538 -1.74364 39.2074 79 " " " " A 2 0 0 "LYS " " CE " " " 6 0 1 C2 
    606 40 26.4459 -0.299413 39.1153 79 " " " " A 43 0 0 "LYS " " NZ " " " 7 0 1 C2 
    607 40 21.2348 -5.66619 40.1599 80 " " " " A 43 0 0 "LYS " " N  " " " 7 0 1 C2 
    608 14 19.7317 -5.68052 40.1366 80 " " " " A 2 0 0 "LYS " " CA " " " 6 0 1 C2 
    609 14 19.3552 -4.1999 40.0604 80 " " " " A 2 0 0 "LYS " " C  " " " 6 0 1 C2 
    610 23 20.1897 -3.32406 40.3485 80 " " " " A 70 0 0 "LYS " " O  " " " 8 0 1 C2 
    611 14 19.1037 -6.42398 41.3535 80 " " " " A 2 0 0 "LYS " " CB " " " 6 0 1 C2 
    612 14 19.5019 -7.93082 41.3753 80 " " " " A 2 0 0 "LYS " " CG " " " 6 0 1 C2 
    613 14 19.1074 -8.85093 40.2251 80 " " " " A 2 0 0 "LYS " " CD " " " 6 0 1 C2 
    614 14 19.8545 -10.2072 40.2232 80 " " " " A 2 0 0 "LYS " " CE " " " 6 0 1 C2 
    615 40 19.7581 -10.953 41.5286 80 " " " " A 43 0 0 "LYS " " NZ " " " 7 0 1 C2 
    616 40 18.076 -3.80152 39.7963 81 " " " " A 43 0 0 "VAL " " N  " " " 7 0 1 C2 
    617 14 17.5584 -2.38184 39.7255 81 " " " " A 2 0 0 "VAL " " CA " " " 6 0 1 C2 
    618 14 17.6103 -1.74739 41.1143 81 " " " " A 2 0 0 "VAL " " C  " " " 6 0 1 C2 
    619 23 17.2946 -0.596487 41.2965 81 " " " " A 70 0 0 "VAL " " O  " " " 8 0 1 C2 
    620 14 16.1359 -2.40815 39.1124 81 " " " " A 2 0 0 "VAL " " CB " " " 6 0 1 C2 
    621 14 16.129 -3.01458 37.739 81 " " " " A 2 0 0 "VAL " " CG1" " " 6 0 1 C2 
    622 14 15.0872 -2.9483 40.0766 81 " " " " A 2 0 0 "VAL " " CG2" " " 6 0 1 C2 
    623 40 17.9191 -2.46639 42.1788 82 " " " " A 43 0 0 "THR " " N  " " " 7 0 1 C2 
    624 14 18.1887 -1.87007 43.5314 82 " " " " A 2 0 0 "THR " " CA " " " 6 0 1 C2 
    625 14 19.5933 -1.23727 43.5416 82 " " " " A 2 0 0 "THR " " C  " " " 6 0 1 C2 
    626 23 19.8848 -0.678785 44.6029 82 " " " " A 70 0 0 "THR " " O  " " " 8 0 1 C2 
    627 14 17.9865 -3.07005 44.5411 82 " " " " A 2 0 0 "THR " " CB " " " 6 0 1 C2 
    628 23 18.9398 -3.99537 44.1383 82 " " " " A 70 0 0 "THR " " OG1" " " 8 0 1 C2 
    629 14 16.6416 -3.74407 44.579 82 " " " " A 2 0 0 "THR " " CG2" " " 6 0 1 C2 
    630 40 20.3347 -1.05128 42.459 83 " " " " A 43 0 0 "ASP " " N  " " " 7 0 1 C2 
    631 14 21.6944 -0.564603 42.568 83 " " " " A 2 0 0 "ASP " " CA " " " 6 0 1 C2 
    632 14 21.6872 0.939928 42.7947 83 " " " " A 2 0 0 "ASP " " C  " " " 6 0 1 C2 
    633 23 21.3152 1.76257 41.9271 83 " " " " A 70 0 0 "ASP " " O  " " " 8 0 1 C2 
    634 14 22.5277 -0.906397 41.2583 83 " " " " A 2 0 0 "ASP " " CB " " " 6 0 1 C2 
    635 14 24.0033 -0.435117 41.4258 83 " " " " A 2 0 0 "ASP " " CG " " " 6 0 1 C2 
    636 23 24.7261 -1.14795 42.1714 83 " " " " A 70 0 0 "ASP " " OD1" " " 8 0 1 C2 
    637 23 24.5614 0.421965 40.6723 83 " " " " A 70 0 0 "ASP " " OD2" " " 8 0 1 C2 
    638 40 22.2166 1.39667 43.9329 84 " " " " A 43 0 0 "LYS " " N  " " " 7 0 1 C2 
    639 14 22.0717 2.81833 44.3159 84 " " " " A 2 0 0 "LYS " " CA " " " 6 0 1 C2 
    640 14 22.9689 3.79661 43.5048 84 " " " " A 2 0 0 "LYS " " C  " " " 6 0 1 C2 
    641 23 22.7747 5.01774 43.4918 84 " " " " A 70 0 0 "LYS " " O  " " " 8 0 1 C2 
    642 14 22.4096 3.03292 45.7977 84 " " " " A 2 0 0 "LYS " " CB " " " 6 0 1 C2 
    643 14 21.8513 2.04396 46.8256 84 " " " " A 2 0 0 "LYS " " CG " " " 6 0 1 C2 
    644 14 22.454 2.2769 48.2471 84 " " " " A 2 0 0 "LYS " " CD " " " 6 0 1 C2 
    645 14 21.7489 3.48836 48.8662 84 " " " " A 2 0 0 "LYS " " CE " " " 6 0 1 C2 
    646 40 22.5969 4.06057 49.9211 84 " " " " A 43 0 0 "LYS " " NZ " " " 7 0 1 C2 
    647 40 24.0672 3.33316 42.8883 85 " " " " A 43 0 0 "ALA " " N  " " " 7 0 1 C2 
    648 14 24.8562 4.13486 41.9684 85 " " " " A 2 0 0 "ALA " " CA " " " 6 0 1 C2 
    649 14 24.2394 4.16959 40.5731 85 " " " " A 2 0 0 "ALA " " C  " " " 6 0 1 C2 
    650 23 24.1911 5.17555 39.9268 85 " " " " A 70 0 0 "ALA " " O  " " " 8 0 1 C2 
    651 14 26.172 3.3577 41.734 85 " " " " A 2 0 0 "ALA " " CB " " " 6 0 1 C2 
    652 40 23.6132 3.02047 40.0518 86 " " " " A 43 0 0 "TRP " " N  " " " 7 0 1 C2 
    653 14 22.8952 2.9488 38.8032 86 " " " " A 2 0 0 "TRP " " CA " " " 6 0 1 C2 
    654 14 21.7041 3.87275 38.8308 86 " " " " A 2 0 0 "TRP " " C  " " " 6 0 1 C2 
    655 23 21.6158 4.65627 37.8885 86 " " " " A 70 0 0 "TRP " " O  " " " 8 0 1 C2 
    656 14 22.5456 1.5077 38.3874 86 " " " " A 2 0 0 "TRP " " CB " " " 6 0 1 C2 
    657 14 21.9969 1.17438 36.9816 86 " " " " A 2 0 0 "TRP " " CG " " " 6 0 1 C2 
    658 14 22.6088 1.03529 35.8124 86 " " " " A 2 0 0 "TRP " " CD1" " " 6 0 1 C2 
    659 14 20.5898 0.788489 36.7451 86 " " " " A 2 0 0 "TRP " " CD2" " " 6 0 1 C2 
    660 40 21.724 0.688856 34.8507 86 " " " " A 43 0 0 "TRP " " NE1" " " 7 0 1 C2 
    661 14 20.4256 0.597613 35.3258 86 " " " " A 2 0 0 "TRP " " CE2" " " 6 0 1 C2 
    662 14 19.4173 0.612944 37.5581 86 " " " " A 2 0 0 "TRP " " CE3" " " 6 0 1 C2 
    663 14 19.211 0.375502 34.7209 86 " " " " A 2 0 0 "TRP " " CZ2" " " 6 0 1 C2 
    664 14 18.2259 0.323653 36.8898 86 " " " " A 2 0 0 "TRP " " CZ3" " " 6 0 1 C2 
    665 14 18.0383 0.235491 35.4684 86 " " " " A 2 0 0 "TRP " " CH2" " " 6 0 1 C2 
    666 40 20.8177 3.66169 39.8693 87 " " " " A 43 0 0 "GLN " " N  " " " 7 0 1 C2 
    667 14 19.6296 4.54211 40.1024 87 " " " " A 2 0 0 "GLN " " CA " " " 6 0 1 C2 
    668 14 19.8989 6.0525 39.973 87 " " " " A 2 0 0 "GLN " " C  " " " 6 0 1 C2 
    669 23 19.2636 6.7856 39.1979 87 " " " " A 70 0 0 "GLN " " O  " " " 8 0 1 C2 
    670 14 18.9355 4.13923 41.4399 87 " " " " A 2 0 0 "GLN " " CB " " " 6 0 1 C2 
    671 14 17.5657 4.871 41.8933 87 " " " " A 2 0 0 "GLN " " CG " " " 6 0 1 C2 
    672 14 17.6214 6.27568 42.5536 87 " " " " A 2 0 0 "GLN " " CD " " " 6 0 1 C2 
    673 23 18.5205 6.51621 43.3054 87 " " " " A 70 0 0 "GLN " " OE1" " " 8 0 1 C2 
    674 40 16.63 7.08937 42.4013 87 " " " " A 43 0 0 "GLN " " NE2" " " 7 0 1 C2 
    675 40 21.0481 6.41577 40.6109 88 " " " " A 43 0 0 "LYS " " N  " " " 7 0 1 C2 
    676 14 21.3434 7.84304 40.8796 88 " " " " A 2 0 0 "LYS " " CA " " " 6 0 1 C2 
    677 14 22.0662 8.52846 39.7577 88 " " " " A 2 0 0 "LYS " " C  " " " 6 0 1 C2 
    678 23 21.9861 9.78497 39.5639 88 " " " " A 70 0 0 "LYS " " O  " " " 8 0 1 C2 
    679 14 22.1255 7.85343 42.2129 88 " " " " A 2 0 0 "LYS " " CB " " " 6 0 1 C2 
    680 14 22.4143 9.25921 42.8226 88 " " " " A 2 0 0 "LYS " " CG " " " 6 0 1 C2 
    681 14 21.1749 9.98063 43.466 88 " " " " A 2 0 0 "LYS " " CD " " " 6 0 1 C2 
    682 14 21.5039 11.4144 43.7759 88 " " " " A 2 0 0 "LYS " " CE " " " 6 0 1 C2 
    683 40 20.2889 12.1043 44.3605 88 " " " " A 43 0 0 "LYS " " NZ " " " 7 0 1 C2 
    684 40 22.7551 7.72463 38.9064 89 " " " " A 43 0 0 "LYS " " N  " " " 7 0 1 C2 
    685 14 23.0591 8.12328 37.5242 89 " " " " A 2 0 0 "LYS " " CA " " " 6 0 1 C2 
    686 14 21.6556 8.3402 36.8167 89 " " " " A 2 0 0 "LYS " " C  " " " 6 0 1 C2 
    687 23 21.3368 9.52571 36.6472 89 " " " " A 70 0 0 "LYS " " O  " " " 8 0 1 C2 
    688 14 23.9554 7.04317 36.786 89 " " " " A 2 0 0 "LYS " " CB " " " 6 0 1 C2 
    689 14 24.4908 7.26181 35.3417 89 " " " " A 2 0 0 "LYS " " CG " " " 6 0 1 C2 
    690 14 25.0208 8.63585 35.2761 89 " " " " A 2 0 0 "LYS " " CD " " " 6 0 1 C2 
    691 14 25.5256 8.92107 33.8786 89 " " " " A 2 0 0 "LYS " " CE " " " 6 0 1 C2 
    692 40 26.1208 10.2177 33.8366 89 " " " " A 43 0 0 "LYS " " NZ " " " 7 0 1 C2 
    693 40 20.9079 7.31043 36.2902 90 " " " " A 43 0 0 "VAL " " N  " " " 7 0 1 C2 
    694 14 19.791 7.44315 35.3391 90 " " " " A 2 0 0 "VAL " " CA " " " 6 0 1 C2 
    695 14 18.6574 8.4473 35.6518 90 " " " " A 2 0 0 "VAL " " C  " " " 6 0 1 C2 
    696 23 18.2459 9.2836 34.8547 90 " " " " A 70 0 0 "VAL " " O  " " " 8 0 1 C2 
    697 14 19.1464 6.10803 34.8484 90 " " " " A 2 0 0 "VAL " " CB " " " 6 0 1 C2 
    698 14 20.1624 5.24767 33.9853 90 " " " " A 2 0 0 "VAL " " CG1" " " 6 0 1 C2 
    699 14 18.786 5.13274 36.0251 90 " " " " A 2 0 0 "VAL " " CG2" " " 6 0 1 C2 
    700 40 18.1259 8.37827 36.8374 91 " " " " A 43 0 0 "THR " " N  " " " 7 0 1 C2 
    701 14 17.0519 9.34938 37.4211 91 " " " " A 2 0 0 "THR " " CA " " " 6 0 1 C2 
    702 14 17.3553 10.8672 37.2273 91 " " " " A 2 0 0 "THR " " C  " " " 6 0 1 C2 
    703 23 16.5175 11.6187 36.7568 91 " " " " A 70 0 0 "THR " " O  " " " 8 0 1 C2 
    704 14 16.8051 8.93134 38.8529 91 " " " " A 2 0 0 "THR " " CB " " " 6 0 1 C2 
    705 23 17.8375 9.03238 39.7248 91 " " " " A 70 0 0 "THR " " OG1" " " 8 0 1 C2 
    706 14 16.0959 7.57059 38.9496 91 " " " " A 2 0 0 "THR " " CG2" " " 6 0 1 C2 
    707 40 18.5385 11.2457 37.6746 92 " " " " A 43 0 0 "GLU " " N  " " " 7 0 1 C2 
    708 14 19.0431 12.6576 37.6647 92 " " " " A 2 0 0 "GLU " " CA " " " 6 0 1 C2 
    709 14 19.2594 13.0387 36.2243 92 " " " " A 2 0 0 "GLU " " C  " " " 6 0 1 C2 
    710 23 18.8046 14.0747 35.7736 92 " " " " A 70 0 0 "GLU " " O  " " " 8 0 1 C2 
    711 14 20.3459 12.7496 38.4557 92 " " " " A 2 0 0 "GLU " " CB " " " 6 0 1 C2 
    712 14 20.2124 12.2629 39.9176 92 " " " " A 2 0 0 "GLU " " CG " " " 6 0 1 C2 
    713 14 19.3797 13.1794 40.7895 92 " " " " A 2 0 0 "GLU " " CD " " " 6 0 1 C2 
    714 23 19.08 14.3214 40.4203 92 " " " " A 70 0 0 "GLU " " OE1" " " 8 0 1 C2 
    715 23 19.2543 12.8617 42.0293 92 " " " " A 70 0 0 "GLU " " OE2" " " 8 0 1 C2 
    716 40 19.9524 12.2184 35.4158 93 " " " " A 43 0 0 "GLU " " N  " " " 7 0 1 C2 
    717 14 19.9344 12.3243 33.9813 93 " " " " A 2 0 0 "GLU " " CA " " " 6 0 1 C2 
    718 14 18.5494 12.4793 33.2819 93 " " " " A 2 0 0 "GLU " " C  " " " 6 0 1 C2 
    719 23 18.4718 13.1553 32.2762 93 " " " " A 70 0 0 "GLU " " O  " " " 8 0 1 C2 
    720 14 20.8886 11.2346 33.3411 93 " " " " A 2 0 0 "GLU " " CB " " " 6 0 1 C2 
    721 14 22.3062 11.03 33.7959 93 " " " " A 2 0 0 "GLU " " CG " " " 6 0 1 C2 
    722 14 23.217 12.1707 33.425 93 " " " " A 2 0 0 "GLU " " CD " " " 6 0 1 C2 
    723 23 22.7937 13.0439 32.6341 93 " " " " A 70 0 0 "GLU " " OE1" " " 8 0 1 C2 
    724 23 24.328 12.2879 34.0741 93 " " " " A 70 0 0 "GLU " " OE2" " " 8 0 1 C2 
    725 40 17.5671 11.7013 33.7043 94 " " " " A 43 0 0 "LEU " " N  " " " 7 0 1 C2 
    726 14 16.1996 11.7905 33.2301 94 " " " " A 2 0 0 "LEU " " CA " " " 6 0 1 C2 
    727 14 15.5556 13.0834 33.755 94 " " " " A 2 0 0 "LEU " " C  " " " 6 0 1 C2 
    728 23 15.0123 13.8537 32.9579 94 " " " " A 70 0 0 "LEU " " O  " " " 8 0 1 C2 
    729 14 15.315 10.5089 33.5411 94 " " " " A 2 0 0 "LEU " " CB " " " 6 0 1 C2 
    730 14 13.8285 10.5048 32.9984 94 " " " " A 2 0 0 "LEU " " CG " " " 6 0 1 C2 
    731 14 13.7576 10.16 31.4725 94 " " " " A 2 0 0 "LEU " " CD1" " " 6 0 1 C2 
    732 14 12.9033 9.64134 33.8604 94 " " " " A 2 0 0 "LEU " " CD2" " " 6 0 1 C2 
    733 40 15.6209 13.4083 35.0098 95 " " " " A 43 0 0 "ASP " " N  " " " 7 0 1 C2 
    734 14 15.0522 14.6247 35.6796 95 " " " " A 2 0 0 "ASP " " CA " " " 6 0 1 C2 
    735 14 15.3887 15.9705 34.8632 95 " " " " A 2 0 0 "ASP " " C  " " " 6 0 1 C2 
    736 23 14.5735 16.9063 34.8041 95 " " " " A 70 0 0 "ASP " " O  " " " 8 0 1 C2 
    737 14 15.4146 14.634 37.19 95 " " " " A 2 0 0 "ASP " " CB " " " 6 0 1 C2 
    738 14 15.3083 16.0116 37.8797 95 " " " " A 2 0 0 "ASP " " CG " " " 6 0 1 C2 
    739 23 16.2866 16.8051 37.8953 95 " " " " A 70 0 0 "ASP " " OD1" " " 8 0 1 C2 
    740 23 14.3202 16.169 38.6009 95 " " " " A 70 0 0 "ASP " " OD2" " " 8 0 1 C2 
    741 40 16.5815 15.9865 34.2178 96 " " " " A 43 0 0 "GLN " " N  " " " 7 0 1 C2 
    742 14 17.1033 16.9701 33.2366 96 " " " " A 2 0 0 "GLN " " CA " " " 6 0 1 C2 
    743 14 16.4113 17.0046 31.8342 96 " " " " A 2 0 0 "GLN " " C  " " " 6 0 1 C2 
    744 23 16.4786 18.0291 31.1554 96 " " " " A 70 0 0 "GLN " " O  " " " 8 0 1 C2 
    745 14 18.5708 16.5686 33.1114 96 " " " " A 2 0 0 "GLN " " CB " " " 6 0 1 C2 
    746 14 19.5077 17.6752 32.3947 96 " " " " A 2 0 0 "GLN " " CG " " " 6 0 1 C2 
    747 14 19.7105 18.9013 33.2675 96 " " " " A 2 0 0 "GLN " " CD " " " 6 0 1 C2 
    748 23 20.4618 19.8151 32.9113 96 " " " " A 70 0 0 "GLN " " OE1" " " 8 0 1 C2 
    749 40 19.171 18.966 34.4578 96 " " " " A 43 0 0 "GLN " " NE2" " " 7 0 1 C2 
    750 40 15.8879 15.886 31.2648 97 " " " " A 43 0 0 "VAL " " N  " " " 7 0 1 C2 
    751 14 15.1669 15.8827 30.0502 97 " " " " A 2 0 0 "VAL " " CA " " " 6 0 1 C2 
    752 14 13.778 16.4819 30.3191 97 " " " " A 2 0 0 "VAL " " C  " " " 6 0 1 C2 
    753 23 13.1318 17.0327 29.4075 97 " " " " A 70 0 0 "VAL " " O  " " " 8 0 1 C2 
    754 14 14.9726 14.4217 29.4915 97 " " " " A 2 0 0 "VAL " " CB " " " 6 0 1 C2 
    755 14 14.2012 14.3664 28.1205 97 " " " " A 2 0 0 "VAL " " CG1" " " 6 0 1 C2 
    756 14 16.3073 13.7186 29.1918 97 " " " " A 2 0 0 "VAL " " CG2" " " 6 0 1 C2 
    757 40 13.3402 16.3766 31.5541 98 " " " " A 43 0 0 "VAL " " N  " " " 7 0 1 C2 
    758 14 11.9699 16.4435 32.0049 98 " " " " A 2 0 0 "VAL " " CA " " " 6 0 1 C2 
    759 14 11.6739 17.9185 32.509 98 " " " " A 2 0 0 "VAL " " C  " " " 6 0 1 C2 
    760 23 10.7941 18.5477 31.977 98 " " " " A 70 0 0 "VAL " " O  " " " 8 0 1 C2 
    761 14 11.6751 15.5007 33.1388 98 " " " " A 2 0 0 "VAL " " CB " " " 6 0 1 C2 
    762 14 10.2275 15.6664 33.6137 98 " " " " A 2 0 0 "VAL " " CG1" " " 6 0 1 C2 
    763 14 11.9083 14.0704 32.6834 98 " " " " A 2 0 0 "VAL " " CG2" " " 6 0 1 C2 
    764 40 12.4705 18.4429 33.4418 99 " " " " A 43 0 0 "LYS " " N  " " " 7 0 1 C2 
    765 14 12.4087 19.7615 33.9949 99 " " " " A 2 0 0 "LYS " " CA " " " 6 0 1 C2 
    766 14 12.5586 20.9382 33.0035 99 " " " " A 2 0 0 "LYS " " C  " " " 6 0 1 C2 
    767 23 12.3797 22.1051 33.4581 99 " " " " A 70 0 0 "LYS " " O  " " " 8 0 1 C2 
    768 14 13.2839 19.854 35.2709 99 " " " " A 2 0 0 "LYS " " CB " " " 6 0 1 C2 
    769 14 14.8359 20.2691 35.0538 99 " " " " A 2 0 0 "LYS " " CG " " " 6 0 1 C2 
    770 14 15.8007 19.7147 36.1988 99 " " " " A 2 0 0 "LYS " " CD " " " 6 0 1 C2 
    771 14 15.387 20.0234 37.7053 99 " " " " A 2 0 0 "LYS " " CE " " " 6 0 1 C2 
    772 40 16.1215 19.2747 38.6602 99 " " " " A 43 0 0 "LYS " " NZ " " " 7 0 1 C2 
    773 40 13.0018 20.722 31.7534 100 " " " " A 43 0 0 "ASP " " N  " " " 7 0 1 C2 
    774 14 13.3239 21.7614 30.7457 100 " " " " A 2 0 0 "ASP " " CA " " " 6 0 1 C2 
    775 14 12.4488 21.5113 29.5013 100 " " " " A 2 0 0 "ASP " " C  " " " 6 0 1 C2 
    776 23 12.6813 22.1082 28.4934 100 " " " " A 70 0 0 "ASP " " O  " " " 8 0 1 C2 
    777 14 14.8492 21.9029 30.4129 100 " " " " A 2 0 0 "ASP " " CB " " " 6 0 1 C2 
    778 14 15.4 21.0421 29.251 100 " " " " A 2 0 0 "ASP " " CG " " " 6 0 1 C2 
    779 23 16.311 21.3146 28.5048 100 " " " " A 70 0 0 "ASP " " OD1" " " 8 0 1 C2 
    780 23 14.9525 19.9021 29.0281 100 " " " " A 70 0 0 "ASP " " OD2" " " 8 0 1 C2 
    781 40 11.4656 20.6034 29.545 101 " " " " A 43 0 0 "HIP " " N  " " " 7 0 1 C2 
    782 14 10.5319 20.2127 28.4591 101 " " " " A 2 0 0 "HIP " " CA " " " 6 0 1 C2 
    783 14 9.15015 19.9729 29.1174 101 " " " " A 2 0 0 "HIP " " C  " " " 6 0 1 C2 
    784 23 8.33191 19.2319 28.5596 101 " " " " A 70 0 0 "HIP " " O  " " " 8 0 1 C2 
    785 14 11.0103 19.0725 27.5358 101 " " " " A 2 0 0 "HIP " " CB " " " 6 0 1 C2 
    786 14 12.1354 19.5428 26.6324 101 " " " " A 2 0 0 "HIP " " CG " " " 6 0 1 C2 
    787 40 13.529 19.24 27.0182 101 " " " " A 43 0 0 "HIP " " ND1" " " 7 0 1 C2 
    788 14 12.1468 20.2786 25.514 101 " " " " A 2 0 0 "HIP " " CD2" " " 6 0 1 C2 
    789 14 14.2551 20.15 26.0965 101 " " " " A 2 0 0 "HIP " " CE1" " " 6 0 1 C2 
    790 40 13.4816 20.705 25.2425 101 " " " " A 43 0 0 "HIP " " NE2" " " 7 0 1 C2 
    791 40 8.76677 20.694 30.2299 102 " " " " A 43 0 0 "GLU " " N  " " " 7 0 1 C2 
    792 14 7.42813 20.6343 30.8325 102 " " " " A 2 0 0 "GLU " " CA " " " 6 0 1 C2 
    793 14 6.32866 21.0951 29.9736 102 " " " " A 2 0 0 "GLU " " C  " " " 6 0 1 C2 
    794 23 5.15985 21.0305 30.3872 102 " " " " A 70 0 0 "GLU " " O  " " " 8 0 1 C2 
    795 14 7.42647 21.4506 32.1802 102 " " " " A 2 0 0 "GLU " " CB " " " 6 0 1 C2 
    796 14 8.71436 21.6697 32.9724 102 " " " " A 2 0 0 "GLU " " CG " " " 6 0 1 C2 
    797 14 9.38708 22.9796 32.5716 102 " " " " A 2 0 0 "GLU " " CD " " " 6 0 1 C2 
    798 23 9.57174 23.8389 33.4479 102 " " " " A 70 0 0 "GLU " " OE1" " " 8 0 1 C2 
    799 23 9.59101 23.1535 31.3694 102 " " " " A 70 0 0 "GLU " " OE2" " " 8 0 1 C2 
    800 40 6.55208 21.711 28.8065 103 " " " " A 43 0 0 "ASP " " N  " " " 7 0 1 C2 
    801 14 5.45016 21.9397 27.8083 103 " " " " A 2 0 0 "ASP " " CA " " " 6 0 1 C2 
    802 14 5.20255 20.7371 26.9479 103 " " " " A 2 0 0 "ASP " " C  " " " 6 0 1 C2 
    803 23 4.24714 20.6894 26.2183 103 " " " " A 70 0 0 "ASP " " O  " " " 8 0 1 C2 
    804 14 5.97887 23.0736 26.874 103 " " " " A 2 0 0 "ASP " " CB " " " 6 0 1 C2 
    805 14 5.89557 24.4647 27.5811 103 " " " " A 2 0 0 "ASP " " CG " " " 6 0 1 C2 
    806 23 5.06009 25.3174 27.1658 103 " " " " A 70 0 0 "ASP " " OD1" " " 8 0 1 C2 
    807 23 6.75538 24.7584 28.477 103 " " " " A 70 0 0 "ASP " " OD2" " " 8 0 1 C2 
    808 40 6.08524 19.7453 26.9863 104 " " " " A 43 0 0 "GLN " " N  " " " 7 0 1 C2 
    809 14 5.8457 18.514 26.17 104 " " " " A 2 0 0 "GLN " " CA " " " 6 0 1 C2 
    810 14 5.56843 17.3657 27.082 104 " " " " A 2 0 0 "GLN " " C  " " " 6 0 1 C2 
    811 23 4.58799 16.7187 26.8828 104 " " " " A 70 0 0 "GLN " " O  " " " 8 0 1 C2 
    812 14 7.20012 18.1852 25.4252 104 " " " " A 2 0 0 "GLN " " CB " " " 6 0 1 C2 
    813 14 7.49257 19.0718 24.1893 104 " " " " A 2 0 0 "GLN " " CG " " " 6 0 1 C2 
    814 14 8.0141 20.4713 24.5264 104 " " " " A 2 0 0 "GLN " " CD " " " 6 0 1 C2 
    815 23 8.87155 20.5755 25.3351 104 " " " " A 70 0 0 "GLN " " OE1" " " 8 0 1 C2 
    816 40 7.47756 21.4973 23.9117 104 " " " " A 43 0 0 "GLN " " NE2" " " 7 0 1 C2 
    817 40 6.39415 17.184 28.1434 105 " " " " A 43 0 0 "ILE " " N  " " " 7 0 1 C2 
    818 14 6.26973 16.1049 29.0851 105 " " " " A 2 0 0 "ILE " " CA " " " 6 0 1 C2 
    819 14 5.51364 16.6478 30.3426 105 " " " " A 2 0 0 "ILE " " C  " " " 6 0 1 C2 
    820 23 5.80968 17.6201 30.8861 105 " " " " A 70 0 0 "ILE " " O  " " " 8 0 1 C2 
    821 14 7.73136 15.6611 29.5268 105 " " " " A 2 0 0 "ILE " " CB " " " 6 0 1 C2 
    822 14 8.51014 14.9745 28.3416 105 " " " " A 2 0 0 "ILE " " CG1" " " 6 0 1 C2 
    823 14 7.60954 14.6876 30.6343 105 " " " " A 2 0 0 "ILE " " CG2" " " 6 0 1 C2 
    824 14 10.0813 15.0899 28.5198 105 " " " " A 2 0 0 "ILE " " CD1" " " 6 0 1 C2 
    825 40 4.53266 15.8783 30.9026 106 " " " " A 43 0 0 "VAL " " N  " " " 7 0 1 C2 
    826 14 3.8165 16.1879 32.1572 106 " " " " A 2 0 0 "VAL " " CA " " " 6 0 1 C2 
    827 14 4.83651 15.8949 33.3169 106 " " " " A 2 0 0 "VAL " " C  " " " 6 0 1 C2 
    828 23 4.81425 16.598 34.3201 106 " " " " A 70 0 0 "VAL " " O  " " " 8 0 1 C2 
    829 14 2.48361 15.2732 32.2447 106 " " " " A 2 0 0 "VAL " " CB " " " 6 0 1 C2 
    830 14 1.86418 15.1805 33.6484 106 " " " " A 2 0 0 "VAL " " CG1" " " 6 0 1 C2 
    831 14 1.41089 15.7705 31.2364 106 " " " " A 2 0 0 "VAL " " CG2" " " 6 0 1 C2 
    832 40 5.67451 14.9 33.1206 107 " " " " A 43 0 0 "GLY " " N  " " " 7 0 1 C2 
    833 14 6.66943 14.4215 34.1156 107 " " " " A 2 0 0 "GLY " " CA " " " 6 0 1 C2 
    834 14 7.13267 12.9759 33.9683 107 " " " " A 2 0 0 "GLY " " C  " " " 6 0 1 C2 
    835 23 7.41215 12.574 32.8579 107 " " " " A 70 0 0 "GLY " " O  " " " 8 0 1 C2 
    836 40 7.22855 12.1536 35.0329 108 " " " " A 43 0 0 "TRP " " N  " " " 7 0 1 C2 
    837 14 7.68477 10.7541 35.0579 108 " " " " A 2 0 0 "TRP " " CA " " " 6 0 1 C2 
    838 14 7.24494 10.0319 36.3173 108 " " " " A 2 0 0 "TRP " " C  " " " 6 0 1 C2 
    839 23 7.20256 10.5977 37.4462 108 " " " " A 70 0 0 "TRP " " O  " " " 8 0 1 C2 
    840 14 9.20748 10.723 34.8659 108 " " " " A 2 0 0 "TRP " " CB " " " 6 0 1 C2 
    841 14 10.2026 11.1933 35.8495 108 " " " " A 2 0 0 "TRP " " CG " " " 6 0 1 C2 
    842 14 10.3091 12.4708 36.2757 108 " " " " A 2 0 0 "TRP " " CD1" " " 6 0 1 C2 
    843 14 11.0758 10.4565 36.7113 108 " " " " A 2 0 0 "TRP " " CD2" " " 6 0 1 C2 
    844 40 11.2976 12.6293 37.2092 108 " " " " A 43 0 0 "TRP " " NE1" " " 7 0 1 C2 
    845 14 11.7774 11.4019 37.5728 108 " " " " A 2 0 0 "TRP " " CE2" " " 6 0 1 C2 
    846 14 11.3275 9.08597 36.9479 108 " " " " A 2 0 0 "TRP " " CE3" " " 6 0 1 C2 
    847 14 12.7682 10.9255 38.4653 108 " " " " A 2 0 0 "TRP " " CZ2" " " 6 0 1 C2 
    848 14 12.3608 8.58755 37.7805 108 " " " " A 2 0 0 "TRP " " CZ3" " " 6 0 1 C2 
    849 14 13.0183 9.52472 38.5644 108 " " " " A 2 0 0 "TRP " " CH2" " " 6 0 1 C2 
    850 40 6.86841 8.75476 36.098 109 " " " " A 43 0 0 "VAL " " N  " " " 7 0 1 C2 
    851 14 6.3679 7.71714 37.116 109 " " " " A 2 0 0 "VAL " " CA " " " 6 0 1 C2 
    852 14 7.32884 6.51073 36.9984 109 " " " " A 2 0 0 "VAL " " C  " " " 6 0 1 C2 
    853 23 7.60836 5.9868 35.9123 109 " " " " A 70 0 0 "VAL " " O  " " " 8 0 1 C2 
    854 14 4.87253 7.34026 36.8306 109 " " " " A 2 0 0 "VAL " " CB " " " 6 0 1 C2 
    855 14 4.18481 6.54384 37.9426 109 " " " " A 2 0 0 "VAL " " CG1" " " 6 0 1 C2 
    856 14 4.04191 8.50586 36.3616 109 " " " " A 2 0 0 "VAL " " CG2" " " 6 0 1 C2 
    857 40 7.82108 5.98857 38.0583 110 " " " " A 43 0 0 "GLY " " N  " " " 7 0 1 C2 
    858 14 8.8872 4.99181 38.0209 110 " " " " A 2 0 0 "GLY " " CA " " " 6 0 1 C2 
    859 14 9.22784 4.45413 39.3534 110 " " " " A 2 0 0 "GLY " " C  " " " 6 0 1 C2 
    860 23 9.27394 5.19076 40.299 110 " " " " A 70 0 0 "GLY " " O  " " " 8 0 1 C2 
    861 40 9.69225 3.22413 39.4106 111 " " " " A 43 0 0 "TRP " " N  " " " 7 0 1 C2 
    862 14 10.1366 2.56732 40.6032 111 " " " " A 2 0 0 "TRP " " CA " " " 6 0 1 C2 
    863 14 11.5519 3.09517 41.0257 111 " " " " A 2 0 0 "TRP " " C  " " " 6 0 1 C2 
    864 23 11.9286 3.09286 42.1859 111 " " " " A 70 0 0 "TRP " " O  " " " 8 0 1 C2 
    865 14 10.2049 0.963061 40.3801 111 " " " " A 2 0 0 "TRP " " CB " " " 6 0 1 C2 
    866 14 10.3905 0.177641 41.5784 111 " " " " A 2 0 0 "TRP " " CG " " " 6 0 1 C2 
    867 14 9.53538 -0.603513 42.2276 111 " " " " A 2 0 0 "TRP " " CD1" " " 6 0 1 C2 
    868 14 11.6736 -0.103841 42.1361 111 " " " " A 2 0 0 "TRP " " CD2" " " 6 0 1 C2 
    869 40 10.1488 -1.26053 43.2294 111 " " " " A 43 0 0 "TRP " " NE1" " " 7 0 1 C2 
    870 14 11.4707 -0.930391 43.2989 111 " " " " A 2 0 0 "TRP " " CE2" " " 6 0 1 C2 
    871 14 12.9992 0.172617 41.7467 111 " " " " A 2 0 0 "TRP " " CE3" " " 6 0 1 C2 
    872 14 12.4852 -1.41078 44.0698 111 " " " " A 2 0 0 "TRP " " CZ2" " " 6 0 1 C2 
    873 14 14.1091 -0.205141 42.6569 111 " " " " A 2 0 0 "TRP " " CZ3" " " 6 0 1 C2 
    874 14 13.8249 -0.995039 43.8003 111 " " " " A 2 0 0 "TRP " " CH2" " " 6 0 1 C2 
    875 40 12.3127 3.62724 40.0721 112 " " " " A 43 0 0 "LEU " " N  " " " 7 0 1 C2 
    876 14 13.5378 4.31564 40.3142 112 " " " " A 2 0 0 "LEU " " CA " " " 6 0 1 C2 
    877 14 13.2936 5.7409 40.962 112 " " " " A 2 0 0 "LEU " " C  " " " 6 0 1 C2 
    878 23 14.1283 6.37576 41.5644 112 " " " " A 70 0 0 "LEU " " O  " " " 8 0 1 C2 
    879 14 14.1984 4.38494 38.8702 112 " " " " A 2 0 0 "LEU " " CB " " " 6 0 1 C2 
    880 14 14.7584 3.02813 38.3173 112 " " " " A 2 0 0 "LEU " " CG " " " 6 0 1 C2 
    881 14 15.7947 3.20777 37.1728 112 " " " " A 2 0 0 "LEU " " CD1" " " 6 0 1 C2 
    882 14 15.4945 2.18648 39.4256 112 " " " " A 2 0 0 "LEU " " CD2" " " 6 0 1 C2 
    883 40 12.1088 6.27443 40.8786 113 " " " " A 43 0 0 "LYS " " N  " " " 7 0 1 C2 
    884 14 11.6869 7.55999 41.3551 113 " " " " A 2 0 0 "LYS " " CA " " " 6 0 1 C2 
    885 14 11.4903 7.4351 42.9432 113 " " " " A 2 0 0 "LYS " " C  " " " 6 0 1 C2 
    886 23 12.2309 8.13531 43.6457 113 " " " " A 70 0 0 "LYS " " O  " " " 8 0 1 C2 
    887 14 10.3583 7.99137 40.7547 113 " " " " A 2 0 0 "LYS " " CB " " " 6 0 1 C2 
    888 14 9.96175 9.44427 40.9241 113 " " " " A 2 0 0 "LYS " " CG " " " 6 0 1 C2 
    889 14 8.69481 9.92059 40.273 113 " " " " A 2 0 0 "LYS " " CD " " " 6 0 1 C2 
    890 14 8.50979 11.4716 40.1943 113 " " " " A 2 0 0 "LYS " " CE " " " 6 0 1 C2 
    891 40 7.16173 11.9078 39.9262 113 " " " " A 43 0 0 "LYS " " NZ " " " 7 0 1 C2 
    892 40 10.72 6.4168 43.4373 114 " " " " A 43 0 0 "ALA " " N  " " " 7 0 1 C2 
    893 14 10.5523 5.89858 44.8089 114 " " " " A 2 0 0 "ALA " " CA " " " 6 0 1 C2 
    894 14 10.1507 4.35852 44.6409 114 " " " " A 2 0 0 "ALA " " C  " " " 6 0 1 C2 
    895 23 9.29492 4.03563 43.81 114 " " " " A 70 0 0 "ALA " " O  " " " 8 0 1 C2 
    896 14 9.50135 6.64908 45.5189 114 " " " " A 2 0 0 "ALA " " CB " " " 6 0 1 C2 
    897 40 10.6903 3.47719 45.4789 115 " " " " A 43 0 0 "PRO " " N  " " " 7 0 1 C2 
    898 14 10.4494 2.05685 45.4007 115 " " " " A 2 0 0 "PRO " " CA " " " 6 0 1 C2 
    899 14 9.24734 1.53875 46.0612 115 " " " " A 2 0 0 "PRO " " C  " " " 6 0 1 C2 
    900 23 8.60845 2.24872 46.8164 115 " " " " A 70 0 0 "PRO " " O  " " " 8 0 1 C2 
    901 14 11.63 1.41197 46.0738 115 " " " " A 2 0 0 "PRO " " CB " " " 6 0 1 C2 
    902 14 12.0047 2.4082 47.1826 115 " " " " A 2 0 0 "PRO " " CG " " " 6 0 1 C2 
    903 14 11.718 3.74732 46.4704 115 " " " " A 2 0 0 "PRO " " CD " " " 6 0 1 C2 
    904 40 8.81215 0.322039 45.7189 116 " " " " A 43 0 0 "ASP " " N  " " " 7 0 1 C2 
    905 14 7.49339 -0.280672 45.9339 116 " " " " A 2 0 0 "ASP " " CA " " " 6 0 1 C2 
    906 14 7.16198 -0.452127 47.4446 116 " " " " A 2 0 0 "ASP " " C  " " " 6 0 1 C2 
    907 23 5.99492 -0.410272 47.8653 116 " " " " A 70 0 0 "ASP " " O  " " " 8 0 1 C2 
    908 14 7.46118 -1.58199 45.2974 116 " " " " A 2 0 0 "ASP " " CB " " " 6 0 1 C2 
    909 14 8.4673 -2.66649 45.7408 116 " " " " A 2 0 0 "ASP " " CG " " " 6 0 1 C2 
    910 23 9.658 -2.35071 45.8003 116 " " " " A 70 0 0 "ASP " " OD1" " " 8 0 1 C2 
    911 23 8.0493 -3.85661 45.843 116 " " " " A 70 0 0 "ASP " " OD2" " " 8 0 1 C2 
    912 40 8.15523 -0.492574 48.3126 117 " " " " A 43 0 0 "THR " " N  " " " 7 0 1 C2 
    913 14 8.05341 -0.591039 49.7522 117 " " " " A 2 0 0 "THR " " CA " " " 6 0 1 C2 
    914 14 7.49512 0.709402 50.3296 117 " " " " A 2 0 0 "THR " " C  " " " 6 0 1 C2 
    915 23 6.98381 0.683535 51.4273 117 " " " " A 70 0 0 "THR " " O  " " " 8 0 1 C2 
    916 14 9.43267 -0.935331 50.3213 117 " " " " A 2 0 0 "THR " " CB " " " 6 0 1 C2 
    917 23 10.5259 -0.413335 49.4706 117 " " " " A 70 0 0 "THR " " OG1" " " 8 0 1 C2 
    918 14 9.6248 -2.43915 50.4573 117 " " " " A 2 0 0 "THR " " CG2" " " 6 0 1 C2 
    919 40 7.66072 1.90652 49.6657 118 " " " " A 43 0 0 "THR " " N  " " " 7 0 1 C2 
    920 14 7.15165 3.21523 50.068 118 " " " " A 2 0 0 "THR " " CA " " " 6 0 1 C2 
    921 14 6.22824 3.84453 49.036 118 " " " " A 2 0 0 "THR " " C  " " " 6 0 1 C2 
    922 23 6.04681 5.06266 49.0866 118 " " " " A 70 0 0 "THR " " O  " " " 8 0 1 C2 
    923 14 8.27794 4.16736 50.5164 118 " " " " A 2 0 0 "THR " " CB " " " 6 0 1 C2 
    924 23 7.78699 5.36995 51.1193 118 " " " " A 70 0 0 "THR " " OG1" " " 8 0 1 C2 
    925 14 9.33177 4.59684 49.467 118 " " " " A 2 0 0 "THR " " CG2" " " 6 0 1 C2 
    926 40 5.73802 3.04702 48.147 119 " " " " A 43 0 0 "ASP " " N  " " " 7 0 1 C2 
    927 14 4.79136 3.47366 47.0153 119 " " " " A 2 0 0 "ASP " " CA " " " 6 0 1 C2 
    928 14 3.99707 2.38804 46.3006 119 " " " " A 2 0 0 "ASP " " C  " " " 6 0 1 C2 
    929 23 4.59768 1.42221 45.725 119 " " " " A 70 0 0 "ASP " " O  " " " 8 0 1 C2 
    930 14 5.56475 4.23754 45.9727 119 " " " " A 2 0 0 "ASP " " CB " " " 6 0 1 C2 
    931 14 4.71653 4.86352 44.7856 119 " " " " A 2 0 0 "ASP " " CG " " " 6 0 1 C2 
    932 23 3.54847 4.62791 44.5318 119 " " " " A 70 0 0 "ASP " " OD1" " " 8 0 1 C2 
    933 23 5.25841 5.80137 44.1949 119 " " " " A 70 0 0 "ASP " " OD2" " " 8 0 1 C2 
    934 40 2.65209 2.4006 46.4956 120 " " " " A 43 0 0 "PRO " " N  " " " 7 0 1 C2 
    935 14 1.78651 1.35216 45.965 120 " " " " A 2 0 0 "PRO " " CA " " " 6 0 1 C2 
    936 14 1.59892 1.29883 44.4378 120 " " " " A 2 0 0 "PRO " " C  " " " 6 0 1 C2 
    937 23 1.12874 0.263052 43.95 120 " " " " A 70 0 0 "PRO " " O  " " " 8 0 1 C2 
    938 14 0.381222 1.51104 46.5616 120 " " " " A 2 0 0 "PRO " " CB " " " 6 0 1 C2 
    939 14 0.423677 2.99363 46.9549 120 " " " " A 2 0 0 "PRO " " CG " " " 6 0 1 C2 
    940 14 1.82199 3.4255 47.1899 120 " " " " A 2 0 0 "PRO " " CD " " " 6 0 1 C2 
    941 40 1.90746 2.39488 43.728 121 " " " " A 43 0 0 "THR " " N  " " " 7 0 1 C2 
    942 14 1.64069 2.55927 42.3052 121 " " " " A 2 0 0 "THR " " CA " " " 6 0 1 C2 
    943 14 2.77906 2.17663 41.3892 121 " " " " A 2 0 0 "THR " " C  " " " 6 0 1 C2 
    944 23 2.66219 2.42677 40.1581 121 " " " " A 70 0 0 "THR " " O  " " " 8 0 1 C2 
    945 14 1.11492 3.96452 42.128 121 " " " " A 2 0 0 "THR " " CB " " " 6 0 1 C2 
    946 23 1.98808 5.00145 42.3774 121 " " " " A 70 0 0 "THR " " OG1" " " 8 0 1 C2 
    947 14 -0.109762 4.17059 42.9991 121 " " " " A 2 0 0 "THR " " CG2" " " 6 0 1 C2 
    948 40 3.90645 1.58293 41.9598 122 " " " " A 43 0 0 "VAL " " N  " " " 7 0 1 C2 
    949 14 5.05632 1.04257 41.1942 122 " " " " A 2 0 0 "VAL " " CA " " " 6 0 1 C2 
    950 14 5.12774 -0.446771 41.4471 122 " " " " A 2 0 0 "VAL " " C  " " " 6 0 1 C2 
    951 23 6.15588 -0.976911 41.0653 122 " " " " A 70 0 0 "VAL " " O  " " " 8 0 1 C2 
    952 14 6.36286 1.8144 41.6079 122 " " " " A 2 0 0 "VAL " " CB " " " 6 0 1 C2 
    953 14 6.18314 3.37308 41.2444 122 " " " " A 2 0 0 "VAL " " CG1" " " 6 0 1 C2 
    954 14 6.72022 1.62527 43.0799 122 " " " " A 2 0 0 "VAL " " CG2" " " 6 0 1 C2 
    955 40 4.04108 -1.08444 41.9116 123 " " " " A 43 0 0 "SER " " N  " " " 7 0 1 C2 
    956 14 3.96358 -2.53142 42.0557 123 " " " " A 2 0 0 "SER " " CA " " " 6 0 1 C2 
    957 14 4.46858 -3.44856 40.8839 123 " " " " A 2 0 0 "SER " " C  " " " 6 0 1 C2 
    958 23 5.05999 -4.50943 41.0509 123 " " " " A 70 0 0 "SER " " O  " " " 8 0 1 C2 
    959 14 2.51062 -2.83124 42.4852 123 " " " " A 2 0 0 "SER " " CB " " " 6 0 1 C2 
    960 23 1.65617 -2.66857 41.3369 123 " " " " A 70 0 0 "SER " " OG " " " 8 0 1 C2 
    961 40 4.36044 -2.95382 39.6667 124 " " " " A 43 0 0 "ALA " " N  " " " 7 0 1 C2 
    962 14 4.62211 -3.78235 38.4813 124 " " " " A 2 0 0 "ALA " " CA " " " 6 0 1 C2 
    963 14 5.59225 -3.02854 37.5243 124 " " " " A 2 0 0 "ALA " " C  " " " 6 0 1 C2 
    964 23 5.7639 -3.43229 36.3882 124 " " " " A 70 0 0 "ALA " " O  " " " 8 0 1 C2 
    965 14 3.21892 -4.24051 37.8341 124 " " " " A 2 0 0 "ALA " " CB " " " 6 0 1 C2 
    966 40 6.15781 -1.90729 37.9974 125 " " " " A 43 0 0 "MET " " N  " " " 7 0 1 C2 
    967 14 7.09879 -1.1015 37.2596 125 " " " " A 2 0 0 "MET " " CA " " " 6 0 1 C2 
    968 14 8.45893 -1.77794 37.1152 125 " " " " A 2 0 0 "MET " " C  " " " 6 0 1 C2 
    969 23 9.40415 -1.2493 36.4931 125 " " " " A 70 0 0 "MET " " O  " " " 8 0 1 C2 
    970 14 7.07409 0.351717 37.766 125 " " " " A 2 0 0 "MET " " CB " " " 6 0 1 C2 
    971 14 5.78065 1.0665 37.4542 125 " " " " A 2 0 0 "MET " " CG " " " 6 0 1 C2 
    972 52 5.49178 2.8387 37.617 125 " " " " A 13 0 0 "MET " " SD " " " 16 0 1 C2 
    973 14 5.66024 3.48562 35.9425 125 " " " " A 2 0 0 "MET " " CE " " " 6 0 1 C2 
    974 40 8.61733 -3.03985 37.6414 126 " " " " A 43 0 0 "LYS " " N  " " " 7 0 1 C2 
    975 14 9.77847 -3.91474 37.7284 126 " " " " A 2 0 0 "LYS " " CA " " " 6 0 1 C2 
    976 14 9.41504 -5.36079 37.5055 126 " " " " A 2 0 0 "LYS " " C  " " " 6 0 1 C2 
    977 23 8.28381 -5.76248 37.8234 126 " " " " A 70 0 0 "LYS " " O  " " " 8 0 1 C2 
    978 14 10.5573 -3.61327 39.0083 126 " " " " A 2 0 0 "LYS " " CB " " " 6 0 1 C2 
    979 14 9.73599 -3.38167 40.3627 126 " " " " A 2 0 0 "LYS " " CG " " " 6 0 1 C2 
    980 14 8.80409 -4.53449 40.7161 126 " " " " A 2 0 0 "LYS " " CD " " " 6 0 1 C2 
    981 14 8.20376 -4.26939 42.061 126 " " " " A 2 0 0 "LYS " " CE " " " 6 0 1 C2 
    982 40 7.66099 -5.45067 42.7205 126 " " " " A 43 0 0 "LYS " " NZ " " " 7 0 1 C2 
    983 40 10.3829 -6.19815 37.105 127 " " " " A 43 0 0 "THR " " N  " " " 7 0 1 C2 
    984 14 10.3145 -7.66387 37.2571 127 " " " " A 2 0 0 "THR " " CA " " " 6 0 1 C2 
    985 14 10.5477 -8.10694 38.692 127 " " " " A 2 0 0 "THR " " C  " " " 6 0 1 C2 
    986 23 11.3788 -7.51484 39.3706 127 " " " " A 70 0 0 "THR " " O  " " " 8 0 1 C2 
    987 14 11.2833 -8.30614 36.2915 127 " " " " A 2 0 0 "THR " " CB " " " 6 0 1 C2 
    988 23 12.6454 -8.09393 36.5811 127 " " " " A 70 0 0 "THR " " OG1" " " 8 0 1 C2 
    989 14 11.1126 -7.80543 34.9028 127 " " " " A 2 0 0 "THR " " CG2" " " 6 0 1 C2 
    990 40 9.88926 -9.15943 39.1122 128 " " " " A 43 0 0 "GLN " " N  " " " 7 0 1 C2 
    991 14 9.93679 -9.57789 40.5716 128 " " " " A 2 0 0 "GLN " " CA " " " 6 0 1 C2 
    992 14 11.2828 -10.3001 40.9267 128 " " " " A 2 0 0 "GLN " " C  " " " 6 0 1 C2 
    993 23 11.5549 -10.5878 42.0938 128 " " " " A 70 0 0 "GLN " " O  " " " 8 0 1 C2 
    994 14 8.63512 -10.405 40.8312 128 " " " " A 2 0 0 "GLN " " CB " " " 6 0 1 C2 
    995 14 7.26001 -9.60133 40.7752 128 " " " " A 2 0 0 "GLN " " CG " " " 6 0 1 C2 
    996 14 7.10539 -8.58639 41.8119 128 " " " " A 2 0 0 "GLN " " CD " " " 6 0 1 C2 
    997 23 6.32255 -7.634 41.6643 128 " " " " A 70 0 0 "GLN " " OE1" " " 8 0 1 C2 
    998 40 7.85924 -8.6561 42.9139 128 " " " " A 43 0 0 "GLN " " NE2" " " 7 0 1 C2 
    999 40 12.1404 -10.5398 39.9092 129 " " " " A 43 0 0 "ASP " " N  " " " 7 0 1 C2 
    1000 14 13.5415 -10.8558 40.0558 129 " " " " A 2 0 0 "ASP " " CA " " " 6 0 1 C2 
    1001 14 14.5253 -9.70932 40.0127 129 " " " " A 2 0 0 "ASP " " C  " " " 6 0 1 C2 
    1002 23 15.7458 -9.90331 40.0712 129 " " " " A 70 0 0 "ASP " " O  " " " 8 0 1 C2 
    1003 14 13.8277 -11.8679 38.9152 129 " " " " A 2 0 0 "ASP " " CB " " " 6 0 1 C2 
    1004 14 14.1698 -11.3491 37.5028 129 " " " " A 2 0 0 "ASP " " CG " " " 6 0 1 C2 
    1005 23 15.1906 -11.8734 36.9553 129 " " " " A 70 0 0 "ASP " " OD1" " " 8 0 1 C2 
    1006 23 13.4822 -10.4545 37.0393 129 " " " " A 70 0 0 "ASP " " OD2" " " 8 0 1 C2 
    1007 40 13.9046 -8.49345 39.959 130 " " " " A 43 0 0 "LEU " " N  " " " 7 0 1 C2 
    1008 14 14.5864 -7.17129 40.1046 130 " " " " A 2 0 0 "LEU " " CA " " " 6 0 1 C2 
    1009 14 15.7179 -6.98356 39.0301 130 " " " " A 2 0 0 "LEU " " C  " " " 6 0 1 C2 
    1010 23 16.6376 -6.19214 39.2644 130 " " " " A 70 0 0 "LEU " " O  " " " 8 0 1 C2 
    1011 14 15.0296 -6.95073 41.5418 130 " " " " A 2 0 0 "LEU " " CB " " " 6 0 1 C2 
    1012 14 13.8541 -6.82557 42.5629 130 " " " " A 2 0 0 "LEU " " CG " " " 6 0 1 C2 
    1013 14 14.2198 -7.41185 43.9317 130 " " " " A 2 0 0 "LEU " " CD1" " " 6 0 1 C2 
    1014 14 13.3425 -5.42088 42.7191 130 " " " " A 2 0 0 "LEU " " CD2" " " 6 0 1 C2 
    1015 40 15.5765 -7.69288 37.9049 131 " " " " A 43 0 0 "ARG " " N  " " " 7 0 1 C2 
    1016 14 16.5224 -7.62295 36.7826 131 " " " " A 2 0 0 "ARG " " CA " " " 6 0 1 C2 
    1017 14 16.1128 -6.49181 35.7807 131 " " " " A 2 0 0 "ARG " " C  " " " 6 0 1 C2 
    1018 23 16.9678 -6.04753 35.0174 131 " " " " A 70 0 0 "ARG " " O  " " " 8 0 1 C2 
    1019 14 16.4016 -8.96742 36.1113 131 " " " " A 2 0 0 "ARG " " CB " " " 6 0 1 C2 
    1020 14 17.3836 -9.16718 34.8264 131 " " " " A 2 0 0 "ARG " " CG " " " 6 0 1 C2 
    1021 14 17.1237 -10.4533 34.1445 131 " " " " A 2 0 0 "ARG " " CD " " " 6 0 1 C2 
    1022 40 15.7249 -10.5054 33.6441 131 " " " " A 43 0 0 "ARG " " NE " " " 7 0 1 C2 
    1023 14 15.2627 -10.6048 32.4003 131 " " " " A 2 0 0 "ARG " " CZ " " " 6 0 1 C2 
    1024 40 13.9561 -10.6116 32.0852 131 " " " " A 43 0 0 "ARG " " NH1" " " 7 0 1 C2 
    1025 40 16.0258 -10.4778 31.3304 131 " " " " A 43 0 0 "ARG " " NH2" " " 7 0 1 C2 
    1026 40 14.8425 -5.98981 35.6888 132 " " " " A 43 0 0 "HIE " " N  " " " 7 0 1 C2 
    1027 14 14.3908 -5.11172 34.6379 132 " " " " A 2 0 0 "HIE " " CA " " " 6 0 1 C2 
    1028 14 13.5214 -4.11671 35.2747 132 " " " " A 2 0 0 "HIE " " C  " " " 6 0 1 C2 
    1029 23 12.956 -4.4298 36.3233 132 " " " " A 70 0 0 "HIE " " O  " " " 8 0 1 C2 
    1030 14 13.5954 -5.99067 33.5983 132 " " " " A 2 0 0 "HIE " " CB " " " 6 0 1 C2 
    1031 14 14.001 -5.83505 32.1472 132 " " " " A 2 0 0 "HIE " " CG " " " 6 0 1 C2 
    1032 40 13.8034 -4.65065 31.3868 132 " " " " A 43 0 0 "HIE " " ND1" " " 7 0 1 C2 
    1033 14 14.7463 -6.68848 31.3652 132 " " " " A 2 0 0 "HIE " " CD2" " " 6 0 1 C2 
    1034 14 14.2019 -5.04612 30.1775 132 " " " " A 2 0 0 "HIE " " CE1" " " 6 0 1 C2 
    1035 40 14.5922 -6.26358 30.1044 132 " " " " A 43 0 0 "HIE " " NE2" " " 7 0 1 C2 
    1036 40 13.4399 -2.86377 34.7745 133 " " " " A 43 0 0 "THR " " N  " " " 7 0 1 C2 
    1037 14 12.4995 -1.84682 35.2328 133 " " " " A 2 0 0 "THR " " CA " " " 6 0 1 C2 
    1038 14 11.9895 -0.932691 34.0875 133 " " " " A 2 0 0 "THR " " C  " " " 6 0 1 C2 
    1039 23 12.6051 -0.899553 33.0081 133 " " " " A 70 0 0 "THR " " O  " " " 8 0 1 C2 
    1040 14 13.2236 -1.12749 36.3514 133 " " " " A 2 0 0 "THR " " CB " " " 6 0 1 C2 
    1041 23 12.2444 -0.661607 37.2415 133 " " " " A 70 0 0 "THR " " OG1" " " 8 0 1 C2 
    1042 14 14.1473 -0.0135857 35.9395 133 " " " " A 2 0 0 "THR " " CG2" " " 6 0 1 C2 
    1043 40 10.824 -0.183675 34.1562 134 " " " " A 43 0 0 "PHE " " N  " " " 7 0 1 C2 
    1044 14 10.2831 0.721224 33.1743 134 " " " " A 2 0 0 "PHE " " CA " " " 6 0 1 C2 
    1045 14 9.96186 2.09999 33.8376 134 " " " " A 2 0 0 "PHE " " C  " " " 6 0 1 C2 
    1046 23 9.60517 2.14047 34.9855 134 " " " " A 70 0 0 "PHE " " O  " " " 8 0 1 C2 
    1047 14 9.27408 0.0846847 32.1965 134 " " " " A 2 0 0 "PHE " " CB " " " 6 0 1 C2 
    1048 14 7.85905 -0.0425736 32.7758 134 " " " " A 2 0 0 "PHE " " CG " " " 6 0 1 C2 
    1049 14 7.51523 -1.28939 33.2594 134 " " " " A 2 0 0 "PHE " " CD1" " " 6 0 1 C2 
    1050 14 6.95339 1.03064 32.6935 134 " " " " A 2 0 0 "PHE " " CD2" " " 6 0 1 C2 
    1051 14 6.21986 -1.46729 33.7263 134 " " " " A 2 0 0 "PHE " " CE1" " " 6 0 1 C2 
    1052 14 5.67624 0.884455 33.2145 134 " " " " A 2 0 0 "PHE " " CE2" " " 6 0 1 C2 
    1053 14 5.29396 -0.428121 33.6405 134 " " " " A 2 0 0 "PHE " " CZ " " " 6 0 1 C2 
    1054 40 9.93793 3.16654 33.033 135 " " " " A 43 0 0 "ILE " " N  " " " 7 0 1 C2 
    1055 14 9.59068 4.53974 33.4329 135 " " " " A 2 0 0 "ILE " " CA " " " 6 0 1 C2 
    1056 14 8.43984 4.96131 32.4736 135 " " " " A 2 0 0 "ILE " " C  " " " 6 0 1 C2 
    1057 23 8.61279 4.85329 31.2634 135 " " " " A 70 0 0 "ILE " " O  " " " 8 0 1 C2 
    1058 14 10.7772 5.49932 33.6273 135 " " " " A 2 0 0 "ILE " " CB " " " 6 0 1 C2 
    1059 14 11.94 4.83681 34.2983 135 " " " " A 2 0 0 "ILE " " CG1" " " 6 0 1 C2 
    1060 14 10.3626 6.74597 34.3293 135 " " " " A 2 0 0 "ILE " " CG2" " " 6 0 1 C2 
    1061 14 13.1231 5.72336 34.7234 135 " " " " A 2 0 0 "ILE " " CD1" " " 6 0 1 C2 
    1062 40 7.25844 5.2426 33.0343 136 " " " " A 43 0 0 "SER " " N  " " " 7 0 1 C2 
    1063 14 6.21718 5.82936 32.1882 136 " " " " A 2 0 0 "SER " " CA " " " 6 0 1 C2 
    1064 14 6.46366 7.36723 32.14 136 " " " " A 2 0 0 "SER " " C  " " " 6 0 1 C2 
    1065 23 6.66566 8.02487 33.1532 136 " " " " A 70 0 0 "SER " " O  " " " 8 0 1 C2 
    1066 14 4.89057 5.58287 32.8765 136 " " " " A 2 0 0 "SER " " CB " " " 6 0 1 C2 
    1067 23 4.42443 4.2706 32.723 136 " " " " A 70 0 0 "SER " " OG " " " 8 0 1 C2 
    1068 40 6.366 7.90899 30.9606 137 " " " " A 43 0 0 "ILE " " N  " " " 7 0 1 C2 
    1069 14 6.6085 9.30962 30.6987 137 " " " " A 2 0 0 "ILE " " CA " " " 6 0 1 C2 
    1070 14 5.37329 9.86618 30.0618 137 " " " " A 2 0 0 "ILE " " C  " " " 6 0 1 C2 
    1071 23 5.06495 9.53753 28.9282 137 " " " " A 70 0 0 "ILE " " O  " " " 8 0 1 C2 
    1072 14 7.85218 9.48065 29.7568 137 " " " " A 2 0 0 "ILE " " CB " " " 6 0 1 C2 
    1073 14 9.12612 8.61959 30.234 137 " " " " A 2 0 0 "ILE " " CG1" " " 6 0 1 C2 
    1074 14 8.28396 10.9843 29.6938 137 " " " " A 2 0 0 "ILE " " CG2" " " 6 0 1 C2 
    1075 14 9.82034 9.10624 31.5233 137 " " " " A 2 0 0 "ILE " " CD1" " " 6 0 1 C2 
    1076 40 4.53138 10.6019 30.8294 138 " " " " A 43 0 0 "PRO " " N  " " " 7 0 1 C2 
    1077 14 3.18159 11.0456 30.3189 138 " " " " A 2 0 0 "PRO " " CA " " " 6 0 1 C2 
    1078 14 3.33172 12.383 29.54 138 " " " " A 2 0 0 "PRO " " C  " " " 6 0 1 C2 
    1079 23 4.08421 13.2708 30.0055 138 " " " " A 70 0 0 "PRO " " O  " " " 8 0 1 C2 
    1080 14 2.34486 11.4077 31.598 138 " " " " A 2 0 0 "PRO " " CB " " " 6 0 1 C2 
    1081 14 3.37271 11.5115 32.7548 138 " " " " A 2 0 0 "PRO " " CG " " " 6 0 1 C2 
    1082 14 4.55172 10.6937 32.3178 138 " " " " A 2 0 0 "PRO " " CD " " " 6 0 1 C2 
    1083 40 2.60031 12.4909 28.4344 139 " " " " A 43 0 0 "LEU " " N  " " " 7 0 1 C2 
    1084 14 2.83261 13.6263 27.5987 139 " " " " A 2 0 0 "LEU " " CA " " " 6 0 1 C2 
    1085 14 1.66254 14.5844 27.7122 139 " " " " A 2 0 0 "LEU " " C  " " " 6 0 1 C2 
    1086 23 0.59964 14.1175 28.0203 139 " " " " A 70 0 0 "LEU " " O  " " " 8 0 1 C2 
    1087 14 3.03016 13.1173 26.167 139 " " " " A 2 0 0 "LEU " " CB " " " 6 0 1 C2 
    1088 14 4.30227 12.3423 25.8919 139 " " " " A 2 0 0 "LEU " " CG " " " 6 0 1 C2 
    1089 14 4.29256 11.959 24.361 139 " " " " A 2 0 0 "LEU " " CD1" " " 6 0 1 C2 
    1090 14 5.55385 13.0542 26.375 139 " " " " A 2 0 0 "LEU " " CD2" " " 6 0 1 C2 
    1091 40 1.85042 15.8502 27.3624 140 " " " " A 43 0 0 "GLN " " N  " " " 7 0 1 C2 
    1092 14 0.857521 16.8914 27.1659 140 " " " " A 2 0 0 "GLN " " CA " " " 6 0 1 C2 
    1093 14 0.318313 16.7378 25.7428 140 " " " " A 2 0 0 "GLN " " C  " " " 6 0 1 C2 
    1094 23 0.891947 15.9621 24.9473 140 " " " " A 70 0 0 "GLN " " O  " " " 8 0 1 C2 
    1095 14 1.39258 18.2683 27.2168 140 " " " " A 2 0 0 "GLN " " CB " " " 6 0 1 C2 
    1096 14 2.2159 18.5853 28.475 140 " " " " A 2 0 0 "GLN " " CG " " " 6 0 1 C2 
    1097 14 1.36863 18.9339 29.738 140 " " " " A 2 0 0 "GLN " " CD " " " 6 0 1 C2 
    1098 23 1.82062 19.1821 30.839 140 " " " " A 70 0 0 "GLN " " OE1" " " 8 0 1 C2 
    1099 40 0.0164775 18.7088 29.6699 140 " " " " A 43 0 0 "GLN " " NE2" " " 7 0 1 C2 
    1100 40 -0.785559 17.4728 25.5173 141 " " " " A 43 0 0 "GLY " " N  " " " 7 0 1 C2 
    1101 14 -1.47174 17.7927 24.2463 141 " " " " A 2 0 0 "GLY " " CA " " " 6 0 1 C2 
    1102 14 -2.8513 16.9932 24.2163 141 " " " " A 2 0 0 "GLY " " C  " " " 6 0 1 C2 
    1103 23 -3.15596 16.178 25.1061 141 " " " " A 70 0 0 "GLY " " O  " " " 8 0 1 C2 
    1104 40 -3.74673 17.3724 23.3169 142 " " " " A 43 0 0 "ASP " " N  " " " 7 0 1 C2 
    1105 14 -5.15717 16.8391 23.2198 142 " " " " A 2 0 0 "ASP " " CA " " " 6 0 1 C2 
    1106 14 -5.58915 16.4994 21.7458 142 " " " " A 2 0 0 "ASP " " C  " " " 6 0 1 C2 
    1107 23 -6.78665 16.4637 21.455 142 " " " " A 70 0 0 "ASP " " O  " " " 8 0 1 C2 
    1108 14 -6.11035 17.8692 23.9277 142 " " " " A 2 0 0 "ASP " " CB " " " 6 0 1 C2 
    1109 14 -6.41023 19.1129 23.1002 142 " " " " A 2 0 0 "ASP " " CG " " " 6 0 1 C2 
    1110 23 -7.57658 19.4736 22.7346 142 " " " " A 70 0 0 "ASP " " OD1" " " 8 0 1 C2 
    1111 23 -5.44859 19.7389 22.7428 142 " " " " A 70 0 0 "ASP " " OD2" " " 8 0 1 C2 
    1112 40 -4.68277 16.0018 20.91 143 " " " " A 43 0 0 "ASP " " N  " " " 7 0 1 C2 
    1113 14 -4.85187 15.2952 19.6836 143 " " " " A 2 0 0 "ASP " " CA " " " 6 0 1 C2 
    1114 14 -3.4767 14.6721 19.3533 143 " " " " A 2 0 0 "ASP " " C  " " " 6 0 1 C2 
    1115 23 -2.38539 15.2621 19.6934 143 " " " " A 70 0 0 "ASP " " O  " " " 8 0 1 C2 
    1116 14 -5.38634 16.1935 18.4984 143 " " " " A 2 0 0 "ASP " " CB " " " 6 0 1 C2 
    1117 14 -4.34114 17.1266 17.9615 143 " " " " A 2 0 0 "ASP " " CG " " " 6 0 1 C2 
    1118 23 -4.43373 18.2363 18.4662 143 " " " " A 70 0 0 "ASP " " OD1" " " 8 0 1 C2 
    1119 23 -3.41931 16.889 17.1185 143 " " " " A 70 0 0 "ASP " " OD2" " " 8 0 1 C2 
    1120 40 -3.56882 13.496 18.7195 144 " " " " A 43 0 0 "ASP " " N  " " " 7 0 1 C2 
    1121 14 -2.507 12.552 18.5854 144 " " " " A 2 0 0 "ASP " " CA " " " 6 0 1 C2 
    1122 14 -1.34722 13.0748 17.697 144 " " " " A 2 0 0 "ASP " " C  " " " 6 0 1 C2 
    1123 23 -0.179476 12.7005 18.0157 144 " " " " A 70 0 0 "ASP " " O  " " " 8 0 1 C2 
    1124 14 -3.06083 11.2746 17.8557 144 " " " " A 2 0 0 "ASP " " CB " " " 6 0 1 C2 
    1125 14 -4.02071 10.5285 18.8377 144 " " " " A 2 0 0 "ASP " " CG " " " 6 0 1 C2 
    1126 23 -3.8175 10.3623 20.0461 144 " " " " A 70 0 0 "ASP " " OD1" " " 8 0 1 C2 
    1127 23 -5.10044 10.2108 18.326 144 " " " " A 70 0 0 "ASP " " OD2" " " 8 0 1 C2 
    1128 40 -1.60402 14.0048 16.7603 145 " " " " A 43 0 0 "ASP " " N  " " " 7 0 1 C2 
    1129 14 -0.541479 14.6473 15.9663 145 " " " " A 2 0 0 "ASP " " CA " " " 6 0 1 C2 
    1130 14 0.215088 15.6493 16.8861 145 " " " " A 2 0 0 "ASP " " C  " " " 6 0 1 C2 
    1131 23 1.44491 15.5463 17.0199 145 " " " " A 70 0 0 "ASP " " O  " " " 8 0 1 C2 
    1132 14 -1.13036 15.2554 14.6571 145 " " " " A 2 0 0 "ASP " " CB " " " 6 0 1 C2 
    1133 14 -0.0751707 15.9986 13.8018 145 " " " " A 2 0 0 "ASP " " CG " " " 6 0 1 C2 
    1134 23 -0.552752 17.0245 13.3434 145 " " " " A 70 0 0 "ASP " " OD1" " " 8 0 1 C2 
    1135 23 1.10498 15.5703 13.6314 145 " " " " A 70 0 0 "ASP " " OD2" " " 8 0 1 C2 
    1136 40 -0.45842 16.5293 17.5924 146 " " " " A 43 0 0 "GLU " " N  " " " 7 0 1 C2 
    1137 14 0.146206 17.4564 18.5689 146 " " " " A 2 0 0 "GLU " " CA " " " 6 0 1 C2 
    1138 14 0.861488 16.7179 19.7189 146 " " " " A 2 0 0 "GLU " " C  " " " 6 0 1 C2 
    1139 23 1.931 17.2418 20.205 146 " " " " A 70 0 0 "GLU " " O  " " " 8 0 1 C2 
    1140 14 -0.929379 18.4389 18.9742 146 " " " " A 2 0 0 "GLU " " CB " " " 6 0 1 C2 
    1141 14 -0.5128 19.5112 20.0439 146 " " " " A 2 0 0 "GLU " " CG " " " 6 0 1 C2 
    1142 14 0.516619 20.4868 19.5248 146 " " " " A 2 0 0 "GLU " " CD " " " 6 0 1 C2 
    1143 23 0.434944 20.9537 18.3687 146 " " " " A 70 0 0 "GLU " " OE1" " " 8 0 1 C2 
    1144 23 1.38371 20.8936 20.3684 146 " " " " A 70 0 0 "GLU " " OE2" " " 8 0 1 C2 
    1145 40 0.414745 15.5712 20.1766 147 " " " " A 43 0 0 "ILE " " N  " " " 7 0 1 C2 
    1146 14 1.10526 14.7899 21.1418 147 " " " " A 2 0 0 "ILE " " CA " " " 6 0 1 C2 
    1147 14 2.35957 14.2047 20.5166 147 " " " " A 2 0 0 "ILE " " C  " " " 6 0 1 C2 
    1148 23 3.47065 14.1895 21.0459 147 " " " " A 70 0 0 "ILE " " O  " " " 8 0 1 C2 
    1149 14 0.1399 13.7721 21.7966 147 " " " " A 2 0 0 "ILE " " CB " " " 6 0 1 C2 
    1150 14 -1.02507 14.4807 22.5025 147 " " " " A 2 0 0 "ILE " " CG1" " " 6 0 1 C2 
    1151 14 0.679426 12.8629 22.9261 147 " " " " A 2 0 0 "ILE " " CG2" " " 6 0 1 C2 
    1152 14 -2.28813 13.6228 22.4036 147 " " " " A 2 0 0 "ILE " " CD1" " " 6 0 1 C2 
    1153 40 2.23503 13.5447 19.3371 148 " " " " A 43 0 0 "LEU " " N  " " " 7 0 1 C2 
    1154 14 3.34115 12.9372 18.5953 148 " " " " A 2 0 0 "LEU " " CA " " " 6 0 1 C2 
    1155 14 4.36728 13.9924 18.0821 148 " " " " A 2 0 0 "LEU " " C  " " " 6 0 1 C2 
    1156 23 5.52005 13.5747 17.9045 148 " " " " A 70 0 0 "LEU " " O  " " " 8 0 1 C2 
    1157 14 2.73888 12.1744 17.4235 148 " " " " A 2 0 0 "LEU " " CB " " " 6 0 1 C2 
    1158 14 3.66275 11.4781 16.4267 148 " " " " A 2 0 0 "LEU " " CG " " " 6 0 1 C2 
    1159 14 4.85871 10.6857 17.0779 148 " " " " A 2 0 0 "LEU " " CD1" " " 6 0 1 C2 
    1160 14 2.99808 10.6026 15.3132 148 " " " " A 2 0 0 "LEU " " CD2" " " 6 0 1 C2 
    1161 40 4.11389 15.3218 17.9785 149 " " " " A 43 0 0 "LYS " " N  " " " 7 0 1 C2 
    1162 14 5.19348 16.2781 17.9151 149 " " " " A 2 0 0 "LYS " " CA " " " 6 0 1 C2 
    1163 14 5.87552 16.5877 19.2824 149 " " " " A 2 0 0 "LYS " " C  " " " 6 0 1 C2 
    1164 23 7.09502 16.7981 19.277 149 " " " " A 70 0 0 "LYS " " O  " " " 8 0 1 C2 
    1165 14 4.48821 17.5774 17.4861 149 " " " " A 2 0 0 "LYS " " CB " " " 6 0 1 C2 
    1166 14 4.04714 17.7128 15.9636 149 " " " " A 2 0 0 "LYS " " CG " " " 6 0 1 C2 
    1167 14 3.26774 19.0432 15.747 149 " " " " A 2 0 0 "LYS " " CD " " " 6 0 1 C2 
    1168 14 2.56313 18.9903 14.3417 149 " " " " A 2 0 0 "LYS " " CE " " " 6 0 1 C2 
    1169 40 1.87775 20.2433 14.0067 149 " " " " A 43 0 0 "LYS " " NZ " " " 7 0 1 C2 
    1170 40 5.17474 16.6085 20.406 150 " " " " A 43 0 0 "ASN " " N  " " " 7 0 1 C2 
    1171 14 5.7002 16.7528 21.7367 150 " " " " A 2 0 0 "ASN " " CA " " " 6 0 1 C2 
    1172 14 6.50602 15.4825 22.1394 150 " " " " A 2 0 0 "ASN " " C  " " " 6 0 1 C2 
    1173 23 7.28211 15.6301 23.0485 150 " " " " A 70 0 0 "ASN " " O  " " " 8 0 1 C2 
    1174 14 4.53766 16.8738 22.7976 150 " " " " A 2 0 0 "ASN " " CB " " " 6 0 1 C2 
    1175 14 3.73276 18.1329 22.7768 150 " " " " A 2 0 0 "ASN " " CG " " " 6 0 1 C2 
    1176 23 4.13102 19.1694 22.3413 150 " " " " A 70 0 0 "ASN " " OD1" " " 8 0 1 C2 
    1177 40 2.46746 18.0887 23.2421 150 " " " " A 43 0 0 "ASN " " ND2" " " 7 0 1 C2 
    1178 40 6.42354 14.3647 21.3892 151 " " " " A 43 0 0 "TYR " " N  " " " 7 0 1 C2 
    1179 14 7.37495 13.205 21.5367 151 " " " " A 2 0 0 "TYR " " CA " " " 6 0 1 C2 
    1180 14 8.65256 13.3736 20.7059 151 " " " " A 2 0 0 "TYR " " C  " " " 6 0 1 C2 
    1181 23 9.75626 13.2733 21.2437 151 " " " " A 70 0 0 "TYR " " O  " " " 8 0 1 C2 
    1182 14 6.73136 11.9973 20.9703 151 " " " " A 2 0 0 "TYR " " CB " " " 6 0 1 C2 
    1183 14 7.65472 10.7411 20.7198 151 " " " " A 2 0 0 "TYR " " CG " " " 6 0 1 C2 
    1184 14 8.08723 10.0251 21.8845 151 " " " " A 2 0 0 "TYR " " CD1" " " 6 0 1 C2 
    1185 14 8.189 10.4653 19.4303 151 " " " " A 2 0 0 "TYR " " CD2" " " 6 0 1 C2 
    1186 14 9.05009 9.04015 21.6955 151 " " " " A 2 0 0 "TYR " " CE1" " " 6 0 1 C2 
    1187 14 9.10332 9.49439 19.2544 151 " " " " A 2 0 0 "TYR " " CE2" " " 6 0 1 C2 
    1188 14 9.60759 8.82487 20.435 151 " " " " A 2 0 0 "TYR " " CZ " " " 6 0 1 C2 
    1189 23 10.6724 7.99985 20.4714 151 " " " " A 70 0 0 "TYR " " OH " " " 8 0 1 C2 
    1190 40 8.52227 13.8687 19.499 152 " " " " A 43 0 0 "GLN " " N  " " " 7 0 1 C2 
    1191 14 9.61417 13.934 18.5011 152 " " " " A 2 0 0 "GLN " " CA " " " 6 0 1 C2 
    1192 14 10.7406 14.8701 18.8597 152 " " " " A 2 0 0 "GLN " " C  " " " 6 0 1 C2 
    1193 23 11.8724 14.5988 18.4663 152 " " " " A 70 0 0 "GLN " " O  " " " 8 0 1 C2 
    1194 14 9.09788 14.4314 17.1171 152 " " " " A 2 0 0 "GLN " " CB " " " 6 0 1 C2 
    1195 14 8.28747 13.2746 16.4128 152 " " " " A 2 0 0 "GLN " " CG " " " 6 0 1 C2 
    1196 14 9.14416 12.2061 15.7585 152 " " " " A 2 0 0 "GLN " " CD " " " 6 0 1 C2 
    1197 23 8.56049 11.3397 15.1295 152 " " " " A 70 0 0 "GLN " " OE1" " " 8 0 1 C2 
    1198 40 10.4922 12.1857 15.936 152 " " " " A 43 0 0 "GLN " " NE2" " " 7 0 1 C2 
    1199 40 10.4657 15.9393 19.6396 153 " " " " A 43 0 0 "VAL " " N  " " " 7 0 1 C2 
    1200 14 11.4287 16.8434 20.156 153 " " " " A 2 0 0 "VAL " " CA " " " 6 0 1 C2 
    1201 14 12.1914 16.3491 21.4044 153 " " " " A 2 0 0 "VAL " " C  " " " 6 0 1 C2 
    1202 23 13.1388 17.0115 21.7936 153 " " " " A 70 0 0 "VAL " " O  " " " 8 0 1 C2 
    1203 14 10.8246 18.2551 20.3683 153 " " " " A 2 0 0 "VAL " " CB " " " 6 0 1 C2 
    1204 14 10.3724 18.8684 19.0521 153 " " " " A 2 0 0 "VAL " " CG1" " " 6 0 1 C2 
    1205 14 9.57575 18.339 21.3513 153 " " " " A 2 0 0 "VAL " " CG2" " " 6 0 1 C2 
    1206 40 11.7429 15.2687 22.1219 154 " " " " A 43 0 0 "VAL " " N  " " " 7 0 1 C2 
    1207 14 12.5205 14.6067 23.2318 154 " " " " A 2 0 0 "VAL " " CA " " " 6 0 1 C2 
    1208 14 12.9884 13.1906 22.8701 154 " " " " A 2 0 0 "VAL " " C  " " " 6 0 1 C2 
    1209 23 13.7934 12.7001 23.5776 154 " " " " A 70 0 0 "VAL " " O  " " " 8 0 1 C2 
    1210 14 11.8431 14.787 24.6087 154 " " " " A 2 0 0 "VAL " " CB " " " 6 0 1 C2 
    1211 14 11.539 16.1962 25.0015 154 " " " " A 2 0 0 "VAL " " CG1" " " 6 0 1 C2 
    1212 14 10.5186 13.9624 24.6284 154 " " " " A 2 0 0 "VAL " " CG2" " " 6 0 1 C2 
    1213 40 12.4834 12.5577 21.7577 155 " " " " A 43 0 0 "GLU " " N  " " " 7 0 1 C2 
    1214 14 13.0876 11.3451 21.0754 155 " " " " A 2 0 0 "GLU " " CA " " " 6 0 1 C2 
    1215 14 14.5878 11.2884 21.1607 155 " " " " A 2 0 0 "GLU " " C  " " " 6 0 1 C2 
    1216 23 15.0753 10.2767 21.6963 155 " " " " A 70 0 0 "GLU " " O  " " " 8 0 1 C2 
    1217 14 12.5241 11.0102 19.7139 155 " " " " A 2 0 0 "GLU " " CB " " " 6 0 1 C2 
    1218 14 13.1039 9.82077 18.8899 155 " " " " A 2 0 0 "GLU " " CG " " " 6 0 1 C2 
    1219 14 14.2214 10.2014 17.9391 155 " " " " A 2 0 0 "GLU " " CD " " " 6 0 1 C2 
    1220 23 14.0349 11.2399 17.254 155 " " " " A 70 0 0 "GLU " " OE1" " " 8 0 1 C2 
    1221 23 15.1597 9.43036 17.7476 155 " " " " A 70 0 0 "GLU " " OE2" " " 8 0 1 C2 
    1222 40 15.42 12.2616 20.6217 156 " " " " A 43 0 0 "PRO " " N  " " " 7 0 1 C2 
    1223 14 16.8972 12.2117 20.7393 156 " " " " A 2 0 0 "PRO " " CA " " " 6 0 1 C2 
    1224 14 17.4486 12.4875 22.1067 156 " " " " A 2 0 0 "PRO " " C  " " " 6 0 1 C2 
    1225 23 18.5612 12.0422 22.4289 156 " " " " A 70 0 0 "PRO " " O  " " " 8 0 1 C2 
    1226 14 17.4791 13.2566 19.651 156 " " " " A 2 0 0 "PRO " " CB " " " 6 0 1 C2 
    1227 14 16.2635 14.1823 19.3857 156 " " " " A 2 0 0 "PRO " " CG " " " 6 0 1 C2 
    1228 14 15.0102 13.3609 19.7253 156 " " " " A 2 0 0 "PRO " " CD " " " 6 0 1 C2 
    1229 40 16.774 13.4263 22.8958 157 " " " " A 43 0 0 "GLU " " N  " " " 7 0 1 C2 
    1230 14 17.1811 13.9937 24.1375 157 " " " " A 2 0 0 "GLU " " CA " " " 6 0 1 C2 
    1231 14 17.0938 12.9401 25.2577 157 " " " " A 2 0 0 "GLU " " C  " " " 6 0 1 C2 
    1232 23 17.9676 12.8422 26.0683 157 " " " " A 70 0 0 "GLU " " O  " " " 8 0 1 C2 
    1233 14 16.4025 15.2718 24.4101 157 " " " " A 2 0 0 "GLU " " CB " " " 6 0 1 C2 
    1234 14 16.9549 16.1438 25.5097 157 " " " " A 2 0 0 "GLU " " CG " " " 6 0 1 C2 
    1235 14 16.0093 17.2052 25.9843 157 " " " " A 2 0 0 "GLU " " CD " " " 6 0 1 C2 
    1236 23 16.5336 18.1093 26.6517 157 " " " " A 70 0 0 "GLU " " OE1" " " 8 0 1 C2 
    1237 23 14.7804 17.1368 25.7944 157 " " " " A 70 0 0 "GLU " " OE2" " " 8 0 1 C2 
    1238 40 15.9888 12.0855 25.2323 158 " " " " A 43 0 0 "LEU " " N  " " " 7 0 1 C2 
    1239 14 15.7709 10.8884 26.123 158 " " " " A 2 0 0 "LEU " " CA " " " 6 0 1 C2 
    1240 14 16.9958 9.94555 26.1048 158 " " " " A 2 0 0 "LEU " " C  " " " 6 0 1 C2 
    1241 23 17.3028 9.36199 27.1191 158 " " " " A 70 0 0 "LEU " " O  " " " 8 0 1 C2 
    1242 14 14.5658 10.1794 25.6317 158 " " " " A 2 0 0 "LEU " " CB " " " 6 0 1 C2 
    1243 14 13.2559 10.6801 26.2246 158 " " " " A 2 0 0 "LEU " " CG " " " 6 0 1 C2 
    1244 14 12.1389 10.034 25.4471 158 " " " " A 2 0 0 "LEU " " CD1" " " 6 0 1 C2 
    1245 14 13.0726 10.4003 27.7728 158 " " " " A 2 0 0 "LEU " " CD2" " " 6 0 1 C2 
    1246 40 17.7413 9.79498 24.9859 159 " " " " A 43 0 0 "GLN " " N  " " " 7 0 1 C2 
    1247 14 18.7299 8.74086 24.7132 159 " " " " A 2 0 0 "GLN " " CA " " " 6 0 1 C2 
    1248 14 20.0286 8.88033 25.6217 159 " " " " A 2 0 0 "GLN " " C  " " " 6 0 1 C2 
    1249 23 20.642 7.95905 26.0619 159 " " " " A 70 0 0 "GLN " " O  " " " 8 0 1 C2 
    1250 14 19.2796 8.83474 23.2559 159 " " " " A 2 0 0 "GLN " " CB " " " 6 0 1 C2 
    1251 14 18.268 8.68458 22.1121 159 " " " " A 2 0 0 "GLN " " CG " " " 6 0 1 C2 
    1252 14 17.3539 7.46557 21.9371 159 " " " " A 2 0 0 "GLN " " CD " " " 6 0 1 C2 
    1253 23 17.6293 6.3456 22.2971 159 " " " " A 70 0 0 "GLN " " OE1" " " 8 0 1 C2 
    1254 40 16.2869 7.63003 21.0995 159 " " " " A 43 0 0 "GLN " " NE2" " " 7 0 1 C2 
    1255 40 20.2043 10.1718 25.9912 160 " " " " A 43 0 0 "GLN " " N  " " " 7 0 1 C2 
    1256 14 21.3273 10.5649 26.8047 160 " " " " A 2 0 0 "GLN " " CA " " " 6 0 1 C2 
    1257 14 21.2453 10.2161 28.3224 160 " " " " A 2 0 0 "GLN " " C  " " " 6 0 1 C2 
    1258 23 22.2587 10.1743 28.9633 160 " " " " A 70 0 0 "GLN " " O  " " " 8 0 1 C2 
    1259 14 21.5585 12.091 26.6581 160 " " " " A 2 0 0 "GLN " " CB " " " 6 0 1 C2 
    1260 14 21.7913 12.4929 25.2168 160 " " " " A 2 0 0 "GLN " " CG " " " 6 0 1 C2 
    1261 14 23.2378 12.1657 24.7271 160 " " " " A 2 0 0 "GLN " " CD " " " 6 0 1 C2 
    1262 23 24.2459 12.4172 25.4509 160 " " " " A 70 0 0 "GLN " " OE1" " " 8 0 1 C2 
    1263 40 23.3689 11.6286 23.495 160 " " " " A 43 0 0 "GLN " " NE2" " " 7 0 1 C2 
    1264 40 20.0887 9.69287 28.7526 161 " " " " A 43 0 0 "VAL " " N  " " " 7 0 1 C2 
    1265 14 19.8025 9.17744 30.0874 161 " " " " A 2 0 0 "VAL " " CA " " " 6 0 1 C2 
    1266 14 20.6068 7.87389 30.3515 161 " " " " A 2 0 0 "VAL " " C  " " " 6 0 1 C2 
    1267 23 20.9995 7.6156 31.4784 161 " " " " A 70 0 0 "VAL " " O  " " " 8 0 1 C2 
    1268 14 18.2435 9.02371 30.2048 161 " " " " A 2 0 0 "VAL " " CB " " " 6 0 1 C2 
    1269 14 17.7262 8.35724 31.4522 161 " " " " A 2 0 0 "VAL " " CG1" " " 6 0 1 C2 
    1270 14 17.4753 10.3007 29.8847 161 " " " " A 2 0 0 "VAL " " CG2" " " 6 0 1 C2 
    1271 40 20.7449 7.047 29.2766 162 " " " " A 43 0 0 "ASN " " N  " " " 7 0 1 C2 
    1272 14 21.5215 5.84384 29.1732 162 " " " " A 2 0 0 "ASN " " CA " " " 6 0 1 C2 
    1273 14 22.614 5.96168 28.1353 162 " " " " A 2 0 0 "ASN " " C  " " " 6 0 1 C2 
    1274 23 23.0717 4.94779 27.4471 162 " " " " A 70 0 0 "ASN " " O  " " " 8 0 1 C2 
    1275 14 20.4572 4.805 28.8834 162 " " " " A 2 0 0 "ASN " " CB " " " 6 0 1 C2 
    1276 14 21.0368 3.39551 28.8798 162 " " " " A 2 0 0 "ASN " " CG " " " 6 0 1 C2 
    1277 23 21.2989 2.81177 29.9698 162 " " " " A 70 0 0 "ASN " " OD1" " " 8 0 1 C2 
    1278 40 21.1846 2.85362 27.6633 162 " " " " A 43 0 0 "ASN " " ND2" " " 7 0 1 C2 
    1279 40 23.1805 7.16674 27.9899 163 " " " " A 43 0 0 "GLY " " N  " " " 7 0 1 C2 
    1280 14 24.4652 7.33658 27.3469 163 " " " " A 2 0 0 "GLY " " CA " " " 6 0 1 C2 
    1281 14 24.4782 7.37007 25.8116 163 " " " " A 2 0 0 "GLY " " C  " " " 6 0 1 C2 
    1282 23 25.5173 7.21393 25.1339 163 " " " " A 70 0 0 "GLY " " O  " " " 8 0 1 C2 
    1283 40 23.3458 7.5867 25.1533 164 " " " " A 43 0 0 "GLY " " N  " " " 7 0 1 C2 
    1284 14 23.1325 7.87419 23.6625 164 " " " " A 2 0 0 "GLY " " CA " " " 6 0 1 C2 
    1285 14 22.3369 6.78894 22.9253 164 " " " " A 2 0 0 "GLY " " C  " " " 6 0 1 C2 
    1286 23 22.0489 6.96969 21.7708 164 " " " " A 70 0 0 "GLY " " O  " " " 8 0 1 C2 
    1287 40 21.8057 5.88123 23.6738 165 " " " " A 43 0 0 "ASP " " N  " " " 7 0 1 C2 
    1288 14 20.786 4.94021 23.275 165 " " " " A 2 0 0 "ASP " " CA " " " 6 0 1 C2 
    1289 14 19.8933 4.53378 24.4625 165 " " " " A 2 0 0 "ASP " " C  " " " 6 0 1 C2 
    1290 23 20.4062 4.09402 25.4622 165 " " " " A 70 0 0 "ASP " " O  " " " 8 0 1 C2 
    1291 14 21.4615 3.70298 22.5061 165 " " " " A 2 0 0 "ASP " " CB " " " 6 0 1 C2 
    1292 14 20.4338 2.70371 21.9028 165 " " " " A 2 0 0 "ASP " " CG " " " 6 0 1 C2 
    1293 23 19.8397 2.9427 20.8648 165 " " " " A 70 0 0 "ASP " " OD1" " " 8 0 1 C2 
    1294 23 20.1889 1.60902 22.4907 165 " " " " A 70 0 0 "ASP " " OD2" " " 8 0 1 C2 
    1295 40 18.5947 4.42204 24.3514 166 " " " " A 43 0 0 "ILE " " N  " " " 7 0 1 C2 
    1296 14 17.6349 3.83305 25.301 166 " " " " A 2 0 0 "ILE " " CA " " " 6 0 1 C2 
    1297 14 16.6166 2.92662 24.4307 166 " " " " A 2 0 0 "ILE " " C  " " " 6 0 1 C2 
    1298 23 16.3433 3.29319 23.2992 166 " " " " A 70 0 0 "ILE " " O  " " " 8 0 1 C2 
    1299 14 16.9745 4.86205 26.2036 166 " " " " A 2 0 0 "ILE " " CB " " " 6 0 1 C2 
    1300 14 16.2589 4.25391 27.4326 166 " " " " A 2 0 0 "ILE " " CG1" " " 6 0 1 C2 
    1301 14 16.085 5.8482 25.4434 166 " " " " A 2 0 0 "ILE " " CG2" " " 6 0 1 C2 
    1302 14 15.982 5.18902 28.6443 166 " " " " A 2 0 0 "ILE " " CD1" " " 6 0 1 C2 
    1303 40 15.9482 1.9555 25.0743 167 " " " " A 43 0 0 "ARG " " N  " " " 7 0 1 C2 
    1304 14 14.8419 1.20725 24.5393 167 " " " " A 2 0 0 "ARG " " CA " " " 6 0 1 C2 
    1305 14 13.4788 1.84042 24.9215 167 " " " " A 2 0 0 "ARG " " C  " " " 6 0 1 C2 
    1306 23 12.937 1.57279 26.0417 167 " " " " A 70 0 0 "ARG " " O  " " " 8 0 1 C2 
    1307 14 15.0977 -0.161935 25.1391 167 " " " " A 2 0 0 "ARG " " CB " " " 6 0 1 C2 
    1308 14 14.1533 -1.21637 24.5962 167 " " " " A 2 0 0 "ARG " " CG " " " 6 0 1 C2 
    1309 14 14.5341 -2.64258 25.0681 167 " " " " A 2 0 0 "ARG " " CD " " " 6 0 1 C2 
    1310 40 13.5681 -3.63711 24.5873 167 " " " " A 43 0 0 "ARG " " NE " " " 7 0 1 C2 
    1311 14 13.4921 -4.90956 24.9714 167 " " " " A 2 0 0 "ARG " " CZ " " " 6 0 1 C2 
    1312 40 14.4253 -5.48214 25.7051 167 " " " " A 43 0 0 "ARG " " NH1" " " 7 0 1 C2 
    1313 40 12.399 -5.63513 24.7197 167 " " " " A 43 0 0 "ARG " " NH2" " " 7 0 1 C2 
    1314 40 12.8638 2.58202 23.9749 168 " " " " A 43 0 0 "LEU " " N  " " " 7 0 1 C2 
    1315 14 11.5213 3.19925 24.1312 168 " " " " A 2 0 0 "LEU " " CA " " " 6 0 1 C2 
    1316 14 10.4495 2.36297 23.4966 168 " " " " A 2 0 0 "LEU " " C  " " " 6 0 1 C2 
    1317 23 10.6728 2.01993 22.3578 168 " " " " A 70 0 0 "LEU " " O  " " " 8 0 1 C2 
    1318 14 11.4588 4.57858 23.455 168 " " " " A 2 0 0 "LEU " " CB " " " 6 0 1 C2 
    1319 14 12.5443 5.59207 23.7456 168 " " " " A 2 0 0 "LEU " " CG " " " 6 0 1 C2 
    1320 14 12.3225 6.84211 22.9612 168 " " " " A 2 0 0 "LEU " " CD1" " " 6 0 1 C2 
    1321 14 12.5975 5.915 25.3039 168 " " " " A 2 0 0 "LEU " " CD2" " " 6 0 1 C2 
    1322 40 9.29198 2.18105 24.1986 169 " " " " A 43 0 0 "ALA " " N  " " " 7 0 1 C2 
    1323 14 8.06075 1.59828 23.7203 169 " " " " A 2 0 0 "ALA " " CA " " " 6 0 1 C2 
    1324 14 6.89831 2.61767 23.9597 169 " " " " A 2 0 0 "ALA " " C  " " " 6 0 1 C2 
    1325 23 7.0887 3.64627 24.6399 169 " " " " A 70 0 0 "ALA " " O  " " " 8 0 1 C2 
    1326 14 7.90907 0.310717 24.5874 169 " " " " A 2 0 0 "ALA " " CB " " " 6 0 1 C2 
    1327 40 5.71708 2.15842 23.5589 170 " " " " A 43 0 0 "GLY " " N  " " " 7 0 1 C2 
    1328 14 4.40734 2.82913 23.7486 170 " " " " A 2 0 0 "GLY " " CA " " " 6 0 1 C2 
    1329 14 4.00493 3.35816 22.3742 170 " " " " A 2 0 0 "GLY " " C  " " " 6 0 1 C2 
    1330 23 4.61558 3.0375 21.3313 170 " " " " A 70 0 0 "GLY " " O  " " " 8 0 1 C2 
    1331 40 3.09798 4.30546 22.3932 171 " " " " A 43 0 0 "LEU " " N  " " " 7 0 1 C2 
    1332 14 2.33579 4.66045 21.2202 171 " " " " A 2 0 0 "LEU " " CA " " " 6 0 1 C2 
    1333 14 3.01518 5.60251 20.3148 171 " " " " A 2 0 0 "LEU " " C  " " " 6 0 1 C2 
    1334 23 2.93477 5.40871 19.0797 171 " " " " A 70 0 0 "LEU " " O  " " " 8 0 1 C2 
    1335 14 1.0167 5.21689 21.8195 171 " " " " A 2 0 0 "LEU " " CB " " " 6 0 1 C2 
    1336 14 0.118324 4.11144 22.3941 171 " " " " A 2 0 0 "LEU " " CG " " " 6 0 1 C2 
    1337 14 -0.959145 4.59605 23.3502 171 " " " " A 2 0 0 "LEU " " CD1" " " 6 0 1 C2 
    1338 14 -0.563908 3.2837 21.286 171 " " " " A 2 0 0 "LEU " " CD2" " " 6 0 1 C2 
    1339 40 3.776 6.55617 20.8746 172 " " " " A 43 0 0 "ASN " " N  " " " 7 0 1 C2 
    1340 14 4.52794 7.56909 20.1629 172 " " " " A 2 0 0 "ASN " " CA " " " 6 0 1 C2 
    1341 14 5.82353 6.97026 19.5259 172 " " " " A 2 0 0 "ASN " " C  " " " 6 0 1 C2 
    1342 23 6.09704 7.25148 18.317 172 " " " " A 70 0 0 "ASN " " O  " " " 8 0 1 C2 
    1343 14 4.7301 8.79262 21.0895 172 " " " " A 2 0 0 "ASN " " CB " " " 6 0 1 C2 
    1344 14 3.44812 9.47377 21.3128 172 " " " " A 2 0 0 "ASN " " CG " " " 6 0 1 C2 
    1345 23 2.97508 10.2839 20.5108 172 " " " " A 70 0 0 "ASN " " OD1" " " 8 0 1 C2 
    1346 40 2.85659 9.2714 22.4317 172 " " " " A 43 0 0 "ASN " " ND2" " " 7 0 1 C2 
    1347 40 6.63869 6.16826 20.1923 173 " " " " A 43 0 0 "PRO " " N  " " " 7 0 1 C2 
    1348 14 7.71479 5.47132 19.4154 173 " " " " A 2 0 0 "PRO " " CA " " " 6 0 1 C2 
    1349 14 7.24718 4.37377 18.4026 173 " " " " A 2 0 0 "PRO " " C  " " " 6 0 1 C2 
    1350 23 7.95653 3.95999 17.5073 173 " " " " A 70 0 0 "PRO " " O  " " " 8 0 1 C2 
    1351 14 8.745 5.07334 20.4128 173 " " " " A 2 0 0 "PRO " " CB " " " 6 0 1 C2 
    1352 14 8.01998 4.84205 21.6933 173 " " " " A 2 0 0 "PRO " " CG " " " 6 0 1 C2 
    1353 14 6.86202 5.87195 21.5996 173 " " " " A 2 0 0 "PRO " " CD " " " 6 0 1 C2 
    1354 40 6.04927 3.87342 18.5042 174 " " " " A 43 0 0 "LEU " " N  " " " 7 0 1 C2 
    1355 14 5.41468 2.90048 17.5917 174 " " " " A 2 0 0 "LEU " " CA " " " 6 0 1 C2 
    1356 14 5.04439 3.67058 16.2902 174 " " " " A 2 0 0 "LEU " " C  " " " 6 0 1 C2 
    1357 23 5.44238 3.27493 15.1682 174 " " " " A 70 0 0 "LEU " " O  " " " 8 0 1 C2 
    1358 14 4.081 2.13323 18.0618 174 " " " " A 2 0 0 "LEU " " CB " " " 6 0 1 C2 
    1359 14 3.94034 0.711359 17.4961 174 " " " " A 2 0 0 "LEU " " CG " " " 6 0 1 C2 
    1360 14 5.06491 -0.312502 17.8927 174 " " " " A 2 0 0 "LEU " " CD1" " " 6 0 1 C2 
    1361 14 2.55558 0.126948 17.8018 174 " " " " A 2 0 0 "LEU " " CD2" " " 6 0 1 C2 
    1362 40 4.54223 4.91721 16.3253 175 " " " " A 43 0 0 "ALA " " N  " " " 7 0 1 C2 
    1363 14 4.20257 5.84641 15.359 175 " " " " A 2 0 0 "ALA " " CA " " " 6 0 1 C2 
    1364 14 5.44814 6.43317 14.6819 175 " " " " A 2 0 0 "ALA " " C  " " " 6 0 1 C2 
    1365 23 5.66065 6.42287 13.4376 175 " " " " A 70 0 0 "ALA " " O  " " " 8 0 1 C2 
    1366 14 3.44481 7.03878 16.0117 175 " " " " A 2 0 0 "ALA " " CB " " " 6 0 1 C2 
    1367 40 6.44364 6.81999 15.4812 176 " " " " A 43 0 0 "SER " " N  " " " 7 0 1 C2 
    1368 14 7.77951 7.33694 15.1442 176 " " " " A 2 0 0 "SER " " CA " " " 6 0 1 C2 
    1369 14 8.53993 6.23085 14.3564 176 " " " " A 2 0 0 "SER " " C  " " " 6 0 1 C2 
    1370 23 9.23718 6.64837 13.4308 176 " " " " A 70 0 0 "SER " " O  " " " 8 0 1 C2 
    1371 14 8.47257 7.93609 16.3244 176 " " " " A 2 0 0 "SER " " CB " " " 6 0 1 C2 
    1372 23 9.61203 8.55462 15.8 176 " " " " A 70 0 0 "SER " " OG " " " 8 0 1 C2 
    1373 40 8.37406 4.91384 14.5815 177 " " " " A 43 0 0 "GLU " " N  " " " 7 0 1 C2 
    1374 14 9.04311 3.81943 13.9149 177 " " " " A 2 0 0 "GLU " " CA " " " 6 0 1 C2 
    1375 14 8.37666 3.48743 12.5978 177 " " " " A 2 0 0 "GLU " " C  " " " 6 0 1 C2 
    1376 23 9.07151 3.10957 11.6258 177 " " " " A 70 0 0 "GLU " " O  " " " 8 0 1 C2 
    1377 14 8.99556 2.50432 14.7281 177 " " " " A 2 0 0 "GLU " " CB " " " 6 0 1 C2 
    1378 14 9.95368 1.44913 14.3386 177 " " " " A 2 0 0 "GLU " " CG " " " 6 0 1 C2 
    1379 14 11.382 1.7574 14.5321 177 " " " " A 2 0 0 "GLU " " CD " " " 6 0 1 C2 
    1380 23 12.1415 0.79801 14.2371 177 " " " " A 70 0 0 "GLU " " OE1" " " 8 0 1 C2 
    1381 23 11.7546 2.90957 14.8283 177 " " " " A 70 0 0 "GLU " " OE2" " " 8 0 1 C2 
    1382 40 7.06206 3.62678 12.5846 178 " " " " A 43 0 0 "LEU " " N  " " " 7 0 1 C2 
    1383 14 6.17265 3.44016 11.4351 178 " " " " A 2 0 0 "LEU " " CA " " " 6 0 1 C2 
    1384 14 6.18921 4.58723 10.4735 178 " " " " A 2 0 0 "LEU " " C  " " " 6 0 1 C2 
    1385 23 6.10052 4.3779 9.27688 178 " " " " A 70 0 0 "LEU " " O  " " " 8 0 1 C2 
    1386 14 4.71476 3.30451 12.001 178 " " " " A 2 0 0 "LEU " " CB " " " 6 0 1 C2 
    1387 14 3.52643 3.09975 11.0104 178 " " " " A 2 0 0 "LEU " " CG " " " 6 0 1 C2 
    1388 14 3.80856 1.72952 10.1748 178 " " " " A 2 0 0 "LEU " " CD1" " " 6 0 1 C2 
    1389 14 2.17951 3.09528 11.7585 178 " " " " A 2 0 0 "LEU " " CD2" " " 6 0 1 C2 
    1390 40 6.40486 5.83895 10.9334 179 " " " " A 43 0 0 "THR " " N  " " " 7 0 1 C2 
    1391 14 6.85769 6.8574 9.95249 179 " " " " A 2 0 0 "THR " " CA " " " 6 0 1 C2 
    1392 14 8.31262 6.62432 9.49415 179 " " " " A 2 0 0 "THR " " C  " " " 6 0 1 C2 
    1393 23 8.5252 6.55884 8.29143 179 " " " " A 70 0 0 "THR " " O  " " " 8 0 1 C2 
    1394 14 6.60842 8.27676 10.6928 179 " " " " A 2 0 0 "THR " " CB " " " 6 0 1 C2 
    1395 23 7.18059 8.21652 11.9899 179 " " " " A 70 0 0 "THR " " OG1" " " 8 0 1 C2 
    1396 14 5.12196 8.64065 11.0099 179 " " " " A 2 0 0 "THR " " CG2" " " 6 0 1 C2 
    1397 40 9.2318 6.45516 10.446 180 " " " " A 43 0 0 "GLY " " N  " " " 7 0 1 C2 
    1398 14 10.6916 6.36045 10.3262 180 " " " " A 2 0 0 "GLY " " CA " " " 6 0 1 C2 
    1399 14 11.0907 5.43813 9.22266 180 " " " " A 2 0 0 "GLY " " C  " " " 6 0 1 C2 
    1400 23 12.0139 5.8349 8.43777 180 " " " " A 70 0 0 "GLY " " O  " " " 8 0 1 C2 
    1401 40 10.5404 4.23965 9.25781 181 " " " " A 43 0 0 "THR " " N  " " " 7 0 1 C2 
    1402 14 10.7351 3.15958 8.30457 181 " " " " A 2 0 0 "THR " " CA " " " 6 0 1 C2 
    1403 14 10.4623 3.56965 6.84458 181 " " " " A 2 0 0 "THR " " C  " " " 6 0 1 C2 
    1404 23 11.3211 3.39114 5.96845 181 " " " " A 70 0 0 "THR " " O  " " " 8 0 1 C2 
    1405 14 9.92446 1.86398 8.75826 181 " " " " A 2 0 0 "THR " " CB " " " 6 0 1 C2 
    1406 23 10.3461 0.770922 8.00585 181 " " " " A 70 0 0 "THR " " OG1" " " 8 0 1 C2 
    1407 14 8.43106 1.95611 8.53639 181 " " " " A 2 0 0 "THR " " CG2" " " 6 0 1 C2 
    1408 40 9.31104 4.15968 6.59552 182 " " " " A 43 0 0 "ILE " " N  " " " 7 0 1 C2 
    1409 14 8.95593 4.66623 5.2338 182 " " " " A 2 0 0 "ILE " " CA " " " 6 0 1 C2 
    1410 14 9.89903 5.79026 4.81689 182 " " " " A 2 0 0 "ILE " " C  " " " 6 0 1 C2 
    1411 23 10.1706 5.93797 3.68665 182 " " " " A 70 0 0 "ILE " " O  " " " 8 0 1 C2 
    1412 14 7.53283 5.22559 5.20305 182 " " " " A 2 0 0 "ILE " " CB " " " 6 0 1 C2 
    1413 14 6.53624 4.31845 5.9566 182 " " " " A 2 0 0 "ILE " " CG1" " " 6 0 1 C2 
    1414 14 7.03879 5.40966 3.74137 182 " " " " A 2 0 0 "ILE " " CG2" " " 6 0 1 C2 
    1415 14 5.08307 4.71536 5.98878 182 " " " " A 2 0 0 "ILE " " CD1" " " 6 0 1 C2 
    1416 40 10.3585 6.61649 5.78209 183 " " " " A 43 0 0 "GLY " " N  " " " 7 0 1 C2 
    1417 14 11.3521 7.64064 5.50746 183 " " " " A 2 0 0 "GLY " " CA " " " 6 0 1 C2 
    1418 14 12.7535 7.01827 5.07517 183 " " " " A 2 0 0 "GLY " " C  " " " 6 0 1 C2 
    1419 23 13.4245 7.63808 4.26065 183 " " " " A 70 0 0 "GLY " " O  " " " 8 0 1 C2 
    1420 40 13.0808 5.76587 5.43287 184 " " " " A 43 0 0 "GLU " " N  " " " 7 0 1 C2 
    1421 14 14.3422 5.07477 5.16184 184 " " " " A 2 0 0 "GLU " " CA " " " 6 0 1 C2 
    1422 14 14.276 4.43614 3.74338 184 " " " " A 2 0 0 "GLU " " C  " " " 6 0 1 C2 
    1423 23 15.2798 4.59374 3.01863 184 " " " " A 70 0 0 "GLU " " O  " " " 8 0 1 C2 
    1424 14 14.5951 3.98557 6.16785 184 " " " " A 2 0 0 "GLU " " CB " " " 6 0 1 C2 
    1425 14 16.0467 3.43139 6.11442 184 " " " " A 2 0 0 "GLU " " CG " " " 6 0 1 C2 
    1426 14 17.0871 4.30314 6.62371 184 " " " " A 2 0 0 "GLU " " CD " " " 6 0 1 C2 
    1427 23 18.2442 4.19091 6.22449 184 " " " " A 70 0 0 "GLU " " OE1" " " 8 0 1 C2 
    1428 23 16.8263 5.1909 7.48629 184 " " " " A 70 0 0 "GLU " " OE2" " " 8 0 1 C2 
    1429 40 13.1228 3.86191 3.40787 185 " " " " A 43 0 0 "ASP " " N  " " " 7 0 1 C2 
    1430 14 12.901 3.36105 2.06527 185 " " " " A 2 0 0 "ASP " " CA " " " 6 0 1 C2 
    1431 14 12.9072 4.50255 1.02884 185 " " " " A 2 0 0 "ASP " " C  " " " 6 0 1 C2 
    1432 23 13.4574 4.40689 -0.00911859 185 " " " " A 70 0 0 "ASP " " O  " " " 8 0 1 C2 
    1433 14 11.4242 2.77304 1.9836 185 " " " " A 2 0 0 "ASP " " CB " " " 6 0 1 C2 
    1434 14 11.2804 1.53605 2.91627 185 " " " " A 2 0 0 "ASP " " CG " " " 6 0 1 C2 
    1435 23 12.1907 0.722639 2.97663 185 " " " " A 70 0 0 "ASP " " OD1" " " 8 0 1 C2 
    1436 23 10.1768 1.2643 3.43924 185 " " " " A 70 0 0 "ASP " " OD2" " " 8 0 1 C2 
    1437 40 12.2496 5.62148 1.39768 186 " " " " A 43 0 0 "GLN " " N  " " " 7 0 1 C2 
    1438 14 12.1835 6.85348 0.563094 186 " " " " A 2 0 0 "GLN " " CA " " " 6 0 1 C2 
    1439 14 13.4937 7.52016 0.320277 186 " " " " A 2 0 0 "GLN " " C  " " " 6 0 1 C2 
    1440 23 13.644 8.14557 -0.752416 186 " " " " A 70 0 0 "GLN " " O  " " " 8 0 1 C2 
    1441 14 11.0682 7.83165 1.0789 186 " " " " A 2 0 0 "GLN " " CB " " " 6 0 1 C2 
    1442 14 9.53761 7.26886 0.941225 186 " " " " A 2 0 0 "GLN " " CG " " " 6 0 1 C2 
    1443 14 8.48921 8.20531 1.49056 186 " " " " A 2 0 0 "GLN " " CD " " " 6 0 1 C2 
    1444 23 7.3281 7.86288 1.68838 186 " " " " A 70 0 0 "GLN " " OE1" " " 8 0 1 C2 
    1445 40 8.79312 9.48149 1.76856 186 " " " " A 43 0 0 "GLN " " NE2" " " 7 0 1 C2 
    1446 40 14.4255 7.48573 1.26138 187 " " " " A 43 0 0 "LYS " " N  " " " 7 0 1 C2 
    1447 14 15.8083 7.99611 1.21852 187 " " " " A 2 0 0 "LYS " " CA " " " 6 0 1 C2 
    1448 14 16.5732 7.01756 0.402178 187 " " " " A 2 0 0 "LYS " " C  " " " 6 0 1 C2 
    1449 23 17.3134 7.40192 -0.462854 187 " " " " A 70 0 0 "LYS " " O  " " " 8 0 1 C2 
    1450 14 16.2913 8.01516 2.72389 187 " " " " A 2 0 0 "LYS " " CB " " " 6 0 1 C2 
    1451 14 17.7546 8.49165 2.81917 187 " " " " A 2 0 0 "LYS " " CG " " " 6 0 1 C2 
    1452 14 18.1947 8.83038 4.31083 187 " " " " A 2 0 0 "LYS " " CD " " " 6 0 1 C2 
    1453 14 18.1039 7.63132 5.38019 187 " " " " A 2 0 0 "LYS " " CE " " " 6 0 1 C2 
    1454 40 19.2911 6.70933 5.35702 187 " " " " A 43 0 0 "LYS " " NZ " " " 7 0 1 C2 
    1455 40 16.4831 5.65435 0.619803 188 " " " " A 43 0 0 "ARG " " N  " " " 7 0 1 C2 
    1456 14 17.1676 4.56941 -0.0455566 188 " " " " A 2 0 0 "ARG " " CA " " " 6 0 1 C2 
    1457 14 16.7739 4.51764 -1.50658 188 " " " " A 2 0 0 "ARG " " C  " " " 6 0 1 C2 
    1458 23 17.6165 4.40808 -2.36289 188 " " " " A 70 0 0 "ARG " " O  " " " 8 0 1 C2 
    1459 14 16.9695 3.22485 0.607378 188 " " " " A 2 0 0 "ARG " " CB " " " 6 0 1 C2 
    1460 14 17.6785 1.99581 0.00280234 188 " " " " A 2 0 0 "ARG " " CG " " " 6 0 1 C2 
    1461 14 17.619 0.595293 0.801566 188 " " " " A 2 0 0 "ARG " " CD " " " 6 0 1 C2 
    1462 40 16.233 -0.00082932 0.673678 188 " " " " A 43 0 0 "ARG " " NE " " " 7 0 1 C2 
    1463 14 15.3396 0.17494 1.66627 188 " " " " A 2 0 0 "ARG " " CZ " " " 6 0 1 C2 
    1464 40 14.1399 -0.311735 1.53106 188 " " " " A 43 0 0 "ARG " " NH1" " " 7 0 1 C2 
    1465 40 15.5979 0.810725 2.83601 188 " " " " A 43 0 0 "ARG " " NH2" " " 7 0 1 C2 
    1466 40 15.4868 4.73027 -1.81337 189 " " " " A 43 0 0 "ALA " " N  " " " 7 0 1 C2 
    1467 14 14.9555 5.01072 -3.1503 189 " " " " A 2 0 0 "ALA " " CA " " " 6 0 1 C2 
    1468 14 15.7556 5.99243 -4.02967 189 " " " " A 2 0 0 "ALA " " C  " " " 6 0 1 C2 
    1469 23 15.8962 5.75542 -5.22775 189 " " " " A 70 0 0 "ALA " " O  " " " 8 0 1 C2 
    1470 14 13.4772 5.43556 -3.11666 189 " " " " A 2 0 0 "ALA " " CB " " " 6 0 1 C2 
    1471 40 16.2621 7.10761 -3.45551 190 " " " " A 43 0 0 "GLU " " N  " " " 7 0 1 C2 
    1472 14 17.0702 8.08066 -4.2338 190 " " " " A 2 0 0 "GLU " " CA " " " 6 0 1 C2 
    1473 14 18.4509 7.59072 -4.72316 190 " " " " A 2 0 0 "GLU " " C  " " " 6 0 1 C2 
    1474 23 19.169 8.44188 -5.33635 190 " " " " A 70 0 0 "GLU " " O  " " " 8 0 1 C2 
    1475 14 17.1817 9.35763 -3.43831 190 " " " " A 2 0 0 "GLU " " CB " " " 6 0 1 C2 
    1476 14 15.8712 9.98787 -2.88009 190 " " " " A 2 0 0 "GLU " " CG " " " 6 0 1 C2 
    1477 14 15.2458 10.9643 -3.83247 190 " " " " A 2 0 0 "GLU " " CD " " " 6 0 1 C2 
    1478 23 14.0518 11.2359 -3.8805 190 " " " " A 70 0 0 "GLU " " OE1" " " 8 0 1 C2 
    1479 23 16.0618 11.5165 -4.59305 190 " " " " A 70 0 0 "GLU " " OE2" " " 8 0 1 C2 
    1480 40 18.7941 6.34054 -4.43641 191 " " " " A 43 0 0 "VAL " " N  " " " 7 0 1 C2 
    1481 14 19.9327 5.75267 -5.12081 191 " " " " A 2 0 0 "VAL " " CA " " " 6 0 1 C2 
    1482 14 19.6218 4.32698 -5.58327 191 " " " " A 2 0 0 "VAL " " C  " " " 6 0 1 C2 
    1483 23 20.2293 3.77587 -6.48326 191 " " " " A 70 0 0 "VAL " " O  " " " 8 0 1 C2 
    1484 14 21.2386 5.79055 -4.25821 191 " " " " A 2 0 0 "VAL " " CB " " " 6 0 1 C2 
    1485 14 21.9517 7.21711 -4.1136 191 " " " " A 2 0 0 "VAL " " CG1" " " 6 0 1 C2 
    1486 14 21.0896 5.12901 -2.85584 191 " " " " A 2 0 0 "VAL " " CG2" " " 6 0 1 C2 
    1487 40 18.7306 3.64687 -4.89828 192 " " " " A 43 0 0 "ALA " " N  " " " 7 0 1 C2 
    1488 14 18.3629 2.22445 -5.01216 192 " " " " A 2 0 0 "ALA " " CA " " " 6 0 1 C2 
    1489 14 17.0913 1.95479 -5.89259 192 " " " " A 2 0 0 "ALA " " C  " " " 6 0 1 C2 
    1490 23 16.721 0.776999 -6.11995 192 " " " " A 70 0 0 "ALA " " O  " " " 8 0 1 C2 
    1491 14 17.9579 1.79139 -3.6246 192 " " " " A 2 0 0 "ALA " " CB " " " 6 0 1 C2 
    1492 40 16.3258 2.9941 -6.30828 193 " " " " A 43 0 0 "ALA " " N  " " " 7 0 1 C2 
    1493 14 15.2068 2.71153 -7.19944 193 " " " " A 2 0 0 "ALA " " CA " " " 6 0 1 C2 
    1494 14 15.2773 3.8076 -8.32727 193 " " " " A 2 0 0 "ALA " " C  " " " 6 0 1 C2 
    1495 23 15.8242 3.55521 -9.42245 193 " " " " A 70 0 0 "ALA " " O  " " " 8 0 1 C2 
    1496 14 13.823 2.52947 -6.56948 193 " " " " A 2 0 0 "ALA " " CB " " " 6 0 1 C2 
    1497 40 14.8303 4.99843 -8.00875 194 " " " " A 43 0 0 "ILE " " N  " " " 7 0 1 C2 
    1498 14 14.6772 6.18826 -8.89627 194 " " " " A 2 0 0 "ILE " " CA " " " 6 0 1 C2 
    1499 14 15.7349 6.39559 -10.0103 194 " " " " A 2 0 0 "ILE " " C  " " " 6 0 1 C2 
    1500 23 15.3728 6.21918 -11.1529 194 " " " " A 70 0 0 "ILE " " O  " " " 8 0 1 C2 
    1501 14 14.2817 7.51086 -8.20687 194 " " " " A 2 0 0 "ILE " " CB " " " 6 0 1 C2 
    1502 14 13.3214 7.20818 -7.08996 194 " " " " A 2 0 0 "ILE " " CG1" " " 6 0 1 C2 
    1503 14 13.7277 8.51595 -9.24172 194 " " " " A 2 0 0 "ILE " " CG2" " " 6 0 1 C2 
    1504 14 12.4863 8.38992 -6.52669 194 " " " " A 2 0 0 "ILE " " CD1" " " 6 0 1 C2 
    1505 40 17.0037 6.62689 -9.69423 195 " " " " A 43 0 0 "PRO " " N  " " " 7 0 1 C2 
    1506 14 18.0182 6.9101 -10.7278 195 " " " " A 2 0 0 "PRO " " CA " " " 6 0 1 C2 
    1507 14 18.583 5.68103 -11.5553 195 " " " " A 2 0 0 "PRO " " C  " " " 6 0 1 C2 
    1508 23 19.0864 5.90556 -12.6581 195 " " " " A 70 0 0 "PRO " " O  " " " 8 0 1 C2 
    1509 14 19.128 7.54755 -9.9336 195 " " " " A 2 0 0 "PRO " " CB " " " 6 0 1 C2 
    1510 14 19.1083 6.81997 -8.558 195 " " " " A 2 0 0 "PRO " " CG " " " 6 0 1 C2 
    1511 14 17.602 6.71638 -8.35787 195 " " " " A 2 0 0 "PRO " " CD " " " 6 0 1 C2 
    1512 40 18.4608 4.44698 -11.0946 196 " " " " A 43 0 0 "LEU " " N  " " " 7 0 1 C2 
    1513 14 19.1431 3.32698 -11.773 196 " " " " A 2 0 0 "LEU " " CA " " " 6 0 1 C2 
    1514 14 18.5483 2.92547 -13.1018 196 " " " " A 2 0 0 "LEU " " C  " " " 6 0 1 C2 
    1515 23 19.1104 2.12756 -13.8885 196 " " " " A 70 0 0 "LEU " " O  " " " 8 0 1 C2 
    1516 14 19.26 2.12399 -10.7995 196 " " " " A 2 0 0 "LEU " " CB " " " 6 0 1 C2 
    1517 14 19.975 2.38363 -9.52577 196 " " " " A 2 0 0 "LEU " " CG " " " 6 0 1 C2 
    1518 14 19.8175 1.25755 -8.42373 196 " " " " A 2 0 0 "LEU " " CD1" " " 6 0 1 C2 
    1519 14 21.4784 2.6703 -9.8589 196 " " " " A 2 0 0 "LEU " " CD2" " " 6 0 1 C2 
    1520 40 17.4261 3.43159 -13.4191 197 " " " " A 43 0 0 "VAL " " N  " " " 7 0 1 C2 
    1521 14 16.4915 3.06297 -14.469 197 " " " " A 2 0 0 "VAL " " CA " " " 6 0 1 C2 
    1522 14 17.0927 3.38305 -15.8975 197 " " " " A 2 0 0 "VAL " " C  " " " 6 0 1 C2 
    1523 23 16.9804 2.56177 -16.7989 197 " " " " A 70 0 0 "VAL " " O  " " " 8 0 1 C2 
    1524 14 15.1496 3.74598 -14.302 197 " " " " A 2 0 0 "VAL " " CB " " " 6 0 1 C2 
    1525 14 14.3652 3.27987 -13.0464 197 " " " " A 2 0 0 "VAL " " CG1" " " 6 0 1 C2 
    1526 14 15.0514 5.20601 -14.5902 197 " " " " A 2 0 0 "VAL " " CG2" " " 6 0 1 C2 
    1527 40 17.8905 4.52838 -16.0159 198 " " " " A 43 0 0 "ALA " " N  " " " 7 0 1 C2 
    1528 14 18.6603 4.87664 -17.186 198 " " " " A 2 0 0 "ALA " " CA " " " 6 0 1 C2 
    1529 14 19.867 3.88333 -17.3822 198 " " " " A 2 0 0 "ALA " " C  " " " 6 0 1 C2 
    1530 23 20.3606 3.82985 -18.5121 198 " " " " A 70 0 0 "ALA " " O  " " " 8 0 1 C2 
    1531 14 19.1929 6.2636 -16.9245 198 " " " " A 2 0 0 "ALA " " CB " " " 6 0 1 C2 
    1532 40 20.2656 3.15511 -16.3691 199 " " " " A 43 0 0 "VAL " " N  " " " 7 0 1 C2 
    1533 14 21.4374 2.22914 -16.4602 199 " " " " A 2 0 0 "VAL " " CA " " " 6 0 1 C2 
    1534 14 21.007 1.04248 -17.3097 199 " " " " A 2 0 0 "VAL " " C  " " " 6 0 1 C2 
    1535 23 21.7516 0.622195 -18.2385 199 " " " " A 70 0 0 "VAL " " O  " " " 8 0 1 C2 
    1536 14 21.9447 1.78656 -15.0289 199 " " " " A 2 0 0 "VAL " " CB " " " 6 0 1 C2 
    1537 14 23.1643 0.860407 -15.0787 199 " " " " A 2 0 0 "VAL " " CG1" " " 6 0 1 C2 
    1538 14 22.1404 3.04415 -14.2006 199 " " " " A 2 0 0 "VAL " " CG2" " " 6 0 1 C2 
    1539 40 19.834 0.497359 -16.9016 200 " " " " A 43 0 0 "VAL " " N  " " " 7 0 1 C2 
    1540 14 19.3573 -0.767484 -17.4918 200 " " " " A 2 0 0 "VAL " " CA " " " 6 0 1 C2 
    1541 14 18.9869 -0.554708 -18.9456 200 " " " " A 2 0 0 "VAL " " C  " " " 6 0 1 C2 
    1542 23 19.1794 -1.39794 -19.822 200 " " " " A 70 0 0 "VAL " " O  " " " 8 0 1 C2 
    1543 14 18.2042 -1.39802 -16.7128 200 " " " " A 2 0 0 "VAL " " CB " " " 6 0 1 C2 
    1544 14 18.0121 -2.95715 -17.0412 200 " " " " A 2 0 0 "VAL " " CG1" " " 6 0 1 C2 
    1545 14 18.3451 -1.36936 -15.2036 200 " " " " A 2 0 0 "VAL " " CG2" " " 6 0 1 C2 
    1546 40 18.3548 0.643782 -19.2355 201 " " " " A 43 0 0 "LEU " " N  " " " 7 0 1 C2 
    1547 14 17.9412 1.0378 -20.6024 201 " " " " A 2 0 0 "LEU " " CA " " " 6 0 1 C2 
    1548 14 19.1956 1.31964 -21.4748 201 " " " " A 2 0 0 "LEU " " C  " " " 6 0 1 C2 
    1549 23 19.1568 1.02094 -22.6713 201 " " " " A 70 0 0 "LEU " " O  " " " 8 0 1 C2 
    1550 14 16.9351 2.2244 -20.7072 201 " " " " A 2 0 0 "LEU " " CB " " " 6 0 1 C2 
    1551 14 15.6255 1.88528 -20.066 201 " " " " A 2 0 0 "LEU " " CG " " " 6 0 1 C2 
    1552 14 14.7789 3.16553 -19.6989 201 " " " " A 2 0 0 "LEU " " CD1" " " 6 0 1 C2 
    1553 14 14.7688 0.889124 -20.8985 201 " " " " A 2 0 0 "LEU " " CD2" " " 6 0 1 C2 
    1554 40 20.3885 1.76612 -20.9383 202 " " " " A 43 0 0 "PHE " " N  " " " 7 0 1 C2 
    1555 14 21.6532 1.91535 -21.6755 202 " " " " A 2 0 0 "PHE " " CA " " " 6 0 1 C2 
    1556 14 22.2365 0.551527 -22.0195 202 " " " " A 2 0 0 "PHE " " C  " " " 6 0 1 C2 
    1557 23 22.6897 0.310374 -23.1212 202 " " " " A 70 0 0 "PHE " " O  " " " 8 0 1 C2 
    1558 14 22.562 2.68061 -20.7212 202 " " " " A 2 0 0 "PHE " " CB " " " 6 0 1 C2 
    1559 14 24.097 2.82627 -21.0203 202 " " " " A 2 0 0 "PHE " " CG " " " 6 0 1 C2 
    1560 14 24.5004 3.1924 -22.2671 202 " " " " A 2 0 0 "PHE " " CD1" " " 6 0 1 C2 
    1561 14 25.0895 2.63317 -19.9919 202 " " " " A 2 0 0 "PHE " " CD2" " " 6 0 1 C2 
    1562 14 25.8916 3.44139 -22.5817 202 " " " " A 2 0 0 "PHE " " CE1" " " 6 0 1 C2 
    1563 14 26.4942 2.83304 -20.3454 202 " " " " A 2 0 0 "PHE " " CE2" " " 6 0 1 C2 
    1564 14 26.8728 3.22013 -21.6389 202 " " " " A 2 0 0 "PHE " " CZ " " " 6 0 1 C2 
    1565 40 22.1469 -0.426645 -21.1043 203 " " " " A 43 0 0 "PHE " " N  " " " 7 0 1 C2 
    1566 14 22.3762 -1.7944 -21.2741 203 " " " " A 2 0 0 "PHE " " CA " " " 6 0 1 C2 
    1567 14 21.678 -2.49965 -22.4753 203 " " " " A 2 0 0 "PHE " " C  " " " 6 0 1 C2 
    1568 23 22.2246 -3.41995 -23.0248 203 " " " " A 70 0 0 "PHE " " O  " " " 8 0 1 C2 
    1569 14 22.2851 -2.57102 -19.9349 203 " " " " A 2 0 0 "PHE " " CB " " " 6 0 1 C2 
    1570 14 23.6792 -2.59211 -19.3148 203 " " " " A 2 0 0 "PHE " " CG " " " 6 0 1 C2 
    1571 14 24.3189 -1.52016 -18.7165 203 " " " " A 2 0 0 "PHE " " CD1" " " 6 0 1 C2 
    1572 14 24.4411 -3.79098 -19.3954 203 " " " " A 2 0 0 "PHE " " CD2" " " 6 0 1 C2 
    1573 14 25.6231 -1.62698 -18.1594 203 " " " " A 2 0 0 "PHE " " CE1" " " 6 0 1 C2 
    1574 14 25.7498 -3.90742 -18.8702 203 " " " " A 2 0 0 "PHE " " CE2" " " 6 0 1 C2 
    1575 14 26.3197 -2.81138 -18.2488 203 " " " " A 2 0 0 "PHE " " CZ " " " 6 0 1 C2 
    1576 40 20.4766 -2.10327 -22.9327 204 " " " " A 43 0 0 "VAL " " N  " " " 7 0 1 C2 
    1577 14 19.8357 -2.68457 -24.1115 204 " " " " A 2 0 0 "VAL " " CA " " " 6 0 1 C2 
    1578 14 19.9073 -1.68274 -25.3212 204 " " " " A 2 0 0 "VAL " " C  " " " 6 0 1 C2 
    1579 23 20.2699 -2.15832 -26.4531 204 " " " " A 70 0 0 "VAL " " O  " " " 8 0 1 C2 
    1580 14 18.4087 -3.1415 -23.6762 204 " " " " A 2 0 0 "VAL " " CB " " " 6 0 1 C2 
    1581 14 17.7227 -4.01442 -24.8394 204 " " " " A 2 0 0 "VAL " " CG1" " " 6 0 1 C2 
    1582 14 18.3569 -3.79354 -22.3306 204 " " " " A 2 0 0 "VAL " " CG2" " " 6 0 1 C2 
    1583 40 19.5546 -0.404955 -25.1199 205 " " " " A 43 0 0 "PHE " " N  " " " 7 0 1 C2 
    1584 14 19.4285 0.616358 -26.2066 205 " " " " A 2 0 0 "PHE " " CA " " " 6 0 1 C2 
    1585 14 20.7601 0.92021 -26.9132 205 " " " " A 2 0 0 "PHE " " C  " " " 6 0 1 C2 
    1586 23 20.661 1.25988 -28.0435 205 " " " " A 70 0 0 "PHE " " O  " " " 8 0 1 C2 
    1587 14 18.717 1.92043 -25.6073 205 " " " " A 2 0 0 "PHE " " CB " " " 6 0 1 C2 
    1588 14 17.3159 1.78735 -25.2927 205 " " " " A 2 0 0 "PHE " " CG " " " 6 0 1 C2 
    1589 14 16.5573 2.92389 -25.0075 205 " " " " A 2 0 0 "PHE " " CD1" " " 6 0 1 C2 
    1590 14 16.6108 0.53596 -25.1459 205 " " " " A 2 0 0 "PHE " " CD2" " " 6 0 1 C2 
    1591 14 15.1967 2.88966 -24.7401 205 " " " " A 2 0 0 "PHE " " CE1" " " 6 0 1 C2 
    1592 14 15.2275 0.481627 -24.9892 205 " " " " A 2 0 0 "PHE " " CE2" " " 6 0 1 C2 
    1593 14 14.5441 1.6793 -24.7456 205 " " " " A 2 0 0 "PHE " " CZ " " " 6 0 1 C2 
    1594 40 21.9099 0.86545 -26.2999 206 " " " " A 43 0 0 "GLY " " N  " " " 7 0 1 C2 
    1595 14 23.1846 1.29504 -26.9325 206 " " " " A 2 0 0 "GLY " " CA " " " 6 0 1 C2 
    1596 14 23.4181 2.80505 -26.8931 206 " " " " A 2 0 0 "GLY " " C  " " " 6 0 1 C2 
    1597 23 23.9909 3.29619 -27.8853 206 " " " " A 70 0 0 "GLY " " O  " " " 8 0 1 C2 
    1598 40 22.9132 3.6431 -26.0188 207 " " " " A 43 0 0 "THR " " N  " " " 7 0 1 C2 
    1599 14 22.7772 5.06042 -26.0145 207 " " " " A 2 0 0 "THR " " CA " " " 6 0 1 C2 
    1600 14 22.1204 5.29464 -24.6504 207 " " " " A 2 0 0 "THR " " C  " " " 6 0 1 C2 
    1601 23 21.2116 4.59831 -24.2597 207 " " " " A 70 0 0 "THR " " O  " " " 8 0 1 C2 
    1602 14 22.0041 5.58964 -27.2259 207 " " " " A 2 0 0 "THR " " CB " " " 6 0 1 C2 
    1603 23 22.0049 7.02698 -27.1906 207 " " " " A 70 0 0 "THR " " OG1" " " 8 0 1 C2 
    1604 14 20.5946 5.03807 -27.4394 207 " " " " A 2 0 0 "THR " " CG2" " " 6 0 1 C2 
    1605 40 22.6481 6.3635 -24.0566 208 " " " " A 43 0 0 "VAL " " N  " " " 7 0 1 C2 
    1606 14 22.2942 6.95606 -22.8088 208 " " " " A 2 0 0 "VAL " " CA " " " 6 0 1 C2 
    1607 14 21.2603 8.03227 -22.9836 208 " " " " A 2 0 0 "VAL " " C  " " " 6 0 1 C2 
    1608 23 20.4095 8.2385 -22.1488 208 " " " " A 70 0 0 "VAL " " O  " " " 8 0 1 C2 
    1609 14 23.526 7.41238 -22.0318 208 " " " " A 2 0 0 "VAL " " CB " " " 6 0 1 C2 
    1610 14 24.5431 6.32181 -21.7477 208 " " " " A 2 0 0 "VAL " " CG1" " " 6 0 1 C2 
    1611 14 24.1232 8.72563 -22.5538 208 " " " " A 2 0 0 "VAL " " CG2" " " 6 0 1 C2 
    1612 40 21.1269 8.62711 -24.1701 209 " " " " A 43 0 0 "ILE " " N  " " " 7 0 1 C2 
    1613 14 20.2621 9.77253 -24.2766 209 " " " " A 2 0 0 "ILE " " CA " " " 6 0 1 C2 
    1614 14 18.7851 9.28817 -24.4308 209 " " " " A 2 0 0 "ILE " " C  " " " 6 0 1 C2 
    1615 23 17.889 9.7774 -23.7294 209 " " " " A 70 0 0 "ILE " " O  " " " 8 0 1 C2 
    1616 14 20.76 10.7081 -25.4316 209 " " " " A 2 0 0 "ILE " " CB " " " 6 0 1 C2 
    1617 14 22.2257 10.9435 -25.3822 209 " " " " A 2 0 0 "ILE " " CG1" " " 6 0 1 C2 
    1618 14 19.9118 11.9663 -25.3322 209 " " " " A 2 0 0 "ILE " " CG2" " " 6 0 1 C2 
    1619 14 22.7926 11.6155 -26.6058 209 " " " " A 2 0 0 "ILE " " CD1" " " 6 0 1 C2 
    1620 40 18.5161 8.33612 -25.3344 210 " " " " A 43 0 0 "ALA " " N  " " " 7 0 1 C2 
    1621 14 17.2574 7.63412 -25.3656 210 " " " " A 2 0 0 "ALA " " CA " " " 6 0 1 C2 
    1622 14 16.9196 6.67405 -24.1995 210 " " " " A 2 0 0 "ALA " " C  " " " 6 0 1 C2 
    1623 23 15.7947 6.2095 -24.0842 210 " " " " A 70 0 0 "ALA " " O  " " " 8 0 1 C2 
    1624 14 17.1458 6.84827 -26.689 210 " " " " A 2 0 0 "ALA " " CB " " " 6 0 1 C2 
    1625 40 17.8703 6.39538 -23.3431 211 " " " " A 43 0 0 "ALA " " N  " " " 7 0 1 C2 
    1626 14 17.7334 5.78906 -22.0861 211 " " " " A 2 0 0 "ALA " " CA " " " 6 0 1 C2 
    1627 14 17.1855 6.8106 -21.0321 211 " " " " A 2 0 0 "ALA " " C  " " " 6 0 1 C2 
    1628 23 16.6023 6.39303 -20.0117 211 " " " " A 70 0 0 "ALA " " O  " " " 8 0 1 C2 
    1629 14 19.0384 5.06507 -21.7106 211 " " " " A 2 0 0 "ALA " " CB " " " 6 0 1 C2 
    1630 40 17.4532 8.18006 -21.1396 212 " " " " A 43 0 0 "ALA " " N  " " " 7 0 1 C2 
    1631 14 17.0804 9.06536 -20.1509 212 " " " " A 2 0 0 "ALA " " CA " " " 6 0 1 C2 
    1632 14 15.6312 9.59532 -20.4612 212 " " " " A 2 0 0 "ALA " " C  " " " 6 0 1 C2 
    1633 23 14.9928 10.0955 -19.5733 212 " " " " A 70 0 0 "ALA " " O  " " " 8 0 1 C2 
    1634 14 18.0345 10.2857 -20.2261 212 " " " " A 2 0 0 "ALA " " CB " " " 6 0 1 C2 
    1635 40 15.2496 9.69414 -21.7426 213 " " " " A 43 0 0 "LEU " " N  " " " 7 0 1 C2 
    1636 14 13.914 9.94943 -22.3193 213 " " " " A 2 0 0 "LEU " " CA " " " 6 0 1 C2 
    1637 14 12.7188 9.59997 -21.3492 213 " " " " A 2 0 0 "LEU " " C  " " " 6 0 1 C2 
    1638 23 12.1589 10.5458 -20.7697 213 " " " " A 70 0 0 "LEU " " O  " " " 8 0 1 C2 
    1639 14 13.9511 9.58996 -23.8151 213 " " " " A 2 0 0 "LEU " " CB " " " 6 0 1 C2 
    1640 14 12.6387 9.72354 -24.6433 213 " " " " A 2 0 0 "LEU " " CG " " " 6 0 1 C2 
    1641 14 12.4162 11.144 -25.0698 213 " " " " A 2 0 0 "LEU " " CD1" " " 6 0 1 C2 
    1642 14 12.6021 8.71177 -25.8142 213 " " " " A 2 0 0 "LEU " " CD2" " " 6 0 1 C2 
    1643 40 12.2994 8.34522 -21.1979 214 " " " " A 43 0 0 "PRO " " N  " " " 7 0 1 C2 
    1644 14 11.2567 7.93835 -20.316 214 " " " " A 2 0 0 "PRO " " CA " " " 6 0 1 C2 
    1645 14 11.6069 8.08416 -18.7797 214 " " " " A 2 0 0 "PRO " " C  " " " 6 0 1 C2 
    1646 23 10.6723 8.11411 -17.9658 214 " " " " A 70 0 0 "PRO " " O  " " " 8 0 1 C2 
    1647 14 10.9542 6.42311 -20.5799 214 " " " " A 2 0 0 "PRO " " CB " " " 6 0 1 C2 
    1648 14 12.1516 5.95267 -21.2731 214 " " " " A 2 0 0 "PRO " " CG " " " 6 0 1 C2 
    1649 14 12.7862 7.21032 -21.8817 214 " " " " A 2 0 0 "PRO " " CD " " " 6 0 1 C2 
    1650 40 12.9142 8.15672 -18.4354 215 " " " " A 43 0 0 "ALA " " N  " " " 7 0 1 C2 
    1651 14 13.4392 8.37724 -17.1061 215 " " " " A 2 0 0 "ALA " " CA " " " 6 0 1 C2 
    1652 14 13.2418 9.76137 -16.4936 215 " " " " A 2 0 0 "ALA " " C  " " " 6 0 1 C2 
    1653 23 12.9319 9.87565 -15.3225 215 " " " " A 70 0 0 "ALA " " O  " " " 8 0 1 C2 
    1654 14 15.0259 8.05618 -17.1193 215 " " " " A 2 0 0 "ALA " " CB " " " 6 0 1 C2 
    1655 40 13.5167 10.8138 -17.307 216 " " " " A 43 0 0 "ILE " " N  " " " 7 0 1 C2 
    1656 14 13.184 12.2327 -16.8932 216 " " " " A 2 0 0 "ILE " " CA " " " 6 0 1 C2 
    1657 14 11.6902 12.364 -16.7805 216 " " " " A 2 0 0 "ILE " " C  " " " 6 0 1 C2 
    1658 23 11.186 12.9876 -15.8652 216 " " " " A 70 0 0 "ILE " " O  " " " 8 0 1 C2 
    1659 14 13.8865 13.2892 -17.8189 216 " " " " A 2 0 0 "ILE " " CB " " " 6 0 1 C2 
    1660 14 15.4361 13.0906 -17.4613 216 " " " " A 2 0 0 "ILE " " CG1" " " 6 0 1 C2 
    1661 14 13.4189 14.739 -17.7174 216 " " " " A 2 0 0 "ILE " " CG2" " " 6 0 1 C2 
    1662 14 16.3909 13.7923 -18.4082 216 " " " " A 2 0 0 "ILE " " CD1" " " 6 0 1 C2 
    1663 40 10.8788 11.6968 -17.601 217 " " " " A 43 0 0 "ILE " " N  " " " 7 0 1 C2 
    1664 14 9.38712 11.8719 -17.576 217 " " " " A 2 0 0 "ILE " " CA " " " 6 0 1 C2 
    1665 14 8.89389 11.1874 -16.2228 217 " " " " A 2 0 0 "ILE " " C  " " " 6 0 1 C2 
    1666 23 8.10006 11.8283 -15.5641 217 " " " " A 70 0 0 "ILE " " O  " " " 8 0 1 C2 
    1667 14 8.72709 11.2453 -18.813 217 " " " " A 2 0 0 "ILE " " CB " " " 6 0 1 C2 
    1668 14 9.13966 11.8772 -20.1584 217 " " " " A 2 0 0 "ILE " " CG1" " " 6 0 1 C2 
    1669 14 7.16065 11.1554 -18.7004 217 " " " " A 2 0 0 "ILE " " CG2" " " 6 0 1 C2 
    1670 14 8.46276 13.2513 -20.5237 217 " " " " A 2 0 0 "ILE " " CD1" " " 6 0 1 C2 
    1671 40 9.45013 10.03 -15.8962 218 " " " " A 43 0 0 "GLY " " N  " " " 7 0 1 C2 
    1672 14 9.25209 9.35054 -14.6424 218 " " " " A 2 0 0 "GLY " " CA " " " 6 0 1 C2 
    1673 14 9.82278 10.1422 -13.4295 218 " " " " A 2 0 0 "GLY " " C  " " " 6 0 1 C2 
    1674 23 9.37769 10.0481 -12.3322 218 " " " " A 70 0 0 "GLY " " O  " " " 8 0 1 C2 
    1675 40 10.8434 10.987 -13.6702 219 " " " " A 43 0 0 "GLY " " N  " " " 7 0 1 C2 
    1676 14 11.3795 11.8729 -12.6984 219 " " " " A 2 0 0 "GLY " " CA " " " 6 0 1 C2 
    1677 14 10.4647 13.029 -12.3898 219 " " " " A 2 0 0 "GLY " " C  " " " 6 0 1 C2 
    1678 23 10.2263 13.3807 -11.2421 219 " " " " A 70 0 0 "GLY " " O  " " " 8 0 1 C2 
    1679 40 10.0227 13.7731 -13.403 220 " " " " A 43 0 0 "LEU " " N  " " " 7 0 1 C2 
    1680 14 9.0152 14.7729 -13.4558 220 " " " " A 2 0 0 "LEU " " CA " " " 6 0 1 C2 
    1681 14 7.70488 14.2132 -12.8214 220 " " " " A 2 0 0 "LEU " " C  " " " 6 0 1 C2 
    1682 23 7.12388 14.9209 -11.9311 220 " " " " A 70 0 0 "LEU " " O  " " " 8 0 1 C2 
    1683 14 8.74581 15.0907 -15.026 220 " " " " A 2 0 0 "LEU " " CB " " " 6 0 1 C2 
    1684 14 9.73332 15.9179 -15.7963 220 " " " " A 2 0 0 "LEU " " CG " " " 6 0 1 C2 
    1685 14 9.4285 16.0698 -17.2813 220 " " " " A 2 0 0 "LEU " " CD1" " " 6 0 1 C2 
    1686 14 9.95453 17.2705 -15.2206 220 " " " " A 2 0 0 "LEU " " CD2" " " 6 0 1 C2 
    1687 40 7.17634 13.0017 -13.1015 221 " " " " A 43 0 0 "ALA " " N  " " " 7 0 1 C2 
    1688 14 5.74337 12.733 -12.7595 221 " " " " A 2 0 0 "ALA " " CA " " " 6 0 1 C2 
    1689 14 5.41981 12.4962 -11.3219 221 " " " " A 2 0 0 "ALA " " C  " " " 6 0 1 C2 
    1690 23 4.43088 13.0374 -10.7818 221 " " " " A 70 0 0 "ALA " " O  " " " 8 0 1 C2 
    1691 14 5.34861 11.444 -13.5653 221 " " " " A 2 0 0 "ALA " " CB " " " 6 0 1 C2 
    1692 40 6.15607 11.5744 -10.6617 222 " " " " A 43 0 0 "ILE " " N  " " " 7 0 1 C2 
    1693 14 6.10248 11.4557 -9.18382 222 " " " " A 2 0 0 "ILE " " CA " " " 6 0 1 C2 
    1694 14 6.27155 12.7813 -8.46863 222 " " " " A 2 0 0 "ILE " " C  " " " 6 0 1 C2 
    1695 23 5.55055 13.019 -7.49361 222 " " " " A 70 0 0 "ILE " " O  " " " 8 0 1 C2 
    1696 14 7.06252 10.3583 -8.5832 222 " " " " A 2 0 0 "ILE " " CB " " " 6 0 1 C2 
    1697 14 8.51817 10.6741 -8.72556 222 " " " " A 2 0 0 "ILE " " CG1" " " 6 0 1 C2 
    1698 14 6.64936 9.04013 -9.26261 222 " " " " A 2 0 0 "ILE " " CG2" " " 6 0 1 C2 
    1699 14 9.40584 9.86276 -7.86738 222 " " " " A 2 0 0 "ILE " " CD1" " " 6 0 1 C2 
    1700 40 7.17165 13.7088 -8.82894 223 " " " " A 43 0 0 "ALA " " N  " " " 7 0 1 C2 
    1701 14 7.43295 14.9792 -8.06966 223 " " " " A 2 0 0 "ALA " " CA " " " 6 0 1 C2 
    1702 14 6.36791 15.98 -8.3122 223 " " " " A 2 0 0 "ALA " " C  " " " 6 0 1 C2 
    1703 23 6.02061 16.5788 -7.29204 223 " " " " A 70 0 0 "ALA " " O  " " " 8 0 1 C2 
    1704 14 8.80511 15.5334 -8.44713 223 " " " " A 2 0 0 "ALA " " CB " " " 6 0 1 C2 
    1705 40 5.90333 16.2459 -9.58727 224 " " " " A 43 0 0 "GLY " " N  " " " 7 0 1 C2 
    1706 14 4.78753 17.182 -9.81458 224 " " " " A 2 0 0 "GLY " " CA " " " 6 0 1 C2 
    1707 14 3.47089 16.7994 -9.21981 224 " " " " A 2 0 0 "GLY " " C  " " " 6 0 1 C2 
    1708 23 2.60028 17.6424 -9.00591 224 " " " " A 70 0 0 "GLY " " O  " " " 8 0 1 C2 
    1709 40 3.28701 15.4572 -9.06716 225 " " " " A 43 0 0 "ALA " " N  " " " 7 0 1 C2 
    1710 14 2.09351 14.8387 -8.44212 225 " " " " A 2 0 0 "ALA " " CA " " " 6 0 1 C2 
    1711 14 2.00692 15.144 -6.9436 225 " " " " A 2 0 0 "ALA " " C  " " " 6 0 1 C2 
    1712 23 1.00337 15.6356 -6.48478 225 " " " " A 70 0 0 "ALA " " O  " " " 8 0 1 C2 
    1713 14 2.13831 13.3559 -8.67548 225 " " " " A 2 0 0 "ALA " " CB " " " 6 0 1 C2 
    1714 40 3.19641 15.0612 -6.22867 226 " " " " A 43 0 0 "LEU " " N  " " " 7 0 1 C2 
    1715 14 3.33029 15.5124 -4.81683 226 " " " " A 2 0 0 "LEU " " CA " " " 6 0 1 C2 
    1716 14 3.29751 17.0215 -4.71013 226 " " " " A 2 0 0 "LEU " " C  " " " 6 0 1 C2 
    1717 23 3.07554 17.6045 -3.68186 226 " " " " A 70 0 0 "LEU " " O  " " " 8 0 1 C2 
    1718 14 4.56655 14.9475 -4.21549 226 " " " " A 2 0 0 "LEU " " CB " " " 6 0 1 C2 
    1719 14 4.80779 13.4261 -4.29909 226 " " " " A 2 0 0 "LEU " " CG " " " 6 0 1 C2 
    1720 14 6.2084 13.1848 -3.84759 226 " " " " A 2 0 0 "LEU " " CD1" " " 6 0 1 C2 
    1721 14 3.84543 12.5984 -3.47221 226 " " " " A 2 0 0 "LEU " " CD2" " " 6 0 1 C2 
    1722 40 3.3345 17.7645 -5.77576 227 " " " " A 43 0 0 "GLY " " N  " " " 7 0 1 C2 
    1723 14 3.017 19.2011 -5.93793 227 " " " " A 2 0 0 "GLY " " CA " " " 6 0 1 C2 
    1724 14 1.52072 19.5089 -5.89699 227 " " " " A 2 0 0 "GLY " " C  " " " 6 0 1 C2 
    1725 23 1.1373 20.6387 -5.44206 227 " " " " A 70 0 0 "GLY " " O  " " " 8 0 1 C2 
    1726 40 0.664358 18.6698 -6.55849 228 " " " " A 43 0 0 "ILE " " N  " " " 7 0 1 C2 
    1727 14 -0.762495 18.8543 -6.61265 228 " " " " A 2 0 0 "ILE " " CA " " " 6 0 1 C2 
    1728 14 -1.39974 18.456 -5.2843 228 " " " " A 2 0 0 "ILE " " C  " " " 6 0 1 C2 
    1729 23 -2.32284 19.0717 -4.80385 228 " " " " A 70 0 0 "ILE " " O  " " " 8 0 1 C2 
    1730 14 -1.31432 17.9912 -7.80012 228 " " " " A 2 0 0 "ILE " " CB " " " 6 0 1 C2 
    1731 14 -0.656977 18.2346 -9.16135 228 " " " " A 2 0 0 "ILE " " CG1" " " 6 0 1 C2 
    1732 14 -2.86328 18.3058 -7.87498 228 " " " " A 2 0 0 "ILE " " CG2" " " 6 0 1 C2 
    1733 14 -1.13914 17.3711 -10.3786 228 " " " " A 2 0 0 "ILE " " CD1" " " 6 0 1 C2 
    1734 40 -0.709435 17.4764 -4.59604 229 " " " " A 43 0 0 "MET " " N  " " " 7 0 1 C2 
    1735 14 -1.04895 16.8076 -3.30552 229 " " " " A 2 0 0 "MET " " CA " " " 6 0 1 C2 
    1736 14 -1.09414 17.8063 -2.20589 229 " " " " A 2 0 0 "MET " " C  " " " 6 0 1 C2 
    1737 23 -1.96431 17.7081 -1.36168 229 " " " " A 70 0 0 "MET " " O  " " " 8 0 1 C2 
    1738 14 -0.102785 15.675 -2.94999 229 " " " " A 2 0 0 "MET " " CB " " " 6 0 1 C2 
    1739 14 -0.812603 14.622 -2.00271 229 " " " " A 2 0 0 "MET " " CG " " " 6 0 1 C2 
    1740 52 -2.37199 13.8988 -2.60909 229 " " " " A 13 0 0 "MET " " SD " " " 16 0 1 C2 
    1741 14 -3.01202 13.1649 -1.08977 229 " " " " A 2 0 0 "MET " " CE " " " 6 0 1 C2 
    1742 40 -0.150992 18.7715 -2.16786 230 " " " " A 43 0 0 "ARG " " N  " " " 7 0 1 C2 
    1743 14 -0.119934 19.8882 -1.21355 230 " " " " A 2 0 0 "ARG " " CA " " " 6 0 1 C2 
    1744 14 -1.26498 20.8703 -1.40632 230 " " " " A 2 0 0 "ARG " " C  " " " 6 0 1 C2 
    1745 23 -1.47632 21.6835 -0.540292 230 " " " " A 70 0 0 "ARG " " O  " " " 8 0 1 C2 
    1746 14 1.25886 20.6092 -1.43163 230 " " " " A 2 0 0 "ARG " " CB " " " 6 0 1 C2 
    1747 14 1.56634 21.7157 -0.297739 230 " " " " A 2 0 0 "ARG " " CG " " " 6 0 1 C2 
    1748 14 3.05278 22.1067 -0.190038 230 " " " " A 2 0 0 "ARG " " CD " " " 6 0 1 C2 
    1749 40 3.37019 22.9241 0.975028 230 " " " " A 43 0 0 "ARG " " NE " " " 7 0 1 C2 
    1750 14 4.54776 23.2698 1.42514 230 " " " " A 2 0 0 "ARG " " CZ " " " 6 0 1 C2 
    1751 40 5.66341 22.8407 0.812846 230 " " " " A 43 0 0 "ARG " " NH1" " " 7 0 1 C2 
    1752 40 4.61147 23.9304 2.58662 230 " " " " A 43 0 0 "ARG " " NH2" " " 7 0 1 C2 
    1753 40 -1.98118 20.8613 -2.532 231 " " " " A 43 0 0 "LEU " " N  " " " 7 0 1 C2 
    1754 14 -3.04224 21.8882 -2.87849 231 " " " " A 2 0 0 "LEU " " CA " " " 6 0 1 C2 
    1755 14 -4.43311 21.1822 -2.53988 231 " " " " A 2 0 0 "LEU " " C  " " " 6 0 1 C2 
    1756 23 -5.20675 21.73 -1.75808 231 " " " " A 70 0 0 "LEU " " O  " " " 8 0 1 C2 
    1757 14 -3.09075 22.2447 -4.46325 231 " " " " A 2 0 0 "LEU " " CB " " " 6 0 1 C2 
    1758 14 -1.78865 22.7045 -5.0458 231 " " " " A 2 0 0 "LEU " " CG " " " 6 0 1 C2 
    1759 14 -1.87422 22.984 -6.63518 231 " " " " A 2 0 0 "LEU " " CD1" " " 6 0 1 C2 
    1760 14 -1.28349 24.0041 -4.41552 231 " " " " A 2 0 0 "LEU " " CD2" " " 6 0 1 C2 
    1761 40 -4.46673 19.7989 -2.79545 232 " " " " A 43 0 0 "VAL " " N  " " " 7 0 1 C2 
    1762 14 -5.6264 18.8694 -2.50227 232 " " " " A 2 0 0 "VAL " " CA " " " 6 0 1 C2 
    1763 14 -5.748 18.7183 -1.01845 232 " " " " A 2 0 0 "VAL " " C  " " " 6 0 1 C2 
    1764 23 -6.85727 18.5898 -0.576063 232 " " " " A 70 0 0 "VAL " " O  " " " 8 0 1 C2 
    1765 14 -5.47115 17.4646 -3.22304 232 " " " " A 2 0 0 "VAL " " CB " " " 6 0 1 C2 
    1766 14 -6.56085 16.3746 -2.92984 232 " " " " A 2 0 0 "VAL " " CG1" " " 6 0 1 C2 
    1767 14 -5.55075 17.7926 -4.74944 232 " " " " A 2 0 0 "VAL " " CG2" " " 6 0 1 C2 
    1768 40 -4.6805 18.8094 -0.220014 233 " " " " A 43 0 0 "ALA " " N  " " " 7 0 1 C2 
    1769 14 -4.54102 18.7915 1.24456 233 " " " " A 2 0 0 "ALA " " CA " " " 6 0 1 C2 
    1770 14 -5.51599 19.6108 2.1101 233 " " " " A 2 0 0 "ALA " " C  " " " 6 0 1 C2 
    1771 23 -5.60632 19.4113 3.32124 233 " " " " A 70 0 0 "ALA " " O  " " " 8 0 1 C2 
    1772 14 -3.12303 19.0649 1.58185 233 " " " " A 2 0 0 "ALA " " CB " " " 6 0 1 C2 
    1773 40 -6.10939 20.6386 1.48481 234 " " " " A 43 0 0 "GLU " " N  " " " 7 0 1 C2 
    1774 14 -7.09149 21.4809 2.16972 234 " " " " A 2 0 0 "GLU " " CA " " " 6 0 1 C2 
    1775 14 -8.54665 20.9249 1.91579 234 " " " " A 2 0 0 "GLU " " C  " " " 6 0 1 C2 
    1776 23 -9.50992 21.4426 2.55144 234 " " " " A 70 0 0 "GLU " " O  " " " 8 0 1 C2 
    1777 14 -7.01564 22.8332 1.46317 234 " " " " A 2 0 0 "GLU " " CB " " " 6 0 1 C2 
    1778 14 -5.63872 23.5612 1.44643 234 " " " " A 2 0 0 "GLU " " CG " " " 6 0 1 C2 
    1779 14 -5.04136 24.0226 2.77123 234 " " " " A 2 0 0 "GLU " " CD " " " 6 0 1 C2 
    1780 23 -3.81745 23.8798 2.87845 234 " " " " A 70 0 0 "GLU " " OE1" " " 8 0 1 C2 
    1781 23 -5.86497 24.3818 3.5875 234 " " " " A 70 0 0 "GLU " " OE2" " " 8 0 1 C2 
    1782 40 -8.73385 19.9385 1.01245 235 " " " " A 43 0 0 "PHE " " N  " " " 7 0 1 C2 
    1783 14 -10.0434 19.2072 0.789881 235 " " " " A 2 0 0 "PHE " " CA " " " 6 0 1 C2 
    1784 14 -10.1523 17.9864 1.68399 235 " " " " A 2 0 0 "PHE " " C  " " " 6 0 1 C2 
    1785 23 -11.187 17.7819 2.32858 235 " " " " A 70 0 0 "PHE " " O  " " " 8 0 1 C2 
    1786 14 -10.0263 18.8416 -0.745622 235 " " " " A 2 0 0 "PHE " " CB " " " 6 0 1 C2 
    1787 14 -9.90782 19.9636 -1.77687 235 " " " " A 2 0 0 "PHE " " CG " " " 6 0 1 C2 
    1788 14 -9.31849 19.5609 -2.98906 235 " " " " A 2 0 0 "PHE " " CD1" " " 6 0 1 C2 
    1789 14 -10.4147 21.2426 -1.65412 235 " " " " A 2 0 0 "PHE " " CD2" " " 6 0 1 C2 
    1790 14 -9.16315 20.5774 -3.98264 235 " " " " A 2 0 0 "PHE " " CE1" " " 6 0 1 C2 
    1791 14 -10.1937 22.3113 -2.6465 235 " " " " A 2 0 0 "PHE " " CE2" " " 6 0 1 C2 
    1792 14 -9.56016 21.9493 -3.79431 235 " " " " A 2 0 0 "PHE " " CZ " " " 6 0 1 C2 
    1793 40 -9.00239 17.2551 1.83678 236 " " " " A 43 0 0 "THR " " N  " " " 7 0 1 C2 
    1794 14 -8.82442 16.1464 2.66587 236 " " " " A 2 0 0 "THR " " CA " " " 6 0 1 C2 
    1795 14 -7.34819 16.0606 3.03297 236 " " " " A 2 0 0 "THR " " C  " " " 6 0 1 C2 
    1796 23 -6.55685 16.0467 2.07613 236 " " " " A 70 0 0 "THR " " O  " " " 8 0 1 C2 
    1797 14 -9.47388 14.8552 1.97877 236 " " " " A 2 0 0 "THR " " CB " " " 6 0 1 C2 
    1798 23 -9.3539 13.6835 2.69974 236 " " " " A 70 0 0 "THR " " OG1" " " 8 0 1 C2 
    1799 14 -8.86469 14.5819 0.59022 236 " " " " A 2 0 0 "THR " " CG2" " " 6 0 1 C2 
    1800 40 -6.83415 16.0758 4.26496 237 " " " " A 43 0 0 "PRO " " N  " " " 7 0 1 C2 
    1801 14 -5.37596 16.1123 4.53289 237 " " " " A 2 0 0 "PRO " " CA " " " 6 0 1 C2 
    1802 14 -4.65561 14.8031 4.28552 237 " " " " A 2 0 0 "PRO " " C  " " " 6 0 1 C2 
    1803 23 -5.18995 13.6717 4.20056 237 " " " " A 70 0 0 "PRO " " O  " " " 8 0 1 C2 
    1804 14 -5.35132 16.4174 6.07367 237 " " " " A 2 0 0 "PRO " " CB " " " 6 0 1 C2 
    1805 14 -6.62944 15.9702 6.6618 237 " " " " A 2 0 0 "PRO " " CG " " " 6 0 1 C2 
    1806 14 -7.60003 16.0222 5.52446 237 " " " " A 2 0 0 "PRO " " CD " " " 6 0 1 C2 
    1807 40 -3.37088 14.9376 4.00497 238 " " " " A 43 0 0 "VAL " " N  " " " 7 0 1 C2 
    1808 14 -2.53603 13.8557 3.42602 238 " " " " A 2 0 0 "VAL " " CA " " " 6 0 1 C2 
    1809 14 -2.08006 12.9465 4.60861 238 " " " " A 2 0 0 "VAL " " C  " " " 6 0 1 C2 
    1810 23 -1.3657 13.34 5.56384 238 " " " " A 70 0 0 "VAL " " O  " " " 8 0 1 C2 
    1811 14 -1.2202 14.4737 2.82416 238 " " " " A 2 0 0 "VAL " " CB " " " 6 0 1 C2 
    1812 14 -0.464834 13.3722 2.03143 238 " " " " A 2 0 0 "VAL " " CG1" " " 6 0 1 C2 
    1813 14 -1.48953 15.7085 1.91787 238 " " " " A 2 0 0 "VAL " " CG2" " " 6 0 1 C2 
    1814 40 -2.24274 11.6287 4.38476 239 " " " " A 43 0 0 "HIE " " N  " " " 7 0 1 C2 
    1815 14 -1.71914 10.5569 5.20774 239 " " " " A 2 0 0 "HIE " " CA " " " 6 0 1 C2 
    1816 14 -0.382738 10.1024 4.56491 239 " " " " A 2 0 0 "HIE " " C  " " " 6 0 1 C2 
    1817 23 -0.295809 10.0561 3.37926 239 " " " " A 70 0 0 "HIE " " O  " " " 8 0 1 C2 
    1818 14 -2.56751 9.33853 5.41318 239 " " " " A 2 0 0 "HIE " " CB " " " 6 0 1 C2 
    1819 14 -2.06171 8.38956 6.47347 239 " " " " A 2 0 0 "HIE " " CG " " " 6 0 1 C2 
    1820 40 -1.23265 7.33215 6.15437 239 " " " " A 43 0 0 "HIE " " ND1" " " 7 0 1 C2 
    1821 14 -2.24539 8.45542 7.80874 239 " " " " A 2 0 0 "HIE " " CD2" " " 6 0 1 C2 
    1822 14 -0.980854 6.73846 7.34285 239 " " " " A 2 0 0 "HIE " " CE1" " " 6 0 1 C2 
    1823 40 -1.67552 7.2791 8.3306 239 " " " " A 43 0 0 "HIE " " NE2" " " 7 0 1 C2 
    1824 40 0.670313 10.0132 5.3877 240 " " " " A 43 0 0 "PHE " " N  " " " 7 0 1 C2 
    1825 14 2.02264 9.70259 4.95518 240 " " " " A 2 0 0 "PHE " " CA " " " 6 0 1 C2 
    1826 14 2.17211 8.38403 4.12067 240 " " " " A 2 0 0 "PHE " " C  " " " 6 0 1 C2 
    1827 23 3.23577 8.25238 3.47967 240 " " " " A 70 0 0 "PHE " " O  " " " 8 0 1 C2 
    1828 14 2.89915 9.74626 6.12107 240 " " " " A 2 0 0 "PHE " " CB " " " 6 0 1 C2 
    1829 14 2.79462 8.7228 7.26397 240 " " " " A 2 0 0 "PHE " " CG " " " 6 0 1 C2 
    1830 14 3.68043 7.57179 7.32502 240 " " " " A 2 0 0 "PHE " " CD1" " " 6 0 1 C2 
    1831 14 1.89286 9.01431 8.2384 240 " " " " A 2 0 0 "PHE " " CD2" " " 6 0 1 C2 
    1832 14 3.50702 6.68762 8.4135 240 " " " " A 2 0 0 "PHE " " CE1" " " 6 0 1 C2 
    1833 14 1.7434 8.17789 9.2836 240 " " " " A 2 0 0 "PHE " " CE2" " " 6 0 1 C2 
    1834 14 2.56545 7.08161 9.39639 240 " " " " A 2 0 0 "PHE " " CZ " " " 6 0 1 C2 
    1835 40 1.19948 7.47126 3.95925 241 " " " " A 43 0 0 "PHE " " N  " " " 7 0 1 C2 
    1836 14 1.26476 6.35714 3.09123 241 " " " " A 2 0 0 "PHE " " CA " " " 6 0 1 C2 
    1837 14 1.18025 6.58679 1.5396 241 " " " " A 2 0 0 "PHE " " C  " " " 6 0 1 C2 
    1838 23 1.4553 5.66489 0.776404 241 " " " " A 70 0 0 "PHE " " O  " " " 8 0 1 C2 
    1839 14 0.148466 5.42674 3.49955 241 " " " " A 2 0 0 "PHE " " CB " " " 6 0 1 C2 
    1840 14 0.355816 4.63217 4.773 241 " " " " A 2 0 0 "PHE " " CG " " " 6 0 1 C2 
    1841 14 -0.528076 3.60095 5.09638 241 " " " " A 2 0 0 "PHE " " CD1" " " 6 0 1 C2 
    1842 14 1.49128 4.76041 5.63249 241 " " " " A 2 0 0 "PHE " " CD2" " " 6 0 1 C2 
    1843 14 -0.336184 2.75043 6.17021 241 " " " " A 2 0 0 "PHE " " CE1" " " 6 0 1 C2 
    1844 14 1.71363 3.95965 6.74221 241 " " " " A 2 0 0 "PHE " " CE2" " " 6 0 1 C2 
    1845 14 0.845991 2.84357 6.93785 241 " " " " A 2 0 0 "PHE " " CZ " " " 6 0 1 C2 
    1846 40 0.764202 7.76155 1.15488 242 " " " " A 43 0 0 "ALA " " N  " " " 7 0 1 C2 
    1847 14 0.453987 8.21074 -0.211683 242 " " " " A 2 0 0 "ALA " " CA " " " 6 0 1 C2 
    1848 14 1.76149 8.4157 -0.989309 242 " " " " A 2 0 0 "ALA " " C  " " " 6 0 1 C2 
    1849 23 1.89358 8.00337 -2.14254 242 " " " " A 70 0 0 "ALA " " O  " " " 8 0 1 C2 
    1850 14 -0.406662 9.53858 -0.110792 242 " " " " A 2 0 0 "ALA " " CB " " " 6 0 1 C2 
    1851 40 2.71469 9.04726 -0.204496 243 " " " " A 43 0 0 "GLN " " N  " " " 7 0 1 C2 
    1852 14 4.06492 9.35013 -0.669965 243 " " " " A 2 0 0 "GLN " " CA " " " 6 0 1 C2 
    1853 14 4.83264 8.17182 -1.26843 243 " " " " A 2 0 0 "GLN " " C  " " " 6 0 1 C2 
    1854 23 5.31883 8.29117 -2.4641 243 " " " " A 70 0 0 "GLN " " O  " " " 8 0 1 C2 
    1855 14 4.8462 10.0747 0.523638 243 " " " " A 2 0 0 "GLN " " CB " " " 6 0 1 C2 
    1856 14 4.42886 11.5492 0.715174 243 " " " " A 2 0 0 "GLN " " CG " " " 6 0 1 C2 
    1857 14 3.36835 11.6442 1.84077 243 " " " " A 2 0 0 "GLN " " CD " " " 6 0 1 C2 
    1858 23 2.34199 10.8934 1.90048 243 " " " " A 70 0 0 "GLN " " OE1" " " 8 0 1 C2 
    1859 40 3.56173 12.6092 2.80106 243 " " " " A 43 0 0 "GLN " " NE2" " " 7 0 1 C2 
    1860 40 4.97496 6.99238 -0.642114 244 " " " " A 43 0 0 "PRO " " N  " " " 7 0 1 C2 
    1861 14 5.69245 5.85024 -1.24136 244 " " " " A 2 0 0 "PRO " " CA " " " 6 0 1 C2 
    1862 14 4.92034 5.18657 -2.43253 244 " " " " A 2 0 0 "PRO " " C  " " " 6 0 1 C2 
    1863 23 5.60169 4.9567 -3.44512 244 " " " " A 70 0 0 "PRO " " O  " " " 8 0 1 C2 
    1864 14 5.85856 4.87709 -0.0599418 244 " " " " A 2 0 0 "PRO " " CB " " " 6 0 1 C2 
    1865 14 4.84297 5.26382 0.946379 244 " " " " A 2 0 0 "PRO " " CG " " " 6 0 1 C2 
    1866 14 4.54281 6.72137 0.686408 244 " " " " A 2 0 0 "PRO " " CD " " " 6 0 1 C2 
    1867 40 3.58934 5.06556 -2.43321 245 " " " " A 43 0 0 "VAL " " N  " " " 7 0 1 C2 
    1868 14 2.88565 4.5966 -3.60636 245 " " " " A 2 0 0 "VAL " " CA " " " 6 0 1 C2 
    1869 14 2.81475 5.48265 -4.88683 245 " " " " A 2 0 0 "VAL " " C  " " " 6 0 1 C2 
    1870 23 2.95013 4.91258 -5.94611 245 " " " " A 70 0 0 "VAL " " O  " " " 8 0 1 C2 
    1871 14 1.46493 4.13227 -3.28188 245 " " " " A 2 0 0 "VAL " " CB " " " 6 0 1 C2 
    1872 14 1.34742 2.7623 -2.58193 245 " " " " A 2 0 0 "VAL " " CG1" " " 6 0 1 C2 
    1873 14 0.538927 5.15991 -2.62894 245 " " " " A 2 0 0 "VAL " " CG2" " " 6 0 1 C2 
    1874 40 2.8168 6.80359 -4.7933 246 " " " " A 43 0 0 "VAL " " N  " " " 7 0 1 C2 
    1875 14 3.34203 7.70482 -5.87608 246 " " " " A 2 0 0 "VAL " " CA " " " 6 0 1 C2 
    1876 14 4.71828 7.25019 -6.36635 246 " " " " A 2 0 0 "VAL " " C  " " " 6 0 1 C2 
    1877 23 4.99863 7.18679 -7.5451 246 " " " " A 70 0 0 "VAL " " O  " " " 8 0 1 C2 
    1878 14 3.1714 9.17523 -5.42913 246 " " " " A 2 0 0 "VAL " " CB " " " 6 0 1 C2 
    1879 14 3.70959 10.1824 -6.47825 246 " " " " A 2 0 0 "VAL " " CG1" " " 6 0 1 C2 
    1880 14 1.75336 9.62057 -5.00364 246 " " " " A 2 0 0 "VAL " " CG2" " " 6 0 1 C2 
    1881 40 5.73111 7.10885 -5.42169 247 " " " " A 43 0 0 "THR " " N  " " " 7 0 1 C2 
    1882 14 7.14319 6.95976 -5.64972 247 " " " " A 2 0 0 "THR " " CA " " " 6 0 1 C2 
    1883 14 7.38288 5.57828 -6.40814 247 " " " " A 2 0 0 "THR " " C  " " " 6 0 1 C2 
    1884 23 8.28328 5.39477 -7.18156 247 " " " " A 70 0 0 "THR " " O  " " " 8 0 1 C2 
    1885 14 7.93724 6.99514 -4.32752 247 " " " " A 2 0 0 "THR " " CB " " " 6 0 1 C2 
    1886 23 7.78086 8.2982 -3.84248 247 " " " " A 70 0 0 "THR " " OG1" " " 8 0 1 C2 
    1887 14 9.44131 6.97797 -4.68049 247 " " " " A 2 0 0 "THR " " CG2" " " 6 0 1 C2 
    1888 40 6.43667 4.6185 -6.15314 248 " " " " A 43 0 0 "LEU " " N  " " " 7 0 1 C2 
    1889 14 6.3863 3.23868 -6.70564 248 " " " " A 2 0 0 "LEU " " CA " " " 6 0 1 C2 
    1890 14 5.63078 3.16585 -8.08584 248 " " " " A 2 0 0 "LEU " " C  " " " 6 0 1 C2 
    1891 23 6.30832 3.00995 -9.11172 248 " " " " A 70 0 0 "LEU " " O  " " " 8 0 1 C2 
    1892 14 5.68858 2.29944 -5.63612 248 " " " " A 2 0 0 "LEU " " CB " " " 6 0 1 C2 
    1893 14 5.60893 0.778063 -6.02385 248 " " " " A 2 0 0 "LEU " " CG " " " 6 0 1 C2 
    1894 14 7.06195 0.221682 -6.2257 248 " " " " A 2 0 0 "LEU " " CD1" " " 6 0 1 C2 
    1895 14 4.78207 -0.0506378 -5.07071 248 " " " " A 2 0 0 "LEU " " CD2" " " 6 0 1 C2 
    1896 40 4.3027 3.40084 -8.06796 249 " " " " A 43 0 0 "ILE " " N  " " " 7 0 1 C2 
    1897 14 3.46294 3.19656 -9.3257 249 " " " " A 2 0 0 "ILE " " CA " " " 6 0 1 C2 
    1898 14 3.8257 4.37457 -10.287 249 " " " " A 2 0 0 "ILE " " C  " " " 6 0 1 C2 
    1899 23 3.94809 4.1266 -11.4987 249 " " " " A 70 0 0 "ILE " " O  " " " 8 0 1 C2 
    1900 14 1.96225 3.30483 -8.87124 249 " " " " A 2 0 0 "ILE " " CB " " " 6 0 1 C2 
    1901 14 1.5872 2.4659 -7.62145 249 " " " " A 2 0 0 "ILE " " CG1" " " 6 0 1 C2 
    1902 14 0.996014 2.99436 -9.9601 249 " " " " A 2 0 0 "ILE " " CG2" " " 6 0 1 C2 
    1903 14 1.8357 0.974749 -7.71284 249 " " " " A 2 0 0 "ILE " " CD1" " " 6 0 1 C2 
    1904 40 3.96736 5.67194 -9.90246 250 " " " " A 43 0 0 "GLY " " N  " " " 7 0 1 C2 
    1905 14 3.80639 6.83417 -10.8914 250 " " " " A 2 0 0 "GLY " " CA " " " 6 0 1 C2 
    1906 14 5.1876 7.0673 -11.5109 250 " " " " A 2 0 0 "GLY " " C  " " " 6 0 1 C2 
    1907 23 5.2459 7.83065 -12.4504 250 " " " " A 70 0 0 "GLY " " O  " " " 8 0 1 C2 
    1908 40 6.31595 6.45014 -11.0196 251 " " " " A 43 0 0 "LEU " " N  " " " 7 0 1 C2 
    1909 14 7.69863 6.47422 -11.6611 251 " " " " A 2 0 0 "LEU " " CA " " " 6 0 1 C2 
    1910 14 7.63344 5.30802 -12.711 251 " " " " A 2 0 0 "LEU " " C  " " " 6 0 1 C2 
    1911 23 8.06044 5.57982 -13.8375 251 " " " " A 70 0 0 "LEU " " O  " " " 8 0 1 C2 
    1912 14 8.68227 6.19465 -10.5485 251 " " " " A 2 0 0 "LEU " " CB " " " 6 0 1 C2 
    1913 14 10.2113 6.01638 -10.9531 251 " " " " A 2 0 0 "LEU " " CG " " " 6 0 1 C2 
    1914 14 10.8236 7.31332 -11.316 251 " " " " A 2 0 0 "LEU " " CD1" " " 6 0 1 C2 
    1915 14 10.919 5.19057 -9.82994 251 " " " " A 2 0 0 "LEU " " CD2" " " 6 0 1 C2 
    1916 40 6.95451 4.18418 -12.3505 252 " " " " A 43 0 0 "GLY " " N  " " " 7 0 1 C2 
    1917 14 6.85757 2.87869 -13.0493 252 " " " " A 2 0 0 "GLY " " CA " " " 6 0 1 C2 
    1918 14 5.95839 2.98726 -14.2906 252 " " " " A 2 0 0 "GLY " " C  " " " 6 0 1 C2 
    1919 23 6.39409 2.6603 -15.3949 252 " " " " A 70 0 0 "GLY " " O  " " " 8 0 1 C2 
    1920 40 4.79049 3.61187 -14.1598 253 " " " " A 43 0 0 "ILE " " N  " " " 7 0 1 C2 
    1921 14 3.86479 3.8587 -15.3135 253 " " " " A 2 0 0 "ILE " " CA " " " 6 0 1 C2 
    1922 14 4.42021 4.84842 -16.321 253 " " " " A 2 0 0 "ILE " " C  " " " 6 0 1 C2 
    1923 23 4.15639 4.72347 -17.4873 253 " " " " A 70 0 0 "ILE " " O  " " " 8 0 1 C2 
    1924 14 2.44041 4.2027 -14.6585 253 " " " " A 2 0 0 "ILE " " CB " " " 6 0 1 C2 
    1925 14 1.73924 3.05548 -13.8912 253 " " " " A 2 0 0 "ILE " " CG1" " " 6 0 1 C2 
    1926 14 1.46028 4.79695 -15.7291 253 " " " " A 2 0 0 "ILE " " CG2" " " 6 0 1 C2 
    1927 14 1.59206 1.73683 -14.5971 253 " " " " A 2 0 0 "ILE " " CD1" " " 6 0 1 C2 
    1928 40 5.00556 5.91782 -15.8764 254 " " " " A 43 0 0 "ALA " " N  " " " 7 0 1 C2 
    1929 14 5.4581 7.09965 -16.7198 254 " " " " A 2 0 0 "ALA " " CA " " " 6 0 1 C2 
    1930 14 6.61105 6.62332 -17.6801 254 " " " " A 2 0 0 "ALA " " C  " " " 6 0 1 C2 
    1931 23 6.58551 6.96603 -18.8577 254 " " " " A 70 0 0 "ALA " " O  " " " 8 0 1 C2 
    1932 14 5.99277 8.19378 -15.6919 254 " " " " A 2 0 0 "ALA " " CB " " " 6 0 1 C2 
    1933 40 7.61568 5.8463 -17.191 255 " " " " A 43 0 0 "ILE " " N  " " " 7 0 1 C2 
    1934 14 8.59984 5.09522 -17.902 255 " " " " A 2 0 0 "ILE " " CA " " " 6 0 1 C2 
    1935 14 7.91876 4.06193 -18.8552 255 " " " " A 2 0 0 "ILE " " C  " " " 6 0 1 C2 
    1936 23 8.28582 4.03501 -20.0175 255 " " " " A 70 0 0 "ILE " " O  " " " 8 0 1 C2 
    1937 14 9.59792 4.37167 -16.8591 255 " " " " A 2 0 0 "ILE " " CB " " " 6 0 1 C2 
    1938 14 10.4306 5.45004 -16.0935 255 " " " " A 2 0 0 "ILE " " CG1" " " 6 0 1 C2 
    1939 14 10.6608 3.32264 -17.4043 255 " " " " A 2 0 0 "ILE " " CG2" " " 6 0 1 C2 
    1940 14 11.2291 4.91309 -14.808 255 " " " " A 2 0 0 "ILE " " CD1" " " 6 0 1 C2 
    1941 40 7.02679 3.16634 -18.3619 256 " " " " A 43 0 0 "ASH " " N  " " " 7 0 1 C2 
    1942 14 6.4281 2.07067 -19.1393 256 " " " " A 2 0 0 "ASH " " CA " " " 6 0 1 C2 
    1943 14 5.50619 2.60653 -20.2762 256 " " " " A 2 0 0 "ASH " " C  " " " 6 0 1 C2 
    1944 23 5.32865 1.93226 -21.2589 256 " " " " A 70 0 0 "ASH " " O  " " " 8 0 1 C2 
    1945 14 5.56982 1.13431 -18.3284 256 " " " " A 2 0 0 "ASH " " CB " " " 6 0 1 C2 
    1946 14 5.33603 -0.191427 -18.9312 256 " " " " A 2 0 0 "ASH " " CG " " " 6 0 1 C2 
    1947 23 5.66708 -0.615636 -20.0761 256 " " " " A 70 0 0 "ASH " " OD1" " " 8 0 1 C2 
    1948 23 4.68477 -0.936052 -18.095 256 " " " " A 70 0 0 "ASH " " OD2" " " 8 0 1 C2 
    1949 40 4.82458 3.79998 -20.084 257 " " " " A 43 0 0 "TYR " " N  " " " 7 0 1 C2 
    1950 14 4.03765 4.62465 -21.0712 257 " " " " A 2 0 0 "TYR " " CA " " " 6 0 1 C2 
    1951 14 5.00832 5.22293 -22.0452 257 " " " " A 2 0 0 "TYR " " C  " " " 6 0 1 C2 
    1952 23 4.68989 5.10544 -23.28 257 " " " " A 70 0 0 "TYR " " O  " " " 8 0 1 C2 
    1953 14 3.30266 5.75477 -20.2595 257 " " " " A 2 0 0 "TYR " " CB " " " 6 0 1 C2 
    1954 14 1.95015 5.39899 -19.5815 257 " " " " A 2 0 0 "TYR " " CG " " " 6 0 1 C2 
    1955 14 1.20745 6.39408 -18.8688 257 " " " " A 2 0 0 "TYR " " CD1" " " 6 0 1 C2 
    1956 14 1.3369 4.13253 -19.5131 257 " " " " A 2 0 0 "TYR " " CD2" " " 6 0 1 C2 
    1957 14 -0.0412427 6.18572 -18.258 257 " " " " A 2 0 0 "TYR " " CE1" " " 6 0 1 C2 
    1958 14 0.0712088 3.88289 -18.9852 257 " " " " A 2 0 0 "TYR " " CE2" " " 6 0 1 C2 
    1959 14 -0.658219 4.94976 -18.4027 257 " " " " A 2 0 0 "TYR " " CZ " " " 6 0 1 C2 
    1960 23 -1.92058 4.79749 -17.9236 257 " " " " A 70 0 0 "TYR " " OH " " " 8 0 1 C2 
    1961 40 6.23807 5.53965 -21.6751 258 " " " " A 43 0 0 "GLY " " N  " " " 7 0 1 C2 
    1962 14 7.19746 5.92463 -22.6279 258 " " " " A 2 0 0 "GLY " " CA " " " 6 0 1 C2 
    1963 14 7.69619 4.7372 -23.4446 258 " " " " A 2 0 0 "GLY " " C  " " " 6 0 1 C2 
    1964 23 7.90795 4.93098 -24.5915 258 " " " " A 70 0 0 "GLY " " O  " " " 8 0 1 C2 
    1965 40 7.81419 3.55698 -22.8548 259 " " " " A 43 0 0 "LEU " " N  " " " 7 0 1 C2 
    1966 14 8.38396 2.26616 -23.4945 259 " " " " A 2 0 0 "LEU " " CA " " " 6 0 1 C2 
    1967 14 7.43026 1.80647 -24.5442 259 " " " " A 2 0 0 "LEU " " C  " " " 6 0 1 C2 
    1968 23 7.91068 1.30079 -25.5611 259 " " " " A 70 0 0 "LEU " " O  " " " 8 0 1 C2 
    1969 14 8.71524 1.28586 -22.3552 259 " " " " A 2 0 0 "LEU " " CB " " " 6 0 1 C2 
    1970 14 10.0514 1.66542 -21.6224 259 " " " " A 2 0 0 "LEU " " CG " " " 6 0 1 C2 
    1971 14 10.1845 0.752356 -20.3995 259 " " " " A 2 0 0 "LEU " " CD1" " " 6 0 1 C2 
    1972 14 11.3067 1.45094 -22.5293 259 " " " " A 2 0 0 "LEU " " CD2" " " 6 0 1 C2 
    1973 40 6.18822 2.15869 -24.4233 260 " " " " A 43 0 0 "PHE " " N  " " " 7 0 1 C2 
    1974 14 5.1294 1.78718 -25.3342 260 " " " " A 2 0 0 "PHE " " CA " " " 6 0 1 C2 
    1975 14 5.11589 2.72951 -26.5323 260 " " " " A 2 0 0 "PHE " " C  " " " 6 0 1 C2 
    1976 23 5.059 2.3147 -27.6639 260 " " " " A 70 0 0 "PHE " " O  " " " 8 0 1 C2 
    1977 14 3.72205 1.76811 -24.6321 260 " " " " A 2 0 0 "PHE " " CB " " " 6 0 1 C2 
    1978 14 3.38899 0.479266 -23.8705 260 " " " " A 2 0 0 "PHE " " CG " " " 6 0 1 C2 
    1979 14 4.3078 -0.400617 -23.3134 260 " " " " A 2 0 0 "PHE " " CD1" " " 6 0 1 C2 
    1980 14 2.00055 0.128432 -23.9432 260 " " " " A 2 0 0 "PHE " " CD2" " " 6 0 1 C2 
    1981 14 3.8772 -1.59104 -22.6656 260 " " " " A 2 0 0 "PHE " " CE1" " " 6 0 1 C2 
    1982 14 1.55424 -1.01671 -23.2406 260 " " " " A 2 0 0 "PHE " " CE2" " " 6 0 1 C2 
    1983 14 2.49683 -1.81481 -22.5396 260 " " " " A 2 0 0 "PHE " " CZ " " " 6 0 1 C2 
    1984 40 5.29766 4.00653 -26.2546 261 " " " " A 43 0 0 "ILE " " N  " " " 7 0 1 C2 
    1985 14 5.74784 4.93287 -27.2632 261 " " " " A 2 0 0 "ILE " " CA " " " 6 0 1 C2 
    1986 14 7.05209 4.59926 -28.0273 261 " " " " A 2 0 0 "ILE " " C  " " " 6 0 1 C2 
    1987 23 6.91605 4.51753 -29.249 261 " " " " A 70 0 0 "ILE " " O  " " " 8 0 1 C2 
    1988 14 5.6607 6.33754 -26.6823 261 " " " " A 2 0 0 "ILE " " CB " " " 6 0 1 C2 
    1989 14 4.14822 6.7075 -26.3987 261 " " " " A 2 0 0 "ILE " " CG1" " " 6 0 1 C2 
    1990 14 6.30826 7.40117 -27.6029 261 " " " " A 2 0 0 "ILE " " CG2" " " 6 0 1 C2 
    1991 14 3.87869 7.89475 -25.5401 261 " " " " A 2 0 0 "ILE " " CD1" " " 6 0 1 C2 
    1992 40 8.15159 4.39812 -27.3197 262 " " " " A 43 0 0 "VAL " " N  " " " 7 0 1 C2 
    1993 14 9.53528 4.25804 -27.7827 262 " " " " A 2 0 0 "VAL " " CA " " " 6 0 1 C2 
    1994 14 9.72837 2.89459 -28.6039 262 " " " " A 2 0 0 "VAL " " C  " " " 6 0 1 C2 
    1995 23 10.469 2.90661 -29.5599 262 " " " " A 70 0 0 "VAL " " O  " " " 8 0 1 C2 
    1996 14 10.493 4.41234 -26.5875 262 " " " " A 2 0 0 "VAL " " CB " " " 6 0 1 C2 
    1997 14 11.9214 3.74873 -26.7554 262 " " " " A 2 0 0 "VAL " " CG1" " " 6 0 1 C2 
    1998 14 10.683 5.85994 -26.0604 262 " " " " A 2 0 0 "VAL " " CG2" " " 6 0 1 C2 
    1999 40 9.10486 1.74108 -28.1916 263 " " " " A 43 0 0 "SER " " N  " " " 7 0 1 C2 
    2000 14 9.0273 0.55295 -28.9225 263 " " " " A 2 0 0 "SER " " CA " " " 6 0 1 C2 
    2001 14 8.21084 0.675944 -30.2262 263 " " " " A 2 0 0 "SER " " C  " " " 6 0 1 C2 
    2002 23 8.63343 -0.0629059 -31.1645 263 " " " " A 70 0 0 "SER " " O  " " " 8 0 1 C2 
    2003 14 8.39163 -0.474706 -28.0283 263 " " " " A 2 0 0 "SER " " CB " " " 6 0 1 C2 
    2004 23 8.29235 -1.71158 -28.5877 263 " " " " A 70 0 0 "SER " " OG " " " 8 0 1 C2 
    2005 40 7.2492 1.60549 -30.3649 264 " " " " A 43 0 0 "ARG " " N  " " " 7 0 1 C2 
    2006 14 6.43611 1.81286 -31.6073 264 " " " " A 2 0 0 "ARG " " CA " " " 6 0 1 C2 
    2007 14 7.12387 2.81858 -32.5084 264 " " " " A 2 0 0 "ARG " " C  " " " 6 0 1 C2 
    2008 23 7.01305 2.70767 -33.7592 264 " " " " A 70 0 0 "ARG " " O  " " " 8 0 1 C2 
    2009 14 5.04889 2.42885 -31.156 264 " " " " A 2 0 0 "ARG " " CB " " " 6 0 1 C2 
    2010 14 3.95275 2.61553 -32.1963 264 " " " " A 2 0 0 "ARG " " CG " " " 6 0 1 C2 
    2011 14 3.0638 1.38581 -32.4515 264 " " " " A 2 0 0 "ARG " " CD " " " 6 0 1 C2 
    2012 40 3.03806 1.06634 -33.8891 264 " " " " A 43 0 0 "ARG " " NE " " " 7 0 1 C2 
    2013 14 3.65856 0.0432915 -34.5164 264 " " " " A 2 0 0 "ARG " " CZ " " " 6 0 1 C2 
    2014 40 3.62185 -0.0893074 -35.8265 264 " " " " A 43 0 0 "ARG " " NH1" " " 7 0 1 C2 
    2015 40 4.32973 -0.88801 -33.7816 264 " " " " A 43 0 0 "ARG " " NH2" " " 7 0 1 C2 
    2016 40 7.73588 3.89259 -31.9466 265 " " " " A 43 0 0 "PHE " " N  " " " 7 0 1 C2 
    2017 14 8.35763 5.03262 -32.6453 265 " " " " A 2 0 0 "PHE " " CA " " " 6 0 1 C2 
    2018 14 9.62565 4.50936 -33.4296 265 " " " " A 2 0 0 "PHE " " C  " " " 6 0 1 C2 
    2019 23 9.73849 4.95937 -34.5513 265 " " " " A 70 0 0 "PHE " " O  " " " 8 0 1 C2 
    2020 14 8.7901 6.10502 -31.6229 265 " " " " A 2 0 0 "PHE " " CB " " " 6 0 1 C2 
    2021 14 9.57512 7.17119 -32.2366 265 " " " " A 2 0 0 "PHE " " CG " " " 6 0 1 C2 
    2022 14 8.8996 8.22768 -32.8953 265 " " " " A 2 0 0 "PHE " " CD1" " " 6 0 1 C2 
    2023 14 10.9832 7.16353 -32.1607 265 " " " " A 2 0 0 "PHE " " CD2" " " 6 0 1 C2 
    2024 14 9.70048 9.17614 -33.5598 265 " " " " A 2 0 0 "PHE " " CE1" " " 6 0 1 C2 
    2025 14 11.7356 8.22536 -32.6877 265 " " " " A 2 0 0 "PHE " " CE2" " " 6 0 1 C2 
    2026 14 11.0422 9.2072 -33.4265 265 " " " " A 2 0 0 "PHE " " CZ " " " 6 0 1 C2 
    2027 40 10.2779 3.49447 -32.9029 266 " " " " A 43 0 0 "ARG " " N  " " " 7 0 1 C2 
    2028 14 11.2852 2.59931 -33.5491 266 " " " " A 2 0 0 "ARG " " CA " " " 6 0 1 C2 
    2029 14 10.8235 1.86274 -34.8267 266 " " " " A 2 0 0 "ARG " " C  " " " 6 0 1 C2 
    2030 23 11.7186 1.38627 -35.5742 266 " " " " A 70 0 0 "ARG " " O  " " " 8 0 1 C2 
    2031 14 11.8377 1.63186 -32.4732 266 " " " " A 2 0 0 "ARG " " CB " " " 6 0 1 C2 
    2032 14 13.2738 1.23617 -32.8932 266 " " " " A 2 0 0 "ARG " " CG " " " 6 0 1 C2 
    2033 14 13.7895 0.109339 -32.0009 266 " " " " A 2 0 0 "ARG " " CD " " " 6 0 1 C2 
    2034 40 15.1373 -0.220953 -32.5806 266 " " " " A 43 0 0 "ARG " " NE " " " 7 0 1 C2 
    2035 14 15.6317 -1.34268 -33.1454 266 " " " " A 2 0 0 "ARG " " CZ " " " 6 0 1 C2 
    2036 40 14.7834 -2.41431 -33.2446 266 " " " " A 43 0 0 "ARG " " NH1" " " 7 0 1 C2 
    2037 40 16.9032 -1.27316 -33.5967 266 " " " " A 43 0 0 "ARG " " NH2" " " 7 0 1 C2 
    2038 40 9.52816 1.7091 -35.1206 267 " " " " A 43 0 0 "GLU " " N  " " " 7 0 1 C2 
    2039 14 9.00242 1.18846 -36.3379 267 " " " " A 2 0 0 "GLU " " CA " " " 6 0 1 C2 
    2040 14 8.4956 2.29318 -37.232 267 " " " " A 2 0 0 "GLU " " C  " " " 6 0 1 C2 
    2041 23 8.98974 2.40868 -38.3583 267 " " " " A 70 0 0 "GLU " " O  " " " 8 0 1 C2 
    2042 14 7.88245 0.190527 -36.1512 267 " " " " A 2 0 0 "GLU " " CB " " " 6 0 1 C2 
    2043 14 8.03038 -0.806333 -35.0165 267 " " " " A 2 0 0 "GLU " " CG " " " 6 0 1 C2 
    2044 14 7.49608 -2.1633 -35.2594 267 " " " " A 2 0 0 "GLU " " CD " " " 6 0 1 C2 
    2045 23 8.28807 -3.01244 -35.7324 267 " " " " A 70 0 0 "GLU " " OE1" " " 8 0 1 C2 
    2046 23 6.27767 -2.37797 -35.0298 267 " " " " A 70 0 0 "GLU " " OE2" " " 8 0 1 C2 
    2047 40 7.63271 3.15037 -36.7183 268 " " " " A 43 0 0 "GLU " " N  " " " 7 0 1 C2 
    2048 14 6.9832 4.16007 -37.5281 268 " " " " A 2 0 0 "GLU " " CA " " " 6 0 1 C2 
    2049 14 7.8606 5.22867 -38.2113 268 " " " " A 2 0 0 "GLU " " C  " " " 6 0 1 C2 
    2050 23 7.53095 5.73269 -39.3161 268 " " " " A 70 0 0 "GLU " " O  " " " 8 0 1 C2 
    2051 14 5.92502 4.7819 -36.5978 268 " " " " A 2 0 0 "GLU " " CB " " " 6 0 1 C2 
    2052 14 4.69686 3.90641 -36.1587 268 " " " " A 2 0 0 "GLU " " CG " " " 6 0 1 C2 
    2053 14 3.80089 3.28173 -37.2169 268 " " " " A 2 0 0 "GLU " " CD " " " 6 0 1 C2 
    2054 23 3.47602 4.00381 -38.1808 268 " " " " A 70 0 0 "GLU " " OE1" " " 8 0 1 C2 
    2055 23 3.31681 2.16528 -37.0697 268 " " " " A 70 0 0 "GLU " " OE2" " " 8 0 1 C2 
    2056 40 9.07576 5.54428 -37.6828 269 " " " " A 43 0 0 "ILE " " N  " " " 7 0 1 C2 
    2057 14 10.1661 6.26035 -38.3884 269 " " " " A 2 0 0 "ILE " " CA " " " 6 0 1 C2 
    2058 14 10.6336 5.70452 -39.7414 269 " " " " A 2 0 0 "ILE " " C  " " " 6 0 1 C2 
    2059 23 11.4521 6.34788 -40.4016 269 " " " " A 70 0 0 "ILE " " O  " " " 8 0 1 C2 
    2060 14 11.3578 6.40738 -37.3539 269 " " " " A 2 0 0 "ILE " " CB " " " 6 0 1 C2 
    2061 14 11.8962 5.04789 -36.8392 269 " " " " A 2 0 0 "ILE " " CG1" " " 6 0 1 C2 
    2062 14 10.9906 7.39393 -36.1991 269 " " " " A 2 0 0 "ILE " " CG2" " " 6 0 1 C2 
    2063 14 12.9237 5.06758 -35.6418 269 " " " " A 2 0 0 "ILE " " CD1" " " 6 0 1 C2 
    2064 40 10.1957 4.50589 -40.1194 270 " " " " A 43 0 0 "ALA " " N  " " " 7 0 1 C2 
    2065 14 10.3969 3.97146 -41.4328 270 " " " " A 2 0 0 "ALA " " CA " " " 6 0 1 C2 
    2066 14 10.0099 4.9652 -42.5267 270 " " " " A 2 0 0 "ALA " " C  " " " 6 0 1 C2 
    2067 23 10.8339 5.12555 -43.4504 270 " " " " A 70 0 0 "ALA " " O  " " " 8 0 1 C2 
    2068 14 9.61613 2.71821 -41.6029 270 " " " " A 2 0 0 "ALA " " CB " " " 6 0 1 C2 
    2069 40 8.9429 5.73664 -42.3783 271 " " " " A 43 0 0 "GLU " " N  " " " 7 0 1 C2 
    2070 14 8.57937 7.00351 -43.1124 271 " " " " A 2 0 0 "GLU " " CA " " " 6 0 1 C2 
    2071 14 9.69268 8.10051 -43.2815 271 " " " " A 2 0 0 "GLU " " C  " " " 6 0 1 C2 
    2072 23 9.60373 9.0224 -44.1643 271 " " " " A 70 0 0 "GLU " " O  " " " 8 0 1 C2 
    2073 14 7.23416 7.62493 -42.6383 271 " " " " A 2 0 0 "GLU " " CB " " " 6 0 1 C2 
    2074 14 5.99231 6.62982 -42.7696 271 " " " " A 2 0 0 "GLU " " CG " " " 6 0 1 C2 
    2075 14 5.4924 6.66416 -44.1678 271 " " " " A 2 0 0 "GLU " " CD " " " 6 0 1 C2 
    2076 23 6.22981 7.04724 -45.1428 271 " " " " A 70 0 0 "GLU " " OE1" " " 8 0 1 C2 
    2077 23 4.31122 6.29224 -44.3673 271 " " " " A 70 0 0 "GLU " " OE2" " " 8 0 1 C2 
    2078 40 10.7548 7.9972 -42.4996 272 " " " " A 43 0 0 "GLY " " N  " " " 7 0 1 C2 
    2079 14 11.7342 9.07954 -42.4252 272 " " " " A 2 0 0 "GLY " " CA " " " 6 0 1 C2 
    2080 14 11.3358 10.1568 -41.3795 272 " " " " A 2 0 0 "GLY " " C  " " " 6 0 1 C2 
    2081 23 10.2665 10.1289 -40.7173 272 " " " " A 70 0 0 "GLY " " O  " " " 8 0 1 C2 
    2082 40 12.1115 11.2703 -41.4719 273 " " " " A 43 0 0 "TYR " " N  " " " 7 0 1 C2 
    2083 14 11.9355 12.512 -40.6478 273 " " " " A 2 0 0 "TYR " " CA " " " 6 0 1 C2 
    2084 14 11.8634 13.7966 -41.4856 273 " " " " A 2 0 0 "TYR " " C  " " " 6 0 1 C2 
    2085 23 12.0231 14.8656 -40.9255 273 " " " " A 70 0 0 "TYR " " O  " " " 8 0 1 C2 
    2086 14 12.9811 12.5842 -39.5411 273 " " " " A 2 0 0 "TYR " " CB " " " 6 0 1 C2 
    2087 14 12.4952 12.5076 -38.1105 273 " " " " A 2 0 0 "TYR " " CG " " " 6 0 1 C2 
    2088 14 11.6424 11.4891 -37.699 273 " " " " A 2 0 0 "TYR " " CD1" " " 6 0 1 C2 
    2089 14 12.6222 13.6562 -37.2886 273 " " " " A 2 0 0 "TYR " " CD2" " " 6 0 1 C2 
    2090 14 10.8769 11.6087 -36.5167 273 " " " " A 2 0 0 "TYR " " CE1" " " 6 0 1 C2 
    2091 14 11.9715 13.749 -36.0648 273 " " " " A 2 0 0 "TYR " " CE2" " " 6 0 1 C2 
    2092 14 11.0526 12.7506 -35.6897 273 " " " " A 2 0 0 "TYR " " CZ " " " 6 0 1 C2 
    2093 23 10.4394 12.9119 -34.4403 273 " " " " A 70 0 0 "TYR " " OH " " " 8 0 1 C2 
    2094 40 11.4833 13.6755 -42.7571 274 " " " " A 43 0 0 "ASP " " N  " " " 7 0 1 C2 
    2095 14 11.479 14.865 -43.6637 274 " " " " A 2 0 0 "ASP " " CA " " " 6 0 1 C2 
    2096 14 10.0227 15.4138 -43.7905 274 " " " " A 2 0 0 "ASP " " C  " " " 6 0 1 C2 
    2097 23 9.82489 16.553 -44.2318 274 " " " " A 70 0 0 "ASP " " O  " " " 8 0 1 C2 
    2098 14 12.1606 14.3713 -44.9814 274 " " " " A 2 0 0 "ASP " " CB " " " 6 0 1 C2 
    2099 14 11.2818 13.6333 -46.0144 274 " " " " A 2 0 0 "ASP " " CG " " " 6 0 1 C2 
    2100 23 10.7441 12.6027 -45.5579 274 " " " " A 70 0 0 "ASP " " OD1" " " 8 0 1 C2 
    2101 23 11.0902 14.0663 -47.1839 274 " " " " A 70 0 0 "ASP " " OD2" " " 8 0 1 C2 
    2102 40 9.00597 14.6641 -43.2677 275 " " " " A 43 0 0 "THR " " N  " " " 7 0 1 C2 
    2103 14 7.69777 15.0236 -42.8476 275 " " " " A 2 0 0 "THR " " CA " " " 6 0 1 C2 
    2104 14 7.51383 14.629 -41.392 275 " " " " A 2 0 0 "THR " " C  " " " 6 0 1 C2 
    2105 23 8.27284 13.8639 -40.8641 275 " " " " A 70 0 0 "THR " " O  " " " 8 0 1 C2 
    2106 14 6.69544 14.6159 -43.9888 275 " " " " A 2 0 0 "THR " " CB " " " 6 0 1 C2 
    2107 23 6.65898 13.1872 -44.174 275 " " " " A 70 0 0 "THR " " OG1" " " 8 0 1 C2 
    2108 14 7.04348 15.2859 -45.401 275 " " " " A 2 0 0 "THR " " CG2" " " 6 0 1 C2 
    2109 40 6.4314 15.1265 -40.7443 276 " " " " A 43 0 0 "GLU " " N  " " " 7 0 1 C2 
    2110 14 5.99205 14.8178 -39.3692 276 " " " " A 2 0 0 "GLU " " CA " " " 6 0 1 C2 
    2111 14 5.19121 13.3766 -39.4573 276 " " " " A 2 0 0 "GLU " " C  " " " 6 0 1 C2 
    2112 23 4.61414 13.0322 -38.447 276 " " " " A 70 0 0 "GLU " " O  " " " 8 0 1 C2 
    2113 14 4.9712 15.896 -38.7621 276 " " " " A 2 0 0 "GLU " " CB " " " 6 0 1 C2 
    2114 14 4.78773 17.2375 -39.4901 276 " " " " A 2 0 0 "GLU " " CG " " " 6 0 1 C2 
    2115 14 3.89279 17.0193 -40.6833 276 " " " " A 2 0 0 "GLU " " CD " " " 6 0 1 C2 
    2116 23 4.3727 17.0795 -41.7909 276 " " " " A 70 0 0 "GLU " " OE1" " " 8 0 1 C2 
    2117 23 2.67067 16.768 -40.4405 276 " " " " A 70 0 0 "GLU " " OE2" " " 8 0 1 C2 
    2118 40 5.085 12.6591 -40.5771 277 " " " " A 43 0 0 "ALA " " N  " " " 7 0 1 C2 
    2119 14 4.11275 11.5638 -40.7933 277 " " " " A 2 0 0 "ALA " " CA " " " 6 0 1 C2 
    2120 14 4.29062 10.3537 -39.881 277 " " " " A 2 0 0 "ALA " " C  " " " 6 0 1 C2 
    2121 23 3.35173 9.74119 -39.4039 277 " " " " A 70 0 0 "ALA " " O  " " " 8 0 1 C2 
    2122 14 4.12607 11.1249 -42.2276 277 " " " " A 2 0 0 "ALA " " CB " " " 6 0 1 C2 
    2123 40 5.57022 10.0476 -39.5247 278 " " " " A 43 0 0 "ALA " " N  " " " 7 0 1 C2 
    2124 14 5.89703 9.05594 -38.5323 278 " " " " A 2 0 0 "ALA " " CA " " " 6 0 1 C2 
    2125 14 5.45538 9.4493 -37.0988 278 " " " " A 2 0 0 "ALA " " C  " " " 6 0 1 C2 
    2126 23 4.97913 8.59746 -36.2814 278 " " " " A 70 0 0 "ALA " " O  " " " 8 0 1 C2 
    2127 14 7.46936 8.89428 -38.5337 278 " " " " A 2 0 0 "ALA " " CB " " " 6 0 1 C2 
    2128 40 5.56434 10.7501 -36.7575 279 " " " " A 43 0 0 "VAL " " N  " " " 7 0 1 C2 
    2129 14 5.25144 11.247 -35.4052 279 " " " " A 2 0 0 "VAL " " CA " " " 6 0 1 C2 
    2130 14 3.76592 11.2114 -35.2147 279 " " " " A 2 0 0 "VAL " " C  " " " 6 0 1 C2 
    2131 23 3.31259 10.944 -34.1102 279 " " " " A 70 0 0 "VAL " " O  " " " 8 0 1 C2 
    2132 14 5.93472 12.6019 -35.2323 279 " " " " A 2 0 0 "VAL " " CB " " " 6 0 1 C2 
    2133 14 5.56323 13.3558 -33.9493 279 " " " " A 2 0 0 "VAL " " CG1" " " 6 0 1 C2 
    2134 14 7.49519 12.5142 -35.359 279 " " " " A 2 0 0 "VAL " " CG2" " " 6 0 1 C2 
    2135 40 2.93199 11.4639 -36.2393 280 " " " " A 43 0 0 "ARG " " N  " " " 7 0 1 C2 
    2136 14 1.52152 11.5847 -36.1766 280 " " " " A 2 0 0 "ARG " " CA " " " 6 0 1 C2 
    2137 14 0.824818 10.211 -35.9531 280 " " " " A 2 0 0 "ARG " " C  " " " 6 0 1 C2 
    2138 23 -0.108267 10.0576 -35.2369 280 " " " " A 70 0 0 "ARG " " O  " " " 8 0 1 C2 
    2139 14 1.05345 12.0497 -37.5761 280 " " " " A 2 0 0 "ARG " " CB " " " 6 0 1 C2 
    2140 14 1.21961 13.5457 -37.859 280 " " " " A 2 0 0 "ARG " " CG " " " 6 0 1 C2 
    2141 14 0.423475 14.0687 -39.1457 280 " " " " A 2 0 0 "ARG " " CD " " " 6 0 1 C2 
    2142 40 1.24712 14.5786 -40.2837 280 " " " " A 43 0 0 "ARG " " NE " " " 7 0 1 C2 
    2143 14 1.4222 13.9172 -41.4443 280 " " " " A 2 0 0 "ARG " " CZ " " " 6 0 1 C2 
    2144 40 2.24221 14.5316 -42.3083 280 " " " " A 43 0 0 "ARG " " NH1" " " 7 0 1 C2 
    2145 40 0.787016 12.7519 -41.7295 280 " " " " A 43 0 0 "ARG " " NH2" " " 7 0 1 C2 
    2146 40 1.49064 9.20085 -36.6283 281 " " " " A 43 0 0 "ARG " " N  " " " 7 0 1 C2 
    2147 14 1.2681 7.80032 -36.5242 281 " " " " A 2 0 0 "ARG " " CA " " " 6 0 1 C2 
    2148 14 1.66629 7.30172 -35.1376 281 " " " " A 2 0 0 "ARG " " C  " " " 6 0 1 C2 
    2149 23 0.865244 6.5412 -34.5578 281 " " " " A 70 0 0 "ARG " " O  " " " 8 0 1 C2 
    2150 14 2.1457 7.1184 -37.5553 281 " " " " A 2 0 0 "ARG " " CB " " " 6 0 1 C2 
    2151 14 1.56052 7.0844 -39.0123 281 " " " " A 2 0 0 "ARG " " CG " " " 6 0 1 C2 
    2152 14 0.471899 5.9656 -39.3187 281 " " " " A 2 0 0 "ARG " " CD " " " 6 0 1 C2 
    2153 40 0.928387 4.63264 -38.9254 281 " " " " A 43 0 0 "ARG " " NE " " " 7 0 1 C2 
    2154 14 0.293058 3.4762 -38.7808 281 " " " " A 2 0 0 "ARG " " CZ " " " 6 0 1 C2 
    2155 40 1.01135 2.40431 -38.3888 281 " " " " A 43 0 0 "ARG " " NH1" " " 7 0 1 C2 
    2156 40 -0.985785 3.29571 -39.1634 281 " " " " A 43 0 0 "ARG " " NH2" " " 7 0 1 C2 
    2157 40 2.82541 7.69563 -34.5662 282 " " " " A 43 0 0 "THR " " N  " " " 7 0 1 C2 
    2158 14 3.21928 7.26416 -33.2836 282 " " " " A 2 0 0 "THR " " CA " " " 6 0 1 C2 
    2159 14 2.14928 7.72988 -32.2267 282 " " " " A 2 0 0 "THR " " C  " " " 6 0 1 C2 
    2160 23 1.64018 6.86479 -31.5135 282 " " " " A 70 0 0 "THR " " O  " " " 8 0 1 C2 
    2161 14 4.58412 7.83428 -32.9692 282 " " " " A 2 0 0 "THR " " CB " " " 6 0 1 C2 
    2162 23 5.47244 7.17581 -33.8879 282 " " " " A 70 0 0 "THR " " OG1" " " 8 0 1 C2 
    2163 14 4.92631 7.54404 -31.5266 282 " " " " A 2 0 0 "THR " " CG2" " " 6 0 1 C2 
    2164 40 1.69597 9.04499 -32.3357 283 " " " " A 43 0 0 "VAL " " N  " " " 7 0 1 C2 
    2165 14 0.617584 9.65907 -31.5324 283 " " " " A 2 0 0 "VAL " " CA " " " 6 0 1 C2 
    2166 14 -0.650566 8.7458 -31.6712 283 " " " " A 2 0 0 "VAL " " C  " " " 6 0 1 C2 
    2167 23 -1.14981 8.38275 -30.6508 283 " " " " A 70 0 0 "VAL " " O  " " " 8 0 1 C2 
    2168 14 0.404812 11.1993 -31.9323 283 " " " " A 2 0 0 "VAL " " CB " " " 6 0 1 C2 
    2169 14 -0.751049 11.9309 -31.2611 283 " " " " A 2 0 0 "VAL " " CG1" " " 6 0 1 C2 
    2170 14 1.72698 11.8689 -31.5919 283 " " " " A 2 0 0 "VAL " " CG2" " " 6 0 1 C2 
    2171 40 -1.03988 8.30116 -32.8259 284 " " " " A 43 0 0 "MET " " N  " " " 7 0 1 C2 
    2172 14 -2.27062 7.50867 -33.0429 284 " " " " A 2 0 0 "MET " " CA " " " 6 0 1 C2 
    2173 14 -2.2175 6.03669 -32.4539 284 " " " " A 2 0 0 "MET " " C  " " " 6 0 1 C2 
    2174 23 -3.16799 5.55806 -31.8315 284 " " " " A 70 0 0 "MET " " O  " " " 8 0 1 C2 
    2175 14 -2.57837 7.41395 -34.529 284 " " " " A 2 0 0 "MET " " CB " " " 6 0 1 C2 
    2176 14 -3.97038 6.80891 -34.88 284 " " " " A 2 0 0 "MET " " CG " " " 6 0 1 C2 
    2177 52 -4.43629 7.08625 -36.6201 284 " " " " A 13 0 0 "MET " " SD " " " 16 0 1 C2 
    2178 14 -3.89246 5.51284 -37.292 284 " " " " A 2 0 0 "MET " " CE " " " 6 0 1 C2 
    2179 40 -1.03763 5.3972 -32.7296 285 " " " " A 43 0 0 "THR " " N  " " " 7 0 1 C2 
    2180 14 -0.784729 3.97501 -32.4953 285 " " " " A 2 0 0 "THR " " CA " " " 6 0 1 C2 
    2181 14 -0.182242 3.64708 -31.1168 285 " " " " A 2 0 0 "THR " " C  " " " 6 0 1 C2 
    2182 23 -0.15345 2.49405 -30.6739 285 " " " " A 70 0 0 "THR " " O  " " " 8 0 1 C2 
    2183 14 0.0930537 3.40238 -33.6468 285 " " " " A 2 0 0 "THR " " CB " " " 6 0 1 C2 
    2184 23 1.35605 3.99806 -33.6845 285 " " " " A 70 0 0 "THR " " OG1" " " 8 0 1 C2 
    2185 14 -0.473168 3.55508 -35.0697 285 " " " " A 2 0 0 "THR " " CG2" " " 6 0 1 C2 
    2186 40 0.271568 4.59966 -30.367 286 " " " " A 43 0 0 "SER " " N  " " " 7 0 1 C2 
    2187 14 0.89868 4.43212 -29.0514 286 " " " " A 2 0 0 "SER " " CA " " " 6 0 1 C2 
    2188 14 0.570558 5.54786 -28.0598 286 " " " " A 2 0 0 "SER " " C  " " " 6 0 1 C2 
    2189 23 0.387157 5.38121 -26.8557 286 " " " " A 70 0 0 "SER " " O  " " " 8 0 1 C2 
    2190 14 2.41224 4.16769 -29.2997 286 " " " " A 2 0 0 "SER " " CB " " " 6 0 1 C2 
    2191 23 3.2282 5.23145 -29.7998 286 " " " " A 70 0 0 "SER " " OG " " " 8 0 1 C2 
    2192 40 0.469749 6.7748 -28.5428 287 " " " " A 43 0 0 "GLY " " N  " " " 7 0 1 C2 
    2193 14 0.191646 7.98432 -27.7221 287 " " " " A 2 0 0 "GLY " " CA " " " 6 0 1 C2 
    2194 14 -1.2361 8.01482 -27.2254 287 " " " " A 2 0 0 "GLY " " C  " " " 6 0 1 C2 
    2195 23 -1.53029 8.63506 -26.2168 287 " " " " A 70 0 0 "GLY " " O  " " " 8 0 1 C2 
    2196 40 -2.09714 7.28312 -27.8723 288 " " " " A 43 0 0 "ARG " " N  " " " 7 0 1 C2 
    2197 14 -3.51405 7.15371 -27.5856 288 " " " " A 2 0 0 "ARG " " CA " " " 6 0 1 C2 
    2198 14 -3.70159 6.13206 -26.4503 288 " " " " A 2 0 0 "ARG " " C  " " " 6 0 1 C2 
    2199 23 -4.32002 6.32237 -25.3939 288 " " " " A 70 0 0 "ARG " " O  " " " 8 0 1 C2 
    2200 14 -4.15902 6.62259 -28.8341 288 " " " " A 2 0 0 "ARG " " CB " " " 6 0 1 C2 
    2201 14 -5.72246 6.70201 -28.8968 288 " " " " A 2 0 0 "ARG " " CG " " " 6 0 1 C2 
    2202 14 -6.19985 6.45432 -30.2901 288 " " " " A 2 0 0 "ARG " " CD " " " 6 0 1 C2 
    2203 40 -7.60055 6.38021 -30.4674 288 " " " " A 43 0 0 "ARG " " NE " " " 7 0 1 C2 
    2204 14 -8.42254 5.27858 -30.3948 288 " " " " A 2 0 0 "ARG " " CZ " " " 6 0 1 C2 
    2205 40 -9.76215 5.47183 -30.5596 288 " " " " A 43 0 0 "ARG " " NH1" " " 7 0 1 C2 
    2206 40 -7.94842 4.09092 -30.146 288 " " " " A 43 0 0 "ARG " " NH2" " " 7 0 1 C2 
    2207 40 -2.85785 5.08759 -26.4686 289 " " " " A 43 0 0 "THR " " N  " " " 7 0 1 C2 
    2208 14 -2.94282 3.92482 -25.5318 289 " " " " A 2 0 0 "THR " " CA " " " 6 0 1 C2 
    2209 14 -2.64701 4.25155 -24.0727 289 " " " " A 2 0 0 "THR " " C  " " " 6 0 1 C2 
    2210 23 -3.30287 3.60297 -23.2745 289 " " " " A 70 0 0 "THR " " O  " " " 8 0 1 C2 
    2211 14 -1.87047 2.89278 -26.0416 289 " " " " A 2 0 0 "THR " " CB " " " 6 0 1 C2 
    2212 23 -1.772 2.69755 -27.4587 289 " " " " A 70 0 0 "THR " " OG1" " " 8 0 1 C2 
    2213 14 -2.03553 1.55866 -25.3457 289 " " " " A 2 0 0 "THR " " CG2" " " 6 0 1 C2 
    2214 40 -1.70331 5.13508 -23.7403 290 " " " " A 43 0 0 "VAL " " N  " " " 7 0 1 C2 
    2215 14 -1.43994 5.55375 -22.4005 290 " " " " A 2 0 0 "VAL " " CA " " " 6 0 1 C2 
    2216 14 -2.58117 6.47431 -21.7816 290 " " " " A 2 0 0 "VAL " " C  " " " 6 0 1 C2 
    2217 23 -3.13383 6.18956 -20.7015 290 " " " " A 70 0 0 "VAL " " O  " " " 8 0 1 C2 
    2218 14 -0.0505906 6.2197 -22.5243 290 " " " " A 2 0 0 "VAL " " CB " " " 6 0 1 C2 
    2219 14 1.10667 5.41535 -23.2454 290 " " " " A 2 0 0 "VAL " " CG1" " " 6 0 1 C2 
    2220 14 0.0307921 7.66114 -22.9697 290 " " " " A 2 0 0 "VAL " " CG2" " " 6 0 1 C2 
    2221 40 -3.16822 7.35524 -22.5911 291 " " " " A 43 0 0 "VAL " " N  " " " 7 0 1 C2 
    2222 14 -4.33102 8.12853 -22.1226 291 " " " " A 2 0 0 "VAL " " CA " " " 6 0 1 C2 
    2223 14 -5.62489 7.26809 -22.1079 291 " " " " A 2 0 0 "VAL " " C  " " " 6 0 1 C2 
    2224 23 -6.5802 7.56255 -21.3883 291 " " " " A 70 0 0 "VAL " " O  " " " 8 0 1 C2 
    2225 14 -4.53937 9.41124 -22.9428 291 " " " " A 2 0 0 "VAL " " CB " " " 6 0 1 C2 
    2226 14 -3.34752 10.4047 -22.9079 291 " " " " A 2 0 0 "VAL " " CG1" " " 6 0 1 C2 
    2227 14 -4.96355 9.30572 -24.4759 291 " " " " A 2 0 0 "VAL " " CG2" " " 6 0 1 C2 
    2228 40 -5.7011 6.08224 -22.8395 292 " " " " A 43 0 0 "PHE " " N  " " " 7 0 1 C2 
    2229 14 -6.81224 5.11404 -22.7394 292 " " " " A 2 0 0 "PHE " " CA " " " 6 0 1 C2 
    2230 14 -6.61283 4.0632 -21.6222 292 " " " " A 2 0 0 "PHE " " C  " " " 6 0 1 C2 
    2231 23 -7.60622 3.55561 -21.092 292 " " " " A 70 0 0 "PHE " " O  " " " 8 0 1 C2 
    2232 14 -6.89562 4.25668 -24.019 292 " " " " A 2 0 0 "PHE " " CB " " " 6 0 1 C2 
    2233 14 -7.93067 4.8031 -25.0515 292 " " " " A 2 0 0 "PHE " " CG " " " 6 0 1 C2 
    2234 14 -9.16765 4.11186 -25.1418 292 " " " " A 2 0 0 "PHE " " CD1" " " 6 0 1 C2 
    2235 14 -7.73377 6.01248 -25.7929 292 " " " " A 2 0 0 "PHE " " CD2" " " 6 0 1 C2 
    2236 14 -10.1923 4.62263 -26.0033 292 " " " " A 2 0 0 "PHE " " CE1" " " 6 0 1 C2 
    2237 14 -8.80883 6.48685 -26.6048 292 " " " " A 2 0 0 "PHE " " CE2" " " 6 0 1 C2 
    2238 14 -10.0386 5.809 -26.7618 292 " " " " A 2 0 0 "PHE " " CZ " " " 6 0 1 C2 
    2239 40 -5.37375 3.71053 -21.2402 293 " " " " A 43 0 0 "SER " " N  " " " 7 0 1 C2 
    2240 14 -4.96982 2.96678 -20.0877 293 " " " " A 2 0 0 "SER " " CA " " " 6 0 1 C2 
    2241 14 -5.34122 3.84146 -18.7978 293 " " " " A 2 0 0 "SER " " C  " " " 6 0 1 C2 
    2242 23 -6.05967 3.40616 -17.902 293 " " " " A 70 0 0 "SER " " O  " " " 8 0 1 C2 
    2243 14 -3.41122 2.71695 -20.1219 293 " " " " A 2 0 0 "SER " " CB " " " 6 0 1 C2 
    2244 23 -2.87584 2.35904 -18.8687 293 " " " " A 70 0 0 "SER " " OG " " " 8 0 1 C2 
    2245 40 -4.87077 5.09008 -18.7116 294 " " " " A 43 0 0 "ALA " " N  " " " 7 0 1 C2 
    2246 14 -4.86579 6.02504 -17.566 294 " " " " A 2 0 0 "ALA " " CA " " " 6 0 1 C2 
    2247 14 -6.21203 6.17389 -16.9062 294 " " " " A 2 0 0 "ALA " " C  " " " 6 0 1 C2 
    2248 23 -6.34366 6.36307 -15.7083 294 " " " " A 70 0 0 "ALA " " O  " " " 8 0 1 C2 
    2249 14 -4.39744 7.34574 -18.157 294 " " " " A 2 0 0 "ALA " " CB " " " 6 0 1 C2 
    2250 40 -7.34875 6.16363 -17.6197 295 " " " " A 43 0 0 "VAL " " N  " " " 7 0 1 C2 
    2251 14 -8.70389 6.23488 -17.046 295 " " " " A 2 0 0 "VAL " " CA " " " 6 0 1 C2 
    2252 14 -9.18418 4.92861 -16.3935 295 " " " " A 2 0 0 "VAL " " C  " " " 6 0 1 C2 
    2253 23 -10.0367 4.85378 -15.5823 295 " " " " A 70 0 0 "VAL " " O  " " " 8 0 1 C2 
    2254 14 -9.72907 6.35723 -18.2232 295 " " " " A 2 0 0 "VAL " " CB " " " 6 0 1 C2 
    2255 14 -10.1274 7.82179 -18.4729 295 " " " " A 2 0 0 "VAL " " CG1" " " 6 0 1 C2 
    2256 14 -9.27319 5.69821 -19.4852 295 " " " " A 2 0 0 "VAL " " CG2" " " 6 0 1 C2 
    2257 40 -8.44592 3.78952 -16.7604 296 " " " " A 43 0 0 "ILE " " N  " " " 7 0 1 C2 
    2258 14 -8.59191 2.46522 -16.1548 296 " " " " A 2 0 0 "ILE " " CA " " " 6 0 1 C2 
    2259 14 -7.85303 2.44397 -14.809 296 " " " " A 2 0 0 "ILE " " C  " " " 6 0 1 C2 
    2260 23 -8.37556 1.86311 -13.8585 296 " " " " A 70 0 0 "ILE " " O  " " " 8 0 1 C2 
    2261 14 -8.18963 1.27846 -17.0789 296 " " " " A 2 0 0 "ILE " " CB " " " 6 0 1 C2 
    2262 14 -9.00024 1.22087 -18.4133 296 " " " " A 2 0 0 "ILE " " CG1" " " 6 0 1 C2 
    2263 14 -8.02155 -0.0588318 -16.4574 296 " " " " A 2 0 0 "ILE " " CG2" " " 6 0 1 C2 
    2264 14 -8.32875 0.540446 -19.6452 296 " " " " A 2 0 0 "ILE " " CD1" " " 6 0 1 C2 
    2265 40 -6.61568 3.05856 -14.7106 297 " " " " A 43 0 0 "ILE " " N  " " " 7 0 1 C2 
    2266 14 -5.83876 3.07335 -13.4318 297 " " " " A 2 0 0 "ILE " " CA " " " 6 0 1 C2 
    2267 14 -6.62218 3.85531 -12.3901 297 " " " " A 2 0 0 "ILE " " C  " " " 6 0 1 C2 
    2268 23 -6.89151 3.36748 -11.2889 297 " " " " A 70 0 0 "ILE " " O  " " " 8 0 1 C2 
    2269 14 -4.3224 3.51047 -13.7509 297 " " " " A 2 0 0 "ILE " " CB " " " 6 0 1 C2 
    2270 14 -3.67008 2.69737 -14.903 297 " " " " A 2 0 0 "ILE " " CG1" " " 6 0 1 C2 
    2271 14 -3.53392 3.53137 -12.4636 297 " " " " A 2 0 0 "ILE " " CG2" " " 6 0 1 C2 
    2272 14 -2.14888 3.07641 -15.2505 297 " " " " A 2 0 0 "ILE " " CD1" " " 6 0 1 C2 
    2273 40 -7.16103 5.00962 -12.8483 298 " " " " A 43 0 0 "VAL " " N  " " " 7 0 1 C2 
    2274 14 -8.11215 5.70915 -12.018 298 " " " " A 2 0 0 "VAL " " CA " " " 6 0 1 C2 
    2275 14 -9.29233 4.84887 -11.5867 298 " " " " A 2 0 0 "VAL " " C  " " " 6 0 1 C2 
    2276 23 -9.57473 4.7565 -10.3785 298 " " " " A 70 0 0 "VAL " " O  " " " 8 0 1 C2 
    2277 14 -8.61149 7.04174 -12.7185 298 " " " " A 2 0 0 "VAL " " CB " " " 6 0 1 C2 
    2278 14 -9.65821 7.89115 -11.9162 298 " " " " A 2 0 0 "VAL " " CG1" " " 6 0 1 C2 
    2279 14 -7.40626 7.93891 -12.9835 298 " " " " A 2 0 0 "VAL " " CG2" " " 6 0 1 C2 
    2280 40 -9.99319 4.21821 -12.523 299 " " " " A 43 0 0 "ALA " " N  " " " 7 0 1 C2 
    2281 14 -11.2759 3.40751 -12.3374 299 " " " " A 2 0 0 "ALA " " CA " " " 6 0 1 C2 
    2282 14 -11.1751 2.01945 -11.6619 299 " " " " A 2 0 0 "ALA " " C  " " " 6 0 1 C2 
    2283 23 -12.0308 1.16866 -11.9382 299 " " " " A 70 0 0 "ALA " " O  " " " 8 0 1 C2 
    2284 14 -11.8209 3.1891 -13.7398 299 " " " " A 2 0 0 "ALA " " CB " " " 6 0 1 C2 
    2285 40 -10.0162 1.79964 -11.0801 300 " " " " A 43 0 0 "SER " " N  " " " 7 0 1 C2 
    2286 14 -9.69803 0.651183 -10.2324 300 " " " " A 2 0 0 "SER " " CA " " " 6 0 1 C2 
    2287 14 -9.26868 1.05786 -8.87974 300 " " " " A 2 0 0 "SER " " C  " " " 6 0 1 C2 
    2288 23 -9.52017 0.278559 -7.95619 300 " " " " A 70 0 0 "SER " " O  " " " 8 0 1 C2 
    2289 14 -8.86773 -0.40447 -11.0659 300 " " " " A 2 0 0 "SER " " CB " " " 6 0 1 C2 
    2290 23 -7.73315 0.236319 -11.6855 300 " " " " A 70 0 0 "SER " " OG " " " 8 0 1 C2 
    2291 40 -8.71356 2.30779 -8.66304 301 " " " " A 43 0 0 "SER " " N  " " " 7 0 1 C2 
    2292 14 -8.52895 2.89882 -7.40932 301 " " " " A 2 0 0 "SER " " CA " " " 6 0 1 C2 
    2293 14 -9.87125 3.52781 -6.89338 301 " " " " A 2 0 0 "SER " " C  " " " 6 0 1 C2 
    2294 23 -10.1366 3.35405 -5.73433 301 " " " " A 70 0 0 "SER " " O  " " " 8 0 1 C2 
    2295 14 -7.38091 3.89872 -7.49523 301 " " " " A 2 0 0 "SER " " CB " " " 6 0 1 C2 
    2296 23 -6.18931 3.17495 -7.46605 301 " " " " A 70 0 0 "SER " " OG " " " 8 0 1 C2 
    2297 40 -10.6531 4.24105 -7.75762 302 " " " " A 43 0 0 "VAL " " N  " " " 7 0 1 C2 
    2298 14 -11.9197 4.87738 -7.3132 302 " " " " A 2 0 0 "VAL " " CA " " " 6 0 1 C2 
    2299 14 -12.91 3.91617 -6.60005 302 " " " " A 2 0 0 "VAL " " C  " " " 6 0 1 C2 
    2300 23 -13.3869 4.3248 -5.56265 302 " " " " A 70 0 0 "VAL " " O  " " " 8 0 1 C2 
    2301 14 -12.4624 5.79494 -8.41599 302 " " " " A 2 0 0 "VAL " " CB " " " 6 0 1 C2 
    2302 14 -13.9246 6.35376 -8.14561 302 " " " " A 2 0 0 "VAL " " CG1" " " 6 0 1 C2 
    2303 14 -11.5562 7.03769 -8.73069 302 " " " " A 2 0 0 "VAL " " CG2" " " 6 0 1 C2 
    2304 40 -13.2316 2.68331 -7.03214 303 " " " " A 43 0 0 "PRO " " N  " " " 7 0 1 C2 
    2305 14 -13.8525 1.64649 -6.17045 303 " " " " A 2 0 0 "PRO " " CA " " " 6 0 1 C2 
    2306 14 -13.3458 1.30076 -4.77102 303 " " " " A 2 0 0 "PRO " " C  " " " 6 0 1 C2 
    2307 23 -13.9656 0.521437 -4.03605 303 " " " " A 70 0 0 "PRO " " O  " " " 8 0 1 C2 
    2308 14 -13.8614 0.310099 -7.00229 303 " " " " A 2 0 0 "PRO " " CB " " " 6 0 1 C2 
    2309 14 -13.7878 0.903315 -8.4516 303 " " " " A 2 0 0 "PRO " " CG " " " 6 0 1 C2 
    2310 14 -13.0249 2.20791 -8.38659 303 " " " " A 2 0 0 "PRO " " CD " " " 6 0 1 C2 
    2311 40 -12.2016 1.84115 -4.27952 304 " " " " A 43 0 0 "LEU " " N  " " " 7 0 1 C2 
    2312 14 -11.5838 1.67647 -2.95041 304 " " " " A 2 0 0 "LEU " " CA " " " 6 0 1 C2 
    2313 14 -12.3205 2.57137 -1.9905 304 " " " " A 2 0 0 "LEU " " C  " " " 6 0 1 C2 
    2314 23 -12.2655 2.36122 -0.793569 304 " " " " A 70 0 0 "LEU " " O  " " " 8 0 1 C2 
    2315 14 -10.1103 1.93292 -3.01227 304 " " " " A 2 0 0 "LEU " " CB " " " 6 0 1 C2 
    2316 14 -9.30285 0.938128 -3.95435 304 " " " " A 2 0 0 "LEU " " CG " " " 6 0 1 C2 
    2317 14 -7.80214 0.970255 -3.65403 304 " " " " A 2 0 0 "LEU " " CD1" " " 6 0 1 C2 
    2318 14 -9.74603 -0.465688 -3.93464 304 " " " " A 2 0 0 "LEU " " CD2" " " 6 0 1 C2 
    2319 40 -12.9341 3.62678 -2.5129 305 " " " " A 43 0 0 "LEU " " N  " " " 7 0 1 C2 
    2320 14 -13.6456 4.59796 -1.71548 305 " " " " A 2 0 0 "LEU " " CA " " " 6 0 1 C2 
    2321 14 -15.0988 4.1165 -1.39238 305 " " " " A 2 0 0 "LEU " " C  " " " 6 0 1 C2 
    2322 23 -15.7546 4.94395 -0.759164 305 " " " " A 70 0 0 "LEU " " O  " " " 8 0 1 C2 
    2323 14 -13.7108 5.97179 -2.5462 305 " " " " A 2 0 0 "LEU " " CB " " " 6 0 1 C2 
    2324 14 -12.3685 6.64628 -2.94916 305 " " " " A 2 0 0 "LEU " " CG " " " 6 0 1 C2 
    2325 14 -12.5224 7.84949 -3.82345 305 " " " " A 2 0 0 "LEU " " CD1" " " 6 0 1 C2 
    2326 14 -11.4561 6.97054 -1.78608 305 " " " " A 2 0 0 "LEU " " CD2" " " 6 0 1 C2 
    2327 40 -15.4555 2.86619 -1.67636 306 " " " " A 43 0 0 "LEU " " N  " " " 7 0 1 C2 
    2328 14 -16.6227 2.10796 -1.13484 306 " " " " A 2 0 0 "LEU " " CA " " " 6 0 1 C2 
    2329 14 -16.3442 1.70612 0.356474 306 " " " " A 2 0 0 "LEU " " C  " " " 6 0 1 C2 
    2330 23 -17.227 1.24872 1.10071 306 " " " " A 70 0 0 "LEU " " O  " " " 8 0 1 C2 
    2331 14 -16.8765 0.874709 -2.00527 306 " " " " A 2 0 0 "LEU " " CB " " " 6 0 1 C2 
    2332 14 -17.3658 1.18287 -3.415 306 " " " " A 2 0 0 "LEU " " CG " " " 6 0 1 C2 
    2333 14 -17.2284 -0.0746323 -4.31818 306 " " " " A 2 0 0 "LEU " " CD1" " " 6 0 1 C2 
    2334 14 -18.8285 1.57711 -3.48188 306 " " " " A 2 0 0 "LEU " " CD2" " " 6 0 1 C2 
    2335 40 -15.0973 1.70399 0.723906 307 " " " " A 43 0 0 "PHE " " N  " " " 7 0 1 C2 
    2336 14 -14.47 1.41333 2.1027 307 " " " " A 2 0 0 "PHE " " CA " " " 6 0 1 C2 
    2337 14 -14.3378 2.81252 2.8299 307 " " " " A 2 0 0 "PHE " " C  " " " 6 0 1 C2 
    2338 23 -13.5761 3.63961 2.39824 307 " " " " A 70 0 0 "PHE " " O  " " " 8 0 1 C2 
    2339 14 -13.1395 0.695807 1.93707 307 " " " " A 2 0 0 "PHE " " CB " " " 6 0 1 C2 
    2340 14 -13.0552 -0.500593 1.02537 307 " " " " A 2 0 0 "PHE " " CG " " " 6 0 1 C2 
    2341 14 -11.9655 -0.691164 0.174548 307 " " " " A 2 0 0 "PHE " " CD1" " " 6 0 1 C2 
    2342 14 -14.054 -1.50753 1.09896 307 " " " " A 2 0 0 "PHE " " CD2" " " 6 0 1 C2 
    2343 14 -11.9411 -1.83941 -0.6966 307 " " " " A 2 0 0 "PHE " " CE1" " " 6 0 1 C2 
    2344 14 -14.0979 -2.56574 0.226595 307 " " " " A 2 0 0 "PHE " " CE2" " " 6 0 1 C2 
    2345 14 -13.0282 -2.72577 -0.631765 307 " " " " A 2 0 0 "PHE " " CZ " " " 6 0 1 C2 
    2346 40 -15.0774 3.06464 3.98466 308 " " " " A 43 0 0 "PRO " " N  " " " 7 0 1 C2 
    2347 14 -15.2456 4.44202 4.51557 308 " " " " A 2 0 0 "PRO " " CA " " " 6 0 1 C2 
    2348 14 -14.0212 4.93269 5.34288 308 " " " " A 2 0 0 "PRO " " C  " " " 6 0 1 C2 
    2349 23 -13.9827 6.07507 5.70563 308 " " " " A 70 0 0 "PRO " " O  " " " 8 0 1 C2 
    2350 14 -16.5743 4.43067 5.29083 308 " " " " A 2 0 0 "PRO " " CB " " " 6 0 1 C2 
    2351 14 -16.6638 3.01208 5.78822 308 " " " " A 2 0 0 "PRO " " CG " " " 6 0 1 C2 
    2352 14 -16.0324 2.17262 4.63607 308 " " " " A 2 0 0 "PRO " " CD " " " 6 0 1 C2 
    2353 40 -12.9669 4.10127 5.57097 309 " " " " A 43 0 0 "GLN " " N  " " " 7 0 1 C2 
    2354 14 -11.7214 4.47017 6.12443 309 " " " " A 2 0 0 "GLN " " CA " " " 6 0 1 C2 
    2355 14 -11.0312 5.63986 5.36672 309 " " " " A 2 0 0 "GLN " " C  " " " 6 0 1 C2 
    2356 23 -10.7512 5.53614 4.13766 309 " " " " A 70 0 0 "GLN " " O  " " " 8 0 1 C2 
    2357 14 -10.7266 3.30917 6.33694 309 " " " " A 2 0 0 "GLN " " CB " " " 6 0 1 C2 
    2358 14 -11.2051 2.11693 7.08118 309 " " " " A 2 0 0 "GLN " " CG " " " 6 0 1 C2 
    2359 14 -12.3944 1.33018 6.50523 309 " " " " A 2 0 0 "GLN " " CD " " " 6 0 1 C2 
    2360 23 -12.4802 1.29516 5.25843 309 " " " " A 70 0 0 "GLN " " OE1" " " 8 0 1 C2 
    2361 40 -13.2511 0.805109 7.37973 309 " " " " A 43 0 0 "GLN " " NE2" " " 7 0 1 C2 
    2362 40 -10.8464 6.66727 6.11822 310 " " " " A 43 0 0 "GLY " " N  " " " 7 0 1 C2 
    2363 14 -10.6556 7.95895 5.48326 310 " " " " A 2 0 0 "GLY " " CA " " " 6 0 1 C2 
    2364 14 -9.24716 8.28502 5.04617 310 " " " " A 2 0 0 "GLY " " C  " " " 6 0 1 C2 
    2365 23 -9.05879 8.99247 4.07992 310 " " " " A 70 0 0 "GLY " " O  " " " 8 0 1 C2 
    2366 40 -8.29901 7.53368 5.63314 311 " " " " A 43 0 0 "PHE " " N  " " " 7 0 1 C2 
    2367 14 -6.91037 7.60739 5.0281 311 " " " " A 2 0 0 "PHE " " CA " " " 6 0 1 C2 
    2368 14 -6.75476 7.17766 3.51217 311 " " " " A 2 0 0 "PHE " " C  " " " 6 0 1 C2 
    2369 23 -5.85254 7.66622 2.82666 311 " " " " A 70 0 0 "PHE " " O  " " " 8 0 1 C2 
    2370 14 -5.95985 6.84283 6.01152 311 " " " " A 2 0 0 "PHE " " CB " " " 6 0 1 C2 
    2371 14 -5.76523 5.29671 5.78106 311 " " " " A 2 0 0 "PHE " " CG " " " 6 0 1 C2 
    2372 14 -4.48649 4.78526 5.79778 311 " " " " A 2 0 0 "PHE " " CD1" " " 6 0 1 C2 
    2373 14 -6.89152 4.42826 5.74034 311 " " " " A 2 0 0 "PHE " " CD2" " " 6 0 1 C2 
    2374 14 -4.28113 3.35688 5.72502 311 " " " " A 2 0 0 "PHE " " CE1" " " 6 0 1 C2 
    2375 14 -6.69253 3.04173 5.59053 311 " " " " A 2 0 0 "PHE " " CE2" " " 6 0 1 C2 
    2376 14 -5.39398 2.46406 5.65919 311 " " " " A 2 0 0 "PHE " " CZ " " " 6 0 1 C2 
    2377 40 -7.72019 6.39515 2.98419 312 " " " " A 43 0 0 "LEU " " N  " " " 7 0 1 C2 
    2378 14 -7.77492 5.91215 1.56373 312 " " " " A 2 0 0 "LEU " " CA " " " 6 0 1 C2 
    2379 14 -8.06075 7.05735 0.563197 312 " " " " A 2 0 0 "LEU " " C  " " " 6 0 1 C2 
    2380 23 -8.13638 6.8399 -0.64826 312 " " " " A 70 0 0 "LEU " " O  " " " 8 0 1 C2 
    2381 14 -8.79737 4.77836 1.31822 312 " " " " A 2 0 0 "LEU " " CB " " " 6 0 1 C2 
    2382 14 -8.66341 3.52883 2.24821 312 " " " " A 2 0 0 "LEU " " CG " " " 6 0 1 C2 
    2383 14 -9.74561 2.46005 1.95457 312 " " " " A 2 0 0 "LEU " " CD1" " " 6 0 1 C2 
    2384 14 -7.29513 2.85337 2.18544 312 " " " " A 2 0 0 "LEU " " CD2" " " 6 0 1 C2 
    2385 40 -8.41501 8.22753 1.09024 313 " " " " A 43 0 0 "LYS " " N  " " " 7 0 1 C2 
    2386 14 -8.68608 9.35357 0.22938 313 " " " " A 2 0 0 "LYS " " CA " " " 6 0 1 C2 
    2387 14 -7.31589 10.0421 -0.191221 313 " " " " A 2 0 0 "LYS " " C  " " " 6 0 1 C2 
    2388 23 -7.00046 10.411 -1.31616 313 " " " " A 70 0 0 "LYS " " O  " " " 8 0 1 C2 
    2389 14 -9.53409 10.4476 0.866324 313 " " " " A 2 0 0 "LYS " " CB " " " 6 0 1 C2 
    2390 14 -11.0867 10.0887 0.837695 313 " " " " A 2 0 0 "LYS " " CG " " " 6 0 1 C2 
    2391 14 -11.9883 10.8599 1.75254 313 " " " " A 2 0 0 "LYS " " CD " " " 6 0 1 C2 
    2392 14 -13.3411 10.2511 1.93588 313 " " " " A 2 0 0 "LYS " " CE " " " 6 0 1 C2 
    2393 40 -14.2854 10.908 1.00817 313 " " " " A 43 0 0 "LYS " " NZ " " " 7 0 1 C2 
    2394 40 -6.34504 9.97005 0.744566 314 " " " " A 43 0 0 "SER " " N  " " " 7 0 1 C2 
    2395 14 -5.00577 10.4604 0.5283 314 " " " " A 2 0 0 "SER " " CA " " " 6 0 1 C2 
    2396 14 -4.2607 9.42944 -0.424017 314 " " " " A 2 0 0 "SER " " C  " " " 6 0 1 C2 
    2397 23 -3.52112 9.88301 -1.24973 314 " " " " A 70 0 0 "SER " " O  " " " 8 0 1 C2 
    2398 14 -4.34725 10.5407 1.85982 314 " " " " A 2 0 0 "SER " " CB " " " 6 0 1 C2 
    2399 23 -2.94724 10.8921 1.67715 314 " " " " A 70 0 0 "SER " " OG " " " 8 0 1 C2 
    2400 40 -4.41297 8.16926 -0.129167 315 " " " " A 43 0 0 "ILE " " N  " " " 7 0 1 C2 
    2401 14 -3.66415 7.127 -0.823316 315 " " " " A 2 0 0 "ILE " " CA " " " 6 0 1 C2 
    2402 14 -4.17038 6.92603 -2.24407 315 " " " " A 2 0 0 "ILE " " C  " " " 6 0 1 C2 
    2403 23 -3.42238 6.59223 -3.14347 315 " " " " A 70 0 0 "ILE " " O  " " " 8 0 1 C2 
    2404 14 -3.72912 5.8628 0.0360551 315 " " " " A 2 0 0 "ILE " " CB " " " 6 0 1 C2 
    2405 14 -3.04882 5.98763 1.47408 315 " " " " A 2 0 0 "ILE " " CG1" " " 6 0 1 C2 
    2406 14 -2.93336 4.75947 -0.623922 315 " " " " A 2 0 0 "ILE " " CG2" " " 6 0 1 C2 
    2407 14 -3.58086 5.07249 2.59249 315 " " " " A 2 0 0 "ILE " " CD1" " " 6 0 1 C2 
    2408 40 -5.43377 7.18341 -2.59749 316 " " " " A 43 0 0 "THR " " N  " " " 7 0 1 C2 
    2409 14 -5.90573 6.97023 -3.99647 316 " " " " A 2 0 0 "THR " " CA " " " 6 0 1 C2 
    2410 14 -5.75943 8.2225 -4.94188 316 " " " " A 2 0 0 "THR " " C  " " " 6 0 1 C2 
    2411 23 -5.01897 8.02425 -5.96246 316 " " " " A 70 0 0 "THR " " O  " " " 8 0 1 C2 
    2412 14 -7.34912 6.46211 -3.84705 316 " " " " A 2 0 0 "THR " " CB " " " 6 0 1 C2 
    2413 23 -8.1325 7.39455 -3.15246 316 " " " " A 70 0 0 "THR " " OG1" " " 8 0 1 C2 
    2414 14 -7.53404 5.14365 -3.14041 316 " " " " A 2 0 0 "THR " " CG2" " " 6 0 1 C2 
    2415 40 -6.21657 9.44874 -4.57115 317 " " " " A 43 0 0 "TYR " " N  " " " 7 0 1 C2 
    2416 14 -6.1136 10.7145 -5.41593 317 " " " " A 2 0 0 "TYR " " CA " " " 6 0 1 C2 
    2417 14 -4.61972 10.9724 -5.65198 317 " " " " A 2 0 0 "TYR " " C  " " " 6 0 1 C2 
    2418 23 -4.22903 11.4013 -6.7573 317 " " " " A 70 0 0 "TYR " " O  " " " 8 0 1 C2 
    2419 14 -6.76624 11.9784 -4.82626 317 " " " " A 2 0 0 "TYR " " CB " " " 6 0 1 C2 
    2420 14 -8.23415 11.9586 -4.48996 317 " " " " A 2 0 0 "TYR " " CG " " " 6 0 1 C2 
    2421 14 -8.67193 12.209 -3.16598 317 " " " " A 2 0 0 "TYR " " CD1" " " 6 0 1 C2 
    2422 14 -9.24558 11.6506 -5.50507 317 " " " " A 2 0 0 "TYR " " CD2" " " 6 0 1 C2 
    2423 14 -10.0402 12.1805 -2.9307 317 " " " " A 2 0 0 "TYR " " CE1" " " 6 0 1 C2 
    2424 14 -10.6428 11.6867 -5.21138 317 " " " " A 2 0 0 "TYR " " CE2" " " 6 0 1 C2 
    2425 14 -11.0246 11.9847 -3.9013 317 " " " " A 2 0 0 "TYR " " CZ " " " 6 0 1 C2 
    2426 23 -12.317 12.1198 -3.59228 317 " " " " A 70 0 0 "TYR " " OH " " " 8 0 1 C2 
    2427 40 -3.74045 10.6893 -4.65181 318 " " " " A 43 0 0 "ALA " " N  " " " 7 0 1 C2 
    2428 14 -2.25511 10.8394 -4.87246 318 " " " " A 2 0 0 "ALA " " CA " " " 6 0 1 C2 
    2429 14 -1.71499 10.0583 -6.03402 318 " " " " A 2 0 0 "ALA " " C  " " " 6 0 1 C2 
    2430 23 -0.95031 10.5967 -6.83093 318 " " " " A 70 0 0 "ALA " " O  " " " 8 0 1 C2 
    2431 14 -1.5621 10.555 -3.55406 318 " " " " A 2 0 0 "ALA " " CB " " " 6 0 1 C2 
    2432 40 -2.06603 8.73853 -6.17185 319 " " " " A 43 0 0 "ILE " " N  " " " 7 0 1 C2 
    2433 14 -1.67873 7.81036 -7.2468 319 " " " " A 2 0 0 "ILE " " CA " " " 6 0 1 C2 
    2434 14 -2.33346 8.27295 -8.57803 319 " " " " A 2 0 0 "ILE " " C  " " " 6 0 1 C2 
    2435 23 -1.71039 8.54505 -9.54205 319 " " " " A 70 0 0 "ILE " " O  " " " 8 0 1 C2 
    2436 14 -2.02969 6.26563 -6.96065 319 " " " " A 2 0 0 "ILE " " CB " " " 6 0 1 C2 
    2437 14 -1.55493 5.61715 -5.59398 319 " " " " A 2 0 0 "ILE " " CG1" " " 6 0 1 C2 
    2438 14 -1.5936 5.34213 -8.24514 319 " " " " A 2 0 0 "ILE " " CG2" " " 6 0 1 C2 
    2439 14 -2.47167 4.41135 -5.17145 319 " " " " A 2 0 0 "ILE " " CD1" " " 6 0 1 C2 
    2440 40 -3.62427 8.5659 -8.5234 320 " " " " A 43 0 0 "ILE " " N  " " " 7 0 1 C2 
    2441 14 -4.40571 9.18083 -9.58868 320 " " " " A 2 0 0 "ILE " " CA " " " 6 0 1 C2 
    2442 14 -3.68546 10.3491 -10.2636 320 " " " " A 2 0 0 "ILE " " C  " " " 6 0 1 C2 
    2443 23 -3.75856 10.4316 -11.4592 320 " " " " A 70 0 0 "ILE " " O  " " " 8 0 1 C2 
    2444 14 -5.8938 9.35669 -9.04812 320 " " " " A 2 0 0 "ILE " " CB " " " 6 0 1 C2 
    2445 14 -6.54409 7.9646 -9.03427 320 " " " " A 2 0 0 "ILE " " CG1" " " 6 0 1 C2 
    2446 14 -6.71427 10.3911 -9.76616 320 " " " " A 2 0 0 "ILE " " CG2" " " 6 0 1 C2 
    2447 14 -7.82937 7.91949 -8.25279 320 " " " " A 2 0 0 "ILE " " CD1" " " 6 0 1 C2 
    2448 40 -3.14746 11.2792 -9.49668 321 " " " " A 43 0 0 "ALA " " N  " " " 7 0 1 C2 
    2449 14 -2.56142 12.5218 -10.0936 321 " " " " A 2 0 0 "ALA " " CA " " " 6 0 1 C2 
    2450 14 -1.22039 12.2474 -10.7711 321 " " " " A 2 0 0 "ALA " " C  " " " 6 0 1 C2 
    2451 23 -0.934063 12.9836 -11.7458 321 " " " " A 70 0 0 "ALA " " O  " " " 8 0 1 C2 
    2452 14 -2.29469 13.4205 -8.89948 321 " " " " A 2 0 0 "ALA " " CB " " " 6 0 1 C2 
    2453 40 -0.592384 11.1916 -10.3271 322 " " " " A 43 0 0 "SER " " N  " " " 7 0 1 C2 
    2454 14 0.668495 10.7785 -10.9273 322 " " " " A 2 0 0 "SER " " CA " " " 6 0 1 C2 
    2455 14 0.505552 10.0144 -12.2468 322 " " " " A 2 0 0 "SER " " C  " " " 6 0 1 C2 
    2456 23 1.17618 10.4576 -13.2095 322 " " " " A 70 0 0 "SER " " O  " " " 8 0 1 C2 
    2457 14 1.45127 9.89591 -9.89058 322 " " " " A 2 0 0 "SER " " CB " " " 6 0 1 C2 
    2458 23 0.916904 8.65552 -9.40329 322 " " " " A 70 0 0 "SER " " OG " " " 8 0 1 C2 
    2459 40 -0.419104 9.06506 -12.4127 323 " " " " A 43 0 0 "VAL " " N  " " " 7 0 1 C2 
    2460 14 -0.45479 8.42676 -13.6834 323 " " " " A 2 0 0 "VAL " " CA " " " 6 0 1 C2 
    2461 14 -1.15668 9.31638 -14.7189 323 " " " " A 2 0 0 "VAL " " C  " " " 6 0 1 C2 
    2462 23 -0.865532 9.17314 -15.8835 323 " " " " A 70 0 0 "VAL " " O  " " " 8 0 1 C2 
    2463 14 -1.22225 7.05874 -13.6182 323 " " " " A 2 0 0 "VAL " " CB " " " 6 0 1 C2 
    2464 14 -0.447968 6.02825 -12.8002 323 " " " " A 2 0 0 "VAL " " CG1" " " 6 0 1 C2 
    2465 14 -2.69825 7.17884 -13.1165 323 " " " " A 2 0 0 "VAL " " CG2" " " 6 0 1 C2 
    2466 40 -1.94885 10.3361 -14.2699 324 " " " " A 43 0 0 "MET " " N  " " " 7 0 1 C2 
    2467 14 -2.47513 11.3105 -15.1771 324 " " " " A 2 0 0 "MET " " CA " " " 6 0 1 C2 
    2468 14 -1.41333 12.2121 -15.7464 324 " " " " A 2 0 0 "MET " " C  " " " 6 0 1 C2 
    2469 23 -1.31429 12.4719 -16.9449 324 " " " " A 70 0 0 "MET " " O  " " " 8 0 1 C2 
    2470 14 -3.55836 12.1934 -14.4791 324 " " " " A 2 0 0 "MET " " CB " " " 6 0 1 C2 
    2471 14 -4.99885 11.5055 -14.4555 324 " " " " A 2 0 0 "MET " " CG " " " 6 0 1 C2 
    2472 52 -6.26577 12.5216 -13.8496 324 " " " " A 13 0 0 "MET " " SD " " " 16 0 1 C2 
    2473 14 -7.73209 11.4092 -13.7848 324 " " " " A 2 0 0 "MET " " CE " " " 6 0 1 C2 
    2474 40 -0.512402 12.8209 -14.9113 325 " " " " A 43 0 0 "LEU " " N  " " " 7 0 1 C2 
    2475 14 0.567501 13.7314 -15.2985 325 " " " " A 2 0 0 "LEU " " CA " " " 6 0 1 C2 
    2476 14 1.63835 13.0503 -16.1105 325 " " " " A 2 0 0 "LEU " " C  " " " 6 0 1 C2 
    2477 23 2.27639 13.5257 -17.037 325 " " " " A 70 0 0 "LEU " " O  " " " 8 0 1 C2 
    2478 14 1.14444 14.2366 -13.9093 325 " " " " A 2 0 0 "LEU " " CB " " " 6 0 1 C2 
    2479 14 2.37823 15.1014 -14.0523 325 " " " " A 2 0 0 "LEU " " CG " " " 6 0 1 C2 
    2480 14 2.15562 16.2985 -15.0649 325 " " " " A 2 0 0 "LEU " " CD1" " " 6 0 1 C2 
    2481 14 2.69054 15.7349 -12.6928 325 " " " " A 2 0 0 "LEU " " CD2" " " 6 0 1 C2 
    2482 40 1.8468 11.748 -15.8117 326 " " " " A 43 0 0 "ALA " " N  " " " 7 0 1 C2 
    2483 14 2.53759 10.8668 -16.7245 326 " " " " A 2 0 0 "ALA " " CA " " " 6 0 1 C2 
    2484 14 1.77971 10.6839 -18.0182 326 " " " " A 2 0 0 "ALA " " C  " " " 6 0 1 C2 
    2485 23 2.36483 10.8757 -19.0753 326 " " " " A 70 0 0 "ALA " " O  " " " 8 0 1 C2 
    2486 14 2.71618 9.54539 -16.0063 326 " " " " A 2 0 0 "ALA " " CB " " " 6 0 1 C2 
    2487 40 0.466614 10.3941 -18.1129 327 " " " " A 43 0 0 "ALA " " N  " " " 7 0 1 C2 
    2488 14 -0.17853 10.3028 -19.4242 327 " " " " A 2 0 0 "ALA " " CA " " " 6 0 1 C2 
    2489 14 -0.230803 11.5411 -20.2698 327 " " " " A 2 0 0 "ALA " " C  " " " 6 0 1 C2 
    2490 23 -0.100441 11.449 -21.5091 327 " " " " A 70 0 0 "ALA " " O  " " " 8 0 1 C2 
    2491 14 -1.71629 9.79582 -19.2679 327 " " " " A 2 0 0 "ALA " " CB " " " 6 0 1 C2 
    2492 40 -0.181305 12.7273 -19.6153 328 " " " " A 43 0 0 "ILE " " N  " " " 7 0 1 C2 
    2493 14 0.0340174 14.0314 -20.2264 328 " " " " A 2 0 0 "ILE " " CA " " " 6 0 1 C2 
    2494 14 1.53634 14.1853 -20.7151 328 " " " " A 2 0 0 "ILE " " C  " " " 6 0 1 C2 
    2495 23 1.73411 14.5367 -21.8617 328 " " " " A 70 0 0 "ILE " " O  " " " 8 0 1 C2 
    2496 14 -0.312544 15.2157 -19.366 328 " " " " A 2 0 0 "ILE " " CB " " " 6 0 1 C2 
    2497 14 -1.80419 15.1303 -18.9022 328 " " " " A 2 0 0 "ILE " " CG1" " " 6 0 1 C2 
    2498 14 -0.139855 16.546 -20.1438 328 " " " " A 2 0 0 "ILE " " CG2" " " 6 0 1 C2 
    2499 14 -2.10216 15.8842 -17.6041 328 " " " " A 2 0 0 "ILE " " CD1" " " 6 0 1 C2 
    2500 40 2.50976 13.8756 -19.9401 329 " " " " A 43 0 0 "LEU " " N  " " " 7 0 1 C2 
    2501 14 3.91295 14.1196 -20.3344 329 " " " " A 2 0 0 "LEU " " CA " " " 6 0 1 C2 
    2502 14 4.32438 13.2318 -21.4985 329 " " " " A 2 0 0 "LEU " " C  " " " 6 0 1 C2 
    2503 23 5.10548 13.7116 -22.3284 329 " " " " A 70 0 0 "LEU " " O  " " " 8 0 1 C2 
    2504 14 4.85332 13.8213 -19.1464 329 " " " " A 2 0 0 "LEU " " CB " " " 6 0 1 C2 
    2505 14 4.77079 14.9389 -18.0469 329 " " " " A 2 0 0 "LEU " " CG " " " 6 0 1 C2 
    2506 14 5.32817 14.4862 -16.6343 329 " " " " A 2 0 0 "LEU " " CD1" " " 6 0 1 C2 
    2507 14 5.61097 16.1185 -18.5859 329 " " " " A 2 0 0 "LEU " " CD2" " " 6 0 1 C2 
    2508 40 3.82577 11.9988 -21.5604 330 " " " " A 43 0 0 "SER " " N  " " " 7 0 1 C2 
    2509 14 3.87806 11.0166 -22.7049 330 " " " " A 2 0 0 "SER " " CA " " " 6 0 1 C2 
    2510 14 3.53844 11.7655 -24.0482 330 " " " " A 2 0 0 "SER " " C  " " " 6 0 1 C2 
    2511 23 4.25042 11.5614 -25.0108 330 " " " " A 70 0 0 "SER " " O  " " " 8 0 1 C2 
    2512 14 3.0386 9.852 -22.3638 330 " " " " A 2 0 0 "SER " " CB " " " 6 0 1 C2 
    2513 23 3.64789 9.16617 -21.2603 330 " " " " A 70 0 0 "SER " " OG " " " 8 0 1 C2 
    2514 40 2.60369 12.6967 -24.0836 331 " " " " A 43 0 0 "ILE " " N  " " " 7 0 1 C2 
    2515 14 2.0366 13.2072 -25.3135 331 " " " " A 2 0 0 "ILE " " CA " " " 6 0 1 C2 
    2516 14 2.52193 14.6266 -25.6431 331 " " " " A 2 0 0 "ILE " " C  " " " 6 0 1 C2 
    2517 23 2.32212 15.079 -26.7907 331 " " " " A 70 0 0 "ILE " " O  " " " 8 0 1 C2 
    2518 14 0.526609 12.9778 -25.4762 331 " " " " A 2 0 0 "ILE " " CB " " " 6 0 1 C2 
    2519 14 -0.312138 13.907 -24.4523 331 " " " " A 2 0 0 "ILE " " CG1" " " 6 0 1 C2 
    2520 14 0.0766791 11.4972 -25.4183 331 " " " " A 2 0 0 "ILE " " CG2" " " 6 0 1 C2 
    2521 14 -1.73273 14.2199 -24.9386 331 " " " " A 2 0 0 "ILE " " CD1" " " 6 0 1 C2 
    2522 40 3.01741 15.3208 -24.69 332 " " " " A 43 0 0 "THR " " N  " " " 7 0 1 C2 
    2523 14 3.54961 16.7057 -24.8434 332 " " " " A 2 0 0 "THR " " CA " " " 6 0 1 C2 
    2524 14 5.17529 16.6339 -24.8982 332 " " " " A 2 0 0 "THR " " C  " " " 6 0 1 C2 
    2525 23 5.76794 16.7695 -25.9671 332 " " " " A 70 0 0 "THR " " O  " " " 8 0 1 C2 
    2526 14 3.044 17.5582 -23.6495 332 " " " " A 2 0 0 "THR " " CB " " " 6 0 1 C2 
    2527 23 3.28982 16.8722 -22.3733 332 " " " " A 70 0 0 "THR " " OG1" " " 8 0 1 C2 
    2528 14 1.65241 18.1705 -23.6155 332 " " " " A 2 0 0 "THR " " CG2" " " 6 0 1 C2 
    2529 40 5.79055 16.3866 -23.7407 333 " " " " A 43 0 0 "VAL " " N  " " " 7 0 1 C2 
    2530 14 7.17304 16.5839 -23.4888 333 " " " " A 2 0 0 "VAL " " CA " " " 6 0 1 C2 
    2531 14 8.05058 15.3965 -24.0972 333 " " " " A 2 0 0 "VAL " " C  " " " 6 0 1 C2 
    2532 23 9.10817 15.608 -24.6706 333 " " " " A 70 0 0 "VAL " " O  " " " 8 0 1 C2 
    2533 14 7.52686 16.7632 -22.0031 333 " " " " A 2 0 0 "VAL " " CB " " " 6 0 1 C2 
    2534 14 9.05876 16.9432 -21.7284 333 " " " " A 2 0 0 "VAL " " CG1" " " 6 0 1 C2 
    2535 14 6.75693 17.8957 -21.4144 333 " " " " A 2 0 0 "VAL " " CG2" " " 6 0 1 C2 
    2536 40 7.60095 14.1547 -23.9072 334 " " " " A 43 0 0 "LEU " " N  " " " 7 0 1 C2 
    2537 14 8.22992 12.9732 -24.505 334 " " " " A 2 0 0 "LEU " " CA " " " 6 0 1 C2 
    2538 14 8.19395 13.0895 -26.0601 334 " " " " A 2 0 0 "LEU " " C  " " " 6 0 1 C2 
    2539 23 9.25214 12.9379 -26.609 334 " " " " A 70 0 0 "LEU " " O  " " " 8 0 1 C2 
    2540 14 7.48184 11.6965 -24.1293 334 " " " " A 2 0 0 "LEU " " CB " " " 6 0 1 C2 
    2541 14 8.22479 10.3561 -24.0054 334 " " " " A 2 0 0 "LEU " " CG " " " 6 0 1 C2 
    2542 14 7.51149 9.38881 -23.0241 334 " " " " A 2 0 0 "LEU " " CD1" " " 6 0 1 C2 
    2543 14 8.61698 9.71442 -25.385 334 " " " " A 2 0 0 "LEU " " CD2" " " 6 0 1 C2 
    2544 40 7.01832 13.2049 -26.728 335 " " " " A 43 0 0 "ALA " " N  " " " 7 0 1 C2 
    2545 14 6.96703 13.2947 -28.2078 335 " " " " A 2 0 0 "ALA " " CA " " " 6 0 1 C2 
    2546 14 7.71332 14.4186 -28.8281 335 " " " " A 2 0 0 "ALA " " C  " " " 6 0 1 C2 
    2547 23 8.06862 14.3217 -30.0037 335 " " " " A 70 0 0 "ALA " " O  " " " 8 0 1 C2 
    2548 14 5.48884 13.3714 -28.6333 335 " " " " A 2 0 0 "ALA " " CB " " " 6 0 1 C2 
    2549 40 7.87991 15.5525 -28.164 336 " " " " A 43 0 0 "ALA " " N  " " " 7 0 1 C2 
    2550 14 8.5145 16.6941 -28.7476 336 " " " " A 2 0 0 "ALA " " CA " " " 6 0 1 C2 
    2551 14 10.0276 16.6423 -28.5541 336 " " " " A 2 0 0 "ALA " " C  " " " 6 0 1 C2 
    2552 23 10.7805 17.109 -29.4197 336 " " " " A 70 0 0 "ALA " " O  " " " 8 0 1 C2 
    2553 14 7.95952 17.9585 -28.0811 336 " " " " A 2 0 0 "ALA " " CB " " " 6 0 1 C2 
    2554 40 10.4659 15.9492 -27.4804 337 " " " " A 43 0 0 "ALA " " N  " " " 7 0 1 C2 
    2555 14 11.9032 15.6396 -27.1736 337 " " " " A 2 0 0 "ALA " " CA " " " 6 0 1 C2 
    2556 14 12.4379 14.7231 -28.2921 337 " " " " A 2 0 0 "ALA " " C  " " " 6 0 1 C2 
    2557 23 13.5935 14.7526 -28.5901 337 " " " " A 70 0 0 "ALA " " O  " " " 8 0 1 C2 
    2558 14 11.9167 14.9367 -25.8063 337 " " " " A 2 0 0 "ALA " " CB " " " 6 0 1 C2 
    2559 40 11.5945 13.8976 -28.9013 338 " " " " A 43 0 0 "LEU " " N  " " " 7 0 1 C2 
    2560 14 11.9871 13.0417 -30.0007 338 " " " " A 2 0 0 "LEU " " CA " " " 6 0 1 C2 
    2561 14 12.075 13.8248 -31.3416 338 " " " " A 2 0 0 "LEU " " C  " " " 6 0 1 C2 
    2562 23 12.7683 13.3549 -32.232 338 " " " " A 70 0 0 "LEU " " O  " " " 8 0 1 C2 
    2563 14 10.9012 11.9261 -30.1349 338 " " " " A 2 0 0 "LEU " " CB " " " 6 0 1 C2 
    2564 14 11.2178 10.6804 -29.2566 338 " " " " A 2 0 0 "LEU " " CG " " " 6 0 1 C2 
    2565 14 9.98236 9.78658 -29.1454 338 " " " " A 2 0 0 "LEU " " CD1" " " 6 0 1 C2 
    2566 14 12.5637 9.96493 -29.6619 338 " " " " A 2 0 0 "LEU " " CD2" " " 6 0 1 C2 
    2567 40 11.4057 14.9923 -31.4261 339 " " " " A 43 0 0 "ALA " " N  " " " 7 0 1 C2 
    2568 14 11.5632 15.9307 -32.4926 339 " " " " A 2 0 0 "ALA " " CA " " " 6 0 1 C2 
    2569 14 12.8893 16.7547 -32.2897 339 " " " " A 2 0 0 "ALA " " C  " " " 6 0 1 C2 
    2570 23 13.1819 17.5547 -33.1703 339 " " " " A 70 0 0 "ALA " " O  " " " 8 0 1 C2 
    2571 14 10.4052 16.925 -32.4626 339 " " " " A 2 0 0 "ALA " " CB " " " 6 0 1 C2 
    2572 40 13.5874 16.5978 -31.1408 340 " " " " A 43 0 0 "ILE " " N  " " " 7 0 1 C2 
    2573 14 15.0073 16.9418 -31.098 340 " " " " A 2 0 0 "ILE " " CA " " " 6 0 1 C2 
    2574 14 15.9844 15.7935 -31.3685 340 " " " " A 2 0 0 "ILE " " C  " " " 6 0 1 C2 
    2575 23 16.8519 15.9477 -32.323 340 " " " " A 70 0 0 "ILE " " O  " " " 8 0 1 C2 
    2576 14 15.3968 17.5185 -29.7582 340 " " " " A 2 0 0 "ILE " " CB " " " 6 0 1 C2 
    2577 14 14.2839 18.2674 -28.9912 340 " " " " A 2 0 0 "ILE " " CG1" " " 6 0 1 C2 
    2578 14 16.607 18.4787 -29.9761 340 " " " " A 2 0 0 "ILE " " CG2" " " 6 0 1 C2 
    2579 14 14.6065 18.4658 -27.5037 340 " " " " A 2 0 0 "ILE " " CD1" " " 6 0 1 C2 
    2580 40 15.6708 14.6673 -30.6973 341 " " " " A 43 0 0 "LEU " " N  " " " 7 0 1 C2 
    2581 14 16.5899 13.5254 -30.7839 341 " " " " A 2 0 0 "LEU " " CA " " " 6 0 1 C2 
    2582 14 16.4937 12.8462 -32.1588 341 " " " " A 2 0 0 "LEU " " C  " " " 6 0 1 C2 
    2583 23 17.5415 12.3787 -32.6348 341 " " " " A 70 0 0 "LEU " " O  " " " 8 0 1 C2 
    2584 14 16.1542 12.5263 -29.6093 341 " " " " A 2 0 0 "LEU " " CB " " " 6 0 1 C2 
    2585 14 17.0238 11.2821 -29.34 341 " " " " A 2 0 0 "LEU " " CG " " " 6 0 1 C2 
    2586 14 18.5365 11.7213 -29.2147 341 " " " " A 2 0 0 "LEU " " CD1" " " 6 0 1 C2 
    2587 14 16.4896 10.5517 -28.0209 341 " " " " A 2 0 0 "LEU " " CD2" " " 6 0 1 C2 
    2588 40 15.3402 12.6909 -32.7797 342 " " " " A 43 0 0 "GLY " " N  " " " 7 0 1 C2 
    2589 14 15.0761 12.0436 -34.0606 342 " " " " A 2 0 0 "GLY " " CA " " " 6 0 1 C2 
    2590 14 15.0852 10.5181 -34.0821 342 " " " " A 2 0 0 "GLY " " C  " " " 6 0 1 C2 
    2591 23 14.7822 9.95016 -33.0279 342 " " " " A 70 0 0 "GLY " " O  " " " 8 0 1 C2 
    2592 40 15.3929 9.86992 -35.2065 343 " " " " A 43 0 0 "PRO " " N  " " " 7 0 1 C2 
    2593 14 15.4126 8.42423 -35.4006 343 " " " " A 2 0 0 "PRO " " CA " " " 6 0 1 C2 
    2594 14 16.7357 7.90724 -34.8613 343 " " " " A 2 0 0 "PRO " " C  " " " 6 0 1 C2 
    2595 23 17.6585 7.51131 -35.5653 343 " " " " A 70 0 0 "PRO " " O  " " " 8 0 1 C2 
    2596 14 15.3117 8.27223 -36.9283 343 " " " " A 2 0 0 "PRO " " CB " " " 6 0 1 C2 
    2597 14 15.9216 9.54772 -37.5293 343 " " " " A 2 0 0 "PRO " " CG " " " 6 0 1 C2 
    2598 14 15.5685 10.5688 -36.5168 343 " " " " A 2 0 0 "PRO " " CD " " " 6 0 1 C2 
    2599 40 16.9635 8.15698 -33.5552 344 " " " " A 43 0 0 "ARG " " N  " " " 7 0 1 C2 
    2600 14 18.0288 7.60695 -32.6799 344 " " " " A 2 0 0 "ARG " " CA " " " 6 0 1 C2 
    2601 14 17.5405 7.05695 -31.3411 344 " " " " A 2 0 0 "ARG " " C  " " " 6 0 1 C2 
    2602 23 18.1185 7.36268 -30.3489 344 " " " " A 70 0 0 "ARG " " O  " " " 8 0 1 C2 
    2603 14 19.2751 8.54353 -32.6974 344 " " " " A 2 0 0 "ARG " " CB " " " 6 0 1 C2 
    2604 14 20.6284 7.81316 -32.3885 344 " " " " A 2 0 0 "ARG " " CG " " " 6 0 1 C2 
    2605 14 21.7762 8.89509 -32.3673 344 " " " " A 2 0 0 "ARG " " CD " " " 6 0 1 C2 
    2606 40 22.982 8.36027 -32.9726 344 " " " " A 43 0 0 "ARG " " NE " " " 7 0 1 C2 
    2607 14 24.2575 8.75221 -32.7909 344 " " " " A 2 0 0 "ARG " " CZ " " " 6 0 1 C2 
    2608 40 25.1936 8.24145 -33.4983 344 " " " " A 43 0 0 "ARG " " NH1" " " 7 0 1 C2 
    2609 40 24.5482 9.72876 -31.9632 344 " " " " A 43 0 0 "ARG " " NH2" " " 7 0 1 C2 
    2610 40 16.4885 6.22346 -31.2631 345 " " " " A 43 0 0 "VAL " " N  " " " 7 0 1 C2 
    2611 14 16.0687 5.54963 -29.9961 345 " " " " A 2 0 0 "VAL " " CA " " " 6 0 1 C2 
    2612 14 16.9074 4.34562 -29.6449 345 " " " " A 2 0 0 "VAL " " C  " " " 6 0 1 C2 
    2613 23 16.7131 3.79403 -28.6275 345 " " " " A 70 0 0 "VAL " " O  " " " 8 0 1 C2 
    2614 14 14.5379 5.26939 -30.0769 345 " " " " A 2 0 0 "VAL " " CB " " " 6 0 1 C2 
    2615 14 13.801 6.67527 -29.8099 345 " " " " A 2 0 0 "VAL " " CG1" " " 6 0 1 C2 
    2616 14 14.0687 4.65548 -31.4147 345 " " " " A 2 0 0 "VAL " " CG2" " " 6 0 1 C2 
    2617 40 17.9275 4.03365 -30.4944 346 " " " " A 43 0 0 "ASP " " N  " " " 7 0 1 C2 
    2618 14 18.949 3.05026 -30.3246 346 " " " " A 2 0 0 "ASP " " CA " " " 6 0 1 C2 
    2619 14 20.0781 3.61023 -31.1491 346 " " " " A 2 0 0 "ASP " " C  " " " 6 0 1 C2 
    2620 23 19.8848 4.378 -32.0802 346 " " " " A 70 0 0 "ASP " " O  " " " 8 0 1 C2 
    2621 14 18.4678 1.59382 -30.7548 346 " " " " A 2 0 0 "ASP " " CB " " " 6 0 1 C2 
    2622 14 18.03 1.4128 -32.2025 346 " " " " A 2 0 0 "ASP " " CG " " " 6 0 1 C2 
    2623 23 16.8966 1.79771 -32.5247 346 " " " " A 70 0 0 "ASP " " OD1" " " 8 0 1 C2 
    2624 23 18.6299 0.586649 -32.926 346 " " " " A 70 0 0 "ASP " " OD2" " " 8 0 1 C2 
    2625 40 21.2727 3.07785 -30.834 347 " " " " A 43 0 0 "ALA " " N  " " " 7 0 1 C2 
    2626 14 22.499 3.16307 -31.5605 347 " " " " A 2 0 0 "ALA " " CA " " " 6 0 1 C2 
    2627 14 23.2646 1.79153 -31.3415 347 " " " " A 2 0 0 "ALA " " C  " " " 6 0 1 C2 
    2628 23 22.8139 0.920401 -30.6463 347 " " " " A 70 0 0 "ALA " " O  " " " 8 0 1 C2 
    2629 14 23.1607 4.40714 -31.0265 347 " " " " A 2 0 0 "ALA " " CB " " " 6 0 1 C2 
    2630 40 24.4884 1.66409 -31.9328 348 " " " " A 43 0 0 "LEU " " N  " " " 7 0 1 C2 
    2631 14 25.4487 0.652003 -31.3977 348 " " " " A 2 0 0 "LEU " " CA " " " 6 0 1 C2 
    2632 14 26.1779 1.47007 -30.282 348 " " " " A 2 0 0 "LEU " " C  " " " 6 0 1 C2 
    2633 23 26.464 2.64282 -30.3644 348 " " " " A 70 0 0 "LEU " " O  " " " 8 0 1 C2 
    2634 14 26.5651 0.393778 -32.4095 348 " " " " A 2 0 0 "LEU " " CB " " " 6 0 1 C2 
    2635 14 26.3826 -0.425115 -33.7125 348 " " " " A 2 0 0 "LEU " " CG " " " 6 0 1 C2 
    2636 14 27.7218 -0.637628 -34.4006 348 " " " " A 2 0 0 "LEU " " CD1" " " 6 0 1 C2 
    2637 14 25.5754 -1.7015 -33.5768 348 " " " " A 2 0 0 "LEU " " CD2" " " 6 0 1 C2 
    2638 40 26.5778 0.773722 -29.1411 349 " " " " A 43 0 0 "GLY " " N  " " " 7 0 1 C2 
    2639 14 27.2302 1.40825 -27.9953 349 " " " " A 2 0 0 "GLY " " CA " " " 6 0 1 C2 
    2640 14 28.0987 0.429896 -27.1969 349 " " " " A 2 0 0 "GLY " " C  " " " 6 0 1 C2 
    2641 23 28.1263 -0.768903 -27.5015 349 " " " " A 70 0 0 "GLY " " O  " " " 8 0 1 C2 
    2642 40 28.7373 0.950877 -26.1504 350 " " " " A 43 0 0 "VAL " " N  " " " 7 0 1 C2 
    2643 14 29.7441 0.183607 -25.4245 350 " " " " A 2 0 0 "VAL " " CA " " " 6 0 1 C2 
    2644 14 29.1379 -0.808984 -24.5088 350 " " " " A 2 0 0 "VAL " " C  " " " 6 0 1 C2 
    2645 23 29.795 -1.78257 -24.095 350 " " " " A 70 0 0 "VAL " " O  " " " 8 0 1 C2 
    2646 14 30.6176 1.25368 -24.6317 350 " " " " A 2 0 0 "VAL " " CB " " " 6 0 1 C2 
    2647 14 31.4824 2.20409 -25.5299 350 " " " " A 2 0 0 "VAL " " CG1" " " 6 0 1 C2 
    2648 14 29.8745 2.05206 -23.4974 350 " " " " A 2 0 0 "VAL " " CG2" " " 6 0 1 C2 
    2649 40 27.8089 -0.835111 -24.2361 351 " " " " A 43 0 0 "THR " " N  " " " 7 0 1 C2 
    2650 14 27.0671 -1.89018 -23.4353 351 " " " " A 2 0 0 "THR " " CA " " " 6 0 1 C2 
    2651 14 26.8255 -3.05269 -24.451 351 " " " " A 2 0 0 "THR " " C  " " " 6 0 1 C2 
    2652 23 27.0787 -4.25448 -24.2165 351 " " " " A 70 0 0 "THR " " O  " " " 8 0 1 C2 
    2653 14 25.7156 -1.32476 -22.8839 351 " " " " A 2 0 0 "THR " " CB " " " 6 0 1 C2 
    2654 23 25.1559 -0.478727 -23.8453 351 " " " " A 70 0 0 "THR " " OG1" " " 8 0 1 C2 
    2655 14 25.9946 -0.580118 -21.5042 351 " " " " A 2 0 0 "THR " " CG2" " " 6 0 1 C2 
    2656 40 26.2805 -2.76035 -25.6843 352 " " " " A 43 0 0 "THR " " N  " " " 7 0 1 C2 
    2657 14 25.8591 -3.81723 -26.6547 352 " " " " A 2 0 0 "THR " " CA " " " 6 0 1 C2 
    2658 14 27.1533 -4.40167 -27.365 352 " " " " A 2 0 0 "THR " " C  " " " 6 0 1 C2 
    2659 23 27.0309 -5.27876 -28.2216 352 " " " " A 70 0 0 "THR " " O  " " " 8 0 1 C2 
    2660 14 24.7963 -3.13764 -27.4863 352 " " " " A 2 0 0 "THR " " CB " " " 6 0 1 C2 
    2661 23 25.3897 -2.10171 -28.2799 352 " " " " A 70 0 0 "THR " " OG1" " " 8 0 1 C2 
    2662 14 23.559 -2.61899 -26.7621 352 " " " " A 2 0 0 "THR " " CG2" " " 6 0 1 C2 
    2663 40 28.3352 -3.98083 -27.0136 353 " " " " A 43 0 0 "LEU " " N  " " " 7 0 1 C2 
    2664 14 29.5389 -4.62052 -27.4769 353 " " " " A 2 0 0 "LEU " " CA " " " 6 0 1 C2 
    2665 14 29.7433 -5.92883 -26.6859 353 " " " " A 2 0 0 "LEU " " C  " " " 6 0 1 C2 
    2666 23 30.3401 -6.86809 -27.1732 353 " " " " A 70 0 0 "LEU " " O  " " " 8 0 1 C2 
    2667 14 30.6033 -3.57599 -27.2551 353 " " " " A 2 0 0 "LEU " " CB " " " 6 0 1 C2 
    2668 14 32.1208 -3.98034 -27.2316 353 " " " " A 2 0 0 "LEU " " CG " " " 6 0 1 C2 
    2669 14 32.7233 -4.05791 -28.7164 353 " " " " A 2 0 0 "LEU " " CD1" " " 6 0 1 C2 
    2670 14 32.9393 -3.06591 -26.4412 353 " " " " A 2 0 0 "LEU " " CD2" " " 6 0 1 C2 
    2671 40 29.1841 -6.05568 -25.4703 354 " " " " A 43 0 0 "LEU " " N  " " " 7 0 1 C2 
    2672 14 29.3659 -7.23466 -24.5678 354 " " " " A 2 0 0 "LEU " " CA " " " 6 0 1 C2 
    2673 14 28.2937 -8.33594 -24.8632 354 " " " " A 2 0 0 "LEU " " C  " " " 6 0 1 C2 
    2674 23 27.3569 -8.0716 -25.6417 354 " " " " A 70 0 0 "LEU " " O  " " " 8 0 1 C2 
    2675 14 29.2534 -6.68297 -23.1378 354 " " " " A 2 0 0 "LEU " " CB " " " 6 0 1 C2 
    2676 14 30.1854 -5.49699 -22.7928 354 " " " " A 2 0 0 "LEU " " CG " " " 6 0 1 C2 
    2677 14 29.7933 -4.70196 -21.521 354 " " " " A 2 0 0 "LEU " " CD1" " " 6 0 1 C2 
    2678 14 31.7151 -5.86512 -22.7055 354 " " " " A 2 0 0 "LEU " " CD2" " " 6 0 1 C2 
    2679 40 28.3377 -9.47099 -24.2234 355 " " " " A 43 0 0 "LYS " " N  " " " 7 0 1 C2 
    2680 14 27.3301 -10.5224 -24.3703 355 " " " " A 2 0 0 "LYS " " CA " " " 6 0 1 C2 
    2681 14 27.1002 -11.0172 -22.9467 355 " " " " A 2 0 0 "LYS " " C  " " " 6 0 1 C2 
    2682 23 28.0905 -11.0682 -22.175 355 " " " " A 70 0 0 "LYS " " O  " " " 8 0 1 C2 
    2683 14 27.5999 -11.5551 -25.4319 355 " " " " A 2 0 0 "LYS " " CB " " " 6 0 1 C2 
    2684 14 28.8101 -12.5589 -25.107 355 " " " " A 2 0 0 "LYS " " CG " " " 6 0 1 C2 
    2685 14 29.1279 -13.388 -26.3451 355 " " " " A 2 0 0 "LYS " " CD " " " 6 0 1 C2 
    2686 14 30.1604 -14.4556 -26.041 355 " " " " A 2 0 0 "LYS " " CE " " " 6 0 1 C2 
    2687 40 30.6795 -15.145 -27.2495 355 " " " " A 43 0 0 "LYS " " NZ " " " 7 0 1 C2 
    2688 40 13.6448 -25.1466 -30.8424 388 " " " " A 43 0 0 "GLY " " N  " " " 7 0 1 C2 
    2689 14 13.4757 -26.6225 -30.7524 388 " " " " A 2 0 0 "GLY " " CA " " " 6 0 1 C2 
    2690 14 11.9634 -27.0619 -31.0373 388 " " " " A 2 0 0 "GLY " " C  " " " 6 0 1 C2 
    2691 23 11.305 -26.326 -31.7786 388 " " " " A 70 0 0 "GLY " " O  " " " 8 0 1 C2 
    2692 40 11.5425 -28.1324 -30.3779 389 " " " " A 43 0 0 "PHE " " N  " " " 7 0 1 C2 
    2693 14 10.2717 -28.8375 -30.4878 389 " " " " A 2 0 0 "PHE " " CA " " " 6 0 1 C2 
    2694 14 9.03876 -27.9238 -30.288 389 " " " " A 2 0 0 "PHE " " C  " " " 6 0 1 C2 
    2695 23 8.10686 -28.1219 -31.0236 389 " " " " A 70 0 0 "PHE " " O  " " " 8 0 1 C2 
    2696 14 10.3663 -30.1095 -29.5685 389 " " " " A 2 0 0 "PHE " " CB " " " 6 0 1 C2 
    2697 14 10.2876 -29.7965 -28.099 389 " " " " A 2 0 0 "PHE " " CG " " " 6 0 1 C2 
    2698 14 11.3977 -29.2427 -27.3325 389 " " " " A 2 0 0 "PHE " " CD1" " " 6 0 1 C2 
    2699 14 9.01046 -29.985 -27.5243 389 " " " " A 2 0 0 "PHE " " CD2" " " 6 0 1 C2 
    2700 14 11.223 -28.9662 -25.9536 389 " " " " A 2 0 0 "PHE " " CE1" " " 6 0 1 C2 
    2701 14 8.88144 -29.6667 -26.161 389 " " " " A 2 0 0 "PHE " " CE2" " " 6 0 1 C2 
    2702 14 9.96169 -29.2225 -25.334 389 " " " " A 2 0 0 "PHE " " CZ " " " 6 0 1 C2 
    2703 40 9.15143 -26.9449 -29.3647 390 " " " " A 43 0 0 "TRP " " N  " " " 7 0 1 C2 
    2704 14 8.16522 -25.8175 -29.1314 390 " " " " A 2 0 0 "TRP " " CA " " " 6 0 1 C2 
    2705 14 7.71397 -25.1492 -30.4356 390 " " " " A 2 0 0 "TRP " " C  " " " 6 0 1 C2 
    2706 23 6.57274 -24.7302 -30.5466 390 " " " " A 70 0 0 "TRP " " O  " " " 8 0 1 C2 
    2707 14 8.68746 -24.8095 -27.9652 390 " " " " A 2 0 0 "TRP " " CB " " " 6 0 1 C2 
    2708 14 9.84219 -23.9741 -28.1584 390 " " " " A 2 0 0 "TRP " " CG " " " 6 0 1 C2 
    2709 14 9.86554 -22.8676 -28.8934 390 " " " " A 2 0 0 "TRP " " CD1" " " 6 0 1 C2 
    2710 14 11.238 -24.1094 -27.6599 390 " " " " A 2 0 0 "TRP " " CD2" " " 6 0 1 C2 
    2711 40 11.1286 -22.2678 -28.9172 390 " " " " A 43 0 0 "TRP " " NE1" " " 7 0 1 C2 
    2712 14 12.062 -23.0645 -28.2595 390 " " " " A 2 0 0 "TRP " " CE2" " " 6 0 1 C2 
    2713 14 11.8688 -25.0787 -26.824 390 " " " " A 2 0 0 "TRP " " CE3" " " 6 0 1 C2 
    2714 14 13.4628 -22.945 -28.0504 390 " " " " A 2 0 0 "TRP " " CZ2" " " 6 0 1 C2 
    2715 14 13.2776 -24.9947 -26.6909 390 " " " " A 2 0 0 "TRP " " CZ3" " " 6 0 1 C2 
    2716 14 14.0647 -24.0046 -27.2945 390 " " " " A 2 0 0 "TRP " " CH2" " " 6 0 1 C2 
    2717 40 8.69422 -25.0129 -31.4002 391 " " " " A 43 0 0 "GLY " " N  " " " 7 0 1 C2 
    2718 14 8.56931 -24.2026 -32.5322 391 " " " " A 2 0 0 "GLY " " CA " " " 6 0 1 C2 
    2719 14 7.75341 -24.8106 -33.641 391 " " " " A 2 0 0 "GLY " " C  " " " 6 0 1 C2 
    2720 23 7.36173 -24.1344 -34.5792 391 " " " " A 70 0 0 "GLY " " O  " " " 8 0 1 C2 
    2721 40 7.46262 -26.1101 -33.4978 392 " " " " A 43 0 0 "ARG " " N  " " " 7 0 1 C2 
    2722 14 6.54902 -26.7761 -34.4289 392 " " " " A 2 0 0 "ARG " " CA " " " 6 0 1 C2 
    2723 14 5.28781 -27.175 -33.6329 392 " " " " A 2 0 0 "ARG " " C  " " " 6 0 1 C2 
    2724 23 4.51135 -27.9567 -34.0805 392 " " " " A 70 0 0 "ARG " " O  " " " 8 0 1 C2 
    2725 14 7.30976 -27.9539 -35.132 392 " " " " A 2 0 0 "ARG " " CB " " " 6 0 1 C2 
    2726 14 8.5854 -27.3951 -35.8198 392 " " " " A 2 0 0 "ARG " " CG " " " 6 0 1 C2 
    2727 14 9.41137 -28.5583 -36.4145 392 " " " " A 2 0 0 "ARG " " CD " " " 6 0 1 C2 
    2728 40 10.0361 -29.3953 -35.3532 392 " " " " A 43 0 0 "ARG " " NE " " " 7 0 1 C2 
    2729 14 9.70427 -30.5834 -34.9297 392 " " " " A 2 0 0 "ARG " " CZ " " " 6 0 1 C2 
    2730 40 8.63512 -31.1814 -35.3594 392 " " " " A 43 0 0 "ARG " " NH1" " " 7 0 1 C2 
    2731 40 10.4512 -31.2306 -34.0038 392 " " " " A 43 0 0 "ARG " " NH2" " " 7 0 1 C2 
    2732 40 4.9377 -26.4135 -32.5284 393 " " " " A 43 0 0 "LEU " " N  " " " 7 0 1 C2 
    2733 14 3.84385 -26.6037 -31.5629 393 " " " " A 2 0 0 "LEU " " CA " " " 6 0 1 C2 
    2734 14 3.0836 -25.2846 -31.3255 393 " " " " A 2 0 0 "LEU " " C  " " " 6 0 1 C2 
    2735 23 1.88253 -25.2725 -31.0023 393 " " " " A 70 0 0 "LEU " " O  " " " 8 0 1 C2 
    2736 14 4.15856 -27.2413 -30.1511 393 " " " " A 2 0 0 "LEU " " CB " " " 6 0 1 C2 
    2737 14 4.68175 -28.7147 -30.091 393 " " " " A 2 0 0 "LEU " " CG " " " 6 0 1 C2 
    2738 14 5.116 -29.2461 -28.7541 393 " " " " A 2 0 0 "LEU " " CD1" " " 6 0 1 C2 
    2739 14 3.69557 -29.7155 -30.7925 393 " " " " A 2 0 0 "LEU " " CD2" " " 6 0 1 C2 
    2740 40 3.69747 -24.0938 -31.4304 394 " " " " A 43 0 0 "VAL " " N  " " " 7 0 1 C2 
    2741 14 2.95259 -22.8276 -31.1448 394 " " " " A 2 0 0 "VAL " " CA " " " 6 0 1 C2 
    2742 14 1.72502 -22.6439 -32.1646 394 " " " " A 2 0 0 "VAL " " C  " " " 6 0 1 C2 
    2743 23 0.832119 -21.7902 -31.9789 394 " " " " A 70 0 0 "VAL " " O  " " " 8 0 1 C2 
    2744 14 3.89584 -21.6157 -31.1537 394 " " " " A 2 0 0 "VAL " " CB " " " 6 0 1 C2 
    2745 14 4.40178 -21.2842 -29.7394 394 " " " " A 2 0 0 "VAL " " CG1" " " 6 0 1 C2 
    2746 14 4.95563 -21.513 -32.2574 394 " " " " A 2 0 0 "VAL " " CG2" " " 6 0 1 C2 
    2747 40 1.73565 -23.3853 -33.2976 395 " " " " A 43 0 0 "ASN " " N  " " " 7 0 1 C2 
    2748 14 0.749912 -23.3162 -34.3725 395 " " " " A 2 0 0 "ASN " " CA " " " 6 0 1 C2 
    2749 14 -0.420927 -24.3179 -34.1037 395 " " " " A 2 0 0 "ASN " " C  " " " 6 0 1 C2 
    2750 23 -1.65107 -23.985 -34.2951 395 " " " " A 70 0 0 "ASN " " O  " " " 8 0 1 C2 
    2751 14 1.4089 -23.5832 -35.7731 395 " " " " A 2 0 0 "ASN " " CB " " " 6 0 1 C2 
    2752 14 2.20987 -24.8883 -36.0132 395 " " " " A 2 0 0 "ASN " " CG " " " 6 0 1 C2 
    2753 23 3.16741 -25.1578 -35.3349 395 " " " " A 70 0 0 "ASN " " OD1" " " 8 0 1 C2 
    2754 40 1.81222 -25.7509 -36.9078 395 " " " " A 43 0 0 "ASN " " ND2" " " 7 0 1 C2 
    2755 40 -0.11949 -25.5448 -33.6463 396 " " " " A 43 0 0 "VAL " " N  " " " 7 0 1 C2 
    2756 14 -1.07682 -26.5493 -33.2105 396 " " " " A 2 0 0 "VAL " " CA " " " 6 0 1 C2 
    2757 14 -2.19343 -26.2022 -32.2285 396 " " " " A 2 0 0 "VAL " " C  " " " 6 0 1 C2 
    2758 23 -3.30413 -26.7029 -32.2797 396 " " " " A 70 0 0 "VAL " " O  " " " 8 0 1 C2 
    2759 14 -0.230456 -27.7835 -32.797 396 " " " " A 2 0 0 "VAL " " CB " " " 6 0 1 C2 
    2760 14 -1.05152 -28.9488 -32.3066 396 " " " " A 2 0 0 "VAL " " CG1" " " 6 0 1 C2 
    2761 14 0.737474 -28.2588 -33.8997 396 " " " " A 2 0 0 "VAL " " CG2" " " 6 0 1 C2 
    2762 40 -1.89466 -25.2401 -31.3606 397 " " " " A 43 0 0 "VAL " " N  " " " 7 0 1 C2 
    2763 14 -2.82425 -24.781 -30.29 397 " " " " A 2 0 0 "VAL " " CA " " " 6 0 1 C2 
    2764 14 -4.0215 -24.0011 -30.8514 397 " " " " A 2 0 0 "VAL " " C  " " " 6 0 1 C2 
    2765 23 -5.18227 -24.0786 -30.4492 397 " " " " A 70 0 0 "VAL " " O  " " " 8 0 1 C2 
    2766 14 -2.17441 -23.9887 -29.1425 397 " " " " A 2 0 0 "VAL " " CB " " " 6 0 1 C2 
    2767 14 -1.09401 -24.8244 -28.4504 397 " " " " A 2 0 0 "VAL " " CG1" " " 6 0 1 C2 
    2768 14 -1.59251 -22.7066 -29.5894 397 " " " " A 2 0 0 "VAL " " CG2" " " 6 0 1 C2 
    2769 40 -3.78325 -23.3761 -32.0225 398 " " " " A 43 0 0 "MET " " N  " " " 7 0 1 C2 
    2770 14 -4.72446 -22.4782 -32.7557 398 " " " " A 2 0 0 "MET " " CA " " " 6 0 1 C2 
    2771 14 -5.71922 -23.3541 -33.5304 398 " " " " A 2 0 0 "MET " " C  " " " 6 0 1 C2 
    2772 23 -6.72146 -22.8254 -34.0363 398 " " " " A 70 0 0 "MET " " O  " " " 8 0 1 C2 
    2773 14 -3.92114 -21.6644 -33.7323 398 " " " " A 2 0 0 "MET " " CB " " " 6 0 1 C2 
    2774 14 -2.69225 -20.8907 -33.3171 398 " " " " A 2 0 0 "MET " " CG " " " 6 0 1 C2 
    2775 52 -2.15649 -19.4829 -34.2639 398 " " " " A 13 0 0 "MET " " SD " " " 16 0 1 C2 
    2776 14 -3.09102 -18.1738 -33.4894 398 " " " " A 2 0 0 "MET " " CE " " " 6 0 1 C2 
    2777 40 -5.45449 -24.6732 -33.7421 399 " " " " A 43 0 0 "LYS " " N  " " " 7 0 1 C2 
    2778 14 -6.33699 -25.5581 -34.4828 399 " " " " A 2 0 0 "LYS " " CA " " " 6 0 1 C2 
    2779 14 -7.70031 -25.8003 -33.6675 399 " " " " A 2 0 0 "LYS " " C  " " " 6 0 1 C2 
    2780 23 -8.74597 -25.9938 -34.3604 399 " " " " A 70 0 0 "LYS " " O  " " " 8 0 1 C2 
    2781 14 -5.54573 -26.8346 -34.8183 399 " " " " A 2 0 0 "LYS " " CB " " " 6 0 1 C2 
    2782 14 -4.43365 -26.467 -35.8629 399 " " " " A 2 0 0 "LYS " " CG " " " 6 0 1 C2 
    2783 14 -3.60338 -27.6785 -36.3365 399 " " " " A 2 0 0 "LYS " " CD " " " 6 0 1 C2 
    2784 14 -2.37868 -27.3259 -37.1494 399 " " " " A 2 0 0 "LYS " " CE " " " 6 0 1 C2 
    2785 40 -2.66481 -26.7307 -38.4606 399 " " " " A 43 0 0 "LYS " " NZ " " " 7 0 1 C2 
    2786 40 -7.66668 -25.8354 -32.3 400 " " " " A 43 0 0 "ARG " " N  " " " 7 0 1 C2 
    2787 14 -8.77537 -26.1936 -31.425 400 " " " " A 2 0 0 "ARG " " CA " " " 6 0 1 C2 
    2788 14 -8.7703 -25.2509 -30.1746 400 " " " " A 2 0 0 "ARG " " C  " " " 6 0 1 C2 
    2789 23 -8.25655 -25.5921 -29.1797 400 " " " " A 70 0 0 "ARG " " O  " " " 8 0 1 C2 
    2790 14 -8.73125 -27.6649 -31.16 400 " " " " A 2 0 0 "ARG " " CB " " " 6 0 1 C2 
    2791 14 -8.7847 -28.6227 -32.2707 400 " " " " A 2 0 0 "ARG " " CG " " " 6 0 1 C2 
    2792 14 -8.85689 -30.0807 -31.7688 400 " " " " A 2 0 0 "ARG " " CD " " " 6 0 1 C2 
    2793 40 -8.62263 -31.0762 -32.8352 400 " " " " A 43 0 0 "ARG " " NE " " " 7 0 1 C2 
    2794 14 -9.11424 -32.3079 -32.8662 400 " " " " A 2 0 0 "ARG " " CZ " " " 6 0 1 C2 
    2795 40 -9.88408 -32.8189 -31.92 400 " " " " A 43 0 0 "ARG " " NH1" " " 7 0 1 C2 
    2796 40 -8.92593 -33.039 -33.9202 400 " " " " A 43 0 0 "ARG " " NH2" " " 7 0 1 C2 
    2797 40 -9.32865 -23.9709 -30.2383 401 " " " " A 43 0 0 "PRO " " N  " " " 7 0 1 C2 
    2798 14 -9.05449 -22.9074 -29.3254 401 " " " " A 2 0 0 "PRO " " CA " " " 6 0 1 C2 
    2799 14 -9.88278 -22.9658 -27.9463 401 " " " " A 2 0 0 "PRO " " C  " " " 6 0 1 C2 
    2800 23 -9.9088 -21.9738 -27.2181 401 " " " " A 70 0 0 "PRO " " O  " " " 8 0 1 C2 
    2801 14 -9.43281 -21.5954 -30.1677 401 " " " " A 2 0 0 "PRO " " CB " " " 6 0 1 C2 
    2802 14 -10.6245 -22.0797 -30.8825 401 " " " " A 2 0 0 "PRO " " CG " " " 6 0 1 C2 
    2803 14 -10.2766 -23.4893 -31.2802 401 " " " " A 2 0 0 "PRO " " CD " " " 6 0 1 C2 
    2804 40 -10.605 -24.0621 -27.7709 402 " " " " A 43 0 0 "ILE " " N  " " " 7 0 1 C2 
    2805 14 -11.3026 -24.4401 -26.5828 402 " " " " A 2 0 0 "ILE " " CA " " " 6 0 1 C2 
    2806 14 -10.6089 -25.7038 -26.0126 402 " " " " A 2 0 0 "ILE " " C  " " " 6 0 1 C2 
    2807 23 -10.1062 -25.67 -24.8454 402 " " " " A 70 0 0 "ILE " " O  " " " 8 0 1 C2 
    2808 14 -12.8187 -24.6956 -26.8807 402 " " " " A 2 0 0 "ILE " " CB " " " 6 0 1 C2 
    2809 14 -13.4779 -23.5471 -27.7561 402 " " " " A 2 0 0 "ILE " " CG1" " " 6 0 1 C2 
    2810 14 -13.5689 -25.0685 -25.602 402 " " " " A 2 0 0 "ILE " " CG2" " " 6 0 1 C2 
    2811 14 -15.0027 -23.4568 -27.7384 402 " " " " A 2 0 0 "ILE " " CD1" " " 6 0 1 C2 
    2812 40 -10.3586 -26.7348 -26.841 403 " " " " A 43 0 0 "ALA " " N  " " " 7 0 1 C2 
    2813 14 -9.65397 -27.9385 -26.4353 403 " " " " A 2 0 0 "ALA " " CA " " " 6 0 1 C2 
    2814 14 -8.12607 -27.8642 -26.3083 403 " " " " A 2 0 0 "ALA " " C  " " " 6 0 1 C2 
    2815 23 -7.64894 -28.4946 -25.3969 403 " " " " A 70 0 0 "ALA " " O  " " " 8 0 1 C2 
    2816 14 -9.95248 -29.0265 -27.4348 403 " " " " A 2 0 0 "ALA " " CB " " " 6 0 1 C2 
    2817 40 -7.44694 -27.1702 -27.1939 404 " " " " A 43 0 0 "PHE " " N  " " " 7 0 1 C2 
    2818 14 -6.00989 -26.9154 -26.8884 404 " " " " A 2 0 0 "PHE " " CA " " " 6 0 1 C2 
    2819 14 -5.76673 -25.6683 -25.953 404 " " " " A 2 0 0 "PHE " " C  " " " 6 0 1 C2 
    2820 23 -4.60792 -25.2767 -25.6488 404 " " " " A 70 0 0 "PHE " " O  " " " 8 0 1 C2 
    2821 14 -5.19995 -26.72 -28.1827 404 " " " " A 2 0 0 "PHE " " CB " " " 6 0 1 C2 
    2822 14 -5.18467 -27.9266 -29.1265 404 " " " " A 2 0 0 "PHE " " CG " " " 6 0 1 C2 
    2823 14 -5.36405 -27.7938 -30.4834 404 " " " " A 2 0 0 "PHE " " CD1" " " 6 0 1 C2 
    2824 14 -4.87295 -29.1855 -28.5761 404 " " " " A 2 0 0 "PHE " " CD2" " " 6 0 1 C2 
    2825 14 -5.40858 -28.9675 -31.3375 404 " " " " A 2 0 0 "PHE " " CE1" " " 6 0 1 C2 
    2826 14 -4.70796 -30.278 -29.4152 404 " " " " A 2 0 0 "PHE " " CE2" " " 6 0 1 C2 
    2827 14 -5.08994 -30.2126 -30.7496 404 " " " " A 2 0 0 "PHE " " CZ " " " 6 0 1 C2 
    2828 40 -6.83849 -25.1246 -25.3845 405 " " " " A 43 0 0 "ALA " " N  " " " 7 0 1 C2 
    2829 14 -6.71108 -24.1465 -24.2857 405 " " " " A 2 0 0 "ALA " " CA " " " 6 0 1 C2 
    2830 14 -6.76833 -24.8621 -22.9217 405 " " " " A 2 0 0 "ALA " " C  " " " 6 0 1 C2 
    2831 23 -5.86096 -24.7218 -22.0873 405 " " " " A 70 0 0 "ALA " " O  " " " 8 0 1 C2 
    2832 14 -7.87875 -23.1549 -24.2714 405 " " " " A 2 0 0 "ALA " " CB " " " 6 0 1 C2 
    2833 40 -7.86618 -25.7116 -22.8372 406 " " " " A 43 0 0 "ALA " " N  " " " 7 0 1 C2 
    2834 14 -8.18082 -26.5708 -21.7207 406 " " " " A 2 0 0 "ALA " " CA " " " 6 0 1 C2 
    2835 14 -6.95842 -27.1472 -20.8724 406 " " " " A 2 0 0 "ALA " " C  " " " 6 0 1 C2 
    2836 23 -6.98677 -26.9678 -19.6636 406 " " " " A 70 0 0 "ALA " " O  " " " 8 0 1 C2 
    2837 14 -9.05289 -27.7759 -22.1949 406 " " " " A 2 0 0 "ALA " " CB " " " 6 0 1 C2 
    2838 40 -5.8988 -27.7353 -21.4615 407 " " " " A 43 0 0 "PRO " " N  " " " 7 0 1 C2 
    2839 14 -4.86415 -28.48 -20.6768 407 " " " " A 2 0 0 "PRO " " CA " " " 6 0 1 C2 
    2840 14 -3.86288 -27.4295 -20.0063 407 " " " " A 2 0 0 "PRO " " C  " " " 6 0 1 C2 
    2841 23 -3.15665 -27.7556 -19.0435 407 " " " " A 70 0 0 "PRO " " O  " " " 8 0 1 C2 
    2842 14 -4.12796 -29.4477 -21.7163 407 " " " " A 2 0 0 "PRO " " CB " " " 6 0 1 C2 
    2843 14 -4.39006 -28.7603 -23.0654 407 " " " " A 2 0 0 "PRO " " CG " " " 6 0 1 C2 
    2844 14 -5.77468 -27.9985 -22.9182 407 " " " " A 2 0 0 "PRO " " CD " " " 6 0 1 C2 
    2845 40 -3.72306 -26.2075 -20.5722 408 " " " " A 43 0 0 "ILE " " N  " " " 7 0 1 C2 
    2846 14 -2.79345 -25.2099 -20.1129 408 " " " " A 2 0 0 "ILE " " CA " " " 6 0 1 C2 
    2847 14 -3.34712 -24.6624 -18.7098 408 " " " " A 2 0 0 "ILE " " C  " " " 6 0 1 C2 
    2848 23 -2.7001 -24.5216 -17.7109 408 " " " " A 70 0 0 "ILE " " O  " " " 8 0 1 C2 
    2849 14 -2.54269 -24.0407 -21.1634 408 " " " " A 2 0 0 "ILE " " CB " " " 6 0 1 C2 
    2850 14 -2.16055 -24.5901 -22.5388 408 " " " " A 2 0 0 "ILE " " CG1" " " 6 0 1 C2 
    2851 14 -1.67891 -22.9462 -20.5946 408 " " " " A 2 0 0 "ILE " " CG2" " " 6 0 1 C2 
    2852 14 -2.58325 -23.5758 -23.6399 408 " " " " A 2 0 0 "ILE " " CD1" " " 6 0 1 C2 
    2853 40 -4.65838 -24.3078 -18.7157 409 " " " " A 43 0 0 "LEU " " N  " " " 7 0 1 C2 
    2854 14 -5.46022 -23.676 -17.6227 409 " " " " A 2 0 0 "LEU " " CA " " " 6 0 1 C2 
    2855 14 -5.44802 -24.3781 -16.2786 409 " " " " A 2 0 0 "LEU " " C  " " " 6 0 1 C2 
    2856 23 -5.37229 -23.7532 -15.2256 409 " " " " A 70 0 0 "LEU " " O  " " " 8 0 1 C2 
    2857 14 -6.8524 -23.3115 -18.0922 409 " " " " A 2 0 0 "LEU " " CB " " " 6 0 1 C2 
    2858 14 -6.9598 -21.9459 -18.8112 409 " " " " A 2 0 0 "LEU " " CG " " " 6 0 1 C2 
    2859 14 -8.22528 -21.7992 -19.6176 409 " " " " A 2 0 0 "LEU " " CD1" " " 6 0 1 C2 
    2860 14 -6.7608 -20.7762 -17.8058 409 " " " " A 2 0 0 "LEU " " CD2" " " 6 0 1 C2 
    2861 40 -5.50917 -25.7199 -16.257 410 " " " " A 43 0 0 "VAL " " N  " " " 7 0 1 C2 
    2862 14 -5.80714 -26.5619 -15.1498 410 " " " " A 2 0 0 "VAL " " CA " " " 6 0 1 C2 
    2863 14 -4.61751 -26.8032 -14.2044 410 " " " " A 2 0 0 "VAL " " C  " " " 6 0 1 C2 
    2864 23 -4.80522 -26.9813 -13.0201 410 " " " " A 70 0 0 "VAL " " O  " " " 8 0 1 C2 
    2865 14 -6.34529 -28.003 -15.6853 410 " " " " A 2 0 0 "VAL " " CB " " " 6 0 1 C2 
    2866 14 -7.80366 -27.9256 -16.1774 410 " " " " A 2 0 0 "VAL " " CG1" " " 6 0 1 C2 
    2867 14 -5.50845 -28.6948 -16.7884 410 " " " " A 2 0 0 "VAL " " CG2" " " 6 0 1 C2 
    2868 40 -3.41545 -26.5015 -14.7567 411 " " " " A 43 0 0 "VAL " " N  " " " 7 0 1 C2 
    2869 14 -2.18657 -26.5514 -13.931 411 " " " " A 2 0 0 "VAL " " CA " " " 6 0 1 C2 
    2870 14 -1.80083 -25.1502 -13.3764 411 " " " " A 2 0 0 "VAL " " C  " " " 6 0 1 C2 
    2871 23 -1.06553 -25.0171 -12.4274 411 " " " " A 70 0 0 "VAL " " O  " " " 8 0 1 C2 
    2872 14 -0.966959 -27.1877 -14.6167 411 " " " " A 2 0 0 "VAL " " CB " " " 6 0 1 C2 
    2873 14 -1.12325 -28.7321 -14.6035 411 " " " " A 2 0 0 "VAL " " CG1" " " 6 0 1 C2 
    2874 14 -0.60883 -26.626 -16.0906 411 " " " " A 2 0 0 "VAL " " CG2" " " 6 0 1 C2 
    2875 40 -2.42119 -24.1442 -14.077 412 " " " " A 43 0 0 "MET " " N  " " " 7 0 1 C2 
    2876 14 -2.53268 -22.7593 -13.612 412 " " " " A 2 0 0 "MET " " CA " " " 6 0 1 C2 
    2877 14 -3.71577 -22.4767 -12.6178 412 " " " " A 2 0 0 "MET " " C  " " " 6 0 1 C2 
    2878 23 -3.72426 -21.441 -11.9711 412 " " " " A 70 0 0 "MET " " O  " " " 8 0 1 C2 
    2879 14 -2.74896 -21.8326 -14.8504 412 " " " " A 2 0 0 "MET " " CB " " " 6 0 1 C2 
    2880 14 -2.28962 -20.3965 -14.5269 412 " " " " A 2 0 0 "MET " " CG " " " 6 0 1 C2 
    2881 52 -2.29569 -19.2543 -15.9096 412 " " " " A 13 0 0 "MET " " SD " " " 16 0 1 C2 
    2882 14 -1.09003 -18.164 -15.1521 412 " " " " A 2 0 0 "MET " " CE " " " 6 0 1 C2 
    2883 40 -4.74057 -23.3275 -12.5044 413 " " " " A 43 0 0 "VAL " " N  " " " 7 0 1 C2 
    2884 14 -5.89101 -23.152 -11.536 413 " " " " A 2 0 0 "VAL " " CA " " " 6 0 1 C2 
    2885 14 -5.34364 -23.4483 -10.0948 413 " " " " A 2 0 0 "VAL " " C  " " " 6 0 1 C2 
    2886 23 -5.79525 -22.9532 -9.02305 413 " " " " A 70 0 0 "VAL " " O  " " " 8 0 1 C2 
    2887 14 -7.08502 -24.154 -11.8489 413 " " " " A 2 0 0 "VAL " " CB " " " 6 0 1 C2 
    2888 14 -8.05576 -24.4482 -10.6133 413 " " " " A 2 0 0 "VAL " " CG1" " " 6 0 1 C2 
    2889 14 -7.85726 -23.5701 -13.0505 413 " " " " A 2 0 0 "VAL " " CG2" " " 6 0 1 C2 
    2890 40 -4.34031 -24.3148 -10.0319 414 " " " " A 43 0 0 "LEU " " N  " " " 7 0 1 C2 
    2891 14 -3.69073 -24.7302 -8.78292 414 " " " " A 2 0 0 "LEU " " CA " " " 6 0 1 C2 
    2892 14 -3.06494 -23.5455 -8.04154 414 " " " " A 2 0 0 "LEU " " C  " " " 6 0 1 C2 
    2893 23 -3.07732 -23.5807 -6.80422 414 " " " " A 70 0 0 "LEU " " O  " " " 8 0 1 C2 
    2894 14 -2.51974 -25.7976 -9.09381 414 " " " " A 2 0 0 "LEU " " CB " " " 6 0 1 C2 
    2895 14 -2.81901 -27.0609 -9.80153 414 " " " " A 2 0 0 "LEU " " CG " " " 6 0 1 C2 
    2896 14 -1.55894 -27.7384 -10.2501 414 " " " " A 2 0 0 "LEU " " CD1" " " 6 0 1 C2 
    2897 14 -3.64872 -27.973 -8.94962 414 " " " " A 2 0 0 "LEU " " CD2" " " 6 0 1 C2 
    2898 40 -2.55076 -22.5568 -8.79786 415 " " " " A 43 0 0 "LEU " " N  " " " 7 0 1 C2 
    2899 14 -1.88073 -21.343 -8.37013 415 " " " " A 2 0 0 "LEU " " CA " " " 6 0 1 C2 
    2900 14 -2.87901 -20.3371 -7.77558 415 " " " " A 2 0 0 "LEU " " C  " " " 6 0 1 C2 
    2901 23 -2.4114 -19.4213 -7.07765 415 " " " " A 70 0 0 "LEU " " O  " " " 8 0 1 C2 
    2902 14 -1.10771 -20.7225 -9.5478 415 " " " " A 2 0 0 "LEU " " CB " " " 6 0 1 C2 
    2903 14 -0.211592 -21.6959 -10.439 415 " " " " A 2 0 0 "LEU " " CG " " " 6 0 1 C2 
    2904 14 0.449011 -20.8551 -11.4965 415 " " " " A 2 0 0 "LEU " " CD1" " " 6 0 1 C2 
    2905 14 0.787178 -22.5864 -9.77358 415 " " " " A 2 0 0 "LEU " " CD2" " " 6 0 1 C2 
    2906 40 -4.20208 -20.5762 -7.82493 416 " " " " A 43 0 0 "ILE " " N  " " " 7 0 1 C2 
    2907 14 -5.26543 -19.6554 -7.34353 416 " " " " A 2 0 0 "ILE " " CA " " " 6 0 1 C2 
    2908 14 -6.0173 -20.2471 -6.06989 416 " " " " A 2 0 0 "ILE " " C  " " " 6 0 1 C2 
    2909 23 -6.59167 -19.4457 -5.29644 416 " " " " A 70 0 0 "ILE " " O  " " " 8 0 1 C2 
    2910 14 -6.22085 -19.2911 -8.56516 416 " " " " A 2 0 0 "ILE " " CB " " " 6 0 1 C2 
    2911 14 -5.4355 -19.1051 -9.86922 416 " " " " A 2 0 0 "ILE " " CG1" " " 6 0 1 C2 
    2912 14 -7.18547 -18.1064 -8.17087 416 " " " " A 2 0 0 "ILE " " CG2" " " 6 0 1 C2 
    2913 14 -6.07605 -18.4611 -11.0751 416 " " " " A 2 0 0 "ILE " " CD1" " " 6 0 1 C2 
    2914 40 -5.90662 -21.5601 -5.84248 417 " " " " A 43 0 0 "ILE " " N  " " " 7 0 1 C2 
    2915 14 -6.18144 -22.2491 -4.57096 417 " " " " A 2 0 0 "ILE " " CA " " " 6 0 1 C2 
    2916 14 -5.53727 -21.6219 -3.27113 417 " " " " A 2 0 0 "ILE " " C  " " " 6 0 1 C2 
    2917 23 -6.19347 -21.214 -2.30723 417 " " " " A 70 0 0 "ILE " " O  " " " 8 0 1 C2 
    2918 14 -5.89906 -23.7739 -4.80888 417 " " " " A 2 0 0 "ILE " " CB " " " 6 0 1 C2 
    2919 14 -6.86552 -24.3873 -5.81329 417 " " " " A 2 0 0 "ILE " " CG1" " " 6 0 1 C2 
    2920 14 -5.77705 -24.4939 -3.45242 417 " " " " A 2 0 0 "ILE " " CG2" " " 6 0 1 C2 
    2921 14 -6.45169 -25.8147 -6.30527 417 " " " " A 2 0 0 "ILE " " CD1" " " 6 0 1 C2 
    2922 40 -4.15955 -21.4561 -3.26238 418 " " " " A 43 0 0 "PRO " " N  " " " 7 0 1 C2 
    2923 14 -3.4864 -20.9304 -2.06127 418 " " " " A 2 0 0 "PRO " " CA " " " 6 0 1 C2 
    2924 14 -3.77066 -19.5349 -1.62721 418 " " " " A 2 0 0 "PRO " " C  " " " 6 0 1 C2 
    2925 23 -3.08903 -19.02 -0.762792 418 " " " " A 70 0 0 "PRO " " O  " " " 8 0 1 C2 
    2926 14 -2.00722 -21.3326 -2.17803 418 " " " " A 2 0 0 "PRO " " CB " " " 6 0 1 C2 
    2927 14 -1.79351 -21.3975 -3.66467 418 " " " " A 2 0 0 "PRO " " CG " " " 6 0 1 C2 
    2928 14 -3.12836 -21.8338 -4.23445 418 " " " " A 2 0 0 "PRO " " CD " " " 6 0 1 C2 
    2929 40 -4.61976 -18.8341 -2.38023 419 " " " " A 43 0 0 "LEU " " N  " " " 7 0 1 C2 
    2930 14 -5.13226 -17.4855 -2.12767 419 " " " " A 2 0 0 "LEU " " CA " " " 6 0 1 C2 
    2931 14 -6.13172 -17.5948 -0.936594 419 " " " " A 2 0 0 "LEU " " C  " " " 6 0 1 C2 
    2932 23 -6.4463 -16.607 -0.280015 419 " " " " A 70 0 0 "LEU " " O  " " " 8 0 1 C2 
    2933 14 -5.84011 -16.9746 -3.41645 419 " " " " A 2 0 0 "LEU " " CB " " " 6 0 1 C2 
    2934 14 -5.82133 -15.4209 -3.62761 419 " " " " A 2 0 0 "LEU " " CG " " " 6 0 1 C2 
    2935 14 -6.2622 -14.9543 -5.01535 419 " " " " A 2 0 0 "LEU " " CD1" " " 6 0 1 C2 
    2936 14 -6.65286 -14.621 -2.65405 419 " " " " A 2 0 0 "LEU " " CD2" " " 6 0 1 C2 
    2937 40 -6.6006 -18.8512 -0.646169 420 " " " " A 43 0 0 "GLY " " N  " " " 7 0 1 C2 
    2938 14 -7.45199 -19.1788 0.547392 420 " " " " A 2 0 0 "GLY " " CA " " " 6 0 1 C2 
    2939 14 -6.67009 -19.1453 1.91375 420 " " " " A 2 0 0 "GLY " " C  " " " 6 0 1 C2 
    2940 23 -7.23272 -18.7978 2.97926 420 " " " " A 70 0 0 "GLY " " O  " " " 8 0 1 C2 
    2941 40 -5.27176 -19.2335 1.88995 421 " " " " A 43 0 0 "GLN " " N  " " " 7 0 1 C2 
    2942 14 -4.40366 -19.1567 3.08827 421 " " " " A 2 0 0 "GLN " " CA " " " 6 0 1 C2 
    2943 14 -4.13676 -17.7292 3.5893 421 " " " " A 2 0 0 "GLN " " C  " " " 6 0 1 C2 
    2944 23 -3.01423 -17.3645 3.87844 421 " " " " A 70 0 0 "GLN " " O  " " " 8 0 1 C2 
    2945 14 -3.05783 -19.8496 2.71144 421 " " " " A 2 0 0 "GLN " " CB " " " 6 0 1 C2 
    2946 14 -2.173 -20.5344 3.81721 421 " " " " A 2 0 0 "GLN " " CG " " " 6 0 1 C2 
    2947 14 -2.66173 -21.8269 4.4755 421 " " " " A 2 0 0 "GLN " " CD " " " 6 0 1 C2 
    2948 23 -3.80899 -22.2773 4.27539 421 " " " " A 70 0 0 "GLN " " OE1" " " 8 0 1 C2 
    2949 40 -1.83661 -22.4602 5.3581 421 " " " " A 43 0 0 "GLN " " NE2" " " 7 0 1 C2 
    2950 40 -5.15623 -16.8116 3.47983 422 " " " " A 43 0 0 "LEU " " N  " " " 7 0 1 C2 
    2951 14 -5.18383 -15.3845 3.78478 422 " " " " A 2 0 0 "LEU " " CA " " " 6 0 1 C2 
    2952 14 -5.48513 -15.3578 5.26919 422 " " " " A 2 0 0 "LEU " " C  " " " 6 0 1 C2 
    2953 23 -6.43531 -15.887 5.82086 422 " " " " A 70 0 0 "LEU " " O  " " " 8 0 1 C2 
    2954 14 -6.32112 -14.6376 3.07882 422 " " " " A 2 0 0 "LEU " " CB " " " 6 0 1 C2 
    2955 14 -6.02704 -13.195 2.63103 422 " " " " A 2 0 0 "LEU " " CG " " " 6 0 1 C2 
    2956 14 -5.02826 -13.2521 1.3936 422 " " " " A 2 0 0 "LEU " " CD1" " " 6 0 1 C2 
    2957 14 -7.24566 -12.3533 2.214 422 " " " " A 2 0 0 "LEU " " CD2" " " 6 0 1 C2 
    2958 40 -4.66024 -14.5129 5.97581 423 " " " " A 43 0 0 "SER " " N  " " " 7 0 1 C2 
    2959 14 -4.88752 -13.9657 7.28493 423 " " " " A 2 0 0 "SER " " CA " " " 6 0 1 C2 
    2960 14 -5.06037 -12.4774 7.05211 423 " " " " A 2 0 0 "SER " " C  " " " 6 0 1 C2 
    2961 23 -4.34912 -11.927 6.22816 423 " " " " A 70 0 0 "SER " " O  " " " 8 0 1 C2 
    2962 14 -3.7 -14.2595 8.13592 423 " " " " A 2 0 0 "SER " " CB " " " 6 0 1 C2 
    2963 23 -3.73868 -13.9304 9.48322 423 " " " " A 70 0 0 "SER " " OG " " " 8 0 1 C2 
    2964 40 -5.85776 -11.8295 7.88287 424 " " " " A 43 0 0 "LEU " " N  " " " 7 0 1 C2 
    2965 14 -6.39148 -10.5075 7.74184 424 " " " " A 2 0 0 "LEU " " CA " " " 6 0 1 C2 
    2966 14 -6.80243 -9.99484 9.10448 424 " " " " A 2 0 0 "LEU " " C  " " " 6 0 1 C2 
    2967 23 -7.11757 -10.6955 10.0661 424 " " " " A 70 0 0 "LEU " " O  " " " 8 0 1 C2 
    2968 14 -7.37763 -10.3574 6.53894 424 " " " " A 2 0 0 "LEU " " CB " " " 6 0 1 C2 
    2969 14 -8.88834 -10.8783 6.79777 424 " " " " A 2 0 0 "LEU " " CG " " " 6 0 1 C2 
    2970 14 -9.74455 -10.1869 5.76512 424 " " " " A 2 0 0 "LEU " " CD1" " " 6 0 1 C2 
    2971 14 -9.14449 -12.4256 6.80258 424 " " " " A 2 0 0 "LEU " " CD2" " " 6 0 1 C2 
    2972 40 -6.68181 -8.65829 9.34649 425 " " " " A 43 0 0 "GLY " " N  " " " 7 0 1 C2 
    2973 14 -6.76791 -7.873 10.5488 425 " " " " A 2 0 0 "GLY " " CA " " " 6 0 1 C2 
    2974 14 -6.71667 -6.36681 10.1575 425 " " " " A 2 0 0 "GLY " " C  " " " 6 0 1 C2 
    2975 23 -6.8253 -5.9992 8.95053 425 " " " " A 70 0 0 "GLY " " O  " " " 8 0 1 C2 
    2976 40 -6.56524 -5.47482 11.1671 426 " " " " A 43 0 0 "GLY " " N  " " " 7 0 1 C2 
    2977 14 -6.66565 -4.01228 10.9756 426 " " " " A 2 0 0 "GLY " " CA " " " 6 0 1 C2 
    2978 14 -5.25126 -3.51524 11.1293 426 " " " " A 2 0 0 "GLY " " C  " " " 6 0 1 C2 
    2979 23 -4.32673 -4.35079 10.9404 426 " " " " A 70 0 0 "GLY " " O  " " " 8 0 1 C2 
    2980 40 -5.00141 -2.29438 11.4088 427 " " " " A 43 0 0 "ILE " " N  " " " 7 0 1 C2 
    2981 14 -3.6818 -1.78841 11.8843 427 " " " " A 2 0 0 "ILE " " CA " " " 6 0 1 C2 
    2982 14 -3.27179 -2.24859 13.3921 427 " " " " A 2 0 0 "ILE " " C  " " " 6 0 1 C2 
    2983 23 -4.08965 -2.13584 14.3251 427 " " " " A 70 0 0 "ILE " " O  " " " 8 0 1 C2 
    2984 14 -3.57701 -0.171774 11.6925 427 " " " " A 2 0 0 "ILE " " CB " " " 6 0 1 C2 
    2985 14 -2.23297 0.412882 12.1755 427 " " " " A 2 0 0 "ILE " " CG1" " " 6 0 1 C2 
    2986 14 -4.72929 0.587241 12.4322 427 " " " " A 2 0 0 "ILE " " CG2" " " 6 0 1 C2 
    2987 14 -0.978758 -0.117502 11.3681 427 " " " " A 2 0 0 "ILE " " CD1" " " 6 0 1 C2 
    2988 40 -2.13552 -2.90568 13.5921 428 " " " " A 43 0 0 "SER " " N  " " " 7 0 1 C2 
    2989 14 -1.57074 -3.43777 14.8138 428 " " " " A 2 0 0 "SER " " CA " " " 6 0 1 C2 
    2990 14 -0.0394517 -3.49111 14.8408 428 " " " " A 2 0 0 "SER " " C  " " " 6 0 1 C2 
    2991 23 0.480837 -3.26613 13.765 428 " " " " A 70 0 0 "SER " " O  " " " 8 0 1 C2 
    2992 14 -2.41489 -4.5845 15.216 428 " " " " A 2 0 0 "SER " " CB " " " 6 0 1 C2 
    2993 23 -2.21099 -5.60459 14.2449 428 " " " " A 70 0 0 "SER " " OG " " " 8 0 1 C2 
    2994 40 0.55555 -3.83706 16.0317 429 " " " " A 43 0 0 "GLU " " N  " " " 7 0 1 C2 
    2995 14 2.03872 -4.0257 16.2157 429 " " " " A 2 0 0 "GLU " " CA " " " 6 0 1 C2 
    2996 14 2.65048 -4.79912 14.9551 429 " " " " A 2 0 0 "GLU " " C  " " " 6 0 1 C2 
    2997 23 3.60977 -4.34558 14.3598 429 " " " " A 70 0 0 "GLU " " O  " " " 8 0 1 C2 
    2998 14 2.37209 -4.59712 17.6569 429 " " " " A 2 0 0 "GLU " " CB " " " 6 0 1 C2 
    2999 14 1.69024 -3.90297 18.8816 429 " " " " A 2 0 0 "GLU " " CG " " " 6 0 1 C2 
    3000 14 0.275978 -4.3303 19.271 429 " " " " A 2 0 0 "GLU " " CD " " " 6 0 1 C2 
    3001 23 -0.0412256 -4.48412 20.4862 429 " " " " A 70 0 0 "GLU " " OE1" " " 8 0 1 C2 
    3002 23 -0.494286 -4.67419 18.415 429 " " " " A 70 0 0 "GLU " " OE2" " " 8 0 1 C2 
    3003 40 2.09042 -5.93669 14.5846 430 " " " " A 43 0 0 "LYS " " N  " " " 7 0 1 C2 
    3004 14 2.44302 -6.88471 13.5331 430 " " " " A 2 0 0 "LYS " " CA " " " 6 0 1 C2 
    3005 14 2.39149 -6.387 12.0727 430 " " " " A 2 0 0 "LYS " " C  " " " 6 0 1 C2 
    3006 23 2.72387 -7.12706 11.1556 430 " " " " A 70 0 0 "LYS " " O  " " " 8 0 1 C2 
    3007 14 1.6155 -8.19599 13.7309 430 " " " " A 2 0 0 "LYS " " CB " " " 6 0 1 C2 
    3008 14 0.0491809 -8.06458 13.8071 430 " " " " A 2 0 0 "LYS " " CG " " " 6 0 1 C2 
    3009 14 -0.577654 -9.35844 14.4029 430 " " " " A 2 0 0 "LYS " " CD " " " 6 0 1 C2 
    3010 14 -2.10287 -9.12986 14.7491 430 " " " " A 2 0 0 "LYS " " CE " " " 6 0 1 C2 
    3011 40 -2.46646 -7.9903 15.5797 430 " " " " A 43 0 0 "LYS " " NZ " " " 7 0 1 C2 
    3012 40 2.1129 -5.11452 11.9084 431 " " " " A 43 0 0 "TYR " " N  " " " 7 0 1 C2 
    3013 14 2.42942 -4.36009 10.7172 431 " " " " A 2 0 0 "TYR " " CA " " " 6 0 1 C2 
    3014 14 3.9975 -4.20782 10.5771 431 " " " " A 2 0 0 "TYR " " C  " " " 6 0 1 C2 
    3015 23 4.55102 -4.06044 9.48945 431 " " " " A 70 0 0 "TYR " " O  " " " 8 0 1 C2 
    3016 14 1.57016 -3.06348 10.6968 431 " " " " A 2 0 0 "TYR " " CB " " " 6 0 1 C2 
    3017 14 1.39754 -2.47123 9.32973 431 " " " " A 2 0 0 "TYR " " CG " " " 6 0 1 C2 
    3018 14 1.95247 -1.18378 8.99333 431 " " " " A 2 0 0 "TYR " " CD1" " " 6 0 1 C2 
    3019 14 0.644422 -3.13938 8.37121 431 " " " " A 2 0 0 "TYR " " CD2" " " 6 0 1 C2 
    3020 14 1.87023 -0.788938 7.64299 431 " " " " A 2 0 0 "TYR " " CE1" " " 6 0 1 C2 
    3021 14 0.461054 -2.64764 7.09413 431 " " " " A 2 0 0 "TYR " " CE2" " " 6 0 1 C2 
    3022 14 1.07215 -1.44384 6.71997 431 " " " " A 2 0 0 "TYR " " CZ " " " 6 0 1 C2 
    3023 23 0.912338 -1.09149 5.4588 431 " " " " A 70 0 0 "TYR " " OH " " " 8 0 1 C2 
    3024 40 4.74223 -4.07695 11.6787 432 " " " " A 43 0 0 "LEU " " N  " " " 7 0 1 C2 
    3025 14 6.21142 -4.10098 11.743 432 " " " " A 2 0 0 "LEU " " CA " " " 6 0 1 C2 
    3026 14 6.7214 -5.5403 11.8741 432 " " " " A 2 0 0 "LEU " " C  " " " 6 0 1 C2 
    3027 23 5.9421 -6.41707 12.2463 432 " " " " A 70 0 0 "LEU " " O  " " " 8 0 1 C2 
    3028 14 6.64964 -3.41594 13.0535 432 " " " " A 2 0 0 "LEU " " CB " " " 6 0 1 C2 
    3029 14 6.26154 -1.92193 13.1003 432 " " " " A 2 0 0 "LEU " " CG " " " 6 0 1 C2 
    3030 14 5.62413 -1.56441 14.4375 432 " " " " A 2 0 0 "LEU " " CD1" " " 6 0 1 C2 
    3031 14 7.38643 -0.968462 12.7055 432 " " " " A 2 0 0 "LEU " " CD2" " " 6 0 1 C2 
    3032 40 7.98103 -5.78554 11.4518 433 " " " " A 43 0 0 "PRO " " N  " " " 7 0 1 C2 
    3033 14 8.52483 -7.21105 11.3755 433 " " " " A 2 0 0 "PRO " " CA " " " 6 0 1 C2 
    3034 14 9.03116 -7.77085 12.7618 433 " " " " A 2 0 0 "PRO " " C  " " " 6 0 1 C2 
    3035 23 9.17749 -6.97558 13.6808 433 " " " " A 70 0 0 "PRO " " O  " " " 8 0 1 C2 
    3036 14 9.78321 -7.04862 10.5121 433 " " " " A 2 0 0 "PRO " " CB " " " 6 0 1 C2 
    3037 14 10.2102 -5.55641 10.6431 433 " " " " A 2 0 0 "PRO " " CG " " " 6 0 1 C2 
    3038 14 8.97175 -4.79406 11.0243 433 " " " " A 2 0 0 "PRO " " CD " " " 6 0 1 C2 
    3039 40 9.11307 -9.10728 12.8245 434 " " " " A 43 0 0 "PRO " " N  " " " 7 0 1 C2 
    3040 14 9.39991 -9.76253 14.1359 434 " " " " A 2 0 0 "PRO " " CA " " " 6 0 1 C2 
    3041 14 10.8693 -9.57841 14.7056 434 " " " " A 2 0 0 "PRO " " C  " " " 6 0 1 C2 
    3042 23 11.1272 -9.99557 15.8203 434 " " " " A 70 0 0 "PRO " " O  " " " 8 0 1 C2 
    3043 14 9.21256 -11.2684 13.8711 434 " " " " A 2 0 0 "PRO " " CB " " " 6 0 1 C2 
    3044 14 9.39379 -11.4391 12.3498 434 " " " " A 2 0 0 "PRO " " CG " " " 6 0 1 C2 
    3045 14 9.10942 -10.0674 11.7113 434 " " " " A 2 0 0 "PRO " " CD " " " 6 0 1 C2 
    3046 40 11.8148 -9.0127 13.9405 435 " " " " A 43 0 0 "ASP " " N  " " " 7 0 1 C2 
    3047 14 13.1987 -8.62495 14.3809 435 " " " " A 2 0 0 "ASP " " CA " " " 6 0 1 C2 
    3048 14 13.2379 -7.16595 14.8587 435 " " " " A 2 0 0 "ASP " " C  " " " 6 0 1 C2 
    3049 23 14.3035 -6.73342 15.288 435 " " " " A 70 0 0 "ASP " " O  " " " 8 0 1 C2 
    3050 14 14.2828 -8.78662 13.2104 435 " " " " A 2 0 0 "ASP " " CB " " " 6 0 1 C2 
    3051 14 14.0647 -7.89418 12.0108 435 " " " " A 2 0 0 "ASP " " CG " " " 6 0 1 C2 
    3052 23 12.9364 -7.81336 11.5186 435 " " " " A 70 0 0 "ASP " " OD1" " " 8 0 1 C2 
    3053 23 15.0717 -7.35055 11.4872 435 " " " " A 70 0 0 "ASP " " OD2" " " 8 0 1 C2 
    3054 40 12.1101 -6.40628 14.7628 436 " " " " A 43 0 0 "ASN " " N  " " " 7 0 1 C2 
    3055 14 11.9639 -4.99697 15.0812 436 " " " " A 2 0 0 "ASN " " CA " " " 6 0 1 C2 
    3056 14 11.8521 -4.95031 16.6622 436 " " " " A 2 0 0 "ASN " " C  " " " 6 0 1 C2 
    3057 23 10.9583 -5.39575 17.3769 436 " " " " A 70 0 0 "ASN " " O  " " " 8 0 1 C2 
    3058 14 10.7037 -4.34766 14.4254 436 " " " " A 2 0 0 "ASN " " CB " " " 6 0 1 C2 
    3059 14 10.5984 -2.85632 14.828 436 " " " " A 2 0 0 "ASN " " CG " " " 6 0 1 C2 
    3060 23 10.0442 -2.52929 15.8629 436 " " " " A 70 0 0 "ASN " " OD1" " " 8 0 1 C2 
    3061 40 11.1024 -1.90856 14.0687 436 " " " " A 43 0 0 "ASN " " ND2" " " 7 0 1 C2 
    3062 40 12.8718 -4.32942 17.1784 437 " " " " A 43 0 0 "ALA " " N  " " " 7 0 1 C2 
    3063 14 13.1247 -3.9677 18.588 437 " " " " A 2 0 0 "ALA " " CA " " " 6 0 1 C2 
    3064 14 11.9958 -3.26738 19.2995 437 " " " " A 2 0 0 "ALA " " C  " " " 6 0 1 C2 
    3065 23 11.6381 -3.68372 20.4367 437 " " " " A 70 0 0 "ALA " " O  " " " 8 0 1 C2 
    3066 14 14.3248 -3.01447 18.717 437 " " " " A 2 0 0 "ALA " " CB " " " 6 0 1 C2 
    3067 40 11.2642 -2.33796 18.6479 438 " " " " A 43 0 0 "VAL " " N  " " " 7 0 1 C2 
    3068 14 10.0898 -1.67848 19.1967 438 " " " " A 2 0 0 "VAL " " CA " " " 6 0 1 C2 
    3069 14 8.86124 -2.57867 19.3293 438 " " " " A 2 0 0 "VAL " " C  " " " 6 0 1 C2 
    3070 23 8.07152 -2.50531 20.2725 438 " " " " A 70 0 0 "VAL " " O  " " " 8 0 1 C2 
    3071 14 9.83925 -0.347375 18.4433 438 " " " " A 2 0 0 "VAL " " CB " " " 6 0 1 C2 
    3072 14 8.76621 0.44995 19.2507 438 " " " " A 2 0 0 "VAL " " CG1" " " 6 0 1 C2 
    3073 14 11.0998 0.514861 18.2901 438 " " " " A 2 0 0 "VAL " " CG2" " " 6 0 1 C2 
    3074 40 8.56756 -3.44391 18.3068 439 " " " " A 43 0 0 "ARG " " N  " " " 7 0 1 C2 
    3075 14 7.43683 -4.33372 18.2559 439 " " " " A 2 0 0 "ARG " " CA " " " 6 0 1 C2 
    3076 14 7.62996 -5.4187 19.2731 439 " " " " A 2 0 0 "ARG " " C  " " " 6 0 1 C2 
    3077 23 6.72192 -5.65879 20.0714 439 " " " " A 70 0 0 "ARG " " O  " " " 8 0 1 C2 
    3078 14 7.19437 -4.86045 16.7463 439 " " " " A 2 0 0 "ARG " " CB " " " 6 0 1 C2 
    3079 14 5.96426 -5.83822 16.5115 439 " " " " A 2 0 0 "ARG " " CG " " " 6 0 1 C2 
    3080 14 6.0758 -6.66592 15.2988 439 " " " " A 2 0 0 "ARG " " CD " " " 6 0 1 C2 
    3081 40 5.80909 -8.09321 15.6168 439 " " " " A 43 0 0 "ARG " " NE " " " 7 0 1 C2 
    3082 14 5.49876 -9.08956 14.7755 439 " " " " A 2 0 0 "ARG " " CZ " " " 6 0 1 C2 
    3083 40 5.34036 -10.3556 15.1919 439 " " " " A 43 0 0 "ARG " " NH1" " " 7 0 1 C2 
    3084 40 5.49907 -8.96429 13.406 439 " " " " A 43 0 0 "ARG " " NH2" " " 7 0 1 C2 
    3085 40 8.8895 -5.95388 19.4326 440 " " " " A 43 0 0 "GLN " " N  " " " 7 0 1 C2 
    3086 14 9.36482 -6.83568 20.5145 440 " " " " A 2 0 0 "GLN " " CA " " " 6 0 1 C2 
    3087 14 9.29261 -6.22903 21.8675 440 " " " " A 2 0 0 "GLN " " C  " " " 6 0 1 C2 
    3088 23 8.88703 -6.86822 22.8179 440 " " " " A 70 0 0 "GLN " " O  " " " 8 0 1 C2 
    3089 14 10.8357 -7.27178 20.2423 440 " " " " A 2 0 0 "GLN " " CB " " " 6 0 1 C2 
    3090 14 10.9699 -8.28514 19.0085 440 " " " " A 2 0 0 "GLN " " CG " " " 6 0 1 C2 
    3091 14 10.5693 -9.73417 19.4281 440 " " " " A 2 0 0 "GLN " " CD " " " 6 0 1 C2 
    3092 23 10.3673 -10.1603 20.5755 440 " " " " A 70 0 0 "GLN " " OE1" " " 8 0 1 C2 
    3093 40 10.4539 -10.5967 18.419 440 " " " " A 43 0 0 "GLN " " NE2" " " 7 0 1 C2 
    3094 40 9.57228 -4.89765 22.0776 441 " " " " A 43 0 0 "SER " " N  " " " 7 0 1 C2 
    3095 14 9.41694 -4.11424 23.2443 441 " " " " A 2 0 0 "SER " " CA " " " 6 0 1 C2 
    3096 14 7.93768 -4.12023 23.7004 441 " " " " A 2 0 0 "SER " " C  " " " 6 0 1 C2 
    3097 23 7.73232 -3.87116 24.9299 441 " " " " A 70 0 0 "SER " " O  " " " 8 0 1 C2 
    3098 14 9.88523 -2.71024 23.1482 441 " " " " A 2 0 0 "SER " " CB " " " 6 0 1 C2 
    3099 23 11.2671 -2.66887 22.979 441 " " " " A 70 0 0 "SER " " OG " " " 8 0 1 C2 
    3100 40 6.91937 -4.32795 22.8587 442 " " " " A 43 0 0 "GLN " " N  " " " 7 0 1 C2 
    3101 14 5.48554 -4.38862 23.1796 442 " " " " A 2 0 0 "GLN " " CA " " " 6 0 1 C2 
    3102 14 5.08895 -5.75435 23.4933 442 " " " " A 2 0 0 "GLN " " C  " " " 6 0 1 C2 
    3103 23 4.24466 -5.99084 24.4404 442 " " " " A 70 0 0 "GLN " " O  " " " 8 0 1 C2 
    3104 14 4.69488 -3.96259 21.948 442 " " " " A 2 0 0 "GLN " " CB " " " 6 0 1 C2 
    3105 14 4.76601 -2.49969 21.4121 442 " " " " A 2 0 0 "GLN " " CG " " " 6 0 1 C2 
    3106 14 4.44546 -1.39834 22.4182 442 " " " " A 2 0 0 "GLN " " CD " " " 6 0 1 C2 
    3107 23 4.73291 -0.176656 22.2783 442 " " " " A 70 0 0 "GLN " " OE1" " " 8 0 1 C2 
    3108 40 3.81207 -1.80077 23.5156 442 " " " " A 43 0 0 "GLN " " NE2" " " 7 0 1 C2 
    3109 40 5.65098 -6.69613 22.701 443 " " " " A 43 0 0 "GLU " " N  " " " 7 0 1 C2 
    3110 14 5.34987 -8.11827 22.7567 443 " " " " A 2 0 0 "GLU " " CA " " " 6 0 1 C2 
    3111 14 5.80413 -8.87545 24.0903 443 " " " " A 2 0 0 "GLU " " C  " " " 6 0 1 C2 
    3112 23 5.08491 -9.73931 24.5698 443 " " " " A 70 0 0 "GLU " " O  " " " 8 0 1 C2 
    3113 14 6.16248 -8.83946 21.616 443 " " " " A 2 0 0 "GLU " " CB " " " 6 0 1 C2 
    3114 14 5.56362 -10.28 21.2438 443 " " " " A 2 0 0 "GLU " " CG " " " 6 0 1 C2 
    3115 14 4.34754 -10.2421 20.3713 443 " " " " A 2 0 0 "GLU " " CD " " " 6 0 1 C2 
    3116 23 3.91999 -11.4074 20.1922 443 " " " " A 70 0 0 "GLU " " OE1" " " 8 0 1 C2 
    3117 23 4.06529 -9.29481 19.6173 443 " " " " A 70 0 0 "GLU " " OE2" " " 8 0 1 C2 
    3118 40 6.95879 -8.38203 24.6437 444 " " " " A 43 0 0 "GLN " " N  " " " 7 0 1 C2 
    3119 14 7.77831 -8.99429 25.7037 444 " " " " A 2 0 0 "GLN " " CA " " " 6 0 1 C2 
    3120 14 7.37317 -8.32336 27.0463 444 " " " " A 2 0 0 "GLN " " C  " " " 6 0 1 C2 
    3121 23 7.74836 -8.74676 28.1181 444 " " " " A 70 0 0 "GLN " " O  " " " 8 0 1 C2 
    3122 14 9.29904 -8.63541 25.5575 444 " " " " A 2 0 0 "GLN " " CB " " " 6 0 1 C2 
    3123 14 9.97006 -9.26449 24.3815 444 " " " " A 2 0 0 "GLN " " CG " " " 6 0 1 C2 
    3124 14 11.4795 -9.24781 24.393 444 " " " " A 2 0 0 "GLN " " CD " " " 6 0 1 C2 
    3125 23 12.07 -8.32763 24.875 444 " " " " A 70 0 0 "GLN " " OE1" " " 8 0 1 C2 
    3126 40 12.1036 -10.2659 23.7814 444 " " " " A 43 0 0 "GLN " " NE2" " " 7 0 1 C2 
    3127 40 6.55238 -7.30486 26.9667 445 " " " " A 43 0 0 "PHE " " N  " " " 7 0 1 C2 
    3128 14 6.25769 -6.38304 28.0389 445 " " " " A 2 0 0 "PHE " " CA " " " 6 0 1 C2 
    3129 14 5.51633 -7.04864 29.2338 445 " " " " A 2 0 0 "PHE " " C  " " " 6 0 1 C2 
    3130 23 5.91762 -6.88334 30.4064 445 " " " " A 70 0 0 "PHE " " O  " " " 8 0 1 C2 
    3131 14 5.35252 -5.14854 27.4957 445 " " " " A 2 0 0 "PHE " " CB " " " 6 0 1 C2 
    3132 14 5.58158 -3.87519 28.2472 445 " " " " A 2 0 0 "PHE " " CG " " " 6 0 1 C2 
    3133 14 6.78938 -3.14631 28.1197 445 " " " " A 2 0 0 "PHE " " CD1" " " 6 0 1 C2 
    3134 14 4.72682 -3.5467 29.3257 445 " " " " A 2 0 0 "PHE " " CD2" " " 6 0 1 C2 
    3135 14 7.00173 -1.98517 28.9181 445 " " " " A 2 0 0 "PHE " " CE1" " " 6 0 1 C2 
    3136 14 4.99423 -2.50376 30.2468 445 " " " " A 2 0 0 "PHE " " CE2" " " 6 0 1 C2 
    3137 14 6.15025 -1.72958 30.0062 445 " " " " A 2 0 0 "PHE " " CZ " " " 6 0 1 C2 
    3138 40 4.53486 -7.8509 28.9216 446 " " " " A 43 0 0 "ASP " " N  " " " 7 0 1 C2 
    3139 14 3.78294 -8.62752 29.9593 446 " " " " A 2 0 0 "ASP " " CA " " " 6 0 1 C2 
    3140 14 4.50465 -9.90771 30.514 446 " " " " A 2 0 0 "ASP " " C  " " " 6 0 1 C2 
    3141 23 4.21201 -10.4804 31.5503 446 " " " " A 70 0 0 "ASP " " O  " " " 8 0 1 C2 
    3142 14 2.34259 -9.01726 29.5335 446 " " " " A 2 0 0 "ASP " " CB " " " 6 0 1 C2 
    3143 14 2.31883 -9.79311 28.2584 446 " " " " A 2 0 0 "ASP " " CG " " " 6 0 1 C2 
    3144 23 2.91506 -9.42454 27.2963 446 " " " " A 70 0 0 "ASP " " OD1" " " 8 0 1 C2 
    3145 23 1.74181 -10.9059 28.1761 446 " " " " A 70 0 0 "ASP " " OD2" " " 8 0 1 C2 
    3146 40 5.55276 -10.3835 29.7435 447 " " " " A 43 0 0 "LYS " " N  " " " 7 0 1 C2 
    3147 14 6.47328 -11.432 30.061 447 " " " " A 2 0 0 "LYS " " CA " " " 6 0 1 C2 
    3148 14 7.62378 -10.9358 30.9308 447 " " " " A 2 0 0 "LYS " " C  " " " 6 0 1 C2 
    3149 23 8.04638 -11.6717 31.7861 447 " " " " A 70 0 0 "LYS " " O  " " " 8 0 1 C2 
    3150 14 7.0386 -12.0791 28.8123 447 " " " " A 2 0 0 "LYS " " CB " " " 6 0 1 C2 
    3151 14 6.04079 -12.8074 27.9066 447 " " " " A 2 0 0 "LYS " " CG " " " 6 0 1 C2 
    3152 14 4.9986 -11.9011 27.2735 447 " " " " A 2 0 0 "LYS " " CD " " " 6 0 1 C2 
    3153 14 4.14084 -12.5144 26.1248 447 " " " " A 2 0 0 "LYS " " CE " " " 6 0 1 C2 
    3154 40 3.29792 -11.3919 25.6485 447 " " " " A 43 0 0 "LYS " " NZ " " " 7 0 1 C2 
    3155 40 8.08406 -9.65505 30.8495 448 " " " " A 43 0 0 "LEU " " N  " " " 7 0 1 C2 
    3156 14 8.88561 -8.9379 31.8279 448 " " " " A 2 0 0 "LEU " " CA " " " 6 0 1 C2 
    3157 14 7.95514 -8.60423 33.072 448 " " " " A 2 0 0 "LEU " " C  " " " 6 0 1 C2 
    3158 23 8.10596 -9.22581 34.111 448 " " " " A 70 0 0 "LEU " " O  " " " 8 0 1 C2 
    3159 14 9.47977 -7.57453 31.2359 448 " " " " A 2 0 0 "LEU " " CB " " " 6 0 1 C2 
    3160 14 10.6489 -7.74616 30.2023 448 " " " " A 2 0 0 "LEU " " CG " " " 6 0 1 C2 
    3161 14 11.0867 -6.41173 29.6342 448 " " " " A 2 0 0 "LEU " " CD1" " " 6 0 1 C2 
    3162 14 11.8351 -8.41278 30.9398 448 " " " " A 2 0 0 "LEU " " CD2" " " 6 0 1 C2 
    3163 40 7.02443 -7.60692 32.9528 449 " " " " A 43 0 0 "PHE " " N  " " " 7 0 1 C2 
    3164 14 6.38423 -7.01908 34.0909 449 " " " " A 2 0 0 "PHE " " CA " " " 6 0 1 C2 
    3165 14 5.05182 -7.65556 34.4035 449 " " " " A 2 0 0 "PHE " " C  " " " 6 0 1 C2 
    3166 23 4.30194 -8.10671 33.5113 449 " " " " A 70 0 0 "PHE " " O  " " " 8 0 1 C2 
    3167 14 6.20436 -5.56848 33.6794 449 " " " " A 2 0 0 "PHE " " CB " " " 6 0 1 C2 
    3168 14 7.39305 -4.91235 33.0362 449 " " " " A 2 0 0 "PHE " " CG " " " 6 0 1 C2 
    3169 14 8.55408 -4.7577 33.8303 449 " " " " A 2 0 0 "PHE " " CD1" " " 6 0 1 C2 
    3170 14 7.38116 -4.52121 31.6844 449 " " " " A 2 0 0 "PHE " " CD2" " " 6 0 1 C2 
    3171 14 9.71411 -4.19234 33.2268 449 " " " " A 2 0 0 "PHE " " CE1" " " 6 0 1 C2 
    3172 14 8.5683 -4.15582 31.0688 449 " " " " A 2 0 0 "PHE " " CE2" " " 6 0 1 C2 
    3173 14 9.74943 -3.97447 31.8354 449 " " " " A 2 0 0 "PHE " " CZ " " " 6 0 1 C2 
    3174 40 4.68356 -7.7519 35.7259 450 " " " " A 43 0 0 "PRO " " N  " " " 7 0 1 C2 
    3175 14 3.54702 -8.60327 36.1917 450 " " " " A 2 0 0 "PRO " " CA " " " 6 0 1 C2 
    3176 14 2.19677 -7.86766 36.0974 450 " " " " A 2 0 0 "PRO " " C  " " " 6 0 1 C2 
    3177 23 2.06916 -6.62078 36.108 450 " " " " A 70 0 0 "PRO " " O  " " " 8 0 1 C2 
    3178 14 4.00622 -8.96489 37.5584 450 " " " " A 2 0 0 "PRO " " CB " " " 6 0 1 C2 
    3179 14 4.696 -7.71231 38.1539 450 " " " " A 2 0 0 "PRO " " CG " " " 6 0 1 C2 
    3180 14 5.44311 -7.20042 36.8663 450 " " " " A 2 0 0 "PRO " " CD " " " 6 0 1 C2 
    3181 40 1.12089 -8.58417 35.8311 451 " " " " A 43 0 0 "GLY " " N  " " " 7 0 1 C2 
    3182 14 -0.259541 -8.0913 35.7253 451 " " " " A 2 0 0 "GLY " " CA " " " 6 0 1 C2 
    3183 14 -0.671009 -7.47552 34.3576 451 " " " " A 2 0 0 "GLY " " C  " " " 6 0 1 C2 
    3184 23 -1.74752 -6.95219 34.1959 451 " " " " A 70 0 0 "GLY " " O  " " " 8 0 1 C2 
    3185 40 0.284824 -7.46412 33.3909 452 " " " " A 43 0 0 "PHE " " N  " " " 7 0 1 C2 
    3186 14 -0.0187703 -6.88635 32.0291 452 " " " " A 2 0 0 "PHE " " CA " " " 6 0 1 C2 
    3187 14 -0.439596 -8.03286 31.1022 452 " " " " A 2 0 0 "PHE " " C  " " " 6 0 1 C2 
    3188 23 -0.727903 -7.83806 29.907 452 " " " " A 70 0 0 "PHE " " O  " " " 8 0 1 C2 
    3189 14 1.18853 -6.12444 31.4968 452 " " " " A 2 0 0 "PHE " " CB " " " 6 0 1 C2 
    3190 14 1.71008 -4.97816 32.3714 452 " " " " A 2 0 0 "PHE " " CG " " " 6 0 1 C2 
    3191 14 2.60523 -5.08904 33.4185 452 " " " " A 2 0 0 "PHE " " CD1" " " 6 0 1 C2 
    3192 14 1.2175 -3.70534 31.9011 452 " " " " A 2 0 0 "PHE " " CD2" " " 6 0 1 C2 
    3193 14 3.00572 -3.89821 34.0436 452 " " " " A 2 0 0 "PHE " " CE1" " " 6 0 1 C2 
    3194 14 1.62605 -2.55521 32.5561 452 " " " " A 2 0 0 "PHE " " CE2" " " 6 0 1 C2 
    3195 14 2.5438 -2.58618 33.6269 452 " " " " A 2 0 0 "PHE " " CZ " " " 6 0 1 C2 
    3196 40 -0.442108 -9.27222 31.5558 453 " " " " A 43 0 0 "ARG " " N  " " " 7 0 1 C2 
    3197 14 -0.978018 -10.4529 30.8216 453 " " " " A 2 0 0 "ARG " " CA " " " 6 0 1 C2 
    3198 14 -2.48589 -10.378 30.8866 453 " " " " A 2 0 0 "ARG " " C  " " " 6 0 1 C2 
    3199 23 -3.06 -10.9078 31.8303 453 " " " " A 70 0 0 "ARG " " O  " " " 8 0 1 C2 
    3200 14 -0.474348 -11.7386 31.4565 453 " " " " A 2 0 0 "ARG " " CB " " " 6 0 1 C2 
    3201 14 -0.875597 -13.022 30.7255 453 " " " " A 2 0 0 "ARG " " CG " " " 6 0 1 C2 
    3202 14 -0.554497 -13.063 29.1977 453 " " " " A 2 0 0 "ARG " " CD " " " 6 0 1 C2 
    3203 40 -1.63052 -12.4263 28.4591 453 " " " " A 43 0 0 "ARG " " NE " " " 7 0 1 C2 
    3204 14 -1.63213 -11.5092 27.4645 453 " " " " A 2 0 0 "ARG " " CZ " " " 6 0 1 C2 
    3205 40 -0.520046 -10.9522 27.0444 453 " " " " A 43 0 0 "ARG " " NH1" " " 7 0 1 C2 
    3206 40 -2.81393 -11.1988 26.8978 453 " " " " A 43 0 0 "ARG " " NH2" " " 7 0 1 C2 
    3207 40 -3.01594 -9.71593 29.9066 454 " " " " A 43 0 0 "THR " " N  " " " 7 0 1 C2 
    3208 14 -4.44182 -9.39383 29.5933 454 " " " " A 2 0 0 "THR " " CA " " " 6 0 1 C2 
    3209 14 -4.43743 -8.44818 28.3678 454 " " " " A 2 0 0 "THR " " C  " " " 6 0 1 C2 
    3210 23 -3.45473 -7.7853 28.1209 454 " " " " A 70 0 0 "THR " " O  " " " 8 0 1 C2 
    3211 14 -5.05335 -8.82382 30.9143 454 " " " " A 2 0 0 "THR " " CB " " " 6 0 1 C2 
    3212 23 -6.31459 -8.25496 30.5819 454 " " " " A 70 0 0 "THR " " OG1" " " 8 0 1 C2 
    3213 14 -4.22478 -7.69071 31.5006 454 " " " " A 2 0 0 "THR " " CG2" " " 6 0 1 C2 
    3214 40 -5.48794 -8.48722 27.5931 455 " " " " A 43 0 0 "GLU " " N  " " " 7 0 1 C2 
    3215 14 -5.69939 -7.50926 26.5023 455 " " " " A 2 0 0 "GLU " " CA " " " 6 0 1 C2 
    3216 14 -6.73703 -6.5058 27.119 455 " " " " A 2 0 0 "GLU " " C  " " " 6 0 1 C2 
    3217 23 -7.86801 -6.9271 27.3423 455 " " " " A 70 0 0 "GLU " " O  " " " 8 0 1 C2 
    3218 14 -6.27303 -8.2192 25.2068 455 " " " " A 2 0 0 "GLU " " CB " " " 6 0 1 C2 
    3219 14 -5.47571 -9.489 24.7873 455 " " " " A 2 0 0 "GLU " " CG " " " 6 0 1 C2 
    3220 14 -4.00781 -9.14509 24.3745 455 " " " " A 2 0 0 "GLU " " CD " " " 6 0 1 C2 
    3221 23 -3.79371 -8.12793 23.6482 455 " " " " A 70 0 0 "GLU " " OE1" " " 8 0 1 C2 
    3222 23 -3.11067 -9.94233 24.6909 455 " " " " A 70 0 0 "GLU " " OE2" " " 8 0 1 C2 
    3223 40 -6.3191 -5.30924 27.5412 456 " " " " A 43 0 0 "PRO " " N  " " " 7 0 1 C2 
    3224 14 -7.14405 -4.27282 28.2449 456 " " " " A 2 0 0 "PRO " " CA " " " 6 0 1 C2 
    3225 14 -8.1373 -3.62949 27.2911 456 " " " " A 2 0 0 "PRO " " C  " " " 6 0 1 C2 
    3226 23 -7.76543 -3.50799 26.113 456 " " " " A 70 0 0 "PRO " " O  " " " 8 0 1 C2 
    3227 14 -6.13033 -3.20966 28.7013 456 " " " " A 2 0 0 "PRO " " CB " " " 6 0 1 C2 
    3228 14 -5.01485 -3.27774 27.6908 456 " " " " A 2 0 0 "PRO " " CG " " " 6 0 1 C2 
    3229 14 -4.97496 -4.78635 27.4119 456 " " " " A 2 0 0 "PRO " " CD " " " 6 0 1 C2 
    3230 40 -9.30039 -3.19444 27.7699 457 " " " " A 43 0 0 "LEU " " N  " " " 7 0 1 C2 
    3231 14 -10.345 -2.49906 27.059 457 " " " " A 2 0 0 "LEU " " CA " " " 6 0 1 C2 
    3232 14 -11.0065 -1.47831 27.9606 457 " " " " A 2 0 0 "LEU " " C  " " " 6 0 1 C2 
    3233 23 -10.4475 -1.14015 29.0413 457 " " " " A 70 0 0 "LEU " " O  " " " 8 0 1 C2 
    3234 14 -11.2606 -3.47748 26.3027 457 " " " " A 2 0 0 "LEU " " CB " " " 6 0 1 C2 
    3235 14 -12.2652 -4.296 27.1719 457 " " " " A 2 0 0 "LEU " " CG " " " 6 0 1 C2 
    3236 14 -13.6162 -4.09635 26.7247 457 " " " " A 2 0 0 "LEU " " CD1" " " 6 0 1 C2 
    3237 14 -11.892 -5.77025 27.3279 457 " " " " A 2 0 0 "LEU " " CD2" " " 6 0 1 C2 
    3238 40 -12.1988 -0.960558 27.5569 458 " " " " A 43 0 0 "THR " " N  " " " 7 0 1 C2 
    3239 14 -12.9469 0.131064 28.0879 458 " " " " A 2 0 0 "THR " " CA " " " 6 0 1 C2 
    3240 14 -14.4542 -0.175275 27.8455 458 " " " " A 2 0 0 "THR " " C  " " " 6 0 1 C2 
    3241 23 -14.8457 -0.525274 26.7476 458 " " " " A 70 0 0 "THR " " O  " " " 8 0 1 C2 
    3242 14 -12.481 1.48282 27.5647 458 " " " " A 2 0 0 "THR " " CB " " " 6 0 1 C2 
    3243 23 -12.5483 1.59238 26.2014 458 " " " " A 70 0 0 "THR " " OG1" " " 8 0 1 C2 
    3244 14 -11.1881 1.93316 28.0978 458 " " " " A 2 0 0 "THR " " CG2" " " 6 0 1 C2 
    3245 40 -15.3153 0.0843719 28.806 459 " " " " A 43 0 0 "LEU " " N  " " " 7 0 1 C2 
    3246 14 -16.7994 0.345518 28.6893 459 " " " " A 2 0 0 "LEU " " CA " " " 6 0 1 C2 
    3247 14 -16.9996 1.85988 28.9239 459 " " " " A 2 0 0 "LEU " " C  " " " 6 0 1 C2 
    3248 23 -16.8966 2.40237 30.0558 459 " " " " A 70 0 0 "LEU " " O  " " " 8 0 1 C2 
    3249 14 -17.674 -0.34609 29.7141 459 " " " " A 2 0 0 "LEU " " CB " " " 6 0 1 C2 
    3250 14 -17.6811 -1.93389 29.6022 459 " " " " A 2 0 0 "LEU " " CG " " " 6 0 1 C2 
    3251 14 -16.3863 -2.70747 30.0355 459 " " " " A 2 0 0 "LEU " " CD1" " " 6 0 1 C2 
    3252 14 -18.9155 -2.30361 30.487 459 " " " " A 2 0 0 "LEU " " CD2" " " 6 0 1 C2 
    3253 40 -17.2165 2.59292 27.8389 460 " " " " A 43 0 0 "VAL " " N  " " " 7 0 1 C2 
    3254 14 -17.4947 4.02937 27.7311 460 " " " " A 2 0 0 "VAL " " CA " " " 6 0 1 C2 
    3255 14 -19.0183 4.08764 27.8935 460 " " " " A 2 0 0 "VAL " " C  " " " 6 0 1 C2 
    3256 23 -19.6737 3.81805 26.8837 460 " " " " A 70 0 0 "VAL " " O  " " " 8 0 1 C2 
    3257 14 -16.9828 4.48057 26.4061 460 " " " " A 2 0 0 "VAL " " CB " " " 6 0 1 C2 
    3258 14 -17.2448 6.01308 26.1174 460 " " " " A 2 0 0 "VAL " " CG1" " " 6 0 1 C2 
    3259 14 -15.4614 4.14093 26.2199 460 " " " " A 2 0 0 "VAL " " CG2" " " 6 0 1 C2 
    3260 40 -19.5884 4.44645 29.011 461 " " " " A 43 0 0 "MET " " N  " " " 7 0 1 C2 
    3261 14 -20.9847 4.75178 29.1944 461 " " " " A 2 0 0 "MET " " CA " " " 6 0 1 C2 
    3262 14 -21.2481 6.22665 28.9573 461 " " " " A 2 0 0 "MET " " C  " " " 6 0 1 C2 
    3263 23 -20.4644 7.07151 29.3154 461 " " " " A 70 0 0 "MET " " O  " " " 8 0 1 C2 
    3264 14 -21.2679 4.41091 30.6713 461 " " " " A 2 0 0 "MET " " CB " " " 6 0 1 C2 
    3265 14 -21.4051 2.92089 31.0975 461 " " " " A 2 0 0 "MET " " CG " " " 6 0 1 C2 
    3266 52 -21.6234 2.71227 32.8783 461 " " " " A 13 0 0 "MET " " SD " " " 16 0 1 C2 
    3267 14 -21.9425 0.880419 32.9847 461 " " " " A 2 0 0 "MET " " CE " " " 6 0 1 C2 
    3268 40 -22.4326 6.52147 28.4128 462 " " " " A 43 0 0 "LYS " " N  " " " 7 0 1 C2 
    3269 14 -22.9836 7.84513 28.2316 462 " " " " A 2 0 0 "LYS " " CA " " " 6 0 1 C2 
    3270 14 -24.5019 7.8592 28.1086 462 " " " " A 2 0 0 "LYS " " C  " " " 6 0 1 C2 
    3271 23 -25.1283 6.96255 27.6944 462 " " " " A 70 0 0 "LYS " " O  " " " 8 0 1 C2 
    3272 14 -22.3799 8.41062 26.9083 462 " " " " A 2 0 0 "LYS " " CB " " " 6 0 1 C2 
    3273 14 -22.4149 10.0029 26.8884 462 " " " " A 2 0 0 "LYS " " CG " " " 6 0 1 C2 
    3274 14 -22.4322 10.6557 25.4733 462 " " " " A 2 0 0 "LYS " " CD " " " 6 0 1 C2 
    3275 14 -22.7904 12.1094 25.4287 462 " " " " A 2 0 0 "LYS " " CE " " " 6 0 1 C2 
    3276 40 -22.8312 12.618 24.0293 462 " " " " A 43 0 0 "LYS " " NZ " " " 7 0 1 C2 
    3277 40 -25.0928 8.95053 28.5611 463 " " " " A 43 0 0 "ARG " " N  " " " 7 0 1 C2 
    3278 14 -26.5024 9.34443 28.5142 463 " " " " A 2 0 0 "ARG " " CA " " " 6 0 1 C2 
    3279 14 -26.5233 10.6486 27.7682 463 " " " " A 2 0 0 "ARG " " C  " " " 6 0 1 C2 
    3280 23 -25.7715 11.5174 28.175 463 " " " " A 70 0 0 "ARG " " O  " " " 8 0 1 C2 
    3281 14 -27.1058 9.50917 30.0127 463 " " " " A 2 0 0 "ARG " " CB " " " 6 0 1 C2 
    3282 14 -27.6258 8.24781 30.4667 463 " " " " A 2 0 0 "ARG " " CG " " " 6 0 1 C2 
    3283 14 -28.237 8.34391 31.8761 463 " " " " A 2 0 0 "ARG " " CD " " " 6 0 1 C2 
    3284 40 -29.5663 8.88062 31.6324 463 " " " " A 43 0 0 "ARG " " NE " " " 7 0 1 C2 
    3285 14 -30.6452 8.57588 32.3782 463 " " " " A 2 0 0 "ARG " " CZ " " " 6 0 1 C2 
    3286 40 -31.8519 9.14361 32.2666 463 " " " " A 43 0 0 "ARG " " NH1" " " 7 0 1 C2 
    3287 40 -30.5613 7.74235 33.4063 463 " " " " A 43 0 0 "ARG " " NH2" " " 7 0 1 C2 
    3288 40 -27.5066 10.9019 26.8479 464 " " " " A 43 0 0 "GLU " " N  " " " 7 0 1 C2 
    3289 14 -27.6021 12.0741 25.9484 464 " " " " A 2 0 0 "GLU " " CA " " " 6 0 1 C2 
    3290 14 -28.6013 13.1 26.5815 464 " " " " A 2 0 0 "GLU " " C  " " " 6 0 1 C2 
    3291 23 -28.6549 14.2657 26.1617 464 " " " " A 70 0 0 "GLU " " O  " " " 8 0 1 C2 
    3292 14 -28.0707 11.6619 24.5801 464 " " " " A 2 0 0 "GLU " " CB " " " 6 0 1 C2 
    3293 14 -27.0439 10.8903 23.732 464 " " " " A 2 0 0 "GLU " " CG " " " 6 0 1 C2 
    3294 14 -25.7386 11.5718 23.2677 464 " " " " A 2 0 0 "GLU " " CD " " " 6 0 1 C2 
    3295 23 -25.8046 12.8014 23.0399 464 " " " " A 70 0 0 "GLU " " OE1" " " 8 0 1 C2 
    3296 23 -24.7296 10.9112 22.9741 464 " " " " A 70 0 0 "GLU " " OE2" " " 8 0 1 C2 
    3297 40 -29.4339 12.5936 27.5059 465 " " " " A 43 0 0 "ASP " " N  " " " 7 0 1 C2 
    3298 14 -30.4664 13.3338 28.2019 465 " " " " A 2 0 0 "ASP " " CA " " " 6 0 1 C2 
    3299 14 -29.8372 14.0982 29.3827 465 " " " " A 2 0 0 "ASP " " C  " " " 6 0 1 C2 
    3300 23 -30.4275 15.0536 29.8076 465 " " " " A 70 0 0 "ASP " " O  " " " 8 0 1 C2 
    3301 14 -31.5566 12.3817 28.749 465 " " " " A 2 0 0 "ASP " " CB " " " 6 0 1 C2 
    3302 14 -31.283 11.4459 29.9427 465 " " " " A 2 0 0 "ASP " " CG " " " 6 0 1 C2 
    3303 23 -30.156 11.3939 30.504 465 " " " " A 70 0 0 "ASP " " OD1" " " 8 0 1 C2 
    3304 23 -32.2587 10.7951 30.2799 465 " " " " A 70 0 0 "ASP " " OD2" " " 8 0 1 C2 
    3305 40 -28.6858 13.7127 29.8091 466 " " " " A 43 0 0 "GLY " " N  " " " 7 0 1 C2 
    3306 14 -27.9084 14.575 30.7335 466 " " " " A 2 0 0 "GLY " " CA " " " 6 0 1 C2 
    3307 14 -27.8994 14.1485 32.2307 466 " " " " A 2 0 0 "GLY " " C  " " " 6 0 1 C2 
    3308 23 -27.381 14.8039 33.0989 466 " " " " A 70 0 0 "GLY " " O  " " " 8 0 1 C2 
    3309 40 -28.6282 13.0646 32.547 467 " " " " A 43 0 0 "GLU " " N  " " " 7 0 1 C2 
    3310 14 -28.7786 12.6061 33.9775 467 " " " " A 2 0 0 "GLU " " CA " " " 6 0 1 C2 
    3311 14 -27.585 11.814 34.4159 467 " " " " A 2 0 0 "GLU " " C  " " " 6 0 1 C2 
    3312 23 -26.728 11.4245 33.6567 467 " " " " A 70 0 0 "GLU " " O  " " " 8 0 1 C2 
    3313 14 -30.0537 11.662 33.9875 467 " " " " A 2 0 0 "GLU " " CB " " " 6 0 1 C2 
    3314 14 -31.2463 12.3923 33.6981 467 " " " " A 2 0 0 "GLU " " CG " " " 6 0 1 C2 
    3315 14 -31.6025 13.3787 34.7355 467 " " " " A 2 0 0 "GLU " " CD " " " 6 0 1 C2 
    3316 23 -31.7594 14.5914 34.4576 467 " " " " A 70 0 0 "GLU " " OE1" " " 8 0 1 C2 
    3317 23 -31.6857 13.111 35.9214 467 " " " " A 70 0 0 "GLU " " OE2" " " 8 0 1 C2 
    3318 40 -27.4163 11.6687 35.7713 468 " " " " A 43 0 0 "PRO " " N  " " " 7 0 1 C2 
    3319 14 -26.2083 10.9844 36.2716 468 " " " " A 2 0 0 "PRO " " CA " " " 6 0 1 C2 
    3320 14 -26.3055 9.49422 36.2142 468 " " " " A 2 0 0 "PRO " " C  " " " 6 0 1 C2 
    3321 23 -27.3747 8.92515 36.4746 468 " " " " A 70 0 0 "PRO " " O  " " " 8 0 1 C2 
    3322 14 -26.0376 11.4177 37.7385 468 " " " " A 2 0 0 "PRO " " CB " " " 6 0 1 C2 
    3323 14 -27.4756 11.8569 38.1066 468 " " " " A 2 0 0 "PRO " " CG " " " 6 0 1 C2 
    3324 14 -28.2025 12.2469 36.8304 468 " " " " A 2 0 0 "PRO " " CD " " " 6 0 1 C2 
    3325 40 -25.1768 8.833 35.9821 469 " " " " A 43 0 0 "ILE " " N  " " " 7 0 1 C2 
    3326 14 -24.9762 7.39003 35.9373 469 " " " " A 2 0 0 "ILE " " CA " " " 6 0 1 C2 
    3327 14 -24.3343 6.94415 37.1867 469 " " " " A 2 0 0 "ILE " " C  " " " 6 0 1 C2 
    3328 23 -23.2759 7.47245 37.496 469 " " " " A 70 0 0 "ILE " " O  " " " 8 0 1 C2 
    3329 14 -24.0373 7.13421 34.7215 469 " " " " A 2 0 0 "ILE " " CB " " " 6 0 1 C2 
    3330 14 -24.7171 7.55867 33.3582 469 " " " " A 2 0 0 "ILE " " CG1" " " 6 0 1 C2 
    3331 14 -23.5421 5.71024 34.607 469 " " " " A 2 0 0 "ILE " " CG2" " " 6 0 1 C2 
    3332 14 -23.9641 7.31334 32.042 469 " " " " A 2 0 0 "ILE " " CD1" " " 6 0 1 C2 
    3333 40 -25.0837 6.22059 37.997 470 " " " " A 43 0 0 "THR " " N  " " " 7 0 1 C2 
    3334 14 -24.7103 5.89248 39.4021 470 " " " " A 2 0 0 "THR " " CA " " " 6 0 1 C2 
    3335 14 -23.8223 4.61266 39.43 470 " " " " A 2 0 0 "THR " " C  " " " 6 0 1 C2 
    3336 23 -23.5629 4.02298 38.3594 470 " " " " A 70 0 0 "THR " " O  " " " 8 0 1 C2 
    3337 14 -26.0392 5.6524 40.1173 470 " " " " A 2 0 0 "THR " " CB " " " 6 0 1 C2 
    3338 23 -26.8762 4.60186 39.6299 470 " " " " A 70 0 0 "THR " " OG1" " " 8 0 1 C2 
    3339 14 -26.9419 6.91864 40.1316 470 " " " " A 2 0 0 "THR " " CG2" " " 6 0 1 C2 
    3340 40 -23.4594 4.18605 40.6561 471 " " " " A 43 0 0 "ASP " " N  " " " 7 0 1 C2 
    3341 14 -22.6352 3.07528 40.9174 471 " " " " A 2 0 0 "ASP " " CA " " " 6 0 1 C2 
    3342 14 -23.43 1.78539 40.9259 471 " " " " A 2 0 0 "ASP " " C  " " " 6 0 1 C2 
    3343 23 -22.8206 0.722742 40.7064 471 " " " " A 70 0 0 "ASP " " O  " " " 8 0 1 C2 
    3344 14 -21.714 3.18251 42.1535 471 " " " " A 2 0 0 "ASP " " CB " " " 6 0 1 C2 
    3345 14 -22.3528 2.58218 43.4582 471 " " " " A 2 0 0 "ASP " " CG " " " 6 0 1 C2 
    3346 23 -21.6108 1.83803 44.0887 471 " " " " A 70 0 0 "ASP " " OD1" " " 8 0 1 C2 
    3347 23 -23.4868 2.93947 43.8471 471 " " " " A 70 0 0 "ASP " " OD2" " " 8 0 1 C2 
    3348 40 -24.7242 1.80282 41.1639 472 " " " " A 43 0 0 "ALA " " N  " " " 7 0 1 C2 
    3349 14 -25.647 0.706934 40.9746 472 " " " " A 2 0 0 "ALA " " CA " " " 6 0 1 C2 
    3350 14 -25.6506 0.245787 39.5357 472 " " " " A 2 0 0 "ALA " " C  " " " 6 0 1 C2 
    3351 23 -25.8051 -1.00534 39.2631 472 " " " " A 70 0 0 "ALA " " O  " " " 8 0 1 C2 
    3352 14 -27.0981 1.13859 41.3738 472 " " " " A 2 0 0 "ALA " " CB " " " 6 0 1 C2 
    3353 40 -25.5827 1.2093 38.5924 473 " " " " A 43 0 0 "GLN " " N  " " " 7 0 1 C2 
    3354 14 -25.8305 1.00598 37.1717 473 " " " " A 2 0 0 "GLN " " CA " " " 6 0 1 C2 
    3355 14 -24.4998 0.486014 36.5905 473 " " " " A 2 0 0 "GLN " " C  " " " 6 0 1 C2 
    3356 23 -24.5139 -0.0534149 35.5015 473 " " " " A 70 0 0 "GLN " " O  " " " 8 0 1 C2 
    3357 14 -26.4025 2.30304 36.5364 473 " " " " A 2 0 0 "GLN " " CB " " " 6 0 1 C2 
    3358 14 -27.9086 2.41304 36.493 473 " " " " A 2 0 0 "GLN " " CG " " " 6 0 1 C2 
    3359 14 -28.5838 3.80903 36.4943 473 " " " " A 2 0 0 "GLN " " CD " " " 6 0 1 C2 
    3360 23 -27.9274 4.83145 36.6359 473 " " " " A 70 0 0 "GLN " " OE1" " " 8 0 1 C2 
    3361 40 -29.8964 3.73977 36.1871 473 " " " " A 43 0 0 "GLN " " NE2" " " 7 0 1 C2 
    3362 40 -23.379 0.575915 37.2617 474 " " " " A 43 0 0 "ILE " " N  " " " 7 0 1 C2 
    3363 14 -22.1325 -0.148359 37.059 474 " " " " A 2 0 0 "ILE " " CA " " " 6 0 1 C2 
    3364 14 -22.212 -1.50628 37.7166 474 " " " " A 2 0 0 "ILE " " C  " " " 6 0 1 C2 
    3365 23 -21.941 -2.49047 37.0578 474 " " " " A 70 0 0 "ILE " " O  " " " 8 0 1 C2 
    3366 14 -20.8956 0.620909 37.572 474 " " " " A 2 0 0 "ILE " " CB " " " 6 0 1 C2 
    3367 14 -20.8526 2.06971 36.9866 474 " " " " A 2 0 0 "ILE " " CG1" " " 6 0 1 C2 
    3368 14 -19.5526 -0.109281 37.3314 474 " " " " A 2 0 0 "ILE " " CG2" " " 6 0 1 C2 
    3369 14 -19.8873 3.05335 37.66 474 " " " " A 2 0 0 "ILE " " CD1" " " 6 0 1 C2 
    3370 40 -22.5636 -1.72753 39.0243 475 " " " " A 43 0 0 "ALA " " N  " " " 7 0 1 C2 
    3371 14 -22.6857 -3.06056 39.7361 475 " " " " A 2 0 0 "ALA " " CA " " " 6 0 1 C2 
    3372 14 -23.7329 -4.02872 39.1486 475 " " " " A 2 0 0 "ALA " " C  " " " 6 0 1 C2 
    3373 23 -23.3686 -5.13392 38.7858 475 " " " " A 70 0 0 "ALA " " O  " " " 8 0 1 C2 
    3374 14 -22.8531 -2.91644 41.2837 475 " " " " A 2 0 0 "ALA " " CB " " " 6 0 1 C2 
    3375 40 -24.9839 -3.64384 38.994 476 " " " " A 43 0 0 "ASP " " N  " " " 7 0 1 C2 
    3376 14 -26.0055 -4.5424 38.4488 476 " " " " A 2 0 0 "ASP " " CA " " " 6 0 1 C2 
    3377 14 -25.699 -5.04684 36.9544 476 " " " " A 2 0 0 "ASP " " C  " " " 6 0 1 C2 
    3378 23 -26.0257 -6.16383 36.6477 476 " " " " A 70 0 0 "ASP " " O  " " " 8 0 1 C2 
    3379 14 -27.2992 -3.63552 38.4514 476 " " " " A 2 0 0 "ASP " " CB " " " 6 0 1 C2 
    3380 14 -28.594 -4.35042 38.073 476 " " " " A 2 0 0 "ASP " " CG " " " 6 0 1 C2 
    3381 23 -29.414 -4.78404 38.8919 476 " " " " A 70 0 0 "ASP " " OD1" " " 8 0 1 C2 
    3382 23 -28.8706 -4.43109 36.894 476 " " " " A 70 0 0 "ASP " " OD2" " " 8 0 1 C2 
    3383 40 -24.8939 -4.24925 36.2015 477 " " " " A 43 0 0 "MET " " N  " " " 7 0 1 C2 
    3384 14 -24.3097 -4.57338 34.924 477 " " " " A 2 0 0 "MET " " CA " " " 6 0 1 C2 
    3385 14 -23.1314 -5.62346 35.0823 477 " " " " A 2 0 0 "MET " " C  " " " 6 0 1 C2 
    3386 23 -23.2669 -6.67941 34.4721 477 " " " " A 70 0 0 "MET " " O  " " " 8 0 1 C2 
    3387 14 -23.7381 -3.2688 34.2855 477 " " " " A 2 0 0 "MET " " CB " " " 6 0 1 C2 
    3388 14 -23.2276 -3.59562 32.8385 477 " " " " A 2 0 0 "MET " " CG " " " 6 0 1 C2 
    3389 52 -22.4914 -2.23386 31.8864 477 " " " " A 13 0 0 "MET " " SD " " " 16 0 1 C2 
    3390 14 -22.3223 -3.17861 30.3631 477 " " " " A 2 0 0 "MET " " CE " " " 6 0 1 C2 
    3391 40 -22.1777 -5.34755 35.9473 478 " " " " A 43 0 0 "ARG " " N  " " " 7 0 1 C2 
    3392 14 -21.06 -6.14592 36.3437 478 " " " " A 2 0 0 "ARG " " CA " " " 6 0 1 C2 
    3393 14 -21.5343 -7.51211 36.9524 478 " " " " A 2 0 0 "ARG " " C  " " " 6 0 1 C2 
    3394 23 -21.016 -8.54829 36.6466 478 " " " " A 70 0 0 "ARG " " O  " " " 8 0 1 C2 
    3395 14 -20.2002 -5.2768 37.3306 478 " " " " A 2 0 0 "ARG " " CB " " " 6 0 1 C2 
    3396 14 -18.9133 -5.94486 37.8251 478 " " " " A 2 0 0 "ARG " " CG " " " 6 0 1 C2 
    3397 14 -18.2253 -5.20045 39.0065 478 " " " " A 2 0 0 "ARG " " CD " " " 6 0 1 C2 
    3398 40 -19.0731 -5.45112 40.2032 478 " " " " A 43 0 0 "ARG " " NE " " " 7 0 1 C2 
    3399 14 -19.4564 -4.53727 41.16 478 " " " " A 2 0 0 "ARG " " CZ " " " 6 0 1 C2 
    3400 40 -19.0897 -3.24527 41.0945 478 " " " " A 43 0 0 "ARG " " NH1" " " 7 0 1 C2 
    3401 40 -20.2745 -4.86151 42.2068 478 " " " " A 43 0 0 "ARG " " NH2" " " 7 0 1 C2 
    3402 40 -22.6073 -7.48278 37.7355 479 " " " " A 43 0 0 "ALA " " N  " " " 7 0 1 C2 
    3403 14 -23.2254 -8.72453 38.1434 479 " " " " A 2 0 0 "ALA " " CA " " " 6 0 1 C2 
    3404 14 -23.7694 -9.61479 36.9875 479 " " " " A 2 0 0 "ALA " " C  " " " 6 0 1 C2 
    3405 23 -23.671 -10.7926 37.0707 479 " " " " A 70 0 0 "ALA " " O  " " " 8 0 1 C2 
    3406 14 -24.217 -8.36826 39.2452 479 " " " " A 2 0 0 "ALA " " CB " " " 6 0 1 C2 
    3407 40 -24.3153 -9.0863 35.9196 480 " " " " A 43 0 0 "LYS " " N  " " " 7 0 1 C2 
    3408 14 -24.8269 -9.77712 34.7432 480 " " " " A 2 0 0 "LYS " " CA " " " 6 0 1 C2 
    3409 14 -23.7229 -10.2711 33.7234 480 " " " " A 2 0 0 "LYS " " C  " " " 6 0 1 C2 
    3410 23 -23.9027 -11.1235 32.8091 480 " " " " A 70 0 0 "LYS " " O  " " " 8 0 1 C2 
    3411 14 -25.7659 -8.82653 33.9488 480 " " " " A 2 0 0 "LYS " " CB " " " 6 0 1 C2 
    3412 14 -27.1013 -8.70095 34.6399 480 " " " " A 2 0 0 "LYS " " CG " " " 6 0 1 C2 
    3413 14 -27.7255 -7.44656 34.2607 480 " " " " A 2 0 0 "LYS " " CD " " " 6 0 1 C2 
    3414 14 -29.1324 -7.34144 34.9595 480 " " " " A 2 0 0 "LYS " " CE " " " 6 0 1 C2 
    3415 40 -29.779 -5.97925 34.9806 480 " " " " A 43 0 0 "LYS " " NZ " " " 7 0 1 C2 
    3416 40 -22.4762 -9.70782 33.8616 481 " " " " A 43 0 0 "ALA " " N  " " " 7 0 1 C2 
    3417 14 -21.2907 -9.86156 33.0087 481 " " " " A 2 0 0 "ALA " " CA " " " 6 0 1 C2 
    3418 14 -20.8292 -11.3072 32.9108 481 " " " " A 2 0 0 "ALA " " C  " " " 6 0 1 C2 
    3419 23 -20.0895 -11.6778 31.9746 481 " " " " A 70 0 0 "ALA " " O  " " " 8 0 1 C2 
    3420 14 -20.0518 -9.08287 33.5709 481 " " " " A 2 0 0 "ALA " " CB " " " 6 0 1 C2 
    3421 40 -21.182 -12.1785 33.8274 482 " " " " A 43 0 0 "LEU " " N  " " " 7 0 1 C2 
    3422 14 -20.865 -13.6161 33.7985 482 " " " " A 2 0 0 "LEU " " CA " " " 6 0 1 C2 
    3423 14 -21.6134 -14.4145 32.618 482 " " " " A 2 0 0 "LEU " " C  " " " 6 0 1 C2 
    3424 23 -21.2188 -15.5291 32.1778 482 " " " " A 70 0 0 "LEU " " O  " " " 8 0 1 C2 
    3425 14 -21.4312 -14.198 35.145 482 " " " " A 2 0 0 "LEU " " CB " " " 6 0 1 C2 
    3426 14 -20.5173 -14.1886 36.345 482 " " " " A 2 0 0 "LEU " " CG " " " 6 0 1 C2 
    3427 14 -21.359 -14.3445 37.661 482 " " " " A 2 0 0 "LEU " " CD1" " " 6 0 1 C2 
    3428 14 -19.2941 -15.109 36.3996 482 " " " " A 2 0 0 "LEU " " CD2" " " 6 0 1 C2 
    3429 40 -22.5916 -13.738 31.9257 483 " " " " A 43 0 0 "THR " " N  " " " 7 0 1 C2 
    3430 14 -23.07 -14.2418 30.6245 483 " " " " A 2 0 0 "THR " " CA " " " 6 0 1 C2 
    3431 14 -22.1915 -13.8677 29.4565 483 " " " " A 2 0 0 "THR " " C  " " " 6 0 1 C2 
    3432 23 -22.4736 -14.1825 28.3077 483 " " " " A 70 0 0 "THR " " O  " " " 8 0 1 C2 
    3433 14 -24.4299 -13.5079 30.2844 483 " " " " A 2 0 0 "THR " " CB " " " 6 0 1 C2 
    3434 23 -24.3762 -12.1067 30.1468 483 " " " " A 70 0 0 "THR " " OG1" " " 8 0 1 C2 
    3435 14 -25.5205 -13.8557 31.32 483 " " " " A 2 0 0 "THR " " CG2" " " 6 0 1 C2 
    3436 40 -21.0938 -13.1539 29.6257 484 " " " " A 43 0 0 "VAL " " N  " " " 7 0 1 C2 
    3437 14 -20.0855 -12.8557 28.6229 484 " " " " A 2 0 0 "VAL " " CA " " " 6 0 1 C2 
    3438 14 -18.8044 -13.5891 28.9854 484 " " " " A 2 0 0 "VAL " " C  " " " 6 0 1 C2 
    3439 23 -18.4524 -13.7432 30.1472 484 " " " " A 70 0 0 "VAL " " O  " " " 8 0 1 C2 
    3440 14 -19.8544 -11.3466 28.5429 484 " " " " A 2 0 0 "VAL " " CB " " " 6 0 1 C2 
    3441 14 -18.7445 -10.9948 27.4775 484 " " " " A 2 0 0 "VAL " " CG1" " " 6 0 1 C2 
    3442 14 -21.1734 -10.5192 28.5225 484 " " " " A 2 0 0 "VAL " " CG2" " " 6 0 1 C2 
    3443 40 -18.1998 -14.2752 27.967 485 " " " " A 43 0 0 "SER " " N  " " " 7 0 1 C2 
    3444 14 -16.9494 -15.0119 28.2148 485 " " " " A 2 0 0 "SER " " CA " " " 6 0 1 C2 
    3445 14 -15.7883 -14.2178 27.5937 485 " " " " A 2 0 0 "SER " " C  " " " 6 0 1 C2 
    3446 23 -16.0336 -13.2567 26.8686 485 " " " " A 70 0 0 "SER " " O  " " " 8 0 1 C2 
    3447 14 -17.154 -16.3405 27.6127 485 " " " " A 2 0 0 "SER " " CB " " " 6 0 1 C2 
    3448 23 -17.5049 -16.3127 26.1749 485 " " " " A 70 0 0 "SER " " OG " " " 8 0 1 C2 
    3449 40 -14.5483 -14.6878 27.9436 486 " " " " A 43 0 0 "GLY " " N  " " " 7 0 1 C2 
    3450 14 -13.3423 -14.0727 27.4267 486 " " " " A 2 0 0 "GLY " " CA " " " 6 0 1 C2 
    3451 14 -12.5779 -13.2567 28.4652 486 " " " " A 2 0 0 "GLY " " C  " " " 6 0 1 C2 
    3452 23 -11.5836 -12.695 28.0598 486 " " " " A 70 0 0 "GLY " " O  " " " 8 0 1 C2 
    3453 40 -12.9966 -13.1702 29.7268 487 " " " " A 43 0 0 "PHE " " N  " " " 7 0 1 C2 
    3454 14 -12.2961 -12.1808 30.6707 487 " " " " A 2 0 0 "PHE " " CA " " " 6 0 1 C2 
    3455 14 -10.9212 -12.6538 31.1201 487 " " " " A 2 0 0 "PHE " " C  " " " 6 0 1 C2 
    3456 23 -10.6713 -13.8354 31.0703 487 " " " " A 70 0 0 "PHE " " O  " " " 8 0 1 C2 
    3457 14 -13.2111 -12.0139 31.906 487 " " " " A 2 0 0 "PHE " " CB " " " 6 0 1 C2 
    3458 14 -14.4046 -11.116 31.6879 487 " " " " A 2 0 0 "PHE " " CG " " " 6 0 1 C2 
    3459 14 -14.1677 -9.73533 31.4395 487 " " " " A 2 0 0 "PHE " " CD1" " " 6 0 1 C2 
    3460 14 -15.7082 -11.65 31.477 487 " " " " A 2 0 0 "PHE " " CD2" " " 6 0 1 C2 
    3461 14 -15.2405 -8.98527 30.8927 487 " " " " A 2 0 0 "PHE " " CE1" " " 6 0 1 C2 
    3462 14 -16.7709 -10.868 31.011 487 " " " " A 2 0 0 "PHE " " CE2" " " 6 0 1 C2 
    3463 14 -16.5356 -9.53444 30.717 487 " " " " A 2 0 0 "PHE " " CZ " " " 6 0 1 C2 
    3464 40 -10.1219 -11.7498 31.7172 488 " " " " A 43 0 0 "THR " " N  " " " 7 0 1 C2 
    3465 14 -8.89858 -11.991 32.512 488 " " " " A 2 0 0 "THR " " CA " " " 6 0 1 C2 
    3466 14 -9.49457 -12.4047 33.9125 488 " " " " A 2 0 0 "THR " " C  " " " 6 0 1 C2 
    3467 23 -10.6236 -12.1015 34.2734 488 " " " " A 70 0 0 "THR " " O  " " " 8 0 1 C2 
    3468 14 -8.05727 -10.7065 32.5347 488 " " " " A 2 0 0 "THR " " CB " " " 6 0 1 C2 
    3469 23 -6.80486 -11.1039 33.0782 488 " " " " A 70 0 0 "THR " " OG1" " " 8 0 1 C2 
    3470 14 -8.41995 -9.46061 33.4145 488 " " " " A 2 0 0 "THR " " CG2" " " 6 0 1 C2 
    3471 40 -8.74563 -13.0423 34.8473 489 " " " " A 43 0 0 "ASP " " N  " " " 7 0 1 C2 
    3472 14 -9.1154 -13.3378 36.1864 489 " " " " A 2 0 0 "ASP " " CA " " " 6 0 1 C2 
    3473 14 -8.85954 -12.0897 37.0246 489 " " " " A 2 0 0 "ASP " " C  " " " 6 0 1 C2 
    3474 23 -7.81159 -11.4023 36.8688 489 " " " " A 70 0 0 "ASP " " O  " " " 8 0 1 C2 
    3475 14 -8.45656 -14.6647 36.7441 489 " " " " A 2 0 0 "ASP " " CB " " " 6 0 1 C2 
    3476 14 -6.94902 -14.5702 37.1104 489 " " " " A 2 0 0 "ASP " " CG " " " 6 0 1 C2 
    3477 23 -6.22398 -14.018 36.3319 489 " " " " A 70 0 0 "ASP " " OD1" " " 8 0 1 C2 
    3478 23 -6.54596 -15.1597 38.1736 489 " " " " A 70 0 0 "ASP " " OD2" " " 8 0 1 C2 
    3479 40 -9.82395 -11.5835 37.7955 490 " " " " A 43 0 0 "PRO " " N  " " " 7 0 1 C2 
    3480 14 -9.60495 -10.3594 38.6484 490 " " " " A 2 0 0 "PRO " " CA " " " 6 0 1 C2 
    3481 14 -8.60677 -10.7413 39.7701 490 " " " " A 2 0 0 "PRO " " C  " " " 6 0 1 C2 
    3482 23 -8.75164 -11.7457 40.4778 490 " " " " A 70 0 0 "PRO " " O  " " " 8 0 1 C2 
    3483 14 -11.0578 -10.0362 39.1987 490 " " " " A 2 0 0 "PRO " " CB " " " 6 0 1 C2 
    3484 14 -11.85 -11.3778 39.14 490 " " " " A 2 0 0 "PRO " " CG " " " 6 0 1 C2 
    3485 14 -11.1826 -12.0523 37.8964 490 " " " " A 2 0 0 "PRO " " CD " " " 6 0 1 C2 
    3486 40 -7.6584 -9.78514 40.0732 491 " " " " A 43 0 0 "ASP " " N  " " " 7 0 1 C2 
    3487 14 -6.48499 -9.96208 40.9837 491 " " " " A 2 0 0 "ASP " " CA " " " 6 0 1 C2 
    3488 14 -6.94371 -9.69491 42.3856 491 " " " " A 2 0 0 "ASP " " C  " " " 6 0 1 C2 
    3489 23 -6.18394 -10.0424 43.2689 491 " " " " A 70 0 0 "ASP " " O  " " " 8 0 1 C2 
    3490 14 -5.27597 -9.01716 40.6346 491 " " " " A 2 0 0 "ASP " " CB " " " 6 0 1 C2 
    3491 14 -5.45508 -7.54534 40.7638 491 " " " " A 2 0 0 "ASP " " CG " " " 6 0 1 C2 
    3492 23 -4.72248 -6.87396 41.5084 491 " " " " A 70 0 0 "ASP " " OD1" " " 8 0 1 C2 
    3493 23 -6.29233 -6.97106 40.0822 491 " " " " A 70 0 0 "ASP " " OD2" " " 8 0 1 C2 
    3494 40 -8.13998 -9.10948 42.5819 492 " " " " A 43 0 0 "ASN " " N  " " " 7 0 1 C2 
    3495 14 -8.61922 -8.53206 43.8853 492 " " " " A 2 0 0 "ASN " " CA " " " 6 0 1 C2 
    3496 14 -10.1075 -8.98092 44.1283 492 " " " " A 2 0 0 "ASN " " C  " " " 6 0 1 C2 
    3497 23 -10.3499 -9.99622 44.7432 492 " " " " A 70 0 0 "ASN " " O  " " " 8 0 1 C2 
    3498 14 -8.18455 -6.99646 44.1376 492 " " " " A 2 0 0 "ASN " " CB " " " 6 0 1 C2 
    3499 14 -8.44059 -6.55183 45.5656 492 " " " " A 2 0 0 "ASN " " CG " " " 6 0 1 C2 
    3500 23 -9.50936 -5.99459 45.7979 492 " " " " A 70 0 0 "ASN " " OD1" " " 8 0 1 C2 
    3501 40 -7.46677 -6.82575 46.4713 492 " " " " A 43 0 0 "ASN " " ND2" " " 7 0 1 C2 
    3502 40 -11.0933 -8.40075 43.5159 493 " " " " A 43 0 0 "ASP " " N  " " " 7 0 1 C2 
    3503 14 -12.4125 -8.92226 43.265 493 " " " " A 2 0 0 "ASP " " CA " " " 6 0 1 C2 
    3504 14 -12.88 -8.10525 42.0179 493 " " " " A 2 0 0 "ASP " " C  " " " 6 0 1 C2 
    3505 23 -12.2133 -7.10297 41.6802 493 " " " " A 70 0 0 "ASP " " O  " " " 8 0 1 C2 
    3506 14 -13.3212 -8.83979 44.5298 493 " " " " A 2 0 0 "ASP " " CB " " " 6 0 1 C2 
    3507 14 -13.9713 -7.51876 44.8866 493 " " " " A 2 0 0 "ASP " " CG " " " 6 0 1 C2 
    3508 23 -13.9496 -7.1417 46.043 493 " " " " A 70 0 0 "ASP " " OD1" " " 8 0 1 C2 
    3509 23 -14.5771 -6.94886 43.9183 493 " " " " A 70 0 0 "ASP " " OD2" " " 8 0 1 C2 
    3510 40 -13.9717 -8.49605 41.3038 494 " " " " A 43 0 0 "PRO " " N  " " " 7 0 1 C2 
    3511 14 -14.4436 -7.86859 40.0068 494 " " " " A 2 0 0 "PRO " " CA " " " 6 0 1 C2 
    3512 14 -14.7002 -6.31089 40.0345 494 " " " " A 2 0 0 "PRO " " C  " " " 6 0 1 C2 
    3513 23 -14.3423 -5.66617 39.0344 494 " " " " A 70 0 0 "PRO " " O  " " " 8 0 1 C2 
    3514 14 -15.7824 -8.58184 39.741 494 " " " " A 2 0 0 "PRO " " CB " " " 6 0 1 C2 
    3515 14 -15.6119 -9.93582 40.3162 494 " " " " A 2 0 0 "PRO " " CG " " " 6 0 1 C2 
    3516 14 -14.5125 -9.84084 41.4437 494 " " " " A 2 0 0 "PRO " " CD " " " 6 0 1 C2 
    3517 40 -15.0529 -5.8276 41.2085 495 " " " " A 43 0 0 "GLU " " N  " " " 7 0 1 C2 
    3518 14 -15.2701 -4.42967 41.4928 495 " " " " A 2 0 0 "GLU " " CA " " " 6 0 1 C2 
    3519 14 -14.0128 -3.5778 41.1569 495 " " " " A 2 0 0 "GLU " " C  " " " 6 0 1 C2 
    3520 23 -14.1014 -2.48094 40.6277 495 " " " " A 70 0 0 "GLU " " O  " " " 8 0 1 C2 
    3521 14 -15.8834 -4.24791 42.9269 495 " " " " A 2 0 0 "GLU " " CB " " " 6 0 1 C2 
    3522 14 -16.3503 -2.78065 43.1373 495 " " " " A 2 0 0 "GLU " " CG " " " 6 0 1 C2 
    3523 14 -15.4805 -1.92172 44.1203 495 " " " " A 2 0 0 "GLU " " CD " " " 6 0 1 C2 
    3524 23 -15.1885 -0.728033 43.8143 495 " " " " A 70 0 0 "GLU " " OE1" " " 8 0 1 C2 
    3525 23 -15.1707 -2.49698 45.2375 495 " " " " A 70 0 0 "GLU " " OE2" " " 8 0 1 C2 
    3526 40 -12.8029 -4.12541 41.474 496 " " " " A 43 0 0 "LYS " " N  " " " 7 0 1 C2 
    3527 14 -11.6268 -3.44801 41.3341 496 " " " " A 2 0 0 "LYS " " CA " " " 6 0 1 C2 
    3528 14 -11.0764 -3.69834 39.8279 496 " " " " A 2 0 0 "LYS " " C  " " " 6 0 1 C2 
    3529 23 -10.336 -2.91356 39.2835 496 " " " " A 70 0 0 "LYS " " O  " " " 8 0 1 C2 
    3530 14 -10.6247 -4.035 42.3989 496 " " " " A 2 0 0 "LYS " " CB " " " 6 0 1 C2 
    3531 14 -10.8997 -3.48496 43.7961 496 " " " " A 2 0 0 "LYS " " CG " " " 6 0 1 C2 
    3532 14 -12.1206 -4.15126 44.4662 496 " " " " A 2 0 0 "LYS " " CD " " " 6 0 1 C2 
    3533 14 -12.3307 -3.91394 46.0164 496 " " " " A 2 0 0 "LYS " " CE " " " 6 0 1 C2 
    3534 40 -13.7099 -4.38577 46.3725 496 " " " " A 43 0 0 "LYS " " NZ " " " 7 0 1 C2 
    3535 40 -11.5006 -4.77953 39.1891 497 " " " " A 43 0 0 "MET " " N  " " " 7 0 1 C2 
    3536 14 -11.3382 -4.9225 37.7204 497 " " " " A 2 0 0 "MET " " CA " " " 6 0 1 C2 
    3537 14 -12.103 -3.8448 36.8985 497 " " " " A 2 0 0 "MET " " C  " " " 6 0 1 C2 
    3538 23 -11.5572 -3.27535 35.9125 497 " " " " A 70 0 0 "MET " " O  " " " 8 0 1 C2 
    3539 14 -11.7233 -6.35651 37.3456 497 " " " " A 2 0 0 "MET " " CB " " " 6 0 1 C2 
    3540 14 -10.9738 -7.09112 36.2532 497 " " " " A 2 0 0 "MET " " CG " " " 6 0 1 C2 
    3541 52 -11.4685 -8.77655 35.951 497 " " " " A 13 0 0 "MET " " SD " " " 16 0 1 C2 
    3542 14 -12.3959 -8.63233 34.3818 497 " " " " A 2 0 0 "MET " " CE " " " 6 0 1 C2 
    3543 40 -13.2773 -3.57107 37.3806 498 " " " " A 43 0 0 "TRP " " N  " " " 7 0 1 C2 
    3544 14 -14.1384 -2.51686 36.8031 498 " " " " A 2 0 0 "TRP " " CA " " " 6 0 1 C2 
    3545 14 -13.8642 -1.1569 37.5163 498 " " " " A 2 0 0 "TRP " " C  " " " 6 0 1 C2 
    3546 23 -14.7228 -0.523286 38.1661 498 " " " " A 70 0 0 "TRP " " O  " " " 8 0 1 C2 
    3547 14 -15.6371 -2.91358 36.9452 498 " " " " A 2 0 0 "TRP " " CB " " " 6 0 1 C2 
    3548 14 -16.1577 -4.13028 36.1835 498 " " " " A 2 0 0 "TRP " " CG " " " 6 0 1 C2 
    3549 14 -15.6241 -5.35556 36.0788 498 " " " " A 2 0 0 "TRP " " CD1" " " 6 0 1 C2 
    3550 14 -17.3205 -4.14999 35.3326 498 " " " " A 2 0 0 "TRP " " CD2" " " 6 0 1 C2 
    3551 40 -16.3138 -6.12618 35.1487 498 " " " " A 43 0 0 "TRP " " NE1" " " 7 0 1 C2 
    3552 14 -17.3709 -5.37877 34.6259 498 " " " " A 2 0 0 "TRP " " CE2" " " 6 0 1 C2 
    3553 14 -18.2426 -3.15673 34.8774 498 " " " " A 2 0 0 "TRP " " CE3" " " 6 0 1 C2 
    3554 14 -18.4562 -5.71563 33.7655 498 " " " " A 2 0 0 "TRP " " CZ2" " " 6 0 1 C2 
    3555 14 -19.196 -3.36255 33.8529 498 " " " " A 2 0 0 "TRP " " CZ3" " " 6 0 1 C2 
    3556 14 -19.3567 -4.6733 33.3396 498 " " " " A 2 0 0 "TRP " " CH2" " " 6 0 1 C2 
    3557 40 -12.5841 -0.692724 37.3812 499 " " " " A 43 0 0 "LYS " " N  " " " 7 0 1 C2 
    3558 14 -12.1053 0.556715 37.847 499 " " " " A 2 0 0 "LYS " " CA " " " 6 0 1 C2 
    3559 14 -12.4364 1.59121 36.7607 499 " " " " A 2 0 0 "LYS " " C  " " " 6 0 1 C2 
    3560 23 -12.4014 1.33066 35.5716 499 " " " " A 70 0 0 "LYS " " O  " " " 8 0 1 C2 
    3561 14 -10.5656 0.525141 38.1676 499 " " " " A 2 0 0 "LYS " " CB " " " 6 0 1 C2 
    3562 14 -9.6987 -0.125768 37.0318 499 " " " " A 2 0 0 "LYS " " CG " " " 6 0 1 C2 
    3563 14 -8.18158 0.100726 37.1546 499 " " " " A 2 0 0 "LYS " " CD " " " 6 0 1 C2 
    3564 14 -7.32298 0.186167 35.9201 499 " " " " A 2 0 0 "LYS " " CE " " " 6 0 1 C2 
    3565 40 -5.90331 0.0685409 36.1182 499 " " " " A 43 0 0 "LYS " " NZ " " " 7 0 1 C2 
    3566 40 -12.6615 2.83325 37.1957 500 " " " " A 43 0 0 "GLU " " N  " " " 7 0 1 C2 
    3567 14 -13.0448 4.02427 36.4282 500 " " " " A 2 0 0 "GLU " " CA " " " 6 0 1 C2 
    3568 14 -11.7144 4.52585 35.9453 500 " " " " A 2 0 0 "GLU " " C  " " " 6 0 1 C2 
    3569 23 -10.7195 4.51192 36.7503 500 " " " " A 70 0 0 "GLU " " O  " " " 8 0 1 C2 
    3570 14 -13.8468 5.03026 37.2941 500 " " " " A 2 0 0 "GLU " " CB " " " 6 0 1 C2 
    3571 14 -14.4059 6.33191 36.5896 500 " " " " A 2 0 0 "GLU " " CG " " " 6 0 1 C2 
    3572 14 -15.6596 6.95647 37.1287 500 " " " " A 2 0 0 "GLU " " CD " " " 6 0 1 C2 
    3573 23 -15.8801 6.83908 38.3679 500 " " " " A 70 0 0 "GLU " " OE1" " " 8 0 1 C2 
    3574 23 -16.5622 7.44313 36.3579 500 " " " " A 70 0 0 "GLU " " OE2" " " 8 0 1 C2 
    3575 40 -11.6468 5.03982 34.7576 501 " " " " A 43 0 0 "ARG " " N  " " " 7 0 1 C2 
    3576 14 -10.5258 5.96695 34.3595 501 " " " " A 2 0 0 "ARG " " CA " " " 6 0 1 C2 
    3577 14 -11.051 7.39231 34.6578 501 " " " " A 2 0 0 "ARG " " C  " " " 6 0 1 C2 
    3578 23 -12.1896 7.65379 34.2537 501 " " " " A 70 0 0 "ARG " " O  " " " 8 0 1 C2 
    3579 14 -10.3051 5.60455 32.9142 501 " " " " A 2 0 0 "ARG " " CB " " " 6 0 1 C2 
    3580 14 -9.27092 6.47766 32.0562 501 " " " " A 2 0 0 "ARG " " CG " " " 6 0 1 C2 
    3581 14 -9.02776 5.83342 30.7008 501 " " " " A 2 0 0 "ARG " " CD " " " 6 0 1 C2 
    3582 40 -9.07372 6.8555 29.6472 501 " " " " A 43 0 0 "ARG " " NE " " " 7 0 1 C2 
    3583 14 -8.91961 6.5754 28.3158 501 " " " " A 2 0 0 "ARG " " CZ " " " 6 0 1 C2 
    3584 40 -8.67515 5.38224 27.7855 501 " " " " A 43 0 0 "ARG " " NH1" " " 7 0 1 C2 
    3585 40 -9.01306 7.5646 27.392 501 " " " " A 43 0 0 "ARG " " NH2" " " 7 0 1 C2 
    3586 40 -10.2308 8.29285 35.3012 502 " " " " A 43 0 0 "PRO " " N  " " " 7 0 1 C2 
    3587 14 -10.5612 9.69558 35.3776 502 " " " " A 2 0 0 "PRO " " CA " " " 6 0 1 C2 
    3588 14 -10.2923 10.4155 34.0381 502 " " " " A 2 0 0 "PRO " " C  " " " 6 0 1 C2 
    3589 23 -9.41187 10.0269 33.2439 502 " " " " A 70 0 0 "PRO " " O  " " " 8 0 1 C2 
    3590 14 -9.70053 10.3557 36.513 502 " " " " A 2 0 0 "PRO " " CB " " " 6 0 1 C2 
    3591 14 -8.45156 9.45977 36.5801 502 " " " " A 2 0 0 "PRO " " CG " " " 6 0 1 C2 
    3592 14 -8.89978 8.0702 36.0351 502 " " " " A 2 0 0 "PRO " " CD " " " 6 0 1 C2 
    3593 40 -10.8816 11.5724 33.8516 503 " " " " A 43 0 0 "ALA " " N  " " " 7 0 1 C2 
    3594 14 -10.5776 12.6154 32.8392 503 " " " " A 2 0 0 "ALA " " CA " " " 6 0 1 C2 
    3595 14 -9.33684 13.4418 33.2205 503 " " " " A 2 0 0 "ALA " " C  " " " 6 0 1 C2 
    3596 23 -8.78902 13.3261 34.3277 503 " " " " A 70 0 0 "ALA " " O  " " " 8 0 1 C2 
    3597 14 -11.8699 13.4966 32.6498 503 " " " " A 2 0 0 "ALA " " CB " " " 6 0 1 C2 
    3598 40 -8.7784 14.1767 32.2291 504 " " " " A 43 0 0 "ASN " " N  " " " 7 0 1 C2 
    3599 14 -7.40487 14.7897 32.3815 504 " " " " A 2 0 0 "ASN " " CA " " " 6 0 1 C2 
    3600 14 -7.3905 16.0563 31.4317 504 " " " " A 2 0 0 "ASN " " C  " " " 6 0 1 C2 
    3601 23 -8.31085 16.1491 30.6201 504 " " " " A 70 0 0 "ASN " " O  " " " 8 0 1 C2 
    3602 14 -6.24036 13.8156 32.2233 504 " " " " A 2 0 0 "ASN " " CB " " " 6 0 1 C2 
    3603 14 -6.15547 13.1715 30.8202 504 " " " " A 2 0 0 "ASN " " CG " " " 6 0 1 C2 
    3604 23 -6.04834 13.8522 29.7865 504 " " " " A 70 0 0 "ASN " " OD1" " " 8 0 1 C2 
    3605 40 -6.41371 11.8587 30.7783 504 " " " " A 43 0 0 "ASN " " ND2" " " 7 0 1 C2 
    3606 40 -6.46034 16.9961 31.575 505 " " " " A 43 0 0 "ASP " " N  " " " 7 0 1 C2 
    3607 14 -6.16828 18.1469 30.6999 505 " " " " A 2 0 0 "ASP " " CA " " " 6 0 1 C2 
    3608 14 -6.25699 17.8586 29.1683 505 " " " " A 2 0 0 "ASP " " C  " " " 6 0 1 C2 
    3609 23 -5.9462 18.8377 28.4699 505 " " " " A 70 0 0 "ASP " " O  " " " 8 0 1 C2 
    3610 14 -4.86435 18.9186 31.0973 505 " " " " A 2 0 0 "ASP " " CB " " " 6 0 1 C2 
    3611 14 -3.59254 18.0794 31.0097 505 " " " " A 2 0 0 "ASP " " CG " " " 6 0 1 C2 
    3612 23 -3.03036 17.9241 29.9367 505 " " " " A 70 0 0 "ASP " " OD1" " " 8 0 1 C2 
    3613 23 -3.16069 17.5681 32.0885 505 " " " " A 70 0 0 "ASP " " OD2" " " 8 0 1 C2 
    3614 40 -6.57235 16.6721 28.5896 506 " " " " A 43 0 0 "SER " " N  " " " 7 0 1 C2 
    3615 14 -6.76539 16.591 27.1391 506 " " " " A 2 0 0 "SER " " CA " " " 6 0 1 C2 
    3616 14 -8.2717 16.2682 26.7215 506 " " " " A 2 0 0 "SER " " C  " " " 6 0 1 C2 
    3617 23 -8.64455 16.0492 25.573 506 " " " " A 70 0 0 "SER " " O  " " " 8 0 1 C2 
    3618 14 -5.83074 15.4605 26.6697 506 " " " " A 2 0 0 "SER " " CB " " " 6 0 1 C2 
    3619 23 -6.16982 14.1515 27.1269 506 " " " " A 70 0 0 "SER " " OG " " " 8 0 1 C2 
    3620 40 -9.18391 16.4257 27.7281 507 " " " " A 43 0 0 "GLY " " N  " " " 7 0 1 C2 
    3621 14 -10.5978 16.3385 27.6813 507 " " " " A 2 0 0 "GLY " " CA " " " 6 0 1 C2 
    3622 14 -11.2314 16.8897 28.9685 507 " " " " A 2 0 0 "GLY " " C  " " " 6 0 1 C2 
    3623 23 -10.5641 17.6682 29.6674 507 " " " " A 70 0 0 "GLY " " O  " " " 8 0 1 C2 
    3624 40 -12.4488 16.5307 29.2039 508 " " " " A 43 0 0 "SER " " N  " " " 7 0 1 C2 
    3625 14 -13.2137 16.9567 30.4481 508 " " " " A 2 0 0 "SER " " CA " " " 6 0 1 C2 
    3626 14 -14.3884 15.9278 30.7437 508 " " " " A 2 0 0 "SER " " C  " " " 6 0 1 C2 
    3627 23 -14.9025 15.2667 29.8398 508 " " " " A 70 0 0 "SER " " O  " " " 8 0 1 C2 
    3628 14 -13.6198 18.4405 30.4644 508 " " " " A 2 0 0 "SER " " CB " " " 6 0 1 C2 
    3629 23 -14.7604 18.5951 29.6675 508 " " " " A 70 0 0 "SER " " OG " " " 8 0 1 C2 
    3630 40 -14.7836 15.7683 32.0314 509 " " " " A 43 0 0 "LYS " " N  " " " 7 0 1 C2 
    3631 14 -15.8681 14.9325 32.4202 509 " " " " A 2 0 0 "LYS " " CA " " " 6 0 1 C2 
    3632 14 -16.939 15.7919 33.1651 509 " " " " A 2 0 0 "LYS " " C  " " " 6 0 1 C2 
    3633 23 -16.6224 16.8165 33.7666 509 " " " " A 70 0 0 "LYS " " O  " " " 8 0 1 C2 
    3634 14 -15.301 13.8777 33.4263 509 " " " " A 2 0 0 "LYS " " CB " " " 6 0 1 C2 
    3635 14 -16.3279 12.8783 34.0743 509 " " " " A 2 0 0 "LYS " " CG " " " 6 0 1 C2 
    3636 14 -15.6345 11.8286 34.9478 509 " " " " A 2 0 0 "LYS " " CD " " " 6 0 1 C2 
    3637 14 -16.6594 10.7962 35.4192 509 " " " " A 2 0 0 "LYS " " CE " " " 6 0 1 C2 
    3638 40 -16.2391 10.0854 36.6459 509 " " " " A 43 0 0 "LYS " " NZ " " " 7 0 1 C2 
    3639 40 -18.2166 15.3131 33.1282 510 " " " " A 43 0 0 "ASP " " N  " " " 7 0 1 C2 
    3640 14 -19.3401 15.5103 33.9706 510 " " " " A 2 0 0 "ASP " " CA " " " 6 0 1 C2 
    3641 14 -19.9241 14.0853 34.4156 510 " " " " A 2 0 0 "ASP " " C  " " " 6 0 1 C2 
    3642 23 -19.6977 13.1396 33.6713 510 " " " " A 70 0 0 "ASP " " O  " " " 8 0 1 C2 
    3643 14 -20.4026 16.3982 33.3571 510 " " " " A 2 0 0 "ASP " " CB " " " 6 0 1 C2 
    3644 14 -21.427 15.7351 32.5171 510 " " " " A 2 0 0 "ASP " " CG " " " 6 0 1 C2 
    3645 23 -22.4804 15.2955 33.0495 510 " " " " A 70 0 0 "ASP " " OD1" " " 8 0 1 C2 
    3646 23 -21.2858 15.6148 31.33 510 " " " " A 70 0 0 "ASP " " OD2" " " 8 0 1 C2 
    3647 40 -20.7026 13.9281 35.494 511 " " " " A 43 0 0 "PRO " " N  " " " 7 0 1 C2 
    3648 14 -21.3636 12.6521 35.7812 511 " " " " A 2 0 0 "PRO " " CA " " " 6 0 1 C2 
    3649 14 -22.2634 11.9486 34.7688 511 " " " " A 2 0 0 "PRO " " C  " " " 6 0 1 C2 
    3650 23 -22.7787 10.8932 35.1506 511 " " " " A 70 0 0 "PRO " " O  " " " 8 0 1 C2 
    3651 14 -22.1101 12.7971 37.0992 511 " " " " A 2 0 0 "PRO " " CB " " " 6 0 1 C2 
    3652 14 -22.2523 14.2886 37.3697 511 " " " " A 2 0 0 "PRO " " CG " " " 6 0 1 C2 
    3653 14 -21.1337 14.9142 36.4684 511 " " " " A 2 0 0 "PRO " " CD " " " 6 0 1 C2 
    3654 40 -22.6621 12.5509 33.5807 512 " " " " A 43 0 0 "SER " " N  " " " 7 0 1 C2 
    3655 14 -23.5553 11.8719 32.6339 512 " " " " A 2 0 0 "SER " " CA " " " 6 0 1 C2 
    3656 14 -22.7721 11.0836 31.596 512 " " " " A 2 0 0 "SER " " C  " " " 6 0 1 C2 
    3657 23 -23.3554 10.4605 30.7212 512 " " " " A 70 0 0 "SER " " O  " " " 8 0 1 C2 
    3658 14 -24.4746 12.9989 32.0398 512 " " " " A 2 0 0 "SER " " CB " " " 6 0 1 C2 
    3659 23 -23.8417 14.0707 31.2751 512 " " " " A 70 0 0 "SER " " OG " " " 8 0 1 C2 
    3660 40 -21.4453 10.9522 31.7965 513 " " " " A 43 0 0 "VAL " " N  " " " 7 0 1 C2 
    3661 14 -20.3839 10.299 30.937 513 " " " " A 2 0 0 "VAL " " CA " " " 6 0 1 C2 
    3662 14 -19.4395 9.57133 31.9286 513 " " " " A 2 0 0 "VAL " " C  " " " 6 0 1 C2 
    3663 23 -18.8743 10.1909 32.8212 513 " " " " A 70 0 0 "VAL " " O  " " " 8 0 1 C2 
    3664 14 -19.7298 11.3166 29.9513 513 " " " " A 2 0 0 "VAL " " CB " " " 6 0 1 C2 
    3665 14 -19.0261 12.4637 30.6615 513 " " " " A 2 0 0 "VAL " " CG1" " " 6 0 1 C2 
    3666 14 -18.6453 10.6607 29.0601 513 " " " " A 2 0 0 "VAL " " CG2" " " 6 0 1 C2 
    3667 40 -19.1411 8.27707 31.7841 514 " " " " A 43 0 0 "ARG " " N  " " " 7 0 1 C2 
    3668 14 -18.2581 7.44702 32.6142 514 " " " " A 2 0 0 "ARG " " CA " " " 6 0 1 C2 
    3669 14 -17.4743 6.56148 31.718 514 " " " " A 2 0 0 "ARG " " C  " " " 6 0 1 C2 
    3670 23 -17.9546 6.02619 30.6448 514 " " " " A 70 0 0 "ARG " " O  " " " 8 0 1 C2 
    3671 14 -19.0363 6.62095 33.7414 514 " " " " A 2 0 0 "ARG " " CB " " " 6 0 1 C2 
    3672 14 -19.911 7.67225 34.5286 514 " " " " A 2 0 0 "ARG " " CG " " " 6 0 1 C2 
    3673 14 -20.3931 6.98628 35.8214 514 " " " " A 2 0 0 "ARG " " CD " " " 6 0 1 C2 
    3674 40 -19.3634 7.0682 36.8378 514 " " " " A 43 0 0 "ARG " " NE " " " 7 0 1 C2 
    3675 14 -19.4952 7.04026 38.1894 514 " " " " A 2 0 0 "ARG " " CZ " " " 6 0 1 C2 
    3676 40 -20.678 7.3205 38.7717 514 " " " " A 43 0 0 "ARG " " NH1" " " 7 0 1 C2 
    3677 40 -18.5048 6.9226 38.9684 514 " " " " A 43 0 0 "ARG " " NH2" " " 7 0 1 C2 
    3678 40 -16.2057 6.26218 32.0409 515 " " " " A 43 0 0 "VAL " " N  " " " 7 0 1 C2 
    3679 14 -15.3304 5.27044 31.4032 515 " " " " A 2 0 0 "VAL " " CA " " " 6 0 1 C2 
    3680 14 -14.876 4.31705 32.4653 515 " " " " A 2 0 0 "VAL " " C  " " " 6 0 1 C2 
    3681 23 -14.1163 4.72286 33.3206 515 " " " " A 70 0 0 "VAL " " O  " " " 8 0 1 C2 
    3682 14 -14.1473 5.93399 30.6146 515 " " " " A 2 0 0 "VAL " " CB " " " 6 0 1 C2 
    3683 14 -13.0706 4.93762 30.061 515 " " " " A 2 0 0 "VAL " " CG1" " " 6 0 1 C2 
    3684 14 -14.727 6.83931 29.4947 515 " " " " A 2 0 0 "VAL " " CG2" " " 6 0 1 C2 
    3685 40 -15.3926 3.10928 32.4207 516 " " " " A 43 0 0 "ILE " " N  " " " 7 0 1 C2 
    3686 14 -14.9281 1.98301 33.2683 516 " " " " A 2 0 0 "ILE " " CA " " " 6 0 1 C2 
    3687 14 -14.0001 1.13524 32.3744 516 " " " " A 2 0 0 "ILE " " C  " " " 6 0 1 C2 
    3688 23 -14.266 0.883772 31.1947 516 " " " " A 70 0 0 "ILE " " O  " " " 8 0 1 C2 
    3689 14 -16.096 1.07208 33.717 516 " " " " A 2 0 0 "ILE " " CB " " " 6 0 1 C2 
    3690 14 -17.1154 1.76132 34.6761 516 " " " " A 2 0 0 "ILE " " CG1" " " 6 0 1 C2 
    3691 14 -15.6205 -0.241827 34.4423 516 " " " " A 2 0 0 "ILE " " CG2" " " 6 0 1 C2 
    3692 14 -18.2206 2.45168 33.8345 516 " " " " A 2 0 0 "ILE " " CD1" " " 6 0 1 C2 
    3693 40 -12.8374 0.743449 32.9827 517 " " " " A 43 0 0 "GLN " " N  " " " 7 0 1 C2 
    3694 14 -11.8689 -0.165075 32.3137 517 " " " " A 2 0 0 "GLN " " CA " " " 6 0 1 C2 
    3695 14 -12.2764 -1.65564 32.4342 517 " " " " A 2 0 0 "GLN " " C  " " " 6 0 1 C2 
    3696 23 -13.0498 -2.03881 33.3341 517 " " " " A 70 0 0 "GLN " " O  " " " 8 0 1 C2 
    3697 14 -10.6151 -0.0657135 33.1602 517 " " " " A 2 0 0 "GLN " " CB " " " 6 0 1 C2 
    3698 14 -9.83227 1.24182 33.12 517 " " " " A 2 0 0 "GLN " " CG " " " 6 0 1 C2 
    3699 14 -9.05048 1.45788 31.8461 517 " " " " A 2 0 0 "GLN " " CD " " " 6 0 1 C2 
    3700 23 -9.07694 2.59942 31.3823 517 " " " " A 70 0 0 "GLN " " OE1" " " 8 0 1 C2 
    3701 40 -8.44129 0.539828 31.2327 517 " " " " A 43 0 0 "GLN " " NE2" " " 7 0 1 C2 
    3702 40 -11.7365 -2.51664 31.5901 518 " " " " A 43 0 0 "ASN " " N  " " " 7 0 1 C2 
    3703 14 -11.8909 -3.9599 31.4786 518 " " " " A 2 0 0 "ASN " " CA " " " 6 0 1 C2 
    3704 14 -10.6544 -4.56119 30.9055 518 " " " " A 2 0 0 "ASN " " C  " " " 6 0 1 C2 
    3705 23 -9.85225 -3.85209 30.3792 518 " " " " A 70 0 0 "ASN " " O  " " " 8 0 1 C2 
    3706 14 -13.2353 -4.48537 30.974 518 " " " " A 2 0 0 "ASN " " CB " " " 6 0 1 C2 
    3707 14 -13.909 -5.37196 32.0817 518 " " " " A 2 0 0 "ASN " " CG " " " 6 0 1 C2 
    3708 23 -13.8262 -6.5694 32.082 518 " " " " A 70 0 0 "ASN " " OD1" " " 8 0 1 C2 
    3709 40 -14.5066 -4.69556 33.0904 518 " " " " A 43 0 0 "ASN " " ND2" " " 7 0 1 C2 
    3710 40 -10.5316 -5.86591 31.0248 519 " " " " A 43 0 0 "GLY " " N  " " " 7 0 1 C2 
    3711 14 -9.54449 -6.78281 30.444 519 " " " " A 2 0 0 "GLY " " CA " " " 6 0 1 C2 
    3712 14 -10.1345 -8.07767 29.9596 519 " " " " A 2 0 0 "GLY " " C  " " " 6 0 1 C2 
    3713 23 -10.7087 -8.76467 30.7619 519 " " " " A 70 0 0 "GLY " " O  " " " 8 0 1 C2 
    3714 40 -9.95479 -8.39161 28.6605 520 " " " " A 43 0 0 "LEU " " N  " " " 7 0 1 C2 
    3715 14 -10.2303 -9.67612 28.0323 520 " " " " A 2 0 0 "LEU " " CA " " " 6 0 1 C2 
    3716 14 -8.87505 -10.3676 28.0904 520 " " " " A 2 0 0 "LEU " " C  " " " 6 0 1 C2 
    3717 23 -7.95737 -9.91437 28.7084 520 " " " " A 70 0 0 "LEU " " O  " " " 8 0 1 C2 
    3718 14 -10.8058 -9.50443 26.6285 520 " " " " A 2 0 0 "LEU " " CB " " " 6 0 1 C2 
    3719 14 -12.3725 -9.70181 26.586 520 " " " " A 2 0 0 "LEU " " CG " " " 6 0 1 C2 
    3720 14 -13.2317 -8.80511 27.5483 520 " " " " A 2 0 0 "LEU " " CD1" " " 6 0 1 C2 
    3721 14 -12.9278 -9.64632 25.1244 520 " " " " A 2 0 0 "LEU " " CD2" " " 6 0 1 C2 
    3722 40 -8.86651 -11.6113 27.6591 521 " " " " A 43 0 0 "GLU " " N  " " " 7 0 1 C2 
    3723 14 -7.65733 -12.3989 27.3829 521 " " " " A 2 0 0 "GLU " " CA " " " 6 0 1 C2 
    3724 14 -7.82171 -12.8725 25.9398 521 " " " " A 2 0 0 "GLU " " C  " " " 6 0 1 C2 
    3725 23 -8.8012 -13.5008 25.5225 521 " " " " A 70 0 0 "GLU " " O  " " " 8 0 1 C2 
    3726 14 -7.39739 -13.4336 28.5044 521 " " " " A 2 0 0 "GLU " " CB " " " 6 0 1 C2 
    3727 14 -6.1563 -14.3198 28.3694 521 " " " " A 2 0 0 "GLU " " CG " " " 6 0 1 C2 
    3728 14 -4.83619 -13.611 28.1405 521 " " " " A 2 0 0 "GLU " " CD " " " 6 0 1 C2 
    3729 23 -4.11259 -13.57 29.1535 521 " " " " A 70 0 0 "GLU " " OE1" " " 8 0 1 C2 
    3730 23 -4.60163 -12.9931 27.0902 521 " " " " A 70 0 0 "GLU " " OE2" " " 8 0 1 C2 
    3731 40 -6.77396 -12.6638 25.0478 522 " " " " A 43 0 0 "ASN " " N  " " " 7 0 1 C2 
    3732 14 -6.6476 -12.9775 23.6019 522 " " " " A 2 0 0 "ASN " " CA " " " 6 0 1 C2 
    3733 14 -7.6929 -12.1942 22.6815 522 " " " " A 2 0 0 "ASN " " C  " " " 6 0 1 C2 
    3734 23 -8.85531 -12.1648 22.9742 522 " " " " A 70 0 0 "ASN " " O  " " " 8 0 1 C2 
    3735 14 -6.62386 -14.5418 23.3253 522 " " " " A 2 0 0 "ASN " " CB " " " 6 0 1 C2 
    3736 14 -6.44232 -14.9775 21.9072 522 " " " " A 2 0 0 "ASN " " CG " " " 6 0 1 C2 
    3737 23 -7.24361 -14.8371 20.9726 522 " " " " A 70 0 0 "ASN " " OD1" " " 8 0 1 C2 
    3738 40 -5.32061 -15.6553 21.7015 522 " " " " A 43 0 0 "ASN " " ND2" " " 7 0 1 C2 
    3739 40 -7.21438 -11.6023 21.5681 523 " " " " A 43 0 0 "ARG " " N  " " " 7 0 1 C2 
    3740 14 -7.80679 -10.5738 20.6497 523 " " " " A 2 0 0 "ARG " " CA " " " 6 0 1 C2 
    3741 14 -8.51031 -11.2922 19.5134 523 " " " " A 2 0 0 "ARG " " C  " " " 6 0 1 C2 
    3742 23 -9.53779 -10.7704 18.9901 523 " " " " A 70 0 0 "ARG " " O  " " " 8 0 1 C2 
    3743 14 -6.69477 -9.66463 20.0388 523 " " " " A 2 0 0 "ARG " " CB " " " 6 0 1 C2 
    3744 14 -5.90869 -8.74239 20.9191 523 " " " " A 2 0 0 "ARG " " CG " " " 6 0 1 C2 
    3745 14 -5.02687 -7.74575 20.0963 523 " " " " A 2 0 0 "ARG " " CD " " " 6 0 1 C2 
    3746 40 -3.96285 -7.13342 20.9179 523 " " " " A 43 0 0 "ARG " " NE " " " 7 0 1 C2 
    3747 14 -2.92146 -6.29608 20.6267 523 " " " " A 2 0 0 "ARG " " CZ " " " 6 0 1 C2 
    3748 40 -2.11255 -5.78422 21.544 523 " " " " A 43 0 0 "ARG " " NH1" " " 7 0 1 C2 
    3749 40 -2.74925 -6.04247 19.3266 523 " " " " A 43 0 0 "ARG " " NH2" " " 7 0 1 C2 
    3750 40 -7.89652 -12.4163 19.0826 524 " " " " A 43 0 0 "ASN " " N  " " " 7 0 1 C2 
    3751 14 -8.19319 -13.2192 17.8338 524 " " " " A 2 0 0 "ASN " " CA " " " 6 0 1 C2 
    3752 14 -9.68246 -13.484 17.5963 524 " " " " A 2 0 0 "ASN " " C  " " " 6 0 1 C2 
    3753 23 -10.2421 -13.0475 16.6207 524 " " " " A 70 0 0 "ASN " " O  " " " 8 0 1 C2 
    3754 14 -7.27088 -14.4781 17.7009 524 " " " " A 2 0 0 "ASN " " CB " " " 6 0 1 C2 
    3755 14 -7.44203 -15.1928 16.3614 524 " " " " A 2 0 0 "ASN " " CG " " " 6 0 1 C2 
    3756 23 -7.25361 -14.5309 15.3102 524 " " " " A 70 0 0 "ASN " " OD1" " " 8 0 1 C2 
    3757 40 -7.84603 -16.4575 16.3504 524 " " " " A 43 0 0 "ASN " " ND2" " " 7 0 1 C2 
    3758 40 -10.3333 -14.0489 18.6651 525 " " " " A 43 0 0 "ASP " " N  " " " 7 0 1 C2 
    3759 14 -11.7921 -14.2993 18.9645 525 " " " " A 2 0 0 "ASP " " CA " " " 6 0 1 C2 
    3760 14 -12.096 -13.3918 20.1713 525 " " " " A 2 0 0 "ASP " " C  " " " 6 0 1 C2 
    3761 23 -11.6198 -13.6291 21.2695 525 " " " " A 70 0 0 "ASP " " O  " " " 8 0 1 C2 
    3762 14 -12.1582 -15.8397 19.1508 525 " " " " A 2 0 0 "ASP " " CB " " " 6 0 1 C2 
    3763 14 -12.0153 -16.5021 20.5254 525 " " " " A 2 0 0 "ASP " " CG " " " 6 0 1 C2 
    3764 23 -11.132 -17.3567 20.6898 525 " " " " A 70 0 0 "ASP " " OD1" " " 8 0 1 C2 
    3765 23 -12.9603 -16.3738 21.3527 525 " " " " A 70 0 0 "ASP " " OD2" " " 8 0 1 C2 
    3766 40 -12.7334 -12.2723 19.9168 526 " " " " A 43 0 0 "ALA " " N  " " " 7 0 1 C2 
    3767 14 -13.2024 -11.2218 20.8107 526 " " " " A 2 0 0 "ALA " " CA " " " 6 0 1 C2 
    3768 14 -14.3287 -10.3512 20.2458 526 " " " " A 2 0 0 "ALA " " C  " " " 6 0 1 C2 
    3769 23 -15.2192 -9.8881 20.9781 526 " " " " A 70 0 0 "ALA " " O  " " " 8 0 1 C2 
    3770 14 -12.0198 -10.337 21.3553 526 " " " " A 2 0 0 "ALA " " CB " " " 6 0 1 C2 
    3771 40 -14.3023 -10.0482 18.9228 527 " " " " A 43 0 0 "ALA " " N  " " " 7 0 1 C2 
    3772 14 -15.3287 -9.25543 18.2649 527 " " " " A 2 0 0 "ALA " " CA " " " 6 0 1 C2 
    3773 14 -16.7606 -9.66088 18.5958 527 " " " " A 2 0 0 "ALA " " C  " " " 6 0 1 C2 
    3774 23 -17.6951 -8.85605 18.8262 527 " " " " A 70 0 0 "ALA " " O  " " " 8 0 1 C2 
    3775 14 -15.142 -9.26315 16.7459 527 " " " " A 2 0 0 "ALA " " CB " " " 6 0 1 C2 
    3776 40 -16.9902 -10.9525 18.8125 528 " " " " A 43 0 0 "LYS " " N  " " " 7 0 1 C2 
    3777 14 -18.2073 -11.5914 19.3547 528 " " " " A 2 0 0 "LYS " " CA " " " 6 0 1 C2 
    3778 14 -18.6963 -11.0005 20.7162 528 " " " " A 2 0 0 "LYS " " C  " " " 6 0 1 C2 
    3779 23 -19.7736 -10.4679 20.8782 528 " " " " A 70 0 0 "LYS " " O  " " " 8 0 1 C2 
    3780 14 -18.1408 -13.1398 19.3688 528 " " " " A 2 0 0 "LYS " " CB " " " 6 0 1 C2 
    3781 14 -19.4376 -13.878 19.58 528 " " " " A 2 0 0 "LYS " " CG " " " 6 0 1 C2 
    3782 14 -19.7869 -14.2505 21.037 528 " " " " A 2 0 0 "LYS " " CD " " " 6 0 1 C2 
    3783 14 -21.1105 -15.0359 21.0728 528 " " " " A 2 0 0 "LYS " " CE " " " 6 0 1 C2 
    3784 40 -21.3919 -15.6825 22.394 528 " " " " A 43 0 0 "LYS " " NZ " " " 7 0 1 C2 
    3785 40 -17.8066 -11.1858 21.6828 529 " " " " A 43 0 0 "LYS " " N  " " " 7 0 1 C2 
    3786 14 -17.8724 -10.9313 23.1386 529 " " " " A 2 0 0 "LYS " " CA " " " 6 0 1 C2 
    3787 14 -18.0064 -9.41937 23.3841 529 " " " " A 2 0 0 "LYS " " C  " " " 6 0 1 C2 
    3788 23 -18.6986 -8.98189 24.3113 529 " " " " A 70 0 0 "LYS " " O  " " " 8 0 1 C2 
    3789 14 -16.5883 -11.5025 23.8278 529 " " " " A 2 0 0 "LYS " " CB " " " 6 0 1 C2 
    3790 14 -16.5093 -13.0808 23.6424 529 " " " " A 2 0 0 "LYS " " CG " " " 6 0 1 C2 
    3791 14 -15.0651 -13.4614 23.5067 529 " " " " A 2 0 0 "LYS " " CD " " " 6 0 1 C2 
    3792 14 -14.7327 -14.8658 24.0677 529 " " " " A 2 0 0 "LYS " " CE " " " 6 0 1 C2 
    3793 40 -13.3745 -15.1163 23.7874 529 " " " " A 43 0 0 "LYS " " NZ " " " 7 0 1 C2 
    3794 40 -17.3937 -8.62929 22.526 530 " " " " A 43 0 0 "ILE " " N  " " " 7 0 1 C2 
    3795 14 -17.3704 -7.2129 22.5782 530 " " " " A 2 0 0 "ILE " " CA " " " 6 0 1 C2 
    3796 14 -18.7562 -6.73965 22.0812 530 " " " " A 2 0 0 "ILE " " C  " " " 6 0 1 C2 
    3797 23 -19.2017 -5.72624 22.5751 530 " " " " A 70 0 0 "ILE " " O  " " " 8 0 1 C2 
    3798 14 -16.1117 -6.70237 21.7964 530 " " " " A 2 0 0 "ILE " " CB " " " 6 0 1 C2 
    3799 14 -14.9685 -7.04051 22.8252 530 " " " " A 2 0 0 "ILE " " CG1" " " 6 0 1 C2 
    3800 14 -16.0625 -5.18821 21.5412 530 " " " " A 2 0 0 "ILE " " CG2" " " 6 0 1 C2 
    3801 14 -13.5248 -7.04171 22.2092 530 " " " " A 2 0 0 "ILE " " CD1" " " 6 0 1 C2 
    3802 40 -19.446 -7.42933 21.1703 531 " " " " A 43 0 0 "ASP " " N  " " " 7 0 1 C2 
    3803 14 -20.8423 -7.12469 20.7593 531 " " " " A 2 0 0 "ASP " " CA " " " 6 0 1 C2 
    3804 14 -21.8668 -7.40904 21.8284 531 " " " " A 2 0 0 "ASP " " C  " " " 6 0 1 C2 
    3805 23 -22.9131 -6.75039 21.8683 531 " " " " A 70 0 0 "ASP " " O  " " " 8 0 1 C2 
    3806 14 -21.144 -7.66342 19.3503 531 " " " " A 2 0 0 "ASP " " CB " " " 6 0 1 C2 
    3807 14 -22.5901 -7.619 18.852 531 " " " " A 2 0 0 "ASP " " CG " " " 6 0 1 C2 
    3808 23 -23.0605 -6.4644 18.6662 531 " " " " A 70 0 0 "ASP " " OD1" " " 8 0 1 C2 
    3809 23 -23.2799 -8.64621 18.6288 531 " " " " A 70 0 0 "ASP " " OD2" " " 8 0 1 C2 
    3810 40 -21.5591 -8.38482 22.697 532 " " " " A 43 0 0 "GLU " " N  " " " 7 0 1 C2 
    3811 14 -22.4523 -8.90662 23.7682 532 " " " " A 2 0 0 "GLU " " CA " " " 6 0 1 C2 
    3812 14 -22.3404 -7.91739 24.9226 532 " " " " A 2 0 0 "GLU " " C  " " " 6 0 1 C2 
    3813 23 -23.1302 -7.80865 25.8207 532 " " " " A 70 0 0 "GLU " " O  " " " 8 0 1 C2 
    3814 14 -21.9572 -10.2732 24.2695 532 " " " " A 2 0 0 "GLU " " CB " " " 6 0 1 C2 
    3815 14 -21.9338 -11.4815 23.3272 532 " " " " A 2 0 0 "GLU " " CG " " " 6 0 1 C2 
    3816 14 -22.4412 -12.7736 23.9518 532 " " " " A 2 0 0 "GLU " " CD " " " 6 0 1 C2 
    3817 23 -23.6858 -12.8367 24.1993 532 " " " " A 70 0 0 "GLU " " OE1" " " 8 0 1 C2 
    3818 23 -21.7331 -13.7549 24.1245 532 " " " " A 70 0 0 "GLU " " OE2" " " 8 0 1 C2 
    3819 40 -21.3454 -7.07557 24.9955 533 " " " " A 43 0 0 "LEU " " N  " " " 7 0 1 C2 
    3820 14 -21.1207 -6.04984 26.0096 533 " " " " A 2 0 0 "LEU " " CA " " " 6 0 1 C2 
    3821 14 -21.8297 -4.73594 25.7212 533 " " " " A 2 0 0 "LEU " " C  " " " 6 0 1 C2 
    3822 23 -22.1489 -4.00672 26.6035 533 " " " " A 70 0 0 "LEU " " O  " " " 8 0 1 C2 
    3823 14 -19.6177 -5.65688 26.2084 533 " " " " A 2 0 0 "LEU " " CB " " " 6 0 1 C2 
    3824 14 -18.883 -6.76916 27.0433 533 " " " " A 2 0 0 "LEU " " CG " " " 6 0 1 C2 
    3825 14 -17.3211 -6.64032 26.8509 533 " " " " A 2 0 0 "LEU " " CD1" " " 6 0 1 C2 
    3826 14 -19.2117 -6.66956 28.5844 533 " " " " A 2 0 0 "LEU " " CD2" " " 6 0 1 C2 
    3827 40 -22.0426 -4.51009 24.4172 534 " " " " A 43 0 0 "ARG " " N  " " " 7 0 1 C2 
    3828 14 -22.8201 -3.34493 23.9167 534 " " " " A 2 0 0 "ARG " " CA " " " 6 0 1 C2 
    3829 14 -24.2923 -3.53302 24.1842 534 " " " " A 2 0 0 "ARG " " C  " " " 6 0 1 C2 
    3830 23 -25.0827 -2.66226 24.5522 534 " " " " A 70 0 0 "ARG " " O  " " " 8 0 1 C2 
    3831 14 -22.492 -3.12223 22.4149 534 " " " " A 2 0 0 "ARG " " CB " " " 6 0 1 C2 
    3832 14 -20.9979 -2.83814 22.1255 534 " " " " A 2 0 0 "ARG " " CG " " " 6 0 1 C2 
    3833 14 -20.5583 -3.10513 20.7135 534 " " " " A 2 0 0 "ARG " " CD " " " 6 0 1 C2 
    3834 40 -19.1515 -2.57876 20.4487 534 " " " " A 43 0 0 "ARG " " NE " " " 7 0 1 C2 
    3835 14 -18.247 -3.03492 19.5593 534 " " " " A 2 0 0 "ARG " " CZ " " " 6 0 1 C2 
    3836 40 -18.5596 -3.94636 18.708 534 " " " " A 43 0 0 "ARG " " NH1" " " 7 0 1 C2 
    3837 40 -17.0401 -2.44119 19.4558 534 " " " " A 43 0 0 "ARG " " NH2" " " 7 0 1 C2 
    3838 40 -24.7074 -4.83779 24.0627 535 " " " " A 43 0 0 "ALA " " N  " " " 7 0 1 C2 
    3839 14 -26.067 -5.35233 24.3316 535 " " " " A 2 0 0 "ALA " " CA " " " 6 0 1 C2 
    3840 14 -26.3933 -5.44455 25.8731 535 " " " " A 2 0 0 "ALA " " C  " " " 6 0 1 C2 
    3841 23 -27.5745 -5.38059 26.2605 535 " " " " A 70 0 0 "ALA " " O  " " " 8 0 1 C2 
    3842 14 -26.1575 -6.77007 23.7154 535 " " " " A 2 0 0 "ALA " " CB " " " 6 0 1 C2 
    3843 40 -25.3989 -5.47753 26.7905 536 " " " " A 43 0 0 "LEU " " N  " " " 7 0 1 C2 
    3844 14 -25.5625 -5.76154 28.1934 536 " " " " A 2 0 0 "LEU " " CA " " " 6 0 1 C2 
    3845 14 -26.0281 -4.49327 28.9331 536 " " " " A 2 0 0 "LEU " " C  " " " 6 0 1 C2 
    3846 23 -25.8924 -4.3356 30.1405 536 " " " " A 70 0 0 "LEU " " O  " " " 8 0 1 C2 
    3847 14 -24.2176 -6.2311 28.6395 536 " " " " A 2 0 0 "LEU " " CB " " " 6 0 1 C2 
    3848 14 -24.1459 -7.08649 29.9819 536 " " " " A 2 0 0 "LEU " " CG " " " 6 0 1 C2 
    3849 14 -24.8626 -8.44959 29.9074 536 " " " " A 2 0 0 "LEU " " CD1" " " 6 0 1 C2 
    3850 14 -22.7698 -7.23342 30.5274 536 " " " " A 2 0 0 "LEU " " CD2" " " 6 0 1 C2 
    3851 40 -26.3379 -3.45152 28.2153 537 " " " " A 43 0 0 "GLN " " N  " " " 7 0 1 C2 
    3852 14 -26.7452 -2.09755 28.7026 537 " " " " A 2 0 0 "GLN " " CA " " " 6 0 1 C2 
    3853 14 -27.6433 -2.00571 29.9545 537 " " " " A 2 0 0 "GLN " " C  " " " 6 0 1 C2 
    3854 23 -28.7267 -2.51283 29.8437 537 " " " " A 70 0 0 "GLN " " O  " " " 8 0 1 C2 
    3855 14 -27.3631 -1.27947 27.5103 537 " " " " A 2 0 0 "GLN " " CB " " " 6 0 1 C2 
    3856 14 -28.1004 -2.17785 26.3407 537 " " " " A 2 0 0 "GLN " " CG " " " 6 0 1 C2 
    3857 14 -28.809 -1.39 25.2532 537 " " " " A 2 0 0 "GLN " " CD " " " 6 0 1 C2 
    3858 23 -29.068 -1.88776 24.1999 537 " " " " A 70 0 0 "GLN " " OE1" " " 8 0 1 C2 
    3859 40 -29.1077 -0.10843 25.4477 537 " " " " A 43 0 0 "GLN " " NE2" " " 7 0 1 C2 
    3860 40 -27.2572 -1.21227 30.9704 538 " " " " A 43 0 0 "PRO " " N  " " " 7 0 1 C2 
    3861 14 -28.1769 -0.834119 32.0968 538 " " " " A 2 0 0 "PRO " " CA " " " 6 0 1 C2 
    3862 14 -29.2521 0.074427 31.509 538 " " " " A 2 0 0 "PRO " " C  " " " 6 0 1 C2 
    3863 23 -28.9566 0.933131 30.6114 538 " " " " A 70 0 0 "PRO " " O  " " " 8 0 1 C2 
    3864 14 -27.3594 -0.0571648 33.1635 538 " " " " A 2 0 0 "PRO " " CB " " " 6 0 1 C2 
    3865 14 -26.1788 0.475779 32.4329 538 " " " " A 2 0 0 "PRO " " CG " " " 6 0 1 C2 
    3866 14 -25.9372 -0.464967 31.2062 538 " " " " A 2 0 0 "PRO " " CD " " " 6 0 1 C2 
    3867 40 -30.5245 -0.0969826 31.9377 539 " " " " A 43 0 0 "PRO " " N  " " " 7 0 1 C2 
    3868 14 -31.6664 0.676741 31.3808 539 " " " " A 2 0 0 "PRO " " CA " " " 6 0 1 C2 
    3869 14 -31.7331 2.08545 31.8572 539 " " " " A 2 0 0 "PRO " " C  " " " 6 0 1 C2 
    3870 23 -31.0465 2.47492 32.8542 539 " " " " A 70 0 0 "PRO " " O  " " " 8 0 1 C2 
    3871 14 -32.8038 -0.243497 31.6257 539 " " " " A 2 0 0 "PRO " " CB " " " 6 0 1 C2 
    3872 14 -32.5105 -0.832677 32.9769 539 " " " " A 2 0 0 "PRO " " CG " " " 6 0 1 C2 
    3873 14 -30.9637 -1.03826 32.8989 539 " " " " A 2 0 0 "PRO " " CD " " " 6 0 1 C2 
    3874 40 -32.6088 2.90192 31.2316 540 " " " " A 43 0 0 "HIS " " N  " " " 7 0 1 C2 
    3875 14 -32.611 4.36244 31.3405 540 " " " " A 2 0 0 "HIS " " CA " " " 6 0 1 C2 
    3876 14 -31.8313 5.0797 30.2398 540 " " " " A 2 0 0 "HIS " " C  " " " 6 0 1 C2 
    3877 23 -31.4439 6.28256 30.3729 540 " " " " A 70 0 0 "HIS " " O  " " " 8 0 1 C2 
    3878 14 -32.6256 4.91995 32.8511 540 " " " " A 2 0 0 "HIS " " CB " " " 6 0 1 C2 
    3879 14 -33.8496 4.5656 33.6828 540 " " " " A 2 0 0 "HIS " " CG " " " 6 0 1 C2 
    3880 40 -35.0658 5.16731 33.529 540 " " " " A 43 0 0 "HIS " " ND1" " " 7 0 1 C2 
    3881 14 -34.0558 3.67191 34.7204 540 " " " " A 2 0 0 "HIS " " CD2" " " 6 0 1 C2 
    3882 14 -35.9027 4.62005 34.3946 540 " " " " A 2 0 0 "HIS " " CE1" " " 6 0 1 C2 
    3883 40 -35.3769 3.69982 35.1407 540 " " " " A 43 0 0 "HIS " " NE2" " " 7 0 1 C2 
    3884 40 -31.7352 4.43226 29.0649 541 " " " " A 43 0 0 "GLY " " N  " " " 7 0 1 C2 
    3885 14 -31.0158 4.96998 27.8946 541 " " " " A 2 0 0 "GLY " " CA " " " 6 0 1 C2 
    3886 14 -29.5175 5.26267 28.1354 541 " " " " A 2 0 0 "GLY " " C  " " " 6 0 1 C2 
    3887 23 -28.996 6.12031 27.3129 541 " " " " A 70 0 0 "GLY " " O  " " " 8 0 1 C2 
    3888 40 -28.8614 4.51727 29.0166 542 " " " " A 43 0 0 "ILE " " N  " " " 7 0 1 C2 
    3889 14 -27.4194 4.50233 29.1483 542 " " " " A 2 0 0 "ILE " " CA " " " 6 0 1 C2 
    3890 14 -26.8138 3.60608 28.0443 542 " " " " A 2 0 0 "ILE " " C  " " " 6 0 1 C2 
    3891 23 -27.0298 2.43918 27.9519 542 " " " " A 70 0 0 "ILE " " O  " " " 8 0 1 C2 
    3892 14 -27.0333 3.97928 30.5784 542 " " " " A 2 0 0 "ILE " " CB " " " 6 0 1 C2 
    3893 14 -27.6275 4.79937 31.7415 542 " " " " A 2 0 0 "ILE " " CG1" " " 6 0 1 C2 
    3894 14 -25.4764 3.77761 30.7389 542 " " " " A 2 0 0 "ILE " " CG2" " " 6 0 1 C2 
    3895 14 -27.6489 3.99499 33.0638 542 " " " " A 2 0 0 "ILE " " CD1" " " 6 0 1 C2 
    3896 40 -26.1391 4.28544 27.0712 543 " " " " A 43 0 0 "GLU " " N  " " " 7 0 1 C2 
    3897 14 -25.4438 3.70868 25.9621 543 " " " " A 2 0 0 "GLU " " CA " " " 6 0 1 C2 
    3898 14 -24.0529 3.17492 26.3746 543 " " " " A 2 0 0 "GLU " " C  " " " 6 0 1 C2 
    3899 23 -23.3344 4.00107 26.8963 543 " " " " A 70 0 0 "GLU " " O  " " " 8 0 1 C2 
    3900 14 -25.2317 4.80142 24.8407 543 " " " " A 2 0 0 "GLU " " CB " " " 6 0 1 C2 
    3901 14 -26.5931 5.19292 24.1732 543 " " " " A 2 0 0 "GLU " " CG " " " 6 0 1 C2 
    3902 14 -26.9812 4.39005 22.9776 543 " " " " A 2 0 0 "GLU " " CD " " " 6 0 1 C2 
    3903 23 -26.9899 4.87904 21.8489 543 " " " " A 70 0 0 "GLU " " OE1" " " 8 0 1 C2 
    3904 23 -27.2793 3.20114 23.1918 543 " " " " A 70 0 0 "GLU " " OE2" " " 8 0 1 C2 
    3905 40 -23.6828 1.91903 26.1545 544 " " " " A 43 0 0 "VAL " " N  " " " 7 0 1 C2 
    3906 14 -22.3786 1.50077 26.4308 544 " " " " A 2 0 0 "VAL " " CA " " " 6 0 1 C2 
    3907 14 -21.6642 1.2897 25.0652 544 " " " " A 2 0 0 "VAL " " C  " " " 6 0 1 C2 
    3908 23 -22.0555 0.43606 24.2749 544 " " " " A 70 0 0 "VAL " " O  " " " 8 0 1 C2 
    3909 14 -22.4742 0.164908 27.1837 544 " " " " A 2 0 0 "VAL " " CB " " " 6 0 1 C2 
    3910 14 -21.1134 -0.412119 27.5154 544 " " " " A 2 0 0 "VAL " " CG1" " " 6 0 1 C2 
    3911 14 -23.3409 0.279341 28.5034 544 " " " " A 2 0 0 "VAL " " CG2" " " 6 0 1 C2 
    3912 40 -20.6123 2.04697 24.846 545 " " " " A 43 0 0 "PHE " " N  " " " 7 0 1 C2 
    3913 14 -19.6277 1.88131 23.79 545 " " " " A 2 0 0 "PHE " " CA " " " 6 0 1 C2 
    3914 14 -18.3775 1.19071 24.443 545 " " " " A 2 0 0 "PHE " " C  " " " 6 0 1 C2 
    3915 23 -17.923 1.52257 25.5051 545 " " " " A 70 0 0 "PHE " " O  " " " 8 0 1 C2 
    3916 14 -19.3629 3.31035 23.2358 545 " " " " A 2 0 0 "PHE " " CB " " " 6 0 1 C2 
    3917 14 -20.5092 3.89998 22.4142 545 " " " " A 2 0 0 "PHE " " CG " " " 6 0 1 C2 
    3918 14 -21.3097 4.86841 22.9657 545 " " " " A 2 0 0 "PHE " " CD1" " " 6 0 1 C2 
    3919 14 -20.683 3.49437 21.0817 545 " " " " A 2 0 0 "PHE " " CD2" " " 6 0 1 C2 
    3920 14 -22.3618 5.39978 22.24 545 " " " " A 2 0 0 "PHE " " CE1" " " 6 0 1 C2 
    3921 14 -21.7369 4.01557 20.2713 545 " " " " A 2 0 0 "PHE " " CE2" " " 6 0 1 C2 
    3922 14 -22.573 5.00856 20.8734 545 " " " " A 2 0 0 "PHE " " CZ " " " 6 0 1 C2 
    3923 40 -17.7512 0.31946 23.6604 546 " " " " A 43 0 0 "VAL " " N  " " " 7 0 1 C2 
    3924 14 -16.8423 -0.690801 24.0925 546 " " " " A 2 0 0 "VAL " " CA " " " 6 0 1 C2 
    3925 14 -15.7846 -0.818559 23.0311 546 " " " " A 2 0 0 "VAL " " C  " " " 6 0 1 C2 
    3926 23 -16.1246 -1.10854 21.8981 546 " " " " A 70 0 0 "VAL " " O  " " " 8 0 1 C2 
    3927 14 -17.6203 -1.97339 24.2836 546 " " " " A 2 0 0 "VAL " " CB " " " 6 0 1 C2 
    3928 14 -16.6694 -3.01145 24.9754 546 " " " " A 2 0 0 "VAL " " CG1" " " 6 0 1 C2 
    3929 14 -18.8634 -1.87396 25.1427 546 " " " " A 2 0 0 "VAL " " CG2" " " 6 0 1 C2 
    3930 40 -14.5405 -0.460741 23.3371 547 " " " " A 43 0 0 "GLY " " N  " " " 7 0 1 C2 
    3931 14 -13.3985 -0.353548 22.5057 547 " " " " A 2 0 0 "GLY " " CA " " " 6 0 1 C2 
    3932 14 -12.1064 -0.641565 23.225 547 " " " " A 2 0 0 "GLY " " C  " " " 6 0 1 C2 
    3933 23 -12.095 -0.706411 24.4709 547 " " " " A 70 0 0 "GLY " " O  " " " 8 0 1 C2 
    3934 40 -10.9973 -0.508207 22.5777 548 " " " " A 43 0 0 "GLY " " N  " " " 7 0 1 C2 
    3935 14 -9.67754 -0.764566 23.0632 548 " " " " A 2 0 0 "GLY " " CA " " " 6 0 1 C2 
    3936 14 -9.11992 -2.01125 22.2986 548 " " " " A 2 0 0 "GLY " " C  " " " 6 0 1 C2 
    3937 23 -9.72436 -2.54699 21.4003 548 " " " " A 70 0 0 "GLY " " O  " " " 8 0 1 C2 
    3938 40 -7.90912 -2.42854 22.7293 549 " " " " A 43 0 0 "THR " " N  " " " 7 0 1 C2 
    3939 14 -7.01368 -3.41876 22.3048 549 " " " " A 2 0 0 "THR " " CA " " " 6 0 1 C2 
    3940 14 -7.63461 -4.60486 21.5839 549 " " " " A 2 0 0 "THR " " C  " " " 6 0 1 C2 
    3941 23 -7.35126 -4.71873 20.3863 549 " " " " A 70 0 0 "THR " " O  " " " 8 0 1 C2 
    3942 14 -6.01051 -3.78708 23.4153 549 " " " " A 2 0 0 "THR " " CB " " " 6 0 1 C2 
    3943 23 -5.38947 -2.53067 23.8322 549 " " " " A 70 0 0 "THR " " OG1" " " 8 0 1 C2 
    3944 14 -4.91377 -4.78135 23.0049 549 " " " " A 2 0 0 "THR " " CG2" " " 6 0 1 C2 
    3945 40 -8.55684 -5.37933 22.1803 550 " " " " A 43 0 0 "PRO " " N  " " " 7 0 1 C2 
    3946 14 -9.08798 -6.593 21.5205 550 " " " " A 2 0 0 "PRO " " CA " " " 6 0 1 C2 
    3947 14 -10.2378 -6.35021 20.5142 550 " " " " A 2 0 0 "PRO " " C  " " " 6 0 1 C2 
    3948 23 -10.5779 -7.30155 19.7345 550 " " " " A 70 0 0 "PRO " " O  " " " 8 0 1 C2 
    3949 14 -9.49576 -7.49153 22.7529 550 " " " " A 2 0 0 "PRO " " CB " " " 6 0 1 C2 
    3950 14 -9.95245 -6.56276 23.8306 550 " " " " A 2 0 0 "PRO " " CG " " " 6 0 1 C2 
    3951 14 -8.9881 -5.39215 23.625 550 " " " " A 2 0 0 "PRO " " CD " " " 6 0 1 C2 
    3952 40 -10.7869 -5.10004 20.4852 551 " " " " A 43 0 0 "ALA " " N  " " " 7 0 1 C2 
    3953 14 -11.7313 -4.69459 19.4408 551 " " " " A 2 0 0 "ALA " " CA " " " 6 0 1 C2 
    3954 14 -10.9781 -4.33195 18.17 551 " " " " A 2 0 0 "ALA " " C  " " " 6 0 1 C2 
    3955 23 -11.296 -4.77784 17.0766 551 " " " " A 70 0 0 "ALA " " O  " " " 8 0 1 C2 
    3956 14 -12.4849 -3.42468 19.9502 551 " " " " A 2 0 0 "ALA " " CB " " " 6 0 1 C2 
    3957 40 -9.75644 -3.78967 18.2753 552 " " " " A 43 0 0 "LEU " " N  " " " 7 0 1 C2 
    3958 14 -8.86731 -3.3336 17.2837 552 " " " " A 2 0 0 "LEU " " CA " " " 6 0 1 C2 
    3959 14 -8.14326 -4.49935 16.6252 552 " " " " A 2 0 0 "LEU " " C  " " " 6 0 1 C2 
    3960 23 -6.9661 -4.44213 16.3987 552 " " " " A 70 0 0 "LEU " " O  " " " 8 0 1 C2 
    3961 14 -7.93989 -2.38035 18.0154 552 " " " " A 2 0 0 "LEU " " CB " " " 6 0 1 C2 
    3962 14 -8.47828 -1.13495 18.719 552 " " " " A 2 0 0 "LEU " " CG " " " 6 0 1 C2 
    3963 14 -7.41099 -0.405183 19.4778 552 " " " " A 2 0 0 "LEU " " CD1" " " 6 0 1 C2 
    3964 14 -9.02142 -0.311845 17.4576 552 " " " " A 2 0 0 "LEU " " CD2" " " 6 0 1 C2 
    3965 40 -8.80534 -5.60937 16.3221 553 " " " " A 43 0 0 "GLU " " N  " " " 7 0 1 C2 
    3966 14 -8.29032 -6.76496 15.5949 553 " " " " A 2 0 0 "GLU " " CA " " " 6 0 1 C2 
    3967 14 -9.25408 -7.13121 14.409 553 " " " " A 2 0 0 "GLU " " C  " " " 6 0 1 C2 
    3968 23 -8.83731 -7.41232 13.3116 553 " " " " A 70 0 0 "GLU " " O  " " " 8 0 1 C2 
    3969 14 -7.9801 -7.85269 16.5966 553 " " " " A 2 0 0 "GLU " " CB " " " 6 0 1 C2 
    3970 14 -7.14403 -9.03447 15.9895 553 " " " " A 2 0 0 "GLU " " CG " " " 6 0 1 C2 
    3971 14 -5.74462 -8.63051 15.5339 553 " " " " A 2 0 0 "GLU " " CD " " " 6 0 1 C2 
    3972 23 -5.02127 -7.99269 16.3001 553 " " " " A 70 0 0 "GLU " " OE1" " " 8 0 1 C2 
    3973 23 -5.37441 -9.13939 14.4208 553 " " " " A 70 0 0 "GLU " " OE2" " " 8 0 1 C2 
    3974 40 -10.5298 -7.18565 14.7283 554 " " " " A 43 0 0 "GLN " " N  " " " 7 0 1 C2 
    3975 14 -11.5218 -7.83867 13.8465 554 " " " " A 2 0 0 "GLN " " CA " " " 6 0 1 C2 
    3976 14 -12.8521 -7.12311 13.8992 554 " " " " A 2 0 0 "GLN " " C  " " " 6 0 1 C2 
    3977 23 -13.3732 -6.85092 12.8444 554 " " " " A 70 0 0 "GLN " " O  " " " 8 0 1 C2 
    3978 14 -11.5816 -9.34935 14.077 554 " " " " A 2 0 0 "GLN " " CB " " " 6 0 1 C2 
    3979 14 -11.8331 -10.1761 12.7825 554 " " " " A 2 0 0 "GLN " " CG " " " 6 0 1 C2 
    3980 14 -10.6611 -10.4102 11.8752 554 " " " " A 2 0 0 "GLN " " CD " " " 6 0 1 C2 
    3981 23 -10.8959 -10.9658 10.8347 554 " " " " A 70 0 0 "GLN " " OE1" " " 8 0 1 C2 
    3982 40 -9.4915 -9.92402 12.1291 554 " " " " A 43 0 0 "GLN " " NE2" " " 7 0 1 C2 
    3983 40 -13.3949 -6.76574 15.0658 555 " " " " A 43 0 0 "ASP " " N  " " " 7 0 1 C2 
    3984 14 -14.4636 -5.78656 15.3064 555 " " " " A 2 0 0 "ASP " " CA " " " 6 0 1 C2 
    3985 14 -14.3939 -4.49373 14.4407 555 " " " " A 2 0 0 "ASP " " C  " " " 6 0 1 C2 
    3986 23 -15.4409 -4.08722 13.907 555 " " " " A 70 0 0 "ASP " " O  " " " 8 0 1 C2 
    3987 14 -14.7113 -5.6267 16.8095 555 " " " " A 2 0 0 "ASP " " CB " " " 6 0 1 C2 
    3988 14 -15.92 -4.78167 17.0932 555 " " " " A 2 0 0 "ASP " " CG " " " 6 0 1 C2 
    3989 23 -17.046 -5.27439 16.7644 555 " " " " A 70 0 0 "ASP " " OD1" " " 8 0 1 C2 
    3990 23 -15.678 -3.59168 17.5274 555 " " " " A 70 0 0 "ASP " " OD2" " " 8 0 1 C2 
    3991 40 -13.2095 -3.92722 14.4398 556 " " " " A 43 0 0 "SER " " N  " " " 7 0 1 C2 
    3992 14 -12.9712 -2.61861 13.8921 556 " " " " A 2 0 0 "SER " " CA " " " 6 0 1 C2 
    3993 14 -12.8773 -2.53998 12.3309 556 " " " " A 2 0 0 "SER " " C  " " " 6 0 1 C2 
    3994 23 -12.6955 -1.49582 11.7159 556 " " " " A 70 0 0 "SER " " O  " " " 8 0 1 C2 
    3995 14 -11.5648 -2.19426 14.3394 556 " " " " A 2 0 0 "SER " " CB " " " 6 0 1 C2 
    3996 23 -10.5625 -3.26153 14.1895 556 " " " " A 70 0 0 "SER " " OG " " " 8 0 1 C2 
    3997 40 -12.8613 -3.74071 11.7246 557 " " " " A 43 0 0 "ILE " " N  " " " 7 0 1 C2 
    3998 14 -12.8397 -3.96517 10.2258 557 " " " " A 2 0 0 "ILE " " CA " " " 6 0 1 C2 
    3999 14 -13.8543 -4.99898 9.75278 557 " " " " A 2 0 0 "ILE " " C  " " " 6 0 1 C2 
    4000 23 -13.8449 -5.49257 8.62958 557 " " " " A 70 0 0 "ILE " " O  " " " 8 0 1 C2 
    4001 14 -11.3622 -4.0795 9.63533 557 " " " " A 2 0 0 "ILE " " CB " " " 6 0 1 C2 
    4002 14 -10.4643 -5.10997 10.441 557 " " " " A 2 0 0 "ILE " " CG1" " " 6 0 1 C2 
    4003 14 -10.6347 -2.73333 9.41729 557 " " " " A 2 0 0 "ILE " " CG2" " " 6 0 1 C2 
    4004 14 -10.7778 -6.57202 10.1738 557 " " " " A 2 0 0 "ILE " " CD1" " " 6 0 1 C2 
    4005 40 -14.728 -5.37822 10.6537 558 " " " " A 43 0 0 "HIS " " N  " " " 7 0 1 C2 
    4006 14 -15.7497 -6.49048 10.5757 558 " " " " A 2 0 0 "HIS " " CA " " " 6 0 1 C2 
    4007 14 -16.6585 -6.21751 9.39359 558 " " " " A 2 0 0 "HIS " " C  " " " 6 0 1 C2 
    4008 23 -16.9027 -7.10623 8.59237 558 " " " " A 70 0 0 "HIS " " O  " " " 8 0 1 C2 
    4009 14 -16.5455 -6.64688 11.9605 558 " " " " A 2 0 0 "HIS " " CB " " " 6 0 1 C2 
    4010 14 -17.1318 -7.99042 12.2015 558 " " " " A 2 0 0 "HIS " " CG " " " 6 0 1 C2 
    4011 40 -18.3227 -8.41232 11.7047 558 " " " " A 43 0 0 "HIS " " ND1" " " 7 0 1 C2 
    4012 14 -16.9132 -8.87603 13.2524 558 " " " " A 2 0 0 "HIS " " CD2" " " 6 0 1 C2 
    4013 14 -18.5628 -9.60452 12.204 558 " " " " A 2 0 0 "HIS " " CE1" " " 6 0 1 C2 
    4014 40 -17.7899 -9.91063 13.2118 558 " " " " A 43 0 0 "HIS " " NE2" " " 7 0 1 C2 
    4015 40 -17.0713 -4.97282 9.19297 559 " " " " A 43 0 0 "SER " " N  " " " 7 0 1 C2 
    4016 14 -17.9851 -4.35943 8.22727 559 " " " " A 2 0 0 "SER " " CA " " " 6 0 1 C2 
    4017 14 -17.4947 -4.39931 6.81831 559 " " " " A 2 0 0 "SER " " C  " " " 6 0 1 C2 
    4018 23 -18.2273 -3.83542 5.97163 559 " " " " A 70 0 0 "SER " " O  " " " 8 0 1 C2 
    4019 14 -18.3559 -2.8904 8.68273 559 " " " " A 2 0 0 "SER " " CB " " " 6 0 1 C2 
    4020 23 -17.2953 -2.14657 9.19654 559 " " " " A 70 0 0 "SER " " OG " " " 8 0 1 C2 
    4021 40 -16.284 -4.77241 6.44858 560 " " " " A 43 0 0 "LEU " " N  " " " 7 0 1 C2 
    4022 14 -15.6341 -4.7176 5.12476 560 " " " " A 2 0 0 "LEU " " CA " " " 6 0 1 C2 
    4023 14 -15.7319 -6.10099 4.42114 560 " " " " A 2 0 0 "LEU " " C  " " " 6 0 1 C2 
    4024 23 -15.5474 -6.11131 3.20156 560 " " " " A 70 0 0 "LEU " " O  " " " 8 0 1 C2 
    4025 14 -14.1377 -4.45637 5.29923 560 " " " " A 2 0 0 "LEU " " CB " " " 6 0 1 C2 
    4026 14 -13.7559 -3.01439 5.65076 560 " " " " A 2 0 0 "LEU " " CG " " " 6 0 1 C2 
    4027 14 -12.197 -2.76878 5.45069 560 " " " " A 2 0 0 "LEU " " CD1" " " 6 0 1 C2 
    4028 14 -14.5316 -1.98932 4.81345 560 " " " " A 2 0 0 "LEU " " CD2" " " 6 0 1 C2 
    4029 40 -15.9405 -7.20649 5.14476 561 " " " " A 43 0 0 "PHE " " N  " " " 7 0 1 C2 
    4030 14 -15.806 -8.57826 4.79116 561 " " " " A 2 0 0 "PHE " " CA " " " 6 0 1 C2 
    4031 14 -16.9305 -9.03985 3.88135 561 " " " " A 2 0 0 "PHE " " C  " " " 6 0 1 C2 
    4032 23 -16.7633 -10.0142 3.16512 561 " " " " A 70 0 0 "PHE " " O  " " " 8 0 1 C2 
    4033 14 -15.6948 -9.4312 6.07018 561 " " " " A 2 0 0 "PHE " " CB " " " 6 0 1 C2 
    4034 14 -14.5322 -9.21477 7.08438 561 " " " " A 2 0 0 "PHE " " CG " " " 6 0 1 C2 
    4035 14 -13.2606 -8.82644 6.62404 561 " " " " A 2 0 0 "PHE " " CD1" " " 6 0 1 C2 
    4036 14 -14.7766 -9.57703 8.44483 561 " " " " A 2 0 0 "PHE " " CD2" " " 6 0 1 C2 
    4037 14 -12.2661 -8.63243 7.57659 561 " " " " A 2 0 0 "PHE " " CE1" " " 6 0 1 C2 
    4038 14 -13.7027 -9.43573 9.35925 561 " " " " A 2 0 0 "PHE " " CE2" " " 6 0 1 C2 
    4039 14 -12.4714 -8.99756 8.91934 561 " " " " A 2 0 0 "PHE " " CZ " " " 6 0 1 C2 
    4040 40 -18.0746 -8.28076 3.74937 562 " " " " A 43 0 0 "ASP " " N  " " " 7 0 1 C2 
    4041 14 -19.053 -8.40292 2.70004 562 " " " " A 2 0 0 "ASP " " CA " " " 6 0 1 C2 
    4042 14 -18.8058 -7.37512 1.58588 562 " " " " A 2 0 0 "ASP " " C  " " " 6 0 1 C2 
    4043 23 -19.2526 -7.55406 0.447806 562 " " " " A 70 0 0 "ASP " " O  " " " 8 0 1 C2 
    4044 14 -20.4392 -8.05804 3.2763 562 " " " " A 2 0 0 "ASP " " CB " " " 6 0 1 C2 
    4045 14 -20.5998 -6.72076 4.01407 562 " " " " A 2 0 0 "ASP " " CG " " " 6 0 1 C2 
    4046 23 -19.8322 -6.45422 4.95403 562 " " " " A 70 0 0 "ASP " " OD1" " " 8 0 1 C2 
    4047 23 -21.5596 -5.97358 3.68204 562 " " " " A 70 0 0 "ASP " " OD2" " " 8 0 1 C2 
    4048 40 -17.9988 -6.34107 1.77666 563 " " " " A 43 0 0 "LYS " " N  " " " 7 0 1 C2 
    4049 14 -17.8826 -5.21824 0.845435 563 " " " " A 2 0 0 "LYS " " CA " " " 6 0 1 C2 
    4050 14 -16.58 -5.44056 -0.0133071 563 " " " " A 2 0 0 "LYS " " C  " " " 6 0 1 C2 
    4051 23 -16.4591 -4.87646 -1.08763 563 " " " " A 70 0 0 "LYS " " O  " " " 8 0 1 C2 
    4052 14 -17.8711 -3.85552 1.64775 563 " " " " A 2 0 0 "LYS " " CB " " " 6 0 1 C2 
    4053 14 -19.2337 -3.69275 2.35112 563 " " " " A 2 0 0 "LYS " " CG " " " 6 0 1 C2 
    4054 14 -19.4036 -2.45036 3.1688 563 " " " " A 2 0 0 "LYS " " CD " " " 6 0 1 C2 
    4055 14 -20.7213 -2.34915 3.88985 563 " " " " A 2 0 0 "LYS " " CE " " " 6 0 1 C2 
    4056 40 -20.948 -3.49305 4.85032 563 " " " " A 43 0 0 "LYS " " NZ " " " 7 0 1 C2 
    4057 40 -15.5486 -6.11275 0.505396 564 " " " " A 43 0 0 "LEU " " N  " " " 7 0 1 C2 
    4058 14 -14.3753 -6.66569 -0.240999 564 " " " " A 2 0 0 "LEU " " CA " " " 6 0 1 C2 
    4059 14 -14.7318 -7.32228 -1.59427 564 " " " " A 2 0 0 "LEU " " C  " " " 6 0 1 C2 
    4060 23 -14.1408 -6.91982 -2.61554 564 " " " " A 70 0 0 "LEU " " O  " " " 8 0 1 C2 
    4061 14 -13.3735 -7.39557 0.705004 564 " " " " A 2 0 0 "LEU " " CB " " " 6 0 1 C2 
    4062 14 -12.6024 -6.29582 1.45025 564 " " " " A 2 0 0 "LEU " " CG " " " 6 0 1 C2 
    4063 14 -12.2006 -6.73332 2.83609 564 " " " " A 2 0 0 "LEU " " CD1" " " 6 0 1 C2 
    4064 14 -11.3542 -5.72907 0.809187 564 " " " " A 2 0 0 "LEU " " CD2" " " 6 0 1 C2 
    4065 40 -15.6522 -8.33131 -1.65557 565 " " " " A 43 0 0 "PRO " " N  " " " 7 0 1 C2 
    4066 14 -16.1708 -8.98422 -2.85102 565 " " " " A 2 0 0 "PRO " " CA " " " 6 0 1 C2 
    4067 14 -16.7907 -8.03081 -3.80184 565 " " " " A 2 0 0 "PRO " " C  " " " 6 0 1 C2 
    4068 23 -16.4456 -8.02453 -4.97785 565 " " " " A 70 0 0 "PRO " " O  " " " 8 0 1 C2 
    4069 14 -17.2085 -10.1224 -2.38827 565 " " " " A 2 0 0 "PRO " " CB " " " 6 0 1 C2 
    4070 14 -17.0923 -10.1366 -0.846613 565 " " " " A 2 0 0 "PRO " " CG " " " 6 0 1 C2 
    4071 14 -16.0324 -9.09241 -0.437166 565 " " " " A 2 0 0 "PRO " " CD " " " 6 0 1 C2 
    4072 40 -17.7911 -7.24437 -3.29114 566 " " " " A 43 0 0 "LEU " " N  " " " 7 0 1 C2 
    4073 14 -18.5068 -6.19521 -4.04105 566 " " " " A 2 0 0 "LEU " " CA " " " 6 0 1 C2 
    4074 14 -17.5717 -5.19486 -4.72304 566 " " " " A 2 0 0 "LEU " " C  " " " 6 0 1 C2 
    4075 23 -17.7689 -4.88714 -5.8816 566 " " " " A 70 0 0 "LEU " " O  " " " 8 0 1 C2 
    4076 14 -19.5799 -5.53676 -3.1028 566 " " " " A 2 0 0 "LEU " " CB " " " 6 0 1 C2 
    4077 14 -20.6666 -6.51349 -2.54748 566 " " " " A 2 0 0 "LEU " " CG " " " 6 0 1 C2 
    4078 14 -21.5699 -5.76866 -1.59796 566 " " " " A 2 0 0 "LEU " " CD1" " " 6 0 1 C2 
    4079 14 -21.4679 -7.18345 -3.64736 566 " " " " A 2 0 0 "LEU " " CD2" " " 6 0 1 C2 
    4080 40 -16.508 -4.80625 -4.05705 567 " " " " A 43 0 0 "MET " " N  " " " 7 0 1 C2 
    4081 14 -15.5258 -3.82547 -4.55512 567 " " " " A 2 0 0 "MET " " CA " " " 6 0 1 C2 
    4082 14 -14.6907 -4.46525 -5.74047 567 " " " " A 2 0 0 "MET " " C  " " " 6 0 1 C2 
    4083 23 -14.6771 -3.93884 -6.8355 567 " " " " A 70 0 0 "MET " " O  " " " 8 0 1 C2 
    4084 14 -14.5744 -3.49612 -3.43496 567 " " " " A 2 0 0 "MET " " CB " " " 6 0 1 C2 
    4085 14 -13.3209 -2.64813 -3.7711 567 " " " " A 2 0 0 "MET " " CG " " " 6 0 1 C2 
    4086 52 -11.7459 -3.65378 -3.72574 567 " " " " A 13 0 0 "MET " " SD " " " 16 0 1 C2 
    4087 14 -11.2151 -3.41931 -5.36978 567 " " " " A 2 0 0 "MET " " CE " " " 6 0 1 C2 
    4088 40 -14.1803 -5.71342 -5.52455 568 " " " " A 43 0 0 "ALA " " N  " " " 7 0 1 C2 
    4089 14 -13.4299 -6.51279 -6.57154 568 " " " " A 2 0 0 "ALA " " CA " " " 6 0 1 C2 
    4090 14 -14.2872 -6.93356 -7.7932 568 " " " " A 2 0 0 "ALA " " C  " " " 6 0 1 C2 
    4091 23 -13.7548 -7.28856 -8.79827 568 " " " " A 70 0 0 "ALA " " O  " " " 8 0 1 C2 
    4092 14 -12.8292 -7.80131 -5.97039 568 " " " " A 2 0 0 "ALA " " CB " " " 6 0 1 C2 
    4093 40 -15.6963 -6.73143 -7.76264 569 " " " " A 43 0 0 "LEU " " N  " " " 7 0 1 C2 
    4094 14 -16.5781 -7.03021 -8.90462 569 " " " " A 2 0 0 "LEU " " CA " " " 6 0 1 C2 
    4095 14 -16.9642 -5.75588 -9.60224 569 " " " " A 2 0 0 "LEU " " C  " " " 6 0 1 C2 
    4096 23 -16.9368 -5.744 -10.8372 569 " " " " A 70 0 0 "LEU " " O  " " " 8 0 1 C2 
    4097 14 -17.8571 -7.62227 -8.29208 569 " " " " A 2 0 0 "LEU " " CB " " " 6 0 1 C2 
    4098 14 -17.8652 -9.08776 -7.8795 569 " " " " A 2 0 0 "LEU " " CG " " " 6 0 1 C2 
    4099 14 -19.1292 -9.51515 -7.14017 569 " " " " A 2 0 0 "LEU " " CD1" " " 6 0 1 C2 
    4100 14 -17.6549 -10.0855 -9.08961 569 " " " " A 2 0 0 "LEU " " CD2" " " 6 0 1 C2 
    4101 40 -17.3047 -4.72543 -8.80259 570 " " " " A 43 0 0 "ILE " " N  " " " 7 0 1 C2 
    4102 14 -17.6096 -3.32647 -9.30441 570 " " " " A 2 0 0 "ILE " " CA " " " 6 0 1 C2 
    4103 14 -16.3635 -2.76368 -10.1424 570 " " " " A 2 0 0 "ILE " " C  " " " 6 0 1 C2 
    4104 23 -16.5675 -2.23894 -11.2528 570 " " " " A 70 0 0 "ILE " " O  " " " 8 0 1 C2 
    4105 14 -18.0131 -2.43051 -8.09329 570 " " " " A 2 0 0 "ILE " " CB " " " 6 0 1 C2 
    4106 14 -19.4854 -2.72477 -7.62736 570 " " " " A 2 0 0 "ILE " " CG1" " " 6 0 1 C2 
    4107 14 -17.8399 -0.881208 -8.39733 570 " " " " A 2 0 0 "ILE " " CG2" " " 6 0 1 C2 
    4108 14 -19.7256 -2.09528 -6.31337 570 " " " " A 2 0 0 "ILE " " CD1" " " 6 0 1 C2 
    4109 40 -15.1736 -3.18485 -9.67221 571 " " " " A 43 0 0 "LEU " " N  " " " 7 0 1 C2 
    4110 14 -13.8225 -2.86777 -10.2453 571 " " " " A 2 0 0 "LEU " " CA " " " 6 0 1 C2 
    4111 14 -13.6795 -3.39692 -11.6404 571 " " " " A 2 0 0 "LEU " " C  " " " 6 0 1 C2 
    4112 23 -13.0868 -2.69169 -12.4561 571 " " " " A 70 0 0 "LEU " " O  " " " 8 0 1 C2 
    4113 14 -12.7301 -3.43561 -9.26592 571 " " " " A 2 0 0 "LEU " " CB " " " 6 0 1 C2 
    4114 14 -11.2903 -3.57639 -9.78158 571 " " " " A 2 0 0 "LEU " " CG " " " 6 0 1 C2 
    4115 14 -10.2115 -3.0291 -8.79252 571 " " " " A 2 0 0 "LEU " " CD1" " " 6 0 1 C2 
    4116 14 -10.9464 -4.97784 -10.2521 571 " " " " A 2 0 0 "LEU " " CD2" " " 6 0 1 C2 
    4117 40 -14.199 -4.58526 -11.9784 572 " " " " A 43 0 0 "ILE " " N  " " " 7 0 1 C2 
    4118 14 -14.3276 -5.14277 -13.4003 572 " " " " A 2 0 0 "ILE " " CA " " " 6 0 1 C2 
    4119 14 -15.4589 -4.39558 -14.2281 572 " " " " A 2 0 0 "ILE " " C  " " " 6 0 1 C2 
    4120 23 -15.1958 -3.95247 -15.3088 572 " " " " A 70 0 0 "ILE " " O  " " " 8 0 1 C2 
    4121 14 -14.6146 -6.67236 -13.3899 572 " " " " A 2 0 0 "ILE " " CB " " " 6 0 1 C2 
    4122 14 -13.638 -7.46473 -12.4911 572 " " " " A 2 0 0 "ILE " " CG1" " " 6 0 1 C2 
    4123 14 -14.7479 -7.34095 -14.7209 572 " " " " A 2 0 0 "ILE " " CG2" " " 6 0 1 C2 
    4124 14 -14.2407 -8.77644 -11.9784 572 " " " " A 2 0 0 "ILE " " CD1" " " 6 0 1 C2 
    4125 40 -16.5943 -4.04706 -13.6706 573 " " " " A 43 0 0 "VAL " " N  " " " 7 0 1 C2 
    4126 14 -17.6464 -3.42413 -14.5144 573 " " " " A 2 0 0 "VAL " " CA " " " 6 0 1 C2 
    4127 14 -17.3313 -2.03672 -15.0162 573 " " " " A 2 0 0 "VAL " " C  " " " 6 0 1 C2 
    4128 23 -17.5027 -1.68199 -16.2201 573 " " " " A 70 0 0 "VAL " " O  " " " 8 0 1 C2 
    4129 14 -18.965 -3.33939 -13.7719 573 " " " " A 2 0 0 "VAL " " CB " " " 6 0 1 C2 
    4130 14 -20.072 -2.48158 -14.412 573 " " " " A 2 0 0 "VAL " " CG1" " " 6 0 1 C2 
    4131 14 -19.5893 -4.78597 -13.6167 573 " " " " A 2 0 0 "VAL " " CG2" " " 6 0 1 C2 
    4132 40 -16.7395 -1.24138 -14.1166 574 " " " " A 43 0 0 "THR " " N  " " " 7 0 1 C2 
    4133 14 -16.2195 0.0746406 -14.3298 574 " " " " A 2 0 0 "THR " " CA " " " 6 0 1 C2 
    4134 14 -14.9931 0.13246 -15.3039 574 " " " " A 2 0 0 "THR " " C  " " " 6 0 1 C2 
    4135 23 -14.8478 1.22415 -15.8327 574 " " " " A 70 0 0 "THR " " O  " " " 8 0 1 C2 
    4136 14 -15.886 0.79183 -12.9058 574 " " " " A 2 0 0 "THR " " CB " " " 6 0 1 C2 
    4137 23 -14.9249 0.198145 -12.1189 574 " " " " A 70 0 0 "THR " " OG1" " " 8 0 1 C2 
    4138 14 -17.0323 0.976168 -12.0296 574 " " " " A 2 0 0 "THR " " CG2" " " 6 0 1 C2 
    4139 40 -14.4079 -1.00786 -15.6903 575 " " " " A 43 0 0 "THR " " N  " " " 7 0 1 C2 
    4140 14 -13.2969 -1.11056 -16.6069 575 " " " " A 2 0 0 "THR " " CA " " " 6 0 1 C2 
    4141 14 -13.7357 -1.70352 -17.9227 575 " " " " A 2 0 0 "THR " " C  " " " 6 0 1 C2 
    4142 23 -13.2807 -1.29416 -18.9611 575 " " " " A 70 0 0 "THR " " O  " " " 8 0 1 C2 
    4143 14 -12.0809 -1.67696 -15.8795 575 " " " " A 2 0 0 "THR " " CB " " " 6 0 1 C2 
    4144 23 -12.2079 -2.99716 -15.3218 575 " " " " A 70 0 0 "THR " " OG1" " " 8 0 1 C2 
    4145 14 -11.566 -0.653848 -14.819 575 " " " " A 2 0 0 "THR " " CG2" " " 6 0 1 C2 
    4146 40 -14.7042 -2.60891 -17.9589 576 " " " " A 43 0 0 "THR " " N  " " " 7 0 1 C2 
    4147 14 -15.1322 -3.38454 -19.1456 576 " " " " A 2 0 0 "THR " " CA " " " 6 0 1 C2 
    4148 14 -15.9932 -2.63103 -20.1159 576 " " " " A 2 0 0 "THR " " C  " " " 6 0 1 C2 
    4149 23 -15.8093 -2.6449 -21.32 576 " " " " A 70 0 0 "THR " " O  " " " 8 0 1 C2 
    4150 14 -15.8185 -4.65798 -18.6311 576 " " " " A 2 0 0 "THR " " CB " " " 6 0 1 C2 
    4151 23 -16.8115 -4.27511 -17.6349 576 " " " " A 70 0 0 "THR " " OG1" " " 8 0 1 C2 
    4152 14 -14.8282 -5.66133 -18.0428 576 " " " " A 2 0 0 "THR " " CG2" " " 6 0 1 C2 
    4153 40 -16.8077 -1.74334 -19.5633 577 " " " " A 43 0 0 "VAL " " N  " " " 7 0 1 C2 
    4154 14 -17.4111 -0.522951 -20.1614 577 " " " " A 2 0 0 "VAL " " CA " " " 6 0 1 C2 
    4155 14 -16.3943 0.382727 -20.8201 577 " " " " A 2 0 0 "VAL " " C  " " " 6 0 1 C2 
    4156 23 -16.5146 0.800139 -21.909 577 " " " " A 70 0 0 "VAL " " O  " " " 8 0 1 C2 
    4157 14 -18.3542 0.259779 -19.2424 577 " " " " A 2 0 0 "VAL " " CB " " " 6 0 1 C2 
    4158 14 -19.52 -0.720827 -18.9483 577 " " " " A 2 0 0 "VAL " " CG1" " " 6 0 1 C2 
    4159 14 -17.6581 0.993822 -18.112 577 " " " " A 2 0 0 "VAL " " CG2" " " 6 0 1 C2 
    4160 40 -15.2876 0.715155 -20.0875 578 " " " " A 43 0 0 "LEU " " N  " " " 7 0 1 C2 
    4161 14 -14.1423 1.43947 -20.5894 578 " " " " A 2 0 0 "LEU " " CA " " " 6 0 1 C2 
    4162 14 -13.356 0.699221 -21.7064 578 " " " " A 2 0 0 "LEU " " C  " " " 6 0 1 C2 
    4163 23 -13.027 1.31694 -22.7211 578 " " " " A 70 0 0 "LEU " " O  " " " 8 0 1 C2 
    4164 14 -13.0199 1.77333 -19.5272 578 " " " " A 2 0 0 "LEU " " CB " " " 6 0 1 C2 
    4165 14 -13.3451 3.08449 -18.7685 578 " " " " A 2 0 0 "LEU " " CG " " " 6 0 1 C2 
    4166 14 -12.5883 3.17846 -17.4881 578 " " " " A 2 0 0 "LEU " " CD1" " " 6 0 1 C2 
    4167 14 -13.2128 4.42703 -19.5848 578 " " " " A 2 0 0 "LEU " " CD2" " " 6 0 1 C2 
    4168 40 -12.9551 -0.567056 -21.4462 579 " " " " A 43 0 0 "MET " " N  " " " 7 0 1 C2 
    4169 14 -12.2557 -1.38646 -22.4012 579 " " " " A 2 0 0 "MET " " CA " " " 6 0 1 C2 
    4170 14 -12.9074 -1.58378 -23.759 579 " " " " A 2 0 0 "MET " " C  " " " 6 0 1 C2 
    4171 23 -12.2114 -1.38598 -24.7493 579 " " " " A 70 0 0 "MET " " O  " " " 8 0 1 C2 
    4172 14 -11.7637 -2.73377 -21.7598 579 " " " " A 2 0 0 "MET " " CB " " " 6 0 1 C2 
    4173 14 -10.4704 -2.53952 -20.9853 579 " " " " A 2 0 0 "MET " " CG " " " 6 0 1 C2 
    4174 52 -9.60646 -4.0492 -20.4472 579 " " " " A 13 0 0 "MET " " SD " " " 16 0 1 C2 
    4175 14 -10.8162 -4.56155 -19.269 579 " " " " A 2 0 0 "MET " " CE " " " 6 0 1 C2 
    4176 40 -14.2208 -1.72401 -23.7602 580 " " " " A 43 0 0 "PHE " " N  " " " 7 0 1 C2 
    4177 14 -15.1271 -1.60767 -24.9269 580 " " " " A 2 0 0 "PHE " " CA " " " 6 0 1 C2 
    4178 14 -14.9448 -0.29812 -25.8075 580 " " " " A 2 0 0 "PHE " " C  " " " 6 0 1 C2 
    4179 23 -14.9754 -0.430826 -27.0482 580 " " " " A 70 0 0 "PHE " " O  " " " 8 0 1 C2 
    4180 14 -16.5818 -1.58694 -24.3883 580 " " " " A 2 0 0 "PHE " " CB " " " 6 0 1 C2 
    4181 14 -17.7014 -1.72268 -25.5142 580 " " " " A 2 0 0 "PHE " " CG " " " 6 0 1 C2 
    4182 14 -18.1325 -0.606275 -26.241 580 " " " " A 2 0 0 "PHE " " CD1" " " 6 0 1 C2 
    4183 14 -18.2477 -2.9906 -25.828 580 " " " " A 2 0 0 "PHE " " CD2" " " 6 0 1 C2 
    4184 14 -19.0136 -0.735563 -27.3277 580 " " " " A 2 0 0 "PHE " " CE1" " " 6 0 1 C2 
    4185 14 -19.2303 -3.15039 -26.81 580 " " " " A 2 0 0 "PHE " " CE2" " " 6 0 1 C2 
    4186 14 -19.5612 -2.03794 -27.5674 580 " " " " A 2 0 0 "PHE " " CZ " " " 6 0 1 C2 
    4187 40 -14.5667 0.900854 -25.2505 581 " " " " A 43 0 0 "LEU " " N  " " " 7 0 1 C2 
    4188 14 -14.2654 2.09337 -26.0403 581 " " " " A 2 0 0 "LEU " " CA " " " 6 0 1 C2 
    4189 14 -12.932 1.98439 -26.7906 581 " " " " A 2 0 0 "LEU " " C  " " " 6 0 1 C2 
    4190 23 -12.6574 2.77456 -27.6684 581 " " " " A 70 0 0 "LEU " " O  " " " 8 0 1 C2 
    4191 14 -14.2481 3.33216 -25.1191 581 " " " " A 2 0 0 "LEU " " CB " " " 6 0 1 C2 
    4192 14 -15.4192 3.59606 -24.1463 581 " " " " A 2 0 0 "LEU " " CG " " " 6 0 1 C2 
    4193 14 -15.0296 4.67564 -23.073 581 " " " " A 2 0 0 "LEU " " CD1" " " 6 0 1 C2 
    4194 14 -16.5963 4.20093 -24.9957 581 " " " " A 2 0 0 "LEU " " CD2" " " 6 0 1 C2 
    4195 40 -12.0525 0.967245 -26.5713 582 " " " " A 43 0 0 "ALA " " N  " " " 7 0 1 C2 
    4196 14 -10.8672 0.768103 -27.3988 582 " " " " A 2 0 0 "ALA " " CA " " " 6 0 1 C2 
    4197 14 -11.0846 -0.318224 -28.443 582 " " " " A 2 0 0 "ALA " " C  " " " 6 0 1 C2 
    4198 23 -10.4215 -0.407987 -29.4854 582 " " " " A 70 0 0 "ALA " " O  " " " 8 0 1 C2 
    4199 14 -9.68353 0.394572 -26.4732 582 " " " " A 2 0 0 "ALA " " CB " " " 6 0 1 C2 
    4200 40 -12.0922 -1.18718 -28.2747 583 " " " " A 43 0 0 "PHE " " N  " " " 7 0 1 C2 
    4201 14 -12.31 -2.46376 -28.9683 583 " " " " A 2 0 0 "PHE " " CA " " " 6 0 1 C2 
    4202 14 -13.6225 -2.49071 -29.8324 583 " " " " A 2 0 0 "PHE " " C  " " " 6 0 1 C2 
    4203 23 -13.7562 -3.36559 -30.6739 583 " " " " A 70 0 0 "PHE " " O  " " " 8 0 1 C2 
    4204 14 -12.3497 -3.5691 -27.8659 583 " " " " A 2 0 0 "PHE " " CB " " " 6 0 1 C2 
    4205 14 -11.1199 -3.92719 -27.0713 583 " " " " A 2 0 0 "PHE " " CG " " " 6 0 1 C2 
    4206 14 -9.75779 -3.92946 -27.64 583 " " " " A 2 0 0 "PHE " " CD1" " " 6 0 1 C2 
    4207 14 -11.2452 -4.07985 -25.6973 583 " " " " A 2 0 0 "PHE " " CD2" " " 6 0 1 C2 
    4208 14 -8.65651 -4.17901 -26.8635 583 " " " " A 2 0 0 "PHE " " CE1" " " 6 0 1 C2 
    4209 14 -10.1476 -4.33906 -24.9062 583 " " " " A 2 0 0 "PHE " " CE2" " " 6 0 1 C2 
    4210 14 -8.84352 -4.30882 -25.4986 583 " " " " A 2 0 0 "PHE " " CZ " " " 6 0 1 C2 
    4211 40 -14.5751 -1.59005 -29.5412 584 " " " " A 43 0 0 "GLY " " N  " " " 7 0 1 C2 
    4212 14 -15.8422 -1.55565 -30.3018 584 " " " " A 2 0 0 "GLY " " CA " " " 6 0 1 C2 
    4213 14 -16.6668 -2.84612 -30.2355 584 " " " " A 2 0 0 "GLY " " C  " " " 6 0 1 C2 
    4214 23 -17.5575 -3.01887 -31.0374 584 " " " " A 70 0 0 "GLY " " O  " " " 8 0 1 C2 
    4215 40 -16.4043 -3.7927 -29.37 585 " " " " A 43 0 0 "SER " " N  " " " 7 0 1 C2 
    4216 14 -16.8296 -5.20351 -29.3939 585 " " " " A 2 0 0 "SER " " CA " " " 6 0 1 C2 
    4217 14 -16.738 -5.76796 -27.9728 585 " " " " A 2 0 0 "SER " " C  " " " 6 0 1 C2 
    4218 23 -15.9649 -5.29119 -27.1382 585 " " " " A 70 0 0 "SER " " O  " " " 8 0 1 C2 
    4219 14 -16.1518 -6.20211 -30.4226 585 " " " " A 2 0 0 "SER " " CB " " " 6 0 1 C2 
    4220 23 -14.7405 -6.02937 -30.4903 585 " " " " A 70 0 0 "SER " " OG " " " 8 0 1 C2 
    4221 40 -17.6717 -6.65762 -27.6688 586 " " " " A 43 0 0 "VAL " " N  " " " 7 0 1 C2 
    4222 14 -17.8699 -7.17528 -26.2889 586 " " " " A 2 0 0 "VAL " " CA " " " 6 0 1 C2 
    4223 14 -16.9871 -8.35703 -25.8601 586 " " " " A 2 0 0 "VAL " " C  " " " 6 0 1 C2 
    4224 23 -16.7517 -8.53758 -24.7115 586 " " " " A 70 0 0 "VAL " " O  " " " 8 0 1 C2 
    4225 14 -19.3417 -7.79197 -26.2386 586 " " " " A 2 0 0 "VAL " " CB " " " 6 0 1 C2 
    4226 14 -19.8074 -8.65409 -24.9944 586 " " " " A 2 0 0 "VAL " " CG1" " " 6 0 1 C2 
    4227 14 -20.3924 -6.6532 -26.438 586 " " " " A 2 0 0 "VAL " " CG2" " " 6 0 1 C2 
    4228 40 -16.4608 -9.11081 -26.8171 587 " " " " A 43 0 0 "VAL " " N  " " " 7 0 1 C2 
    4229 14 -15.5908 -10.2858 -26.5398 587 " " " " A 2 0 0 "VAL " " CA " " " 6 0 1 C2 
    4230 14 -14.2073 -9.92485 -26.0152 587 " " " " A 2 0 0 "VAL " " C  " " " 6 0 1 C2 
    4231 23 -13.7063 -10.6257 -25.1198 587 " " " " A 70 0 0 "VAL " " O  " " " 8 0 1 C2 
    4232 14 -15.5158 -11.0365 -27.8893 587 " " " " A 2 0 0 "VAL " " CB " " " 6 0 1 C2 
    4233 14 -16.8936 -11.6168 -28.2286 587 " " " " A 2 0 0 "VAL " " CG1" " " 6 0 1 C2 
    4234 14 -14.823 -10.2628 -29.0797 587 " " " " A 2 0 0 "VAL " " CG2" " " 6 0 1 C2 
    4235 40 -13.6106 -8.88805 -26.5631 588 " " " " A 43 0 0 "LEU " " N  " " " 7 0 1 C2 
    4236 14 -12.3209 -8.32565 -26.1066 588 " " " " A 2 0 0 "LEU " " CA " " " 6 0 1 C2 
    4237 14 -12.1633 -7.61851 -24.7017 588 " " " " A 2 0 0 "LEU " " C  " " " 6 0 1 C2 
    4238 23 -11.0369 -7.77841 -24.1833 588 " " " " A 70 0 0 "LEU " " O  " " " 8 0 1 C2 
    4239 14 -11.8964 -7.27704 -27.2141 588 " " " " A 2 0 0 "LEU " " CB " " " 6 0 1 C2 
    4240 14 -11.028 -7.79874 -28.3986 588 " " " " A 2 0 0 "LEU " " CG " " " 6 0 1 C2 
    4241 14 -11.2793 -6.84912 -29.5956 588 " " " " A 2 0 0 "LEU " " CD1" " " 6 0 1 C2 
    4242 14 -9.50574 -7.90595 -28.1978 588 " " " " A 2 0 0 "LEU " " CD2" " " 6 0 1 C2 
    4243 40 -13.1564 -6.78755 -24.263 589 " " " " A 43 0 0 "PRO " " N  " " " 7 0 1 C2 
    4244 14 -13.1343 -6.37122 -22.8377 589 " " " " A 2 0 0 "PRO " " CA " " " 6 0 1 C2 
    4245 14 -13.4373 -7.48889 -21.8731 589 " " " " A 2 0 0 "PRO " " C  " " " 6 0 1 C2 
    4246 23 -12.9448 -7.37708 -20.7529 589 " " " " A 70 0 0 "PRO " " O  " " " 8 0 1 C2 
    4247 14 -14.1093 -5.29456 -22.6422 589 " " " " A 2 0 0 "PRO " " CB " " " 6 0 1 C2 
    4248 14 -15.0547 -5.50892 -23.8009 589 " " " " A 2 0 0 "PRO " " CG " " " 6 0 1 C2 
    4249 14 -14.2312 -6.17718 -24.9038 589 " " " " A 2 0 0 "PRO " " CD " " " 6 0 1 C2 
    4250 40 -14.2121 -8.51232 -22.2944 590 " " " " A 43 0 0 "ILE " " N  " " " 7 0 1 C2 
    4251 14 -14.3674 -9.81093 -21.6273 590 " " " " A 2 0 0 "ILE " " CA " " " 6 0 1 C2 
    4252 14 -13.0826 -10.4752 -21.4171 590 " " " " A 2 0 0 "ILE " " C  " " " 6 0 1 C2 
    4253 23 -12.686 -10.7533 -20.3035 590 " " " " A 70 0 0 "ILE " " O  " " " 8 0 1 C2 
    4254 14 -15.5605 -10.6611 -22.2592 590 " " " " A 2 0 0 "ILE " " CB " " " 6 0 1 C2 
    4255 14 -16.9098 -10.1321 -21.7542 590 " " " " A 2 0 0 "ILE " " CG1" " " 6 0 1 C2 
    4256 14 -15.4958 -12.2057 -21.9494 590 " " " " A 2 0 0 "ILE " " CG2" " " 6 0 1 C2 
    4257 14 -18.1808 -10.7664 -22.4091 590 " " " " A 2 0 0 "ILE " " CD1" " " 6 0 1 C2 
    4258 40 -12.4674 -10.8703 -22.5207 591 " " " " A 43 0 0 "LYS " " N  " " " 7 0 1 C2 
    4259 14 -11.1594 -11.5634 -22.6202 591 " " " " A 2 0 0 "LYS " " CA " " " 6 0 1 C2 
    4260 14 -10.0739 -10.8742 -21.7486 591 " " " " A 2 0 0 "LYS " " C  " " " 6 0 1 C2 
    4261 23 -9.43205 -11.5158 -20.9517 591 " " " " A 70 0 0 "LYS " " O  " " " 8 0 1 C2 
    4262 14 -10.7163 -11.6629 -24.1005 591 " " " " A 2 0 0 "LYS " " CB " " " 6 0 1 C2 
    4263 14 -9.59116 -12.5763 -24.3363 591 " " " " A 2 0 0 "LYS " " CG " " " 6 0 1 C2 
    4264 14 -8.40604 -11.9545 -25.078 591 " " " " A 2 0 0 "LYS " " CD " " " 6 0 1 C2 
    4265 14 -7.58105 -10.8202 -24.3652 591 " " " " A 2 0 0 "LYS " " CE " " " 6 0 1 C2 
    4266 40 -6.33807 -10.4618 -25.078 591 " " " " A 43 0 0 "LYS " " NZ " " " 7 0 1 C2 
    4267 40 -9.96291 -9.51998 -21.8343 592 " " " " A 43 0 0 "ALA " " N  " " " 7 0 1 C2 
    4268 14 -8.99897 -8.67671 -21.1002 592 " " " " A 2 0 0 "ALA " " CA " " " 6 0 1 C2 
    4269 14 -9.2022 -8.83222 -19.6221 592 " " " " A 2 0 0 "ALA " " C  " " " 6 0 1 C2 
    4270 23 -8.20044 -8.95887 -18.9209 592 " " " " A 70 0 0 "ALA " " O  " " " 8 0 1 C2 
    4271 14 -9.17227 -7.21132 -21.5038 592 " " " " A 2 0 0 "ALA " " CB " " " 6 0 1 C2 
    4272 40 -10.4265 -8.7184 -19.1221 593 " " " " A 43 0 0 "ALA " " N  " " " 7 0 1 C2 
    4273 14 -10.6818 -8.79196 -17.6563 593 " " " " A 2 0 0 "ALA " " CA " " " 6 0 1 C2 
    4274 14 -10.5053 -10.1824 -17.1165 593 " " " " A 2 0 0 "ALA " " C  " " " 6 0 1 C2 
    4275 23 -10.0091 -10.3445 -15.9841 593 " " " " A 70 0 0 "ALA " " O  " " " 8 0 1 C2 
    4276 14 -12.2157 -8.51649 -17.4029 593 " " " " A 2 0 0 "ALA " " CB " " " 6 0 1 C2 
    4277 40 -10.7737 -11.1923 -17.9349 594 " " " " A 43 0 0 "LEU " " N  " " " 7 0 1 C2 
    4278 14 -10.3844 -12.5791 -17.6375 594 " " " " A 2 0 0 "LEU " " CA " " " 6 0 1 C2 
    4279 14 -8.80095 -12.7008 -17.5344 594 " " " " A 2 0 0 "LEU " " C  " " " 6 0 1 C2 
    4280 23 -8.35964 -13.3217 -16.5674 594 " " " " A 70 0 0 "LEU " " O  " " " 8 0 1 C2 
    4281 14 -11.0223 -13.5503 -18.721 594 " " " " A 2 0 0 "LEU " " CB " " " 6 0 1 C2 
    4282 14 -12.5342 -13.7411 -18.4926 594 " " " " A 2 0 0 "LEU " " CG " " " 6 0 1 C2 
    4283 14 -13.1581 -14.2558 -19.7798 594 " " " " A 2 0 0 "LEU " " CD1" " " 6 0 1 C2 
    4284 14 -12.935 -14.5092 -17.2598 594 " " " " A 2 0 0 "LEU " " CD2" " " 6 0 1 C2 
    4285 40 -8.0675 -12.2265 -18.5242 595 " " " " A 43 0 0 "MET " " N  " " " 7 0 1 C2 
    4286 14 -6.644 -12.3923 -18.5168 595 " " " " A 2 0 0 "MET " " CA " " " 6 0 1 C2 
    4287 14 -6.04309 -11.5925 -17.3514 595 " " " " A 2 0 0 "MET " " C  " " " 6 0 1 C2 
    4288 23 -5.22166 -12.1053 -16.5914 595 " " " " A 70 0 0 "MET " " O  " " " 8 0 1 C2 
    4289 14 -6.0388 -11.9545 -19.7987 595 " " " " A 2 0 0 "MET " " CB " " " 6 0 1 C2 
    4290 14 -4.5241 -12.2556 -19.9715 595 " " " " A 2 0 0 "MET " " CG " " " 6 0 1 C2 
    4291 52 -3.94063 -13.9541 -19.8014 595 " " " " A 13 0 0 "MET " " SD " " " 16 0 1 C2 
    4292 14 -2.18544 -13.647 -20.2558 595 " " " " A 2 0 0 "MET " " CE " " " 6 0 1 C2 
    4293 40 -6.60467 -10.3823 -17.0128 596 " " " " A 43 0 0 "SER " " N  " " " 7 0 1 C2 
    4294 14 -6.02534 -9.48428 -15.9474 596 " " " " A 2 0 0 "SER " " CA " " " 6 0 1 C2 
    4295 14 -6.35871 -10.1223 -14.6018 596 " " " " A 2 0 0 "SER " " C  " " " 6 0 1 C2 
    4296 23 -5.56203 -10.0232 -13.7223 596 " " " " A 70 0 0 "SER " " O  " " " 8 0 1 C2 
    4297 14 -6.44106 -7.97279 -16.0376 596 " " " " A 2 0 0 "SER " " CB " " " 6 0 1 C2 
    4298 23 -6.07706 -7.38998 -17.2794 596 " " " " A 70 0 0 "SER " " OG " " " 8 0 1 C2 
    4299 40 -7.52234 -10.7404 -14.4332 597 " " " " A 43 0 0 "ALA " " N  " " " 7 0 1 C2 
    4300 14 -7.8631 -11.4723 -13.2915 597 " " " " A 2 0 0 "ALA " " CA " " " 6 0 1 C2 
    4301 14 -7.03592 -12.8194 -13.1304 597 " " " " A 2 0 0 "ALA " " C  " " " 6 0 1 C2 
    4302 23 -6.48802 -12.9089 -12.0054 597 " " " " A 70 0 0 "ALA " " O  " " " 8 0 1 C2 
    4303 14 -9.31496 -11.7849 -13.3007 597 " " " " A 2 0 0 "ALA " " CB " " " 6 0 1 C2 
    4304 40 -6.93484 -13.6546 -14.1748 598 " " " " A 43 0 0 "LEU " " N  " " " 7 0 1 C2 
    4305 14 -6.09945 -14.822 -14.1755 598 " " " " A 2 0 0 "LEU " " CA " " " 6 0 1 C2 
    4306 14 -4.67312 -14.6366 -13.6445 598 " " " " A 2 0 0 "LEU " " C  " " " 6 0 1 C2 
    4307 23 -4.25734 -15.3563 -12.7595 598 " " " " A 70 0 0 "LEU " " O  " " " 8 0 1 C2 
    4308 14 -6.11521 -15.4073 -15.5413 598 " " " " A 2 0 0 "LEU " " CB " " " 6 0 1 C2 
    4309 14 -5.35669 -16.7159 -15.8877 598 " " " " A 2 0 0 "LEU " " CG " " " 6 0 1 C2 
    4310 14 -5.68603 -17.8542 -14.9338 598 " " " " A 2 0 0 "LEU " " CD1" " " 6 0 1 C2 
    4311 14 -5.7303 -17.1705 -17.3277 598 " " " " A 2 0 0 "LEU " " CD2" " " 6 0 1 C2 
    4312 40 -3.95616 -13.6532 -14.2181 599 " " " " A 43 0 0 "THR " " N  " " " 7 0 1 C2 
    4313 14 -2.55836 -13.3583 -13.9607 599 " " " " A 2 0 0 "THR " " CA " " " 6 0 1 C2 
    4314 14 -2.43102 -12.7137 -12.5571 599 " " " " A 2 0 0 "THR " " C  " " " 6 0 1 C2 
    4315 23 -1.56372 -13.062 -11.7325 599 " " " " A 70 0 0 "THR " " O  " " " 8 0 1 C2 
    4316 14 -1.9846 -12.4381 -15.0043 599 " " " " A 2 0 0 "THR " " CB " " " 6 0 1 C2 
    4317 23 -2.89653 -11.3574 -15.2624 599 " " " " A 70 0 0 "THR " " OG1" " " 8 0 1 C2 
    4318 14 -1.81423 -13.209 -16.3422 599 " " " " A 2 0 0 "THR " " CG2" " " 6 0 1 C2 
    4319 40 -3.36611 -11.8179 -12.1822 600 " " " " A 43 0 0 "LEU " " N  " " " 7 0 1 C2 
    4320 14 -3.51583 -11.311 -10.7904 600 " " " " A 2 0 0 "LEU " " CA " " " 6 0 1 C2 
    4321 14 -3.84224 -12.476 -9.73917 600 " " " " A 2 0 0 "LEU " " C  " " " 6 0 1 C2 
    4322 23 -3.09071 -12.6063 -8.78358 600 " " " " A 70 0 0 "LEU " " O  " " " 8 0 1 C2 
    4323 14 -4.65845 -10.1904 -10.7555 600 " " " " A 2 0 0 "LEU " " CB " " " 6 0 1 C2 
    4324 14 -4.80099 -9.08332 -9.61484 600 " " " " A 2 0 0 "LEU " " CG " " " 6 0 1 C2 
    4325 14 -5.89727 -8.00361 -9.9876 600 " " " " A 2 0 0 "LEU " " CD1" " " 6 0 1 C2 
    4326 14 -5.00572 -9.7816 -8.20497 600 " " " " A 2 0 0 "LEU " " CD2" " " 6 0 1 C2 
    4327 40 -4.95973 -13.2093 -9.81046 601 " " " " A 43 0 0 "GLY " " N  " " " 7 0 1 C2 
    4328 14 -5.37556 -14.2876 -8.87654 601 " " " " A 2 0 0 "GLY " " CA " " " 6 0 1 C2 
    4329 14 -4.24457 -15.3013 -8.53657 601 " " " " A 2 0 0 "GLY " " C  " " " 6 0 1 C2 
    4330 23 -3.98136 -15.6328 -7.39067 601 " " " " A 70 0 0 "GLY " " O  " " " 8 0 1 C2 
    4331 40 -3.52235 -15.7522 -9.55963 602 " " " " A 43 0 0 "SER " " N  " " " 7 0 1 C2 
    4332 14 -2.43893 -16.7422 -9.50414 602 " " " " A 2 0 0 "SER " " CA " " " 6 0 1 C2 
    4333 14 -1.17194 -16.1728 -8.92063 602 " " " " A 2 0 0 "SER " " C  " " " 6 0 1 C2 
    4334 23 -0.429073 -16.8465 -8.23427 602 " " " " A 70 0 0 "SER " " O  " " " 8 0 1 C2 
    4335 14 -2.09935 -17.2064 -10.9298 602 " " " " A 2 0 0 "SER " " CB " " " 6 0 1 C2 
    4336 23 -1.72703 -16.1775 -11.8166 602 " " " " A 70 0 0 "SER " " OG " " " 8 0 1 C2 
    4337 40 -0.851725 -14.8475 -9.08415 603 " " " " A 43 0 0 "THR " " N  " " " 7 0 1 C2 
    4338 14 0.23081 -14.0744 -8.42605 603 " " " " A 2 0 0 "THR " " CA " " " 6 0 1 C2 
    4339 14 -0.0499917 -13.8303 -6.90353 603 " " " " A 2 0 0 "THR " " C  " " " 6 0 1 C2 
    4340 23 0.816992 -14.1352 -6.21407 603 " " " " A 70 0 0 "THR " " O  " " " 8 0 1 C2 
    4341 14 0.375893 -12.6738 -9.09358 603 " " " " A 2 0 0 "THR " " CB " " " 6 0 1 C2 
    4342 23 0.812363 -12.9423 -10.3751 603 " " " " A 70 0 0 "THR " " OG1" " " 8 0 1 C2 
    4343 14 1.22422 -11.5264 -8.41673 603 " " " " A 2 0 0 "THR " " CG2" " " 6 0 1 C2 
    4344 40 -1.27476 -13.385 -6.4909 604 " " " " A 43 0 0 "MET " " N  " " " 7 0 1 C2 
    4345 14 -1.74039 -13.0041 -5.10846 604 " " " " A 2 0 0 "MET " " CA " " " 6 0 1 C2 
    4346 14 -1.84577 -14.3573 -4.3522 604 " " " " A 2 0 0 "MET " " C  " " " 6 0 1 C2 
    4347 23 -1.34521 -14.3481 -3.21293 604 " " " " A 70 0 0 "MET " " O  " " " 8 0 1 C2 
    4348 14 -3.11297 -12.3871 -5.2096 604 " " " " A 2 0 0 "MET " " CB " " " 6 0 1 C2 
    4349 14 -3.58832 -11.9039 -3.84063 604 " " " " A 2 0 0 "MET " " CG " " " 6 0 1 C2 
    4350 52 -5.14232 -11.059 -3.94939 604 " " " " A 13 0 0 "MET " " SD " " " 16 0 1 C2 
    4351 14 -5.47151 -10.8144 -2.13463 604 " " " " A 2 0 0 "MET " " CE " " " 6 0 1 C2 
    4352 40 -2.24419 -15.4495 -5.01632 605 " " " " A 43 0 0 "GLY " " N  " " " 7 0 1 C2 
    4353 14 -2.2495 -16.7462 -4.49522 605 " " " " A 2 0 0 "GLY " " CA " " " 6 0 1 C2 
    4354 14 -0.860624 -17.2472 -4.16614 605 " " " " A 2 0 0 "GLY " " C  " " " 6 0 1 C2 
    4355 23 -0.647015 -17.7335 -3.04681 605 " " " " A 70 0 0 "GLY " " O  " " " 8 0 1 C2 
    4356 40 0.138723 -17.0138 -5.01894 606 " " " " A 43 0 0 "ILE " " N  " " " 7 0 1 C2 
    4357 14 1.61467 -17.3134 -4.79637 606 " " " " A 2 0 0 "ILE " " CA " " " 6 0 1 C2 
    4358 14 2.12528 -16.4385 -3.62337 606 " " " " A 2 0 0 "ILE " " C  " " " 6 0 1 C2 
    4359 23 2.76916 -16.9075 -2.71787 606 " " " " A 70 0 0 "ILE " " O  " " " 8 0 1 C2 
    4360 14 2.38793 -17.0494 -6.12736 606 " " " " A 2 0 0 "ILE " " CB " " " 6 0 1 C2 
    4361 14 2.14717 -18.3158 -7.01174 606 " " " " A 2 0 0 "ILE " " CG1" " " 6 0 1 C2 
    4362 14 3.93944 -16.8193 -6.01235 606 " " " " A 2 0 0 "ILE " " CG2" " " 6 0 1 C2 
    4363 14 2.5991 -18.2238 -8.45931 606 " " " " A 2 0 0 "ILE " " CD1" " " 6 0 1 C2 
    4364 40 1.78514 -15.0818 -3.69051 607 " " " " A 43 0 0 "LEU " " N  " " " 7 0 1 C2 
    4365 14 2.19603 -14.0778 -2.69555 607 " " " " A 2 0 0 "LEU " " CA " " " 6 0 1 C2 
    4366 14 1.6007 -14.2664 -1.25047 607 " " " " A 2 0 0 "LEU " " C  " " " 6 0 1 C2 
    4367 23 2.13612 -13.8674 -0.248689 607 " " " " A 70 0 0 "LEU " " O  " " " 8 0 1 C2 
    4368 14 1.98172 -12.6657 -3.35702 607 " " " " A 2 0 0 "LEU " " CB " " " 6 0 1 C2 
    4369 14 2.97209 -12.3 -4.44636 607 " " " " A 2 0 0 "LEU " " CG " " " 6 0 1 C2 
    4370 14 2.65714 -10.929 -5.05644 607 " " " " A 2 0 0 "LEU " " CD1" " " 6 0 1 C2 
    4371 14 4.35902 -12.2717 -3.82416 607 " " " " A 2 0 0 "LEU " " CD2" " " 6 0 1 C2 
    4372 40 0.407574 -14.946 -1.21205 608 " " " " A 43 0 0 "THR " " N  " " " 7 0 1 C2 
    4373 14 -0.205979 -15.3729 -0.0158096 608 " " " " A 2 0 0 "THR " " CA " " " 6 0 1 C2 
    4374 14 0.525661 -16.6173 0.632849 608 " " " " A 2 0 0 "THR " " C  " " " 6 0 1 C2 
    4375 23 0.800365 -16.5884 1.8298 608 " " " " A 70 0 0 "THR " " O  " " " 8 0 1 C2 
    4376 14 -1.76722 -15.7289 -0.309 608 " " " " A 2 0 0 "THR " " CB " " " 6 0 1 C2 
    4377 23 -2.37663 -14.5082 -0.76087 608 " " " " A 70 0 0 "THR " " OG1" " " 8 0 1 C2 
    4378 14 -2.5595 -16.077 0.984663 608 " " " " A 2 0 0 "THR " " CG2" " " 6 0 1 C2 
    4379 40 0.96462 -17.5501 -0.251802 609 " " " " A 43 0 0 "TRP " " N  " " " 7 0 1 C2 
    4380 14 1.68062 -18.7708 0.0381646 609 " " " " A 2 0 0 "TRP " " CA " " " 6 0 1 C2 
    4381 14 3.13966 -18.3988 0.362551 609 " " " " A 2 0 0 "TRP " " C  " " " 6 0 1 C2 
    4382 23 3.85128 -19.1816 0.934 609 " " " " A 70 0 0 "TRP " " O  " " " 8 0 1 C2 
    4383 14 1.56932 -19.6934 -1.22219 609 " " " " A 2 0 0 "TRP " " CB " " " 6 0 1 C2 
    4384 14 1.75907 -21.1642 -1.06682 609 " " " " A 2 0 0 "TRP " " CG " " " 6 0 1 C2 
    4385 14 2.05249 -21.8925 0.0841622 609 " " " " A 2 0 0 "TRP " " CD1" " " 6 0 1 C2 
    4386 14 1.81916 -22.1726 -2.11546 609 " " " " A 2 0 0 "TRP " " CD2" " " 6 0 1 C2 
    4387 40 2.2241 -23.2213 -0.160879 609 " " " " A 43 0 0 "TRP " " NE1" " " 7 0 1 C2 
    4388 14 2.09985 -23.4541 -1.49841 609 " " " " A 2 0 0 "TRP " " CE2" " " 6 0 1 C2 
    4389 14 1.7736 -22.1737 -3.56754 609 " " " " A 2 0 0 "TRP " " CE3" " " 6 0 1 C2 
    4390 14 2.27978 -24.633 -2.26213 609 " " " " A 2 0 0 "TRP " " CZ2" " " 6 0 1 C2 
    4391 14 2.08053 -23.359 -4.26528 609 " " " " A 2 0 0 "TRP " " CZ3" " " 6 0 1 C2 
    4392 14 2.36866 -24.5581 -3.64071 609 " " " " A 2 0 0 "TRP " " CH2" " " 6 0 1 C2 
    4393 40 3.55308 -17.1383 0.0956444 610 " " " " A 43 0 0 "MET " " N  " " " 7 0 1 C2 
    4394 14 4.78697 -16.5452 0.674624 610 " " " " A 2 0 0 "MET " " CA " " " 6 0 1 C2 
    4395 14 4.49343 -15.7262 1.9647 610 " " " " A 2 0 0 "MET " " C  " " " 6 0 1 C2 
    4396 23 4.5035 -16.255 3.1282 610 " " " " A 70 0 0 "MET " " O  " " " 8 0 1 C2 
    4397 14 5.47655 -15.6583 -0.446584 610 " " " " A 2 0 0 "MET " " CB " " " 6 0 1 C2 
    4398 14 5.88741 -16.5155 -1.69589 610 " " " " A 2 0 0 "MET " " CG " " " 6 0 1 C2 
    4399 52 6.59505 -15.5883 -3.08764 610 " " " " A 13 0 0 "MET " " SD " " " 16 0 1 C2 
    4400 14 8.08966 -15.0207 -2.15319 610 " " " " A 2 0 0 "MET " " CE " " " 6 0 1 C2 
    4401 40 4.14562 -14.4804 1.77671 611 " " " " A 43 0 0 "PHE " " N  " " " 7 0 1 C2 
    4402 14 4.12706 -13.3682 2.81257 611 " " " " A 2 0 0 "PHE " " CA " " " 6 0 1 C2 
    4403 14 2.94909 -13.4168 3.80361 611 " " " " A 2 0 0 "PHE " " C  " " " 6 0 1 C2 
    4404 23 2.78181 -12.4544 4.57426 611 " " " " A 70 0 0 "PHE " " O  " " " 8 0 1 C2 
    4405 14 4.28381 -12.0019 1.97472 611 " " " " A 2 0 0 "PHE " " CB " " " 6 0 1 C2 
    4406 14 5.55834 -11.879 1.13356 611 " " " " A 2 0 0 "PHE " " CG " " " 6 0 1 C2 
    4407 14 6.81171 -12.2337 1.72921 611 " " " " A 2 0 0 "PHE " " CD1" " " 6 0 1 C2 
    4408 14 5.50687 -11.3931 -0.176515 611 " " " " A 2 0 0 "PHE " " CD2" " " 6 0 1 C2 
    4409 14 7.98059 -12.1513 0.973528 611 " " " " A 2 0 0 "PHE " " CE1" " " 6 0 1 C2 
    4410 14 6.65525 -11.2563 -0.92325 611 " " " " A 2 0 0 "PHE " " CE2" " " 6 0 1 C2 
    4411 14 7.87627 -11.6854 -0.349145 611 " " " " A 2 0 0 "PHE " " CZ " " " 6 0 1 C2 
    4412 40 2.04733 -14.3472 3.77822 612 " " " " A 43 0 0 "VAL " " N  " " " 7 0 1 C2 
    4413 14 0.959354 -14.4061 4.70846 612 " " " " A 2 0 0 "VAL " " CA " " " 6 0 1 C2 
    4414 14 1.00088 -15.82 5.42685 612 " " " " A 2 0 0 "VAL " " C  " " " 6 0 1 C2 
    4415 23 0.997318 -15.8728 6.63141 612 " " " " A 70 0 0 "VAL " " O  " " " 8 0 1 C2 
    4416 14 -0.382307 -14.0961 3.96637 612 " " " " A 2 0 0 "VAL " " CB " " " 6 0 1 C2 
    4417 14 -1.60091 -14.0214 4.94837 612 " " " " A 2 0 0 "VAL " " CG1" " " 6 0 1 C2 
    4418 14 -0.328161 -12.7596 3.24452 612 " " " " A 2 0 0 "VAL " " CG2" " " 6 0 1 C2 
    4419 40 1.16113 -16.9588 4.72303 613 " " " " A 43 0 0 "ASP " " N  " " " 7 0 1 C2 
    4420 14 1.54209 -18.288 5.1592 613 " " " " A 2 0 0 "ASP " " CA " " " 6 0 1 C2 
    4421 14 2.80128 -18.3056 6.02396 613 " " " " A 2 0 0 "ASP " " C  " " " 6 0 1 C2 
    4422 23 2.67349 -18.6319 7.18749 613 " " " " A 70 0 0 "ASP " " O  " " " 8 0 1 C2 
    4423 14 1.52273 -19.2441 3.87424 613 " " " " A 2 0 0 "ASP " " CB " " " 6 0 1 C2 
    4424 14 1.90561 -20.6456 4.24132 613 " " " " A 2 0 0 "ASP " " CG " " " 6 0 1 C2 
    4425 23 1.10218 -21.3694 4.81037 613 " " " " A 70 0 0 "ASP " " OD1" " " 8 0 1 C2 
    4426 23 3.09842 -21.0164 4.02548 613 " " " " A 70 0 0 "ASP " " OD2" " " 8 0 1 C2 
    4427 40 3.91819 -17.8284 5.44539 614 " " " " A 43 0 0 "GLY " " N  " " " 7 0 1 C2 
    4428 14 5.07882 -17.4169 6.12525 614 " " " " A 2 0 0 "GLY " " CA " " " 6 0 1 C2 
    4429 14 5.93123 -18.5786 6.67419 614 " " " " A 2 0 0 "GLY " " C  " " " 6 0 1 C2 
    4430 23 6.22477 -18.5576 7.85556 614 " " " " A 70 0 0 "GLY " " O  " " " 8 0 1 C2 
    4431 40 6.4083 -19.4824 5.79251 615 " " " " A 43 0 0 "HIS " " N  " " " 7 0 1 C2 
    4432 14 7.2772 -20.5675 6.13501 615 " " " " A 2 0 0 "HIS " " CA " " " 6 0 1 C2 
    4433 14 8.60997 -20.4131 5.43616 615 " " " " A 2 0 0 "HIS " " C  " " " 6 0 1 C2 
    4434 23 9.42253 -21.3698 5.42894 615 " " " " A 70 0 0 "HIS " " O  " " " 8 0 1 C2 
    4435 14 6.60439 -21.8744 5.75432 615 " " " " A 2 0 0 "HIS " " CB " " " 6 0 1 C2 
    4436 14 5.45069 -22.2168 6.64225 615 " " " " A 2 0 0 "HIS " " CG " " " 6 0 1 C2 
    4437 40 4.12188 -22.2192 6.21935 615 " " " " A 43 0 0 "HIS " " ND1" " " 7 0 1 C2 
    4438 14 5.43049 -22.8447 7.88149 615 " " " " A 2 0 0 "HIS " " CD2" " " 6 0 1 C2 
    4439 14 3.36929 -22.5124 7.29186 615 " " " " A 2 0 0 "HIS " " CE1" " " 6 0 1 C2 
    4440 40 4.07857 -22.9107 8.32968 615 " " " " A 43 0 0 "HIS " " NE2" " " 7 0 1 C2 
    4441 40 8.96831 -19.2675 4.88104 616 " " " " A 43 0 0 "GLY " " N  " " " 7 0 1 C2 
    4442 14 10.2216 -18.919 4.17791 616 " " " " A 2 0 0 "GLY " " CA " " " 6 0 1 C2 
    4443 14 11.3183 -18.7127 5.20986 616 " " " " A 2 0 0 "GLY " " C  " " " 6 0 1 C2 
    4444 23 11.1491 -17.888 6.09892 616 " " " " A 70 0 0 "GLY " " O  " " " 8 0 1 C2 
    4445 40 12.37 -19.5857 5.10272 617 " " " " A 43 0 0 "SER " " N  " " " 7 0 1 C2 
    4446 14 13.5792 -19.5521 5.98875 617 " " " " A 2 0 0 "SER " " CA " " " 6 0 1 C2 
    4447 14 14.8667 -20.0634 5.31754 617 " " " " A 2 0 0 "SER " " C  " " " 6 0 1 C2 
    4448 23 15.8902 -20.1171 5.98717 617 " " " " A 70 0 0 "SER " " O  " " " 8 0 1 C2 
    4449 14 13.1868 -20.1451 7.3025 617 " " " " A 2 0 0 "SER " " CB " " " 6 0 1 C2 
    4450 23 12.4162 -21.3168 7.17304 617 " " " " A 70 0 0 "SER " " OG " " " 8 0 1 C2 
    4451 40 14.8467 -20.3756 4.00955 618 " " " " A 43 0 0 "GLY " " N  " " " 7 0 1 C2 
    4452 14 16.0032 -20.855 3.21941 618 " " " " A 2 0 0 "GLY " " CA " " " 6 0 1 C2 
    4453 14 16.7941 -19.6738 2.57076 618 " " " " A 2 0 0 "GLY " " C  " " " 6 0 1 C2 
    4454 23 17.552 -18.9931 3.28398 618 " " " " A 70 0 0 "GLY " " O  " " " 8 0 1 C2 
    4455 40 16.6323 -19.4009 1.24439 619 " " " " A 43 0 0 "LEU " " N  " " " 7 0 1 C2 
    4456 14 17.2495 -18.3534 0.403384 619 " " " " A 2 0 0 "LEU " " CA " " " 6 0 1 C2 
    4457 14 16.9896 -16.9895 0.873839 619 " " " " A 2 0 0 "LEU " " C  " " " 6 0 1 C2 
    4458 23 17.8985 -16.1509 1.07656 619 " " " " A 70 0 0 "LEU " " O  " " " 8 0 1 C2 
    4459 14 16.7808 -18.6458 -1.00053 619 " " " " A 2 0 0 "LEU " " CB " " " 6 0 1 C2 
    4460 14 17.4721 -17.7436 -2.05949 619 " " " " A 2 0 0 "LEU " " CG " " " 6 0 1 C2 
    4461 14 19.0581 -17.8429 -2.24756 619 " " " " A 2 0 0 "LEU " " CD1" " " 6 0 1 C2 
    4462 14 16.7452 -18.0148 -3.43431 619 " " " " A 2 0 0 "LEU " " CD2" " " 6 0 1 C2 
    4463 40 15.6955 -16.7056 1.24074 620 " " " " A 43 0 0 "MET " " N  " " " 7 0 1 C2 
    4464 14 15.2339 -15.5561 1.8993 620 " " " " A 2 0 0 "MET " " CA " " " 6 0 1 C2 
    4465 14 14.2002 -15.8392 3.02442 620 " " " " A 2 0 0 "MET " " C  " " " 6 0 1 C2 
    4466 23 13.5366 -16.8899 3.07431 620 " " " " A 70 0 0 "MET " " O  " " " 8 0 1 C2 
    4467 14 14.6432 -14.6524 0.803473 620 " " " " A 2 0 0 "MET " " CB " " " 6 0 1 C2 
    4468 14 14.2447 -13.1497 1.18221 620 " " " " A 2 0 0 "MET " " CG " " " 6 0 1 C2 
    4469 52 13.6098 -12.145 -0.144575 620 " " " " A 13 0 0 "MET " " SD " " " 16 0 1 C2 
    4470 14 11.9371 -12.8957 -0.555009 620 " " " " A 2 0 0 "MET " " CE " " " 6 0 1 C2 
    4471 40 14.0671 -14.9358 3.99243 621 " " " " A 43 0 0 "ASN " " N  " " " 7 0 1 C2 
    4472 14 13.1806 -15.0201 5.18052 621 " " " " A 2 0 0 "ASN " " CA " " " 6 0 1 C2 
    4473 14 11.787 -14.3835 4.9228 621 " " " " A 2 0 0 "ASN " " C  " " " 6 0 1 C2 
    4474 23 11.767 -13.2621 4.41657 621 " " " " A 70 0 0 "ASN " " O  " " " 8 0 1 C2 
    4475 14 13.8543 -14.2311 6.29858 621 " " " " A 2 0 0 "ASN " " CB " " " 6 0 1 C2 
    4476 14 13.3339 -14.2022 7.73371 621 " " " " A 2 0 0 "ASN " " CG " " " 6 0 1 C2 
    4477 23 12.5669 -13.2855 8.05358 621 " " " " A 70 0 0 "ASN " " OD1" " " 8 0 1 C2 
    4478 40 13.7885 -15.119 8.60384 621 " " " " A 43 0 0 "ASN " " ND2" " " 7 0 1 C2 
    4479 40 10.6932 -15.144 5.14774 622 " " " " A 43 0 0 "TYR " " N  " " " 7 0 1 C2 
    4480 14 9.33792 -14.5991 5.16136 622 " " " " A 2 0 0 "TYR " " CA " " " 6 0 1 C2 
    4481 14 8.58118 -15.377 6.17431 622 " " " " A 2 0 0 "TYR " " C  " " " 6 0 1 C2 
    4482 23 8.45739 -16.6064 6.07181 622 " " " " A 70 0 0 "TYR " " O  " " " 8 0 1 C2 
    4483 14 8.67819 -14.4982 3.75613 622 " " " " A 2 0 0 "TYR " " CB " " " 6 0 1 C2 
    4484 14 8.87192 -15.6799 2.80197 622 " " " " A 2 0 0 "TYR " " CG " " " 6 0 1 C2 
    4485 14 9.98712 -15.7323 1.88927 622 " " " " A 2 0 0 "TYR " " CD1" " " 6 0 1 C2 
    4486 14 7.84763 -16.6537 2.84951 622 " " " " A 2 0 0 "TYR " " CD2" " " 6 0 1 C2 
    4487 14 10.0317 -16.8602 1.03503 622 " " " " A 2 0 0 "TYR " " CE1" " " 6 0 1 C2 
    4488 14 7.92941 -17.7342 1.95799 622 " " " " A 2 0 0 "TYR " " CE2" " " 6 0 1 C2 
    4489 14 9.01978 -17.8316 1.03376 622 " " " " A 2 0 0 "TYR " " CZ " " " 6 0 1 C2 
    4490 23 9.09562 -18.8781 0.146914 622 " " " " A 70 0 0 "TYR " " OH " " " 8 0 1 C2 
    4491 40 8.20155 -14.702 7.26892 623 " " " " A 43 0 0 "THR " " N  " " " 7 0 1 C2 
    4492 14 7.51546 -15.2335 8.41778 623 " " " " A 2 0 0 "THR " " CA " " " 6 0 1 C2 
    4493 14 6.00666 -15.0017 8.31717 623 " " " " A 2 0 0 "THR " " C  " " " 6 0 1 C2 
    4494 23 5.57441 -14.2278 7.42222 623 " " " " A 70 0 0 "THR " " O  " " " 8 0 1 C2 
    4495 14 8.01525 -14.2995 9.61066 623 " " " " A 2 0 0 "THR " " CB " " " 6 0 1 C2 
    4496 23 8.1164 -12.9024 9.22182 623 " " " " A 70 0 0 "THR " " OG1" " " 8 0 1 C2 
    4497 14 9.41469 -14.7163 10.1253 623 " " " " A 2 0 0 "THR " " CG2" " " 6 0 1 C2 
    4498 40 5.1511 -15.5612 9.20498 624 " " " " A 43 0 0 "PRO " " N  " " " 7 0 1 C2 
    4499 14 3.71309 -15.3346 9.10535 624 " " " " A 2 0 0 "PRO " " CA " " " 6 0 1 C2 
    4500 14 3.32646 -13.9317 9.68683 624 " " " " A 2 0 0 "PRO " " C  " " " 6 0 1 C2 
    4501 23 3.86732 -13.474 10.6895 624 " " " " A 70 0 0 "PRO " " O  " " " 8 0 1 C2 
    4502 14 3.07864 -16.4601 9.90941 624 " " " " A 2 0 0 "PRO " " CB " " " 6 0 1 C2 
    4503 14 4.2067 -16.7201 10.9664 624 " " " " A 2 0 0 "PRO " " CG " " " 6 0 1 C2 
    4504 14 5.51284 -16.502 10.2784 624 " " " " A 2 0 0 "PRO " " CD " " " 6 0 1 C2 
    4505 40 2.39531 -13.2364 9.0705 625 " " " " A 43 0 0 "GLN " " N  " " " 7 0 1 C2 
    4506 14 1.79725 -11.9098 9.46177 625 " " " " A 2 0 0 "GLN " " CA " " " 6 0 1 C2 
    4507 14 0.426714 -11.8016 8.71506 625 " " " " A 2 0 0 "GLN " " C  " " " 6 0 1 C2 
    4508 23 0.282358 -12.2294 7.55823 625 " " " " A 70 0 0 "GLN " " O  " " " 8 0 1 C2 
    4509 14 2.69282 -10.7438 9.09524 625 " " " " A 2 0 0 "GLN " " CB " " " 6 0 1 C2 
    4510 14 3.68642 -10.2088 10.1938 625 " " " " A 2 0 0 "GLN " " CG " " " 6 0 1 C2 
    4511 14 5.05631 -10.8223 10.2628 625 " " " " A 2 0 0 "GLN " " CD " " " 6 0 1 C2 
    4512 23 5.65128 -10.8411 11.3295 625 " " " " A 70 0 0 "GLN " " OE1" " " 8 0 1 C2 
    4513 40 5.68538 -11.3551 9.18775 625 " " " " A 43 0 0 "GLN " " NE2" " " 7 0 1 C2 
    4514 40 -0.571541 -11.0912 9.31491 626 " " " " A 43 0 0 "PRO " " N  " " " 7 0 1 C2 
    4515 14 -1.84673 -10.8002 8.67744 626 " " " " A 2 0 0 "PRO " " CA " " " 6 0 1 C2 
    4516 14 -1.65608 -9.50384 7.79722 626 " " " " A 2 0 0 "PRO " " C  " " " 6 0 1 C2 
    4517 23 -0.98637 -8.53054 8.0846 626 " " " " A 70 0 0 "PRO " " O  " " " 8 0 1 C2 
    4518 14 -2.85318 -10.3951 9.81526 626 " " " " A 2 0 0 "PRO " " CB " " " 6 0 1 C2 
    4519 14 -1.88555 -10.0238 11.0166 626 " " " " A 2 0 0 "PRO " " CG " " " 6 0 1 C2 
    4520 14 -0.559254 -10.6858 10.7417 626 " " " " A 2 0 0 "PRO " " CD " " " 6 0 1 C2 
    4521 40 -2.41747 -9.47509 6.69247 627 " " " " A 43 0 0 "LEU " " N  " " " 7 0 1 C2 
    4522 14 -2.71189 -8.35882 5.87268 627 " " " " A 2 0 0 "LEU " " CA " " " 6 0 1 C2 
    4523 14 -3.60605 -7.32478 6.59634 627 " " " " A 2 0 0 "LEU " " C  " " " 6 0 1 C2 
    4524 23 -4.44811 -7.72029 7.38459 627 " " " " A 70 0 0 "LEU " " O  " " " 8 0 1 C2 
    4525 14 -3.32537 -8.85836 4.54963 627 " " " " A 2 0 0 "LEU " " CB " " " 6 0 1 C2 
    4526 14 -2.49079 -9.89255 3.68365 627 " " " " A 2 0 0 "LEU " " CG " " " 6 0 1 C2 
    4527 14 -3.15112 -10.1463 2.27879 627 " " " " A 2 0 0 "LEU " " CD1" " " 6 0 1 C2 
    4528 14 -1.09011 -9.38063 3.37839 627 " " " " A 2 0 0 "LEU " " CD2" " " 6 0 1 C2 
    4529 40 -3.47301 -6.02502 6.30679 628 " " " " A 43 0 0 "MET " " N  " " " 7 0 1 C2 
    4530 14 -4.15991 -4.90187 6.87655 628 " " " " A 2 0 0 "MET " " CA " " " 6 0 1 C2 
    4531 14 -5.37212 -4.7073 5.97528 628 " " " " A 2 0 0 "MET " " C  " " " 6 0 1 C2 
    4532 23 -5.21393 -4.29448 4.76517 628 " " " " A 70 0 0 "MET " " O  " " " 8 0 1 C2 
    4533 14 -3.15653 -3.72616 6.9218 628 " " " " A 2 0 0 "MET " " CB " " " 6 0 1 C2 
    4534 14 -3.641 -2.55283 7.76287 628 " " " " A 2 0 0 "MET " " CG " " " 6 0 1 C2 
    4535 52 -4.20139 -1.12002 6.88036 628 " " " " A 13 0 0 "MET " " SD " " " 16 0 1 C2 
    4536 14 -2.67044 -0.472044 6.22961 628 " " " " A 2 0 0 "MET " " CE " " " 6 0 1 C2 
    4537 40 -6.55211 -5.10264 6.49719 629 " " " " A 43 0 0 "ALA " " N  " " " 7 0 1 C2 
    4538 14 -7.95358 -5.20963 5.92076 629 " " " " A 2 0 0 "ALA " " CA " " " 6 0 1 C2 
    4539 14 -8.35226 -4.28496 4.74414 629 " " " " A 2 0 0 "ALA " " C  " " " 6 0 1 C2 
    4540 23 -8.64749 -4.70387 3.63039 629 " " " " A 70 0 0 "ALA " " O  " " " 8 0 1 C2 
    4541 14 -9.0088 -5.55036 6.91968 629 " " " " A 2 0 0 "ALA " " CB " " " 6 0 1 C2 
    4542 40 -8.36636 -2.98404 4.98242 630 " " " " A 43 0 0 "PRO " " N  " " " 7 0 1 C2 
    4543 14 -8.7918 -1.96472 3.97233 630 " " " " A 2 0 0 "PRO " " CA " " " 6 0 1 C2 
    4544 14 -7.75635 -1.96726 2.82907 630 " " " " A 2 0 0 "PRO " " C  " " " 6 0 1 C2 
    4545 23 -8.13562 -1.96877 1.65657 630 " " " " A 70 0 0 "PRO " " O  " " " 8 0 1 C2 
    4546 14 -8.82944 -0.593156 4.65278 630 " " " " A 2 0 0 "PRO " " CB " " " 6 0 1 C2 
    4547 14 -8.1054 -0.746668 5.9828 630 " " " " A 2 0 0 "PRO " " CG " " " 6 0 1 C2 
    4548 14 -8.03232 -2.28138 6.2303 630 " " " " A 2 0 0 "PRO " " CD " " " 6 0 1 C2 
    4549 40 -6.43382 -2.01216 3.12304 631 " " " " A 43 0 0 "MET " " N  " " " 7 0 1 C2 
    4550 14 -5.35274 -2.04326 2.13022 631 " " " " A 2 0 0 "MET " " CA " " " 6 0 1 C2 
    4551 14 -5.48762 -3.29333 1.20253 631 " " " " A 2 0 0 "MET " " C  " " " 6 0 1 C2 
    4552 23 -4.83384 -3.24701 0.180197 631 " " " " A 70 0 0 "MET " " O  " " " 8 0 1 C2 
    4553 14 -3.91698 -1.8973 2.81795 631 " " " " A 2 0 0 "MET " " CB " " " 6 0 1 C2 
    4554 14 -2.94551 -1.01739 2.00748 631 " " " " A 2 0 0 "MET " " CG " " " 6 0 1 C2 
    4555 52 -3.14228 0.736987 2.32485 631 " " " " A 13 0 0 "MET " " SD " " " 16 0 1 C2 
    4556 14 -1.52219 1.27902 1.68882 631 " " " " A 2 0 0 "MET " " CE " " " 6 0 1 C2 
    4557 40 -6.18942 -4.44836 1.53552 632 " " " " A 43 0 0 "ILE " " N  " " " 7 0 1 C2 
    4558 14 -6.37434 -5.65217 0.654055 632 " " " " A 2 0 0 "ILE " " CA " " " 6 0 1 C2 
    4559 14 -6.74209 -5.30094 -0.807443 632 " " " " A 2 0 0 "ILE " " C  " " " 6 0 1 C2 
    4560 23 -6.44712 -5.95168 -1.82957 632 " " " " A 70 0 0 "ILE " " O  " " " 8 0 1 C2 
    4561 14 -7.29131 -6.74808 1.31688 632 " " " " A 2 0 0 "ILE " " CB " " " 6 0 1 C2 
    4562 14 -6.66476 -7.197 2.61421 632 " " " " A 2 0 0 "ILE " " CG1" " " 6 0 1 C2 
    4563 14 -7.50471 -7.97359 0.451395 632 " " " " A 2 0 0 "ILE " " CG2" " " 6 0 1 C2 
    4564 14 -7.41497 -8.31701 3.38726 632 " " " " A 2 0 0 "ILE " " CD1" " " 6 0 1 C2 
    4565 40 -7.57675 -4.23833 -0.869863 633 " " " " A 43 0 0 "GLY " " N  " " " 7 0 1 C2 
    4566 14 -8.11521 -3.6902 -2.13053 633 " " " " A 2 0 0 "GLY " " CA " " " 6 0 1 C2 
    4567 14 -7.04695 -3.10202 -3.02092 633 " " " " A 2 0 0 "GLY " " C  " " " 6 0 1 C2 
    4568 23 -7.16703 -3.148 -4.25307 633 " " " " A 70 0 0 "GLY " " O  " " " 8 0 1 C2 
    4569 40 -5.9827 -2.53305 -2.37003 634 " " " " A 43 0 0 "LEU " " N  " " " 7 0 1 C2 
    4570 14 -4.87209 -1.92851 -3.0676 634 " " " " A 2 0 0 "LEU " " CA " " " 6 0 1 C2 
    4571 14 -3.96959 -2.92133 -3.85737 634 " " " " A 2 0 0 "LEU " " C  " " " 6 0 1 C2 
    4572 23 -3.24208 -2.4919 -4.68845 634 " " " " A 70 0 0 "LEU " " O  " " " 8 0 1 C2 
    4573 14 -4.03769 -1.05022 -2.14527 634 " " " " A 2 0 0 "LEU " " CB " " " 6 0 1 C2 
    4574 14 -3.14094 -0.0455185 -2.86757 634 " " " " A 2 0 0 "LEU " " CG " " " 6 0 1 C2 
    4575 14 -3.84792 0.956396 -3.82937 634 " " " " A 2 0 0 "LEU " " CD1" " " 6 0 1 C2 
    4576 14 -2.33737 0.7022 -1.81297 634 " " " " A 2 0 0 "LEU " " CD2" " " 6 0 1 C2 
    4577 40 -4.07541 -4.25176 -3.51692 635 " " " " A 43 0 0 "ILE " " N  " " " 7 0 1 C2 
    4578 14 -3.39885 -5.25505 -4.22845 635 " " " " A 2 0 0 "ILE " " CA " " " 6 0 1 C2 
    4579 14 -4.00075 -5.48137 -5.61366 635 " " " " A 2 0 0 "ILE " " C  " " " 6 0 1 C2 
    4580 23 -3.26487 -5.63203 -6.59323 635 " " " " A 70 0 0 "ILE " " O  " " " 8 0 1 C2 
    4581 14 -3.49885 -6.63452 -3.37257 635 " " " " A 2 0 0 "ILE " " CB " " " 6 0 1 C2 
    4582 14 -3.29453 -6.39491 -1.85991 635 " " " " A 2 0 0 "ILE " " CG1" " " 6 0 1 C2 
    4583 14 -2.64884 -7.77412 -4.06997 635 " " " " A 2 0 0 "ILE " " CG2" " " 6 0 1 C2 
    4584 14 -3.44853 -7.68693 -0.982572 635 " " " " A 2 0 0 "ILE " " CD1" " " 6 0 1 C2 
    4585 40 -5.35181 -5.46867 -5.75553 636 " " " " A 43 0 0 "ILE " " N  " " " 7 0 1 C2 
    4586 14 -6.08412 -5.62198 -6.99988 636 " " " " A 2 0 0 "ILE " " CA " " " 6 0 1 C2 
    4587 14 -5.88412 -4.40467 -7.85352 636 " " " " A 2 0 0 "ILE " " C  " " " 6 0 1 C2 
    4588 23 -5.52104 -4.47431 -9.03154 636 " " " " A 70 0 0 "ILE " " O  " " " 8 0 1 C2 
    4589 14 -7.57606 -5.93473 -6.61534 636 " " " " A 2 0 0 "ILE " " CB " " " 6 0 1 C2 
    4590 14 -7.78079 -7.08376 -5.59419 636 " " " " A 2 0 0 "ILE " " CG1" " " 6 0 1 C2 
    4591 14 -8.42929 -6.14919 -7.83215 636 " " " " A 2 0 0 "ILE " " CG2" " " 6 0 1 C2 
    4592 14 -9.22011 -7.07615 -5.05168 636 " " " " A 2 0 0 "ILE " " CD1" " " 6 0 1 C2 
    4593 40 -6.02293 -3.18664 -7.25691 637 " " " " A 43 0 0 "ALA " " N  " " " 7 0 1 C2 
    4594 14 -6.02448 -1.88322 -7.94936 637 " " " " A 2 0 0 "ALA " " CA " " " 6 0 1 C2 
    4595 14 -4.75531 -1.74655 -8.82409 637 " " " " A 2 0 0 "ALA " " C  " " " 6 0 1 C2 
    4596 23 -4.92663 -1.51477 -9.98455 637 " " " " A 70 0 0 "ALA " " O  " " " 8 0 1 C2 
    4597 14 -6.10576 -0.728162 -6.89168 637 " " " " A 2 0 0 "ALA " " CB " " " 6 0 1 C2 
    4598 40 -3.52512 -1.91303 -8.23897 638 " " " " A 43 0 0 "VAL " " N  " " " 7 0 1 C2 
    4599 14 -2.37819 -1.52085 -8.96233 638 " " " " A 2 0 0 "VAL " " CA " " " 6 0 1 C2 
    4600 14 -2.01243 -2.5882 -10.063 638 " " " " A 2 0 0 "VAL " " C  " " " 6 0 1 C2 
    4601 23 -1.48712 -2.30187 -11.1041 638 " " " " A 70 0 0 "VAL " " O  " " " 8 0 1 C2 
    4602 14 -1.2227 -1.44278 -7.86835 638 " " " " A 2 0 0 "VAL " " CB " " " 6 0 1 C2 
    4603 14 -1.50155 -0.274641 -6.84929 638 " " " " A 2 0 0 "VAL " " CG1" " " 6 0 1 C2 
    4604 14 -0.777697 -2.73204 -7.20296 638 " " " " A 2 0 0 "VAL " " CG2" " " 6 0 1 C2 
    4605 40 -2.2308 -3.87536 -9.69076 639 " " " " A 43 0 0 "ILE " " N  " " " 7 0 1 C2 
    4606 14 -1.88498 -4.99763 -10.5812 639 " " " " A 2 0 0 "ILE " " CA " " " 6 0 1 C2 
    4607 14 -2.79181 -4.95113 -11.7935 639 " " " " A 2 0 0 "ILE " " C  " " " 6 0 1 C2 
    4608 23 -2.25857 -4.94879 -12.9246 639 " " " " A 70 0 0 "ILE " " O  " " " 8 0 1 C2 
    4609 14 -2.01046 -6.42381 -9.93931 639 " " " " A 2 0 0 "ILE " " CB " " " 6 0 1 C2 
    4610 14 -1.04744 -6.52422 -8.65018 639 " " " " A 2 0 0 "ILE " " CG1" " " 6 0 1 C2 
    4611 14 -1.55398 -7.53698 -10.9528 639 " " " " A 2 0 0 "ILE " " CG2" " " 6 0 1 C2 
    4612 14 -1.21126 -7.81879 -7.75752 639 " " " " A 2 0 0 "ILE " " CD1" " " 6 0 1 C2 
    4613 40 -4.13669 -4.86306 -11.6735 640 " " " " A 43 0 0 "TRP " " N  " " " 7 0 1 C2 
    4614 14 -5.23496 -4.68306 -12.6874 640 " " " " A 2 0 0 "TRP " " CA " " " 6 0 1 C2 
    4615 14 -4.92169 -3.44995 -13.6118 640 " " " " A 2 0 0 "TRP " " C  " " " 6 0 1 C2 
    4616 23 -5.15603 -3.5778 -14.804 640 " " " " A 70 0 0 "TRP " " O  " " " 8 0 1 C2 
    4617 14 -6.56687 -4.43825 -11.9149 640 " " " " A 2 0 0 "TRP " " CB " " " 6 0 1 C2 
    4618 14 -7.81975 -4.39624 -12.6918 640 " " " " A 2 0 0 "TRP " " CG " " " 6 0 1 C2 
    4619 14 -8.51214 -3.33054 -13.1777 640 " " " " A 2 0 0 "TRP " " CD1" " " 6 0 1 C2 
    4620 14 -8.52506 -5.5666 -13.0654 640 " " " " A 2 0 0 "TRP " " CD2" " " 6 0 1 C2 
    4621 40 -9.71427 -3.81218 -13.7513 640 " " " " A 43 0 0 "TRP " " NE1" " " 7 0 1 C2 
    4622 14 -9.7299 -5.18525 -13.7549 640 " " " " A 2 0 0 "TRP " " CE2" " " 6 0 1 C2 
    4623 14 -8.21826 -6.94108 -13.0055 640 " " " " A 2 0 0 "TRP " " CE3" " " 6 0 1 C2 
    4624 14 -10.5501 -6.13509 -14.2868 640 " " " " A 2 0 0 "TRP " " CZ2" " " 6 0 1 C2 
    4625 14 -9.04795 -7.89655 -13.5871 640 " " " " A 2 0 0 "TRP " " CZ3" " " 6 0 1 C2 
    4626 14 -10.1921 -7.51131 -14.2282 640 " " " " A 2 0 0 "TRP " " CH2" " " 6 0 1 C2 
    4627 40 -4.48996 -2.37699 -12.933 641 " " " " A 43 0 0 "GLY " " N  " " " 7 0 1 C2 
    4628 14 -4.26428 -1.07569 -13.573 641 " " " " A 2 0 0 "GLY " " CA " " " 6 0 1 C2 
    4629 14 -2.93539 -1.17916 -14.3677 641 " " " " A 2 0 0 "GLY " " C  " " " 6 0 1 C2 
    4630 23 -2.77004 -0.509126 -15.4045 641 " " " " A 70 0 0 "GLY " " O  " " " 8 0 1 C2 
    4631 40 -2.08017 -2.18844 -13.9739 642 " " " " A 43 0 0 "LEU " " N  " " " 7 0 1 C2 
    4632 14 -0.946707 -2.54055 -14.8691 642 " " " " A 2 0 0 "LEU " " CA " " " 6 0 1 C2 
    4633 14 -1.39784 -3.45533 -16.003 642 " " " " A 2 0 0 "LEU " " C  " " " 6 0 1 C2 
    4634 23 -0.893967 -3.29897 -17.0841 642 " " " " A 70 0 0 "LEU " " O  " " " 8 0 1 C2 
    4635 14 0.183967 -3.16955 -14.0128 642 " " " " A 2 0 0 "LEU " " CB " " " 6 0 1 C2 
    4636 14 1.45423 -3.376 -14.9048 642 " " " " A 2 0 0 "LEU " " CG " " " 6 0 1 C2 
    4637 14 2.04085 -2.01662 -15.4845 642 " " " " A 2 0 0 "LEU " " CD1" " " 6 0 1 C2 
    4638 14 2.50394 -4.07702 -14.2021 642 " " " " A 2 0 0 "LEU " " CD2" " " 6 0 1 C2 
    4639 40 -2.21486 -4.45923 -15.6595 643 " " " " A 43 0 0 "SER " " N  " " " 7 0 1 C2 
    4640 14 -2.37162 -5.63215 -16.5301 643 " " " " A 2 0 0 "SER " " CA " " " 6 0 1 C2 
    4641 14 -3.21719 -5.33434 -17.8429 643 " " " " A 2 0 0 "SER " " C  " " " 6 0 1 C2 
    4642 23 -3.09499 -5.90756 -18.877 643 " " " " A 70 0 0 "SER " " O  " " " 8 0 1 C2 
    4643 14 -3.17782 -6.75374 -15.7923 643 " " " " A 2 0 0 "SER " " CB " " " 6 0 1 C2 
    4644 23 -2.28028 -7.11584 -14.7889 643 " " " " A 70 0 0 "SER " " OG " " " 8 0 1 C2 
    4645 40 -4.05035 -4.29188 -17.7539 644 " " " " A 43 0 0 "THR " " N  " " " 7 0 1 C2 
    4646 14 -5.08351 -3.95735 -18.7904 644 " " " " A 2 0 0 "THR " " CA " " " 6 0 1 C2 
    4647 14 -4.40795 -3.05626 -19.8176 644 " " " " A 2 0 0 "THR " " C  " " " 6 0 1 C2 
    4648 23 -4.71164 -3.14451 -21.0111 644 " " " " A 70 0 0 "THR " " O  " " " 8 0 1 C2 
    4649 14 -6.23241 -3.18295 -18.18 644 " " " " A 2 0 0 "THR " " CB " " " 6 0 1 C2 
    4650 23 -5.64579 -2.18894 -17.2741 644 " " " " A 70 0 0 "THR " " OG1" " " 8 0 1 C2 
    4651 14 -7.11531 -4.05871 -17.4126 644 " " " " A 2 0 0 "THR " " CG2" " " 6 0 1 C2 
    4652 40 -3.31733 -2.32756 -19.445 645 " " " " A 43 0 0 "ASH " " N  " " " 7 0 1 C2 
    4653 14 -2.49571 -1.45555 -20.3669 645 " " " " A 2 0 0 "ASH " " CA " " " 6 0 1 C2 
    4654 14 -1.76755 -2.17566 -21.5416 645 " " " " A 2 0 0 "ASH " " C  " " " 6 0 1 C2 
    4655 23 -1.66744 -1.65085 -22.6504 645 " " " " A 70 0 0 "ASH " " O  " " " 8 0 1 C2 
    4656 14 -1.36068 -0.870569 -19.4253 645 " " " " A 2 0 0 "ASH " " CB " " " 6 0 1 C2 
    4657 14 -0.335899 0.0260681 -20.0214 645 " " " " A 2 0 0 "ASH " " CG " " " 6 0 1 C2 
    4658 23 -0.395224 0.826456 -20.9631 645 " " " " A 70 0 0 "ASH " " OD1" " " 8 0 1 C2 
    4659 23 0.882664 -0.271772 -19.5166 645 " " " " A 70 0 0 "ASH " " OD2" " " 8 0 1 C2 
    4660 40 -1.37334 -3.47539 -21.2383 646 " " " " A 43 0 0 "TYR " " N  " " " 7 0 1 C2 
    4661 14 -0.922331 -4.36234 -22.332 646 " " " " A 2 0 0 "TYR " " CA " " " 6 0 1 C2 
    4662 14 -2.12458 -4.6833 -23.2782 646 " " " " A 2 0 0 "TYR " " C  " " " 6 0 1 C2 
    4663 23 -2.05125 -4.71671 -24.5064 646 " " " " A 70 0 0 "TYR " " O  " " " 8 0 1 C2 
    4664 14 -0.299492 -5.67805 -21.8804 646 " " " " A 2 0 0 "TYR " " CB " " " 6 0 1 C2 
    4665 14 0.237146 -6.61644 -22.9925 646 " " " " A 2 0 0 "TYR " " CG " " " 6 0 1 C2 
    4666 14 1.02816 -6.11121 -24.0243 646 " " " " A 2 0 0 "TYR " " CD1" " " 6 0 1 C2 
    4667 14 -0.0975934 -7.97038 -23.0581 646 " " " " A 2 0 0 "TYR " " CD2" " " 6 0 1 C2 
    4668 14 1.50186 -6.97585 -25.0611 646 " " " " A 2 0 0 "TYR " " CE1" " " 6 0 1 C2 
    4669 14 0.360088 -8.85159 -24.0725 646 " " " " A 2 0 0 "TYR " " CE2" " " 6 0 1 C2 
    4670 14 1.18894 -8.34646 -25.0783 646 " " " " A 2 0 0 "TYR " " CZ " " " 6 0 1 C2 
    4671 23 1.59429 -9.17336 -26.055 646 " " " " A 70 0 0 "TYR " " OH " " " 8 0 1 C2 
    4672 40 -3.29994 -4.96604 -22.6197 647 " " " " A 43 0 0 "GLU " " N  " " " 7 0 1 C2 
    4673 14 -4.5695 -5.41208 -23.2911 647 " " " " A 2 0 0 "GLU " " CA " " " 6 0 1 C2 
    4674 14 -5.12616 -4.43004 -24.3453 647 " " " " A 2 0 0 "GLU " " C  " " " 6 0 1 C2 
    4675 23 -5.43894 -4.83912 -25.4491 647 " " " " A 70 0 0 "GLU " " O  " " " 8 0 1 C2 
    4676 14 -5.6487 -5.88395 -22.2615 647 " " " " A 2 0 0 "GLU " " CB " " " 6 0 1 C2 
    4677 14 -5.4187 -7.10498 -21.3228 647 " " " " A 2 0 0 "GLU " " CG " " " 6 0 1 C2 
    4678 14 -5.4223 -8.37751 -22.1482 647 " " " " A 2 0 0 "GLU " " CD " " " 6 0 1 C2 
    4679 23 -5.94923 -8.39702 -23.2697 647 " " " " A 70 0 0 "GLU " " OE1" " " 8 0 1 C2 
    4680 23 -4.79664 -9.38832 -21.7976 647 " " " " A 70 0 0 "GLU " " OE2" " " 8 0 1 C2 
    4681 40 -5.13315 -3.16446 -24.0007 648 " " " " A 43 0 0 "VAL " " N  " " " 7 0 1 C2 
    4682 14 -5.41138 -2.0731 -24.924 648 " " " " A 2 0 0 "VAL " " CA " " " 6 0 1 C2 
    4683 14 -4.27395 -1.82363 -25.9037 648 " " " " A 2 0 0 "VAL " " C  " " " 6 0 1 C2 
    4684 23 -4.53646 -1.12193 -26.8522 648 " " " " A 70 0 0 "VAL " " O  " " " 8 0 1 C2 
    4685 14 -5.93008 -0.79381 -24.1781 648 " " " " A 2 0 0 "VAL " " CB " " " 6 0 1 C2 
    4686 14 -7.1917 -1.16671 -23.4225 648 " " " " A 2 0 0 "VAL " " CG1" " " 6 0 1 C2 
    4687 14 -4.84015 -0.18844 -23.2642 648 " " " " A 2 0 0 "VAL " " CG2" " " 6 0 1 C2 
    4688 40 -3.01029 -2.27234 -25.7033 649 " " " " A 43 0 0 "PHE " " N  " " " 7 0 1 C2 
    4689 14 -1.99415 -2.0924 -26.7563 649 " " " " A 2 0 0 "PHE " " CA " " " 6 0 1 C2 
    4690 14 -1.74622 -3.24396 -27.7539 649 " " " " A 2 0 0 "PHE " " C  " " " 6 0 1 C2 
    4691 23 -1.29357 -2.9643 -28.8498 649 " " " " A 70 0 0 "PHE " " O  " " " 8 0 1 C2 
    4692 14 -0.568993 -1.91126 -26.0833 649 " " " " A 2 0 0 "PHE " " CB " " " 6 0 1 C2
[truncated: 11,590,034 more chars]
