# Supplementary material for: Inhibition Mechanism of Anti-TB Drug SQ109: Allosteric Inhibition of TMM Translocation of Mycobacterium Tuberculosis MmpL3 Transporter
Source: J Chem Inf Model. 2023 Aug 17;63(16):5356–74. doi: 10.1021/acs.jcim.3c00616 (PMC10466384; doi:10.1021/acs.jcim.3c00616)
Supplement: Supplementary file 2 — ci3c00616_si_002.zip [file ci3c00616_si_002.zip › data/TM7-TM8_conformchange/6AJG_holo_traj1_1000ns.mae]

{
  s_m_m2io_version
  :::
  2.0.0
}
f_m_ct {
  s_m_title
  r_chorus_box_ax
  r_chorus_box_ay
  r_chorus_box_az
  r_chorus_box_bx
  r_chorus_box_by
  r_chorus_box_bz
  r_chorus_box_cx
  r_chorus_box_cy
  r_chorus_box_cz
  :::
  ""
  73.1688
  0
  0
  0
  80.2305
  0
  0
  0
  121.007
  m_atom[72043] {
    # First column is atom index #
    i_m_mmod_type
    r_m_x_coord
    r_m_y_coord
    r_m_z_coord
    i_m_residue_number
    s_m_insertion_code
    s_m_mmod_res
    s_m_chain_name
    i_m_color
    r_m_charge1
    r_m_charge2
    s_m_pdb_residue_name
    s_m_pdb_atom_name
    s_m_grow_name
    i_m_atomic_number
    i_m_formal_charge
    i_m_visibility
    s_m_pdb_segment_name
    :::
    1 14 -20.2697 -6.53422 -32.0008 0 " " " " A 2 0 0 "ACE " " CH3" " " 6 0 1 C2 
    2 14 -20.6993 -5.90408 -30.6288 0 " " " " A 2 0 0 "ACE " " C  " " " 6 0 1 C2 
    3 23 -21.5578 -5.05773 -30.5858 0 " " " " A 70 0 0 "ACE " " O  " " " 8 0 1 C2 
    4 48 -20.0509 -5.83993 -32.812 0 " " " " A 21 0 0 "ACE " " 1H " " " 1 0 1 C2 
    5 48 -19.3781 -7.14946 -31.8803 0 " " " " A 21 0 0 "ACE " " 2H " " " 1 0 1 C2 
    6 48 -21.0776 -7.17875 -32.3471 0 " " " " A 21 0 0 "ACE " " 3H " " " 1 0 1 C2 
    7 40 -20.0393 -6.33945 -29.5899 1 " " " " A 43 0 0 "MET " " N  " " " 7 0 1 C2 
    8 14 -20.2373 -6.11341 -28.1738 1 " " " " A 2 0 0 "MET " " CA " " " 6 0 1 C2 
    9 14 -20.096 -4.63857 -27.7424 1 " " " " A 2 0 0 "MET " " C  " " " 6 0 1 C2 
    10 23 -20.9219 -4.09871 -26.9927 1 " " " " A 70 0 0 "MET " " O  " " " 8 0 1 C2 
    11 14 -19.3666 -7.08505 -27.4161 1 " " " " A 2 0 0 "MET " " CB " " " 6 0 1 C2 
    12 14 -19.7426 -7.38168 -25.9831 1 " " " " A 2 0 0 "MET " " CG " " " 6 0 1 C2 
    13 52 -18.6672 -8.47545 -25.196 1 " " " " A 13 0 0 "MET " " SD " " " 16 0 1 C2 
    14 14 -18.8953 -8.15775 -23.4856 1 " " " " A 2 0 0 "MET " " CE " " " 6 0 1 C2 
    15 48 -19.2503 -6.90861 -29.8614 1 " " " " A 21 0 0 "MET " " H1 " " " 1 0 1 C2 
    16 48 -21.2928 -6.32909 -28.0083 1 " " " " A 21 0 0 "MET " " HA " " " 1 0 1 C2 
    17 48 -18.3596 -6.6724 -27.4776 1 " " " " A 21 0 0 "MET " " HB3" " " 1 0 1 C2 
    18 48 -19.3379 -8.02962 -27.9593 1 " " " " A 21 0 0 "MET " " HB2" " " 1 0 1 C2 
    19 48 -20.7558 -7.78038 -25.9326 1 " " " " A 21 0 0 "MET " " HG3" " " 1 0 1 C2 
    20 48 -19.8004 -6.46667 -25.3936 1 " " " " A 21 0 0 "MET " " HG2" " " 1 0 1 C2 
    21 48 -18.8169 -7.07695 -23.3681 1 " " " " A 21 0 0 "MET " " HE1" " " 1 0 1 C2 
    22 48 -19.8274 -8.61833 -23.158 1 " " " " A 21 0 0 "MET " " HE2" " " 1 0 1 C2 
    23 48 -18.0897 -8.70235 -22.9932 1 " " " " A 21 0 0 "MET " " HE3" " " 1 0 1 C2 
    24 40 -19.0635 -3.97417 -28.3362 2 " " " " A 43 0 0 "PHE " " N  " " " 7 0 1 C2 
    25 14 -18.6723 -2.56773 -28.0789 2 " " " " A 2 0 0 "PHE " " CA " " " 6 0 1 C2 
    26 14 -19.305 -1.70243 -29.1474 2 " " " " A 2 0 0 "PHE " " C  " " " 6 0 1 C2 
    27 23 -19.7581 -0.620808 -28.7924 2 " " " " A 70 0 0 "PHE " " O  " " " 8 0 1 C2 
    28 14 -17.1838 -2.35075 -28.0121 2 " " " " A 2 0 0 "PHE " " CB " " " 6 0 1 C2 
    29 14 -16.6632 -2.92439 -26.6975 2 " " " " A 2 0 0 "PHE " " CG " " " 6 0 1 C2 
    30 14 -16.5737 -2.24615 -25.4829 2 " " " " A 2 0 0 "PHE " " CD1" " " 6 0 1 C2 
    31 14 -16.2975 -4.34418 -26.6478 2 " " " " A 2 0 0 "PHE " " CD2" " " 6 0 1 C2 
    32 14 -16.232 -2.82722 -24.2654 2 " " " " A 2 0 0 "PHE " " CE1" " " 6 0 1 C2 
    33 14 -15.8309 -4.86673 -25.4688 2 " " " " A 2 0 0 "PHE " " CE2" " " 6 0 1 C2 
    34 14 -15.82 -4.16902 -24.2457 2 " " " " A 2 0 0 "PHE " " CZ " " " 6 0 1 C2 
    35 48 -18.6124 -4.4122 -29.1266 2 " " " " A 21 0 0 "PHE " " H  " " " 1 0 1 C2 
    36 48 -19.075 -2.39878 -27.0802 2 " " " " A 21 0 0 "PHE " " HA " " " 1 0 1 C2 
    37 48 -17.0837 -1.26647 -27.963 2 " " " " A 21 0 0 "PHE " " HB3" " " 1 0 1 C2 
    38 48 -16.6572 -2.73165 -28.8871 2 " " " " A 21 0 0 "PHE " " HB2" " " 1 0 1 C2 
    39 48 -16.8945 -1.21789 -25.5612 2 " " " " A 21 0 0 "PHE " " HD1" " " 1 0 1 C2 
    40 48 -16.2762 -5.01691 -27.4924 2 " " " " A 21 0 0 "PHE " " HD2" " " 1 0 1 C2 
    41 48 -16.3334 -2.23374 -23.3688 2 " " " " A 21 0 0 "PHE " " HE1" " " 1 0 1 C2 
    42 48 -15.4278 -5.86552 -25.3893 2 " " " " A 21 0 0 "PHE " " HE2" " " 1 0 1 C2 
    43 48 -15.4384 -4.63102 -23.3471 2 " " " " A 21 0 0 "PHE " " HZ " " " 1 0 1 C2 
    44 40 -19.4651 -2.12956 -30.4241 3 " " " " A 43 0 0 "ALA " " N  " " " 7 0 1 C2 
    45 14 -20.1768 -1.39411 -31.4628 3 " " " " A 2 0 0 "ALA " " CA " " " 6 0 1 C2 
    46 14 -21.6647 -1.31591 -31.2843 3 " " " " A 2 0 0 "ALA " " C  " " " 6 0 1 C2 
    47 23 -22.2403 -0.251331 -31.452 3 " " " " A 70 0 0 "ALA " " O  " " " 8 0 1 C2 
    48 14 -19.8428 -2.09054 -32.7738 3 " " " " A 2 0 0 "ALA " " CB " " " 6 0 1 C2 
    49 48 -18.9924 -3.01334 -30.5489 3 " " " " A 21 0 0 "ALA " " H  " " " 1 0 1 C2 
    50 48 -19.8373 -0.359096 -31.5029 3 " " " " A 21 0 0 "ALA " " HA " " " 1 0 1 C2 
    51 48 -20.1973 -3.12001 -32.7231 3 " " " " A 21 0 0 "ALA " " HB1" " " 1 0 1 C2 
    52 48 -20.3346 -1.60548 -33.6169 3 " " " " A 21 0 0 "ALA " " HB2" " " 1 0 1 C2 
    53 48 -18.7876 -2.21241 -33.0186 3 " " " " A 21 0 0 "ALA " " HB3" " " 1 0 1 C2 
    54 40 -22.2229 -2.3441 -30.5842 4 " " " " A 43 0 0 "TRP " " N  " " " 7 0 1 C2 
    55 14 -23.599 -2.37034 -30.2209 4 " " " " A 2 0 0 "TRP " " CA " " " 6 0 1 C2 
    56 14 -23.8421 -1.30659 -29.1237 4 " " " " A 2 0 0 "TRP " " C  " " " 6 0 1 C2 
    57 23 -24.6619 -0.401697 -29.3088 4 " " " " A 70 0 0 "TRP " " O  " " " 8 0 1 C2 
    58 14 -24.1964 -3.72099 -29.9677 4 " " " " A 2 0 0 "TRP " " CB " " " 6 0 1 C2 
    59 14 -25.5484 -3.72477 -29.4409 4 " " " " A 2 0 0 "TRP " " CG " " " 6 0 1 C2 
    60 14 -26.6812 -3.67871 -30.1505 4 " " " " A 2 0 0 "TRP " " CD1" " " 6 0 1 C2 
    61 14 -25.9876 -3.53158 -27.9908 4 " " " " A 2 0 0 "TRP " " CD2" " " 6 0 1 C2 
    62 40 -27.718 -3.41236 -29.3349 4 " " " " A 43 0 0 "TRP " " NE1" " " 7 0 1 C2 
    63 14 -27.4033 -3.37391 -27.9897 4 " " " " A 2 0 0 "TRP " " CE2" " " 6 0 1 C2 
    64 14 -25.3284 -3.37463 -26.7086 4 " " " " A 2 0 0 "TRP " " CE3" " " 6 0 1 C2 
    65 14 -28.1955 -3.00581 -26.8916 4 " " " " A 2 0 0 "TRP " " CZ2" " " 6 0 1 C2 
    66 14 -26.1061 -2.95793 -25.5712 4 " " " " A 2 0 0 "TRP " " CZ3" " " 6 0 1 C2 
    67 14 -27.5638 -2.79199 -25.631 4 " " " " A 2 0 0 "TRP " " CH2" " " 6 0 1 C2 
    68 48 -21.6692 -3.16924 -30.4035 4 " " " " A 21 0 0 "TRP " " H  " " " 1 0 1 C2 
    69 48 -24.0363 -1.97558 -31.138 4 " " " " A 21 0 0 "TRP " " HA " " " 1 0 1 C2 
    70 48 -23.5621 -4.35924 -29.3526 4 " " " " A 21 0 0 "TRP " " HB3" " " 1 0 1 C2 
    71 48 -24.076 -4.12065 -30.9746 4 " " " " A 21 0 0 "TRP " " HB2" " " 1 0 1 C2 
    72 48 -26.6645 -3.91493 -31.2042 4 " " " " A 21 0 0 "TRP " " HD1" " " 1 0 1 C2 
    73 48 -28.6733 -3.49588 -29.652 4 " " " " A 21 0 0 "TRP " " HE1" " " 1 0 1 C2 
    74 48 -24.26 -3.46124 -26.5761 4 " " " " A 21 0 0 "TRP " " HE3" " " 1 0 1 C2 
    75 48 -29.2395 -2.75476 -27.0072 4 " " " " A 21 0 0 "TRP " " HZ2" " " 1 0 1 C2 
    76 48 -25.5949 -2.87285 -24.6236 4 " " " " A 21 0 0 "TRP " " HZ3" " " 1 0 1 C2 
    77 48 -28.0357 -2.45598 -24.7195 4 " " " " A 21 0 0 "TRP " " HH2" " " 1 0 1 C2 
    78 40 -22.9359 -1.27492 -28.1475 5 " " " " A 43 0 0 "TRP " " N  " " " 7 0 1 C2 
    79 14 -22.9278 -0.288013 -27.0587 5 " " " " A 2 0 0 "TRP " " CA " " " 6 0 1 C2 
    80 14 -22.6902 1.14646 -27.5928 5 " " " " A 2 0 0 "TRP " " C  " " " 6 0 1 C2 
    81 23 -23.0797 2.15881 -27.0568 5 " " " " A 70 0 0 "TRP " " O  " " " 8 0 1 C2 
    82 14 -21.8206 -0.641371 -26.0598 5 " " " " A 2 0 0 "TRP " " CB " " " 6 0 1 C2 
    83 14 -21.7422 0.0219842 -24.7648 5 " " " " A 2 0 0 "TRP " " CG " " " 6 0 1 C2 
    84 14 -21.0362 1.12693 -24.466 5 " " " " A 2 0 0 "TRP " " CD1" " " 6 0 1 C2 
    85 14 -22.5098 -0.293898 -23.5355 5 " " " " A 2 0 0 "TRP " " CD2" " " 6 0 1 C2 
    86 40 -21.4184 1.64903 -23.1794 5 " " " " A 43 0 0 "TRP " " NE1" " " 7 0 1 C2 
    87 14 -22.2821 0.76869 -22.5468 5 " " " " A 2 0 0 "TRP " " CE2" " " 6 0 1 C2 
    88 14 -23.2553 -1.426 -23.1514 5 " " " " A 2 0 0 "TRP " " CE3" " " 6 0 1 C2 
    89 14 -22.7918 0.616614 -21.2386 5 " " " " A 2 0 0 "TRP " " CZ2" " " 6 0 1 C2 
    90 14 -23.7746 -1.62048 -21.8738 5 " " " " A 2 0 0 "TRP " " CZ3" " " 6 0 1 C2 
    91 14 -23.4556 -0.607769 -20.911 5 " " " " A 2 0 0 "TRP " " CH2" " " 6 0 1 C2 
    92 48 -22.2021 -1.93978 -28.3463 5 " " " " A 21 0 0 "TRP " " H  " " " 1 0 1 C2 
    93 48 -23.8602 -0.291838 -26.4942 5 " " " " A 21 0 0 "TRP " " HA " " " 1 0 1 C2 
    94 48 -20.8422 -0.536976 -26.5288 5 " " " " A 21 0 0 "TRP " " HB3" " " 1 0 1 C2 
    95 48 -21.9101 -1.69683 -25.8027 5 " " " " A 21 0 0 "TRP " " HB2" " " 1 0 1 C2 
    96 48 -20.3822 1.60493 -25.1803 5 " " " " A 21 0 0 "TRP " " HD1" " " 1 0 1 C2 
    97 48 -21.1365 2.59406 -22.9614 5 " " " " A 21 0 0 "TRP " " HE1" " " 1 0 1 C2 
    98 48 -23.4456 -2.15171 -23.9283 5 " " " " A 21 0 0 "TRP " " HE3" " " 1 0 1 C2 
    99 48 -22.7462 1.47718 -20.5876 5 " " " " A 21 0 0 "TRP " " HZ2" " " 1 0 1 C2 
    100 48 -24.2483 -2.52621 -21.525 5 " " " " A 21 0 0 "TRP " " HZ3" " " 1 0 1 C2 
    101 48 -23.8544 -0.829586 -19.9322 5 " " " " A 21 0 0 "TRP " " HH2" " " 1 0 1 C2 
    102 40 -22.0308 1.2493 -28.7374 6 " " " " A 43 0 0 "GLY " " N  " " " 7 0 1 C2 
    103 14 -21.7747 2.483 -29.4272 6 " " " " A 2 0 0 "GLY " " CA " " " 6 0 1 C2 
    104 14 -22.9734 3.13667 -30.0939 6 " " " " A 2 0 0 "GLY " " C  " " " 6 0 1 C2 
    105 23 -22.9907 4.40406 -30.2125 6 " " " " A 70 0 0 "GLY " " O  " " " 8 0 1 C2 
    106 48 -21.9876 0.421171 -29.314 6 " " " " A 21 0 0 "GLY " " H  " " " 1 0 1 C2 
    107 48 -20.96 2.28368 -30.1234 6 " " " " A 21 0 0 "GLY " " HA3" " " 1 0 1 C2 
    108 48 -21.3234 3.20252 -28.744 6 " " " " A 21 0 0 "GLY " " HA2" " " 1 0 1 C2 
    109 40 -24.0728 2.36549 -30.3769 7 " " " " A 43 0 0 "ARG " " N  " " " 7 0 1 C2 
    110 14 -25.2866 2.89234 -30.9153 7 " " " " A 2 0 0 "ARG " " CA " " " 6 0 1 C2 
    111 14 -26.2478 3.31807 -29.8159 7 " " " " A 2 0 0 "ARG " " C  " " " 6 0 1 C2 
    112 23 -26.9856 4.2472 -29.9449 7 " " " " A 70 0 0 "ARG " " O  " " " 8 0 1 C2 
    113 14 -26.0215 1.8809 -31.8059 7 " " " " A 2 0 0 "ARG " " CB " " " 6 0 1 C2 
    114 14 -27.342 2.43238 -32.4473 7 " " " " A 2 0 0 "ARG " " CG " " " 6 0 1 C2 
    115 14 -27.9448 1.584 -33.5499 7 " " " " A 2 0 0 "ARG " " CD " " " 6 0 1 C2 
    116 40 -27.4526 2.06829 -34.887 7 " " " " A 43 0 0 "ARG " " NE " " " 7 0 1 C2 
    117 14 -27.7166 1.70702 -36.1415 7 " " " " A 2 0 0 "ARG " " CZ " " " 6 0 1 C2 
    118 40 -28.5839 0.682606 -36.4468 7 " " " " A 43 0 0 "ARG " " NH1" " " 7 0 1 C2 
    119 40 -27.259 2.50944 -37.0931 7 " " " " A 43 0 0 "ARG " " NH2" " " 7 0 1 C2 
    120 48 -24.0197 1.40624 -30.0653 7 " " " " A 21 0 0 "ARG " " H  " " " 1 0 1 C2 
    121 48 -25.0744 3.81468 -31.456 7 " " " " A 21 0 0 "ARG " " HA " " " 1 0 1 C2 
    122 48 -26.1179 1.03244 -31.1285 7 " " " " A 21 0 0 "ARG " " HB3" " " 1 0 1 C2 
    123 48 -25.4348 1.49457 -32.6394 7 " " " " A 21 0 0 "ARG " " HB2" " " 1 0 1 C2 
    124 48 -27.2616 3.4474 -32.8364 7 " " " " A 21 0 0 "ARG " " HG3" " " 1 0 1 C2 
    125 48 -28.0765 2.4365 -31.642 7 " " " " A 21 0 0 "ARG " " HG2" " " 1 0 1 C2 
    126 48 -28.9975 1.86253 -33.5966 7 " " " " A 21 0 0 "ARG " " HD3" " " 1 0 1 C2 
    127 48 -27.9634 0.496809 -33.4739 7 " " " " A 21 0 0 "ARG " " HD2" " " 1 0 1 C2 
    128 48 -26.6391 2.66406 -34.8291 7 " " " " A 21 0 0 "ARG " " HE " " " 1 0 1 C2 
    129 48 -28.8061 0.405651 -37.3923 7 " " " " A 21 0 0 "ARG " HH12 " " 1 0 1 C2 
    130 48 -29.0261 0.156565 -35.7066 7 " " " " A 21 0 0 "ARG " HH11 " " 1 0 1 C2 
    131 48 -27.4782 2.37917 -38.0704 7 " " " " A 21 0 0 "ARG " HH22 " " 1 0 1 C2 
    132 48 -26.8015 3.35903 -36.7949 7 " " " " A 21 0 0 "ARG " HH21 " " 1 0 1 C2 
    133 40 -26.1928 2.65323 -28.6484 8 " " " " A 43 0 0 "THR " " N  " " " 7 0 1 C2 
    134 14 -26.9956 3.00019 -27.5344 8 " " " " A 2 0 0 "THR " " CA " " " 6 0 1 C2 
    135 14 -26.5345 4.23695 -26.7587 8 " " " " A 2 0 0 "THR " " C  " " " 6 0 1 C2 
    136 23 -27.3742 4.94202 -26.2194 8 " " " " A 70 0 0 "THR " " O  " " " 8 0 1 C2 
    137 14 -27.1677 1.7557 -26.6073 8 " " " " A 2 0 0 "THR " " CB " " " 6 0 1 C2 
    138 23 -25.8302 1.2549 -26.2895 8 " " " " A 70 0 0 "THR " " OG1" " " 8 0 1 C2 
    139 14 -28.0593 0.536345 -27.2159 8 " " " " A 2 0 0 "THR " " CG2" " " 6 0 1 C2 
    140 48 -25.6139 1.84476 -28.4716 8 " " " " A 21 0 0 "THR " " H  " " " 1 0 1 C2 
    141 48 -28.0191 3.22699 -27.8327 8 " " " " A 21 0 0 "THR " " HA " " " 1 0 1 C2 
    142 48 -27.6723 2.04455 -25.6853 8 " " " " A 21 0 0 "THR " " HB " " " 1 0 1 C2 
    143 48 -25.5169 1.6655 -25.4982 8 " " " " A 21 0 0 "THR " " HG1" " " 1 0 1 C2 
    144 48 -29.0494 0.86372 -27.5332 8 " " " " A 21 0 0 "THR " HG21 " " 1 0 1 C2 
    145 48 -27.5764 -0.0546473 -27.9941 8 " " " " A 21 0 0 "THR " HG22 " " 1 0 1 C2 
    146 48 -28.2215 -0.141451 -26.3778 8 " " " " A 21 0 0 "THR " HG23 " " 1 0 1 C2 
    147 40 -25.2456 4.6106 -26.7893 9 " " " " A 43 0 0 "VAL " " N  " " " 7 0 1 C2 
    148 14 -24.8167 5.84048 -26.1038 9 " " " " A 2 0 0 "VAL " " CA " " " 6 0 1 C2 
    149 14 -25.0079 7.07249 -27.0667 9 " " " " A 2 0 0 "VAL " " C  " " " 6 0 1 C2 
    150 23 -25.1957 8.16912 -26.5509 9 " " " " A 70 0 0 "VAL " " O  " " " 8 0 1 C2 
    151 14 -23.3175 5.64388 -25.7575 9 " " " " A 2 0 0 "VAL " " CB " " " 6 0 1 C2 
    152 14 -23.1481 4.5421 -24.7597 9 " " " " A 2 0 0 "VAL " " CG1" " " 6 0 1 C2 
    153 14 -22.2708 5.31137 -26.9558 9 " " " " A 2 0 0 "VAL " " CG2" " " 6 0 1 C2 
    154 48 -24.5464 3.95654 -27.1108 9 " " " " A 21 0 0 "VAL " " H  " " " 1 0 1 C2 
    155 48 -25.2581 5.97312 -25.116 9 " " " " A 21 0 0 "VAL " " HA " " " 1 0 1 C2 
    156 48 -23.007 6.61356 -25.3684 9 " " " " A 21 0 0 "VAL " " HB " " " 1 0 1 C2 
    157 48 -23.7643 3.67761 -25.0069 9 " " " " A 21 0 0 "VAL " HG11 " " 1 0 1 C2 
    158 48 -22.1266 4.18564 -24.627 9 " " " " A 21 0 0 "VAL " HG12 " " 1 0 1 C2 
    159 48 -23.5011 4.90531 -23.7945 9 " " " " A 21 0 0 "VAL " HG13 " " 1 0 1 C2 
    160 48 -21.8803 6.25715 -27.3315 9 " " " " A 21 0 0 "VAL " HG21 " " 1 0 1 C2 
    161 48 -21.4426 4.72033 -26.5649 9 " " " " A 21 0 0 "VAL " HG22 " " 1 0 1 C2 
    162 48 -22.6534 4.75546 -27.8118 9 " " " " A 21 0 0 "VAL " HG23 " " 1 0 1 C2 
    163 40 -25.0753 6.84709 -28.4291 10 " " " " A 43 0 0 "TYR " " N  " " " 7 0 1 C2 
    164 14 -25.6368 7.77403 -29.3789 10 " " " " A 2 0 0 "TYR " " CA " " " 6 0 1 C2 
    165 14 -27.106 7.97316 -28.973 10 " " " " A 2 0 0 "TYR " " C  " " " 6 0 1 C2 
    166 23 -27.5945 9.09398 -28.6402 10 " " " " A 70 0 0 "TYR " " O  " " " 8 0 1 C2 
    167 14 -25.4364 7.40387 -30.8409 10 " " " " A 2 0 0 "TYR " " CB " " " 6 0 1 C2 
    168 14 -26.0785 8.38216 -31.8405 10 " " " " A 2 0 0 "TYR " " CG " " " 6 0 1 C2 
    169 14 -25.3228 9.52619 -32.2507 10 " " " " A 2 0 0 "TYR " " CD1" " " 6 0 1 C2 
    170 14 -27.436 8.15815 -32.3071 10 " " " " A 2 0 0 "TYR " " CD2" " " 6 0 1 C2 
    171 14 -26.0149 10.4911 -33.0046 10 " " " " A 2 0 0 "TYR " " CE1" " " 6 0 1 C2 
    172 14 -28.042 9.10441 -33.1101 10 " " " " A 2 0 0 "TYR " " CE2" " " 6 0 1 C2 
    173 14 -27.3401 10.3427 -33.4032 10 " " " " A 2 0 0 "TYR " " CZ " " " 6 0 1 C2 
    174 23 -27.8751 11.2692 -34.2375 10 " " " " A 70 0 0 "TYR " " OH " " " 8 0 1 C2 
    175 48 -25.0359 5.88339 -28.7289 10 " " " " A 21 0 0 "TYR " " H  " " " 1 0 1 C2 
    176 48 -25.2208 8.76831 -29.2162 10 " " " " A 21 0 0 "TYR " " HA " " " 1 0 1 C2 
    177 48 -25.8381 6.42587 -31.1059 10 " " " " A 21 0 0 "TYR " " HB3" " " 1 0 1 C2 
    178 48 -24.3568 7.32749 -30.9698 10 " " " " A 21 0 0 "TYR " " HB2" " " 1 0 1 C2 
    179 48 -24.3121 9.73635 -31.9332 10 " " " " A 21 0 0 "TYR " " HD1" " " 1 0 1 C2 
    180 48 -27.9375 7.23921 -32.0418 10 " " " " A 21 0 0 "TYR " " HD2" " " 1 0 1 C2 
    181 48 -25.5578 11.4307 -33.2778 10 " " " " A 21 0 0 "TYR " " HE1" " " 1 0 1 C2 
    182 48 -29.0699 8.89847 -33.3697 10 " " " " A 21 0 0 "TYR " " HE2" " " 1 0 1 C2 
    183 48 -27.3794 12.0543 -34.4135 10 " " " " A 21 0 0 "TYR " " HH " " " 1 0 1 C2 
    184 40 -27.9323 6.87406 -28.8617 11 " " " " A 43 0 0 "GLN " " N  " " " 7 0 1 C2 
    185 14 -29.4312 7.13705 -28.7851 11 " " " " A 2 0 0 "GLN " " CA " " " 6 0 1 C2 
    186 14 -29.7523 7.69346 -27.4288 11 " " " " A 2 0 0 "GLN " " C  " " " 6 0 1 C2 
    187 23 -30.7406 8.45723 -27.2616 11 " " " " A 70 0 0 "GLN " " O  " " " 8 0 1 C2 
    188 14 -30.1614 5.83753 -29.1532 11 " " " " A 2 0 0 "GLN " " CB " " " 6 0 1 C2 
    189 14 -29.9111 5.50303 -30.6407 11 " " " " A 2 0 0 "GLN " " CG " " " 6 0 1 C2 
    190 14 -30.3863 4.16507 -31.0775 11 " " " " A 2 0 0 "GLN " " CD " " " 6 0 1 C2 
    191 23 -30.043 3.77889 -32.1767 11 " " " " A 70 0 0 "GLN " " OE1" " " 8 0 1 C2 
    192 40 -31.1356 3.46622 -30.2672 11 " " " " A 43 0 0 "GLN " " NE2" " " 7 0 1 C2 
    193 48 -27.6595 5.96763 -29.214 11 " " " " A 21 0 0 "GLN " " H  " " " 1 0 1 C2 
    194 48 -29.526 7.94122 -29.5148 11 " " " " A 21 0 0 "GLN " " HA " " " 1 0 1 C2 
    195 48 -31.2145 6.06035 -28.9816 11 " " " " A 21 0 0 "GLN " " HB3" " " 1 0 1 C2 
    196 48 -29.8414 4.9677 -28.5795 11 " " " " A 21 0 0 "GLN " " HB2" " " 1 0 1 C2 
    197 48 -28.8487 5.56427 -30.8766 11 " " " " A 21 0 0 "GLN " " HG3" " " 1 0 1 C2 
    198 48 -30.4829 6.1323 -31.3227 11 " " " " A 21 0 0 "GLN " " HG2" " " 1 0 1 C2 
    199 48 -31.4345 2.53012 -30.5006 11 " " " " A 21 0 0 "GLN " HE22 " " 1 0 1 C2 
    200 48 -31.3359 3.77487 -29.3266 11 " " " " A 21 0 0 "GLN " HE21 " " 1 0 1 C2 
    201 40 -28.9956 7.33063 -26.3886 12 " " " " A 43 0 0 "PHE " " N  " " " 7 0 1 C2 
    202 14 -29.4409 7.68492 -25.0213 12 " " " " A 2 0 0 "PHE " " CA " " " 6 0 1 C2 
    203 14 -28.6021 8.86127 -24.5373 12 " " " " A 2 0 0 "PHE " " C  " " " 6 0 1 C2 
    204 23 -28.6978 9.14471 -23.3264 12 " " " " A 70 0 0 "PHE " " O  " " " 8 0 1 C2 
    205 14 -29.3792 6.46664 -24.0908 12 " " " " A 2 0 0 "PHE " " CB " " " 6 0 1 C2 
    206 14 -30.2547 5.29899 -24.5288 12 " " " " A 2 0 0 "PHE " " CG " " " 6 0 1 C2 
    207 14 -31.6687 5.42911 -24.7255 12 " " " " A 2 0 0 "PHE " " CD1" " " 6 0 1 C2 
    208 14 -29.752 3.9204 -24.4143 12 " " " " A 2 0 0 "PHE " " CD2" " " 6 0 1 C2 
    209 14 -32.4174 4.3391 -25.1066 12 " " " " A 2 0 0 "PHE " " CE1" " " 6 0 1 C2 
    210 14 -30.549 2.80578 -24.7623 12 " " " " A 2 0 0 "PHE " " CE2" " " 6 0 1 C2 
    211 14 -31.8912 3.0153 -25.0871 12 " " " " A 2 0 0 "PHE " " CZ " " " 6 0 1 C2 
    212 48 -28.2629 6.64504 -26.5035 12 " " " " A 21 0 0 "PHE " " H  " " " 1 0 1 C2 
    213 48 -30.4912 7.97571 -24.9968 12 " " " " A 21 0 0 "PHE " " HA " " " 1 0 1 C2 
    214 48 -29.6514 6.65709 -23.0527 12 " " " " A 21 0 0 "PHE " " HB3" " " 1 0 1 C2 
    215 48 -28.3702 6.11533 -23.8746 12 " " " " A 21 0 0 "PHE " " HB2" " " 1 0 1 C2 
    216 48 -32.1893 6.37414 -24.6774 12 " " " " A 21 0 0 "PHE " " HD1" " " 1 0 1 C2 
    217 48 -28.7018 3.78545 -24.2017 12 " " " " A 21 0 0 "PHE " " HD2" " " 1 0 1 C2 
    218 48 -33.4263 4.48268 -25.4639 12 " " " " A 21 0 0 "PHE " " HE1" " " 1 0 1 C2 
    219 48 -30.2086 1.7819 -24.7152 12 " " " " A 21 0 0 "PHE " " HE2" " " 1 0 1 C2 
    220 48 -32.5782 2.19714 -25.2456 12 " " " " A 21 0 0 "PHE " " HZ " " " 1 0 1 C2 
    221 40 -27.8544 9.51712 -25.4115 13 " " " " A 43 0 0 "ARG " " N  " " " 7 0 1 C2 
    222 14 -26.949 10.6414 -25.3129 13 " " " " A 2 0 0 "ARG " " CA " " " 6 0 1 C2 
    223 14 -27.268 11.7086 -24.2313 13 " " " " A 2 0 0 "ARG " " C  " " " 6 0 1 C2 
    224 23 -26.4637 11.9765 -23.2947 13 " " " " A 70 0 0 "ARG " " O  " " " 8 0 1 C2 
    225 14 -26.5242 11.1843 -26.7299 13 " " " " A 2 0 0 "ARG " " CB " " " 6 0 1 C2 
    226 14 -27.5401 11.9528 -27.5517 13 " " " " A 2 0 0 "ARG " " CG " " " 6 0 1 C2 
    227 14 -27.1621 12.1324 -29.0485 13 " " " " A 2 0 0 "ARG " " CD " " " 6 0 1 C2 
    228 40 -28.225 12.8522 -29.873 13 " " " " A 43 0 0 "ARG " " NE " " " 7 0 1 C2 
    229 14 -29.1656 12.2717 -30.5377 13 " " " " A 2 0 0 "ARG " " CZ " " " 6 0 1 C2 
    230 40 -29.4434 11.003 -30.3031 13 " " " " A 43 0 0 "ARG " " NH1" " " 7 0 1 C2 
    231 40 -29.8987 12.9135 -31.4777 13 " " " " A 43 0 0 "ARG " " NH2" " " 7 0 1 C2 
    232 48 -27.8047 9.10967 -26.3343 13 " " " " A 21 0 0 "ARG " " H  " " " 1 0 1 C2 
    233 48 -26.0455 10.1363 -24.9714 13 " " " " A 21 0 0 "ARG " " HA " " " 1 0 1 C2 
    234 48 -26.2098 10.3738 -27.3876 13 " " " " A 21 0 0 "ARG " " HB3" " " 1 0 1 C2 
    235 48 -25.7462 11.9287 -26.5604 13 " " " " A 21 0 0 "ARG " " HB2" " " 1 0 1 C2 
    236 48 -27.7727 12.864 -27.0005 13 " " " " A 21 0 0 "ARG " " HG3" " " 1 0 1 C2 
    237 48 -28.4851 11.4096 -27.5569 13 " " " " A 21 0 0 "ARG " " HG2" " " 1 0 1 C2 
    238 48 -26.9096 11.2083 -29.5685 13 " " " " A 21 0 0 "ARG " " HD3" " " 1 0 1 C2 
    239 48 -26.2709 12.7516 -29.1516 13 " " " " A 21 0 0 "ARG " " HD2" " " 1 0 1 C2 
    240 48 -27.9587 13.8196 -29.9881 13 " " " " A 21 0 0 "ARG " " HE " " " 1 0 1 C2 
    241 48 -30.1175 10.4643 -30.8279 13 " " " " A 21 0 0 "ARG " HH12 " " 1 0 1 C2 
    242 48 -28.8054 10.5178 -29.6885 13 " " " " A 21 0 0 "ARG " HH11 " " 1 0 1 C2 
    243 48 -30.647 12.3649 -31.8767 13 " " " " A 21 0 0 "ARG " HH22 " " 1 0 1 C2 
    244 48 -29.6763 13.8034 -31.9005 13 " " " " A 21 0 0 "ARG " HH21 " " 1 0 1 C2 
    245 40 -28.5044 12.2281 -24.1651 14 " " " " A 43 0 0 "TYR " " N  " " " 7 0 1 C2 
    246 14 -28.9909 13.2558 -23.2554 14 " " " " A 2 0 0 "TYR " " CA " " " 6 0 1 C2 
    247 14 -29.5943 12.5635 -22.075 14 " " " " A 2 0 0 "TYR " " C  " " " 6 0 1 C2 
    248 23 -29.7438 13.2882 -21.1332 14 " " " " A 70 0 0 "TYR " " O  " " " 8 0 1 C2 
    249 14 -30.1267 13.9607 -24.0345 14 " " " " A 2 0 0 "TYR " " CB " " " 6 0 1 C2 
    250 14 -29.7882 14.6803 -25.3411 14 " " " " A 2 0 0 "TYR " " CG " " " 6 0 1 C2 
    251 14 -28.5663 15.4854 -25.5415 14 " " " " A 2 0 0 "TYR " " CD1" " " 6 0 1 C2 
    252 14 -30.7287 14.7054 -26.3262 14 " " " " A 2 0 0 "TYR " " CD2" " " 6 0 1 C2 
    253 14 -28.3523 16.2546 -26.6444 14 " " " " A 2 0 0 "TYR " " CE1" " " 6 0 1 C2 
    254 14 -30.5765 15.4948 -27.4794 14 " " " " A 2 0 0 "TYR " " CE2" " " 6 0 1 C2 
    255 14 -29.3885 16.3218 -27.6263 14 " " " " A 2 0 0 "TYR " " CZ " " " 6 0 1 C2 
    256 23 -29.2412 16.9836 -28.8513 14 " " " " A 70 0 0 "TYR " " OH " " " 8 0 1 C2 
    257 48 -29.2084 11.9775 -24.8446 14 " " " " A 21 0 0 "TYR " " H  " " " 1 0 1 C2 
    258 48 -28.2223 13.9793 -22.9835 14 " " " " A 21 0 0 "TYR " " HA " " " 1 0 1 C2 
    259 48 -30.6686 14.6715 -23.4107 14 " " " " A 21 0 0 "TYR " " HB3" " " 1 0 1 C2 
    260 48 -30.8638 13.2263 -24.3592 14 " " " " A 21 0 0 "TYR " " HB2" " " 1 0 1 C2 
    261 48 -27.9 15.609 -24.7006 14 " " " " A 21 0 0 "TYR " " HD1" " " 1 0 1 C2 
    262 48 -31.6713 14.205 -26.1603 14 " " " " A 21 0 0 "TYR " " HD2" " " 1 0 1 C2 
    263 48 -27.4143 16.7791 -26.7515 14 " " " " A 21 0 0 "TYR " " HE1" " " 1 0 1 C2 
    264 48 -31.3876 15.5164 -28.1923 14 " " " " A 21 0 0 "TYR " " HE2" " " 1 0 1 C2 
    265 48 -30.0298 17.3611 -29.21 14 " " " " A 21 0 0 "TYR " " HH " " " 1 0 1 C2 
    266 40 -29.9263 11.2909 -22.1242 15 " " " " A 43 0 0 "ILE " " N  " " " 7 0 1 C2 
    267 14 -30.3423 10.4865 -20.9017 15 " " " " A 2 0 0 "ILE " " CA " " " 6 0 1 C2 
    268 14 -29.0707 10.1986 -20.0596 15 " " " " A 2 0 0 "ILE " " C  " " " 6 0 1 C2 
    269 23 -29.1087 10.1393 -18.8168 15 " " " " A 70 0 0 "ILE " " O  " " " 8 0 1 C2 
    270 14 -31.1274 9.25565 -21.2887 15 " " " " A 2 0 0 "ILE " " CB " " " 6 0 1 C2 
    271 14 -32.4214 9.7131 -22.0546 15 " " " " A 2 0 0 "ILE " " CG1" " " 6 0 1 C2 
    272 14 -31.4879 8.22676 -20.1859 15 " " " " A 2 0 0 "ILE " " CG2" " " 6 0 1 C2 
    273 14 -33.169 8.48441 -22.6297 15 " " " " A 2 0 0 "ILE " " CD1" " " 6 0 1 C2 
    274 48 -29.6893 10.8121 -22.9814 15 " " " " A 21 0 0 "ILE " " H  " " " 1 0 1 C2 
    275 48 -30.8418 11.1775 -20.2226 15 " " " " A 21 0 0 "ILE " " HA " " " 1 0 1 C2 
    276 48 -30.4781 8.71886 -21.9804 15 " " " " A 21 0 0 "ILE " " HB " " " 1 0 1 C2 
    277 48 -32.0588 10.2262 -22.9453 15 " " " " A 21 0 0 "ILE " HG13 " " 1 0 1 C2 
    278 48 -33.1648 10.155 -21.3912 15 " " " " A 21 0 0 "ILE " HG12 " " 1 0 1 C2 
    279 48 -32.439 8.5964 -19.8028 15 " " " " A 21 0 0 "ILE " HG21 " " 1 0 1 C2 
    280 48 -31.5972 7.23486 -20.6244 15 " " " " A 21 0 0 "ILE " HG22 " " 1 0 1 C2 
    281 48 -30.8069 8.19398 -19.3354 15 " " " " A 21 0 0 "ILE " HG23 " " 1 0 1 C2 
    282 48 -32.4626 7.89295 -23.2121 15 " " " " A 21 0 0 "ILE " HD11 " " 1 0 1 C2 
    283 48 -33.6565 7.7657 -21.971 15 " " " " A 21 0 0 "ILE " HD12 " " 1 0 1 C2 
    284 48 -33.8908 8.89165 -23.3377 15 " " " " A 21 0 0 "ILE " HD13 " " 1 0 1 C2 
    285 40 -27.9756 9.92985 -20.7207 16 " " " " A 43 0 0 "VAL " " N  " " " 7 0 1 C2 
    286 14 -26.7375 9.56828 -20.0863 16 " " " " A 2 0 0 "VAL " " CA " " " 6 0 1 C2 
    287 14 -26.0072 10.8009 -19.3263 16 " " " " A 2 0 0 "VAL " " C  " " " 6 0 1 C2 
    288 23 -25.9025 10.7935 -18.0842 16 " " " " A 70 0 0 "VAL " " O  " " " 8 0 1 C2 
    289 14 -25.8029 8.90081 -21.2057 16 " " " " A 2 0 0 "VAL " " CB " " " 6 0 1 C2 
    290 14 -24.3229 8.69336 -20.8254 16 " " " " A 2 0 0 "VAL " " CG1" " " 6 0 1 C2 
    291 14 -26.357 7.49706 -21.5686 16 " " " " A 2 0 0 "VAL " " CG2" " " 6 0 1 C2 
    292 48 -28.207 9.78658 -21.6934 16 " " " " A 21 0 0 "VAL " " H  " " " 1 0 1 C2 
    293 48 -26.9511 8.74579 -19.4037 16 " " " " A 21 0 0 "VAL " " HA " " " 1 0 1 C2 
    294 48 -25.7272 9.65766 -21.9865 16 " " " " A 21 0 0 "VAL " " HB " " " 1 0 1 C2 
    295 48 -24.275 8.27669 -19.8193 16 " " " " A 21 0 0 "VAL " HG11 " " 1 0 1 C2 
    296 48 -23.8598 8.11412 -21.6242 16 " " " " A 21 0 0 "VAL " HG12 " " 1 0 1 C2 
    297 48 -23.7499 9.61748 -20.9015 16 " " " " A 21 0 0 "VAL " HG13 " " 1 0 1 C2 
    298 48 -25.7326 7.00053 -22.3113 16 " " " " A 21 0 0 "VAL " HG21 " " 1 0 1 C2 
    299 48 -26.3758 6.84119 -20.6982 16 " " " " A 21 0 0 "VAL " HG22 " " 1 0 1 C2 
    300 48 -27.3341 7.59036 -22.0427 16 " " " " A 21 0 0 "VAL " HG23 " " 1 0 1 C2 
    301 40 -25.6838 11.9115 -19.9966 17 " " " " A 43 0 0 "ILE " " N  " " " 7 0 1 C2 
    302 14 -25.0186 13.0675 -19.4672 17 " " " " A 2 0 0 "ILE " " CA " " " 6 0 1 C2 
    303 14 -25.9543 13.7763 -18.4053 17 " " " " A 2 0 0 "ILE " " C  " " " 6 0 1 C2 
    304 23 -25.5369 14.6151 -17.6364 17 " " " " A 70 0 0 "ILE " " O  " " " 8 0 1 C2 
    305 14 -24.7522 13.9398 -20.7126 17 " " " " A 2 0 0 "ILE " " CB " " " 6 0 1 C2 
    306 14 -23.504 13.5217 -21.5548 17 " " " " A 2 0 0 "ILE " " CG1" " " 6 0 1 C2 
    307 14 -24.4756 15.4518 -20.3925 17 " " " " A 2 0 0 "ILE " " CG2" " " 6 0 1 C2 
    308 14 -23.5889 13.9645 -22.9694 17 " " " " A 2 0 0 "ILE " " CD1" " " 6 0 1 C2 
    309 48 -25.8749 11.9294 -20.9882 17 " " " " A 21 0 0 "ILE " " H  " " " 1 0 1 C2 
    310 48 -24.1275 12.9046 -18.861 17 " " " " A 21 0 0 "ILE " " HA " " " 1 0 1 C2 
    311 48 -25.5778 13.8875 -21.4223 17 " " " " A 21 0 0 "ILE " " HB " " " 1 0 1 C2 
    312 48 -23.3968 12.4371 -21.5703 17 " " " " A 21 0 0 "ILE " HG13 " " 1 0 1 C2 
    313 48 -22.5827 13.8202 -21.0544 17 " " " " A 21 0 0 "ILE " HG12 " " 1 0 1 C2 
    314 48 -23.6451 15.6362 -19.7111 17 " " " " A 21 0 0 "ILE " HG21 " " 1 0 1 C2 
    315 48 -24.4135 15.9564 -21.3567 17 " " " " A 21 0 0 "ILE " HG22 " " 1 0 1 C2 
    316 48 -25.3636 15.9145 -19.9619 17 " " " " A 21 0 0 "ILE " HG23 " " 1 0 1 C2 
    317 48 -24.3247 13.3927 -23.5349 17 " " " " A 21 0 0 "ILE " HD11 " " 1 0 1 C2 
    318 48 -23.644 15.0382 -23.1489 17 " " " " A 21 0 0 "ILE " HD12 " " 1 0 1 C2 
    319 48 -22.6261 13.6792 -23.3932 17 " " " " A 21 0 0 "ILE " HD13 " " 1 0 1 C2 
    320 40 -27.2445 13.4641 -18.3493 18 " " " " A 43 0 0 "GLY " " N  " " " 7 0 1 C2 
    321 14 -28.2123 14.0187 -17.4923 18 " " " " A 2 0 0 "GLY " " CA " " " 6 0 1 C2 
    322 14 -28.2903 13.2145 -16.1969 18 " " " " A 2 0 0 "GLY " " C  " " " 6 0 1 C2 
    323 23 -28.5211 13.8172 -15.0764 18 " " " " A 70 0 0 "GLY " " O  " " " 8 0 1 C2 
    324 48 -27.5095 12.8326 -19.0916 18 " " " " A 21 0 0 "GLY " " H  " " " 1 0 1 C2 
    325 48 -29.197 14.0492 -17.9588 18 " " " " A 21 0 0 "GLY " " HA3" " " 1 0 1 C2 
    326 48 -28.0536 15.0864 -17.341 18 " " " " A 21 0 0 "GLY " " HA2" " " 1 0 1 C2 
    327 40 -28.0426 11.8913 -16.2252 19 " " " " A 43 0 0 "VAL " " N  " " " 7 0 1 C2 
    328 14 -27.9455 11.2006 -14.9686 19 " " " " A 2 0 0 "VAL " " CA " " " 6 0 1 C2 
    329 14 -26.492 11.0844 -14.5173 19 " " " " A 2 0 0 "VAL " " C  " " " 6 0 1 C2 
    330 23 -26.1332 11.4107 -13.4027 19 " " " " A 70 0 0 "VAL " " O  " " " 8 0 1 C2 
    331 14 -28.4639 9.80409 -15.2613 19 " " " " A 2 0 0 "VAL " " CB " " " 6 0 1 C2 
    332 14 -28.1694 8.69964 -14.2104 19 " " " " A 2 0 0 "VAL " " CG1" " " 6 0 1 C2 
    333 14 -29.9273 9.74603 -15.7149 19 " " " " A 2 0 0 "VAL " " CG2" " " 6 0 1 C2 
    334 48 -27.7314 11.3924 -17.0463 19 " " " " A 21 0 0 "VAL " " H  " " " 1 0 1 C2 
    335 48 -28.5622 11.6398 -14.1845 19 " " " " A 21 0 0 "VAL " " HA " " " 1 0 1 C2 
    336 48 -27.9241 9.40632 -16.1206 19 " " " " A 21 0 0 "VAL " " HB " " " 1 0 1 C2 
    337 48 -28.6871 7.82582 -14.606 19 " " " " A 21 0 0 "VAL " HG11 " " 1 0 1 C2 
    338 48 -27.1694 8.2996 -14.0429 19 " " " " A 21 0 0 "VAL " HG12 " " 1 0 1 C2 
    339 48 -28.6122 8.96177 -13.2495 19 " " " " A 21 0 0 "VAL " HG13 " " 1 0 1 C2 
    340 48 -30.2191 10.4969 -16.4491 19 " " " " A 21 0 0 "VAL " HG21 " " 1 0 1 C2 
    341 48 -30.1793 8.7945 -16.1831 19 " " " " A 21 0 0 "VAL " HG22 " " 1 0 1 C2 
    342 48 -30.5541 9.95264 -14.8474 19 " " " " A 21 0 0 "VAL " HG23 " " 1 0 1 C2 
    343 40 -25.5273 10.6744 -15.3621 20 " " " " A 43 0 0 "MET " " N  " " " 7 0 1 C2 
    344 14 -24.2366 9.98758 -14.953 20 " " " " A 2 0 0 "MET " " CA " " " 6 0 1 C2 
    345 14 -23.1152 10.8824 -14.4437 20 " " " " A 2 0 0 "MET " " C  " " " 6 0 1 C2 
    346 23 -22.183 10.5401 -13.8088 20 " " " " A 70 0 0 "MET " " O  " " " 8 0 1 C2 
    347 14 -23.7467 9.18052 -16.127 20 " " " " A 2 0 0 "MET " " CB " " " 6 0 1 C2 
    348 14 -24.4455 7.90477 -16.419 20 " " " " A 2 0 0 "MET " " CG " " " 6 0 1 C2 
    349 52 -23.5352 6.75484 -17.4439 20 " " " " A 13 0 0 "MET " " SD " " " 16 0 1 C2 
    350 14 -24.3415 5.15743 -17.053 20 " " " " A 2 0 0 "MET " " CE " " " 6 0 1 C2 
    351 48 -25.8135 10.5165 -16.3178 20 " " " " A 21 0 0 "MET " " H  " " " 1 0 1 C2 
    352 48 -24.3536 9.25847 -14.1512 20 " " " " A 21 0 0 "MET " " HA " " " 1 0 1 C2 
    353 48 -22.6911 8.94315 -15.9952 20 " " " " A 21 0 0 "MET " " HB3" " " 1 0 1 C2 
    354 48 -23.6366 9.84829 -16.9814 20 " " " " A 21 0 0 "MET " " HB2" " " 1 0 1 C2 
    355 48 -25.4072 8.20461 -16.8353 20 " " " " A 21 0 0 "MET " " HG3" " " 1 0 1 C2 
    356 48 -24.6741 7.26829 -15.5641 20 " " " " A 21 0 0 "MET " " HG2" " " 1 0 1 C2 
    357 48 -24.2827 4.86643 -16.0042 20 " " " " A 21 0 0 "MET " " HE1" " " 1 0 1 C2 
    358 48 -25.4001 5.32322 -17.2529 20 " " " " A 21 0 0 "MET " " HE2" " " 1 0 1 C2 
    359 48 -23.9357 4.40069 -17.7244 20 " " " " A 21 0 0 "MET " " HE3" " " 1 0 1 C2 
    360 40 -23.244 12.1647 -14.6755 21 " " " " A 43 0 0 "VAL " " N  " " " 7 0 1 C2 
    361 14 -22.318 13.1936 -14.267 21 " " " " A 2 0 0 "VAL " " CA " " " 6 0 1 C2 
    362 14 -22.7187 13.5717 -12.7818 21 " " " " A 2 0 0 "VAL " " C  " " " 6 0 1 C2 
    363 23 -21.8921 13.5808 -11.8852 21 " " " " A 70 0 0 "VAL " " O  " " " 8 0 1 C2 
    364 14 -22.4001 14.3204 -15.2787 21 " " " " A 2 0 0 "VAL " " CB " " " 6 0 1 C2 
    365 14 -21.4486 15.4671 -14.9353 21 " " " " A 2 0 0 "VAL " " CG1" " " 6 0 1 C2 
    366 14 -22.1874 13.9123 -16.7503 21 " " " " A 2 0 0 "VAL " " CG2" " " 6 0 1 C2 
    367 48 -24.0947 12.5296 -15.0796 21 " " " " A 21 0 0 "VAL " " H  " " " 1 0 1 C2 
    368 48 -21.2944 12.8197 -14.2411 21 " " " " A 21 0 0 "VAL " " HA " " " 1 0 1 C2 
    369 48 -23.4128 14.7217 -15.239 21 " " " " A 21 0 0 "VAL " " HB " " " 1 0 1 C2 
    370 48 -21.3904 15.9585 -13.964 21 " " " " A 21 0 0 "VAL " HG11 " " 1 0 1 C2 
    371 48 -20.4423 15.1866 -15.2464 21 " " " " A 21 0 0 "VAL " HG12 " " 1 0 1 C2 
    372 48 -21.8439 16.1825 -15.6564 21 " " " " A 21 0 0 "VAL " HG13 " " 1 0 1 C2 
    373 48 -21.1574 13.7435 -17.0645 21 " " " " A 21 0 0 "VAL " HG21 " " 1 0 1 C2 
    374 48 -22.6863 12.9495 -16.8613 21 " " " " A 21 0 0 "VAL " HG22 " " 1 0 1 C2 
    375 48 -22.7274 14.371 -17.5785 21 " " " " A 21 0 0 "VAL " HG23 " " 1 0 1 C2 
    376 40 -24.031 13.9311 -12.5427 22 " " " " A 43 0 0 "ALA " " N  " " " 7 0 1 C2 
    377 14 -24.6757 14.2667 -11.294 22 " " " " A 2 0 0 "ALA " " CA " " " 6 0 1 C2 
    378 14 -24.5813 13.0553 -10.3791 22 " " " " A 2 0 0 "ALA " " C  " " " 6 0 1 C2 
    379 23 -24.2529 13.2485 -9.21216 22 " " " " A 70 0 0 "ALA " " O  " " " 8 0 1 C2 
    380 14 -26.0886 14.8377 -11.5397 22 " " " " A 2 0 0 "ALA " " CB " " " 6 0 1 C2 
    381 48 -24.6406 13.9948 -13.3455 22 " " " " A 21 0 0 "ALA " " H  " " " 1 0 1 C2 
    382 48 -24.0874 15.0864 -10.8816 22 " " " " A 21 0 0 "ALA " " HA " " " 1 0 1 C2 
    383 48 -26.4277 15.1198 -10.5429 22 " " " " A 21 0 0 "ALA " " HB1" " " 1 0 1 C2 
    384 48 -26.0699 15.7576 -12.124 22 " " " " A 21 0 0 "ALA " " HB2" " " 1 0 1 C2 
    385 48 -26.8551 14.1617 -11.9188 22 " " " " A 21 0 0 "ALA " " HB3" " " 1 0 1 C2 
    386 40 -24.8296 11.8748 -10.8322 23 " " " " A 43 0 0 "LEU " " N  " " " 7 0 1 C2 
    387 14 -24.66 10.662 -10.0097 23 " " " " A 2 0 0 "LEU " " CA " " " 6 0 1 C2 
    388 14 -23.2408 10.3625 -9.57111 23 " " " " A 2 0 0 "LEU " " C  " " " 6 0 1 C2 
    389 23 -23.06 10.0171 -8.39667 23 " " " " A 70 0 0 "LEU " " O  " " " 8 0 1 C2 
    390 14 -25.2069 9.50591 -10.9459 23 " " " " A 2 0 0 "LEU " " CB " " " 6 0 1 C2 
    391 14 -25.2357 8.14004 -10.1983 23 " " " " A 2 0 0 "LEU " " CG " " " 6 0 1 C2 
    392 14 -26.0167 7.9768 -8.8679 23 " " " " A 2 0 0 "LEU " " CD1" " " 6 0 1 C2 
    393 14 -25.6384 7.07324 -11.2762 23 " " " " A 2 0 0 "LEU " " CD2" " " 6 0 1 C2 
    394 48 -24.9979 11.7322 -11.8178 23 " " " " A 21 0 0 "LEU " " H  " " " 1 0 1 C2 
    395 48 -25.2841 10.6962 -9.11675 23 " " " " A 21 0 0 "LEU " " HA " " " 1 0 1 C2 
    396 48 -24.7036 9.40673 -11.9076 23 " " " " A 21 0 0 "LEU " " HB3" " " 1 0 1 C2 
    397 48 -26.2171 9.82832 -11.1984 23 " " " " A 21 0 0 "LEU " " HB2" " " 1 0 1 C2 
    398 48 -24.1835 7.995 -9.95354 23 " " " " A 21 0 0 "LEU " " HG " " " 1 0 1 C2 
    399 48 -25.6249 8.58182 -8.05025 23 " " " " A 21 0 0 "LEU " HD11 " " 1 0 1 C2 
    400 48 -27.0379 8.3224 -9.02832 23 " " " " A 21 0 0 "LEU " HD12 " " 1 0 1 C2 
    401 48 -26.1982 6.96136 -8.51569 23 " " " " A 21 0 0 "LEU " HD13 " " 1 0 1 C2 
    402 48 -25.4986 6.12501 -10.7571 23 " " " " A 21 0 0 "LEU " HD21 " " 1 0 1 C2 
    403 48 -26.6786 7.21354 -11.5702 23 " " " " A 21 0 0 "LEU " HD22 " " 1 0 1 C2 
    404 48 -25.0225 7.08147 -12.1755 23 " " " " A 21 0 0 "LEU " HD23 " " 1 0 1 C2 
    405 40 -22.2492 10.7312 -10.3701 24 " " " " A 43 0 0 "CYS " " N  " " " 7 0 1 C2 
    406 14 -20.8572 10.6501 -9.9478 24 " " " " A 2 0 0 "CYS " " CA " " " 6 0 1 C2 
    407 14 -20.3452 11.7902 -9.04673 24 " " " " A 2 0 0 "CYS " " C  " " " 6 0 1 C2 
    408 23 -19.6643 11.5438 -8.05216 24 " " " " A 70 0 0 "CYS " " O  " " " 8 0 1 C2 
    409 14 -19.971 10.5937 -11.2566 24 " " " " A 2 0 0 "CYS " " CB " " " 6 0 1 C2 
    410 52 -19.8749 8.8889 -12.0246 24 " " " " A 13 0 0 "CYS " " SG " " " 16 0 1 C2 
    411 48 -22.4633 10.9364 -11.3356 24 " " " " A 21 0 0 "CYS " " H  " " " 1 0 1 C2 
    412 48 -20.6557 9.82603 -9.26339 24 " " " " A 21 0 0 "CYS " " HA " " " 1 0 1 C2 
    413 48 -18.9676 10.9801 -11.0774 24 " " " " A 21 0 0 "CYS " " HB3" " " 1 0 1 C2 
    414 48 -20.2862 11.3312 -11.9948 24 " " " " A 21 0 0 "CYS " " HB2" " " 1 0 1 C2 
    415 48 -20.9033 8.85265 -12.8767 24 " " " " A 21 0 0 "CYS " " HG " " " 1 0 1 C2 
    416 40 -20.8402 13.0687 -9.23086 25 " " " " A 43 0 0 "LEU " " N  " " " 7 0 1 C2 
    417 14 -20.6007 14.1964 -8.34522 25 " " " " A 2 0 0 "LEU " " CA " " " 6 0 1 C2 
    418 14 -21.416 14.1843 -6.96177 25 " " " " A 2 0 0 "LEU " " C  " " " 6 0 1 C2 
    419 23 -20.9003 14.648 -5.94878 25 " " " " A 70 0 0 "LEU " " O  " " " 8 0 1 C2 
    420 14 -20.965 15.4767 -9.17376 25 " " " " A 2 0 0 "LEU " " CB " " " 6 0 1 C2 
    421 14 -19.8494 16.1222 -10.0513 25 " " " " A 2 0 0 "LEU " " CG " " " 6 0 1 C2 
    422 14 -20.3526 17.1492 -10.9781 25 " " " " A 2 0 0 "LEU " " CD1" " " 6 0 1 C2 
    423 14 -18.6707 16.7283 -9.23196 25 " " " " A 2 0 0 "LEU " " CD2" " " 6 0 1 C2 
    424 48 -21.5771 13.1384 -9.918 25 " " " " A 21 0 0 "LEU " " H  " " " 1 0 1 C2 
    425 48 -19.5484 14.0803 -8.08596 25 " " " " A 21 0 0 "LEU " " HA " " " 1 0 1 C2 
    426 48 -21.2797 16.26 -8.48419 25 " " " " A 21 0 0 "LEU " " HB3" " " 1 0 1 C2 
    427 48 -21.8951 15.3648 -9.73105 25 " " " " A 21 0 0 "LEU " " HB2" " " 1 0 1 C2 
    428 48 -19.4872 15.3797 -10.7623 25 " " " " A 21 0 0 "LEU " " HG " " " 1 0 1 C2 
    429 48 -19.6562 17.5238 -11.7283 25 " " " " A 21 0 0 "LEU " HD11 " " 1 0 1 C2 
    430 48 -21.2073 16.6843 -11.4695 25 " " " " A 21 0 0 "LEU " HD12 " " 1 0 1 C2 
    431 48 -20.7486 17.9433 -10.3452 25 " " " " A 21 0 0 "LEU " HD13 " " 1 0 1 C2 
    432 48 -18.1032 15.9194 -8.77186 25 " " " " A 21 0 0 "LEU " HD21 " " 1 0 1 C2 
    433 48 -18.0073 17.3312 -9.85207 25 " " " " A 21 0 0 "LEU " HD22 " " 1 0 1 C2 
    434 48 -19.02 17.3758 -8.42767 25 " " " " A 21 0 0 "LEU " HD23 " " 1 0 1 C2 
    435 40 -22.55 13.4677 -6.93273 26 " " " " A 43 0 0 "GLY " " N  " " " 7 0 1 C2 
    436 14 -23.3255 12.9261 -5.83373 26 " " " " A 2 0 0 "GLY " " CA " " " 6 0 1 C2 
    437 14 -22.4807 12.0752 -4.97461 26 " " " " A 2 0 0 "GLY " " C  " " " 6 0 1 C2 
    438 23 -22.3492 12.1765 -3.75534 26 " " " " A 70 0 0 "GLY " " O  " " " 8 0 1 C2 
    439 48 -23.0322 13.3628 -7.81395 26 " " " " A 21 0 0 "GLY " " H  " " " 1 0 1 C2 
    440 48 -24.2089 12.4617 -6.27201 26 " " " " A 21 0 0 "GLY " " HA3" " " 1 0 1 C2 
    441 48 -23.6679 13.8454 -5.35863 26 " " " " A 21 0 0 "GLY " " HA2" " " 1 0 1 C2 
    442 40 -21.8459 11.1941 -5.70747 27 " " " " A 43 0 0 "GLY " " N  " " " 7 0 1 C2 
    443 14 -20.9295 10.1893 -5.2112 27 " " " " A 2 0 0 "GLY " " CA " " " 6 0 1 C2 
    444 14 -19.7189 10.7199 -4.54161 27 " " " " A 2 0 0 "GLY " " C  " " " 6 0 1 C2 
    445 23 -19.2767 10.2386 -3.45798 27 " " " " A 70 0 0 "GLY " " O  " " " 8 0 1 C2 
    446 48 -22.0906 11.2321 -6.68664 27 " " " " A 21 0 0 "GLY " " H  " " " 1 0 1 C2 
    447 48 -20.6765 9.44568 -5.96698 27 " " " " A 21 0 0 "GLY " " HA3" " " 1 0 1 C2 
    448 48 -21.4368 9.72263 -4.36679 27 " " " " A 21 0 0 "GLY " " HA2" " " 1 0 1 C2 
    449 40 -19.2485 11.8087 -5.09055 28 " " " " A 43 0 0 "GLY " " N  " " " 7 0 1 C2 
    450 14 -18.2808 12.7432 -4.57826 28 " " " " A 2 0 0 "GLY " " CA " " " 6 0 1 C2 
    451 14 -18.5312 13.2716 -3.16305 28 " " " " A 2 0 0 "GLY " " C  " " " 6 0 1 C2 
    452 23 -17.8211 12.9327 -2.1698 28 " " " " A 70 0 0 "GLY " " O  " " " 8 0 1 C2 
    453 48 -19.5281 12.0371 -6.03381 28 " " " " A 21 0 0 "GLY " " H  " " " 1 0 1 C2 
    454 48 -18.2553 13.6455 -5.18925 28 " " " " A 21 0 0 "GLY " " HA3" " " 1 0 1 C2 
    455 48 -17.2691 12.3461 -4.66108 28 " " " " A 21 0 0 "GLY " " HA2" " " 1 0 1 C2 
    456 40 -19.5909 14.0926 -3.05086 29 " " " " A 43 0 0 "VAL " " N  " " " 7 0 1 C2 
    457 14 -19.9038 14.7623 -1.78814 29 " " " " A 2 0 0 "VAL " " CA " " " 6 0 1 C2 
    458 14 -20.5211 13.7175 -0.777542 29 " " " " A 2 0 0 "VAL " " C  " " " 6 0 1 C2 
    459 23 -20.4733 14.0174 0.423124 29 " " " " A 70 0 0 "VAL " " O  " " " 8 0 1 C2 
    460 14 -20.796 15.9768 -2.0484 29 " " " " A 2 0 0 "VAL " " CB " " " 6 0 1 C2 
    461 14 -20.1369 17.0867 -2.87868 29 " " " " A 2 0 0 "VAL " " CG1" " " 6 0 1 C2 
    462 14 -22.1279 15.4813 -2.6863 29 " " " " A 2 0 0 "VAL " " CG2" " " 6 0 1 C2 
    463 48 -20.1671 14.3857 -3.82688 29 " " " " A 21 0 0 "VAL " " H  " " " 1 0 1 C2 
    464 48 -18.9404 15.0781 -1.38785 29 " " " " A 21 0 0 "VAL " " HA " " " 1 0 1 C2 
    465 48 -20.9384 16.4211 -1.06332 29 " " " " A 21 0 0 "VAL " " HB " " " 1 0 1 C2 
    466 48 -20.7311 17.9964 -2.96469 29 " " " " A 21 0 0 "VAL " HG11 " " 1 0 1 C2 
    467 48 -19.205 17.4318 -2.43078 29 " " " " A 21 0 0 "VAL " HG12 " " 1 0 1 C2 
    468 48 -20.0052 16.6746 -3.87914 29 " " " " A 21 0 0 "VAL " HG13 " " 1 0 1 C2 
    469 48 -22.0229 14.9469 -3.63048 29 " " " " A 21 0 0 "VAL " HG21 " " 1 0 1 C2 
    470 48 -22.7465 14.8518 -2.0467 29 " " " " A 21 0 0 "VAL " HG22 " " 1 0 1 C2 
    471 48 -22.743 16.3678 -2.84095 29 " " " " A 21 0 0 "VAL " HG23 " " 1 0 1 C2 
    472 40 -21.0588 12.5342 -1.19426 30 " " " " A 43 0 0 "TYR " " N  " " " 7 0 1 C2 
    473 14 -21.3564 11.4384 -0.276002 30 " " " " A 2 0 0 "TYR " " CA " " " 6 0 1 C2 
    474 14 -20.0463 10.7971 0.254261 30 " " " " A 2 0 0 "TYR " " C  " " " 6 0 1 C2 
    475 23 -20.007 10.2134 1.35885 30 " " " " A 70 0 0 "TYR " " O  " " " 8 0 1 C2 
    476 14 -22.1546 10.3801 -1.13701 30 " " " " A 2 0 0 "TYR " " CB " " " 6 0 1 C2 
    477 14 -22.5338 9.02217 -0.379173 30 " " " " A 2 0 0 "TYR " " CG " " " 6 0 1 C2 
    478 14 -22.0727 7.76059 -0.929074 30 " " " " A 2 0 0 "TYR " " CD1" " " 6 0 1 C2 
    479 14 -23.4331 9.02017 0.689475 30 " " " " A 2 0 0 "TYR " " CD2" " " 6 0 1 C2 
    480 14 -22.4882 6.57314 -0.328832 30 " " " " A 2 0 0 "TYR " " CE1" " " 6 0 1 C2 
    481 14 -23.8708 7.75423 1.26255 30 " " " " A 2 0 0 "TYR " " CE2" " " 6 0 1 C2 
    482 14 -23.3438 6.59 0.740135 30 " " " " A 2 0 0 "TYR " " CZ " " " 6 0 1 C2 
    483 23 -23.85 5.47457 1.31074 30 " " " " A 70 0 0 "TYR " " OH " " " 8 0 1 C2 
    484 48 -21.1973 12.326 -2.17283 30 " " " " A 21 0 0 "TYR " " H  " " " 1 0 1 C2 
    485 48 -21.8408 11.8677 0.60102 30 " " " " A 21 0 0 "TYR " " HA " " " 1 0 1 C2 
    486 48 -21.4617 10.189 -1.95643 30 " " " " A 21 0 0 "TYR " " HB3" " " 1 0 1 C2 
    487 48 -23.0799 10.8707 -1.439 30 " " " " A 21 0 0 "TYR " " HB2" " " 1 0 1 C2 
    488 48 -21.3958 7.58848 -1.7528 30 " " " " A 21 0 0 "TYR " " HD1" " " 1 0 1 C2 
    489 48 -23.7258 9.97827 1.09296 30 " " " " A 21 0 0 "TYR " " HD2" " " 1 0 1 C2 
    490 48 -22.1292 5.60268 -0.638231 30 " " " " A 21 0 0 "TYR " " HE1" " " 1 0 1 C2 
    491 48 -24.3652 7.70813 2.22162 30 " " " " A 21 0 0 "TYR " " HE2" " " 1 0 1 C2 
    492 48 -23.2107 4.7786 1.31263 30 " " " " A 21 0 0 "TYR " " HH " " " 1 0 1 C2 
    493 40 -18.9032 10.9163 -0.436435 31 " " " " A 43 0 0 "GLY " " N  " " " 7 0 1 C2 
    494 14 -17.5515 10.5521 -0.102342 31 " " " " A 2 0 0 "GLY " " CA " " " 6 0 1 C2 
    495 14 -16.9087 11.254 1.07832 31 " " " " A 2 0 0 "GLY " " C  " " " 6 0 1 C2 
    496 23 -16.0656 10.7071 1.73145 31 " " " " A 70 0 0 "GLY " " O  " " " 8 0 1 C2 
    497 48 -18.9511 11.4303 -1.30453 31 " " " " A 21 0 0 "GLY " " H  " " " 1 0 1 C2 
    498 48 -16.8877 10.5412 -0.966846 31 " " " " A 21 0 0 "GLY " " HA3" " " 1 0 1 C2 
    499 48 -17.4669 9.50479 0.187711 31 " " " " A 21 0 0 "GLY " " HA2" " " 1 0 1 C2 
    500 40 -17.3557 12.4007 1.57085 32 " " " " A 43 0 0 "ILE " " N  " " " 7 0 1 C2 
    501 14 -16.7852 13.2338 2.63061 32 " " " " A 2 0 0 "ILE " " CA " " " 6 0 1 C2 
    502 14 -17.0502 12.5131 3.98568 32 " " " " A 2 0 0 "ILE " " C  " " " 6 0 1 C2 
    503 23 -16.3029 12.7084 4.92431 32 " " " " A 70 0 0 "ILE " " O  " " " 8 0 1 C2 
    504 14 -17.4516 14.6522 2.49698 32 " " " " A 2 0 0 "ILE " " CB " " " 6 0 1 C2 
    505 14 -17.1002 15.3944 1.24623 32 " " " " A 2 0 0 "ILE " " CG1" " " 6 0 1 C2 
    506 14 -17.1715 15.5764 3.74043 32 " " " " A 2 0 0 "ILE " " CG2" " " 6 0 1 C2 
    507 14 -17.6024 16.7621 0.908006 32 " " " " A 2 0 0 "ILE " " CD1" " " 6 0 1 C2 
    508 48 -18.0431 12.791 0.942223 32 " " " " A 21 0 0 "ILE " " H  " " " 1 0 1 C2 
    509 48 -15.6967 13.2731 2.58911 32 " " " " A 21 0 0 "ILE " " HA " " " 1 0 1 C2 
    510 48 -18.536 14.5441 2.52308 32 " " " " A 21 0 0 "ILE " " HB " " " 1 0 1 C2 
    511 48 -17.4988 14.8992 0.360812 32 " " " " A 21 0 0 "ILE " HG13 " " 1 0 1 C2 
    512 48 -16.0207 15.29 1.13712 32 " " " " A 21 0 0 "ILE " HG12 " " 1 0 1 C2 
    513 48 -17.467 15.0573 4.65221 32 " " " " A 21 0 0 "ILE " HG21 " " 1 0 1 C2 
    514 48 -16.132 15.8468 3.92629 32 " " " " A 21 0 0 "ILE " HG22 " " 1 0 1 C2 
    515 48 -17.7771 16.4826 3.73051 32 " " " " A 21 0 0 "ILE " HG23 " " 1 0 1 C2 
    516 48 -17.5618 17.0146 -0.15155 32 " " " " A 21 0 0 "ILE " HD11 " " 1 0 1 C2 
    517 48 -18.6613 16.7959 1.16418 32 " " " " A 21 0 0 "ILE " HD12 " " 1 0 1 C2 
    518 48 -17.0921 17.5432 1.47152 32 " " " " A 21 0 0 "ILE " HD13 " " 1 0 1 C2 
    519 40 -17.9655 11.5103 4.05222 33 " " " " A 43 0 0 "SER " " N  " " " 7 0 1 C2 
    520 14 -18.2641 10.6352 5.13552 33 " " " " A 2 0 0 "SER " " CA " " " 6 0 1 C2 
    521 14 -17.2386 9.57083 5.25656 33 " " " " A 2 0 0 "SER " " C  " " " 6 0 1 C2 
    522 23 -17.5462 8.65877 6.07242 33 " " " " A 70 0 0 "SER " " O  " " " 8 0 1 C2 
    523 14 -19.6924 10.0256 5.1347 33 " " " " A 2 0 0 "SER " " CB " " " 6 0 1 C2 
    524 23 -19.9662 9.24885 3.9497 33 " " " " A 70 0 0 "SER " " OG " " " 8 0 1 C2 
    525 48 -18.4026 11.3271 3.16034 33 " " " " A 21 0 0 "SER " " H  " " " 1 0 1 C2 
    526 48 -18.2093 11.2618 6.02576 33 " " " " A 21 0 0 "SER " " HA " " " 1 0 1 C2 
    527 48 -20.442 10.8159 5.09567 33 " " " " A 21 0 0 "SER " " HB3" " " 1 0 1 C2 
    528 48 -19.9214 9.33993 5.95047 33 " " " " A 21 0 0 "SER " " HB2" " " 1 0 1 C2 
    529 48 -20.1296 9.78827 3.19117 33 " " " " A 21 0 0 "SER " " HG " " " 1 0 1 C2 
    530 40 -16.0502 9.67058 4.65398 34 " " " " A 43 0 0 "LEU " " N  " " " 7 0 1 C2 
    531 14 -14.8069 8.82971 4.89912 34 " " " " A 2 0 0 "LEU " " CA " " " 6 0 1 C2 
    532 14 -13.8649 9.65035 5.6978 34 " " " " A 2 0 0 "LEU " " C  " " " 6 0 1 C2 
    533 23 -12.7602 9.17455 6.06341 34 " " " " A 70 0 0 "LEU " " O  " " " 8 0 1 C2 
    534 14 -14.14 8.42201 3.61578 34 " " " " A 2 0 0 "LEU " " CB " " " 6 0 1 C2 
    535 14 -15.0318 7.50831 2.67868 34 " " " " A 2 0 0 "LEU " " CG " " " 6 0 1 C2 
    536 14 -14.6182 7.4993 1.21704 34 " " " " A 2 0 0 "LEU " " CD1" " " 6 0 1 C2 
    537 14 -15.0825 6.00366 3.21279 34 " " " " A 2 0 0 "LEU " " CD2" " " 6 0 1 C2 
    538 48 -15.8384 10.4758 4.08232 34 " " " " A 21 0 0 "LEU " " H  " " " 1 0 1 C2 
    539 48 -15.068 7.92227 5.44363 34 " " " " A 21 0 0 "LEU " " HA " " " 1 0 1 C2 
    540 48 -13.2115 7.88595 3.81224 34 " " " " A 21 0 0 "LEU " " HB3" " " 1 0 1 C2 
    541 48 -13.8392 9.32077 3.07741 34 " " " " A 21 0 0 "LEU " " HB2" " " 1 0 1 C2 
    542 48 -16.0502 7.87186 2.81638 34 " " " " A 21 0 0 "LEU " " HG " " " 1 0 1 C2 
    543 48 -14.7571 8.4503 0.702824 34 " " " " A 21 0 0 "LEU " HD11 " " 1 0 1 C2 
    544 48 -13.5547 7.3258 1.05326 34 " " " " A 21 0 0 "LEU " HD12 " " 1 0 1 C2 
    545 48 -15.1754 6.85667 0.535377 34 " " " " A 21 0 0 "LEU " HD13 " " 1 0 1 C2 
    546 48 -15.2827 5.22807 2.47354 34 " " " " A 21 0 0 "LEU " HD21 " " 1 0 1 C2 
    547 48 -14.2565 5.69582 3.85398 34 " " " " A 21 0 0 "LEU " HD22 " " 1 0 1 C2 
    548 48 -15.9389 5.90356 3.87964 34 " " " " A 21 0 0 "LEU " HD23 " " 1 0 1 C2 
    549 40 -14.1931 10.9265 5.83477 35 " " " " A 43 0 0 "GLY " " N  " " " 7 0 1 C2 
    550 14 -13.5371 11.833 6.73933 35 " " " " A 2 0 0 "GLY " " CA " " " 6 0 1 C2 
    551 14 -13.9293 11.3796 8.21176 35 " " " " A 2 0 0 "GLY " " C  " " " 6 0 1 C2 
    552 23 -15.0555 11.3152 8.65539 35 " " " " A 70 0 0 "GLY " " O  " " " 8 0 1 C2 
    553 48 -15.1157 11.2517 5.58362 35 " " " " A 21 0 0 "GLY " " H  " " " 1 0 1 C2 
    554 48 -13.9511 12.7896 6.42036 35 " " " " A 21 0 0 "GLY " " HA3" " " 1 0 1 C2 
    555 48 -12.4739 11.89 6.50603 35 " " " " A 21 0 0 "GLY " " HA2" " " 1 0 1 C2 
    556 40 -12.91 10.9934 8.94961 36 " " " " A 43 0 0 "ASN " " N  " " " 7 0 1 C2 
    557 14 -12.9762 10.6304 10.4103 36 " " " " A 2 0 0 "ASN " " CA " " " 6 0 1 C2 
    558 14 -13.2194 9.1553 10.6479 36 " " " " A 2 0 0 "ASN " " C  " " " 6 0 1 C2 
    559 23 -13.8114 8.77342 11.6002 36 " " " " A 70 0 0 "ASN " " O  " " " 8 0 1 C2 
    560 14 -13.9793 11.5175 11.1965 36 " " " " A 2 0 0 "ASN " " CB " " " 6 0 1 C2 
    561 14 -13.58 11.6626 12.6991 36 " " " " A 2 0 0 "ASN " " CG " " " 6 0 1 C2 
    562 23 -12.5342 12.2852 13.0086 36 " " " " A 70 0 0 "ASN " " OD1" " " 8 0 1 C2 
    563 40 -14.4 11.3338 13.6401 36 " " " " A 43 0 0 "ASN " " ND2" " " 7 0 1 C2 
    564 48 -11.9837 11.2643 8.65171 36 " " " " A 21 0 0 "ASN " " H  " " " 1 0 1 C2 
    565 48 -11.923 10.7873 10.6432 36 " " " " A 21 0 0 "ASN " " HA " " " 1 0 1 C2 
    566 48 -14.9521 11.0263 11.1727 36 " " " " A 21 0 0 "ASN " " HB3" " " 1 0 1 C2 
    567 48 -14.1245 12.5005 10.7485 36 " " " " A 21 0 0 "ASN " " HB2" " " 1 0 1 C2 
    568 48 -14.0054 11.3876 14.5683 36 " " " " A 21 0 0 "ASN " HD22 " " 1 0 1 C2 
    569 48 -15.3251 10.9647 13.4727 36 " " " " A 21 0 0 "ASN " HD21 " " 1 0 1 C2 
    570 40 -12.7822 8.26866 9.70474 37 " " " " A 43 0 0 "HIS " " N  " " " 7 0 1 C2 
    571 14 -12.8644 6.79401 9.75534 37 " " " " A 2 0 0 "HIS " " CA " " " 6 0 1 C2 
    572 14 -11.608 6.25221 10.5501 37 " " " " A 2 0 0 "HIS " " C  " " " 6 0 1 C2 
    573 23 -11.0075 5.30514 10.1319 37 " " " " A 70 0 0 "HIS " " O  " " " 8 0 1 C2 
    574 14 -12.8187 6.29992 8.26183 37 " " " " A 2 0 0 "HIS " " CB " " " 6 0 1 C2 
    575 14 -13.2953 4.87959 8.02374 37 " " " " A 2 0 0 "HIS " " CG " " " 6 0 1 C2 
    576 40 -14.6383 4.64878 8.15852 37 " " " " A 43 0 0 "HIS " " ND1" " " 7 0 1 C2 
    577 14 -12.703 3.66342 7.86534 37 " " " " A 2 0 0 "HIS " " CD2" " " 6 0 1 C2 
    578 14 -14.8222 3.30894 7.9482 37 " " " " A 2 0 0 "HIS " " CE1" " " 6 0 1 C2 
    579 40 -13.6806 2.64447 7.66533 37 " " " " A 43 0 0 "HIS " " NE2" " " 7 0 1 C2 
    580 48 -12.183 8.56371 8.94712 37 " " " " A 21 0 0 "HIS " " H  " " " 1 0 1 C2 
    581 48 -13.8336 6.56681 10.1995 37 " " " " A 21 0 0 "HIS " " HA " " " 1 0 1 C2 
    582 48 -11.8155 6.54968 7.9164 37 " " " " A 21 0 0 "HIS " " HB3" " " 1 0 1 C2 
    583 48 -13.4934 6.90973 7.66106 37 " " " " A 21 0 0 "HIS " " HB2" " " 1 0 1 C2 
    584 48 -15.3605 5.35195 8.09377 37 " " " " A 21 0 0 "HIS " " HD1" " " 1 0 1 C2 
    585 48 -11.6604 3.3831 7.89124 37 " " " " A 21 0 0 "HIS " " HD2" " " 1 0 1 C2 
    586 48 -15.8269 2.91573 7.89797 37 " " " " A 21 0 0 "HIS " " HE1" " " 1 0 1 C2 
    587 40 -11.2522 6.89055 11.6552 38 " " " " A 43 0 0 "VAL " " N  " " " 7 0 1 C2 
    588 14 -10.3107 6.50904 12.6829 38 " " " " A 2 0 0 "VAL " " CA " " " 6 0 1 C2 
    589 14 -10.6244 5.09778 13.2824 38 " " " " A 2 0 0 "VAL " " C  " " " 6 0 1 C2 
    590 23 -11.766 4.85771 13.5322 38 " " " " A 70 0 0 "VAL " " O  " " " 8 0 1 C2 
    591 14 -10.1609 7.67804 13.7069 38 " " " " A 2 0 0 "VAL " " CB " " " 6 0 1 C2 
    592 14 -9.53608 9.00247 13.1735 38 " " " " A 2 0 0 "VAL " " CG1" " " 6 0 1 C2 
    593 14 -11.5063 8.0007 14.3653 38 " " " " A 2 0 0 "VAL " " CG2" " " 6 0 1 C2 
    594 48 -11.6647 7.79714 11.8226 38 " " " " A 21 0 0 "VAL " " H  " " " 1 0 1 C2 
    595 48 -9.29459 6.51574 12.2884 38 " " " " A 21 0 0 "VAL " " HA " " " 1 0 1 C2 
    596 48 -9.43864 7.19175 14.3626 38 " " " " A 21 0 0 "VAL " " HB " " " 1 0 1 C2 
    597 48 -8.83865 8.68787 12.3972 38 " " " " A 21 0 0 "VAL " HG11 " " 1 0 1 C2 
    598 48 -10.2553 9.6388 12.6579 38 " " " " A 21 0 0 "VAL " HG12 " " 1 0 1 C2 
    599 48 -9.0939 9.60144 13.9696 38 " " " " A 21 0 0 "VAL " HG13 " " 1 0 1 C2 
    600 48 -11.9675 7.16903 14.8979 38 " " " " A 21 0 0 "VAL " HG21 " " 1 0 1 C2 
    601 48 -11.3361 8.80669 15.0791 38 " " " " A 21 0 0 "VAL " HG22 " " 1 0 1 C2 
    602 48 -12.1254 8.31005 13.5232 38 " " " " A 21 0 0 "VAL " HG23 " " 1 0 1 C2 
    603 40 -9.62794 4.18333 13.4301 39 " " " " A 43 0 0 "THR " " N  " " " 7 0 1 C2 
    604 14 -9.69335 2.82339 13.7723 39 " " " " A 2 0 0 "THR " " CA " " " 6 0 1 C2 
    605 14 -8.22942 2.28797 14.0019 39 " " " " A 2 0 0 "THR " " C  " " " 6 0 1 C2 
    606 23 -7.25074 2.96856 13.6323 39 " " " " A 70 0 0 "THR " " O  " " " 8 0 1 C2 
    607 14 -10.6776 2.0454 12.8233 39 " " " " A 2 0 0 "THR " " CB " " " 6 0 1 C2 
    608 23 -10.8083 0.641716 13.081 39 " " " " A 70 0 0 "THR " " OG1" " " 8 0 1 C2 
    609 14 -10.3284 2.13871 11.3504 39 " " " " A 2 0 0 "THR " " CG2" " " 6 0 1 C2 
    610 48 -8.6909 4.50343 13.2311 39 " " " " A 21 0 0 "THR " " H  " " " 1 0 1 C2 
    611 48 -10.1474 2.69849 14.7553 39 " " " " A 21 0 0 "THR " " HA " " " 1 0 1 C2 
    612 48 -11.699 2.39223 12.9803 39 " " " " A 21 0 0 "THR " " HB " " " 1 0 1 C2 
    613 48 -10.7617 0.543625 14.0197 39 " " " " A 21 0 0 "THR " " HG1" " " 1 0 1 C2 
    614 48 -11.2827 2.13076 10.8238 39 " " " " A 21 0 0 "THR " HG21 " " 1 0 1 C2 
    615 48 -9.9628 3.08542 10.9527 39 " " " " A 21 0 0 "THR " HG22 " " 1 0 1 C2 
    616 48 -9.72863 1.30819 10.9782 39 " " " " A 21 0 0 "THR " HG23 " " 1 0 1 C2 
    617 40 -8.08981 1.18617 14.7724 40 " " " " A 43 0 0 "GLN " " N  " " " 7 0 1 C2 
    618 14 -6.80462 0.79591 15.3088 40 " " " " A 2 0 0 "GLN " " CA " " " 6 0 1 C2 
    619 14 -6.77844 -0.716082 15.5443 40 " " " " A 2 0 0 "GLN " " C  " " " 6 0 1 C2 
    620 23 -6.27636 -1.20319 16.566 40 " " " " A 70 0 0 "GLN " " O  " " " 8 0 1 C2 
    621 14 -6.31541 1.59699 16.5519 40 " " " " A 2 0 0 "GLN " " CB " " " 6 0 1 C2 
    622 14 -7.17562 1.59006 17.7801 40 " " " " A 2 0 0 "GLN " " CG " " " 6 0 1 C2 
    623 14 -6.75949 2.45371 18.9774 40 " " " " A 2 0 0 "GLN " " CD " " " 6 0 1 C2 
    624 23 -5.59146 2.51524 19.2762 40 " " " " A 70 0 0 "GLN " " OE1" " " 8 0 1 C2 
    625 40 -7.67001 3.0725 19.7521 40 " " " " A 43 0 0 "GLN " " NE2" " " 7 0 1 C2 
    626 48 -8.93084 0.753214 15.1264 40 " " " " A 21 0 0 "GLN " " H  " " " 1 0 1 C2 
    627 48 -6.10694 0.880037 14.4755 40 " " " " A 21 0 0 "GLN " " HA " " " 1 0 1 C2 
    628 48 -6.12648 2.64686 16.3279 40 " " " " A 21 0 0 "GLN " " HB3" " " 1 0 1 C2 
    629 48 -5.29869 1.24919 16.7347 40 " " " " A 21 0 0 "GLN " " HB2" " " 1 0 1 C2 
    630 48 -7.24721 0.572645 18.1646 40 " " " " A 21 0 0 "GLN " " HG3" " " 1 0 1 C2 
    631 48 -8.21824 1.86753 17.6249 40 " " " " A 21 0 0 "GLN " " HG2" " " 1 0 1 C2 
    632 48 -7.31647 3.72114 20.4408 40 " " " " A 21 0 0 "GLN " HE22 " " 1 0 1 C2 
    633 48 -8.6567 3.01638 19.5438 40 " " " " A 21 0 0 "GLN " HE21 " " 1 0 1 C2 
    634 40 -7.36426 -1.51474 14.6515 41 " " " " A 43 0 0 "SER " " N  " " " 7 0 1 C2 
    635 14 -7.66729 -2.98302 14.7864 41 " " " " A 2 0 0 "SER " " CA " " " 6 0 1 C2 
    636 14 -7.19435 -3.85253 13.6288 41 " " " " A 2 0 0 "SER " " C  " " " 6 0 1 C2 
    637 23 -6.97986 -3.24877 12.5686 41 " " " " A 70 0 0 "SER " " O  " " " 8 0 1 C2 
    638 14 -9.10957 -3.20132 15.2273 41 " " " " A 2 0 0 "SER " " CB " " " 6 0 1 C2 
    639 23 -9.9496 -2.66301 14.3186 41 " " " " A 70 0 0 "SER " " OG " " " 8 0 1 C2 
    640 48 -7.58144 -1.09476 13.759 41 " " " " A 21 0 0 "SER " " H  " " " 1 0 1 C2 
    641 48 -7.07347 -3.15901 15.6834 41 " " " " A 21 0 0 "SER " " HA " " " 1 0 1 C2 
    642 48 -9.21956 -2.85396 16.2546 41 " " " " A 21 0 0 "SER " " HB3" " " 1 0 1 C2 
    643 48 -9.35134 -4.25933 15.3287 41 " " " " A 21 0 0 "SER " " HB2" " " 1 0 1 C2 
    644 48 -9.79239 -1.74731 14.4912 41 " " " " A 21 0 0 "SER " " HG " " " 1 0 1 C2 
    645 40 -7.1008 -5.14152 13.7951 42 " " " " A 43 0 0 "GLY " " N  " " " 7 0 1 C2 
    646 14 -6.83067 -6.01855 12.6859 42 " " " " A 2 0 0 "GLY " " CA " " " 6 0 1 C2 
    647 14 -5.49459 -6.0454 11.9991 42 " " " " A 2 0 0 "GLY " " C  " " " 6 0 1 C2 
    648 23 -5.42219 -6.58421 10.9431 42 " " " " A 70 0 0 "GLY " " O  " " " 8 0 1 C2 
    649 48 -7.52022 -5.5706 14.6076 42 " " " " A 21 0 0 "GLY " " H  " " " 1 0 1 C2 
    650 48 -7.59392 -5.86703 11.9226 42 " " " " A 21 0 0 "GLY " " HA3" " " 1 0 1 C2 
    651 48 -7.07764 -6.97845 13.1394 42 " " " " A 21 0 0 "GLY " " HA2" " " 1 0 1 C2 
    652 40 -4.46706 -5.38581 12.585 43 " " " " A 43 0 0 "PHE " " N  " " " 7 0 1 C2 
    653 14 -3.11063 -5.45202 12.1315 43 " " " " A 2 0 0 "PHE " " CA " " " 6 0 1 C2 
    654 14 -2.41973 -6.80991 12.2374 43 " " " " A 2 0 0 "PHE " " C  " " " 6 0 1 C2 
    655 23 -1.4853 -7.04643 11.5305 43 " " " " A 70 0 0 "PHE " " O  " " " 8 0 1 C2 
    656 14 -2.3488 -4.411 12.9079 43 " " " " A 2 0 0 "PHE " " CB " " " 6 0 1 C2 
    657 14 -2.78339 -2.9774 12.8872 43 " " " " A 2 0 0 "PHE " " CG " " " 6 0 1 C2 
    658 14 -2.3272 -2.18538 14.0287 43 " " " " A 2 0 0 "PHE " " CD1" " " 6 0 1 C2 
    659 14 -3.72629 -2.34903 12.0264 43 " " " " A 2 0 0 "PHE " " CD2" " " 6 0 1 C2 
    660 14 -2.73322 -0.811441 14.1954 43 " " " " A 2 0 0 "PHE " " CE1" " " 6 0 1 C2 
    661 14 -4.18689 -1.03454 12.2213 43 " " " " A 2 0 0 "PHE " " CE2" " " 6 0 1 C2 
    662 14 -3.6544 -0.265749 13.2509 43 " " " " A 2 0 0 "PHE " " CZ " " " 6 0 1 C2 
    663 48 -4.66816 -5.03815 13.5118 43 " " " " A 21 0 0 "PHE " " H  " " " 1 0 1 C2 
    664 48 -3.13839 -5.09622 11.1016 43 " " " " A 21 0 0 "PHE " " HA " " " 1 0 1 C2 
    665 48 -1.29658 -4.28434 12.6532 43 " " " " A 21 0 0 "PHE " " HB3" " " 1 0 1 C2 
    666 48 -2.17287 -4.80455 13.9091 43 " " " " A 21 0 0 "PHE " " HB2" " " 1 0 1 C2 
    667 48 -1.68125 -2.52446 14.8251 43 " " " " A 21 0 0 "PHE " " HD1" " " 1 0 1 C2 
    668 48 -4.2856 -2.87987 11.2702 43 " " " " A 21 0 0 "PHE " " HD2" " " 1 0 1 C2 
    669 48 -2.37794 -0.176706 14.9937 43 " " " " A 21 0 0 "PHE " " HE1" " " 1 0 1 C2 
    670 48 -4.94582 -0.623182 11.5723 43 " " " " A 21 0 0 "PHE " " HE2" " " 1 0 1 C2 
    671 48 -3.96688 0.763456 13.3483 43 " " " " A 21 0 0 "PHE " " HZ " " " 1 0 1 C2 
    672 40 -2.95784 -7.64096 13.0951 44 " " " " A 43 0 0 "TYR " " N  " " " 7 0 1 C2 
    673 14 -2.56198 -8.99084 13.492 44 " " " " A 2 0 0 "TYR " " CA " " " 6 0 1 C2 
    674 14 -3.67053 -10.0428 13.6084 44 " " " " A 2 0 0 "TYR " " C  " " " 6 0 1 C2 
    675 23 -4.71627 -9.75925 14.1732 44 " " " " A 70 0 0 "TYR " " O  " " " 8 0 1 C2 
    676 14 -1.62125 -8.90343 14.7181 44 " " " " A 2 0 0 "TYR " " CB " " " 6 0 1 C2 
    677 14 -2.02001 -7.94367 15.889 44 " " " " A 2 0 0 "TYR " " CG " " " 6 0 1 C2 
    678 14 -1.33454 -6.70053 15.956 44 " " " " A 2 0 0 "TYR " " CD1" " " 6 0 1 C2 
    679 14 -2.98012 -8.35783 16.8761 44 " " " " A 2 0 0 "TYR " " CD2" " " 6 0 1 C2 
    680 14 -1.51786 -5.96131 17.1612 44 " " " " A 2 0 0 "TYR " " CE1" " " 6 0 1 C2 
    681 14 -3.14671 -7.63747 18.0612 44 " " " " A 2 0 0 "TYR " " CE2" " " 6 0 1 C2 
    682 14 -2.37378 -6.3979 18.1679 44 " " " " A 2 0 0 "TYR " " CZ " " " 6 0 1 C2 
    683 23 -2.62041 -5.73665 19.3605 44 " " " " A 70 0 0 "TYR " " OH " " " 8 0 1 C2 
    684 48 -3.80436 -7.40054 13.5908 44 " " " " A 21 0 0 "TYR " " H  " " " 1 0 1 C2 
    685 48 -1.98366 -9.38881 12.6582 44 " " " " A 21 0 0 "TYR " " HA " " " 1 0 1 C2 
    686 48 -0.683216 -8.49124 14.3462 44 " " " " A 21 0 0 "TYR " " HB3" " " 1 0 1 C2 
    687 48 -1.45279 -9.89511 15.1379 44 " " " " A 21 0 0 "TYR " " HB2" " " 1 0 1 C2 
    688 48 -0.520771 -6.50735 15.2727 44 " " " " A 21 0 0 "TYR " " HD1" " " 1 0 1 C2 
    689 48 -3.45562 -9.32632 16.9244 44 " " " " A 21 0 0 "TYR " " HD2" " " 1 0 1 C2 
    690 48 -0.960331 -5.0376 17.2094 44 " " " " A 21 0 0 "TYR " " HE1" " " 1 0 1 C2 
    691 48 -3.80368 -7.89871 18.8776 44 " " " " A 21 0 0 "TYR " " HE2" " " 1 0 1 C2 
    692 48 -2.18395 -4.9024 19.2796 44 " " " " A 21 0 0 "TYR " " HH " " " 1 0 1 C2 
    693 40 -3.54337 -11.1867 12.9167 45 " " " " A 43 0 0 "ASP " " N  " " " 7 0 1 C2 
    694 14 -4.49157 -12.1923 12.5336 45 " " " " A 2 0 0 "ASP " " CA " " " 6 0 1 C2 
    695 14 -4.37335 -13.3369 13.5349 45 " " " " A 2 0 0 "ASP " " C  " " " 6 0 1 C2 
    696 23 -3.34286 -13.7988 13.8504 45 " " " " A 70 0 0 "ASP " " O  " " " 8 0 1 C2 
    697 14 -4.20171 -12.6955 11.1088 45 " " " " A 2 0 0 "ASP " " CB " " " 6 0 1 C2 
    698 14 -2.98922 -13.6189 10.756 45 " " " " A 2 0 0 "ASP " " CG " " " 6 0 1 C2 
    699 23 -3.22194 -14.7183 10.2796 45 " " " " A 70 0 0 "ASP " " OD1" " " 8 0 1 C2 
    700 23 -1.8402 -13.1694 11.0003 45 " " " " A 70 0 0 "ASP " " OD2" " " 8 0 1 C2 
    701 48 -2.59575 -11.437 12.6729 45 " " " " A 21 0 0 "ASP " " H  " " " 1 0 1 C2 
    702 48 -5.47927 -11.7469 12.6526 45 " " " " A 21 0 0 "ASP " " HA " " " 1 0 1 C2 
    703 48 -4.20116 -11.8441 10.4282 45 " " " " A 21 0 0 "ASP " " HB3" " " 1 0 1 C2 
    704 48 -5.08073 -13.2241 10.7401 45 " " " " A 21 0 0 "ASP " " HB2" " " 1 0 1 C2 
    705 40 -5.48482 -13.859 13.8991 46 " " " " A 43 0 0 "GLU " " N  " " " 7 0 1 C2 
    706 14 -5.69661 -15.0703 14.7512 46 " " " " A 2 0 0 "GLU " " CA " " " 6 0 1 C2 
    707 14 -5.10026 -16.3407 14.2076 46 " " " " A 2 0 0 "GLU " " C  " " " 6 0 1 C2 
    708 23 -5.06807 -17.3855 14.8807 46 " " " " A 70 0 0 "GLU " " O  " " " 8 0 1 C2 
    709 14 -7.20737 -15.2555 15.12 46 " " " " A 2 0 0 "GLU " " CB " " " 6 0 1 C2 
    710 14 -7.94894 -13.9808 15.5948 46 " " " " A 2 0 0 "GLU " " CG " " " 6 0 1 C2 
    711 14 -8.54094 -13.2173 14.4169 46 " " " " A 2 0 0 "GLU " " CD " " " 6 0 1 C2 
    712 23 -9.67161 -12.6865 14.5717 46 " " " " A 70 0 0 "GLU " " OE1" " " 8 0 1 C2 
    713 23 -7.7734 -12.9346 13.4458 46 " " " " A 70 0 0 "GLU " " OE2" " " 8 0 1 C2 
    714 48 -6.25431 -13.2545 13.6489 46 " " " " A 21 0 0 "GLU " " H  " " " 1 0 1 C2 
    715 48 -5.13462 -15.0569 15.6851 46 " " " " A 21 0 0 "GLU " " HA " " " 1 0 1 C2 
    716 48 -7.25486 -15.9237 15.9798 46 " " " " A 21 0 0 "GLU " " HB3" " " 1 0 1 C2 
    717 48 -7.68875 -15.9478 14.4292 46 " " " " A 21 0 0 "GLU " " HB2" " " 1 0 1 C2 
    718 48 -7.21844 -13.344 16.0937 46 " " " " A 21 0 0 "GLU " " HG3" " " 1 0 1 C2 
    719 48 -8.75991 -14.1916 16.2919 46 " " " " A 21 0 0 "GLU " " HG2" " " 1 0 1 C2 
    720 40 -4.67382 -16.3319 12.9386 47 " " " " A 43 0 0 "GLY " " N  " " " 7 0 1 C2 
    721 14 -3.9345 -17.4707 12.3395 47 " " " " A 2 0 0 "GLY " " CA " " " 6 0 1 C2 
    722 14 -2.51056 -17.4496 12.7732 47 " " " " A 2 0 0 "GLY " " C  " " " 6 0 1 C2 
    723 23 -1.95 -18.5449 12.7659 47 " " " " A 70 0 0 "GLY " " O  " " " 8 0 1 C2 
    724 48 -4.84808 -15.4245 12.5308 47 " " " " A 21 0 0 "GLY " " H  " " " 1 0 1 C2 
    725 48 -3.93061 -17.2687 11.2684 47 " " " " A 21 0 0 "GLY " " HA3" " " 1 0 1 C2 
    726 48 -4.41527 -18.4473 12.3966 47 " " " " A 21 0 0 "GLY " " HA2" " " 1 0 1 C2 
    727 40 -2.01637 -16.3878 13.3581 48 " " " " A 43 0 0 "SER " " N  " " " 7 0 1 C2 
    728 14 -0.637245 -16.3187 13.912 48 " " " " A 2 0 0 "SER " " CA " " " 6 0 1 C2 
    729 14 -0.764583 -16.6883 15.3873 48 " " " " A 2 0 0 "SER " " C  " " " 6 0 1 C2 
    730 23 -1.40471 -16.023 16.1557 48 " " " " A 70 0 0 "SER " " O  " " " 8 0 1 C2 
    731 14 -0.216533 -14.8468 13.8034 48 " " " " A 2 0 0 "SER " " CB " " " 6 0 1 C2 
    732 23 -0.139423 -14.4288 12.43 48 " " " " A 70 0 0 "SER " " OG " " " 8 0 1 C2 
    733 48 -2.61695 -15.6015 13.5608 48 " " " " A 21 0 0 "SER " " H  " " " 1 0 1 C2 
    734 48 -0.0109363 -17.0148 13.3541 48 " " " " A 21 0 0 "SER " " HA " " " 1 0 1 C2 
    735 48 0.770031 -14.7464 14.2559 48 " " " " A 21 0 0 "SER " " HB3" " " 1 0 1 C2 
    736 48 -0.823936 -14.1656 14.3994 48 " " " " A 21 0 0 "SER " " HB2" " " 1 0 1 C2 
    737 48 -1.00981 -14.1486 12.1914 48 " " " " A 21 0 0 "SER " " HG " " " 1 0 1 C2 
    738 40 -0.122875 -17.7438 15.748 49 " " " " A 43 0 0 "GLN " " N  " " " 7 0 1 C2 
    739 14 -0.246143 -18.3722 17.1073 49 " " " " A 2 0 0 "GLN " " CA " " " 6 0 1 C2 
    740 14 -0.0429264 -17.3649 18.2981 49 " " " " A 2 0 0 "GLN " " C  " " " 6 0 1 C2 
    741 23 -0.626667 -17.5279 19.3595 49 " " " " A 70 0 0 "GLN " " O  " " " 8 0 1 C2 
    742 14 0.732838 -19.6353 17.1868 49 " " " " A 2 0 0 "GLN " " CB " " " 6 0 1 C2 
    743 14 1.07818 -20.3148 18.5675 49 " " " " A 2 0 0 "GLN " " CG " " " 6 0 1 C2 
    744 14 -0.149311 -20.9348 19.2961 49 " " " " A 2 0 0 "GLN " " CD " " " 6 0 1 C2 
    745 23 -0.205947 -20.9707 20.5381 49 " " " " A 70 0 0 "GLN " " OE1" " " 8 0 1 C2 
    746 40 -1.09423 -21.3666 18.527 49 " " " " A 43 0 0 "GLN " " NE2" " " 7 0 1 C2 
    747 48 0.296883 -18.3548 15.0621 49 " " " " A 21 0 0 "GLN " " H  " " " 1 0 1 C2 
    748 48 -1.30556 -18.6171 17.1832 49 " " " " A 21 0 0 "GLN " " HA " " " 1 0 1 C2 
    749 48 1.66737 -19.1907 16.8446 49 " " " " A 21 0 0 "GLN " " HB3" " " 1 0 1 C2 
    750 48 0.331753 -20.3778 16.4969 49 " " " " A 21 0 0 "GLN " " HB2" " " 1 0 1 C2 
    751 48 1.6723 -19.707 19.2499 49 " " " " A 21 0 0 "GLN " " HG3" " " 1 0 1 C2 
    752 48 1.66701 -21.2215 18.4292 49 " " " " A 21 0 0 "GLN " " HG2" " " 1 0 1 C2 
    753 48 -1.92541 -21.7125 18.9848 49 " " " " A 21 0 0 "GLN " HE22 " " 1 0 1 C2 
    754 48 -1.12955 -21.086 17.5574 49 " " " " A 21 0 0 "GLN " HE21 " " 1 0 1 C2 
    755 40 0.815377 -16.394 18.207 50 " " " " A 43 0 0 "SER " " N  " " " 7 0 1 C2 
    756 14 1.05086 -15.4081 19.228 50 " " " " A 2 0 0 "SER " " CA " " " 6 0 1 C2 
    757 14 -0.160564 -14.5234 19.523 50 " " " " A 2 0 0 "SER " " C  " " " 6 0 1 C2 
    758 23 -0.289245 -14.1299 20.6868 50 " " " " A 70 0 0 "SER " " O  " " " 8 0 1 C2 
    759 14 2.22627 -14.6146 18.7569 50 " " " " A 2 0 0 "SER " " CB " " " 6 0 1 C2 
    760 23 2.21249 -14.2174 17.458 50 " " " " A 70 0 0 "SER " " OG " " " 8 0 1 C2 
    761 48 1.5038 -16.3154 17.4722 50 " " " " A 21 0 0 "SER " " H  " " " 1 0 1 C2 
    762 48 1.30256 -15.9941 20.1119 50 " " " " A 21 0 0 "SER " " HA " " " 1 0 1 C2 
    763 48 3.18088 -15.1112 18.9308 50 " " " " A 21 0 0 "SER " " HB3" " " 1 0 1 C2 
    764 48 2.35706 -13.7225 19.3693 50 " " " " A 21 0 0 "SER " " HB2" " " 1 0 1 C2 
    765 48 2.36116 -14.922 16.8461 50 " " " " A 21 0 0 "SER " " HG " " " 1 0 1 C2 
    766 40 -1.06827 -14.3074 18.5682 51 " " " " A 43 0 0 "VAL " " N  " " " 7 0 1 C2 
    767 14 -2.41936 -13.7599 18.6734 51 " " " " A 2 0 0 "VAL " " CA " " " 6 0 1 C2 
    768 14 -3.35972 -14.7115 19.3789 51 " " " " A 2 0 0 "VAL " " C  " " " 6 0 1 C2 
    769 23 -4.05403 -14.3409 20.3405 51 " " " " A 70 0 0 "VAL " " O  " " " 8 0 1 C2 
    770 14 -2.85778 -13.3026 17.2724 51 " " " " A 2 0 0 "VAL " " CB " " " 6 0 1 C2 
    771 14 -4.2012 -12.5294 17.398 51 " " " " A 2 0 0 "VAL " " CG1" " " 6 0 1 C2 
    772 14 -1.74768 -12.4467 16.5765 51 " " " " A 2 0 0 "VAL " " CG2" " " 6 0 1 C2 
    773 48 -0.707729 -14.4227 17.6318 51 " " " " A 21 0 0 "VAL " " H  " " " 1 0 1 C2 
    774 48 -2.30003 -12.9157 19.3525 51 " " " " A 21 0 0 "VAL " " HA " " " 1 0 1 C2 
    775 48 -3.10087 -14.1619 16.6474 51 " " " " A 21 0 0 "VAL " " HB " " " 1 0 1 C2 
    776 48 -4.22861 -11.7769 16.6099 51 " " " " A 21 0 0 "VAL " HG11 " " 1 0 1 C2 
    777 48 -5.06051 -13.1991 17.3642 51 " " " " A 21 0 0 "VAL " HG12 " " 1 0 1 C2 
    778 48 -4.41839 -12.0438 18.3494 51 " " " " A 21 0 0 "VAL " HG13 " " 1 0 1 C2 
    779 48 -0.820873 -13.0145 16.4948 51 " " " " A 21 0 0 "VAL " HG21 " " 1 0 1 C2 
    780 48 -2.04935 -12.1847 15.5624 51 " " " " A 21 0 0 "VAL " HG22 " " 1 0 1 C2 
    781 48 -1.47244 -11.4634 16.9579 51 " " " " A 21 0 0 "VAL " HG23 " " 1 0 1 C2 
    782 40 -3.50593 -15.9546 18.8685 52 " " " " A 43 0 0 "ALA " " N  " " " 7 0 1 C2 
    783 14 -4.21993 -17.1142 19.4376 52 " " " " A 2 0 0 "ALA " " CA " " " 6 0 1 C2 
    784 14 -3.92868 -17.3913 20.8982 52 " " " " A 2 0 0 "ALA " " C  " " " 6 0 1 C2 
    785 23 -4.8172 -17.8937 21.5514 52 " " " " A 70 0 0 "ALA " " O  " " " 8 0 1 C2 
    786 14 -3.83697 -18.4189 18.6545 52 " " " " A 2 0 0 "ALA " " CB " " " 6 0 1 C2 
    787 48 -2.96876 -16.0325 18.0168 52 " " " " A 21 0 0 "ALA " " H  " " " 1 0 1 C2 
    788 48 -5.27853 -16.9175 19.268 52 " " " " A 21 0 0 "ALA " " HA " " " 1 0 1 C2 
    789 48 -2.82693 -18.8001 18.8049 52 " " " " A 21 0 0 "ALA " " HB1" " " 1 0 1 C2 
    790 48 -4.38599 -19.2897 19.0128 52 " " " " A 21 0 0 "ALA " " HB2" " " 1 0 1 C2 
    791 48 -4.07529 -18.279 17.6001 52 " " " " A 21 0 0 "ALA " " HB3" " " 1 0 1 C2 
    792 40 -2.71469 -17.0672 21.4133 53 " " " " A 43 0 0 "ALA " " N  " " " 7 0 1 C2 
    793 14 -2.39532 -17.1507 22.7791 53 " " " " A 2 0 0 "ALA " " CA " " " 6 0 1 C2 
    794 14 -2.95204 -15.958 23.5432 53 " " " " A 2 0 0 "ALA " " C  " " " 6 0 1 C2 
    795 23 -3.52055 -16.1486 24.605 53 " " " " A 70 0 0 "ALA " " O  " " " 8 0 1 C2 
    796 14 -0.844616 -17.0895 22.9334 53 " " " " A 2 0 0 "ALA " " CB " " " 6 0 1 C2 
    797 48 -1.90152 -16.869 20.848 53 " " " " A 21 0 0 "ALA " " H  " " " 1 0 1 C2 
    798 48 -2.92025 -17.9458 23.3087 53 " " " " A 21 0 0 "ALA " " HA " " " 1 0 1 C2 
    799 48 -0.548175 -16.0534 22.7696 53 " " " " A 21 0 0 "ALA " " HB1" " " 1 0 1 C2 
    800 48 -0.514202 -17.3493 23.9391 53 " " " " A 21 0 0 "ALA " " HB2" " " 1 0 1 C2 
    801 48 -0.362014 -17.7459 22.2093 53 " " " " A 21 0 0 "ALA " " HB3" " " 1 0 1 C2 
    802 40 -2.81847 -14.7295 22.9876 54 " " " " A 43 0 0 "SER " " N  " " " 7 0 1 C2 
    803 14 -3.39763 -13.4838 23.5472 54 " " " " A 2 0 0 "SER " " CA " " " 6 0 1 C2 
    804 14 -4.88007 -13.5842 23.8031 54 " " " " A 2 0 0 "SER " " C  " " " 6 0 1 C2 
    805 23 -5.36369 -13.2804 24.9347 54 " " " " A 70 0 0 "SER " " O  " " " 8 0 1 C2 
    806 14 -3.08389 -12.2193 22.6917 54 " " " " A 2 0 0 "SER " " CB " " " 6 0 1 C2 
    807 23 -3.56273 -10.9585 23.2002 54 " " " " A 70 0 0 "SER " " OG " " " 8 0 1 C2 
    808 48 -2.35135 -14.6355 22.0971 54 " " " " A 21 0 0 "SER " " H  " " " 1 0 1 C2 
    809 48 -2.92193 -13.4452 24.5272 54 " " " " A 21 0 0 "SER " " HA " " " 1 0 1 C2 
    810 48 -3.66837 -12.4401 21.7985 54 " " " " A 21 0 0 "SER " " HB3" " " 1 0 1 C2 
    811 48 -2.02805 -12.1514 22.4296 54 " " " " A 21 0 0 "SER " " HB2" " " 1 0 1 C2 
    812 48 -2.89819 -10.7522 23.8396 54 " " " " A 21 0 0 "SER " " HG " " " 1 0 1 C2 
    813 40 -5.63912 -14.1127 22.8537 55 " " " " A 43 0 0 "LEU " " N  " " " 7 0 1 C2 
    814 14 -7.10616 -14.2683 22.8506 55 " " " " A 2 0 0 "LEU " " CA " " " 6 0 1 C2 
    815 14 -7.72543 -15.1881 23.8964 55 " " " " A 2 0 0 "LEU " " C  " " " 6 0 1 C2 
    816 23 -8.9505 -15.1203 24.1742 55 " " " " A 70 0 0 "LEU " " O  " " " 8 0 1 C2 
    817 14 -7.65049 -14.6776 21.4796 55 " " " " A 2 0 0 "LEU " " CB " " " 6 0 1 C2 
    818 14 -7.37724 -13.7131 20.3497 55 " " " " A 2 0 0 "LEU " " CG " " " 6 0 1 C2 
    819 14 -7.90613 -14.1906 18.9991 55 " " " " A 2 0 0 "LEU " " CD1" " " 6 0 1 C2 
    820 14 -7.69017 -12.2732 20.5021 55 " " " " A 2 0 0 "LEU " " CD2" " " 6 0 1 C2 
    821 48 -5.12584 -14.4538 22.0535 55 " " " " A 21 0 0 "LEU " " H  " " " 1 0 1 C2 
    822 48 -7.45381 -13.2409 22.9585 55 " " " " A 21 0 0 "LEU " " HA " " " 1 0 1 C2 
    823 48 -8.72229 -14.7327 21.6701 55 " " " " A 21 0 0 "LEU " " HB3" " " 1 0 1 C2 
    824 48 -7.27924 -15.6549 21.171 55 " " " " A 21 0 0 "LEU " " HB2" " " 1 0 1 C2 
    825 48 -6.30034 -13.8079 20.2104 55 " " " " A 21 0 0 "LEU " " HG " " " 1 0 1 C2 
    826 48 -8.98827 -14.1497 18.875 55 " " " " A 21 0 0 "LEU " HD11 " " 1 0 1 C2 
    827 48 -7.53264 -13.4588 18.2828 55 " " " " A 21 0 0 "LEU " HD12 " " 1 0 1 C2 
    828 48 -7.61328 -15.2169 18.7777 55 " " " " A 21 0 0 "LEU " HD13 " " 1 0 1 C2 
    829 48 -6.89946 -11.7803 21.0677 55 " " " " A 21 0 0 "LEU " HD21 " " 1 0 1 C2 
    830 48 -7.78982 -11.7085 19.5751 55 " " " " A 21 0 0 "LEU " HD22 " " 1 0 1 C2 
    831 48 -8.64453 -12.1137 21.0039 55 " " " " A 21 0 0 "LEU " HD23 " " 1 0 1 C2 
    832 40 -6.81417 -16.0592 24.5089 56 " " " " A 43 0 0 "ILE " " N  " " " 7 0 1 C2 
    833 14 -7.23358 -16.6647 25.6752 56 " " " " A 2 0 0 "ILE " " CA " " " 6 0 1 C2 
    834 14 -6.18326 -16.3105 26.8011 56 " " " " A 2 0 0 "ILE " " C  " " " 6 0 1 C2 
    835 23 -6.17045 -17.0376 27.7967 56 " " " " A 70 0 0 "ILE " " O  " " " 8 0 1 C2 
    836 14 -7.48229 -18.1791 25.3646 56 " " " " A 2 0 0 "ILE " " CB " " " 6 0 1 C2 
    837 14 -6.34253 -18.9804 24.7007 56 " " " " A 2 0 0 "ILE " " CG1" " " 6 0 1 C2 
    838 14 -8.70777 -18.4302 24.5106 56 " " " " A 2 0 0 "ILE " " CG2" " " 6 0 1 C2 
    839 14 -5.25378 -19.3947 25.6703 56 " " " " A 2 0 0 "ILE " " CD1" " " 6 0 1 C2 
    840 48 -5.85168 -16.0044 24.2077 56 " " " " A 21 0 0 "ILE " " H  " " " 1 0 1 C2 
    841 48 -8.1595 -16.2931 26.1142 56 " " " " A 21 0 0 "ILE " " HA " " " 1 0 1 C2 
    842 48 -7.67157 -18.589 26.3567 56 " " " " A 21 0 0 "ILE " " HB " " " 1 0 1 C2 
    843 48 -6.13532 -18.5132 23.7379 56 " " " " A 21 0 0 "ILE " HG13 " " 1 0 1 C2 
    844 48 -6.69469 -19.9372 24.3153 56 " " " " A 21 0 0 "ILE " HG12 " " 1 0 1 C2 
    845 48 -8.77991 -19.4893 24.2635 56 " " " " A 21 0 0 "ILE " HG21 " " 1 0 1 C2 
    846 48 -9.66386 -18.1802 24.9705 56 " " " " A 21 0 0 "ILE " HG22 " " 1 0 1 C2 
    847 48 -8.46117 -17.915 23.5822 56 " " " " A 21 0 0 "ILE " HG23 " " 1 0 1 C2 
    848 48 -4.58623 -20.1044 25.1817 56 " " " " A 21 0 0 "ILE " HD11 " " 1 0 1 C2 
    849 48 -4.61193 -18.541 25.8882 56 " " " " A 21 0 0 "ILE " HD12 " " 1 0 1 C2 
    850 48 -5.61812 -19.8857 26.5726 56 " " " " A 21 0 0 "ILE " HD13 " " 1 0 1 C2 
    851 40 -5.32591 -15.2928 26.7665 57 " " " " A 43 0 0 "GLY " " N  " " " 7 0 1 C2 
    852 14 -4.40651 -14.8418 27.8204 57 " " " " A 2 0 0 "GLY " " CA " " " 6 0 1 C2 
    853 14 -4.53415 -13.3803 28.1378 57 " " " " A 2 0 0 "GLY " " C  " " " 6 0 1 C2 
    854 23 -5.54229 -12.9998 28.6981 57 " " " " A 70 0 0 "GLY " " O  " " " 8 0 1 C2 
    855 48 -5.2649 -14.7606 25.9103 57 " " " " A 21 0 0 "GLY " " H  " " " 1 0 1 C2 
    856 48 -3.40084 -15.1547 27.5396 57 " " " " A 21 0 0 "GLY " " HA3" " " 1 0 1 C2 
    857 48 -4.57785 -15.4035 28.7387 57 " " " " A 21 0 0 "GLY " " HA2" " " 1 0 1 C2 
    858 40 -3.5131 -12.6173 27.7234 58 " " " " A 43 0 0 "ASP " " N  " " " 7 0 1 C2 
    859 14 -3.49591 -11.138 28.0441 58 " " " " A 2 0 0 "ASP " " CA " " " 6 0 1 C2 
    860 14 -4.81641 -10.3707 27.6824 58 " " " " A 2 0 0 "ASP " " C  " " " 6 0 1 C2 
    861 23 -5.26571 -9.51194 28.4077 58 " " " " A 70 0 0 "ASP " " O  " " " 8 0 1 C2 
    862 14 -2.19315 -10.4532 27.4821 58 " " " " A 2 0 0 "ASP " " CB " " " 6 0 1 C2 
    863 14 -2.03129 -10.4653 25.9563 58 " " " " A 2 0 0 "ASP " " CG " " " 6 0 1 C2 
    864 23 -2.62221 -9.66348 25.2324 58 " " " " A 70 0 0 "ASP " " OD1" " " 8 0 1 C2 
    865 23 -1.28959 -11.2809 25.4614 58 " " " " A 70 0 0 "ASP " " OD2" " " 8 0 1 C2 
    866 48 -2.80091 -13.0952 27.19 58 " " " " A 21 0 0 "ASP " " H  " " " 1 0 1 C2 
    867 48 -3.33466 -11.1956 29.1206 58 " " " " A 21 0 0 "ASP " " HA " " " 1 0 1 C2 
    868 48 -1.30718 -10.9922 27.8177 58 " " " " A 21 0 0 "ASP " " HB3" " " 1 0 1 C2 
    869 48 -2.23884 -9.45813 27.9247 58 " " " " A 21 0 0 "ASP " " HB2" " " 1 0 1 C2 
    870 40 -5.37104 -10.6311 26.4869 59 " " " " A 43 0 0 "GLU " " N  " " " 7 0 1 C2 
    871 14 -6.51825 -9.95671 25.953 59 " " " " A 2 0 0 "GLU " " CA " " " 6 0 1 C2 
    872 14 -7.71952 -9.87143 26.8683 59 " " " " A 2 0 0 "GLU " " C  " " " 6 0 1 C2 
    873 23 -8.37435 -8.86634 26.9688 59 " " " " A 70 0 0 "GLU " " O  " " " 8 0 1 C2 
    874 14 -6.9369 -10.4989 24.5691 59 " " " " A 2 0 0 "GLU " " CB " " " 6 0 1 C2 
    875 14 -8.11668 -9.78123 23.8936 59 " " " " A 2 0 0 "GLU " " CG " " " 6 0 1 C2 
    876 14 -7.75786 -8.42485 23.4068 59 " " " " A 2 0 0 "GLU " " CD " " " 6 0 1 C2 
    877 23 -8.56382 -7.42849 23.5137 59 " " " " A 70 0 0 "GLU " " OE1" " " 8 0 1 C2 
    878 23 -6.68869 -8.2965 22.7887 59 " " " " A 70 0 0 "GLU " " OE2" " " 8 0 1 C2 
    879 48 -4.92829 -11.3979 26.0011 59 " " " " A 21 0 0 "GLU " " H  " " " 1 0 1 C2 
    880 48 -6.28288 -8.92025 25.7113 59 " " " " A 21 0 0 "GLU " " HA " " " 1 0 1 C2 
    881 48 -7.31558 -11.5207 24.5926 59 " " " " A 21 0 0 "GLU " " HB3" " " 1 0 1 C2 
    882 48 -6.04514 -10.4498 23.9443 59 " " " " A 21 0 0 "GLU " " HB2" " " 1 0 1 C2 
    883 48 -8.9613 -9.57622 24.5514 59 " " " " A 21 0 0 "GLU " " HG3" " " 1 0 1 C2 
    884 48 -8.56982 -10.4072 23.1249 59 " " " " A 21 0 0 "GLU " " HG2" " " 1 0 1 C2 
    885 40 -8.15124 -11.1013 27.3761 60 " " " " A 43 0 0 "VAL " " N  " " " 7 0 1 C2 
    886 14 -9.26046 -11.3119 28.3349 60 " " " " A 2 0 0 "VAL " " CA " " " 6 0 1 C2 
    887 14 -8.81614 -11.3411 29.8191 60 " " " " A 2 0 0 "VAL " " C  " " " 6 0 1 C2 
    888 23 -9.71485 -11.4446 30.673 60 " " " " A 70 0 0 "VAL " " O  " " " 8 0 1 C2 
    889 14 -9.9422 -12.5581 27.7349 60 " " " " A 2 0 0 "VAL " " CB " " " 6 0 1 C2 
    890 14 -10.9337 -12.2345 26.6041 60 " " " " A 2 0 0 "VAL " " CG1" " " 6 0 1 C2 
    891 14 -9.0187 -13.7759 27.3682 60 " " " " A 2 0 0 "VAL " " CG2" " " 6 0 1 C2 
    892 48 -7.54752 -11.864 27.1041 60 " " " " A 21 0 0 "VAL " " H  " " " 1 0 1 C2 
    893 48 -9.95855 -10.4753 28.3072 60 " " " " A 21 0 0 "VAL " " HA " " " 1 0 1 C2 
    894 48 -10.5913 -13.0705 28.445 60 " " " " A 21 0 0 "VAL " " HB " " " 1 0 1 C2 
    895 48 -10.5135 -11.5619 25.8564 60 " " " " A 21 0 0 "VAL " HG11 " " 1 0 1 C2 
    896 48 -11.2417 -13.2062 26.2181 60 " " " " A 21 0 0 "VAL " HG12 " " 1 0 1 C2 
    897 48 -11.8337 -11.6576 26.8168 60 " " " " A 21 0 0 "VAL " HG13 " " 1 0 1 C2 
    898 48 -9.38232 -14.7609 27.6609 60 " " " " A 21 0 0 "VAL " HG21 " " 1 0 1 C2 
    899 48 -8.63114 -13.7567 26.3496 60 " " " " A 21 0 0 "VAL " HG22 " " 1 0 1 C2 
    900 48 -8.09229 -13.7036 27.938 60 " " " " A 21 0 0 "VAL " HG23 " " 1 0 1 C2 
    901 40 -7.5235 -11.3165 30.1571 61 " " " " A 43 0 0 "TYR " " N  " " " 7 0 1 C2 
    902 14 -7.03733 -11.0451 31.5365 61 " " " " A 2 0 0 "TYR " " CA " " " 6 0 1 C2 
    903 14 -7.14823 -9.56487 31.7638 61 " " " " A 2 0 0 "TYR " " C  " " " 6 0 1 C2 
    904 23 -7.11485 -9.17864 32.9003 61 " " " " A 70 0 0 "TYR " " O  " " " 8 0 1 C2 
    905 14 -5.57803 -11.4632 31.624 61 " " " " A 2 0 0 "TYR " " CB " " " 6 0 1 C2 
    906 14 -5.31332 -12.8311 32.2051 61 " " " " A 2 0 0 "TYR " " CG " " " 6 0 1 C2 
    907 14 -4.48883 -13.0049 33.3243 61 " " " " A 2 0 0 "TYR " " CD1" " " 6 0 1 C2 
    908 14 -5.95966 -13.9428 31.671 61 " " " " A 2 0 0 "TYR " " CD2" " " 6 0 1 C2 
    909 14 -4.23956 -14.2505 33.8585 61 " " " " A 2 0 0 "TYR " " CE1" " " 6 0 1 C2 
    910 14 -5.78157 -15.222 32.2672 61 " " " " A 2 0 0 "TYR " " CE2" " " 6 0 1 C2 
    911 14 -4.87068 -15.415 33.2974 61 " " " " A 2 0 0 "TYR " " CZ " " " 6 0 1 C2 
    912 23 -4.74962 -16.5567 34.0318 61 " " " " A 70 0 0 "TYR " " OH " " " 8 0 1 C2 
    913 48 -6.86401 -11.3987 29.3966 61 " " " " A 21 0 0 "TYR " " H  " " " 1 0 1 C2 
    914 48 -7.61765 -11.5195 32.3279 61 " " " " A 21 0 0 "TYR " " HA " " " 1 0 1 C2 
    915 48 -5.08004 -10.8075 32.3382 61 " " " " A 21 0 0 "TYR " " HB3" " " 1 0 1 C2 
    916 48 -5.02628 -11.2264 30.7143 61 " " " " A 21 0 0 "TYR " " HB2" " " 1 0 1 C2 
    917 48 -3.8976 -12.2099 33.7541 61 " " " " A 21 0 0 "TYR " " HD1" " " 1 0 1 C2 
    918 48 -6.64143 -13.8405 30.8396 61 " " " " A 21 0 0 "TYR " " HD2" " " 1 0 1 C2 
    919 48 -3.60919 -14.3362 34.7313 61 " " " " A 21 0 0 "TYR " " HE1" " " 1 0 1 C2 
    920 48 -6.27553 -16.071 31.8182 61 " " " " A 21 0 0 "TYR " " HE2" " " 1 0 1 C2 
    921 48 -5.31751 -17.2217 33.6736 61 " " " " A 21 0 0 "TYR " " HH " " " 1 0 1 C2 
    922 40 -7.40673 -8.82055 30.7358 62 " " " " A 43 0 0 "GLY " " N  " " " 7 0 1 C2 
    923 14 -7.7508 -7.41259 30.7641 62 " " " " A 2 0 0 "GLY " " CA " " " 6 0 1 C2 
    924 14 -6.5784 -6.50787 30.7623 62 " " " " A 2 0 0 "GLY " " C  " " " 6 0 1 C2 
    925 23 -5.58731 -6.80432 31.4068 62 " " " " A 70 0 0 "GLY " " O  " " " 8 0 1 C2 
    926 48 -7.37339 -9.12021 29.7718 62 " " " " A 21 0 0 "GLY " " H  " " " 1 0 1 C2 
    927 48 -8.39799 -7.08186 31.5764 62 " " " " A 21 0 0 "GLY " " HA3" " " 1 0 1 C2 
    928 48 -8.40479 -7.1148 29.9445 62 " " " " A 21 0 0 "GLY " " HA2" " " 1 0 1 C2 
    929 40 -6.65124 -5.41115 29.9377 63 " " " " A 43 0 0 "ARG " " N  " " " 7 0 1 C2 
    930 14 -5.52562 -4.47647 29.7887 63 " " " " A 2 0 0 "ARG " " CA " " " 6 0 1 C2 
    931 14 -5.7855 -3.21685 30.6718 63 " " " " A 2 0 0 "ARG " " C  " " " 6 0 1 C2 
    932 23 -6.92412 -2.795 30.8388 63 " " " " A 70 0 0 "ARG " " O  " " " 8 0 1 C2 
    933 14 -5.32664 -4.0209 28.3113 63 " " " " A 2 0 0 "ARG " " CB " " " 6 0 1 C2 
    934 14 -5.47303 -5.15153 27.3241 63 " " " " A 2 0 0 "ARG " " CG " " " 6 0 1 C2 
    935 14 -4.9797 -4.772 25.9212 63 " " " " A 2 0 0 "ARG " " CD " " " 6 0 1 C2 
    936 40 -4.99253 -5.8878 25.0536 63 " " " " A 43 0 0 "ARG " " NE " " " 7 0 1 C2 
    937 14 -4.25831 -7.03149 25.0341 63 " " " " A 2 0 0 "ARG " " CZ " " " 6 0 1 C2 
    938 40 -4.49971 -8.04955 24.1504 63 " " " " A 43 0 0 "ARG " " NH1" " " 7 0 1 C2 
    939 40 -3.18818 -7.17888 25.8016 63 " " " " A 43 0 0 "ARG " " NH2" " " 7 0 1 C2 
    940 48 -7.55992 -5.20471 29.5481 63 " " " " A 21 0 0 "ARG " " H  " " " 1 0 1 C2 
    941 48 -4.61145 -4.97189 30.1157 63 " " " " A 21 0 0 "ARG " " HA " " " 1 0 1 C2 
    942 48 -4.29437 -3.67899 28.2364 63 " " " " A 21 0 0 "ARG " " HB3" " " 1 0 1 C2 
    943 48 -5.90163 -3.13607 28.0382 63 " " " " A 21 0 0 "ARG " " HB2" " " 1 0 1 C2 
    944 48 -6.49549 -5.52913 27.314 63 " " " " A 21 0 0 "ARG " " HG3" " " 1 0 1 C2 
    945 48 -4.86234 -6.01275 27.5951 63 " " " " A 21 0 0 "ARG " " HG2" " " 1 0 1 C2 
    946 48 -3.98767 -4.32591 25.8508 63 " " " " A 21 0 0 "ARG " " HD3" " " 1 0 1 C2 
    947 48 -5.76085 -4.14151 25.4965 63 " " " " A 21 0 0 "ARG " " HD2" " " 1 0 1 C2 
    948 48 -5.66907 -5.76344 24.3141 63 " " " " A 21 0 0 "ARG " " HE " " " 1 0 1 C2 
    949 48 -3.88569 -8.84522 24.2504 63 " " " " A 21 0 0 "ARG " HH12 " " 1 0 1 C2 
    950 48 -5.36839 -8.11985 23.64 63 " " " " A 21 0 0 "ARG " HH11 " " 1 0 1 C2 
    951 48 -2.62082 -8.00845 25.7015 63 " " " " A 21 0 0 "ARG " HH22 " " 1 0 1 C2 
    952 48 -2.94905 -6.59564 26.5907 63 " " " " A 21 0 0 "ARG " HH21 " " 1 0 1 C2 
    953 40 -4.6902 -2.57659 31.1899 64 " " " " A 43 0 0 "ASP " " N  " " " 7 0 1 C2 
    954 14 -4.54963 -1.58401 32.2507 64 " " " " A 2 0 0 "ASP " " CA " " " 6 0 1 C2 
    955 14 -4.68284 -0.108751 31.783 64 " " " " A 2 0 0 "ASP " " C  " " " 6 0 1 C2 
    956 23 -4.29886 0.203713 30.6461 64 " " " " A 70 0 0 "ASP " " O  " " " 8 0 1 C2 
    957 14 -3.14522 -1.77808 32.9314 64 " " " " A 2 0 0 "ASP " " CB " " " 6 0 1 C2 
    958 14 -1.96769 -1.23826 32.0624 64 " " " " A 2 0 0 "ASP " " CG " " " 6 0 1 C2 
    959 23 -1.89593 -1.62361 30.8488 64 " " " " A 70 0 0 "ASP " " OD1" " " 8 0 1 C2 
    960 23 -1.14981 -0.513451 32.677 64 " " " " A 70 0 0 "ASP " " OD2" " " 8 0 1 C2 
    961 48 -3.80754 -2.92676 30.8458 64 " " " " A 21 0 0 "ASP " " H  " " " 1 0 1 C2 
    962 48 -5.23783 -1.8268 33.0603 64 " " " " A 21 0 0 "ASP " " HA " " " 1 0 1 C2 
    963 48 -2.94209 -2.8324 33.1191 64 " " " " A 21 0 0 "ASP " " HB3" " " 1 0 1 C2 
    964 48 -3.12838 -1.37885 33.9455 64 " " " " A 21 0 0 "ASP " " HB2" " " 1 0 1 C2 
    965 40 -5.1446 0.698177 32.6833 65 " " " " A 43 0 0 "ARG " " N  " " " 7 0 1 C2 
    966 14 -5.46967 2.05165 32.5063 65 " " " " A 2 0 0 "ARG " " CA " " " 6 0 1 C2 
    967 14 -4.19553 2.87845 32.7652 65 " " " " A 2 0 0 "ARG " " C  " " " 6 0 1 C2 
    968 23 -4.07177 4.05205 32.4007 65 " " " " A 70 0 0 "ARG " " O  " " " 8 0 1 C2 
    969 14 -6.57424 2.36037 33.5359 65 " " " " A 2 0 0 "ARG " " CB " " " 6 0 1 C2 
    970 14 -7.86172 1.45491 33.3424 65 " " " " A 2 0 0 "ARG " " CG " " " 6 0 1 C2 
    971 14 -9.03936 1.62271 34.4228 65 " " " " A 2 0 0 "ARG " " CD " " " 6 0 1 C2 
    972 40 -10.0366 0.577871 34.3199 65 " " " " A 43 0 0 "ARG " " NE " " " 7 0 1 C2 
    973 14 -10.1035 -0.580269 34.8811 65 " " " " A 2 0 0 "ARG " " CZ " " " 6 0 1 C2 
    974 40 -11.2115 -1.29458 34.9178 65 " " " " A 43 0 0 "ARG " " NH1" " " 7 0 1 C2 
    975 40 -9.06408 -1.09358 35.5599 65 " " " " A 43 0 0 "ARG " " NH2" " " 7 0 1 C2 
    976 48 -5.38914 0.422445 33.6236 65 " " " " A 21 0 0 "ARG " " H  " " " 1 0 1 C2 
    977 48 -5.79751 2.20842 31.4786 65 " " " " A 21 0 0 "ARG " " HA " " " 1 0 1 C2 
    978 48 -6.83562 3.41855 33.5312 65 " " " " A 21 0 0 "ARG " " HB3" " " 1 0 1 C2 
    979 48 -6.24491 2.2498 34.569 65 " " " " A 21 0 0 "ARG " " HB2" " " 1 0 1 C2 
    980 48 -7.71862 0.377039 33.2662 65 " " " " A 21 0 0 "ARG " " HG3" " " 1 0 1 C2 
    981 48 -8.20752 1.79704 32.367 65 " " " " A 21 0 0 "ARG " " HG2" " " 1 0 1 C2 
    982 48 -9.45786 2.62088 34.2939 65 " " " " A 21 0 0 "ARG " " HD3" " " 1 0 1 C2 
    983 48 -8.6819 1.63838 35.4524 65 " " " " A 21 0 0 "ARG " " HD2" " " 1 0 1 C2 
    984 48 -10.7882 0.858687 33.7065 65 " " " " A 21 0 0 "ARG " " HE " " " 1 0 1 C2 
    985 48 -11.2992 -2.08036 35.5462 65 " " " " A 21 0 0 "ARG " HH12 " " 1 0 1 C2 
    986 48 -11.9884 -0.988056 34.3498 65 " " " " A 21 0 0 "ARG " HH11 " " 1 0 1 C2 
    987 48 -9.11524 -1.98073 36.04 65 " " " " A 21 0 0 "ARG " HH22 " " 1 0 1 C2 
    988 48 -8.16463 -0.637085 35.5081 65 " " " " A 21 0 0 "ARG " HH21 " " 1 0 1 C2 
    989 40 -3.27216 2.38206 33.612 66 " " " " A 43 0 0 "THR " " N  " " " 7 0 1 C2 
    990 14 -1.9924 2.98142 33.961 66 " " " " A 2 0 0 "THR " " CA " " " 6 0 1 C2 
    991 14 -1.00508 2.97095 32.7855 66 " " " " A 2 0 0 "THR " " C  " " " 6 0 1 C2 
    992 23 0.083363 3.60309 32.9193 66 " " " " A 70 0 0 "THR " " O  " " " 8 0 1 C2 
    993 14 -1.36679 2.13855 35.1007 66 " " " " A 2 0 0 "THR " " CB " " " 6 0 1 C2 
    994 23 -1.68421 0.762201 35.0734 66 " " " " A 70 0 0 "THR " " OG1" " " 8 0 1 C2 
    995 14 -1.67897 2.62198 36.5608 66 " " " " A 2 0 0 "THR " " CG2" " " 6 0 1 C2 
    996 48 -3.42732 1.44255 33.9487 66 " " " " A 21 0 0 "THR " " H  " " " 1 0 1 C2 
    997 48 -2.10093 4.01351 34.2944 66 " " " " A 21 0 0 "THR " " HA " " " 1 0 1 C2 
    998 48 -0.285495 2.27445 35.08 66 " " " " A 21 0 0 "THR " " HB " " " 1 0 1 C2 
    999 48 -1.58165 0.442579 34.19 66 " " " " A 21 0 0 "THR " " HG1" " " 1 0 1 C2 
    1000 48 -2.64793 2.36198 36.987 66 " " " " A 21 0 0 "THR " HG21 " " 1 0 1 C2 
    1001 48 -0.952854 2.24363 37.2803 66 " " " " A 21 0 0 "THR " HG22 " " 1 0 1 C2 
    1002 48 -1.68974 3.70726 36.6616 66 " " " " A 21 0 0 "THR " HG23 " " 1 0 1 C2 
    1003 40 -1.31776 2.42446 31.5909 67 " " " " A 43 0 0 "SER " " N  " " " 7 0 1 C2 
    1004 14 -0.579868 2.6176 30.4182 67 " " " " A 2 0 0 "SER " " CA " " " 6 0 1 C2 
    1005 14 -1.44406 2.60623 29.1491 67 " " " " A 2 0 0 "SER " " C  " " " 6 0 1 C2 
    1006 23 -1.001 2.22797 28.0629 67 " " " " A 70 0 0 "SER " " O  " " " 8 0 1 C2 
    1007 14 0.711609 1.81351 30.4967 67 " " " " A 2 0 0 "SER " " CB " " " 6 0 1 C2 
    1008 23 0.3909 0.40345 30.5108 67 " " " " A 70 0 0 "SER " " OG " " " 8 0 1 C2 
    1009 48 -1.95814 1.6438 31.6148 67 " " " " A 21 0 0 "SER " " H  " " " 1 0 1 C2 
    1010 48 -0.378624 3.68863 30.3961 67 " " " " A 21 0 0 "SER " " HA " " " 1 0 1 C2 
    1011 48 1.43641 2.06965 31.2694 67 " " " " A 21 0 0 "SER " " HB3" " " 1 0 1 C2 
    1012 48 1.32226 1.87622 29.596 67 " " " " A 21 0 0 "SER " " HB2" " " 1 0 1 C2 
    1013 48 -0.306125 0.385647 31.1486 67 " " " " A 21 0 0 "SER " " HG " " " 1 0 1 C2 
    1014 40 -2.59649 3.25332 29.2982 68 " " " " A 43 0 0 "HIE " " N  " " " 7 0 1 C2 
    1015 14 -3.4719 3.47952 28.1826 68 " " " " A 2 0 0 "HIE " " CA " " " 6 0 1 C2 
    1016 14 -2.97996 4.6591 27.2741 68 " " " " A 2 0 0 "HIE " " C  " " " 6 0 1 C2 
    1017 23 -2.34041 4.3101 26.3019 68 " " " " A 70 0 0 "HIE " " O  " " " 8 0 1 C2 
    1018 14 -4.88855 3.81191 28.7875 68 " " " " A 2 0 0 "HIE " " CB " " " 6 0 1 C2 
    1019 14 -6.01272 3.88501 27.8 68 " " " " A 2 0 0 "HIE " " CG " " " 6 0 1 C2 
    1020 40 -7.38726 3.92686 28.132 68 " " " " A 43 0 0 "HIE " " ND1" " " 7 0 1 C2 
    1021 14 -6.01043 3.75717 26.4312 68 " " " " A 2 0 0 "HIE " " CD2" " " 6 0 1 C2 
    1022 14 -8.03302 3.56407 27.0423 68 " " " " A 2 0 0 "HIE " " CE1" " " 6 0 1 C2 
    1023 40 -7.29005 3.56193 25.9814 68 " " " " A 43 0 0 "HIE " " NE2" " " 7 0 1 C2 
    1024 48 -2.76719 3.69922 30.1882 68 " " " " A 21 0 0 "HIE " " H  " " " 1 0 1 C2 
    1025 48 -3.64373 2.52784 27.6798 68 " " " " A 21 0 0 "HIE " " HA " " " 1 0 1 C2 
    1026 48 -4.75701 4.74067 29.3427 68 " " " " A 21 0 0 "HIE " " HB3" " " 1 0 1 C2 
    1027 48 -5.04365 2.9789 29.4732 68 " " " " A 21 0 0 "HIE " " HB2" " " 1 0 1 C2 
    1028 48 -5.27005 3.65425 25.6517 68 " " " " A 21 0 0 "HIE " " HD2" " " 1 0 1 C2 
    1029 48 -9.09777 3.45257 26.8999 68 " " " " A 21 0 0 "HIE " " HE1" " " 1 0 1 C2 
    1030 40 -3.3052 5.92566 27.6162 69 " " " " A 43 0 0 "VAL " " N  " " " 7 0 1 C2 
    1031 14 -2.79717 7.18659 27.0002 69 " " " " A 2 0 0 "VAL " " CA " " " 6 0 1 C2 
    1032 14 -2.15032 7.94295 28.19 69 " " " " A 2 0 0 "VAL " " C  " " " 6 0 1 C2 
    1033 23 -2.76314 8.00324 29.2546 69 " " " " A 70 0 0 "VAL " " O  " " " 8 0 1 C2 
    1034 14 -3.92242 7.92199 26.2613 69 " " " " A 2 0 0 "VAL " " CB " " " 6 0 1 C2 
    1035 14 -3.5711 9.41645 25.8893 69 " " " " A 2 0 0 "VAL " " CG1" " " 6 0 1 C2 
    1036 14 -4.36676 7.14428 25.034 69 " " " " A 2 0 0 "VAL " " CG2" " " 6 0 1 C2 
    1037 48 -3.827 6.08322 28.4665 69 " " " " A 21 0 0 "VAL " " H  " " " 1 0 1 C2 
    1038 48 -2.00125 6.93477 26.2994 69 " " " " A 21 0 0 "VAL " " HA " " " 1 0 1 C2 
    1039 48 -4.83065 8.00893 26.8577 69 " " " " A 21 0 0 "VAL " " HB " " " 1 0 1 C2 
    1040 48 -2.68454 9.58581 25.2782 69 " " " " A 21 0 0 "VAL " HG11 " " 1 0 1 C2 
    1041 48 -4.33341 9.79444 25.2081 69 " " " " A 21 0 0 "VAL " HG12 " " 1 0 1 C2 
    1042 48 -3.42384 10.0509 26.7633 69 " " " " A 21 0 0 "VAL " HG13 " " 1 0 1 C2 
    1043 48 -5.30562 7.47734 24.5916 69 " " " " A 21 0 0 "VAL " HG21 " " 1 0 1 C2 
    1044 48 -3.50439 7.27821 24.381 69 " " " " A 21 0 0 "VAL " HG22 " " 1 0 1 C2 
    1045 48 -4.49463 6.14797 25.4573 69 " " " " A 21 0 0 "VAL " HG23 " " 1 0 1 C2 
    1046 40 -0.9053 8.32801 28.0491 70 " " " " A 43 0 0 "VAL " " N  " " " 7 0 1 C2 
    1047 14 -0.193889 9.11453 28.9738 70 " " " " A 2 0 0 "VAL " " CA " " " 6 0 1 C2 
    1048 14 -0.0523067 10.4764 28.4294 70 " " " " A 2 0 0 "VAL " " C  " " " 6 0 1 C2 
    1049 23 0.232609 10.5668 27.2553 70 " " " " A 70 0 0 "VAL " " O  " " " 8 0 1 C2 
    1050 14 1.20682 8.43277 29.2227 70 " " " " A 2 0 0 "VAL " " CB " " " 6 0 1 C2 
    1051 14 0.878331 7.01441 29.6883 70 " " " " A 2 0 0 "VAL " " CG1" " " 6 0 1 C2 
    1052 14 2.13816 8.44356 28.006 70 " " " " A 2 0 0 "VAL " " CG2" " " 6 0 1 C2 
    1053 48 -0.413433 8.15993 27.1831 70 " " " " A 21 0 0 "VAL " " H  " " " 1 0 1 C2 
    1054 48 -0.698974 9.39089 29.8994 70 " " " " A 21 0 0 "VAL " " HA " " " 1 0 1 C2 
    1055 48 1.75499 9.00022 29.9747 70 " " " " A 21 0 0 "VAL " " HB " " " 1 0 1 C2 
    1056 48 0.657414 6.24638 28.9471 70 " " " " A 21 0 0 "VAL " HG11 " " 1 0 1 C2 
    1057 48 1.81296 6.64227 30.108 70 " " " " A 21 0 0 "VAL " HG12 " " 1 0 1 C2 
    1058 48 0.115994 7.12908 30.4589 70 " " " " A 21 0 0 "VAL " HG13 " " 1 0 1 C2 
    1059 48 3.0201 7.82258 28.1631 70 " " " " A 21 0 0 "VAL " HG21 " " 1 0 1 C2 
    1060 48 1.7599 8.03252 27.07 70 " " " " A 21 0 0 "VAL " HG22 " " 1 0 1 C2 
    1061 48 2.45194 9.48564 27.945 70 " " " " A 21 0 0 "VAL " HG23 " " 1 0 1 C2 
    1062 40 -0.143848 11.5405 29.2291 71 " " " " A 43 0 0 "ALA " " N  " " " 7 0 1 C2 
    1063 14 0.297253 12.938 29.0457 71 " " " " A 2 0 0 "ALA " " CA " " " 6 0 1 C2 
    1064 14 1.62315 12.9821 29.8075 71 " " " " A 2 0 0 "ALA " " C  " " " 6 0 1 C2 
    1065 23 1.72948 12.589 30.9844 71 " " " " A 70 0 0 "ALA " " O  " " " 8 0 1 C2 
    1066 14 -0.628677 13.9255 29.787 71 " " " " A 2 0 0 "ALA " " CB " " " 6 0 1 C2 
    1067 48 -0.265415 11.3637 30.216 71 " " " " A 21 0 0 "ALA " " H  " " " 1 0 1 C2 
    1068 48 0.251896 13.1022 27.9691 71 " " " " A 21 0 0 "ALA " " HA " " " 1 0 1 C2 
    1069 48 -0.46862 13.9239 30.8652 71 " " " " A 21 0 0 "ALA " " HB1" " " 1 0 1 C2 
    1070 48 -0.288234 14.9158 29.4845 71 " " " " A 21 0 0 "ALA " " HB2" " " 1 0 1 C2 
    1071 48 -1.68447 13.7643 29.5693 71 " " " " A 21 0 0 "ALA " " HB3" " " 1 0 1 C2 
    1072 40 2.68207 13.3727 29.0985 72 " " " " A 43 0 0 "ILE " " N  " " " 7 0 1 C2 
    1073 14 4.07539 13.5068 29.4368 72 " " " " A 2 0 0 "ILE " " CA " " " 6 0 1 C2 
    1074 14 4.36284 15.0086 29.5373 72 " " " " A 2 0 0 "ILE " " C  " " " 6 0 1 C2 
    1075 23 4.03809 15.7814 28.6429 72 " " " " A 70 0 0 "ILE " " O  " " " 8 0 1 C2 
    1076 14 4.95852 12.7753 28.3951 72 " " " " A 2 0 0 "ILE " " CB " " " 6 0 1 C2 
    1077 14 4.33287 11.4372 28.0391 72 " " " " A 2 0 0 "ILE " " CG1" " " 6 0 1 C2 
    1078 14 6.49343 12.5213 28.8436 72 " " " " A 2 0 0 "ILE " " CG2" " " 6 0 1 C2 
    1079 14 5.27914 10.5787 27.2681 72 " " " " A 2 0 0 "ILE " " CD1" " " 6 0 1 C2 
    1080 48 2.43158 13.8211 28.2289 72 " " " " A 21 0 0 "ILE " " H  " " " 1 0 1 C2 
    1081 48 4.20272 13.0584 30.4221 72 " " " " A 21 0 0 "ILE " " HA " " " 1 0 1 C2 
    1082 48 5.0768 13.4298 27.5316 72 " " " " A 21 0 0 "ILE " " HB " " " 1 0 1 C2 
    1083 48 3.53642 11.618 27.3172 72 " " " " A 21 0 0 "ILE " HG13 " " 1 0 1 C2 
    1084 48 4.06809 10.8822 28.9391 72 " " " " A 21 0 0 "ILE " HG12 " " 1 0 1 C2 
    1085 48 6.78267 13.4151 29.3964 72 " " " " A 21 0 0 "ILE " HG21 " " 1 0 1 C2 
    1086 48 6.54867 11.6651 29.5159 72 " " " " A 21 0 0 "ILE " HG22 " " 1 0 1 C2 
    1087 48 7.13128 12.3865 27.97 72 " " " " A 21 0 0 "ILE " HG23 " " 1 0 1 C2 
    1088 48 5.71753 11.0852 26.4083 72 " " " " A 21 0 0 "ILE " HD11 " " 1 0 1 C2 
    1089 48 6.01733 10.0705 27.8886 72 " " " " A 21 0 0 "ILE " HD12 " " 1 0 1 C2 
    1090 48 4.66694 9.72598 26.9745 72 " " " " A 21 0 0 "ILE " HD13 " " 1 0 1 C2 
    1091 40 5.12421 15.3098 30.5721 73 " " " " A 43 0 0 "LEU " " N  " " " 7 0 1 C2 
    1092 14 5.46383 16.6908 30.9855 73 " " " " A 2 0 0 "LEU " " CA " " " 6 0 1 C2 
    1093 14 6.8058 16.7188 31.7988 73 " " " " A 2 0 0 "LEU " " C  " " " 6 0 1 C2 
    1094 23 7.17384 15.8229 32.5099 73 " " " " A 70 0 0 "LEU " " O  " " " 8 0 1 C2 
    1095 14 4.19918 17.3408 31.6575 73 " " " " A 2 0 0 "LEU " " CB " " " 6 0 1 C2 
    1096 14 4.03154 17.1081 33.176 73 " " " " A 2 0 0 "LEU " " CG " " " 6 0 1 C2 
    1097 14 2.73695 17.918 33.543 73 " " " " A 2 0 0 "LEU " " CD1" " " 6 0 1 C2 
    1098 14 3.7862 15.635 33.5696 73 " " " " A 2 0 0 "LEU " " CD2" " " 6 0 1 C2 
    1099 48 5.39996 14.5973 31.2328 73 " " " " A 21 0 0 "LEU " " H  " " " 1 0 1 C2 
    1100 48 5.64838 17.1624 30.0203 73 " " " " A 21 0 0 "LEU " " HA " " " 1 0 1 C2 
    1101 48 3.28277 16.9639 31.2033 73 " " " " A 21 0 0 "LEU " " HB3" " " 1 0 1 C2 
    1102 48 4.1516 18.4024 31.4149 73 " " " " A 21 0 0 "LEU " " HB2" " " 1 0 1 C2 
    1103 48 4.84151 17.5937 33.7203 73 " " " " A 21 0 0 "LEU " " HG " " " 1 0 1 C2 
    1104 48 2.51823 17.9127 34.6108 73 " " " " A 21 0 0 "LEU " HD11 " " 1 0 1 C2 
    1105 48 2.75506 18.9442 33.1762 73 " " " " A 21 0 0 "LEU " HD12 " " 1 0 1 C2 
    1106 48 1.90758 17.428 33.0329 73 " " " " A 21 0 0 "LEU " HD13 " " 1 0 1 C2 
    1107 48 3.46773 15.5297 34.6067 73 " " " " A 21 0 0 "LEU " HD21 " " 1 0 1 C2 
    1108 48 3.07968 15.0863 32.9468 73 " " " " A 21 0 0 "LEU " HD22 " " 1 0 1 C2 
    1109 48 4.67809 15.0597 33.3213 73 " " " " A 21 0 0 "LEU " HD23 " " 1 0 1 C2 
    1110 40 7.27186 17.9681 31.8682 74 " " " " A 43 0 0 "THR " " N  " " " 7 0 1 C2 
    1111 14 8.48431 18.4327 32.4907 74 " " " " A 2 0 0 "THR " " CA " " " 6 0 1 C2 
    1112 14 8.27039 19.7582 33.1903 74 " " " " A 2 0 0 "THR " " C  " " " 6 0 1 C2 
    1113 23 7.56001 20.6047 32.7349 74 " " " " A 70 0 0 "THR " " O  " " " 8 0 1 C2 
    1114 14 9.56166 18.4385 31.3812 74 " " " " A 2 0 0 "THR " " CB " " " 6 0 1 C2 
    1115 23 10.8027 18.9974 31.7785 74 " " " " A 70 0 0 "THR " " OG1" " " 8 0 1 C2 
    1116 14 9.22977 19.0818 30.0501 74 " " " " A 2 0 0 "THR " " CG2" " " 6 0 1 C2 
    1117 48 6.77215 18.7311 31.4344 74 " " " " A 21 0 0 "THR " " H  " " " 1 0 1 C2 
    1118 48 8.68044 17.6261 33.1972 74 " " " " A 21 0 0 "THR " " HA " " " 1 0 1 C2 
    1119 48 9.81777 17.3852 31.2665 74 " " " " A 21 0 0 "THR " " HB " " " 1 0 1 C2 
    1120 48 11.3501 18.2691 32.0295 74 " " " " A 21 0 0 "THR " " HG1" " " 1 0 1 C2 
    1121 48 8.39639 18.5426 29.5996 74 " " " " A 21 0 0 "THR " HG21 " " 1 0 1 C2 
    1122 48 9.11916 20.1621 30.1439 74 " " " " A 21 0 0 "THR " HG22 " " 1 0 1 C2 
    1123 48 9.96887 18.8237 29.2917 74 " " " " A 21 0 0 "THR " HG23 " " 1 0 1 C2 
    1124 40 9.01152 19.9453 34.3144 75 " " " " A 43 0 0 "PRO " " N  " " " 7 0 1 C2 
    1125 14 9.02618 21.2492 34.9946 75 " " " " A 2 0 0 "PRO " " CA " " " 6 0 1 C2 
    1126 14 9.80907 22.3374 34.3209 75 " " " " A 2 0 0 "PRO " " C  " " " 6 0 1 C2 
    1127 23 10.6094 22.0258 33.4337 75 " " " " A 70 0 0 "PRO " " O  " " " 8 0 1 C2 
    1128 14 9.70636 20.901 36.4035 75 " " " " A 2 0 0 "PRO " " CB " " " 6 0 1 C2 
    1129 14 10.6391 19.7616 36.135 75 " " " " A 2 0 0 "PRO " " CG " " " 6 0 1 C2 
    1130 14 9.82421 18.9944 35.0395 75 " " " " A 2 0 0 "PRO " " CD " " " 6 0 1 C2 
    1131 48 7.98511 21.532 35.1506 75 " " " " A 21 0 0 "PRO " " HA " " " 1 0 1 C2 
    1132 48 8.87842 20.5213 37.0022 75 " " " " A 21 0 0 "PRO " " HB3" " " 1 0 1 C2 
    1133 48 10.176 21.7827 36.8396 75 " " " " A 21 0 0 "PRO " " HB2" " " 1 0 1 C2 
    1134 48 10.9737 19.1292 36.9573 75 " " " " A 21 0 0 "PRO " " HG3" " " 1 0 1 C2 
    1135 48 11.5743 20.1749 35.7573 75 " " " " A 21 0 0 "PRO " " HG2" " " 1 0 1 C2 
    1136 48 10.4967 18.3998 34.4212 75 " " " " A 21 0 0 "PRO " " HD2" " " 1 0 1 C2 
    1137 48 9.2986 18.148 35.4817 75 " " " " A 21 0 0 "PRO " " HD3" " " 1 0 1 C2 
    1138 40 9.72799 23.6097 34.8275 76 " " " " A 43 0 0 "PRO " " N  " " " 7 0 1 C2 
    1139 14 10.6564 24.6698 34.4371 76 " " " " A 2 0 0 "PRO " " CA " " " 6 0 1 C2 
    1140 14 12.0175 24.4694 35.0762 76 " " " " A 2 0 0 "PRO " " C  " " " 6 0 1 C2 
    1141 23 12.1455 23.6334 35.9544 76 " " " " A 70 0 0 "PRO " " O  " " " 8 0 1 C2 
    1142 14 9.98939 25.9942 35.0423 76 " " " " A 2 0 0 "PRO " " CB " " " 6 0 1 C2 
    1143 14 8.99474 25.464 36.0497 76 " " " " A 2 0 0 "PRO " " CG " " " 6 0 1 C2 
    1144 14 8.60421 24.1012 35.5842 76 " " " " A 2 0 0 "PRO " " CD " " " 6 0 1 C2 
    1145 48 10.7287 24.8802 33.37 76 " " " " A 21 0 0 "PRO " " HA " " " 1 0 1 C2 
    1146 48 9.45541 26.4133 34.1894 76 " " " " A 21 0 0 "PRO " " HB3" " " 1 0 1 C2 
    1147 48 10.6927 26.7159 35.4577 76 " " " " A 21 0 0 "PRO " " HB2" " " 1 0 1 C2 
    1148 48 8.15938 26.1524 36.1773 76 " " " " A 21 0 0 "PRO " " HG3" " " 1 0 1 C2 
    1149 48 9.41481 25.4592 37.0555 76 " " " " A 21 0 0 "PRO " " HG2" " " 1 0 1 C2 
    1150 48 8.56263 23.5396 36.5175 76 " " " " A 21 0 0 "PRO " " HD2" " " 1 0 1 C2 
    1151 48 7.69497 24.1846 34.9889 76 " " " " A 21 0 0 "PRO " " HD3" " " 1 0 1 C2 
    1152 40 13.0717 25.2389 34.6002 77 " " " " A 43 0 0 "ASP " " N  " " " 7 0 1 C2 
    1153 14 14.5397 25.0888 34.7852 77 " " " " A 2 0 0 "ASP " " CA " " " 6 0 1 C2 
    1154 14 14.9774 25.1815 36.2631 77 " " " " A 2 0 0 "ASP " " C  " " " 6 0 1 C2 
    1155 23 16.1648 25.185 36.5196 77 " " " " A 70 0 0 "ASP " " O  " " " 8 0 1 C2 
    1156 14 15.2847 26.0496 33.8791 77 " " " " A 2 0 0 "ASP " " CB " " " 6 0 1 C2 
    1157 14 15.0799 27.5434 34.137 77 " " " " A 2 0 0 "ASP " " CG " " " 6 0 1 C2 
    1158 23 16.1211 28.233 34.116 77 " " " " A 70 0 0 "ASP " " OD1" " " 8 0 1 C2 
    1159 23 13.9239 28.0072 34.3404 77 " " " " A 70 0 0 "ASP " " OD2" " " 8 0 1 C2 
    1160 48 12.8591 26.0241 34.0015 77 " " " " A 21 0 0 "ASP " " H  " " " 1 0 1 C2 
    1161 48 14.7635 24.0406 34.5866 77 " " " " A 21 0 0 "ASP " " HA " " " 1 0 1 C2 
    1162 48 15.0089 25.751 32.8678 77 " " " " A 21 0 0 "ASP " " HB3" " " 1 0 1 C2 
    1163 48 16.313 25.6907 33.9236 77 " " " " A 21 0 0 "ASP " " HB2" " " 1 0 1 C2 
    1164 40 14.0675 25.4696 37.239 78 " " " " A 43 0 0 "ASP " " N  " " " 7 0 1 C2 
    1165 14 14.4301 25.6933 38.6844 78 " " " " A 2 0 0 "ASP " " CA " " " 6 0 1 C2 
    1166 14 13.7865 24.5751 39.4881 78 " " " " A 2 0 0 "ASP " " C  " " " 6 0 1 C2 
    1167 23 14.2849 24.3873 40.5779 78 " " " " A 70 0 0 "ASP " " O  " " " 8 0 1 C2 
    1168 14 13.9074 27.0764 39.0496 78 " " " " A 2 0 0 "ASP " " CB " " " 6 0 1 C2 
    1169 14 12.4091 27.1994 39.1943 78 " " " " A 2 0 0 "ASP " " CG " " " 6 0 1 C2 
    1170 23 11.9957 27.4604 40.3433 78 " " " " A 70 0 0 "ASP " " OD1" " " 8 0 1 C2 
    1171 23 11.6533 27.0638 38.1592 78 " " " " A 70 0 0 "ASP " " OD2" " " 8 0 1 C2 
    1172 48 13.1968 25.8618 36.91 78 " " " " A 21 0 0 "ASP " " H  " " " 1 0 1 C2 
    1173 48 15.5084 25.594 38.8087 78 " " " " A 21 0 0 "ASP " " HA " " " 1 0 1 C2 
    1174 48 14.2998 27.8409 38.3789 78 " " " " A 21 0 0 "ASP " " HB3" " " 1 0 1 C2 
    1175 48 14.2403 27.3899 40.039 78 " " " " A 21 0 0 "ASP " " HB2" " " 1 0 1 C2 
    1176 40 12.8691 23.8071 38.9144 79 " " " " A 43 0 0 "LYS " " N  " " " 7 0 1 C2 
    1177 14 11.9186 22.7908 39.5644 79 " " " " A 2 0 0 "LYS " " CA " " " 6 0 1 C2 
    1178 14 12.2906 21.3151 39.2789 79 " " " " A 2 0 0 "LYS " " C  " " " 6 0 1 C2 
    1179 23 13.0712 21.0499 38.3331 79 " " " " A 70 0 0 "LYS " " O  " " " 8 0 1 C2 
    1180 14 10.3982 23.1439 39.1927 79 " " " " A 2 0 0 "LYS " " CB " " " 6 0 1 C2 
    1181 14 9.82264 24.2204 40.1827 79 " " " " A 2 0 0 "LYS " " CG " " " 6 0 1 C2 
    1182 14 9.49433 23.8005 41.6653 79 " " " " A 2 0 0 "LYS " " CD " " " 6 0 1 C2 
    1183 14 8.57129 24.8232 42.3195 79 " " " " A 2 0 0 "LYS " " CE " " " 6 0 1 C2 
    1184 40 8.2112 24.575 43.7352 79 " " " " A 43 0 0 "LYS " " NZ " " " 7 0 1 C2 
    1185 48 12.6852 24.0842 37.9607 79 " " " " A 21 0 0 "LYS " " H  " " " 1 0 1 C2 
    1186 48 12.0508 22.8471 40.6449 79 " " " " A 21 0 0 "LYS " " HA " " " 1 0 1 C2 
    1187 48 9.74411 22.2799 39.3105 79 " " " " A 21 0 0 "LYS " " HB3" " " 1 0 1 C2 
    1188 48 10.4317 23.4822 38.1571 79 " " " " A 21 0 0 "LYS " " HB2" " " 1 0 1 C2 
    1189 48 8.90041 24.5008 39.6738 79 " " " " A 21 0 0 "LYS " " HG3" " " 1 0 1 C2 
    1190 48 10.4272 25.1272 40.1649 79 " " " " A 21 0 0 "LYS " " HG2" " " 1 0 1 C2 
    1191 48 10.4213 23.5716 42.191 79 " " " " A 21 0 0 "LYS " " HD3" " " 1 0 1 C2 
    1192 48 8.97731 22.841 41.6728 79 " " " " A 21 0 0 "LYS " " HD2" " " 1 0 1 C2 
    1193 48 7.65905 24.9232 41.7313 79 " " " " A 21 0 0 "LYS " " HE3" " " 1 0 1 C2 
    1194 48 9.09718 25.7777 42.3405 79 " " " " A 21 0 0 "LYS " " HE2" " " 1 0 1 C2 
    1195 48 9.10637 24.4332 44.1809 79 " " " " A 21 0 0 "LYS " " HZ1" " " 1 0 1 C2 
    1196 48 7.65826 25.3216 44.1315 79 " " " " A 21 0 0 "LYS " " HZ2" " " 1 0 1 C2 
    1197 48 7.61843 23.7789 43.9218 79 " " " " A 21 0 0 "LYS " " HZ3" " " 1 0 1 C2 
    1198 40 11.7813 20.435 40.0937 80 " " " " A 43 0 0 "LYS " " N  " " " 7 0 1 C2 
    1199 14 11.9224 18.9921 39.8471 80 " " " " A 2 0 0 "LYS " " CA " " " 6 0 1 C2 
    1200 14 10.6311 18.3254 40.0971 80 " " " " A 2 0 0 "LYS " " C  " " " 6 0 1 C2 
    1201 23 9.87299 18.8148 40.8956 80 " " " " A 70 0 0 "LYS " " O  " " " 8 0 1 C2 
    1202 14 13.1973 18.3422 40.5374 80 " " " " A 2 0 0 "LYS " " CB " " " 6 0 1 C2 
    1203 14 13.4548 18.7865 41.9811 80 " " " " A 2 0 0 "LYS " " CG " " " 6 0 1 C2 
    1204 14 14.5793 17.9229 42.6103 80 " " " " A 2 0 0 "LYS " " CD " " " 6 0 1 C2 
    1205 14 15.1236 18.5215 43.8974 80 " " " " A 2 0 0 "LYS " " CE " " " 6 0 1 C2 
    1206 40 16.1564 17.6606 44.4747 80 " " " " A 43 0 0 "LYS " " NZ " " " 7 0 1 C2 
    1207 48 11.1307 20.7663 40.7916 80 " " " " A 21 0 0 "LYS " " H  " " " 1 0 1 C2 
    1208 48 12.1408 18.8109 38.7947 80 " " " " A 21 0 0 "LYS " " HA " " " 1 0 1 C2 
    1209 48 14.0512 18.553 39.8936 80 " " " " A 21 0 0 "LYS " " HB3" " " 1 0 1 C2 
    1210 48 13.068 17.2608 40.5822 80 " " " " A 21 0 0 "LYS " " HB2" " " 1 0 1 C2 
    1211 48 12.6055 18.5763 42.6313 80 " " " " A 21 0 0 "LYS " " HG3" " " 1 0 1 C2 
    1212 48 13.7628 19.8307 42.0361 80 " " " " A 21 0 0 "LYS " " HG2" " " 1 0 1 C2 
    1213 48 15.4287 17.9721 41.929 80 " " " " A 21 0 0 "LYS " " HD3" " " 1 0 1 C2 
    1214 48 14.3426 16.8612 42.6804 80 " " " " A 21 0 0 "LYS " " HD2" " " 1 0 1 C2 
    1215 48 14.4338 18.6157 44.7361 80 " " " " A 21 0 0 "LYS " " HE3" " " 1 0 1 C2 
    1216 48 15.5927 19.4691 43.6325 80 " " " " A 21 0 0 "LYS " " HE2" " " 1 0 1 C2 
    1217 48 15.8331 16.748 44.7623 80 " " " " A 21 0 0 "LYS " " HZ1" " " 1 0 1 C2 
    1218 48 17.0195 17.5942 43.9544 80 " " " " A 21 0 0 "LYS " " HZ2" " " 1 0 1 C2 
    1219 48 16.4071 18.1144 45.3415 80 " " " " A 21 0 0 "LYS " " HZ3" " " 1 0 1 C2 
    1220 40 10.36 17.1893 39.4709 81 " " " " A 43 0 0 "VAL " " N  " " " 7 0 1 C2 
    1221 14 9.04957 16.4688 39.5622 81 " " " " A 2 0 0 "VAL " " CA " " " 6 0 1 C2 
    1222 14 8.71032 15.9659 40.9574 81 " " " " A 2 0 0 "VAL " " C  " " " 6 0 1 C2 
    1223 23 7.53482 15.7156 41.2749 81 " " " " A 70 0 0 "VAL " " O  " " " 8 0 1 C2 
    1224 14 8.97489 15.3832 38.456 81 " " " " A 2 0 0 "VAL " " CB " " " 6 0 1 C2 
    1225 14 9.06899 16.0935 37.0622 81 " " " " A 2 0 0 "VAL " " CG1" " " 6 0 1 C2 
    1226 14 10.0201 14.2993 38.5877 81 " " " " A 2 0 0 "VAL " " CG2" " " 6 0 1 C2 
    1227 48 11.0775 16.7025 38.953 81 " " " " A 21 0 0 "VAL " " H  " " " 1 0 1 C2 
    1228 48 8.29316 17.2253 39.3532 81 " " " " A 21 0 0 "VAL " " HA " " " 1 0 1 C2 
    1229 48 7.98383 14.9622 38.6255 81 " " " " A 21 0 0 "VAL " " HB " " " 1 0 1 C2 
    1230 48 10.0654 16.4004 36.7442 81 " " " " A 21 0 0 "VAL " HG11 " " 1 0 1 C2 
    1231 48 8.63894 15.5094 36.2485 81 " " " " A 21 0 0 "VAL " HG12 " " 1 0 1 C2 
    1232 48 8.3759 16.9312 37.1396 81 " " " " A 21 0 0 "VAL " HG13 " " 1 0 1 C2 
    1233 48 9.58721 13.3395 38.8697 81 " " " " A 21 0 0 "VAL " HG21 " " 1 0 1 C2 
    1234 48 10.7154 14.2277 37.7513 81 " " " " A 21 0 0 "VAL " HG22 " " 1 0 1 C2 
    1235 48 10.7376 14.464 39.3915 81 " " " " A 21 0 0 "VAL " HG23 " " 1 0 1 C2 
    1236 40 9.71161 15.8414 41.7936 82 " " " " A 43 0 0 "THR " " N  " " " 7 0 1 C2 
    1237 14 9.51069 15.4332 43.199 82 " " " " A 2 0 0 "THR " " CA " " " 6 0 1 C2 
    1238 14 9.00344 16.6074 44.0769 82 " " " " A 2 0 0 "THR " " C  " " " 6 0 1 C2 
    1239 23 8.99703 16.3721 45.2925 82 " " " " A 70 0 0 "THR " " O  " " " 8 0 1 C2 
    1240 14 10.8634 14.8632 43.7184 82 " " " " A 2 0 0 "THR " " CB " " " 6 0 1 C2 
    1241 23 11.876 15.6569 43.184 82 " " " " A 70 0 0 "THR " " OG1" " " 8 0 1 C2 
    1242 14 11.0799 13.3992 43.3611 82 " " " " A 2 0 0 "THR " " CG2" " " 6 0 1 C2 
    1243 48 10.6544 15.9725 41.4559 82 " " " " A 21 0 0 "THR " " H  " " " 1 0 1 C2 
    1244 48 8.68977 14.7183 43.2545 82 " " " " A 21 0 0 "THR " " HA " " " 1 0 1 C2 
    1245 48 10.9768 14.9477 44.7991 82 " " " " A 21 0 0 "THR " " HB " " " 1 0 1 C2 
    1246 48 12.1401 16.3894 43.7193 82 " " " " A 21 0 0 "THR " " HG1" " " 1 0 1 C2 
    1247 48 10.2772 12.8287 43.8283 82 " " " " A 21 0 0 "THR " HG21 " " 1 0 1 C2 
    1248 48 11.1523 13.2218 42.2881 82 " " " " A 21 0 0 "THR " HG22 " " 1 0 1 C2 
    1249 48 12.0289 13.0602 43.7763 82 " " " " A 21 0 0 "THR " HG23 " " 1 0 1 C2 
    1250 40 8.51958 17.7546 43.5835 83 " " " " A 43 0 0 "ASP " " N  " " " 7 0 1 C2 
    1251 14 8.19463 18.8752 44.4232 83 " " " " A 2 0 0 "ASP " " CA " " " 6 0 1 C2 
    1252 14 6.65501 18.8133 44.5968 83 " " " " A 2 0 0 "ASP " " C  " " " 6 0 1 C2 
    1253 23 5.91391 18.8986 43.54 83 " " " " A 70 0 0 "ASP " " O  " " " 8 0 1 C2 
    1254 14 8.61981 20.1689 43.7535 83 " " " " A 2 0 0 "ASP " " CB " " " 6 0 1 C2 
    1255 14 8.03569 21.3957 44.3247 83 " " " " A 2 0 0 "ASP " " CG " " " 6 0 1 C2 
    1256 23 7.26778 22.1384 43.6301 83 " " " " A 70 0 0 "ASP " " OD1" " " 8 0 1 C2 
    1257 23 8.17212 21.6332 45.5608 83 " " " " A 70 0 0 "ASP " " OD2" " " 8 0 1 C2 
    1258 48 8.32135 17.9109 42.6056 83 " " " " A 21 0 0 "ASP " " H  " " " 1 0 1 C2 
    1259 48 8.6166 18.8896 45.4281 83 " " " " A 21 0 0 "ASP " " HA " " " 1 0 1 C2 
    1260 48 8.27144 20.1326 42.7213 83 " " " " A 21 0 0 "ASP " " HB3" " " 1 0 1 C2 
    1261 48 9.70326 20.163 43.6343 83 " " " " A 21 0 0 "ASP " " HB2" " " 1 0 1 C2 
    1262 40 6.20234 18.7148 45.8559 84 " " " " A 43 0 0 "LYS " " N  " " " 7 0 1 C2 
    1263 14 4.77184 18.6404 46.3004 84 " " " " A 2 0 0 "LYS " " CA " " " 6 0 1 C2 
    1264 14 3.87697 19.8094 45.7703 84 " " " " A 2 0 0 "LYS " " C  " " " 6 0 1 C2 
    1265 23 2.61814 19.7286 45.5373 84 " " " " A 70 0 0 "LYS " " O  " " " 8 0 1 C2 
    1266 14 4.7416 18.5652 47.8528 84 " " " " A 2 0 0 "LYS " " CB " " " 6 0 1 C2 
    1267 14 5.31469 19.839 48.5579 84 " " " " A 2 0 0 "LYS " " CG " " " 6 0 1 C2 
    1268 14 5.81864 19.6312 50.0036 84 " " " " A 2 0 0 "LYS " " CD " " " 6 0 1 C2 
    1269 14 6.24121 20.8953 50.784 84 " " " " A 2 0 0 "LYS " " CE " " " 6 0 1 C2 
    1270 40 7.42112 21.5482 50.2762 84 " " " " A 43 0 0 "LYS " " NZ " " " 7 0 1 C2 
    1271 48 6.88919 18.3575 46.5045 84 " " " " A 21 0 0 "LYS " " H  " " " 1 0 1 C2 
    1272 48 4.39853 17.6493 46.0425 84 " " " " A 21 0 0 "LYS " " HA " " " 1 0 1 C2 
    1273 48 5.38379 17.7017 48.0259 84 " " " " A 21 0 0 "LYS " " HB3" " " 1 0 1 C2 
    1274 48 3.68624 18.5556 48.1252 84 " " " " A 21 0 0 "LYS " " HB2" " " 1 0 1 C2 
    1275 48 4.61185 20.6658 48.6605 84 " " " " A 21 0 0 "LYS " " HG3" " " 1 0 1 C2 
    1276 48 6.09831 20.297 47.9543 84 " " " " A 21 0 0 "LYS " " HG2" " " 1 0 1 C2 
    1277 48 6.66925 18.9498 50.0184 84 " " " " A 21 0 0 "LYS " " HD3" " " 1 0 1 C2 
    1278 48 4.91252 19.1838 50.412 84 " " " " A 21 0 0 "LYS " " HD2" " " 1 0 1 C2 
    1279 48 6.4376 20.6691 51.832 84 " " " " A 21 0 0 "LYS " " HE3" " " 1 0 1 C2 
    1280 48 5.49081 21.6748 50.9158 84 " " " " A 21 0 0 "LYS " " HE2" " " 1 0 1 C2 
    1281 48 7.12796 21.954 49.399 84 " " " " A 21 0 0 "LYS " " HZ1" " " 1 0 1 C2 
    1282 48 7.67257 22.3228 50.8736 84 " " " " A 21 0 0 "LYS " " HZ2" " " 1 0 1 C2 
    1283 48 8.19411 20.9531 50.0147 84 " " " " A 21 0 0 "LYS " " HZ3" " " 1 0 1 C2 
    1284 40 4.4944 21.012 45.5783 85 " " " " A 43 0 0 "ALA " " N  " " " 7 0 1 C2 
    1285 14 3.94449 22.2907 45.0752 85 " " " " A 2 0 0 "ALA " " CA " " " 6 0 1 C2 
    1286 14 3.65026 22.3857 43.5712 85 " " " " A 2 0 0 "ALA " " C  " " " 6 0 1 C2 
    1287 23 2.51996 22.7134 43.1479 85 " " " " A 70 0 0 "ALA " " O  " " " 8 0 1 C2 
    1288 14 4.76504 23.5091 45.5762 85 " " " " A 2 0 0 "ALA " " CB " " " 6 0 1 C2 
    1289 48 5.437 21.0729 45.936 85 " " " " A 21 0 0 "ALA " " H  " " " 1 0 1 C2 
    1290 48 2.96159 22.4276 45.5261 85 " " " " A 21 0 0 "ALA " " HA " " " 1 0 1 C2 
    1291 48 5.113 23.4925 46.6091 85 " " " " A 21 0 0 "ALA " " HB1" " " 1 0 1 C2 
    1292 48 5.65205 23.51 44.9427 85 " " " " A 21 0 0 "ALA " " HB2" " " 1 0 1 C2 
    1293 48 4.36188 24.4865 45.3111 85 " " " " A 21 0 0 "ALA " " HB3" " " 1 0 1 C2 
    1294 40 4.64017 21.9718 42.7317 86 " " " " A 43 0 0 "TRP " " N  " " " 7 0 1 C2 
    1295 14 4.53854 21.8805 41.2872 86 " " " " A 2 0 0 "TRP " " CA " " " 6 0 1 C2 
    1296 14 3.43894 20.846 41.0132 86 " " " " A 2 0 0 "TRP " " C  " " " 6 0 1 C2 
    1297 23 2.61697 21.195 40.1911 86 " " " " A 70 0 0 "TRP " " O  " " " 8 0 1 C2 
    1298 14 5.94638 21.5582 40.7431 86 " " " " A 2 0 0 "TRP " " CB " " " 6 0 1 C2 
    1299 14 5.9792 21.2091 39.2687 86 " " " " A 2 0 0 "TRP " " CG " " " 6 0 1 C2 
    1300 14 6.07379 22.1275 38.2443 86 " " " " A 2 0 0 "TRP " " CD1" " " 6 0 1 C2 
    1301 14 5.97514 19.9845 38.5863 86 " " " " A 2 0 0 "TRP " " CD2" " " 6 0 1 C2 
    1302 40 6.06332 21.5025 36.9872 86 " " " " A 43 0 0 "TRP " " NE1" " " 7 0 1 C2 
    1303 14 6.11564 20.1531 37.1929 86 " " " " A 2 0 0 "TRP " " CE2" " " 6 0 1 C2 
    1304 14 5.94654 18.6495 39.01 86 " " " " A 2 0 0 "TRP " " CE3" " " 6 0 1 C2 
    1305 14 6.14664 19.1189 36.289 86 " " " " A 2 0 0 "TRP " " CZ2" " " 6 0 1 C2 
    1306 14 5.76123 17.5744 38.0964 86 " " " " A 2 0 0 "TRP " " CZ3" " " 6 0 1 C2 
    1307 14 5.87824 17.7733 36.6954 86 " " " " A 2 0 0 "TRP " " CH2" " " 6 0 1 C2 
    1308 48 5.49952 21.6904 43.1816 86 " " " " A 21 0 0 "TRP " " H  " " " 1 0 1 C2 
    1309 48 4.22795 22.7954 40.7826 86 " " " " A 21 0 0 "TRP " " HA " " " 1 0 1 C2 
    1310 48 6.57386 20.9203 41.3655 86 " " " " A 21 0 0 "TRP " " HB3" " " 1 0 1 C2 
    1311 48 6.52132 22.4842 40.7423 86 " " " " A 21 0 0 "TRP " " HB2" " " 1 0 1 C2 
    1312 48 6.03939 23.2069 38.2343 86 " " " " A 21 0 0 "TRP " " HD1" " " 1 0 1 C2 
    1313 48 5.94873 21.8434 36.0434 86 " " " " A 21 0 0 "TRP " " HE1" " " 1 0 1 C2 
    1314 48 6.09062 18.512 40.0715 86 " " " " A 21 0 0 "TRP " " HE3" " " 1 0 1 C2 
    1315 48 6.20836 19.4323 35.2573 86 " " " " A 21 0 0 "TRP " " HZ2" " " 1 0 1 C2 
    1316 48 5.55107 16.6087 38.5319 86 " " " " A 21 0 0 "TRP " " HZ3" " " 1 0 1 C2 
    1317 48 5.77435 16.914 36.0495 86 " " " " A 21 0 0 "TRP " " HH2" " " 1 0 1 C2 
    1318 40 3.39527 19.7262 41.7418 87 " " " " A 43 0 0 "GLN " " N  " " " 7 0 1 C2 
    1319 14 2.48848 18.647 41.55 87 " " " " A 2 0 0 "GLN " " CA " " " 6 0 1 C2 
    1320 14 1.03358 19.1513 41.9552 87 " " " " A 2 0 0 "GLN " " C  " " " 6 0 1 C2 
    1321 23 0.18829 18.7284 41.2236 87 " " " " A 70 0 0 "GLN " " O  " " " 8 0 1 C2 
    1322 14 2.80692 17.3893 42.4171 87 " " " " A 2 0 0 "GLN " " CB " " " 6 0 1 C2 
    1323 14 4.2604 16.6287 42.1615 87 " " " " A 2 0 0 "GLN " " CG " " " 6 0 1 C2 
    1324 14 4.6322 15.8162 43.4561 87 " " " " A 2 0 0 "GLN " " CD " " " 6 0 1 C2 
    1325 23 3.77853 15.5768 44.2848 87 " " " " A 70 0 0 "GLN " " OE1" " " 8 0 1 C2 
    1326 40 5.83464 15.4058 43.6099 87 " " " " A 43 0 0 "GLN " " NE2" " " 7 0 1 C2 
    1327 48 4.11356 19.5621 42.4327 87 " " " " A 21 0 0 "GLN " " H  " " " 1 0 1 C2 
    1328 48 2.57932 18.3195 40.5143 87 " " " " A 21 0 0 "GLN " " HA " " " 1 0 1 C2 
    1329 48 2.13376 16.5732 42.1546 87 " " " " A 21 0 0 "GLN " " HB3" " " 1 0 1 C2 
    1330 48 2.66699 17.5449 43.4868 87 " " " " A 21 0 0 "GLN " " HB2" " " 1 0 1 C2 
    1331 48 4.95443 17.4366 41.9298 87 " " " " A 21 0 0 "GLN " " HG3" " " 1 0 1 C2 
    1332 48 4.04674 16.0139 41.2871 87 " " " " A 21 0 0 "GLN " " HG2" " " 1 0 1 C2 
    1333 48 6.03102 14.8864 44.4535 87 " " " " A 21 0 0 "GLN " HE22 " " 1 0 1 C2 
    1334 48 6.50572 15.3916 42.8552 87 " " " " A 21 0 0 "GLN " HE21 " " 1 0 1 C2 
    1335 40 0.790924 20.1229 42.8455 88 " " " " A 43 0 0 "LYS " " N  " " " 7 0 1 C2 
    1336 14 -0.477657 20.6715 43.2187 88 " " " " A 2 0 0 "LYS " " CA " " " 6 0 1 C2 
    1337 14 -0.901577 21.8299 42.2885 88 " " " " A 2 0 0 "LYS " " C  " " " 6 0 1 C2 
    1338 23 -2.02359 22.2411 42.2711 88 " " " " A 70 0 0 "LYS " " O  " " " 8 0 1 C2 
    1339 14 -0.330738 21.2282 44.6573 88 " " " " A 2 0 0 "LYS " " CB " " " 6 0 1 C2 
    1340 14 -1.52587 21.9359 45.2519 88 " " " " A 2 0 0 "LYS " " CG " " " 6 0 1 C2 
    1341 14 -2.7876 20.9645 45.2377 88 " " " " A 2 0 0 "LYS " " CD " " " 6 0 1 C2 
    1342 14 -4.01917 21.4313 46.0496 88 " " " " A 2 0 0 "LYS " " CE " " " 6 0 1 C2 
    1343 40 -5.07307 20.3537 46.0126 88 " " " " A 43 0 0 "LYS " " NZ " " " 7 0 1 C2 
    1344 48 1.59321 20.6185 43.2071 88 " " " " A 21 0 0 "LYS " " H  " " " 1 0 1 C2 
    1345 48 -1.24296 19.8982 43.2852 88 " " " " A 21 0 0 "LYS " " HA " " " 1 0 1 C2 
    1346 48 0.51067 21.9186 44.5985 88 " " " " A 21 0 0 "LYS " " HB3" " " 1 0 1 C2 
    1347 48 0.00323147 20.5081 45.4043 88 " " " " A 21 0 0 "LYS " " HB2" " " 1 0 1 C2 
    1348 48 -1.8239 22.8263 44.6983 88 " " " " A 21 0 0 "LYS " " HG3" " " 1 0 1 C2 
    1349 48 -1.1884 22.1921 46.2562 88 " " " " A 21 0 0 "LYS " " HG2" " " 1 0 1 C2 
    1350 48 -2.58341 19.9799 45.6585 88 " " " " A 21 0 0 "LYS " " HD3" " " 1 0 1 C2 
    1351 48 -3.1457 20.6499 44.2574 88 " " " " A 21 0 0 "LYS " " HD2" " " 1 0 1 C2 
    1352 48 -4.40067 22.3319 45.5686 88 " " " " A 21 0 0 "LYS " " HE3" " " 1 0 1 C2 
    1353 48 -3.7262 21.5927 47.087 88 " " " " A 21 0 0 "LYS " " HE2" " " 1 0 1 C2 
    1354 48 -5.92105 20.737 46.4051 88 " " " " A 21 0 0 "LYS " " HZ1" " " 1 0 1 C2 
    1355 48 -5.31203 20.1633 45.0499 88 " " " " A 21 0 0 "LYS " " HZ2" " " 1 0 1 C2 
    1356 48 -4.8706 19.4358 46.3822 88 " " " " A 21 0 0 "LYS " " HZ3" " " 1 0 1 C2 
    1357 40 -0.0739093 22.3335 41.3646 89 " " " " A 43 0 0 "LYS " " N  " " " 7 0 1 C2 
    1358 14 -0.568637 23.0849 40.2142 89 " " " " A 2 0 0 "LYS " " CA " " " 6 0 1 C2 
    1359 14 -0.862506 22.1631 39.0937 89 " " " " A 2 0 0 "LYS " " C  " " " 6 0 1 C2 
    1360 23 -2.06839 21.9465 38.7991 89 " " " " A 70 0 0 "LYS " " O  " " " 8 0 1 C2 
    1361 14 0.547032 24.0764 39.8693 89 " " " " A 2 0 0 "LYS " " CB " " " 6 0 1 C2 
    1362 14 0.174794 25.1585 38.8897 89 " " " " A 2 0 0 "LYS " " CG " " " 6 0 1 C2 
    1363 14 1.37263 26.147 38.7214 89 " " " " A 2 0 0 "LYS " " CD " " " 6 0 1 C2 
    1364 14 1.12074 27.2852 37.6329 89 " " " " A 2 0 0 "LYS " " CE " " " 6 0 1 C2 
    1365 40 2.27227 28.1001 37.4733 89 " " " " A 43 0 0 "LYS " " NZ " " " 7 0 1 C2 
    1366 48 0.822243 21.8998 41.1946 89 " " " " A 21 0 0 "LYS " " H  " " " 1 0 1 C2 
    1367 48 -1.44751 23.7101 40.3717 89 " " " " A 21 0 0 "LYS " " HA " " " 1 0 1 C2 
    1368 48 1.34446 23.5166 39.3806 89 " " " " A 21 0 0 "LYS " " HB3" " " 1 0 1 C2 
    1369 48 0.87072 24.6414 40.7435 89 " " " " A 21 0 0 "LYS " " HB2" " " 1 0 1 C2 
    1370 48 -0.625774 25.7469 39.338 89 " " " " A 21 0 0 "LYS " " HG3" " " 1 0 1 C2 
    1371 48 -0.199031 24.7184 37.9652 89 " " " " A 21 0 0 "LYS " " HG2" " " 1 0 1 C2 
    1372 48 2.21747 25.5399 38.3962 89 " " " " A 21 0 0 "LYS " " HD3" " " 1 0 1 C2 
    1373 48 1.54383 26.6073 39.6945 89 " " " " A 21 0 0 "LYS " " HD2" " " 1 0 1 C2 
    1374 48 0.301014 27.9198 37.9697 89 " " " " A 21 0 0 "LYS " " HE3" " " 1 0 1 C2 
    1375 48 0.777531 26.7958 36.7214 89 " " " " A 21 0 0 "LYS " " HE2" " " 1 0 1 C2 
    1376 48 2.55037 28.3796 38.4031 89 " " " " A 21 0 0 "LYS " " HZ1" " " 1 0 1 C2 
    1377 48 3.07356 27.7337 36.9795 89 " " " " A 21 0 0 "LYS " " HZ2" " " 1 0 1 C2 
    1378 48 2.05787 28.9595 36.9879 89 " " " " A 21 0 0 "LYS " " HZ3" " " 1 0 1 C2 
    1379 40 0.10598 21.4946 38.4448 90 " " " " A 43 0 0 "VAL " " N  " " " 7 0 1 C2 
    1380 14 -0.105686 20.6084 37.2728 90 " " " " A 2 0 0 "VAL " " CA " " " 6 0 1 C2 
    1381 14 -1.12444 19.5238 37.4362 90 " " " " A 2 0 0 "VAL " " C  " " " 6 0 1 C2 
    1382 23 -1.84513 19.242 36.4687 90 " " " " A 70 0 0 "VAL " " O  " " " 8 0 1 C2 
    1383 14 1.18635 20.0913 36.6032 90 " " " " A 2 0 0 "VAL " " CB " " " 6 0 1 C2 
    1384 14 2.12375 21.2787 36.1697 90 " " " " A 2 0 0 "VAL " " CG1" " " 6 0 1 C2 
    1385 14 1.9095 19.1712 37.4903 90 " " " " A 2 0 0 "VAL " " CG2" " " 6 0 1 C2 
    1386 48 1.02343 21.5384 38.8649 90 " " " " A 21 0 0 "VAL " " H  " " " 1 0 1 C2 
    1387 48 -0.482441 21.2906 36.5107 90 " " " " A 21 0 0 "VAL " " HA " " " 1 0 1 C2 
    1388 48 0.966618 19.5453 35.6858 90 " " " " A 21 0 0 "VAL " " HB " " " 1 0 1 C2 
    1389 48 2.37139 21.9919 36.9558 90 " " " " A 21 0 0 "VAL " HG11 " " 1 0 1 C2 
    1390 48 3.03728 20.9536 35.6718 90 " " " " A 21 0 0 "VAL " HG12 " " 1 0 1 C2 
    1391 48 1.71055 21.7229 35.2641 90 " " " " A 21 0 0 "VAL " HG13 " " 1 0 1 C2 
    1392 48 2.85448 18.8238 37.0727 90 " " " " A 21 0 0 "VAL " HG21 " " 1 0 1 C2 
    1393 48 2.10775 19.7384 38.3997 90 " " " " A 21 0 0 "VAL " HG22 " " 1 0 1 C2 
    1394 48 1.27054 18.3073 37.6733 90 " " " " A 21 0 0 "VAL " HG23 " " 1 0 1 C2 
    1395 40 -1.24626 18.7673 38.5472 91 " " " " A 43 0 0 "THR " " N  " " " 7 0 1 C2 
    1396 14 -2.33469 17.7566 38.5716 91 " " " " A 2 0 0 "THR " " CA " " " 6 0 1 C2 
    1397 14 -3.77101 18.375 38.7849 91 " " " " A 2 0 0 "THR " " C  " " " 6 0 1 C2 
    1398 23 -4.70404 17.6945 38.3026 91 " " " " A 70 0 0 "THR " " O  " " " 8 0 1 C2 
    1399 14 -2.01457 16.6195 39.5635 91 " " " " A 2 0 0 "THR " " CB " " " 6 0 1 C2 
    1400 23 -1.89355 17.0146 40.8792 91 " " " " A 70 0 0 "THR " " OG1" " " 8 0 1 C2 
    1401 14 -0.84045 15.7342 39.0438 91 " " " " A 2 0 0 "THR " " CG2" " " 6 0 1 C2 
    1402 48 -0.644176 18.9163 39.3444 91 " " " " A 21 0 0 "THR " " H  " " " 1 0 1 C2 
    1403 48 -2.31832 17.293 37.5852 91 " " " " A 21 0 0 "THR " " HA " " " 1 0 1 C2 
    1404 48 -2.86346 15.9437 39.6675 91 " " " " A 21 0 0 "THR " " HB " " " 1 0 1 C2 
    1405 48 -1.1534 17.5826 41.0296 91 " " " " A 21 0 0 "THR " " HG1" " " 1 0 1 C2 
    1406 48 -1.08259 15.1235 38.1741 91 " " " " A 21 0 0 "THR " HG21 " " 1 0 1 C2 
    1407 48 -0.00377231 16.3839 38.787 91 " " " " A 21 0 0 "THR " HG22 " " 1 0 1 C2 
    1408 48 -0.569221 14.955 39.7561 91 " " " " A 21 0 0 "THR " HG23 " " 1 0 1 C2 
    1409 40 -3.92193 19.5862 39.3159 92 " " " " A 43 0 0 "GLU " " N  " " " 7 0 1 C2 
    1410 14 -5.26483 20.1334 39.5308 92 " " " " A 2 0 0 "GLU " " CA " " " 6 0 1 C2 
    1411 14 -5.63877 20.809 38.2076 92 " " " " A 2 0 0 "GLU " " C  " " " 6 0 1 C2 
    1412 23 -6.80434 20.7266 37.9124 92 " " " " A 70 0 0 "GLU " " O  " " " 8 0 1 C2 
    1413 14 -5.21493 21.1328 40.7084 92 " " " " A 2 0 0 "GLU " " CB " " " 6 0 1 C2 
    1414 14 -4.60733 20.4933 42.0499 92 " " " " A 2 0 0 "GLU " " CG " " " 6 0 1 C2 
    1415 14 -5.54048 19.5921 42.7959 92 " " " " A 2 0 0 "GLU " " CD " " " 6 0 1 C2 
    1416 23 -6.75746 19.4481 42.5162 92 " " " " A 70 0 0 "GLU " " OE1" " " 8 0 1 C2 
    1417 23 -5.09507 18.9955 43.7537 92 " " " " A 70 0 0 "GLU " " OE2" " " 8 0 1 C2 
    1418 48 -3.1166 20.1545 39.5363 92 " " " " A 21 0 0 "GLU " " H  " " " 1 0 1 C2 
    1419 48 -5.95228 19.3109 39.7282 92 " " " " A 21 0 0 "GLU " " HA " " " 1 0 1 C2 
    1420 48 -6.27251 21.2474 40.946 92 " " " " A 21 0 0 "GLU " " HB3" " " 1 0 1 C2 
    1421 48 -4.76983 22.0881 40.4303 92 " " " " A 21 0 0 "GLU " " HB2" " " 1 0 1 C2 
    1422 48 -4.17193 21.2719 42.6762 92 " " " " A 21 0 0 "GLU " " HG3" " " 1 0 1 C2 
    1423 48 -3.76685 19.8559 41.7753 92 " " " " A 21 0 0 "GLU " " HG2" " " 1 0 1 C2 
    1424 40 -4.7202 21.3108 37.4319 93 " " " " A 43 0 0 "GLU " " N  " " " 7 0 1 C2 
    1425 14 -5.02564 21.689 36.0422 93 " " " " A 2 0 0 "GLU " " CA " " " 6 0 1 C2 
    1426 14 -5.30476 20.4001 35.1401 93 " " " " A 2 0 0 "GLU " " C  " " " 6 0 1 C2 
    1427 23 -5.99874 20.4689 34.1564 93 " " " " A 70 0 0 "GLU " " O  " " " 8 0 1 C2 
    1428 14 -3.79128 22.4501 35.4102 93 " " " " A 2 0 0 "GLU " " CB " " " 6 0 1 C2 
    1429 14 -3.57747 23.9002 36.0393 93 " " " " A 2 0 0 "GLU " " CG " " " 6 0 1 C2 
    1430 14 -4.54045 24.9359 35.5307 93 " " " " A 2 0 0 "GLU " " CD " " " 6 0 1 C2 
    1431 23 -5.67174 24.8777 36.0402 93 " " " " A 70 0 0 "GLU " " OE1" " " 8 0 1 C2 
    1432 23 -4.2475 25.7129 34.5934 93 " " " " A 70 0 0 "GLU " " OE2" " " 8 0 1 C2 
    1433 48 -3.79587 21.4682 37.8074 93 " " " " A 21 0 0 "GLU " " H  " " " 1 0 1 C2 
    1434 48 -5.88483 22.3587 36.0048 93 " " " " A 21 0 0 "GLU " " HA " " " 1 0 1 C2 
    1435 48 -3.91699 22.5637 34.3334 93 " " " " A 21 0 0 "GLU " " HB3" " " 1 0 1 C2 
    1436 48 -2.98703 21.7774 35.7083 93 " " " " A 21 0 0 "GLU " " HB2" " " 1 0 1 C2 
    1437 48 -2.54743 24.2083 35.8599 93 " " " " A 21 0 0 "GLU " " HG3" " " 1 0 1 C2 
    1438 48 -3.69069 23.85 37.1222 93 " " " " A 21 0 0 "GLU " " HG2" " " 1 0 1 C2 
    1439 40 -4.8036 19.2004 35.5009 94 " " " " A 43 0 0 "LEU " " N  " " " 7 0 1 C2 
    1440 14 -5.05133 18.0033 34.7272 94 " " " " A 2 0 0 "LEU " " CA " " " 6 0 1 C2 
    1441 14 -6.4668 17.4646 35.1617 94 " " " " A 2 0 0 "LEU " " C  " " " 6 0 1 C2 
    1442 23 -7.29396 17.1741 34.3355 94 " " " " A 70 0 0 "LEU " " O  " " " 8 0 1 C2 
    1443 14 -3.9943 16.9561 35.1299 94 " " " " A 2 0 0 "LEU " " CB " " " 6 0 1 C2 
    1444 14 -3.74771 15.783 34.1573 94 " " " " A 2 0 0 "LEU " " CG " " " 6 0 1 C2 
    1445 14 -4.29174 14.5306 34.9353 94 " " " " A 2 0 0 "LEU " " CD1" " " 6 0 1 C2 
    1446 14 -4.31008 15.9707 32.7161 94 " " " " A 2 0 0 "LEU " " CD2" " " 6 0 1 C2 
    1447 48 -4.25904 19.079 36.3428 94 " " " " A 21 0 0 "LEU " " H  " " " 1 0 1 C2 
    1448 48 -4.94543 18.2339 33.6672 94 " " " " A 21 0 0 "LEU " " HA " " " 1 0 1 C2 
    1449 48 -4.22872 16.6624 36.153 94 " " " " A 21 0 0 "LEU " " HB3" " " 1 0 1 C2 
    1450 48 -3.0256 17.4273 35.2964 94 " " " " A 21 0 0 "LEU " " HB2" " " 1 0 1 C2 
    1451 48 -2.6622 15.6843 34.1541 94 " " " " A 21 0 0 "LEU " " HG " " " 1 0 1 C2 
    1452 48 -5.3612 14.6319 34.7506 94 " " " " A 21 0 0 "LEU " HD11 " " 1 0 1 C2 
    1453 48 -3.93129 13.604 34.4885 94 " " " " A 21 0 0 "LEU " HD12 " " 1 0 1 C2 
    1454 48 -3.97478 14.5428 35.9781 94 " " " " A 21 0 0 "LEU " HD13 " " 1 0 1 C2 
    1455 48 -3.98317 15.2326 31.9836 94 " " " " A 21 0 0 "LEU " HD21 " " 1 0 1 C2 
    1456 48 -5.39827 15.939 32.7703 94 " " " " A 21 0 0 "LEU " HD22 " " 1 0 1 C2 
    1457 48 -3.98344 16.9369 32.3316 94 " " " " A 21 0 0 "LEU " HD23 " " 1 0 1 C2 
    1458 40 -6.7509 17.2854 36.4742 95 " " " " A 43 0 0 "ASP " " N  " " " 7 0 1 C2 
    1459 14 -8.02781 16.7526 37.0127 95 " " " " A 2 0 0 "ASP " " CA " " " 6 0 1 C2 
    1460 14 -9.24696 17.5672 36.5634 95 " " " " A 2 0 0 "ASP " " C  " " " 6 0 1 C2 
    1461 23 -10.2641 17.0359 36.1817 95 " " " " A 70 0 0 "ASP " " O  " " " 8 0 1 C2 
    1462 14 -7.84823 16.7891 38.5816 95 " " " " A 2 0 0 "ASP " " CB " " " 6 0 1 C2 
    1463 14 -9.04074 16.0931 39.3026 95 " " " " A 2 0 0 "ASP " " CG " " " 6 0 1 C2 
    1464 23 -9.11295 14.836 39.2339 95 " " " " A 70 0 0 "ASP " " OD1" " " 8 0 1 C2 
    1465 23 -9.78411 16.7685 39.9762 95 " " " " A 70 0 0 "ASP " " OD2" " " 8 0 1 C2 
    1466 48 -6.01282 17.558 37.1075 95 " " " " A 21 0 0 "ASP " " H  " " " 1 0 1 C2 
    1467 48 -8.12181 15.7483 36.5997 95 " " " " A 21 0 0 "ASP " " HA " " " 1 0 1 C2 
    1468 48 -7.74951 17.8493 38.8143 95 " " " " A 21 0 0 "ASP " " HB3" " " 1 0 1 C2 
    1469 48 -7.00276 16.1483 38.832 95 " " " " A 21 0 0 "ASP " " HB2" " " 1 0 1 C2 
    1470 40 -8.9832 18.812 36.29 96 " " " " A 43 0 0 "GLN " " N  " " " 7 0 1 C2 
    1471 14 -10.0271 19.7238 35.6177 96 " " " " A 2 0 0 "GLN " " CA " " " 6 0 1 C2 
    1472 14 -10.2047 19.5381 34.1287 96 " " " " A 2 0 0 "GLN " " C  " " " 6 0 1 C2 
    1473 23 -11.1404 20.0462 33.5176 96 " " " " A 70 0 0 "GLN " " O  " " " 8 0 1 C2 
    1474 14 -9.65535 21.1336 36.0432 96 " " " " A 2 0 0 "GLN " " CB " " " 6 0 1 C2 
    1475 14 -10.0483 21.3812 37.5589 96 " " " " A 2 0 0 "GLN " " CG " " " 6 0 1 C2 
    1476 14 -11.561 21.2828 37.8764 96 " " " " A 2 0 0 "GLN " " CD " " " 6 0 1 C2 
    1477 23 -12.2843 21.9419 37.211 96 " " " " A 70 0 0 "GLN " " OE1" " " 8 0 1 C2 
    1478 40 -11.9226 20.494 38.8549 96 " " " " A 43 0 0 "GLN " " NE2" " " 7 0 1 C2 
    1479 48 -8.12257 19.1979 36.6513 96 " " " " A 21 0 0 "GLN " " H  " " " 1 0 1 C2 
    1480 48 -10.9503 19.3702 36.0767 96 " " " " A 21 0 0 "GLN " " HA " " " 1 0 1 C2 
    1481 48 -10.2331 21.8225 35.427 96 " " " " A 21 0 0 "GLN " " HB3" " " 1 0 1 C2 
    1482 48 -8.61171 21.3679 35.8334 96 " " " " A 21 0 0 "GLN " " HB2" " " 1 0 1 C2 
    1483 48 -9.69014 22.3945 37.7406 96 " " " " A 21 0 0 "GLN " " HG3" " " 1 0 1 C2 
    1484 48 -9.47094 20.7596 38.2433 96 " " " " A 21 0 0 "GLN " " HG2" " " 1 0 1 C2 
    1485 48 -12.9119 20.3082 38.9376 96 " " " " A 21 0 0 "GLN " HE22 " " 1 0 1 C2 
    1486 48 -11.1964 20.306 39.5312 96 " " " " A 21 0 0 "GLN " HE21 " " 1 0 1 C2 
    1487 40 -9.27351 18.9402 33.418 97 " " " " A 43 0 0 "VAL " " N  " " " 7 0 1 C2 
    1488 14 -9.59823 18.4294 32.0792 97 " " " " A 2 0 0 "VAL " " CA " " " 6 0 1 C2 
    1489 14 -10.5045 17.1745 32.0655 97 " " " " A 2 0 0 "VAL " " C  " " " 6 0 1 C2 
    1490 23 -11.3914 16.9932 31.2631 97 " " " " A 70 0 0 "VAL " " O  " " " 8 0 1 C2 
    1491 14 -8.34512 18.2107 31.1431 97 " " " " A 2 0 0 "VAL " " CB " " " 6 0 1 C2 
    1492 14 -8.60101 17.8925 29.6679 97 " " " " A 2 0 0 "VAL " " CG1" " " 6 0 1 C2 
    1493 14 -7.40407 19.4947 31.2654 97 " " " " A 2 0 0 "VAL " " CG2" " " 6 0 1 C2 
    1494 48 -8.57792 18.4557 33.9671 97 " " " " A 21 0 0 "VAL " " H  " " " 1 0 1 C2 
    1495 48 -10.124 19.2269 31.5543 97 " " " " A 21 0 0 "VAL " " HA " " " 1 0 1 C2 
    1496 48 -7.86079 17.3359 31.5769 97 " " " " A 21 0 0 "VAL " " HB " " " 1 0 1 C2 
    1497 48 -8.94092 16.8673 29.5207 97 " " " " A 21 0 0 "VAL " HG11 " " 1 0 1 C2 
    1498 48 -9.38504 18.5661 29.322 97 " " " " A 21 0 0 "VAL " HG12 " " 1 0 1 C2 
    1499 48 -7.67665 18.0295 29.1067 97 " " " " A 21 0 0 "VAL " HG13 " " 1 0 1 C2 
    1500 48 -7.97478 20.421 31.1995 97 " " " " A 21 0 0 "VAL " HG21 " " 1 0 1 C2 
    1501 48 -6.87983 19.4357 32.2192 97 " " " " A 21 0 0 "VAL " HG22 " " 1 0 1 C2 
    1502 48 -6.57861 19.6747 30.5767 97 " " " " A 21 0 0 "VAL " HG23 " " 1 0 1 C2 
    1503 40 -10.136 16.2712 32.9947 98 " " " " A 43 0 0 "VAL " " N  " " " 7 0 1 C2 
    1504 14 -10.8192 15.0126 33.4017 98 " " " " A 2 0 0 "VAL " " CA " " " 6 0 1 C2 
    1505 14 -12.2802 15.2873 33.6869 98 " " " " A 2 0 0 "VAL " " C  " " " 6 0 1 C2 
    1506 23 -13.0942 14.6017 33.1298 98 " " " " A 70 0 0 "VAL " " O  " " " 8 0 1 C2 
    1507 14 -10.0438 14.2847 34.5016 98 " " " " A 2 0 0 "VAL " " CB " " " 6 0 1 C2 
    1508 14 -10.9036 13.2283 35.2738 98 " " " " A 2 0 0 "VAL " " CG1" " " 6 0 1 C2 
    1509 14 -8.76799 13.6448 33.9546 98 " " " " A 2 0 0 "VAL " " CG2" " " 6 0 1 C2 
    1510 48 -9.31511 16.5307 33.5228 98 " " " " A 21 0 0 "VAL " " H  " " " 1 0 1 C2 
    1511 48 -10.8918 14.3527 32.5372 98 " " " " A 21 0 0 "VAL " " HA " " " 1 0 1 C2 
    1512 48 -9.58482 15.0636 35.1105 98 " " " " A 21 0 0 "VAL " " HB " " " 1 0 1 C2 
    1513 48 -11.7395 13.691 35.7985 98 " " " " A 21 0 0 "VAL " HG11 " " 1 0 1 C2 
    1514 48 -11.2999 12.487 34.5799 98 " " " " A 21 0 0 "VAL " HG12 " " 1 0 1 C2 
    1515 48 -10.3334 12.7581 36.075 98 " " " " A 21 0 0 "VAL " HG13 " " 1 0 1 C2 
    1516 48 -7.99809 13.6715 34.7257 98 " " " " A 21 0 0 "VAL " HG21 " " 1 0 1 C2 
    1517 48 -8.86784 12.5935 33.6846 98 " " " " A 21 0 0 "VAL " HG22 " " 1 0 1 C2 
    1518 48 -8.42929 14.1755 33.0648 98 " " " " A 21 0 0 "VAL " HG23 " " 1 0 1 C2 
    1519 40 -12.5384 16.2437 34.6257 99 " " " " A 43 0 0 "LYS " " N  " " " 7 0 1 C2 
    1520 14 -13.7854 16.5105 35.267 99 " " " " A 2 0 0 "LYS " " CA " " " 6 0 1 C2 
    1521 14 -14.6563 17.4449 34.3734 99 " " " " A 2 0 0 "LYS " " C  " " " 6 0 1 C2 
    1522 23 -15.8434 17.2032 34.4291 99 " " " " A 70 0 0 "LYS " " O  " " " 8 0 1 C2 
    1523 14 -13.6093 17.1572 36.591 99 " " " " A 2 0 0 "LYS " " CB " " " 6 0 1 C2 
    1524 14 -13.4402 16.1407 37.7382 99 " " " " A 2 0 0 "LYS " " CG " " " 6 0 1 C2 
    1525 14 -13.176 16.7346 39.1461 99 " " " " A 2 0 0 "LYS " " CD " " " 6 0 1 C2 
    1526 14 -13.0357 15.6537 40.2616 99 " " " " A 2 0 0 "LYS " " CE " " " 6 0 1 C2 
    1527 40 -11.8894 14.8016 40.006 99 " " " " A 43 0 0 "LYS " " NZ " " " 7 0 1 C2 
    1528 48 -11.7616 16.7674 35.0032 99 " " " " A 21 0 0 "LYS " " H  " " " 1 0 1 C2 
    1529 48 -14.3445 15.6071 35.5109 99 " " " " A 21 0 0 "LYS " " HA " " " 1 0 1 C2 
    1530 48 -14.4373 17.8059 36.8768 99 " " " " A 21 0 0 "LYS " " HB3" " " 1 0 1 C2 
    1531 48 -12.746 17.8143 36.4861 99 " " " " A 21 0 0 "LYS " " HB2" " " 1 0 1 C2 
    1532 48 -12.6493 15.4746 37.3933 99 " " " " A 21 0 0 "LYS " " HG3" " " 1 0 1 C2 
    1533 48 -14.4349 15.6981 37.6864 99 " " " " A 21 0 0 "LYS " " HG2" " " 1 0 1 C2 
    1534 48 -13.9222 17.5246 39.2304 99 " " " " A 21 0 0 "LYS " " HD3" " " 1 0 1 C2 
    1535 48 -12.2627 17.3218 39.05 99 " " " " A 21 0 0 "LYS " " HD2" " " 1 0 1 C2 
    1536 48 -13.9868 15.1786 40.5023 99 " " " " A 21 0 0 "LYS " " HE3" " " 1 0 1 C2 
    1537 48 -12.7227 16.1571 41.1763 99 " " " " A 21 0 0 "LYS " " HE2" " " 1 0 1 C2 
    1538 48 -11.728 14.144 40.7553 99 " " " " A 21 0 0 "LYS " " HZ1" " " 1 0 1 C2 
    1539 48 -12.2228 14.2528 39.2264 99 " " " " A 21 0 0 "LYS " " HZ2" " " 1 0 1 C2 
    1540 48 -11.0475 15.2882 39.7329 99 " " " " A 21 0 0 "LYS " " HZ3" " " 1 0 1 C2 
    1541 40 -14.0811 18.2599 33.4699 100 " " " " A 43 0 0 "ASP " " N  " " " 7 0 1 C2 
    1542 14 -14.7157 18.9783 32.3136 100 " " " " A 2 0 0 "ASP " " CA " " " 6 0 1 C2 
    1543 14 -15.1434 17.9931 31.2162 100 " " " " A 2 0 0 "ASP " " C  " " " 6 0 1 C2 
    1544 23 -15.9744 18.3554 30.4013 100 " " " " A 70 0 0 "ASP " " O  " " " 8 0 1 C2 
    1545 14 -13.7466 20.0497 31.7984 100 " " " " A 2 0 0 "ASP " " CB " " " 6 0 1 C2 
    1546 14 -14.3695 21.0857 30.8865 100 " " " " A 2 0 0 "ASP " " CG " " " 6 0 1 C2 
    1547 23 -13.929 21.1204 29.723 100 " " " " A 70 0 0 "ASP " " OD1" " " 8 0 1 C2 
    1548 23 -15.4197 21.6771 31.3042 100 " " " " A 70 0 0 "ASP " " OD2" " " 8 0 1 C2 
    1549 48 -13.0716 18.2534 33.4995 100 " " " " A 21 0 0 "ASP " " H  " " " 1 0 1 C2 
    1550 48 -15.6806 19.3911 32.608 100 " " " " A 21 0 0 "ASP " " HA " " " 1 0 1 C2 
    1551 48 -12.8201 19.6669 31.3705 100 " " " " A 21 0 0 "ASP " " HB3" " " 1 0 1 C2 
    1552 48 -13.4037 20.6234 32.6594 100 " " " " A 21 0 0 "ASP " " HB2" " " 1 0 1 C2 
    1553 40 -14.6023 16.7771 31.226 101 " " " " A 43 0 0 "HIP " " N  " " " 7 0 1 C2 
    1554 14 -14.7749 15.7876 30.1094 101 " " " " A 2 0 0 "HIP " " CA " " " 6 0 1 C2 
    1555 14 -15.2036 14.3653 30.5734 101 " " " " A 2 0 0 "HIP " " C  " " " 6 0 1 C2 
    1556 23 -14.4085 13.4313 30.4679 101 " " " " A 70 0 0 "HIP " " O  " " " 8 0 1 C2 
    1557 14 -13.5274 15.8591 29.1213 101 " " " " A 2 0 0 "HIP " " CB " " " 6 0 1 C2 
    1558 14 -13.5195 17.0628 28.2847 101 " " " " A 2 0 0 "HIP " " CG " " " 6 0 1 C2 
    1559 40 -14.4337 17.202 27.2897 101 " " " " A 43 0 0 "HIP " " ND1" " " 7 0 1 C2 
    1560 14 -12.6971 18.1618 28.3317 101 " " " " A 2 0 0 "HIP " " CD2" " " 6 0 1 C2 
    1561 14 -14.1685 18.3897 26.7865 101 " " " " A 2 0 0 "HIP " " CE1" " " 6 0 1 C2 
    1562 40 -13.177 18.971 27.345 101 " " " " A 43 0 0 "HIP " " NE2" " " 7 0 1 C2 
    1563 48 -13.9912 16.5409 31.9947 101 " " " " A 21 0 0 "HIP " " H  " " " 1 0 1 C2 
    1564 48 -15.7067 16.0595 29.6135 101 " " " " A 21 0 0 "HIP " " HA " " " 1 0 1 C2 
    1565 48 -13.4286 14.9737 28.4932 101 " " " " A 21 0 0 "HIP " " HB3" " " 1 0 1 C2 
    1566 48 -12.6257 15.8506 29.7337 101 " " " " A 21 0 0 "HIP " " HB2" " " 1 0 1 C2 
    1567 48 -15.1923 16.5646 27.0941 101 " " " " A 21 0 0 "HIP " " HD1" " " 1 0 1 C2 
    1568 48 -11.8981 18.4745 28.9876 101 " " " " A 21 0 0 "HIP " " HD2" " " 1 0 1 C2 
    1569 48 -14.7903 18.8221 26.0165 101 " " " " A 21 0 0 "HIP " " HE1" " " 1 0 1 C2 
    1570 40 -16.3497 14.3166 31.1737 102 " " " " A 43 0 0 "GLU " " N  " " " 7 0 1 C2 
    1571 14 -16.8389 13.1793 31.99 102 " " " " A 2 0 0 "GLU " " CA " " " 6 0 1 C2 
    1572 14 -17.1151 11.9519 31.0838 102 " " " " A 2 0 0 "GLU " " C  " " " 6 0 1 C2 
    1573 23 -16.9936 10.7687 31.4228 102 " " " " A 70 0 0 "GLU " " O  " " " 8 0 1 C2 
    1574 14 -18.2294 13.5877 32.6975 102 " " " " A 2 0 0 "GLU " " CB " " " 6 0 1 C2 
    1575 14 -18.1865 15.0282 33.2466 102 " " " " A 2 0 0 "GLU " " CG " " " 6 0 1 C2 
    1576 14 -18.9639 15.9519 32.2805 102 " " " " A 2 0 0 "GLU " " CD " " " 6 0 1 C2 
    1577 23 -18.2697 16.6101 31.4762 102 " " " " A 70 0 0 "GLU " " OE1" " " 8 0 1 C2 
    1578 23 -20.1785 16.0501 32.4163 102 " " " " A 70 0 0 "GLU " " OE2" " " 8 0 1 C2 
    1579 48 -16.8692 15.1827 31.1786 102 " " " " A 21 0 0 "GLU " " H  " " " 1 0 1 C2 
    1580 48 -16.012 12.9522 32.6629 102 " " " " A 21 0 0 "GLU " " HA " " " 1 0 1 C2 
    1581 48 -18.4202 12.8757 33.5005 102 " " " " A 21 0 0 "GLU " " HB3" " " 1 0 1 C2 
    1582 48 -18.9449 13.3316 31.9161 102 " " " " A 21 0 0 "GLU " " HB2" " " 1 0 1 C2 
    1583 48 -17.1188 15.2328 33.3261 102 " " " " A 21 0 0 "GLU " " HG3" " " 1 0 1 C2 
    1584 48 -18.6613 15.0861 34.2261 102 " " " " A 21 0 0 "GLU " " HG2" " " 1 0 1 C2 
    1585 40 -17.5751 12.3147 29.891 103 " " " " A 43 0 0 "ASP " " N  " " " 7 0 1 C2 
    1586 14 -18.0367 11.4725 28.9106 103 " " " " A 2 0 0 "ASP " " CA " " " 6 0 1 C2 
    1587 14 -16.87 10.9326 28.0205 103 " " " " A 2 0 0 "ASP " " C  " " " 6 0 1 C2 
    1588 23 -17.1307 10.0049 27.2188 103 " " " " A 70 0 0 "ASP " " O  " " " 8 0 1 C2 
    1589 14 -19.0594 12.1177 27.9575 103 " " " " A 2 0 0 "ASP " " CB " " " 6 0 1 C2 
    1590 14 -20.3464 12.5707 28.6421 103 " " " " A 2 0 0 "ASP " " CG " " " 6 0 1 C2 
    1591 23 -21.3843 11.8453 28.4743 103 " " " " A 70 0 0 "ASP " " OD1" " " 8 0 1 C2 
    1592 23 -20.3623 13.6188 29.2828 103 " " " " A 70 0 0 "ASP " " OD2" " " 8 0 1 C2 
    1593 48 -17.7187 13.2788 29.6263 103 " " " " A 21 0 0 "ASP " " H  " " " 1 0 1 C2 
    1594 48 -18.5923 10.5905 29.229 103 " " " " A 21 0 0 "ASP " " HA " " " 1 0 1 C2 
    1595 48 -19.2882 11.5724 27.0419 103 " " " " A 21 0 0 "ASP " " HB3" " " 1 0 1 C2 
    1596 48 -18.574 13.0064 27.5541 103 " " " " A 21 0 0 "ASP " " HB2" " " 1 0 1 C2 
    1597 40 -15.688 11.5495 28.1702 104 " " " " A 43 0 0 "GLN " " N  " " " 7 0 1 C2 
    1598 14 -14.584 11.2625 27.3006 104 " " " " A 2 0 0 "GLN " " CA " " " 6 0 1 C2 
    1599 14 -13.4429 10.5294 28.0148 104 " " " " A 2 0 0 "GLN " " C  " " " 6 0 1 C2 
    1600 23 -12.8576 9.56063 27.4718 104 " " " " A 70 0 0 "GLN " " O  " " " 8 0 1 C2 
    1601 14 -13.9176 12.4346 26.6223 104 " " " " A 2 0 0 "GLN " " CB " " " 6 0 1 C2 
    1602 14 -14.7988 13.1677 25.5287 104 " " " " A 2 0 0 "GLN " " CG " " " 6 0 1 C2 
    1603 14 -15.9953 14.0562 26.0718 104 " " " " A 2 0 0 "GLN " " CD " " " 6 0 1 C2 
    1604 23 -15.7783 14.9586 26.8752 104 " " " " A 70 0 0 "GLN " " OE1" " " 8 0 1 C2 
    1605 40 -17.2389 13.7997 25.5423 104 " " " " A 43 0 0 "GLN " " NE2" " " 7 0 1 C2 
    1606 48 -15.6594 12.2754 28.8719 104 " " " " A 21 0 0 "GLN " " H  " " " 1 0 1 C2 
    1607 48 -14.8029 10.5529 26.5026 104 " " " " A 21 0 0 "GLN " " HA " " " 1 0 1 C2 
    1608 48 -13.0395 12.1108 26.0636 104 " " " " A 21 0 0 "GLN " " HB3" " " 1 0 1 C2 
    1609 48 -13.4671 13.1164 27.3436 104 " " " " A 21 0 0 "GLN " " HB2" " " 1 0 1 C2 
    1610 48 -15.1708 12.4651 24.783 104 " " " " A 21 0 0 "GLN " " HG3" " " 1 0 1 C2 
    1611 48 -14.1471 13.8142 24.9408 104 " " " " A 21 0 0 "GLN " " HG2" " " 1 0 1 C2 
    1612 48 -18.0054 14.3953 25.8212 104 " " " " A 21 0 0 "GLN " HE22 " " 1 0 1 C2 
    1613 48 -17.3901 12.9858 24.9636 104 " " " " A 21 0 0 "GLN " HE21 " " 1 0 1 C2 
    1614 40 -13.0968 10.9942 29.2307 105 " " " " A 43 0 0 "ILE " " N  " " " 7 0 1 C2 
    1615 14 -11.9761 10.5399 29.9561 105 " " " " A 2 0 0 "ILE " " CA " " " 6 0 1 C2 
    1616 14 -12.5853 9.79876 31.2275 105 " " " " A 2 0 0 "ILE " " C  " " " 6 0 1 C2 
    1617 23 -13.5632 10.2782 31.8049 105 " " " " A 70 0 0 "ILE " " O  " " " 8 0 1 C2 
    1618 14 -11.1052 11.7273 30.3793 105 " " " " A 2 0 0 "ILE " " CB " " " 6 0 1 C2 
    1619 14 -10.3507 12.302 29.1601 105 " " " " A 2 0 0 "ILE " " CG1" " " 6 0 1 C2 
    1620 14 -10.1935 11.3402 31.518 105 " " " " A 2 0 0 "ILE " " CG2" " " 6 0 1 C2 
    1621 14 -9.54281 13.5983 29.3334 105 " " " " A 2 0 0 "ILE " " CD1" " " 6 0 1 C2 
    1622 48 -13.6622 11.7669 29.5522 105 " " " " A 21 0 0 "ILE " " H  " " " 1 0 1 C2 
    1623 48 -11.4098 9.77852 29.4197 105 " " " " A 21 0 0 "ILE " " HA " " " 1 0 1 C2 
    1624 48 -11.7922 12.4714 30.7824 105 " " " " A 21 0 0 "ILE " " HB " " " 1 0 1 C2 
    1625 48 -11.0122 12.4736 28.311 105 " " " " A 21 0 0 "ILE " HG13 " " 1 0 1 C2 
    1626 48 -9.61154 11.6028 28.769 105 " " " " A 21 0 0 "ILE " HG12 " " 1 0 1 C2 
    1627 48 -9.52708 12.1967 31.6194 105 " " " " A 21 0 0 "ILE " HG21 " " 1 0 1 C2 
    1628 48 -10.7053 11.2221 32.4731 105 " " " " A 21 0 0 "ILE " HG22 " " 1 0 1 C2 
    1629 48 -9.55298 10.519 31.1963 105 " " " " A 21 0 0 "ILE " HG23 " " 1 0 1 C2 
    1630 48 -10.2596 14.2923 29.7724 105 " " " " A 21 0 0 "ILE " HD11 " " 1 0 1 C2 
    1631 48 -8.68439 13.5516 30.0035 105 " " " " A 21 0 0 "ILE " HD12 " " 1 0 1 C2 
    1632 48 -9.15577 14.0308 28.4108 105 " " " " A 21 0 0 "ILE " HD13 " " 1 0 1 C2 
    1633 40 -11.9573 8.73174 31.6572 106 " " " " A 43 0 0 "VAL " " N  " " " 7 0 1 C2 
    1634 14 -12.4256 7.91943 32.7964 106 " " " " A 2 0 0 "VAL " " CA " " " 6 0 1 C2 
    1635 14 -11.9439 8.50254 34.0794 106 " " " " A 2 0 0 "VAL " " C  " " " 6 0 1 C2 
    1636 23 -12.5814 8.42245 35.1317 106 " " " " A 70 0 0 "VAL " " O  " " " 8 0 1 C2 
    1637 14 -12.1589 6.41546 32.6662 106 " " " " A 2 0 0 "VAL " " CB " " " 6 0 1 C2 
    1638 14 -12.4908 5.6032 33.947 106 " " " " A 2 0 0 "VAL " " CG1" " " 6 0 1 C2 
    1639 14 -12.789 5.86847 31.393 106 " " " " A 2 0 0 "VAL " " CG2" " " 6 0 1 C2 
    1640 48 -11.0837 8.46527 31.2258 106 " " " " A 21 0 0 "VAL " " H  " " " 1 0 1 C2 
    1641 48 -13.5046 7.97305 32.9416 106 " " " " A 21 0 0 "VAL " " HA " " " 1 0 1 C2 
    1642 48 -11.0903 6.24395 32.5366 106 " " " " A 21 0 0 "VAL " " HB " " " 1 0 1 C2 
    1643 48 -13.5105 5.79163 34.2828 106 " " " " A 21 0 0 "VAL " HG11 " " 1 0 1 C2 
    1644 48 -12.4096 4.54349 33.705 106 " " " " A 21 0 0 "VAL " HG12 " " 1 0 1 C2 
    1645 48 -11.7922 5.76049 34.7687 106 " " " " A 21 0 0 "VAL " HG13 " " 1 0 1 C2 
    1646 48 -12.3891 6.33103 30.4906 106 " " " " A 21 0 0 "VAL " HG21 " " 1 0 1 C2 
    1647 48 -12.6496 4.79225 31.2909 106 " " " " A 21 0 0 "VAL " HG22 " " 1 0 1 C2 
    1648 48 -13.8734 5.95443 31.4622 106 " " " " A 21 0 0 "VAL " HG23 " " 1 0 1 C2 
    1649 40 -10.6945 9.03693 34.0547 107 " " " " A 43 0 0 "GLY " " N  " " " 7 0 1 C2 
    1650 14 -10.1183 9.54627 35.3231 107 " " " " A 2 0 0 "GLY " " CA " " " 6 0 1 C2 
    1651 14 -8.64336 9.88043 35.1141 107 " " " " A 2 0 0 "GLY " " C  " " " 6 0 1 C2 
    1652 23 -8.29575 10.2065 34.0044 107 " " " " A 70 0 0 "GLY " " O  " " " 8 0 1 C2 
    1653 48 -10.1619 9.17568 33.2078 107 " " " " A 21 0 0 "GLY " " H  " " " 1 0 1 C2 
    1654 48 -10.2193 8.80036 36.1115 107 " " " " A 21 0 0 "GLY " " HA3" " " 1 0 1 C2 
    1655 48 -10.8018 10.3409 35.6222 107 " " " " A 21 0 0 "GLY " " HA2" " " 1 0 1 C2 
    1656 40 -7.75909 9.82742 36.1273 108 " " " " A 43 0 0 "TRP " " N  " " " 7 0 1 C2 
    1657 14 -6.35724 9.78796 35.9835 108 " " " " A 2 0 0 "TRP " " CA " " " 6 0 1 C2 
    1658 14 -5.62826 8.94813 37.0434 108 " " " " A 2 0 0 "TRP " " C  " " " 6 0 1 C2 
    1659 23 -6.15741 8.8042 38.1584 108 " " " " A 70 0 0 "TRP " " O  " " " 8 0 1 C2 
    1660 14 -5.80538 11.1706 35.7772 108 " " " " A 2 0 0 "TRP " " CB " " " 6 0 1 C2 
    1661 14 -6.01426 12.1396 36.9518 108 " " " " A 2 0 0 "TRP " " CG " " " 6 0 1 C2 
    1662 14 -7.17426 12.7344 37.1214 108 " " " " A 2 0 0 "TRP " " CD1" " " 6 0 1 C2 
    1663 14 -5.10529 12.5828 37.9989 108 " " " " A 2 0 0 "TRP " " CD2" " " 6 0 1 C2 
    1664 40 -7.10746 13.4265 38.3195 108 " " " " A 43 0 0 "TRP " " NE1" " " 7 0 1 C2 
    1665 14 -5.91317 13.4106 38.8717 108 " " " " A 2 0 0 "TRP " " CE2" " " 6 0 1 C2 
    1666 14 -3.80041 12.3157 38.4074 108 " " " " A 2 0 0 "TRP " " CE3" " " 6 0 1 C2 
    1667 14 -5.31716 13.9118 40.0613 108 " " " " A 2 0 0 "TRP " " CZ2" " " 6 0 1 C2 
    1668 14 -3.24485 12.8008 39.6068 108 " " " " A 2 0 0 "TRP " " CZ3" " " 6 0 1 C2 
    1669 14 -4.01351 13.5885 40.4767 108 " " " " A 2 0 0 "TRP " " CH2" " " 6 0 1 C2 
    1670 48 -8.15447 9.54899 37.014 108 " " " " A 21 0 0 "TRP " " H  " " " 1 0 1 C2 
    1671 48 -6.09278 9.20182 35.1033 108 " " " " A 21 0 0 "TRP " " HA " " " 1 0 1 C2 
    1672 48 -6.17708 11.4956 34.8054 108 " " " " A 21 0 0 "TRP " " HB3" " " 1 0 1 C2 
    1673 48 -4.72279 11.1749 35.6504 108 " " " " A 21 0 0 "TRP " " HB2" " " 1 0 1 C2 
    1674 48 -8.04169 12.7103 36.4785 108 " " " " A 21 0 0 "TRP " " HD1" " " 1 0 1 C2 
    1675 48 -7.80228 14.0052 38.7693 108 " " " " A 21 0 0 "TRP " " HE1" " " 1 0 1 C2 
    1676 48 -3.18983 11.6849 37.7785 108 " " " " A 21 0 0 "TRP " " HE3" " " 1 0 1 C2 
    1677 48 -5.92002 14.5867 40.6508 108 " " " " A 21 0 0 "TRP " " HZ2" " " 1 0 1 C2 
    1678 48 -2.20406 12.6795 39.8684 108 " " " " A 21 0 0 "TRP " " HZ3" " " 1 0 1 C2 
    1679 48 -3.51068 13.9954 41.3416 108 " " " " A 21 0 0 "TRP " " HH2" " " 1 0 1 C2 
    1680 40 -4.44751 8.36508 36.7824 109 " " " " A 43 0 0 "VAL " " N  " " " 7 0 1 C2 
    1681 14 -3.68789 7.4478 37.6288 109 " " " " A 2 0 0 "VAL " " CA " " " 6 0 1 C2 
    1682 14 -2.17909 7.62061 37.4457 109 " " " " A 2 0 0 "VAL " " C  " " " 6 0 1 C2 
    1683 23 -1.71311 8.55565 36.7949 109 " " " " A 70 0 0 "VAL " " O  " " " 8 0 1 C2 
    1684 14 -4.23682 5.95901 37.5175 109 " " " " A 2 0 0 "VAL " " CB " " " 6 0 1 C2 
    1685 14 -5.07999 5.64421 38.7329 109 " " " " A 2 0 0 "VAL " " CG1" " " 6 0 1 C2 
    1686 14 -5.0179 5.65174 36.2228 109 " " " " A 2 0 0 "VAL " " CG2" " " 6 0 1 C2 
    1687 48 -3.98842 8.51455 35.8952 109 " " " " A 21 0 0 "VAL " " H  " " " 1 0 1 C2 
    1688 48 -3.83391 7.7851 38.655 109 " " " " A 21 0 0 "VAL " " HA " " " 1 0 1 C2 
    1689 48 -3.30186 5.42024 37.6714 109 " " " " A 21 0 0 "VAL " " HB " " " 1 0 1 C2 
    1690 48 -5.98051 6.25603 38.7863 109 " " " " A 21 0 0 "VAL " HG11 " " 1 0 1 C2 
    1691 48 -5.14825 4.56276 38.8507 109 " " " " A 21 0 0 "VAL " HG12 " " 1 0 1 C2 
    1692 48 -4.55231 5.9053 39.6502 109 " " " " A 21 0 0 "VAL " HG13 " " 1 0 1 C2 
    1693 48 -5.03337 4.5932 35.9633 109 " " " " A 21 0 0 "VAL " HG21 " " 1 0 1 C2 
    1694 48 -6.05824 5.95563 36.3387 109 " " " " A 21 0 0 "VAL " HG22 " " 1 0 1 C2 
    1695 48 -4.53031 6.06127 35.3381 109 " " " " A 21 0 0 "VAL " HG23 " " 1 0 1 C2 
    1696 40 -1.33146 6.81574 38.1545 110 " " " " A 43 0 0 "GLY " " N  " " " 7 0 1 C2 
    1697 14 0.136681 6.71263 38.0809 110 " " " " A 2 0 0 "GLY " " CA " " " 6 0 1 C2 
    1698 14 0.757721 6.90449 39.4951 110 " " " " A 2 0 0 "GLY " " C  " " " 6 0 1 C2 
    1699 23 0.12901 6.57818 40.5345 110 " " " " A 70 0 0 "GLY " " O  " " " 8 0 1 C2 
    1700 48 -1.67594 6.05092 38.717 110 " " " " A 21 0 0 "GLY " " H  " " " 1 0 1 C2 
    1701 48 0.590928 7.4043 37.3714 110 " " " " A 21 0 0 "GLY " " HA3" " " 1 0 1 C2 
    1702 48 0.386811 5.67518 37.859 110 " " " " A 21 0 0 "GLY " " HA2" " " 1 0 1 C2 
    1703 40 1.94738 7.51976 39.5283 111 " " " " A 43 0 0 "TRP " " N  " " " 7 0 1 C2 
    1704 14 2.68819 7.67025 40.815 111 " " " " A 2 0 0 "TRP " " CA " " " 6 0 1 C2 
    1705 14 2.19775 8.8024 41.7509 111 " " " " A 2 0 0 "TRP " " C  " " " 6 0 1 C2 
    1706 23 2.55262 8.79846 42.9449 111 " " " " A 70 0 0 "TRP " " O  " " " 8 0 1 C2 
    1707 14 4.17224 7.82335 40.6438 111 " " " " A 2 0 0 "TRP " " CB " " " 6 0 1 C2 
    1708 14 4.66861 9.12822 40.1193 111 " " " " A 2 0 0 "TRP " " CG " " " 6 0 1 C2 
    1709 14 4.581 9.53592 38.8288 111 " " " " A 2 0 0 "TRP " " CD1" " " 6 0 1 C2 
    1710 14 5.37163 10.1546 40.8756 111 " " " " A 2 0 0 "TRP " " CD2" " " 6 0 1 C2 
    1711 40 5.36033 10.6881 38.7046 111 " " " " A 43 0 0 "TRP " " NE1" " " 7 0 1 C2 
    1712 14 5.7212 11.1598 39.944 111 " " " " A 2 0 0 "TRP " " CE2" " " 6 0 1 C2 
    1713 14 5.85702 10.2533 42.2009 111 " " " " A 2 0 0 "TRP " " CE3" " " 6 0 1 C2 
    1714 14 6.38126 12.3357 40.3947 111 " " " " A 2 0 0 "TRP " " CZ2" " " 6 0 1 C2 
    1715 14 6.5513 11.376 42.6606 111 " " " " A 2 0 0 "TRP " " CZ3" " " 6 0 1 C2 
    1716 14 6.79721 12.4715 41.7847 111 " " " " A 2 0 0 "TRP " " CH2" " " 6 0 1 C2 
    1717 48 2.33912 7.94939 38.7025 111 " " " " A 21 0 0 "TRP " " H  " " " 1 0 1 C2 
    1718 48 2.53218 6.75521 41.3864 111 " " " " A 21 0 0 "TRP " " HA " " " 1 0 1 C2 
    1719 48 4.47489 7.02921 39.9612 111 " " " " A 21 0 0 "TRP " " HB3" " " 1 0 1 C2 
    1720 48 4.65576 7.6593 41.6068 111 " " " " A 21 0 0 "TRP " " HB2" " " 1 0 1 C2 
    1721 48 4.13202 8.94381 38.0451 111 " " " " A 21 0 0 "TRP " " HD1" " " 1 0 1 C2 
    1722 48 5.45829 11.1607 37.8174 111 " " " " A 21 0 0 "TRP " " HE1" " " 1 0 1 C2 
    1723 48 5.66605 9.45742 42.9055 111 " " " " A 21 0 0 "TRP " " HE3" " " 1 0 1 C2 
    1724 48 6.61088 13.0843 39.6508 111 " " " " A 21 0 0 "TRP " " HZ2" " " 1 0 1 C2 
    1725 48 6.85505 11.2921 43.6936 111 " " " " A 21 0 0 "TRP " " HZ3" " " 1 0 1 C2 
    1726 48 7.1797 13.4444 42.0559 111 " " " " A 21 0 0 "TRP " " HH2" " " 1 0 1 C2 
    1727 40 1.38034 9.68886 41.2479 112 " " " " A 43 0 0 "LEU " " N  " " " 7 0 1 C2 
    1728 14 0.790272 10.8007 41.939 112 " " " " A 2 0 0 "LEU " " CA " " " 6 0 1 C2 
    1729 14 -0.640152 10.4391 42.4205 112 " " " " A 2 0 0 "LEU " " C  " " " 6 0 1 C2 
    1730 23 -1.4166 11.3177 42.7628 112 " " " " A 70 0 0 "LEU " " O  " " " 8 0 1 C2 
    1731 14 0.823544 12.0687 40.9851 112 " " " " A 2 0 0 "LEU " " CB " " " 6 0 1 C2 
    1732 14 2.24054 12.521 40.5892 112 " " " " A 2 0 0 "LEU " " CG " " " 6 0 1 C2 
    1733 14 2.24515 13.7871 39.7163 112 " " " " A 2 0 0 "LEU " " CD1" " " 6 0 1 C2 
    1734 14 3.05433 12.9063 41.8683 112 " " " " A 2 0 0 "LEU " " CD2" " " 6 0 1 C2 
    1735 48 1.14243 9.56233 40.2745 112 " " " " A 21 0 0 "LEU " " H  " " " 1 0 1 C2 
    1736 48 1.23796 10.8829 42.9294 112 " " " " A 21 0 0 "LEU " " HA " " " 1 0 1 C2 
    1737 48 0.361863 12.847 41.5927 112 " " " " A 21 0 0 "LEU " " HB3" " " 1 0 1 C2 
    1738 48 0.10397 11.998 40.1694 112 " " " " A 21 0 0 "LEU " " HB2" " " 1 0 1 C2 
    1739 48 2.69745 11.7701 39.9446 112 " " " " A 21 0 0 "LEU " " HG " " " 1 0 1 C2 
    1740 48 3.277 13.9901 39.4296 112 " " " " A 21 0 0 "LEU " HD11 " " 1 0 1 C2 
    1741 48 1.75281 13.5796 38.7663 112 " " " " A 21 0 0 "LEU " HD12 " " 1 0 1 C2 
    1742 48 1.68351 14.6478 40.0795 112 " " " " A 21 0 0 "LEU " HD13 " " 1 0 1 C2 
    1743 48 3.86213 13.6063 41.6545 112 " " " " A 21 0 0 "LEU " HD21 " " 1 0 1 C2 
    1744 48 2.44817 13.4798 42.5696 112 " " " " A 21 0 0 "LEU " HD22 " " 1 0 1 C2 
    1745 48 3.61205 12.0963 42.3382 112 " " " " A 21 0 0 "LEU " HD23 " " 1 0 1 C2 
    1746 40 -0.900592 9.10231 42.5659 113 " " " " A 43 0 0 "LYS " " N  " " " 7 0 1 C2 
    1747 14 -2.01434 8.57306 43.1693 113 " " " " A 2 0 0 "LYS " " CA " " " 6 0 1 C2 
    1748 14 -1.68816 7.31822 44.0569 113 " " " " A 2 0 0 "LYS " " C  " " " 6 0 1 C2 
    1749 23 -2.09519 7.26539 45.2045 113 " " " " A 70 0 0 "LYS " " O  " " " 8 0 1 C2 
    1750 14 -3.08297 8.40391 42.1276 113 " " " " A 2 0 0 "LYS " " CB " " " 6 0 1 C2 
    1751 14 -3.73027 9.68511 41.5692 113 " " " " A 2 0 0 "LYS " " CG " " " 6 0 1 C2 
    1752 14 -5.13798 9.22869 41.2931 113 " " " " A 2 0 0 "LYS " " CD " " " 6 0 1 C2 
    1753 14 -5.94268 10.514 41.0225 113 " " " " A 2 0 0 "LYS " " CE " " " 6 0 1 C2 
    1754 40 -7.30691 10.4071 40.4295 113 " " " " A 43 0 0 "LYS " " NZ " " " 7 0 1 C2 
    1755 48 -0.205707 8.54481 42.09 113 " " " " A 21 0 0 "LYS " " H  " " " 1 0 1 C2 
    1756 48 -2.45159 9.18711 43.9567 113 " " " " A 21 0 0 "LYS " " HA " " " 1 0 1 C2 
    1757 48 -3.81133 7.68886 42.5101 113 " " " " A 21 0 0 "LYS " " HB3" " " 1 0 1 C2 
    1758 48 -2.68065 7.84231 41.2845 113 " " " " A 21 0 0 "LYS " " HB2" " " 1 0 1 C2 
    1759 48 -3.21354 10.1231 40.7153 113 " " " " A 21 0 0 "LYS " " HG3" " " 1 0 1 C2 
    1760 48 -3.79826 10.4884 42.3028 113 " " " " A 21 0 0 "LYS " " HG2" " " 1 0 1 C2 
    1761 48 -5.52723 8.6999 42.1631 113 " " " " A 21 0 0 "LYS " " HD3" " " 1 0 1 C2 
    1762 48 -5.19593 8.54589 40.4454 113 " " " " A 21 0 0 "LYS " " HD2" " " 1 0 1 C2 
    1763 48 -5.3602 11.0575 40.2786 113 " " " " A 21 0 0 "LYS " " HE3" " " 1 0 1 C2 
    1764 48 -5.90468 11.2305 41.843 113 " " " " A 21 0 0 "LYS " " HE2" " " 1 0 1 C2 
    1765 48 -7.9831 9.93879 41.0157 113 " " " " A 21 0 0 "LYS " " HZ1" " " 1 0 1 C2 
    1766 48 -7.69439 11.337 40.3578 113 " " " " A 21 0 0 "LYS " " HZ2" " " 1 0 1 C2 
    1767 48 -7.23509 9.82659 39.6061 113 " " " " A 21 0 0 "LYS " " HZ3" " " 1 0 1 C2 
    1768 40 -0.971256 6.31531 43.5168 114 " " " " A 43 0 0 "ALA " " N  " " " 7 0 1 C2 
    1769 14 -0.443439 5.19568 44.2094 114 " " " " A 2 0 0 "ALA " " CA " " " 6 0 1 C2 
    1770 14 1.0077 5.36081 44.3638 114 " " " " A 2 0 0 "ALA " " C  " " " 6 0 1 C2 
    1771 23 1.70515 5.6834 43.373 114 " " " " A 70 0 0 "ALA " " O  " " " 8 0 1 C2 
    1772 14 -0.521938 4.01137 43.2257 114 " " " " A 2 0 0 "ALA " " CB " " " 6 0 1 C2 
    1773 48 -0.486087 6.5068 42.6519 114 " " " " A 21 0 0 "ALA " " H  " " " 1 0 1 C2 
    1774 48 -0.934379 5.0267 45.1678 114 " " " " A 21 0 0 "ALA " " HA " " " 1 0 1 C2 
    1775 48 -0.295242 3.12539 43.8188 114 " " " " A 21 0 0 "ALA " " HB1" " " 1 0 1 C2 
    1776 48 -1.51998 3.90182 42.8014 114 " " " " A 21 0 0 "ALA " " HB2" " " 1 0 1 C2 
    1777 48 0.107026 4.20821 42.3575 114 " " " " A 21 0 0 "ALA " " HB3" " " 1 0 1 C2 
    1778 40 1.63882 5.13193 45.5783 115 " " " " A 43 0 0 "PRO " " N  " " " 7 0 1 C2 
    1779 14 3.07552 5.51414 45.8387 115 " " " " A 2 0 0 "PRO " " CA " " " 6 0 1 C2 
    1780 14 4.06417 4.72101 44.9715 115 " " " " A 2 0 0 "PRO " " C  " " " 6 0 1 C2 
    1781 23 3.86095 3.5371 44.7892 115 " " " " A 70 0 0 "PRO " " O  " " " 8 0 1 C2 
    1782 14 3.40892 5.11474 47.2759 115 " " " " A 2 0 0 "PRO " " CB " " " 6 0 1 C2 
    1783 14 2.09396 4.62729 47.927 115 " " " " A 2 0 0 "PRO " " CG " " " 6 0 1 C2 
    1784 14 1.01022 4.68617 46.8558 115 " " " " A 2 0 0 "PRO " " CD " " " 6 0 1 C2 
    1785 48 3.14579 6.59974 45.7706 115 " " " " A 21 0 0 "PRO " " HA " " " 1 0 1 C2 
    1786 48 3.85857 5.8565 47.936 115 " " " " A 21 0 0 "PRO " " HB3" " " 1 0 1 C2 
    1787 48 4.04364 4.22881 47.2947 115 " " " " A 21 0 0 "PRO " " HB2" " " 1 0 1 C2 
    1788 48 1.80877 5.43413 48.6021 115 " " " " A 21 0 0 "PRO " " HG3" " " 1 0 1 C2 
    1789 48 2.14501 3.6503 48.4076 115 " " " " A 21 0 0 "PRO " " HG2" " " 1 0 1 C2 
    1790 48 0.413987 3.78686 46.7014 115 " " " " A 21 0 0 "PRO " " HD2" " " 1 0 1 C2 
    1791 48 0.27377 5.43682 47.1427 115 " " " " A 21 0 0 "PRO " " HD3" " " 1 0 1 C2 
    1792 40 5.14176 5.43965 44.5252 116 " " " " A 43 0 0 "ASP " " N  " " " 7 0 1 C2 
    1793 14 6.07179 4.89427 43.4618 116 " " " " A 2 0 0 "ASP " " CA " " " 6 0 1 C2 
    1794 14 6.70503 3.54614 43.9132 116 " " " " A 2 0 0 "ASP " " C  " " " 6 0 1 C2 
    1795 23 7.39498 2.98287 43.0898 116 " " " " A 70 0 0 "ASP " " O  " " " 8 0 1 C2 
    1796 14 7.15423 5.87963 43.2226 116 " " " " A 2 0 0 "ASP " " CB " " " 6 0 1 C2 
    1797 14 8.29613 6.02744 44.2841 116 " " " " A 2 0 0 "ASP " " CG " " " 6 0 1 C2 
    1798 23 9.44873 5.66669 44.0015 116 " " " " A 70 0 0 "ASP " " OD1" " " 8 0 1 C2 
    1799 23 8.02456 6.71089 45.2942 116 " " " " A 70 0 0 "ASP " " OD2" " " 8 0 1 C2 
    1800 48 5.15696 6.44067 44.6587 116 " " " " A 21 0 0 "ASP " " H  " " " 1 0 1 C2 
    1801 48 5.53125 4.83591 42.517 116 " " " " A 21 0 0 "ASP " " HA " " " 1 0 1 C2 
    1802 48 6.68192 6.8506 43.0734 116 " " " " A 21 0 0 "ASP " " HB3" " " 1 0 1 C2 
    1803 48 7.63773 5.61597 42.2819 116 " " " " A 21 0 0 "ASP " " HB2" " " 1 0 1 C2 
    1804 40 6.67617 3.15974 45.2079 117 " " " " A 43 0 0 "THR " " N  " " " 7 0 1 C2 
    1805 14 7.35384 2.03617 45.7057 117 " " " " A 2 0 0 "THR " " CA " " " 6 0 1 C2 
    1806 14 6.5303 0.675156 45.4783 117 " " " " A 2 0 0 "THR " " C  " " " 6 0 1 C2 
    1807 23 7.11887 -0.378078 45.3358 117 " " " " A 70 0 0 "THR " " O  " " " 8 0 1 C2 
    1808 14 7.50342 2.3451 47.267 117 " " " " A 2 0 0 "THR " " CB " " " 6 0 1 C2 
    1809 23 6.29683 2.33238 48.0609 117 " " " " A 70 0 0 "THR " " OG1" " " 8 0 1 C2 
    1810 14 8.16053 3.68102 47.5219 117 " " " " A 2 0 0 "THR " " CG2" " " 6 0 1 C2 
    1811 48 6.13199 3.68086 45.8805 117 " " " " A 21 0 0 "THR " " H  " " " 1 0 1 C2 
    1812 48 8.35173 1.91047 45.2856 117 " " " " A 21 0 0 "THR " " HA " " " 1 0 1 C2 
    1813 48 8.05019 1.46328 47.6009 117 " " " " A 21 0 0 "THR " " HB " " " 1 0 1 C2 
    1814 48 6.11968 1.44309 48.327 117 " " " " A 21 0 0 "THR " " HG1" " " 1 0 1 C2 
    1815 48 9.21621 3.59075 47.266 117 " " " " A 21 0 0 "THR " HG21 " " 1 0 1 C2 
    1816 48 7.70209 4.56037 47.0695 117 " " " " A 21 0 0 "THR " HG22 " " 1 0 1 C2 
    1817 48 8.11055 3.71304 48.6103 117 " " " " A 21 0 0 "THR " HG23 " " 1 0 1 C2 
    1818 40 5.22355 0.79014 45.4728 118 " " " " A 43 0 0 "THR " " N  " " " 7 0 1 C2 
    1819 14 4.28233 -0.305168 45.8142 118 " " " " A 2 0 0 "THR " " CA " " " 6 0 1 C2 
    1820 14 4.33475 -1.54627 44.9034 118 " " " " A 2 0 0 "THR " " C  " " " 6 0 1 C2 
    1821 23 4.04713 -2.59406 45.3944 118 " " " " A 70 0 0 "THR " " O  " " " 8 0 1 C2 
    1822 14 2.8165 0.372318 45.768 118 " " " " A 2 0 0 "THR " " CB " " " 6 0 1 C2 
    1823 23 2.74825 0.967636 44.4752 118 " " " " A 70 0 0 "THR " " OG1" " " 8 0 1 C2 
    1824 14 2.68873 1.36041 46.9576 118 " " " " A 2 0 0 "THR " " CG2" " " 6 0 1 C2 
    1825 48 4.75609 1.68447 45.4307 118 " " " " A 21 0 0 "THR " " H  " " " 1 0 1 C2 
    1826 48 4.52753 -0.670313 46.8115 118 " " " " A 21 0 0 "THR " " HA " " " 1 0 1 C2 
    1827 48 2.10863 -0.456419 45.7533 118 " " " " A 21 0 0 "THR " " HB " " " 1 0 1 C2 
    1828 48 3.02495 1.87091 44.4517 118 " " " " A 21 0 0 "THR " " HG1" " " 1 0 1 C2 
    1829 48 1.66175 1.72498 46.9801 118 " " " " A 21 0 0 "THR " HG21 " " 1 0 1 C2 
    1830 48 2.71699 0.743157 47.8555 118 " " " " A 21 0 0 "THR " HG22 " " 1 0 1 C2 
    1831 48 3.45618 2.10336 47.1747 118 " " " " A 21 0 0 "THR " HG23 " " 1 0 1 C2 
    1832 40 4.82039 -1.44045 43.6847 119 " " " " A 43 0 0 "ASP " " N  " " " 7 0 1 C2 
    1833 14 5.38703 -2.43156 42.8052 119 " " " " A 2 0 0 "ASP " " CA " " " 6 0 1 C2 
    1834 14 6.36839 -1.60085 41.9173 119 " " " " A 2 0 0 "ASP " " C  " " " 6 0 1 C2 
    1835 23 6.17183 -0.369482 41.8883 119 " " " " A 70 0 0 "ASP " " O  " " " 8 0 1 C2 
    1836 14 4.26548 -3.27075 42.2087 119 " " " " A 2 0 0 "ASP " " CB " " " 6 0 1 C2 
    1837 14 3.5022 -2.69552 40.9826 119 " " " " A 2 0 0 "ASP " " CG " " " 6 0 1 C2 
    1838 23 2.30304 -2.28823 41.0971 119 " " " " A 70 0 0 "ASP " " OD1" " " 8 0 1 C2 
    1839 23 4.07029 -2.7766 39.8942 119 " " " " A 70 0 0 "ASP " " OD2" " " 8 0 1 C2 
    1840 48 5.12021 -0.514633 43.4144 119 " " " " A 21 0 0 "ASP " " H  " " " 1 0 1 C2 
    1841 48 6.10016 -3.04401 43.3569 119 " " " " A 21 0 0 "ASP " " HA " " " 1 0 1 C2 
    1842 48 3.53042 -3.66247 42.9118 119 " " " " A 21 0 0 "ASP " " HB3" " " 1 0 1 C2 
    1843 48 4.80278 -4.20888 42.0697 119 " " " " A 21 0 0 "ASP " " HB2" " " 1 0 1 C2 
    1844 40 7.26511 -2.25298 41.205 120 " " " " A 43 0 0 "PRO " " N  " " " 7 0 1 C2 
    1845 14 8.23476 -1.56239 40.2908 120 " " " " A 2 0 0 "PRO " " CA " " " 6 0 1 C2 
    1846 14 7.69315 -0.732942 39.0901 120 " " " " A 2 0 0 "PRO " " C  " " " 6 0 1 C2 
    1847 23 8.42462 0.129084 38.618 120 " " " " A 70 0 0 "PRO " " O  " " " 8 0 1 C2 
    1848 14 9.27457 -2.58116 39.9616 120 " " " " A 2 0 0 "PRO " " CB " " " 6 0 1 C2 
    1849 14 8.57542 -3.94201 40.0559 120 " " " " A 2 0 0 "PRO " " CG " " " 6 0 1 C2 
    1850 14 7.5951 -3.72225 41.1968 120 " " " " A 2 0 0 "PRO " " CD " " " 6 0 1 C2 
    1851 48 8.82908 -0.828409 40.835 120 " " " " A 21 0 0 "PRO " " HA " " " 1 0 1 C2 
    1852 48 10.105 -2.58723 40.6676 120 " " " " A 21 0 0 "PRO " " HB3" " " 1 0 1 C2 
    1853 48 9.68287 -2.47746 38.9563 120 " " " " A 21 0 0 "PRO " " HB2" " " 1 0 1 C2 
    1854 48 9.22004 -4.80927 40.1988 120 " " " " A 21 0 0 "PRO " " HG3" " " 1 0 1 C2 
    1855 48 7.96639 -4.03194 39.1564 120 " " " " A 21 0 0 "PRO " " HG2" " " 1 0 1 C2 
    1856 48 6.71003 -4.3512 41.1011 120 " " " " A 21 0 0 "PRO " " HD2" " " 1 0 1 C2 
    1857 48 8.15095 -3.93192 42.1107 120 " " " " A 21 0 0 "PRO " " HD3" " " 1 0 1 C2 
    1858 40 6.46105 -0.981993 38.6703 121 " " " " A 43 0 0 "THR " " N  " " " 7 0 1 C2 
    1859 14 5.97667 -0.314484 37.4907 121 " " " " A 2 0 0 "THR " " CA " " " 6 0 1 C2 
    1860 14 5.68453 1.16667 37.6513 121 " " " " A 2 0 0 "THR " " C  " " " 6 0 1 C2 
    1861 23 5.87696 1.99176 36.8123 121 " " " " A 70 0 0 "THR " " O  " " " 8 0 1 C2 
    1862 14 4.74656 -1.04442 36.9952 121 " " " " A 2 0 0 "THR " " CB " " " 6 0 1 C2 
    1863 23 3.60343 -1.07263 37.8878 121 " " " " A 70 0 0 "THR " " OG1" " " 8 0 1 C2 
    1864 14 4.9328 -2.4771 36.4564 121 " " " " A 2 0 0 "THR " " CG2" " " 6 0 1 C2 
    1865 48 5.9017 -1.75475 39.0021 121 " " " " A 21 0 0 "THR " " H  " " " 1 0 1 C2 
    1866 48 6.84089 -0.454498 36.8413 121 " " " " A 21 0 0 "THR " " HA " " " 1 0 1 C2 
    1867 48 4.34476 -0.463882 36.1647 121 " " " " A 21 0 0 "THR " " HB " " " 1 0 1 C2 
    1868 48 3.8149 -1.66294 38.5948 121 " " " " A 21 0 0 "THR " " HG1" " " 1 0 1 C2 
    1869 48 5.40905 -2.40447 35.4787 121 " " " " A 21 0 0 "THR " HG21 " " 1 0 1 C2 
    1870 48 5.59137 -3.12432 37.0356 121 " " " " A 21 0 0 "THR " HG22 " " 1 0 1 C2 
    1871 48 3.97655 -2.98049 36.3141 121 " " " " A 21 0 0 "THR " HG23 " " 1 0 1 C2 
    1872 40 5.25411 1.55945 38.8479 122 " " " " A 43 0 0 "VAL " " N  " " " 7 0 1 C2 
    1873 14 4.9147 2.94405 39.228 122 " " " " A 2 0 0 "VAL " " CA " " " 6 0 1 C2 
    1874 14 6.17247 3.66847 39.6636 122 " " " " A 2 0 0 "VAL " " C  " " " 6 0 1 C2 
    1875 23 6.10767 4.922 39.9792 122 " " " " A 70 0 0 "VAL " " O  " " " 8 0 1 C2 
    1876 14 3.85491 2.89632 40.3589 122 " " " " A 2 0 0 "VAL " " CB " " " 6 0 1 C2 
    1877 14 2.43513 2.34657 39.8668 122 " " " " A 2 0 0 "VAL " " CG1" " " 6 0 1 C2 
    1878 14 4.25248 2.10589 41.6444 122 " " " " A 2 0 0 "VAL " " CG2" " " 6 0 1 C2 
    1879 48 5.22126 0.899885 39.6121 122 " " " " A 21 0 0 "VAL " " H  " " " 1 0 1 C2 
    1880 48 4.46943 3.45573 38.3747 122 " " " " A 21 0 0 "VAL " " HA " " " 1 0 1 C2 
    1881 48 3.65234 3.90076 40.7307 122 " " " " A 21 0 0 "VAL " " HB " " " 1 0 1 C2 
    1882 48 2.00671 3.11128 39.2189 122 " " " " A 21 0 0 "VAL " HG11 " " 1 0 1 C2 
    1883 48 2.45312 1.43257 39.2731 122 " " " " A 21 0 0 "VAL " HG12 " " 1 0 1 C2 
    1884 48 1.74178 2.24418 40.7016 122 " " " " A 21 0 0 "VAL " HG13 " " 1 0 1 C2 
    1885 48 5.24997 2.29792 42.0397 122 " " " " A 21 0 0 "VAL " HG21 " " 1 0 1 C2 
    1886 48 3.47477 2.31498 42.379 122 " " " " A 21 0 0 "VAL " HG22 " " 1 0 1 C2 
    1887 48 4.13166 1.03801 41.4624 122 " " " " A 21 0 0 "VAL " HG23 " " 1 0 1 C2 
    1888 40 7.27324 2.92987 39.7775 123 " " " " A 43 0 0 "SER " " N  " " " 7 0 1 C2 
    1889 14 8.63537 3.47204 40.0533 123 " " " " A 2 0 0 "SER " " CA " " " 6 0 1 C2 
    1890 14 9.19066 4.01289 38.7049 123 " " " " A 2 0 0 "SER " " C  " " " 6 0 1 C2 
    1891 23 9.68512 5.1542 38.6445 123 " " " " A 70 0 0 "SER " " O  " " " 8 0 1 C2 
    1892 14 9.61597 2.41934 40.6397 123 " " " " A 2 0 0 "SER " " CB " " " 6 0 1 C2 
    1893 23 8.94094 1.61349 41.5923 123 " " " " A 70 0 0 "SER " " OG " " " 8 0 1 C2 
    1894 48 7.1316 1.96028 39.5327 123 " " " " A 21 0 0 "SER " " H  " " " 1 0 1 C2 
    1895 48 8.51837 4.37268 40.656 123 " " " " A 21 0 0 "SER " " HA " " " 1 0 1 C2 
    1896 48 10.4655 2.86747 41.155 123 " " " " A 21 0 0 "SER " " HB3" " " 1 0 1 C2 
    1897 48 10.0452 1.76969 39.8769 123 " " " " A 21 0 0 "SER " " HB2" " " 1 0 1 C2 
    1898 48 8.18385 2.02854 41.9765 123 " " " " A 21 0 0 "SER " " HG " " " 1 0 1 C2 
    1899 40 8.97317 3.2467 37.5731 124 " " " " A 43 0 0 "ALA " " N  " " " 7 0 1 C2 
    1900 14 9.26751 3.70398 36.1956 124 " " " " A 2 0 0 "ALA " " CA " " " 6 0 1 C2 
    1901 14 8.59877 5.04562 35.6584 124 " " " " A 2 0 0 "ALA " " C  " " " 6 0 1 C2 
    1902 23 8.85855 5.38945 34.5348 124 " " " " A 70 0 0 "ALA " " O  " " " 8 0 1 C2 
    1903 14 8.94902 2.5417 35.2078 124 " " " " A 2 0 0 "ALA " " CB " " " 6 0 1 C2 
    1904 48 8.32537 2.47226 37.5468 124 " " " " A 21 0 0 "ALA " " H  " " " 1 0 1 C2 
    1905 48 10.3247 3.91699 36.0373 124 " " " " A 21 0 0 "ALA " " HA " " " 1 0 1 C2 
    1906 48 9.54697 1.64671 35.3797 124 " " " " A 21 0 0 "ALA " " HB1" " " 1 0 1 C2 
    1907 48 7.95694 2.1185 35.3652 124 " " " " A 21 0 0 "ALA " " HB2" " " 1 0 1 C2 
    1908 48 8.9773 2.85495 34.1642 124 " " " " A 21 0 0 "ALA " " HB3" " " 1 0 1 C2 
    1909 40 7.80387 5.75011 36.4061 125 " " " " A 43 0 0 "MET " " N  " " " 7 0 1 C2 
    1910 14 6.92001 6.89902 36.0097 125 " " " " A 2 0 0 "MET " " CA " " " 6 0 1 C2 
    1911 14 7.5837 8.24619 36.3293 125 " " " " A 2 0 0 "MET " " C  " " " 6 0 1 C2 
    1912 23 6.92814 9.29321 36.2968 125 " " " " A 70 0 0 "MET " " O  " " " 8 0 1 C2 
    1913 14 5.5018 6.82631 36.65 125 " " " " A 2 0 0 "MET " " CB " " " 6 0 1 C2 
    1914 14 4.84168 5.48509 36.3819 125 " " " " A 2 0 0 "MET " " CG " " " 6 0 1 C2 
    1915 52 3.01761 5.56211 36.5796 125 " " " " A 13 0 0 "MET " " SD " " " 16 0 1 C2 
    1916 14 2.3358 4.18143 35.5961 125 " " " " A 2 0 0 "MET " " CE " " " 6 0 1 C2 
    1917 48 7.70383 5.41555 37.3538 125 " " " " A 21 0 0 "MET " " H  " " " 1 0 1 C2 
    1918 48 6.79345 6.76219 34.9357 125 " " " " A 21 0 0 "MET " " HA " " " 1 0 1 C2 
    1919 48 4.81858 7.5654 36.2316 125 " " " " A 21 0 0 "MET " " HB3" " " 1 0 1 C2 
    1920 48 5.49671 7.09237 37.707 125 " " " " A 21 0 0 "MET " " HB2" " " 1 0 1 C2 
    1921 48 5.32674 4.68149 36.936 125 " " " " A 21 0 0 "MET " " HG3" " " 1 0 1 C2 
    1922 48 4.98883 5.16453 35.3506 125 " " " " A 21 0 0 "MET " " HG2" " " 1 0 1 C2 
    1923 48 1.37183 3.89596 36.0173 125 " " " " A 21 0 0 "MET " " HE1" " " 1 0 1 C2 
    1924 48 2.17371 4.45498 34.5535 125 " " " " A 21 0 0 "MET " " HE2" " " 1 0 1 C2 
    1925 48 3.00405 3.32835 35.7136 125 " " " " A 21 0 0 "MET " " HE3" " " 1 0 1 C2 
    1926 40 8.91868 8.23293 36.4297 126 " " " " A 43 0 0 "LYS " " N  " " " 7 0 1 C2 
    1927 14 9.79675 9.34707 36.7213 126 " " " " A 2 0 0 "LYS " " CA " " " 6 0 1 C2 
    1928 14 11.1993 9.04719 36.2988 126 " " " " A 2 0 0 "LYS " " C  " " " 6 0 1 C2 
    1929 23 11.5669 7.85309 36.2237 126 " " " " A 70 0 0 "LYS " " O  " " " 8 0 1 C2 
    1930 14 9.66761 9.79396 38.1965 126 " " " " A 2 0 0 "LYS " " CB " " " 6 0 1 C2 
    1931 14 9.43181 8.57532 39.1474 126 " " " " A 2 0 0 "LYS " " CG " " " 6 0 1 C2 
    1932 14 9.56234 9.13362 40.5783 126 " " " " A 2 0 0 "LYS " " CD " " " 6 0 1 C2 
    1933 14 9.34604 8.06295 41.6078 126 " " " " A 2 0 0 "LYS " " CE " " " 6 0 1 C2 
    1934 40 9.57769 8.53076 43.0072 126 " " " " A 43 0 0 "LYS " " NZ " " " 7 0 1 C2 
    1935 48 9.35985 7.36013 36.1773 126 " " " " A 21 0 0 "LYS " " H  " " " 1 0 1 C2 
    1936 48 9.54174 10.1772 36.0626 126 " " " " A 21 0 0 "LYS " " HA " " " 1 0 1 C2 
    1937 48 8.86634 10.5226 38.3193 126 " " " " A 21 0 0 "LYS " " HB3" " " 1 0 1 C2 
    1938 48 10.5467 10.3062 38.5876 126 " " " " A 21 0 0 "LYS " " HB2" " " 1 0 1 C2 
    1939 48 10.1826 7.8128 38.9401 126 " " " " A 21 0 0 "LYS " " HG3" " " 1 0 1 C2 
    1940 48 8.46793 8.10129 38.9621 126 " " " " A 21 0 0 "LYS " " HG2" " " 1 0 1 C2 
    1941 48 8.7645 9.86522 40.7059 126 " " " " A 21 0 0 "LYS " " HD3" " " 1 0 1 C2 
    1942 48 10.591 9.45926 40.7327 126 " " " " A 21 0 0 "LYS " " HD2" " " 1 0 1 C2 
    1943 48 9.89655 7.13751 41.4387 126 " " " " A 21 0 0 "LYS " " HE3" " " 1 0 1 C2 
    1944 48 8.32928 7.7224 41.4121 126 " " " " A 21 0 0 "LYS " " HE2" " " 1 0 1 C2 
    1945 48 8.97338 9.17862 43.4922 126 " " " " A 21 0 0 "LYS " " HZ1" " " 1 0 1 C2 
    1946 48 9.57395 7.72458 43.6156 126 " " " " A 21 0 0 "LYS " " HZ2" " " 1 0 1 C2 
    1947 48 10.4704 8.94675 43.231 126 " " " " A 21 0 0 "LYS " " HZ3" " " 1 0 1 C2 
    1948 40 11.9867 10.0947 35.9226 127 " " " " A 43 0 0 "THR " " N  " " " 7 0 1 C2 
    1949 14 13.3944 9.9442 35.6343 127 " " " " A 2 0 0 "THR " " CA " " " 6 0 1 C2 
    1950 14 14.2301 10.1304 36.8833 127 " " " " A 2 0 0 "THR " " C  " " " 6 0 1 C2 
    1951 23 13.7394 10.7226 37.8416 127 " " " " A 70 0 0 "THR " " O  " " " 8 0 1 C2 
    1952 14 13.6819 10.9834 34.4918 127 " " " " A 2 0 0 "THR " " CB " " " 6 0 1 C2 
    1953 23 13.474 12.2918 34.971 127 " " " " A 70 0 0 "THR " " OG1" " " 8 0 1 C2 
    1954 14 13.0645 10.8329 33.077 127 " " " " A 2 0 0 "THR " " CG2" " " 6 0 1 C2 
    1955 48 11.6139 11.0307 35.9941 127 " " " " A 21 0 0 "THR " " H  " " " 1 0 1 C2 
    1956 48 13.6239 8.9444 35.2658 127 " " " " A 21 0 0 "THR " " HA " " " 1 0 1 C2 
    1957 48 14.7607 10.9898 34.3363 127 " " " " A 21 0 0 "THR " " HB " " " 1 0 1 C2 
    1958 48 14.3011 12.7266 34.83 127 " " " " A 21 0 0 "THR " " HG1" " " 1 0 1 C2 
    1959 48 13.4054 9.92132 32.5862 127 " " " " A 21 0 0 "THR " HG21 " " 1 0 1 C2 
    1960 48 11.9745 10.8372 33.0768 127 " " " " A 21 0 0 "THR " HG22 " " 1 0 1 C2 
    1961 48 13.368 11.6813 32.4636 127 " " " " A 21 0 0 "THR " HG23 " " 1 0 1 C2 
    1962 40 15.4059 9.54614 36.9961 128 " " " " A 43 0 0 "GLN " " N  " " " 7 0 1 C2 
    1963 14 16.2285 9.50632 38.2444 128 " " " " A 2 0 0 "GLN " " CA " " " 6 0 1 C2 
    1964 14 16.9117 10.8354 38.4651 128 " " " " A 2 0 0 "GLN " " C  " " " 6 0 1 C2 
    1965 23 17.5231 11.04 39.5306 128 " " " " A 70 0 0 "GLN " " O  " " " 8 0 1 C2 
    1966 14 17.3277 8.43719 38.0554 128 " " " " A 2 0 0 "GLN " " CB " " " 6 0 1 C2 
    1967 14 16.9848 6.9401 38.3054 128 " " " " A 2 0 0 "GLN " " CG " " " 6 0 1 C2 
    1968 14 16.3795 6.66333 39.6569 128 " " " " A 2 0 0 "GLN " " CD " " " 6 0 1 C2 
    1969 23 16.3942 7.46787 40.5573 128 " " " " A 70 0 0 "GLN " " OE1" " " 8 0 1 C2 
    1970 40 15.6987 5.53126 39.7416 128 " " " " A 43 0 0 "GLN " " NE2" " " 7 0 1 C2 
    1971 48 15.7785 8.97193 36.2534 128 " " " " A 21 0 0 "GLN " " H  " " " 1 0 1 C2 
    1972 48 15.6001 9.4268 39.1315 128 " " " " A 21 0 0 "GLN " " HA " " " 1 0 1 C2 
    1973 48 18.1148 8.61918 38.7871 128 " " " " A 21 0 0 "GLN " " HB3" " " 1 0 1 C2 
    1974 48 17.8802 8.68367 37.1488 128 " " " " A 21 0 0 "GLN " " HB2" " " 1 0 1 C2 
    1975 48 17.9189 6.37886 38.3282 128 " " " " A 21 0 0 "GLN " " HG3" " " 1 0 1 C2 
    1976 48 16.363 6.62711 37.4666 128 " " " " A 21 0 0 "GLN " " HG2" " " 1 0 1 C2 
    1977 48 15.226 5.39209 40.6232 128 " " " " A 21 0 0 "GLN " HE22 " " 1 0 1 C2 
    1978 48 15.6569 4.84762 38.9993 128 " " " " A 21 0 0 "GLN " HE21 " " 1 0 1 C2 
    1979 40 16.9644 11.6128 37.3805 129 " " " " A 43 0 0 "ASP " " N  " " " 7 0 1 C2 
    1980 14 17.4303 13.0237 37.5172 129 " " " " A 2 0 0 "ASP " " CA " " " 6 0 1 C2 
    1981 14 16.2423 13.9471 38.0093 129 " " " " A 2 0 0 "ASP " " C  " " " 6 0 1 C2 
    1982 23 16.4606 15.0612 38.3828 129 " " " " A 70 0 0 "ASP " " O  " " " 8 0 1 C2 
    1983 14 18.0922 13.5877 36.1976 129 " " " " A 2 0 0 "ASP " " CB " " " 6 0 1 C2 
    1984 14 17.0773 13.8801 35.0472 129 " " " " A 2 0 0 "ASP " " CG " " " 6 0 1 C2 
    1985 23 17.4118 14.6929 34.1681 129 " " " " A 70 0 0 "ASP " " OD1" " " 8 0 1 C2 
    1986 23 15.9652 13.2666 35.0401 129 " " " " A 70 0 0 "ASP " " OD2" " " 8 0 1 C2 
    1987 48 16.5433 11.361 36.4977 129 " " " " A 21 0 0 "ASP " " H  " " " 1 0 1 C2 
    1988 48 18.1898 13.0746 38.2973 129 " " " " A 21 0 0 "ASP " " HA " " " 1 0 1 C2 
    1989 48 18.8268 12.9246 35.7405 129 " " " " A 21 0 0 "ASP " " HB3" " " 1 0 1 C2 
    1990 48 18.6659 14.4868 36.4226 129 " " " " A 21 0 0 "ASP " " HB2" " " 1 0 1 C2 
    1991 40 15.0407 13.3535 38.0314 130 " " " " A 43 0 0 "LEU " " N  " " " 7 0 1 C2 
    1992 14 13.7934 13.9038 38.5834 130 " " " " A 2 0 0 "LEU " " CA " " " 6 0 1 C2 
    1993 14 13.4025 15.0758 37.6766 130 " " " " A 2 0 0 "LEU " " C  " " " 6 0 1 C2 
    1994 23 12.7749 16.0372 38.0723 130 " " " " A 70 0 0 "LEU " " O  " " " 8 0 1 C2 
    1995 14 13.9544 14.2499 40.1019 130 " " " " A 2 0 0 "LEU " " CB " " " 6 0 1 C2 
    1996 14 14.6583 13.1855 41.0068 130 " " " " A 2 0 0 "LEU " " CG " " " 6 0 1 C2 
    1997 14 15.186 13.7427 42.4232 130 " " " " A 2 0 0 "LEU " " CD1" " " 6 0 1 C2 
    1998 14 13.7376 11.9324 41.1515 130 " " " " A 2 0 0 "LEU " " CD2" " " 6 0 1 C2 
    1999 48 14.9096 12.3975 37.7329 130 " " " " A 21 0 0 "LEU " " H  " " " 1 0 1 C2 
    2000 48 13.083 13.0829 38.4857 130 " " " " A 21 0 0 "LEU " " HA " " " 1 0 1 C2 
    2001 48 13.0619 14.5913 40.6263 130 " " " " A 21 0 0 "LEU " " HB3" " " 1 0 1 C2 
    2002 48 14.6275 15.1034 40.182 130 " " " " A 21 0 0 "LEU " " HB2" " " 1 0 1 C2 
    2003 48 15.5987 12.9359 40.5153 130 " " " " A 21 0 0 "LEU " " HG " " " 1 0 1 C2 
    2004 48 14.4199 14.3141 42.9474 130 " " " " A 21 0 0 "LEU " HD11 " " 1 0 1 C2 
    2005 48 15.5811 12.8507 42.9094 130 " " " " A 21 0 0 "LEU " HD12 " " 1 0 1 C2 
    2006 48 15.9817 14.4761 42.2926 130 " " " " A 21 0 0 "LEU " HD13 " " 1 0 1 C2 
    2007 48 13.0791 11.7674 40.2987 130 " " " " A 21 0 0 "LEU " HD21 " " 1 0 1 C2 
    2008 48 14.365 11.0806 41.4141 130 " " " " A 21 0 0 "LEU " HD22 " " 1 0 1 C2 
    2009 48 12.9864 12.0513 41.9323 130 " " " " A 21 0 0 "LEU " HD23 " " 1 0 1 C2 
    2010 40 13.5692 14.9614 36.3645 131 " " " " A 43 0 0 "ARG " " N  " " " 7 0 1 C2 
    2011 14 13.3638 16.1222 35.4825 131 " " " " A 2 0 0 "ARG " " CA " " " 6 0 1 C2 
    2012 14 12.2675 15.9506 34.4917 131 " " " " A 2 0 0 "ARG " " C  " " " 6 0 1 C2 
    2013 23 12.1131 16.8041 33.625 131 " " " " A 70 0 0 "ARG " " O  " " " 8 0 1 C2 
    2014 14 14.7025 16.3651 34.7109 131 " " " " A 2 0 0 "ARG " " CB " " " 6 0 1 C2 
    2015 14 14.9506 17.6662 33.9509 131 " " " " A 2 0 0 "ARG " " CG " " " 6 0 1 C2 
    2016 14 16.3285 17.9665 33.4685 131 " " " " A 2 0 0 "ARG " " CD " " " 6 0 1 C2 
    2017 40 17.1994 18.526 34.555 131 " " " " A 43 0 0 "ARG " " NE " " " 7 0 1 C2 
    2018 14 18.411 18.0707 34.7991 131 " " " " A 2 0 0 "ARG " " CZ " " " 6 0 1 C2 
    2019 40 19.1928 18.8826 35.4991 131 " " " " A 43 0 0 "ARG " " NH1" " " 7 0 1 C2 
    2020 40 18.8467 16.8784 34.4316 131 " " " " A 43 0 0 "ARG " " NH2" " " 7 0 1 C2 
    2021 48 14.1159 14.1838 36.023 131 " " " " A 21 0 0 "ARG " " H  " " " 1 0 1 C2 
    2022 48 13.2037 16.9841 36.1303 131 " " " " A 21 0 0 "ARG " " HA " " " 1 0 1 C2 
    2023 48 14.8095 15.4855 34.0762 131 " " " " A 21 0 0 "ARG " " HB3" " " 1 0 1 C2 
    2024 48 15.5568 16.2783 35.3823 131 " " " " A 21 0 0 "ARG " " HB2" " " 1 0 1 C2 
    2025 48 14.6544 18.4552 34.6422 131 " " " " A 21 0 0 "ARG " " HG3" " " 1 0 1 C2 
    2026 48 14.1632 17.6512 33.1973 131 " " " " A 21 0 0 "ARG " " HG2" " " 1 0 1 C2 
    2027 48 16.1758 18.6288 32.6164 131 " " " " A 21 0 0 "ARG " " HD3" " " 1 0 1 C2 
    2028 48 16.777 17.1294 32.9335 131 " " " " A 21 0 0 "ARG " " HD2" " " 1 0 1 C2 
    2029 48 16.9069 19.4363 34.8805 131 " " " " A 21 0 0 "ARG " " HE " " " 1 0 1 C2 
    2030 48 20.136 18.7384 35.8302 131 " " " " A 21 0 0 "ARG " HH12 " " 1 0 1 C2 
    2031 48 18.7023 19.6849 35.8677 131 " " " " A 21 0 0 "ARG " HH11 " " 1 0 1 C2 
    2032 48 19.7636 16.4624 34.5111 131 " " " " A 21 0 0 "ARG " HH22 " " 1 0 1 C2 
    2033 48 18.1564 16.1417 34.4595 131 " " " " A 21 0 0 "ARG " HH21 " " 1 0 1 C2 
    2034 40 11.6955 14.7716 34.4166 132 " " " " A 43 0 0 "HIE " " N  " " " 7 0 1 C2 
    2035 14 10.6398 14.3681 33.4581 132 " " " " A 2 0 0 "HIE " " CA " " " 6 0 1 C2 
    2036 14 9.66269 13.3816 34.1414 132 " " " " A 2 0 0 "HIE " " C  " " " 6 0 1 C2 
    2037 23 10.1202 12.5216 34.9011 132 " " " " A 70 0 0 "HIE " " O  " " " 8 0 1 C2 
    2038 14 11.2604 13.8296 32.1302 132 " " " " A 2 0 0 "HIE " " CB " " " 6 0 1 C2 
    2039 14 10.6352 14.3364 30.8685 132 " " " " A 2 0 0 "HIE " " CG " " " 6 0 1 C2 
    2040 40 11.3206 15.2396 30.0502 132 " " " " A 43 0 0 "HIE " " ND1" " " 7 0 1 C2 
    2041 14 9.3467 14.2231 30.3056 132 " " " " A 2 0 0 "HIE " " CD2" " " 6 0 1 C2 
    2042 14 10.5249 15.5147 29.0227 132 " " " " A 2 0 0 "HIE " " CE1" " " 6 0 1 C2 
    2043 40 9.38649 14.8228 29.0766 132 " " " " A 43 0 0 "HIE " " NE2" " " 7 0 1 C2 
    2044 48 12.1725 13.9779 34.82 132 " " " " A 21 0 0 "HIE " " H  " " " 1 0 1 C2 
    2045 48 10.1216 15.2305 33.0389 132 " " " " A 21 0 0 "HIE " " HA " " " 1 0 1 C2 
    2046 48 11.1489 12.7454 32.1401 132 " " " " A 21 0 0 "HIE " " HB3" " " 1 0 1 C2 
    2047 48 12.3137 14.1082 32.165 132 " " " " A 21 0 0 "HIE " " HB2" " " 1 0 1 C2 
    2048 48 8.51971 13.608 30.6283 132 " " " " A 21 0 0 "HIE " " HD2" " " 1 0 1 C2 
    2049 48 10.9289 16.0205 28.1582 132 " " " " A 21 0 0 "HIE " " HE1" " " 1 0 1 C2 
    2050 40 8.36563 13.5202 33.751 133 " " " " A 43 0 0 "THR " " N  " " " 7 0 1 C2 
    2051 14 7.33553 12.6249 34.3156 133 " " " " A 2 0 0 "THR " " CA " " " 6 0 1 C2 
    2052 14 6.20136 12.518 33.3502 133 " " " " A 2 0 0 "THR " " C  " " " 6 0 1 C2 
    2053 23 6.23229 12.9788 32.1863 133 " " " " A 70 0 0 "THR " " O  " " " 8 0 1 C2 
    2054 14 6.86733 13.0393 35.736 133 " " " " A 2 0 0 "THR " " CB " " " 6 0 1 C2 
    2055 23 6.15256 11.9293 36.2394 133 " " " " A 70 0 0 "THR " " OG1" " " 8 0 1 C2 
    2056 14 6.019 14.3547 35.9217 133 " " " " A 2 0 0 "THR " " CG2" " " 6 0 1 C2 
    2057 48 8.11582 14.2568 33.1068 133 " " " " A 21 0 0 "THR " " H  " " " 1 0 1 C2 
    2058 48 7.80554 11.6424 34.3591 133 " " " " A 21 0 0 "THR " " HA " " " 1 0 1 C2 
    2059 48 7.66308 13.152 36.4723 133 " " " " A 21 0 0 "THR " " HB " " " 1 0 1 C2 
    2060 48 6.60829 11.1105 36.1177 133 " " " " A 21 0 0 "THR " " HG1" " " 1 0 1 C2 
    2061 48 5.09031 14.1772 35.3793 133 " " " " A 21 0 0 "THR " HG21 " " 1 0 1 C2 
    2062 48 5.682 14.4627 36.9526 133 " " " " A 21 0 0 "THR " HG22 " " 1 0 1 C2 
    2063 48 6.50285 15.163 35.3734 133 " " " " A 21 0 0 "THR " HG23 " " 1 0 1 C2 
    2064 40 5.17884 11.7955 33.7524 134 " " " " A 43 0 0 "PHE " " N  " " " 7 0 1 C2 
    2065 14 3.95535 11.5786 33.0356 134 " " " " A 2 0 0 "PHE " " CA " " " 6 0 1 C2 
    2066 14 2.83302 11.2569 34.0455 134 " " " " A 2 0 0 "PHE " " C  " " " 6 0 1 C2 
    2067 23 3.05536 11.0062 35.2642 134 " " " " A 70 0 0 "PHE " " O  " " " 8 0 1 C2 
    2068 14 4.09627 10.5271 31.9165 134 " " " " A 2 0 0 "PHE " " CB " " " 6 0 1 C2 
    2069 14 4.19624 8.96796 32.2759 134 " " " " A 2 0 0 "PHE " " CG " " " 6 0 1 C2 
    2070 14 5.45926 8.31997 32.1446 134 " " " " A 2 0 0 "PHE " " CD1" " " 6 0 1 C2 
    2071 14 3.0593 8.20193 32.5289 134 " " " " A 2 0 0 "PHE " " CD2" " " 6 0 1 C2 
    2072 14 5.5952 6.99196 32.5248 134 " " " " A 2 0 0 "PHE " " CE1" " " 6 0 1 C2 
    2073 14 3.22486 6.83589 32.6466 134 " " " " A 2 0 0 "PHE " " CE2" " " 6 0 1 C2 
    2074 14 4.42393 6.20119 32.723 134 " " " " A 2 0 0 "PHE " " CZ " " " 6 0 1 C2 
    2075 48 5.08578 11.3614 34.6595 134 " " " " A 21 0 0 "PHE " " H  " " " 1 0 1 C2 
    2076 48 3.6482 12.4951 32.5319 134 " " " " A 21 0 0 "PHE " " HA " " " 1 0 1 C2 
    2077 48 4.89973 10.821 31.2411 134 " " " " A 21 0 0 "PHE " " HB3" " " 1 0 1 C2 
    2078 48 3.21079 10.5656 31.282 134 " " " " A 21 0 0 "PHE " " HB2" " " 1 0 1 C2 
    2079 48 6.31767 8.92569 31.8943 134 " " " " A 21 0 0 "PHE " " HD1" " " 1 0 1 C2 
    2080 48 2.02549 8.51278 32.5607 134 " " " " A 21 0 0 "PHE " " HD2" " " 1 0 1 C2 
    2081 48 6.53547 6.476 32.6516 134 " " " " A 21 0 0 "PHE " " HE1" " " 1 0 1 C2 
    2082 48 2.26443 6.35407 32.7554 134 " " " " A 21 0 0 "PHE " " HE2" " " 1 0 1 C2 
    2083 48 4.49736 5.13296 32.8639 134 " " " " A 21 0 0 "PHE " " HZ " " " 1 0 1 C2 
    2084 40 1.57181 11.3828 33.5983 135 " " " " A 43 0 0 "ILE " " N  " " " 7 0 1 C2 
    2085 14 0.366101 11.1871 34.3308 135 " " " " A 2 0 0 "ILE " " CA " " " 6 0 1 C2 
    2086 14 -0.450489 10.3806 33.3803 135 " " " " A 2 0 0 "ILE " " C  " " " 6 0 1 C2 
    2087 23 -0.717907 10.8605 32.2815 135 " " " " A 70 0 0 "ILE " " O  " " " 8 0 1 C2 
    2088 14 -0.30122 12.536 34.6903 135 " " " " A 2 0 0 "ILE " " CB " " " 6 0 1 C2 
    2089 14 0.695519 13.6776 35.1194 135 " " " " A 2 0 0 "ILE " " CG1" " " 6 0 1 C2 
    2090 14 -1.38416 12.3648 35.7596 135 " " " " A 2 0 0 "ILE " " CG2" " " 6 0 1 C2 
    2091 14 0.20184 15.0896 34.8723 135 " " " " A 2 0 0 "ILE " " CD1" " " 6 0 1 C2 
    2092 48 1.53122 11.3735 32.5892 135 " " " " A 21 0 0 "ILE " " H  " " " 1 0 1 C2 
    2093 48 0.512001 10.5261 35.1852 135 " " " " A 21 0 0 "ILE " " HA " " " 1 0 1 C2 
    2094 48 -0.824504 12.8658 33.7929 135 " " " " A 21 0 0 "ILE " " HB " " " 1 0 1 C2 
    2095 48 1.61024 13.7056 34.5273 135 " " " " A 21 0 0 "ILE " HG13 " " 1 0 1 C2 
    2096 48 1.0653 13.4596 36.1213 135 " " " " A 21 0 0 "ILE " HG12 " " 1 0 1 C2 
    2097 48 -1.61121 13.3253 36.2222 135 " " " " A 21 0 0 "ILE " HG21 " " 1 0 1 C2 
    2098 48 -2.24739 11.9226 35.2622 135 " " " " A 21 0 0 "ILE " HG22 " " 1 0 1 C2 
    2099 48 -0.962173 11.722 36.5321 135 " " " " A 21 0 0 "ILE " HG23 " " 1 0 1 C2 
    2100 48 1.05321 15.7385 34.667 135 " " " " A 21 0 0 "ILE " HD11 " " 1 0 1 C2 
    2101 48 -0.397457 14.996 33.9667 135 " " " " A 21 0 0 "ILE " HD12 " " 1 0 1 C2 
    2102 48 -0.412334 15.5242 35.661 135 " " " " A 21 0 0 "ILE " HD13 " " 1 0 1 C2 
    2103 40 -0.831577 9.18848 33.7711 136 " " " " A 43 0 0 "SER " " N  " " " 7 0 1 C2 
    2104 14 -1.59938 8.25897 32.9275 136 " " " " A 2 0 0 "SER " " CA " " " 6 0 1 C2 
    2105 14 -3.14648 8.5829 32.9245 136 " " " " A 2 0 0 "SER " " C  " " " 6 0 1 C2 
    2106 23 -3.75303 8.92977 33.9785 136 " " " " A 70 0 0 "SER " " O  " " " 8 0 1 C2 
    2107 14 -1.24935 6.85275 33.493 136 " " " " A 2 0 0 "SER " " CB " " " 6 0 1 C2 
    2108 23 0.0228543 6.42261 33.0872 136 " " " " A 70 0 0 "SER " " OG " " " 8 0 1 C2 
    2109 48 -0.517177 8.76828 34.6341 136 " " " " A 21 0 0 "SER " " H  " " " 1 0 1 C2 
    2110 48 -1.10086 8.2887 31.9587 136 " " " " A 21 0 0 "SER " " HA " " " 1 0 1 C2 
    2111 48 -1.99456 6.2001 33.0382 136 " " " " A 21 0 0 "SER " " HB3" " " 1 0 1 C2 
    2112 48 -1.36691 6.95439 34.5718 136 " " " " A 21 0 0 "SER " " HB2" " " 1 0 1 C2 
    2113 48 -0.0411335 5.77427 32.4026 136 " " " " A 21 0 0 "SER " " HG " " " 1 0 1 C2 
    2114 40 -3.72072 8.58496 31.7208 137 " " " " A 43 0 0 "ILE " " N  " " " 7 0 1 C2 
    2115 14 -5.10371 8.9759 31.3783 137 " " " " A 2 0 0 "ILE " " CA " " " 6 0 1 C2 
    2116 14 -5.85433 7.74593 30.6825 137 " " " " A 2 0 0 "ILE " " C  " " " 6 0 1 C2 
    2117 23 -5.54679 7.4685 29.4938 137 " " " " A 70 0 0 "ILE " " O  " " " 8 0 1 C2 
    2118 14 -5.12573 10.2722 30.351 137 " " " " A 2 0 0 "ILE " " CB " " " 6 0 1 C2 
    2119 14 -4.11724 11.3697 30.7895 137 " " " " A 2 0 0 "ILE " " CG1" " " 6 0 1 C2 
    2120 14 -6.46234 11.0163 30.189 137 " " " " A 2 0 0 "ILE " " CG2" " " 6 0 1 C2 
    2121 14 -4.1491 11.9098 32.1923 137 " " " " A 2 0 0 "ILE " " CD1" " " 6 0 1 C2 
    2122 48 -3.05896 8.37245 30.988 137 " " " " A 21 0 0 "ILE " " H  " " " 1 0 1 C2 
    2123 48 -5.69382 9.27337 32.2451 137 " " " " A 21 0 0 "ILE " " HA " " " 1 0 1 C2 
    2124 48 -4.72835 10.0084 29.3709 137 " " " " A 21 0 0 "ILE " " HB " " " 1 0 1 C2 
    2125 48 -4.13385 12.1521 30.0308 137 " " " " A 21 0 0 "ILE " HG13 " " 1 0 1 C2 
    2126 48 -3.15013 10.9324 30.5414 137 " " " " A 21 0 0 "ILE " HG12 " " 1 0 1 C2 
    2127 48 -7.23658 10.3294 29.8471 137 " " " " A 21 0 0 "ILE " HG21 " " 1 0 1 C2 
    2128 48 -6.91028 11.3778 31.1146 137 " " " " A 21 0 0 "ILE " HG22 " " 1 0 1 C2 
    2129 48 -6.33456 11.9147 29.5852 137 " " " " A 21 0 0 "ILE " HG23 " " 1 0 1 C2 
    2130 48 -3.60069 11.3958 32.9817 137 " " " " A 21 0 0 "ILE " HD11 " " 1 0 1 C2 
    2131 48 -3.56467 12.8276 32.1275 137 " " " " A 21 0 0 "ILE " HD12 " " 1 0 1 C2 
    2132 48 -5.11177 12.0534 32.683 137 " " " " A 21 0 0 "ILE " HD13 " " 1 0 1 C2 
    2133 40 -6.92877 7.1772 31.2624 138 " " " " A 43 0 0 "PRO " " N  " " " 7 0 1 C2 
    2134 14 -7.81745 6.20371 30.6318 138 " " " " A 2 0 0 "PRO " " CA " " " 6 0 1 C2 
    2135 14 -8.93328 6.99745 29.9522 138 " " " " A 2 0 0 "PRO " " C  " " " 6 0 1 C2 
    2136 23 -9.51586 7.94305 30.4883 138 " " " " A 70 0 0 "PRO " " O  " " " 8 0 1 C2 
    2137 14 -8.48082 5.43201 31.8316 138 " " " " A 2 0 0 "PRO " " CB " " " 6 0 1 C2 
    2138 14 -8.35586 6.40761 32.939 138 " " " " A 2 0 0 "PRO " " CG " " " 6 0 1 C2 
    2139 14 -7.12936 7.2324 32.6843 138 " " " " A 2 0 0 "PRO " " CD " " " 6 0 1 C2 
    2140 48 -7.20705 5.57432 29.9842 138 " " " " A 21 0 0 "PRO " " HA " " " 1 0 1 C2 
    2141 48 -7.92152 4.5124 32.0037 138 " " " " A 21 0 0 "PRO " " HB3" " " 1 0 1 C2 
    2142 48 -9.47782 5.12114 31.5194 138 " " " " A 21 0 0 "PRO " " HB2" " " 1 0 1 C2 
    2143 48 -8.48993 5.9215 33.9053 138 " " " " A 21 0 0 "PRO " " HG3" " " 1 0 1 C2 
    2144 48 -9.12592 7.14995 32.7291 138 " " " " A 21 0 0 "PRO " " HG2" " " 1 0 1 C2 
    2145 48 -7.3301 8.2643 32.9724 138 " " " " A 21 0 0 "PRO " " HD2" " " 1 0 1 C2 
    2146 48 -6.28337 6.76718 33.1903 138 " " " " A 21 0 0 "PRO " " HD3" " " 1 0 1 C2 
    2147 40 -9.22285 6.4899 28.7144 139 " " " " A 43 0 0 "LEU " " N  " " " 7 0 1 C2 
    2148 14 -10.1914 6.92843 27.7353 139 " " " " A 2 0 0 "LEU " " CA " " " 6 0 1 C2 
    2149 14 -11.4845 6.08984 27.8492 139 " " " " A 2 0 0 "LEU " " C  " " " 6 0 1 C2 
    2150 23 -11.3474 4.90558 28.1533 139 " " " " A 70 0 0 "LEU " " O  " " " 8 0 1 C2 
    2151 14 -9.68252 7.08263 26.2261 139 " " " " A 2 0 0 "LEU " " CB " " " 6 0 1 C2 
    2152 14 -8.94527 8.40156 25.9649 139 " " " " A 2 0 0 "LEU " " CG " " " 6 0 1 C2 
    2153 14 -9.89769 9.6547 25.9361 139 " " " " A 2 0 0 "LEU " " CD1" " " 6 0 1 C2 
    2154 14 -7.72366 8.56796 26.8326 139 " " " " A 2 0 0 "LEU " " CD2" " " 6 0 1 C2 
    2155 48 -8.70156 5.64488 28.5292 139 " " " " A 21 0 0 "LEU " " H  " " " 1 0 1 C2 
    2156 48 -10.5406 7.8616 28.1773 139 " " " " A 21 0 0 "LEU " " HA " " " 1 0 1 C2 
    2157 48 -10.4913 6.80132 25.5516 139 " " " " A 21 0 0 "LEU " " HB3" " " 1 0 1 C2 
    2158 48 -8.95496 6.29433 26.0329 139 " " " " A 21 0 0 "LEU " " HB2" " " 1 0 1 C2 
    2159 48 -8.49644 8.38587 24.9717 139 " " " " A 21 0 0 "LEU " " HG " " " 1 0 1 C2 
    2160 48 -10.5804 9.74171 26.7813 139 " " " " A 21 0 0 "LEU " HD11 " " 1 0 1 C2 
    2161 48 -9.30502 10.5659 25.8547 139 " " " " A 21 0 0 "LEU " HD12 " " 1 0 1 C2 
    2162 48 -10.5277 9.58375 25.0495 139 " " " " A 21 0 0 "LEU " HD13 " " 1 0 1 C2 
    2163 48 -8.04956 8.71132 27.8628 139 " " " " A 21 0 0 "LEU " HD21 " " 1 0 1 C2 
    2164 48 -7.17047 7.63333 26.7401 139 " " " " A 21 0 0 "LEU " HD22 " " 1 0 1 C2 
    2165 48 -7.20613 9.44284 26.4391 139 " " " " A 21 0 0 "LEU " HD23 " " 1 0 1 C2 
    2166 40 -12.6864 6.72257 27.747 140 " " " " A 43 0 0 "GLN " " N  " " " 7 0 1 C2 
    2167 14 -14.0361 6.0797 27.6151 140 " " " " A 2 0 0 "GLN " " CA " " " 6 0 1 C2 
    2168 14 -14.1901 5.0937 26.4025 140 " " " " A 2 0 0 "GLN " " C  " " " 6 0 1 C2 
    2169 23 -13.7391 5.46353 25.3149 140 " " " " A 70 0 0 "GLN " " O  " " " 8 0 1 C2 
    2170 14 -15.1847 7.02135 27.795 140 " " " " A 2 0 0 "GLN " " CB " " " 6 0 1 C2 
    2171 14 -15.2585 7.65087 29.2022 140 " " " " A 2 0 0 "GLN " " CG " " " 6 0 1 C2 
    2172 14 -16.2246 7.04592 30.1322 140 " " " " A 2 0 0 "GLN " " CD " " " 6 0 1 C2 
    2173 23 -16.1251 7.25732 31.3006 140 " " " " A 70 0 0 "GLN " " OE1" " " 8 0 1 C2 
    2174 40 -17.1782 6.19146 29.7136 140 " " " " A 43 0 0 "GLN " " NE2" " " 7 0 1 C2 
    2175 48 -12.6093 7.72931 27.7217 140 " " " " A 21 0 0 "GLN " " H  " " " 1 0 1 C2 
    2176 48 -14.0728 5.42349 28.4847 140 " " " " A 21 0 0 "GLN " " HA " " " 1 0 1 C2 
    2177 48 -16.1477 6.61339 27.4882 140 " " " " A 21 0 0 "GLN " " HB3" " " 1 0 1 C2 
    2178 48 -15.1525 7.81625 27.0499 140 " " " " A 21 0 0 "GLN " " HB2" " " 1 0 1 C2 
    2179 48 -15.4215 8.72709 29.2593 140 " " " " A 21 0 0 "GLN " " HG3" " " 1 0 1 C2 
    2180 48 -14.3193 7.44612 29.7162 140 " " " " A 21 0 0 "GLN " " HG2" " " 1 0 1 C2 
    2181 48 -17.7201 5.61457 30.341 140 " " " " A 21 0 0 "GLN " HE22 " " 1 0 1 C2 
    2182 48 -17.4424 6.08872 28.7442 140 " " " " A 21 0 0 "GLN " HE21 " " 1 0 1 C2 
    2183 40 -14.8911 4.00056 26.5088 141 " " " " A 43 0 0 "GLY " " N  " " " 7 0 1 C2 
    2184 14 -15.3047 3.01802 25.4744 141 " " " " A 2 0 0 "GLY " " CA " " " 6 0 1 C2 
    2185 14 -14.4806 1.72539 25.5461 141 " " " " A 2 0 0 "GLY " " C  " " " 6 0 1 C2 
    2186 23 -13.7494 1.45407 26.5253 141 " " " " A 70 0 0 "GLY " " O  " " " 8 0 1 C2 
    2187 48 -15.1538 3.76879 27.4561 141 " " " " A 21 0 0 "GLY " " H  " " " 1 0 1 C2 
    2188 48 -15.273 3.52772 24.5114 141 " " " " A 21 0 0 "GLY " " HA3" " " 1 0 1 C2 
    2189 48 -16.3624 2.83815 25.6665 141 " " " " A 21 0 0 "GLY " " HA2" " " 1 0 1 C2 
    2190 40 -14.6994 0.897431 24.5321 142 " " " " A 43 0 0 "ASP " " N  " " " 7 0 1 C2 
    2191 14 -14.2651 -0.456613 24.4554 142 " " " " A 2 0 0 "ASP " " CA " " " 6 0 1 C2 
    2192 14 -13.962 -0.947288 23.0386 142 " " " " A 2 0 0 "ASP " " C  " " " 6 0 1 C2 
    2193 23 -13.0835 -1.80658 22.8605 142 " " " " A 70 0 0 "ASP " " O  " " " 8 0 1 C2 
    2194 14 -15.2148 -1.43547 25.271 142 " " " " A 2 0 0 "ASP " " CB " " " 6 0 1 C2 
    2195 14 -15.962 -2.51569 24.5031 142 " " " " A 2 0 0 "ASP " " CG " " " 6 0 1 C2 
    2196 23 -15.469 -3.65526 24.2873 142 " " " " A 70 0 0 "ASP " " OD1" " " 8 0 1 C2 
    2197 23 -17.1203 -2.21268 24.115 142 " " " " A 70 0 0 "ASP " " OD2" " " 8 0 1 C2 
    2198 48 -15.3387 1.02712 23.7611 142 " " " " A 21 0 0 "ASP " " H  " " " 1 0 1 C2 
    2199 48 -13.2778 -0.534439 24.9107 142 " " " " A 21 0 0 "ASP " " HA " " " 1 0 1 C2 
    2200 48 -15.9234 -0.86021 25.8669 142 " " " " A 21 0 0 "ASP " " HB3" " " 1 0 1 C2 
    2201 48 -14.5597 -2.01636 25.9202 142 " " " " A 21 0 0 "ASP " " HB2" " " 1 0 1 C2 
    2202 40 -14.6257 -0.377844 22.0567 143 " " " " A 43 0 0 "ASP " " N  " " " 7 0 1 C2 
    2203 14 -14.3192 -0.438228 20.6369 143 " " " " A 2 0 0 "ASP " " CA " " " 6 0 1 C2 
    2204 14 -13.1628 0.568112 20.3486 143 " " " " A 2 0 0 "ASP " " C  " " " 6 0 1 C2 
    2205 23 -13.1591 1.7233 20.7679 143 " " " " A 70 0 0 "ASP " " O  " " " 8 0 1 C2 
    2206 14 -15.5074 -0.0138167 19.726 143 " " " " A 2 0 0 "ASP " " CB " " " 6 0 1 C2 
    2207 14 -16.7596 -0.917076 19.9587 143 " " " " A 2 0 0 "ASP " " CG " " " 6 0 1 C2 
    2208 23 -16.8363 -2.10248 19.5263 143 " " " " A 70 0 0 "ASP " " OD1" " " 8 0 1 C2 
    2209 23 -17.6757 -0.358515 20.6269 143 " " " " A 70 0 0 "ASP " " OD2" " " 8 0 1 C2 
    2210 48 -15.3674 0.275856 22.2633 143 " " " " A 21 0 0 "ASP " " H  " " " 1 0 1 C2 
    2211 48 -14.0804 -1.46613 20.364 143 " " " " A 21 0 0 "ASP " " HA " " " 1 0 1 C2 
    2212 48 -15.217 -0.0677909 18.6768 143 " " " " A 21 0 0 "ASP " " HB3" " " 1 0 1 C2 
    2213 48 -15.7355 1.03975 19.8875 143 " " " " A 21 0 0 "ASP " " HB2" " " 1 0 1 C2 
    2214 40 -12.2418 0.128967 19.5008 144 " " " " A 43 0 0 "ASP " " N  " " " 7 0 1 C2 
    2215 14 -11.0638 0.825947 18.9592 144 " " " " A 2 0 0 "ASP " " CA " " " 6 0 1 C2 
    2216 14 -11.3465 2.27551 18.5255 144 " " " " A 2 0 0 "ASP " " C  " " " 6 0 1 C2 
    2217 23 -10.628 3.16969 18.9379 144 " " " " A 70 0 0 "ASP " " O  " " " 8 0 1 C2 
    2218 14 -10.3283 -0.120041 17.9957 144 " " " " A 2 0 0 "ASP " " CB " " " 6 0 1 C2 
    2219 14 -10.9653 -0.189407 16.6326 144 " " " " A 2 0 0 "ASP " " CG " " " 6 0 1 C2 
    2220 23 -12.1402 -0.443443 16.5544 144 " " " " A 70 0 0 "ASP " " OD1" " " 8 0 1 C2 
    2221 23 -10.3397 0.079012 15.5921 144 " " " " A 70 0 0 "ASP " " OD2" " " 8 0 1 C2 
    2222 48 -12.4962 -0.780153 19.1418 144 " " " " A 21 0 0 "ASP " " H  " " " 1 0 1 C2 
    2223 48 -10.456 0.736145 19.8595 144 " " " " A 21 0 0 "ASP " " HA " " " 1 0 1 C2 
    2224 48 -10.2658 -1.11485 18.4368 144 " " " " A 21 0 0 "ASP " " HB3" " " 1 0 1 C2 
    2225 48 -9.2937 0.161698 17.7999 144 " " " " A 21 0 0 "ASP " " HB2" " " 1 0 1 C2 
    2226 40 -12.3623 2.49103 17.6374 145 " " " " A 43 0 0 "ASP " " N  " " " 7 0 1 C2 
    2227 14 -12.716 3.73848 16.9609 145 " " " " A 2 0 0 "ASP " " CA " " " 6 0 1 C2 
    2228 14 -13.4926 4.61511 17.9871 145 " " " " A 2 0 0 "ASP " " C  " " " 6 0 1 C2 
    2229 23 -13.3232 5.82686 17.7621 145 " " " " A 70 0 0 "ASP " " O  " " " 8 0 1 C2 
    2230 14 -13.6534 3.32965 15.7626 145 " " " " A 2 0 0 "ASP " " CB " " " 6 0 1 C2 
    2231 14 -15.1291 3.01148 16.0844 145 " " " " A 2 0 0 "ASP " " CG " " " 6 0 1 C2 
    2232 23 -15.3593 1.95124 16.6894 145 " " " " A 70 0 0 "ASP " " OD1" " " 8 0 1 C2 
    2233 23 -15.9282 3.96063 15.9896 145 " " " " A 70 0 0 "ASP " " OD2" " " 8 0 1 C2 
    2234 48 -12.6162 1.63797 17.16 145 " " " " A 21 0 0 "ASP " " H  " " " 1 0 1 C2 
    2235 48 -11.8663 4.30367 16.5778 145 " " " " A 21 0 0 "ASP " " HA " " " 1 0 1 C2 
    2236 48 -13.2223 2.5959 15.0815 145 " " " " A 21 0 0 "ASP " " HB3" " " 1 0 1 C2 
    2237 48 -13.6058 4.22596 15.1441 145 " " " " A 21 0 0 "ASP " " HB2" " " 1 0 1 C2 
    2238 40 -14.1644 4.08035 19.0174 146 " " " " A 43 0 0 "GLU " " N  " " " 7 0 1 C2 
    2239 14 -14.9869 4.92983 19.8916 146 " " " " A 2 0 0 "GLU " " CA " " " 6 0 1 C2 
    2240 14 -14.1534 5.7712 20.822 146 " " " " A 2 0 0 "GLU " " C  " " " 6 0 1 C2 
    2241 23 -14.5242 6.87223 21.2306 146 " " " " A 70 0 0 "GLU " " O  " " " 8 0 1 C2 
    2242 14 -16.0557 4.00172 20.575 146 " " " " A 2 0 0 "GLU " " CB " " " 6 0 1 C2 
    2243 14 -17.0396 4.68816 21.5807 146 " " " " A 2 0 0 "GLU " " CG " " " 6 0 1 C2 
    2244 14 -17.9176 5.70605 20.8236 146 " " " " A 2 0 0 "GLU " " CD " " " 6 0 1 C2 
    2245 23 -18.4153 6.72966 21.4127 146 " " " " A 70 0 0 "GLU " " OE1" " " 8 0 1 C2 
    2246 23 -18.3816 5.43475 19.6851 146 " " " " A 70 0 0 "GLU " " OE2" " " 8 0 1 C2 
    2247 48 -14.0231 3.09107 19.1639 146 " " " " A 21 0 0 "GLU " " H  " " " 1 0 1 C2 
    2248 48 -15.5295 5.54318 19.1722 146 " " " " A 21 0 0 "GLU " " HA " " " 1 0 1 C2 
    2249 48 -15.5645 3.23609 21.1756 146 " " " " A 21 0 0 "GLU " " HB3" " " 1 0 1 C2 
    2250 48 -16.6361 3.46072 19.8276 146 " " " " A 21 0 0 "GLU " " HB2" " " 1 0 1 C2 
    2251 48 -16.4416 5.09081 22.3982 146 " " " " A 21 0 0 "GLU " " HG3" " " 1 0 1 C2 
    2252 48 -17.7512 3.96185 21.9734 146 " " " " A 21 0 0 "GLU " " HG2" " " 1 0 1 C2 
    2253 40 -13.0857 5.16813 21.3403 147 " " " " A 43 0 0 "ILE " " N  " " " 7 0 1 C2 
    2254 14 -12.0938 5.65 22.3001 147 " " " " A 2 0 0 "ILE " " CA " " " 6 0 1 C2 
    2255 14 -11.3229 6.71957 21.5011 147 " " " " A 2 0 0 "ILE " " C  " " " 6 0 1 C2 
    2256 23 -11.0232 7.82984 21.9647 147 " " " " A 70 0 0 "ILE " " O  " " " 8 0 1 C2 
    2257 14 -11.0803 4.39498 22.6193 147 " " " " A 2 0 0 "ILE " " CB " " " 6 0 1 C2 
    2258 14 -11.6716 3.39686 23.5741 147 " " " " A 2 0 0 "ILE " " CG1" " " 6 0 1 C2 
    2259 14 -9.62256 4.84024 23.0814 147 " " " " A 2 0 0 "ILE " " CG2" " " 6 0 1 C2 
    2260 14 -10.8388 2.1251 23.9849 147 " " " " A 2 0 0 "ILE " " CD1" " " 6 0 1 C2 
    2261 48 -13.102 4.16536 21.2208 147 " " " " A 21 0 0 "ILE " " H  " " " 1 0 1 C2 
    2262 48 -12.5247 6.06013 23.2134 147 " " " " A 21 0 0 "ILE " " HA " " " 1 0 1 C2 
    2263 48 -11.01 3.97179 21.6173 147 " " " " A 21 0 0 "ILE " " HB " " " 1 0 1 C2 
    2264 48 -12.5755 2.88967 23.2367 147 " " " " A 21 0 0 "ILE " HG13 " " 1 0 1 C2 
    2265 48 -11.8622 3.87911 24.5328 147 " " " " A 21 0 0 "ILE " HG12 " " 1 0 1 C2 
    2266 48 -9.74801 5.05615 24.1424 147 " " " " A 21 0 0 "ILE " HG21 " " 1 0 1 C2 
    2267 48 -8.83786 4.08476 23.0412 147 " " " " A 21 0 0 "ILE " HG22 " " 1 0 1 C2 
    2268 48 -9.3065 5.73583 22.5465 147 " " " " A 21 0 0 "ILE " HG23 " " 1 0 1 C2 
    2269 48 -10.3993 1.52161 23.1907 147 " " " " A 21 0 0 "ILE " HD11 " " 1 0 1 C2 
    2270 48 -9.98198 2.40825 24.5963 147 " " " " A 21 0 0 "ILE " HD12 " " 1 0 1 C2 
    2271 48 -11.4383 1.41894 24.5593 147 " " " " A 21 0 0 "ILE " HD13 " " 1 0 1 C2 
    2272 40 -10.9248 6.3448 20.2407 148 " " " " A 43 0 0 "LEU " " N  " " " 7 0 1 C2 
    2273 14 -10.3964 7.31426 19.219 148 " " " " A 2 0 0 "LEU " " CA " " " 6 0 1 C2 
    2274 14 -11.2236 8.60297 18.9883 148 " " " " A 2 0 0 "LEU " " C  " " " 6 0 1 C2 
    2275 23 -10.7428 9.74378 19.0518 148 " " " " A 70 0 0 "LEU " " O  " " " 8 0 1 C2 
    2276 14 -9.95992 6.72636 17.8393 148 " " " " A 2 0 0 "LEU " " CB " " " 6 0 1 C2 
    2277 14 -8.77423 5.60666 17.9494 148 " " " " A 2 0 0 "LEU " " CG " " " 6 0 1 C2 
    2278 14 -8.88381 4.56541 16.7829 148 " " " " A 2 0 0 "LEU " " CD1" " " 6 0 1 C2 
    2279 14 -7.33336 6.21841 17.9588 148 " " " " A 2 0 0 "LEU " " CD2" " " 6 0 1 C2 
    2280 48 -11.1222 5.40224 19.9362 148 " " " " A 21 0 0 "LEU " " H  " " " 1 0 1 C2 
    2281 48 -9.46676 7.58997 19.717 148 " " " " A 21 0 0 "LEU " " HA " " " 1 0 1 C2 
    2282 48 -9.71431 7.46956 17.0807 148 " " " " A 21 0 0 "LEU " " HB3" " " 1 0 1 C2 
    2283 48 -10.8508 6.2773 17.4001 148 " " " " A 21 0 0 "LEU " " HB2" " " 1 0 1 C2 
    2284 48 -8.835 5.12903 18.9273 148 " " " " A 21 0 0 "LEU " " HG " " " 1 0 1 C2 
    2285 48 -8.07109 3.85421 16.9305 148 " " " " A 21 0 0 "LEU " HD11 " " 1 0 1 C2 
    2286 48 -9.83488 4.04182 16.8799 148 " " " " A 21 0 0 "LEU " HD12 " " 1 0 1 C2 
    2287 48 -8.60659 4.93624 15.7961 148 " " " " A 21 0 0 "LEU " HD13 " " 1 0 1 C2 
    2288 48 -6.99301 6.76131 17.077 148 " " " " A 21 0 0 "LEU " HD21 " " 1 0 1 C2 
    2289 48 -7.24054 6.98711 18.7259 148 " " " " A 21 0 0 "LEU " HD22 " " 1 0 1 C2 
    2290 48 -6.66025 5.36916 18.0762 148 " " " " A 21 0 0 "LEU " HD23 " " 1 0 1 C2 
    2291 40 -12.5268 8.46602 19.0464 149 " " " " A 43 0 0 "LYS " " N  " " " 7 0 1 C2 
    2292 14 -13.4792 9.60587 18.8797 149 " " " " A 2 0 0 "LYS " " CA " " " 6 0 1 C2 
    2293 14 -13.8655 10.3693 20.1697 149 " " " " A 2 0 0 "LYS " " C  " " " 6 0 1 C2 
    2294 23 -14.5223 11.4429 20.0765 149 " " " " A 70 0 0 "LYS " " O  " " " 8 0 1 C2 
    2295 14 -14.8667 9.06062 18.3127 149 " " " " A 2 0 0 "LYS " " CB " " " 6 0 1 C2 
    2296 14 -14.7979 8.65989 16.8212 149 " " " " A 2 0 0 "LYS " " CG " " " 6 0 1 C2 
    2297 14 -15.8926 7.69771 16.4039 149 " " " " A 2 0 0 "LYS " " CD " " " 6 0 1 C2 
    2298 14 -15.5112 7.25336 15.0137 149 " " " " A 2 0 0 "LYS " " CE " " " 6 0 1 C2 
    2299 40 -16.4587 6.2736 14.4579 149 " " " " A 43 0 0 "LYS " " NZ " " " 7 0 1 C2 
    2300 48 -12.9112 7.5334 19.0963 149 " " " " A 21 0 0 "LYS " " H  " " " 1 0 1 C2 
    2301 48 -13.0667 10.282 18.1308 149 " " " " A 21 0 0 "LYS " " HA " " " 1 0 1 C2 
    2302 48 -15.607 9.8517 18.4318 149 " " " " A 21 0 0 "LYS " " HB3" " " 1 0 1 C2 
    2303 48 -15.2075 8.22949 18.9301 149 " " " " A 21 0 0 "LYS " " HB2" " " 1 0 1 C2 
    2304 48 -13.8187 8.29172 16.5152 149 " " " " A 21 0 0 "LYS " " HG3" " " 1 0 1 C2 
    2305 48 -15.0173 9.55673 16.2419 149 " " " " A 21 0 0 "LYS " " HG2" " " 1 0 1 C2 
    2306 48 -16.8867 8.13566 16.3145 149 " " " " A 21 0 0 "LYS " " HD3" " " 1 0 1 C2 
    2307 48 -16.0467 6.8829 17.1113 149 " " " " A 21 0 0 "LYS " " HD2" " " 1 0 1 C2 
    2308 48 -14.49 6.87284 15.032 149 " " " " A 21 0 0 "LYS " " HE3" " " 1 0 1 C2 
    2309 48 -15.5837 8.12543 14.3638 149 " " " " A 21 0 0 "LYS " " HE2" " " 1 0 1 C2 
    2310 48 -17.3785 6.48192 14.8193 149 " " " " A 21 0 0 "LYS " " HZ1" " " 1 0 1 C2 
    2311 48 -16.3244 6.08566 13.4747 149 " " " " A 21 0 0 "LYS " " HZ2" " " 1 0 1 C2 
    2312 48 -16.2668 5.39312 14.914 149 " " " " A 21 0 0 "LYS " " HZ3" " " 1 0 1 C2 
    2313 40 -13.4356 9.8566 21.3256 150 " " " " A 43 0 0 "ASN " " N  " " " 7 0 1 C2 
    2314 14 -13.446 10.4884 22.6332 150 " " " " A 2 0 0 "ASN " " CA " " " 6 0 1 C2 
    2315 14 -12.1008 11.1436 22.956 150 " " " " A 2 0 0 "ASN " " C  " " " 6 0 1 C2 
    2316 23 -12.0248 12.1629 23.5931 150 " " " " A 70 0 0 "ASN " " O  " " " 8 0 1 C2 
    2317 14 -13.5898 9.39577 23.7668 150 " " " " A 2 0 0 "ASN " " CB " " " 6 0 1 C2 
    2318 14 -15.095 8.97768 23.9233 150 " " " " A 2 0 0 "ASN " " CG " " " 6 0 1 C2 
    2319 23 -16.0135 9.79446 23.8523 150 " " " " A 70 0 0 "ASN " " OD1" " " 8 0 1 C2 
    2320 40 -15.3144 7.67327 24.0931 150 " " " " A 43 0 0 "ASN " " ND2" " " 7 0 1 C2 
    2321 48 -12.9772 8.95674 21.3129 150 " " " " A 21 0 0 "ASN " " H  " " " 1 0 1 C2 
    2322 48 -14.2043 11.2712 22.6155 150 " " " " A 21 0 0 "ASN " " HA " " " 1 0 1 C2 
    2323 48 -13.2816 9.92272 24.6698 150 " " " " A 21 0 0 "ASN " " HB3" " " 1 0 1 C2 
    2324 48 -12.9312 8.56741 23.5059 150 " " " " A 21 0 0 "ASN " " HB2" " " 1 0 1 C2 
    2325 48 -16.2914 7.42253 24.0425 150 " " " " A 21 0 0 "ASN " HD22 " " 1 0 1 C2 
    2326 48 -14.5872 6.97563 24.161 150 " " " " A 21 0 0 "ASN " HD21 " " 1 0 1 C2 
    2327 40 -10.9893 10.5573 22.4016 151 " " " " A 43 0 0 "TYR " " N  " " " 7 0 1 C2 
    2328 14 -9.64232 11.1031 22.392 151 " " " " A 2 0 0 "TYR " " CA " " " 6 0 1 C2 
    2329 14 -9.62144 12.4773 21.6612 151 " " " " A 2 0 0 "TYR " " C  " " " 6 0 1 C2 
    2330 23 -8.97106 13.4428 22.1674 151 " " " " A 70 0 0 "TYR " " O  " " " 8 0 1 C2 
    2331 14 -8.53333 10.232 21.737 151 " " " " A 2 0 0 "TYR " " CB " " " 6 0 1 C2 
    2332 14 -7.14938 10.8915 21.7521 151 " " " " A 2 0 0 "TYR " " CG " " " 6 0 1 C2 
    2333 14 -6.44661 10.9414 22.9494 151 " " " " A 2 0 0 "TYR " " CD1" " " 6 0 1 C2 
    2334 14 -6.63205 11.4613 20.5569 151 " " " " A 2 0 0 "TYR " " CD2" " " 6 0 1 C2 
    2335 14 -5.28245 11.744 23.0463 151 " " " " A 2 0 0 "TYR " " CE1" " " 6 0 1 C2 
    2336 14 -5.56819 12.3172 20.6733 151 " " " " A 2 0 0 "TYR " " CE2" " " 6 0 1 C2 
    2337 14 -4.79534 12.4079 21.8395 151 " " " " A 2 0 0 "TYR " " CZ " " " 6 0 1 C2 
    2338 23 -3.67815 13.1751 21.9309 151 " " " " A 70 0 0 "TYR " " OH " " " 8 0 1 C2 
    2339 48 -11.1465 9.69638 21.8973 151 " " " " A 21 0 0 "TYR " " H  " " " 1 0 1 C2 
    2340 48 -9.41213 11.129 23.4571 151 " " " " A 21 0 0 "TYR " " HA " " " 1 0 1 C2 
    2341 48 -8.82399 9.9351 20.7293 151 " " " " A 21 0 0 "TYR " " HB3" " " 1 0 1 C2 
    2342 48 -8.43783 9.3007 22.2952 151 " " " " A 21 0 0 "TYR " " HB2" " " 1 0 1 C2 
    2343 48 -6.75434 10.527 23.8981 151 " " " " A 21 0 0 "TYR " " HD1" " " 1 0 1 C2 
    2344 48 -7.15789 11.2373 19.6405 151 " " " " A 21 0 0 "TYR " " HD2" " " 1 0 1 C2 
    2345 48 -4.77554 12.0015 23.9645 151 " " " " A 21 0 0 "TYR " " HE1" " " 1 0 1 C2 
    2346 48 -5.30446 12.7629 19.7255 151 " " " " A 21 0 0 "TYR " " HE2" " " 1 0 1 C2 
    2347 48 -3.803 13.7226 21.1708 151 " " " " A 21 0 0 "TYR " " HH " " " 1 0 1 C2 
    2348 40 -10.2841 12.6227 20.5295 152 " " " " A 43 0 0 "GLN " " N  " " " 7 0 1 C2 
    2349 14 -10.0219 13.7467 19.6065 152 " " " " A 2 0 0 "GLN " " CA " " " 6 0 1 C2 
    2350 14 -10.7231 14.9965 20.045 152 " " " " A 2 0 0 "GLN " " C  " " " 6 0 1 C2 
    2351 23 -10.4176 16.0753 19.5818 152 " " " " A 70 0 0 "GLN " " O  " " " 8 0 1 C2 
    2352 14 -10.2515 13.3023 18.0813 152 " " " " A 2 0 0 "GLN " " CB " " " 6 0 1 C2 
    2353 14 -11.7652 12.9708 17.8078 152 " " " " A 2 0 0 "GLN " " CG " " " 6 0 1 C2 
    2354 14 -12.1181 12.3685 16.3951 152 " " " " A 2 0 0 "GLN " " CD " " " 6 0 1 C2 
    2355 23 -13.1661 11.7791 16.1804 152 " " " " A 70 0 0 "GLN " " OE1" " " 8 0 1 C2 
    2356 40 -11.1673 12.4435 15.4833 152 " " " " A 43 0 0 "GLN " " NE2" " " 7 0 1 C2 
    2357 48 -10.7544 11.7736 20.2503 152 " " " " A 21 0 0 "GLN " " H  " " " 1 0 1 C2 
    2358 48 -8.99838 14.1214 19.6011 152 " " " " A 21 0 0 "GLN " " HA " " " 1 0 1 C2 
    2359 48 -9.56047 12.4639 17.9927 152 " " " " A 21 0 0 "GLN " " HB3" " " 1 0 1 C2 
    2360 48 -9.89919 14.1464 17.4885 152 " " " " A 21 0 0 "GLN " " HB2" " " 1 0 1 C2 
    2361 48 -12.2328 13.955 17.8336 152 " " " " A 21 0 0 "GLN " " HG3" " " 1 0 1 C2 
    2362 48 -12.2043 12.3264 18.5694 152 " " " " A 21 0 0 "GLN " " HG2" " " 1 0 1 C2 
    2363 48 -11.3481 12.0452 14.573 152 " " " " A 21 0 0 "GLN " HE22 " " 1 0 1 C2 
    2364 48 -10.259 12.8383 15.6815 152 " " " " A 21 0 0 "GLN " HE21 " " 1 0 1 C2 
    2365 40 -11.6808 14.9369 20.9871 153 " " " " A 43 0 0 "VAL " " N  " " " 7 0 1 C2 
    2366 14 -12.3453 15.9733 21.8443 153 " " " " A 2 0 0 "VAL " " CA " " " 6 0 1 C2 
    2367 14 -11.3675 16.6673 22.7926 153 " " " " A 2 0 0 "VAL " " C  " " " 6 0 1 C2 
    2368 23 -11.3978 17.9085 22.8332 153 " " " " A 70 0 0 "VAL " " O  " " " 8 0 1 C2 
    2369 14 -13.4214 15.4199 22.7489 153 " " " " A 2 0 0 "VAL " " CB " " " 6 0 1 C2 
    2370 14 -14.225 16.5168 23.4362 153 " " " " A 2 0 0 "VAL " " CG1" " " 6 0 1 C2 
    2371 14 -14.3575 14.4469 22.0052 153 " " " " A 2 0 0 "VAL " " CG2" " " 6 0 1 C2 
    2372 48 -11.8301 13.9814 21.2786 153 " " " " A 21 0 0 "VAL " " H  " " " 1 0 1 C2 
    2373 48 -12.8394 16.6995 21.1988 153 " " " " A 21 0 0 "VAL " " HA " " " 1 0 1 C2 
    2374 48 -12.9889 14.861 23.5788 153 " " " " A 21 0 0 "VAL " " HB " " " 1 0 1 C2 
    2375 48 -14.5974 17.2936 22.7683 153 " " " " A 21 0 0 "VAL " HG11 " " 1 0 1 C2 
    2376 48 -15.0925 16.1187 23.9626 153 " " " " A 21 0 0 "VAL " HG12 " " 1 0 1 C2 
    2377 48 -13.6329 16.9153 24.26 153 " " " " A 21 0 0 "VAL " HG13 " " 1 0 1 C2 
    2378 48 -14.9762 13.8752 22.6969 153 " " " " A 21 0 0 "VAL " HG21 " " 1 0 1 C2 
    2379 48 -15.0494 14.8429 21.2619 153 " " " " A 21 0 0 "VAL " HG22 " " 1 0 1 C2 
    2380 48 -13.8912 13.6008 21.5004 153 " " " " A 21 0 0 "VAL " HG23 " " 1 0 1 C2 
    2381 40 -10.5003 15.919 23.487 154 " " " " A 43 0 0 "VAL " " N  " " " 7 0 1 C2 
    2382 14 -9.59777 16.2901 24.5903 154 " " " " A 2 0 0 "VAL " " CA " " " 6 0 1 C2 
    2383 14 -8.1709 16.4978 24.1598 154 " " " " A 2 0 0 "VAL " " C  " " " 6 0 1 C2 
    2384 23 -7.41608 17.0189 24.9419 154 " " " " A 70 0 0 "VAL " " O  " " " 8 0 1 C2 
    2385 14 -9.68822 15.2544 25.7618 154 " " " " A 2 0 0 "VAL " " CB " " " 6 0 1 C2 
    2386 14 -11.1073 15.1922 26.3071 154 " " " " A 2 0 0 "VAL " " CG1" " " 6 0 1 C2 
    2387 14 -9.16777 13.802 25.3938 154 " " " " A 2 0 0 "VAL " " CG2" " " 6 0 1 C2 
    2388 48 -10.4878 14.9594 23.1722 154 " " " " A 21 0 0 "VAL " " H  " " " 1 0 1 C2 
    2389 48 -9.96683 17.2663 24.9051 154 " " " " A 21 0 0 "VAL " " HA " " " 1 0 1 C2 
    2390 48 -8.93602 15.5766 26.4819 154 " " " " A 21 0 0 "VAL " " HB " " " 1 0 1 C2 
    2391 48 -11.269 14.5976 27.2063 154 " " " " A 21 0 0 "VAL " HG11 " " 1 0 1 C2 
    2392 48 -11.4207 16.2218 26.4798 154 " " " " A 21 0 0 "VAL " HG12 " " 1 0 1 C2 
    2393 48 -11.7474 14.8154 25.5094 154 " " " " A 21 0 0 "VAL " HG13 " " 1 0 1 C2 
    2394 48 -9.85195 13.2249 24.7717 154 " " " " A 21 0 0 "VAL " HG21 " " 1 0 1 C2 
    2395 48 -8.1532 13.8107 24.9954 154 " " " " A 21 0 0 "VAL " HG22 " " 1 0 1 C2 
    2396 48 -9.08571 13.1531 26.2658 154 " " " " A 21 0 0 "VAL " HG23 " " 1 0 1 C2 
    2397 40 -7.81271 16.0108 22.9786 155 " " " " A 43 0 0 "GLU " " N  " " " 7 0 1 C2 
    2398 14 -6.59015 16.3391 22.238 155 " " " " A 2 0 0 "GLU " " CA " " " 6 0 1 C2 
    2399 14 -6.03208 17.7828 22.4421 155 " " " " A 2 0 0 "GLU " " C  " " " 6 0 1 C2 
    2400 23 -4.94226 18.0336 23.0262 155 " " " " A 70 0 0 "GLU " " O  " " " 8 0 1 C2 
    2401 14 -6.85014 15.8143 20.8033 155 " " " " A 2 0 0 "GLU " " CB " " " 6 0 1 C2 
    2402 14 -5.87796 16.3996 19.6998 155 " " " " A 2 0 0 "GLU " " CG " " " 6 0 1 C2 
    2403 14 -4.40352 16.2496 19.9631 155 " " " " A 2 0 0 "GLU " " CD " " " 6 0 1 C2 
    2404 23 -3.78947 17.2488 20.2967 155 " " " " A 70 0 0 "GLU " " OE1" " " 8 0 1 C2 
    2405 23 -3.88338 15.1498 19.877 155 " " " " A 70 0 0 "GLU " " OE2" " " 8 0 1 C2 
    2406 48 -8.55967 15.5082 22.5208 155 " " " " A 21 0 0 "GLU " " H  " " " 1 0 1 C2 
    2407 48 -5.85438 15.6432 22.6412 155 " " " " A 21 0 0 "GLU " " HA " " " 1 0 1 C2 
    2408 48 -7.887 15.8525 20.4693 155 " " " " A 21 0 0 "GLU " " HB3" " " 1 0 1 C2 
    2409 48 -6.72454 14.733 20.7478 155 " " " " A 21 0 0 "GLU " " HB2" " " 1 0 1 C2 
    2410 48 -6.23559 17.3954 19.4378 155 " " " " A 21 0 0 "GLU " " HG3" " " 1 0 1 C2 
    2411 48 -6.22026 15.9317 18.7768 155 " " " " A 21 0 0 "GLU " " HG2" " " 1 0 1 C2 
    2412 40 -6.81963 18.8168 22.0048 156 " " " " A 43 0 0 "PRO " " N  " " " 7 0 1 C2 
    2413 14 -6.35981 20.1786 22.1624 156 " " " " A 2 0 0 "PRO " " CA " " " 6 0 1 C2 
    2414 14 -6.40639 20.6709 23.6188 156 " " " " A 2 0 0 "PRO " " C  " " " 6 0 1 C2 
    2415 23 -5.73817 21.6379 23.9891 156 " " " " A 70 0 0 "PRO " " O  " " " 8 0 1 C2 
    2416 14 -7.30365 20.9562 21.202 156 " " " " A 2 0 0 "PRO " " CB " " " 6 0 1 C2 
    2417 14 -8.58242 20.2415 21.1753 156 " " " " A 2 0 0 "PRO " " CG " " " 6 0 1 C2 
    2418 14 -8.22838 18.788 21.4452 156 " " " " A 2 0 0 "PRO " " CD " " " 6 0 1 C2 
    2419 48 -5.37443 20.1109 21.7014 156 " " " " A 21 0 0 "PRO " " HA " " " 1 0 1 C2 
    2420 48 -6.8539 20.9431 20.2092 156 " " " " A 21 0 0 "PRO " " HB3" " " 1 0 1 C2 
    2421 48 -7.3295 22.0079 21.4872 156 " " " " A 21 0 0 "PRO " " HB2" " " 1 0 1 C2 
    2422 48 -9.32163 20.4026 20.3906 156 " " " " A 21 0 0 "PRO " " HG3" " " 1 0 1 C2 
    2423 48 -9.20694 20.6966 21.944 156 " " " " A 21 0 0 "PRO " " HG2" " " 1 0 1 C2 
    2424 48 -8.99465 18.4426 22.1392 156 " " " " A 21 0 0 "PRO " " HD2" " " 1 0 1 C2 
    2425 48 -8.25487 18.2624 20.4906 156 " " " " A 21 0 0 "PRO " " HD3" " " 1 0 1 C2 
    2426 40 -7.35298 20.1427 24.4224 157 " " " " A 43 0 0 "GLU " " N  " " " 7 0 1 C2 
    2427 14 -7.71268 20.5694 25.7552 157 " " " " A 2 0 0 "GLU " " CA " " " 6 0 1 C2 
    2428 14 -6.55829 20.2709 26.8128 157 " " " " A 2 0 0 "GLU " " C  " " " 6 0 1 C2 
    2429 23 -6.35439 21.0453 27.7382 157 " " " " A 70 0 0 "GLU " " O  " " " 8 0 1 C2 
    2430 14 -8.98345 19.8003 26.1421 157 " " " " A 2 0 0 "GLU " " CB " " " 6 0 1 C2 
    2431 14 -10.2484 20.001 25.2209 157 " " " " A 2 0 0 "GLU " " CG " " " 6 0 1 C2 
    2432 14 -11.0794 21.2175 25.6354 157 " " " " A 2 0 0 "GLU " " CD " " " 6 0 1 C2 
    2433 23 -10.9812 22.3752 25.0894 157 " " " " A 70 0 0 "GLU " " OE1" " " 8 0 1 C2 
    2434 23 -11.8897 21.0269 26.5585 157 " " " " A 70 0 0 "GLU " " OE2" " " 8 0 1 C2 
    2435 48 -7.95352 19.4543 23.9916 157 " " " " A 21 0 0 "GLU " " H  " " " 1 0 1 C2 
    2436 48 -7.92687 21.6382 25.7564 157 " " " " A 21 0 0 "GLU " " HA " " " 1 0 1 C2 
    2437 48 -9.15462 20.0884 27.1793 157 " " " " A 21 0 0 "GLU " " HB3" " " 1 0 1 C2 
    2438 48 -8.89616 18.7222 26.2771 157 " " " " A 21 0 0 "GLU " " HB2" " " 1 0 1 C2 
    2439 48 -10.9106 19.1359 25.1867 157 " " " " A 21 0 0 "GLU " " HG3" " " 1 0 1 C2 
    2440 48 -10.0565 19.9398 24.1497 157 " " " " A 21 0 0 "GLU " " HG2" " " 1 0 1 C2 
    2441 40 -5.72491 19.2694 26.5811 158 " " " " A 43 0 0 "LEU " " N  " " " 7 0 1 C2 
    2442 14 -4.73179 18.8417 27.5646 158 " " " " A 2 0 0 "LEU " " CA " " " 6 0 1 C2 
    2443 14 -3.42042 19.5892 27.4818 158 " " " " A 2 0 0 "LEU " " C  " " " 6 0 1 C2 
    2444 23 -2.70237 19.7444 28.4903 158 " " " " A 70 0 0 "LEU " " O  " " " 8 0 1 C2 
    2445 14 -4.30641 17.3496 27.2456 158 " " " " A 2 0 0 "LEU " " CB " " " 6 0 1 C2 
    2446 14 -5.37555 16.2766 27.6865 158 " " " " A 2 0 0 "LEU " " CG " " " 6 0 1 C2 
    2447 14 -5.18111 14.9411 27.0233 158 " " " " A 2 0 0 "LEU " " CD1" " " 6 0 1 C2 
    2448 14 -5.30277 16.062 29.2861 158 " " " " A 2 0 0 "LEU " " CD2" " " 6 0 1 C2 
    2449 48 -5.77154 18.755 25.7132 158 " " " " A 21 0 0 "LEU " " H  " " " 1 0 1 C2 
    2450 48 -5.12968 18.9135 28.5768 158 " " " " A 21 0 0 "LEU " " HA " " " 1 0 1 C2 
    2451 48 -3.36876 17.0105 27.6859 158 " " " " A 21 0 0 "LEU " " HB3" " " 1 0 1 C2 
    2452 48 -4.07011 17.2495 26.1862 158 " " " " A 21 0 0 "LEU " " HB2" " " 1 0 1 C2 
    2453 48 -6.33218 16.6256 27.2978 158 " " " " A 21 0 0 "LEU " " HG " " " 1 0 1 C2 
    2454 48 -4.11296 14.725 27.0439 158 " " " " A 21 0 0 "LEU " HD11 " " 1 0 1 C2 
    2455 48 -5.62397 14.0488 27.4656 158 " " " " A 21 0 0 "LEU " HD12 " " 1 0 1 C2 
    2456 48 -5.63815 14.9876 26.0348 158 " " " " A 21 0 0 "LEU " HD13 " " 1 0 1 C2 
    2457 48 -5.76492 15.1142 29.5621 158 " " " " A 21 0 0 "LEU " HD21 " " 1 0 1 C2 
    2458 48 -4.32438 15.9983 29.7623 158 " " " " A 21 0 0 "LEU " HD22 " " 1 0 1 C2 
    2459 48 -5.90477 16.878 29.6858 158 " " " " A 21 0 0 "LEU " HD23 " " 1 0 1 C2 
    2460 40 -3.06783 20.0947 26.2663 159 " " " " A 43 0 0 "GLN " " N  " " " 7 0 1 C2 
    2461 14 -1.97583 20.9446 26.0388 159 " " " " A 2 0 0 "GLN " " CA " " " 6 0 1 C2 
    2462 14 -1.99862 22.2069 26.8783 159 " " " " A 2 0 0 "GLN " " C  " " " 6 0 1 C2 
    2463 23 -1.01926 22.9504 27.0185 159 " " " " A 70 0 0 "GLN " " O  " " " 8 0 1 C2 
    2464 14 -2.01653 21.3664 24.5406 159 " " " " A 2 0 0 "GLN " " CB " " " 6 0 1 C2 
    2465 14 -1.56192 20.2727 23.5365 159 " " " " A 2 0 0 "GLN " " CG " " " 6 0 1 C2 
    2466 14 -0.0787616 19.9194 23.831 159 " " " " A 2 0 0 "GLN " " CD " " " 6 0 1 C2 
    2467 23 0.686512 20.7616 24.3084 159 " " " " A 70 0 0 "GLN " " OE1" " " 8 0 1 C2 
    2468 40 0.323677 18.762 23.4007 159 " " " " A 43 0 0 "GLN " " NE2" " " 7 0 1 C2 
    2469 48 -3.58758 19.852 25.435 159 " " " " A 21 0 0 "GLN " " H  " " " 1 0 1 C2 
    2470 48 -1.05232 20.4083 26.2568 159 " " " " A 21 0 0 "GLN " " HA " " " 1 0 1 C2 
    2471 48 -1.42926 22.2839 24.5023 159 " " " " A 21 0 0 "GLN " " HB3" " " 1 0 1 C2 
    2472 48 -3.02802 21.5638 24.1856 159 " " " " A 21 0 0 "GLN " " HB2" " " 1 0 1 C2 
    2473 48 -1.6336 20.5868 22.4952 159 " " " " A 21 0 0 "GLN " " HG3" " " 1 0 1 C2 
    2474 48 -2.17005 19.3708 23.6064 159 " " " " A 21 0 0 "GLN " " HG2" " " 1 0 1 C2 
    2475 48 1.26732 18.4717 23.6138 159 " " " " A 21 0 0 "GLN " HE22 " " 1 0 1 C2 
    2476 48 -0.333339 18.0355 23.1543 159 " " " " A 21 0 0 "GLN " HE21 " " 1 0 1 C2 
    2477 40 -3.13538 22.5528 27.3704 160 " " " " A 43 0 0 "GLN " " N  " " " 7 0 1 C2 
    2478 14 -3.46075 23.7835 28.1637 160 " " " " A 2 0 0 "GLN " " CA " " " 6 0 1 C2 
    2479 14 -3.04046 23.5754 29.6416 160 " " " " A 2 0 0 "GLN " " C  " " " 6 0 1 C2 
    2480 23 -2.99991 24.5031 30.4735 160 " " " " A 70 0 0 "GLN " " O  " " " 8 0 1 C2 
    2481 14 -5.03933 23.8683 28.2856 160 " " " " A 2 0 0 "GLN " " CB " " " 6 0 1 C2 
    2482 14 -5.81868 23.8841 26.9383 160 " " " " A 2 0 0 "GLN " " CG " " " 6 0 1 C2 
    2483 14 -5.33194 25.032 25.9648 160 " " " " A 2 0 0 "GLN " " CD " " " 6 0 1 C2 
    2484 23 -4.99755 26.0999 26.381 160 " " " " A 70 0 0 "GLN " " OE1" " " 8 0 1 C2 
    2485 40 -5.26761 24.7849 24.6534 160 " " " " A 43 0 0 "GLN " " NE2" " " 7 0 1 C2 
    2486 48 -3.88924 21.8807 27.3606 160 " " " " A 21 0 0 "GLN " " H  " " " 1 0 1 C2 
    2487 48 -2.99713 24.6831 27.7589 160 " " " " A 21 0 0 "GLN " " HA " " " 1 0 1 C2 
    2488 48 -5.3561 24.8146 28.7242 160 " " " " A 21 0 0 "GLN " " HB3" " " 1 0 1 C2 
    2489 48 -5.45356 23.1905 29.032 160 " " " " A 21 0 0 "GLN " " HB2" " " 1 0 1 C2 
    2490 48 -6.90382 23.9824 26.9684 160 " " " " A 21 0 0 "GLN " " HG3" " " 1 0 1 C2 
    2491 48 -5.68298 23.006 26.3069 160 " " " " A 21 0 0 "GLN " " HG2" " " 1 0 1 C2 
    2492 48 -4.67092 25.4216 24.1448 160 " " " " A 21 0 0 "GLN " HE22 " " 1 0 1 C2 
    2493 48 -5.67675 23.9805 24.1999 160 " " " " A 21 0 0 "GLN " HE21 " " 1 0 1 C2 
    2494 40 -2.77322 22.3494 30.0903 161 " " " " A 43 0 0 "VAL " " N  " " " 7 0 1 C2 
    2495 14 -2.47528 21.9995 31.5164 161 " " " " A 2 0 0 "VAL " " CA " " " 6 0 1 C2 
    2496 14 -1.17472 22.5615 32.1449 161 " " " " A 2 0 0 "VAL " " C  " " " 6 0 1 C2 
    2497 23 -1.03826 22.7318 33.3534 161 " " " " A 70 0 0 "VAL " " O  " " " 8 0 1 C2 
    2498 14 -2.41405 20.4212 31.6885 161 " " " " A 2 0 0 "VAL " " CB " " " 6 0 1 C2 
    2499 14 -1.94167 19.9133 33.1548 161 " " " " A 2 0 0 "VAL " " CG1" " " 6 0 1 C2 
    2500 14 -3.7957 19.6956 31.4154 161 " " " " A 2 0 0 "VAL " " CG2" " " 6 0 1 C2 
    2501 48 -2.80167 21.5773 29.4398 161 " " " " A 21 0 0 "VAL " " H  " " " 1 0 1 C2 
    2502 48 -3.29229 22.3136 32.166 161 " " " " A 21 0 0 "VAL " " HA " " " 1 0 1 C2 
    2503 48 -1.65931 20.156 30.9482 161 " " " " A 21 0 0 "VAL " " HB " " " 1 0 1 C2 
    2504 48 -2.34807 20.6669 33.8294 161 " " " " A 21 0 0 "VAL " HG11 " " 1 0 1 C2 
    2505 48 -2.3904 18.971 33.4692 161 " " " " A 21 0 0 "VAL " HG12 " " 1 0 1 C2 
    2506 48 -0.884693 20.0234 33.3973 161 " " " " A 21 0 0 "VAL " HG13 " " 1 0 1 C2 
    2507 48 -3.62794 18.6314 31.2496 161 " " " " A 21 0 0 "VAL " HG21 " " 1 0 1 C2 
    2508 48 -4.45469 19.8464 32.2704 161 " " " " A 21 0 0 "VAL " HG22 " " 1 0 1 C2 
    2509 48 -4.2743 20.1175 30.5316 161 " " " " A 21 0 0 "VAL " HG23 " " 1 0 1 C2 
    2510 40 -0.24818 23.0283 31.2477 162 " " " " A 43 0 0 "ASN " " N  " " " 7 0 1 C2 
    2511 14 1.02972 23.7136 31.4883 162 " " " " A 2 0 0 "ASN " " CA " " " 6 0 1 C2 
    2512 14 1.12733 24.8154 30.4432 162 " " " " A 2 0 0 "ASN " " C  " " " 6 0 1 C2 
    2513 23 0.637417 24.655 29.3344 162 " " " " A 70 0 0 "ASN " " O  " " " 8 0 1 C2 
    2514 14 2.216 22.7606 31.3311 162 " " " " A 2 0 0 "ASN " " CB " " " 6 0 1 C2 
    2515 14 3.53707 23.3167 31.9009 162 " " " " A 2 0 0 "ASN " " CG " " " 6 0 1 C2 
    2516 23 3.66291 23.4983 33.1351 162 " " " " A 70 0 0 "ASN " " OD1" " " 8 0 1 C2 
    2517 40 4.50196 23.6665 30.9833 162 " " " " A 43 0 0 "ASN " " ND2" " " 7 0 1 C2 
    2518 48 -0.441444 22.9351 30.2607 162 " " " " A 21 0 0 "ASN " " H  " " " 1 0 1 C2 
    2519 48 1.02032 24.1257 32.4974 162 " " " " A 21 0 0 "ASN " " HA " " " 1 0 1 C2 
    2520 48 2.24497 22.4514 30.2863 162 " " " " A 21 0 0 "ASN " " HB3" " " 1 0 1 C2 
    2521 48 1.98378 21.8736 31.9205 162 " " " " A 21 0 0 "ASN " " HB2" " " 1 0 1 C2 
    2522 48 5.39234 23.9085 31.3941 162 " " " " A 21 0 0 "ASN " HD22 " " 1 0 1 C2 
    2523 48 4.32862 23.4983 30.0026 162 " " " " A 21 0 0 "ASN " HD21 " " 1 0 1 C2 
    2524 40 1.78167 25.931 30.7224 163 " " " " A 43 0 0 "GLY " " N  " " " 7 0 1 C2 
    2525 14 1.9273 27.1676 29.8291 163 " " " " A 2 0 0 "GLY " " CA " " " 6 0 1 C2 
    2526 14 2.81173 26.9047 28.6011 163 " " " " A 2 0 0 "GLY " " C  " " " 6 0 1 C2 
    2527 23 2.65584 27.435 27.4769 163 " " " " A 70 0 0 "GLY " " O  " " " 8 0 1 C2 
    2528 48 2.00802 26.0923 31.6934 163 " " " " A 21 0 0 "GLY " " H  " " " 1 0 1 C2 
    2529 48 2.44438 27.9847 30.332 163 " " " " A 21 0 0 "GLY " " HA3" " " 1 0 1 C2 
    2530 48 0.982556 27.5491 29.4417 163 " " " " A 21 0 0 "GLY " " HA2" " " 1 0 1 C2 
    2531 40 3.83479 26.0214 28.8102 164 " " " " A 43 0 0 "GLY " " N  " " " 7 0 1 C2 
    2532 14 4.57138 25.4321 27.7419 164 " " " " A 2 0 0 "GLY " " CA " " " 6 0 1 C2 
    2533 14 4.1572 23.9197 27.4123 164 " " " " A 2 0 0 "GLY " " C  " " " 6 0 1 C2 
    2534 23 3.58027 23.3003 28.2289 164 " " " " A 70 0 0 "GLY " " O  " " " 8 0 1 C2 
    2535 48 4.07441 25.7495 29.7529 164 " " " " A 21 0 0 "GLY " " H  " " " 1 0 1 C2 
    2536 48 5.62048 25.3692 28.031 164 " " " " A 21 0 0 "GLY " " HA3" " " 1 0 1 C2 
    2537 48 4.68659 26.2096 26.9867 164 " " " " A 21 0 0 "GLY " " HA2" " " 1 0 1 C2 
    2538 40 4.67107 23.3608 26.3175 165 " " " " A 43 0 0 "ASP " " N  " " " 7 0 1 C2 
    2539 14 4.45929 21.9692 25.7517 165 " " " " A 2 0 0 "ASP " " CA " " " 6 0 1 C2 
    2540 14 4.20986 20.7706 26.666 165 " " " " A 2 0 0 "ASP " " C  " " " 6 0 1 C2 
    2541 23 5.1213 20.3469 27.3995 165 " " " " A 70 0 0 "ASP " " O  " " " 8 0 1 C2 
    2542 14 5.70147 21.6968 24.8007 165 " " " " A 2 0 0 "ASP " " CB " " " 6 0 1 C2 
    2543 14 5.58625 20.6498 23.7211 165 " " " " A 2 0 0 "ASP " " CG " " " 6 0 1 C2 
    2544 23 4.94197 20.9127 22.7029 165 " " " " A 70 0 0 "ASP " " OD1" " " 8 0 1 C2 
    2545 23 6.17992 19.5888 23.8869 165 " " " " A 70 0 0 "ASP " " OD2" " " 8 0 1 C2 
    2546 48 5.2184 23.9452 25.7019 165 " " " " A 21 0 0 "ASP " " H  " " " 1 0 1 C2 
    2547 48 3.69318 22.0054 24.9772 165 " " " " A 21 0 0 "ASP " " HA " " " 1 0 1 C2 
    2548 48 6.5572 21.4736 25.4379 165 " " " " A 21 0 0 "ASP " " HB3" " " 1 0 1 C2 
    2549 48 5.95736 22.662 24.3636 165 " " " " A 21 0 0 "ASP " " HB2" " " 1 0 1 C2 
    2550 40 2.972 20.2389 26.5519 166 " " " " A 43 0 0 "ILE " " N  " " " 7 0 1 C2 
    2551 14 2.77576 18.8679 27.0545 166 " " " " A 2 0 0 "ILE " " CA " " " 6 0 1 C2 
    2552 14 2.96765 17.9642 25.8081 166 " " " " A 2 0 0 "ILE " " C  " " " 6 0 1 C2 
    2553 23 2.74449 18.3285 24.6154 166 " " " " A 70 0 0 "ILE " " O  " " " 8 0 1 C2 
    2554 14 1.33619 18.722 27.5743 166 " " " " A 2 0 0 "ILE " " CB " " " 6 0 1 C2 
    2555 14 0.892022 19.8373 28.5612 166 " " " " A 2 0 0 "ILE " " CG1" " " 6 0 1 C2 
    2556 14 0.98856 17.3159 28.0289 166 " " " " A 2 0 0 "ILE " " CG2" " " 6 0 1 C2 
    2557 14 1.33392 19.5467 30.039 166 " " " " A 2 0 0 "ILE " " CD1" " " 6 0 1 C2 
    2558 48 2.40339 20.6176 25.808 166 " " " " A 21 0 0 "ILE " " H  " " " 1 0 1 C2 
    2559 48 3.472 18.5935 27.847 166 " " " " A 21 0 0 "ILE " " HA " " " 1 0 1 C2 
    2560 48 0.786068 18.9576 26.6632 166 " " " " A 21 0 0 "ILE " " HB " " " 1 0 1 C2 
    2561 48 -0.19625 19.8615 28.5049 166 " " " " A 21 0 0 "ILE " HG13 " " 1 0 1 C2 
    2562 48 1.1282 20.8553 28.2514 166 " " " " A 21 0 0 "ILE " HG12 " " 1 0 1 C2 
    2563 48 0.906979 16.6442 27.1743 166 " " " " A 21 0 0 "ILE " HG21 " " 1 0 1 C2 
    2564 48 1.69438 16.7759 28.66 166 " " " " A 21 0 0 "ILE " HG22 " " 1 0 1 C2 
    2565 48 0.0258374 17.3535 28.5386 166 " " " " A 21 0 0 "ILE " HG23 " " 1 0 1 C2 
    2566 48 1.45272 18.5031 30.3303 166 " " " " A 21 0 0 "ILE " HD11 " " 1 0 1 C2 
    2567 48 2.2194 20.1529 30.23 166 " " " " A 21 0 0 "ILE " HD12 " " 1 0 1 C2 
    2568 48 0.598645 20.0083 30.698 166 " " " " A 21 0 0 "ILE " HD13 " " 1 0 1 C2 
    2569 40 3.23304 16.6758 26.0427 167 " " " " A 43 0 0 "ARG " " N  " " " 7 0 1 C2 
    2570 14 3.28535 15.6507 24.9715 167 " " " " A 2 0 0 "ARG " " CA " " " 6 0 1 C2 
    2571 14 2.27025 14.5905 25.3155 167 " " " " A 2 0 0 "ARG " " C  " " " 6 0 1 C2 
    2572 23 2.16632 14.2317 26.5056 167 " " " " A 70 0 0 "ARG " " O  " " " 8 0 1 C2 
    2573 14 4.70733 15.052 24.696 167 " " " " A 2 0 0 "ARG " " CB " " " 6 0 1 C2 
    2574 14 5.6661 16.0261 23.9951 167 " " " " A 2 0 0 "ARG " " CG " " " 6 0 1 C2 
    2575 14 5.3705 16.3003 22.5146 167 " " " " A 2 0 0 "ARG " " CD " " " 6 0 1 C2 
    2576 40 4.73541 17.6439 22.3755 167 " " " " A 43 0 0 "ARG " " NE " " " 7 0 1 C2 
    2577 14 3.6071 17.9306 21.6279 167 " " " " A 2 0 0 "ARG " " CZ " " " 6 0 1 C2 
    2578 40 2.91972 17.1507 20.9158 167 " " " " A 43 0 0 "ARG " " NH1" " " 7 0 1 C2 
    2579 40 3.25926 19.1977 21.5891 167 " " " " A 43 0 0 "ARG " " NH2" " " 7 0 1 C2 
    2580 48 3.01338 16.3981 26.9886 167 " " " " A 21 0 0 "ARG " " H  " " " 1 0 1 C2 
    2581 48 2.92195 16.0449 24.0225 167 " " " " A 21 0 0 "ARG " " HA " " " 1 0 1 C2 
    2582 48 4.69109 14.1444 24.0925 167 " " " " A 21 0 0 "ARG " " HB3" " " 1 0 1 C2 
    2583 48 5.10437 14.7563 25.6671 167 " " " " A 21 0 0 "ARG " " HB2" " " 1 0 1 C2 
    2584 48 6.67326 15.632 24.131 167 " " " " A 21 0 0 "ARG " " HG3" " " 1 0 1 C2 
    2585 48 5.626 16.9768 24.5267 167 " " " " A 21 0 0 "ARG " " HG2" " " 1 0 1 C2 
    2586 48 4.80086 15.5255 22.0014 167 " " " " A 21 0 0 "ARG " " HD3" " " 1 0 1 C2 
    2587 48 6.29372 16.5203 21.9785 167 " " " " A 21 0 0 "ARG " " HD2" " " 1 0 1 C2 
    2588 48 5.178 18.3073 22.9952 167 " " " " A 21 0 0 "ARG " " HE " " " 1 0 1 C2 
    2589 48 2.10056 17.4992 20.4387 167 " " " " A 21 0 0 "ARG " HH12 " " 1 0 1 C2 
    2590 48 3.05049 16.1667 21.1023 167 " " " " A 21 0 0 "ARG " HH11 " " 1 0 1 C2 
    2591 48 2.44694 19.6059 21.1491 167 " " " " A 21 0 0 "ARG " HH22 " " 1 0 1 C2 
    2592 48 3.90989 19.8944 21.923 167 " " " " A 21 0 0 "ARG " HH21 " " 1 0 1 C2 
    2593 40 1.67803 13.9279 24.2804 168 " " " " A 43 0 0 "LEU " " N  " " " 7 0 1 C2 
    2594 14 0.668614 12.9272 24.5513 168 " " " " A 2 0 0 "LEU " " CA " " " 6 0 1 C2 
    2595 14 1.14048 11.7226 23.8094 168 " " " " A 2 0 0 "LEU " " C  " " " 6 0 1 C2 
    2596 23 1.62661 11.7916 22.6938 168 " " " " A 70 0 0 "LEU " " O  " " " 8 0 1 C2 
    2597 14 -0.73109 13.3621 24.0328 168 " " " " A 2 0 0 "LEU " " CB " " " 6 0 1 C2 
    2598 14 -1.26142 14.6686 24.6224 168 " " " " A 2 0 0 "LEU " " CG " " " 6 0 1 C2 
    2599 14 -2.67236 15.0201 24.0628 168 " " " " A 2 0 0 "LEU " " CD1" " " 6 0 1 C2 
    2600 14 -1.40963 14.6236 26.1882 168 " " " " A 2 0 0 "LEU " " CD2" " " 6 0 1 C2 
    2601 48 1.78834 14.244 23.3275 168 " " " " A 21 0 0 "LEU " " H  " " " 1 0 1 C2 
    2602 48 0.587185 12.6866 25.6113 168 " " " " A 21 0 0 "LEU " " HA " " " 1 0 1 C2 
    2603 48 -1.34298 12.5486 24.4226 168 " " " " A 21 0 0 "LEU " " HB3" " " 1 0 1 C2 
    2604 48 -0.668338 13.2415 22.9513 168 " " " " A 21 0 0 "LEU " " HB2" " " 1 0 1 C2 
    2605 48 -0.560382 15.4883 24.4651 168 " " " " A 21 0 0 "LEU " " HG " " " 1 0 1 C2 
    2606 48 -2.76143 15.159 22.9854 168 " " " " A 21 0 0 "LEU " HD11 " " 1 0 1 C2 
    2607 48 -3.43539 14.3341 24.4306 168 " " " " A 21 0 0 "LEU " HD12 " " 1 0 1 C2 
    2608 48 -2.91774 15.9805 24.5162 168 " " " " A 21 0 0 "LEU " HD13 " " 1 0 1 C2 
    2609 48 -1.92015 13.7249 26.5343 168 " " " " A 21 0 0 "LEU " HD21 " " 1 0 1 C2 
    2610 48 -0.431968 14.7023 26.6636 168 " " " " A 21 0 0 "LEU " HD22 " " 1 0 1 C2 
    2611 48 -1.96379 15.4907 26.5475 168 " " " " A 21 0 0 "LEU " HD23 " " 1 0 1 C2 
    2612 40 0.995297 10.5653 24.4698 169 " " " " A 43 0 0 "ALA " " N  " " " 7 0 1 C2 
    2613 14 1.57267 9.34133 23.9447 169 " " " " A 2 0 0 "ALA " " CA " " " 6 0 1 C2 
    2614 14 0.728669 8.08092 24.2195 169 " " " " A 2 0 0 "ALA " " C  " " " 6 0 1 C2 
    2615 23 0.00867123 7.96572 25.1478 169 " " " " A 70 0 0 "ALA " " O  " " " 8 0 1 C2 
    2616 14 3.04927 9.11641 24.4399 169 " " " " A 2 0 0 "ALA " " CB " " " 6 0 1 C2 
    2617 48 0.540223 10.5368 25.371 169 " " " " A 21 0 0 "ALA " " H  " " " 1 0 1 C2 
    2618 48 1.63955 9.3091 22.8573 169 " " " " A 21 0 0 "ALA " " HA " " " 1 0 1 C2 
    2619 48 3.05687 9.45502 25.4759 169 " " " " A 21 0 0 "ALA " " HB1" " " 1 0 1 C2 
    2620 48 3.33763 8.06571 24.4086 169 " " " " A 21 0 0 "ALA " " HB2" " " 1 0 1 C2 
    2621 48 3.71148 9.7541 23.8543 169 " " " " A 21 0 0 "ALA " " HB3" " " 1 0 1 C2 
    2622 40 1.07303 7.03583 23.4674 170 " " " " A 43 0 0 "GLY " " N  " " " 7 0 1 C2 
    2623 14 0.411099 5.73467 23.3832 170 " " " " A 2 0 0 "GLY " " CA " " " 6 0 1 C2 
    2624 14 -0.0773273 5.44658 21.913 170 " " " " A 2 0 0 "GLY " " C  " " " 6 0 1 C2 
    2625 23 -0.104854 6.38066 21.086 170 " " " " A 70 0 0 "GLY " " O  " " " 8 0 1 C2 
    2626 48 1.71614 7.20738 22.7078 170 " " " " A 21 0 0 "GLY " " H  " " " 1 0 1 C2 
    2627 48 -0.469657 5.61426 24.014 170 " " " " A 21 0 0 "GLY " " HA3" " " 1 0 1 C2 
    2628 48 1.16479 4.99215 23.6453 170 " " " " A 21 0 0 "GLY " " HA2" " " 1 0 1 C2 
    2629 40 -0.697826 4.27671 21.7347 171 " " " " A 43 0 0 "LEU " " N  " " " 7 0 1 C2 
    2630 14 -1.31918 3.78538 20.5239 171 " " " " A 2 0 0 "LEU " " CA " " " 6 0 1 C2 
    2631 14 -2.58042 4.65136 20.0337 171 " " " " A 2 0 0 "LEU " " C  " " " 6 0 1 C2 
    2632 23 -2.7133 4.74106 18.8211 171 " " " " A 70 0 0 "LEU " " O  " " " 8 0 1 C2 
    2633 14 -1.80079 2.33633 20.5733 171 " " " " A 2 0 0 "LEU " " CB " " " 6 0 1 C2 
    2634 14 -0.655761 1.35554 21.0178 171 " " " " A 2 0 0 "LEU " " CG " " " 6 0 1 C2 
    2635 14 -1.20201 -0.0812434 21.2212 171 " " " " A 2 0 0 "LEU " " CD1" " " 6 0 1 C2 
    2636 14 0.576424 1.28354 20.1185 171 " " " " A 2 0 0 "LEU " " CD2" " " 6 0 1 C2 
    2637 48 -0.767143 3.77277 22.6072 171 " " " " A 21 0 0 "LEU " " H  " " " 1 0 1 C2 
    2638 48 -0.570346 3.98516 19.7575 171 " " " " A 21 0 0 "LEU " " HA " " " 1 0 1 C2 
    2639 48 -2.1873 1.99465 19.6131 171 " " " " A 21 0 0 "LEU " " HB3" " " 1 0 1 C2 
    2640 48 -2.62744 2.13953 21.2559 171 " " " " A 21 0 0 "LEU " " HB2" " " 1 0 1 C2 
    2641 48 -0.242939 1.82964 21.9083 171 " " " " A 21 0 0 "LEU " " HG " " " 1 0 1 C2 
    2642 48 -1.35913 -0.562233 20.2557 171 " " " " A 21 0 0 "LEU " HD11 " " 1 0 1 C2 
    2643 48 -0.52811 -0.7318 21.7786 171 " " " " A 21 0 0 "LEU " HD12 " " 1 0 1 C2 
    2644 48 -2.12782 0.0602056 21.7788 171 " " " " A 21 0 0 "LEU " HD13 " " 1 0 1 C2 
    2645 48 0.508122 0.817249 19.1356 171 " " " " A 21 0 0 "LEU " HD21 " " 1 0 1 C2 
    2646 48 0.896119 2.23263 19.6882 171 " " " " A 21 0 0 "LEU " HD22 " " 1 0 1 C2 
    2647 48 1.44576 0.880295 20.6378 171 " " " " A 21 0 0 "LEU " HD23 " " 1 0 1 C2 
    2648 40 -3.37986 5.30665 20.8474 172 " " " " A 43 0 0 "ASN " " N  " " " 7 0 1 C2 
    2649 14 -4.36593 6.3089 20.5986 172 " " " " A 2 0 0 "ASN " " CA " " " 6 0 1 C2 
    2650 14 -3.82159 7.57777 19.8131 172 " " " " A 2 0 0 "ASN " " C  " " " 6 0 1 C2 
    2651 23 -4.10861 7.81318 18.6548 172 " " " " A 70 0 0 "ASN " " O  " " " 8 0 1 C2 
    2652 14 -5.20291 6.51784 21.8552 172 " " " " A 2 0 0 "ASN " " CB " " " 6 0 1 C2 
    2653 14 -6.33833 5.53612 21.9686 172 " " " " A 2 0 0 "ASN " " CG " " " 6 0 1 C2 
    2654 23 -7.37707 5.62518 21.2425 172 " " " " A 70 0 0 "ASN " " OD1" " " 8 0 1 C2 
    2655 40 -6.24894 4.48627 22.7612 172 " " " " A 43 0 0 "ASN " " ND2" " " 7 0 1 C2 
    2656 48 -3.39224 5.15626 21.8461 172 " " " " A 21 0 0 "ASN " " H  " " " 1 0 1 C2 
    2657 48 -5.09813 5.96073 19.87 172 " " " " A 21 0 0 "ASN " " HA " " " 1 0 1 C2 
    2658 48 -5.59186 7.53543 21.8917 172 " " " " A 21 0 0 "ASN " " HB3" " " 1 0 1 C2 
    2659 48 -4.55419 6.30108 22.7039 172 " " " " A 21 0 0 "ASN " " HB2" " " 1 0 1 C2 
    2660 48 -6.99711 3.8083 22.7348 172 " " " " A 21 0 0 "ASN " HD22 " " 1 0 1 C2 
    2661 48 -5.39741 4.21497 23.2318 172 " " " " A 21 0 0 "ASN " HD21 " " 1 0 1 C2 
    2662 40 -3.02273 8.40712 20.5159 173 " " " " A 43 0 0 "PRO " " N  " " " 7 0 1 C2 
    2663 14 -2.27113 9.55105 19.9273 173 " " " " A 2 0 0 "PRO " " CA " " " 6 0 1 C2 
    2664 14 -1.34925 9.18995 18.6628 173 " " " " A 2 0 0 "PRO " " C  " " " 6 0 1 C2 
    2665 23 -1.33111 9.99083 17.7551 173 " " " " A 70 0 0 "PRO " " O  " " " 8 0 1 C2 
    2666 14 -1.44545 10.1799 21.0003 173 " " " " A 2 0 0 "PRO " " CB " " " 6 0 1 C2 
    2667 14 -2.04972 9.66022 22.291 173 " " " " A 2 0 0 "PRO " " CG " " " 6 0 1 C2 
    2668 14 -2.66873 8.27419 21.9491 173 " " " " A 2 0 0 "PRO " " CD " " " 6 0 1 C2 
    2669 48 -3.00783 10.2616 19.5526 173 " " " " A 21 0 0 "PRO " " HA " " " 1 0 1 C2 
    2670 48 -1.53996 11.2504 20.8183 173 " " " " A 21 0 0 "PRO " " HB3" " " 1 0 1 C2 
    2671 48 -0.377712 9.9694 20.9392 173 " " " " A 21 0 0 "PRO " " HB2" " " 1 0 1 C2 
    2672 48 -2.78482 10.3604 22.6877 173 " " " " A 21 0 0 "PRO " " HG3" " " 1 0 1 C2 
    2673 48 -1.33188 9.54159 23.1026 173 " " " " A 21 0 0 "PRO " " HG2" " " 1 0 1 C2 
    2674 48 -2.08635 7.39962 22.2391 173 " " " " A 21 0 0 "PRO " " HD2" " " 1 0 1 C2 
    2675 48 -3.61213 8.22714 22.4931 173 " " " " A 21 0 0 "PRO " " HD3" " " 1 0 1 C2 
    2676 40 -0.681781 8.01993 18.6487 174 " " " " A 43 0 0 "LEU " " N  " " " 7 0 1 C2 
    2677 14 0.19257 7.526 17.5574 174 " " " " A 2 0 0 "LEU " " CA " " " 6 0 1 C2 
    2678 14 -0.721077 7.08586 16.3257 174 " " " " A 2 0 0 "LEU " " C  " " " 6 0 1 C2 
    2679 23 -0.372001 7.51069 15.1828 174 " " " " A 70 0 0 "LEU " " O  " " " 8 0 1 C2 
    2680 14 1.05538 6.31619 18.0853 174 " " " " A 2 0 0 "LEU " " CB " " " 6 0 1 C2 
    2681 14 2.09599 5.84098 17.1589 174 " " " " A 2 0 0 "LEU " " CG " " " 6 0 1 C2 
    2682 14 3.38448 6.73029 17.3147 174 " " " " A 2 0 0 "LEU " " CD1" " " 6 0 1 C2 
    2683 14 2.41717 4.37239 17.4318 174 " " " " A 2 0 0 "LEU " " CD2" " " 6 0 1 C2 
    2684 48 -0.736599 7.57224 19.5524 174 " " " " A 21 0 0 "LEU " " H  " " " 1 0 1 C2 
    2685 48 0.909916 8.28998 17.2576 174 " " " " A 21 0 0 "LEU " " HA " " " 1 0 1 C2 
    2686 48 0.405205 5.46165 18.2726 174 " " " " A 21 0 0 "LEU " " HB3" " " 1 0 1 C2 
    2687 48 1.51101 6.62123 19.0273 174 " " " " A 21 0 0 "LEU " " HB2" " " 1 0 1 C2 
    2688 48 1.64803 5.96446 16.1729 174 " " " " A 21 0 0 "LEU " " HG " " " 1 0 1 C2 
    2689 48 3.72541 6.73699 18.35 174 " " " " A 21 0 0 "LEU " HD11 " " 1 0 1 C2 
    2690 48 4.14148 6.37554 16.6153 174 " " " " A 21 0 0 "LEU " HD12 " " 1 0 1 C2 
    2691 48 3.24639 7.71957 16.8785 174 " " " " A 21 0 0 "LEU " HD13 " " 1 0 1 C2 
    2692 48 2.69964 4.009 18.4198 174 " " " " A 21 0 0 "LEU " HD21 " " 1 0 1 C2 
    2693 48 1.65949 3.65853 17.1086 174 " " " " A 21 0 0 "LEU " HD22 " " 1 0 1 C2 
    2694 48 3.28982 4.08366 16.8459 174 " " " " A 21 0 0 "LEU " HD23 " " 1 0 1 C2 
    2695 40 -1.83713 6.34914 16.5239 175 " " " " A 43 0 0 "ALA " " N  " " " 7 0 1 C2 
    2696 14 -2.89364 6.06536 15.5154 175 " " " " A 2 0 0 "ALA " " CA " " " 6 0 1 C2 
    2697 14 -3.46036 7.34751 14.8658 175 " " " " A 2 0 0 "ALA " " C  " " " 6 0 1 C2 
    2698 23 -3.70917 7.53473 13.6523 175 " " " " A 70 0 0 "ALA " " O  " " " 8 0 1 C2 
    2699 14 -3.99139 5.19964 16.0653 175 " " " " A 2 0 0 "ALA " " CB " " " 6 0 1 C2 
    2700 48 -2.11016 6.02056 17.4391 175 " " " " A 21 0 0 "ALA " " H  " " " 1 0 1 C2 
    2701 48 -2.30887 5.68765 14.6767 175 " " " " A 21 0 0 "ALA " " HA " " " 1 0 1 C2 
    2702 48 -4.59217 4.95663 15.1889 175 " " " " A 21 0 0 "ALA " " HB1" " " 1 0 1 C2 
    2703 48 -3.48718 4.29487 16.4049 175 " " " " A 21 0 0 "ALA " " HB2" " " 1 0 1 C2 
    2704 48 -4.66518 5.72857 16.7394 175 " " " " A 21 0 0 "ALA " " HB3" " " 1 0 1 C2 
    2705 40 -3.86685 8.30646 15.7798 176 " " " " A 43 0 0 "SER " " N  " " " 7 0 1 C2 
    2706 14 -4.25438 9.67589 15.356 176 " " " " A 2 0 0 "SER " " CA " " " 6 0 1 C2 
    2707 14 -3.17622 10.6167 14.8707 176 " " " " A 2 0 0 "SER " " C  " " " 6 0 1 C2 
    2708 23 -3.5582 11.6987 14.3906 176 " " " " A 70 0 0 "SER " " O  " " " 8 0 1 C2 
    2709 14 -4.84798 10.3387 16.6416 176 " " " " A 2 0 0 "SER " " CB " " " 6 0 1 C2 
    2710 23 -5.90618 9.61601 17.2433 176 " " " " A 70 0 0 "SER " " OG " " " 8 0 1 C2 
    2711 48 -3.77444 8.13722 16.7712 176 " " " " A 21 0 0 "SER " " H  " " " 1 0 1 C2 
    2712 48 -5.0243 9.48219 14.6091 176 " " " " A 21 0 0 "SER " " HA " " " 1 0 1 C2 
    2713 48 -5.14215 11.3501 16.3612 176 " " " " A 21 0 0 "SER " " HB3" " " 1 0 1 C2 
    2714 48 -4.15825 10.6251 17.4355 176 " " " " A 21 0 0 "SER " " HB2" " " 1 0 1 C2 
    2715 48 -5.4854 8.83635 17.572 176 " " " " A 21 0 0 "SER " " HG " " " 1 0 1 C2 
    2716 40 -1.87592 10.2204 14.9371 177 " " " " A 43 0 0 "GLU " " N  " " " 7 0 1 C2 
    2717 14 -0.864238 10.9122 14.2134 177 " " " " A 2 0 0 "GLU " " CA " " " 6 0 1 C2 
    2718 14 -0.510807 10.2756 12.7907 177 " " " " A 2 0 0 "GLU " " C  " " " 6 0 1 C2 
    2719 23 -0.0854297 11.0808 11.8988 177 " " " " A 70 0 0 "GLU " " O  " " " 8 0 1 C2 
    2720 14 0.437119 10.8025 15.0825 177 " " " " A 2 0 0 "GLU " " CB " " " 6 0 1 C2 
    2721 14 1.55624 11.8469 14.7151 177 " " " " A 2 0 0 "GLU " " CG " " " 6 0 1 C2 
    2722 14 1.2624 13.2822 14.9492 177 " " " " A 2 0 0 "GLU " " CD " " " 6 0 1 C2 
    2723 23 0.128373 13.5954 15.298 177 " " " " A 70 0 0 "GLU " " OE1" " " 8 0 1 C2 
    2724 23 2.20091 14.0606 14.6765 177 " " " " A 70 0 0 "GLU " " OE2" " " 8 0 1 C2 
    2725 48 -1.67803 9.39179 15.4796 177 " " " " A 21 0 0 "GLU " " H  " " " 1 0 1 C2 
    2726 48 -1.07325 11.9659 14.0286 177 " " " " A 21 0 0 "GLU " " HA " " " 1 0 1 C2 
    2727 48 0.850041 9.80503 14.9324 177 " " " " A 21 0 0 "GLU " " HB3" " " 1 0 1 C2 
    2728 48 0.179615 10.7961 16.1417 177 " " " " A 21 0 0 "GLU " " HB2" " " 1 0 1 C2 
    2729 48 1.95412 11.7044 13.7104 177 " " " " A 21 0 0 "GLU " " HG3" " " 1 0 1 C2 
    2730 48 2.40181 11.7019 15.3875 177 " " " " A 21 0 0 "GLU " " HG2" " " 1 0 1 C2 
    2731 40 -0.722049 8.96569 12.5971 178 " " " " A 43 0 0 "LEU " " N  " " " 7 0 1 C2 
    2732 14 -0.403476 8.16229 11.4013 178 " " " " A 2 0 0 "LEU " " CA " " " 6 0 1 C2 
    2733 14 -1.48173 8.36154 10.3159 178 " " " " A 2 0 0 "LEU " " C  " " " 6 0 1 C2 
    2734 23 -1.09056 8.58885 9.16853 178 " " " " A 70 0 0 "LEU " " O  " " " 8 0 1 C2 
    2735 14 -0.342765 6.70114 11.8088 178 " " " " A 2 0 0 "LEU " " CB " " " 6 0 1 C2 
    2736 14 1.07036 6.04841 12.2239 178 " " " " A 2 0 0 "LEU " " CG " " " 6 0 1 C2 
    2737 14 0.957821 4.69624 13.0038 178 " " " " A 2 0 0 "LEU " " CD1" " " 6 0 1 C2 
    2738 14 1.94709 5.96816 10.9824 178 " " " " A 2 0 0 "LEU " " CD2" " " 6 0 1 C2 
    2739 48 -0.974918 8.4674 13.4384 178 " " " " A 21 0 0 "LEU " " H  " " " 1 0 1 C2 
    2740 48 0.524235 8.47584 10.9226 178 " " " " A 21 0 0 "LEU " " HA " " " 1 0 1 C2 
    2741 48 -0.804607 6.06013 11.0579 178 " " " " A 21 0 0 "LEU " " HB3" " " 1 0 1 C2 
    2742 48 -0.945606 6.69704 12.7169 178 " " " " A 21 0 0 "LEU " " HB2" " " 1 0 1 C2 
    2743 48 1.52298 6.72246 12.9511 178 " " " " A 21 0 0 "LEU " " HG " " " 1 0 1 C2 
    2744 48 1.95914 4.41269 13.3279 178 " " " " A 21 0 0 "LEU " HD11 " " 1 0 1 C2 
    2745 48 0.430134 4.81088 13.9506 178 " " " " A 21 0 0 "LEU " HD12 " " 1 0 1 C2 
    2746 48 0.543179 3.90008 12.3855 178 " " " " A 21 0 0 "LEU " HD13 " " 1 0 1 C2 
    2747 48 1.93361 4.9465 10.6027 178 " " " " A 21 0 0 "LEU " HD21 " " 1 0 1 C2 
    2748 48 1.68456 6.64659 10.1706 178 " " " " A 21 0 0 "LEU " HD22 " " 1 0 1 C2 
    2749 48 2.98106 6.23285 11.2036 178 " " " " A 21 0 0 "LEU " HD23 " " 1 0 1 C2 
    2750 40 -2.76577 8.39512 10.734 179 " " " " A 43 0 0 "THR " " N  " " " 7 0 1 C2 
    2751 14 -3.95447 8.73275 9.89989 179 " " " " A 2 0 0 "THR " " CA " " " 6 0 1 C2 
    2752 14 -3.94114 10.1891 9.36638 179 " " " " A 2 0 0 "THR " " C  " " " 6 0 1 C2 
    2753 23 -4.54555 10.5944 8.42445 179 " " " " A 70 0 0 "THR " " O  " " " 8 0 1 C2 
    2754 14 -5.21731 8.41785 10.7218 179 " " " " A 2 0 0 "THR " " CB " " " 6 0 1 C2 
    2755 23 -5.36393 9.03937 11.9476 179 " " " " A 70 0 0 "THR " " OG1" " " 8 0 1 C2 
    2756 14 -5.29536 6.89432 10.8368 179 " " " " A 2 0 0 "THR " " CG2" " " 6 0 1 C2 
    2757 48 -2.93117 8.30647 11.7264 179 " " " " A 21 0 0 "THR " " H  " " " 1 0 1 C2 
    2758 48 -3.86045 8.2516 8.92637 179 " " " " A 21 0 0 "THR " " HA " " " 1 0 1 C2 
    2759 48 -6.16461 8.7662 10.3102 179 " " " " A 21 0 0 "THR " " HB " " " 1 0 1 C2 
    2760 48 -4.89557 8.53381 12.5941 179 " " " " A 21 0 0 "THR " " HG1" " " 1 0 1 C2 
    2761 48 -5.98073 6.72372 11.6671 179 " " " " A 21 0 0 "THR " HG21 " " 1 0 1 C2 
    2762 48 -5.7735 6.36449 10.013 179 " " " " A 21 0 0 "THR " HG22 " " 1 0 1 C2 
    2763 48 -4.31768 6.42956 10.9643 179 " " " " A 21 0 0 "THR " HG23 " " 1 0 1 C2 
    2764 40 -3.16163 11.0816 10.0037 180 " " " " A 43 0 0 "GLY " " N  " " " 7 0 1 C2 
    2765 14 -2.85813 12.4048 9.7476 180 " " " " A 2 0 0 "GLY " " CA " " " 6 0 1 C2 
    2766 14 -1.76574 12.6379 8.65254 180 " " " " A 2 0 0 "GLY " " C  " " " 6 0 1 C2 
    2767 23 -1.47461 13.8439 8.31224 180 " " " " A 70 0 0 "GLY " " O  " " " 8 0 1 C2 
    2768 48 -2.63547 10.642 10.7453 180 " " " " A 21 0 0 "GLY " " H  " " " 1 0 1 C2 
    2769 48 -2.53655 12.939 10.6416 180 " " " " A 21 0 0 "GLY " " HA3" " " 1 0 1 C2 
    2770 48 -3.80075 12.8507 9.43028 180 " " " " A 21 0 0 "GLY " " HA2" " " 1 0 1 C2 
    2771 40 -1.07327 11.6133 8.15762 181 " " " " A 43 0 0 "THR " " N  " " " 7 0 1 C2 
    2772 14 0.0302853 11.7661 7.21681 181 " " " " A 2 0 0 "THR " " CA " " " 6 0 1 C2 
    2773 14 -0.355594 11.9883 5.77827 181 " " " " A 2 0 0 "THR " " C  " " " 6 0 1 C2 
    2774 23 0.455899 12.0715 4.86908 181 " " " " A 70 0 0 "THR " " O  " " " 8 0 1 C2 
    2775 14 1.01958 10.6106 7.4081 181 " " " " A 2 0 0 "THR " " CB " " " 6 0 1 C2 
    2776 23 0.471775 9.32595 7.07023 181 " " " " A 70 0 0 "THR " " OG1" " " 8 0 1 C2 
    2777 14 1.62938 10.5015 8.85744 181 " " " " A 2 0 0 "THR " " CG2" " " 6 0 1 C2 
    2778 48 -1.27513 10.6851 8.50066 181 " " " " A 21 0 0 "THR " " H  " " " 1 0 1 C2 
    2779 48 0.696515 12.5982 7.44456 181 " " " " A 21 0 0 "THR " " HA " " " 1 0 1 C2 
    2780 48 1.83223 10.9248 6.75311 181 " " " " A 21 0 0 "THR " " HB " " " 1 0 1 C2 
    2781 48 -0.245723 9.18281 7.66833 181 " " " " A 21 0 0 "THR " " HG1" " " 1 0 1 C2 
    2782 48 1.34172 9.53692 9.27575 181 " " " " A 21 0 0 "THR " HG21 " " 1 0 1 C2 
    2783 48 2.71005 10.3759 8.79036 181 " " " " A 21 0 0 "THR " HG22 " " 1 0 1 C2 
    2784 48 1.40269 11.3396 9.51645 181 " " " " A 21 0 0 "THR " HG23 " " 1 0 1 C2 
    2785 40 -1.63126 12.1154 5.49064 182 " " " " A 43 0 0 "ILE " " N  " " " 7 0 1 C2 
    2786 14 -2.27341 12.6858 4.31417 182 " " " " A 2 0 0 "ILE " " CA " " " 6 0 1 C2 
    2787 14 -3.01718 13.9262 4.88354 182 " " " " A 2 0 0 "ILE " " C  " " " 6 0 1 C2 
    2788 23 -3.99569 13.8896 5.59008 182 " " " " A 70 0 0 "ILE " " O  " " " 8 0 1 C2 
    2789 14 -3.31318 11.6477 3.76264 182 " " " " A 2 0 0 "ILE " " CB " " " 6 0 1 C2 
    2790 14 -2.6286 10.3066 3.23471 182 " " " " A 2 0 0 "ILE " " CG1" " " 6 0 1 C2 
    2791 14 -4.11878 12.2288 2.63271 182 " " " " A 2 0 0 "ILE " " CG2" " " 6 0 1 C2 
    2792 14 -1.65442 10.3768 2.03764 182 " " " " A 2 0 0 "ILE " " CD1" " " 6 0 1 C2 
    2793 48 -2.15231 12.1119 6.35585 182 " " " " A 21 0 0 "ILE " " H  " " " 1 0 1 C2 
    2794 48 -1.55461 12.8726 3.51633 182 " " " " A 21 0 0 "ILE " " HA " " " 1 0 1 C2 
    2795 48 -3.90825 11.3526 4.6269 182 " " " " A 21 0 0 "ILE " " HB " " " 1 0 1 C2 
    2796 48 -3.4604 9.68785 2.898 182 " " " " A 21 0 0 "ILE " HG13 " " 1 0 1 C2 
    2797 48 -2.16054 9.85755 4.11072 182 " " " " A 21 0 0 "ILE " HG12 " " 1 0 1 C2 
    2798 48 -4.6561 11.5092 2.01491 182 " " " " A 21 0 0 "ILE " HG21 " " 1 0 1 C2 
    2799 48 -4.87417 12.7667 3.20545 182 " " " " A 21 0 0 "ILE " HG22 " " 1 0 1 C2 
    2800 48 -3.44382 12.8426 2.03633 182 " " " " A 21 0 0 "ILE " HG23 " " 1 0 1 C2 
    2801 48 -1.74752 9.42421 1.51606 182 " " " " A 21 0 0 "ILE " HD11 " " 1 0 1 C2 
    2802 48 -1.99546 11.1586 1.35902 182 " " " " A 21 0 0 "ILE " HD12 " " 1 0 1 C2 
    2803 48 -0.628978 10.5851 2.34284 182 " " " " A 21 0 0 "ILE " HD13 " " 1 0 1 C2 
    2804 40 -2.46832 15.0563 4.5895 183 " " " " A 43 0 0 "GLY " " N  " " " 7 0 1 C2 
    2805 14 -2.89307 16.3467 5.05265 183 " " " " A 2 0 0 "GLY " " CA " " " 6 0 1 C2 
    2806 14 -4.03102 16.8868 4.20188 183 " " " " A 2 0 0 "GLY " " C  " " " 6 0 1 C2 
    2807 23 -4.43019 16.172 3.29388 183 " " " " A 70 0 0 "GLY " " O  " " " 8 0 1 C2 
    2808 48 -1.69137 15.1716 3.95455 183 " " " " A 21 0 0 "GLY " " H  " " " 1 0 1 C2 
    2809 48 -2.05519 17.0252 4.89207 183 " " " " A 21 0 0 "GLY " " HA3" " " 1 0 1 C2 
    2810 48 -3.18786 16.3278 6.10186 183 " " " " A 21 0 0 "GLY " " HA2" " " 1 0 1 C2 
    2811 40 -4.56247 18.0733 4.56496 184 " " " " A 43 0 0 "GLU " " N  " " " 7 0 1 C2 
    2812 14 -5.63074 18.6231 3.79455 184 " " " " A 2 0 0 "GLU " " CA " " " 6 0 1 C2 
    2813 14 -5.02641 19.2474 2.54922 184 " " " " A 2 0 0 "GLU " " C  " " " 6 0 1 C2 
    2814 23 -5.75591 19.5147 1.56538 184 " " " " A 70 0 0 "GLU " " O  " " " 8 0 1 C2 
    2815 14 -6.12266 19.8374 4.5471 184 " " " " A 2 0 0 "GLU " " CB " " " 6 0 1 C2 
    2816 14 -6.85862 19.4676 5.87458 184 " " " " A 2 0 0 "GLU " " CG " " " 6 0 1 C2 
    2817 14 -8.08324 18.6224 5.65405 184 " " " " A 2 0 0 "GLU " " CD " " " 6 0 1 C2 
    2818 23 -9.17858 18.9877 5.06631 184 " " " " A 70 0 0 "GLU " " OE1" " " 8 0 1 C2 
    2819 23 -8.04488 17.435 6.13246 184 " " " " A 70 0 0 "GLU " " OE2" " " 8 0 1 C2 
    2820 48 -4.14212 18.7307 5.20626 184 " " " " A 21 0 0 "GLU " " H  " " " 1 0 1 C2 
    2821 48 -6.37461 17.8985 3.46333 184 " " " " A 21 0 0 "GLU " " HA " " " 1 0 1 C2 
    2822 48 -6.85944 20.3567 3.93422 184 " " " " A 21 0 0 "GLU " " HB3" " " 1 0 1 C2 
    2823 48 -5.35901 20.5929 4.73202 184 " " " " A 21 0 0 "GLU " " HB2" " " 1 0 1 C2 
    2824 48 -7.12024 20.3786 6.41278 184 " " " " A 21 0 0 "GLU " " HG3" " " 1 0 1 C2 
    2825 48 -6.1268 18.9973 6.53137 184 " " " " A 21 0 0 "GLU " " HG2" " " 1 0 1 C2 
    2826 40 -3.69832 19.5681 2.54629 185 " " " " A 43 0 0 "ASP " " N  " " " 7 0 1 C2 
    2827 14 -2.91767 19.8861 1.2864 185 " " " " A 2 0 0 "ASP " " CA " " " 6 0 1 C2 
    2828 14 -3.24092 18.9332 0.134615 185 " " " " A 2 0 0 "ASP " " C  " " " 6 0 1 C2 
    2829 23 -3.21203 19.371 -1.02417 185 " " " " A 70 0 0 "ASP " " O  " " " 8 0 1 C2 
    2830 14 -1.40111 20.0717 1.64298 185 " " " " A 2 0 0 "ASP " " CB " " " 6 0 1 C2 
    2831 14 -0.679935 18.7721 1.87578 185 " " " " A 2 0 0 "ASP " " CG " " " 6 0 1 C2 
    2832 23 0.178727 18.3884 1.10052 185 " " " " A 70 0 0 "ASP " " OD1" " " 8 0 1 C2 
    2833 23 -1.04238 18.1449 2.89169 185 " " " " A 70 0 0 "ASP " " OD2" " " 8 0 1 C2 
    2834 48 -3.24137 19.2735 3.39748 185 " " " " A 21 0 0 "ASP " " H  " " " 1 0 1 C2 
    2835 48 -3.30677 20.8931 1.13583 185 " " " " A 21 0 0 "ASP " " HA " " " 1 0 1 C2 
    2836 48 -1.12607 20.7588 2.44322 185 " " " " A 21 0 0 "ASP " " HB3" " " 1 0 1 C2 
    2837 48 -1.01483 20.5248 0.729955 185 " " " " A 21 0 0 "ASP " " HB2" " " 1 0 1 C2 
    2838 40 -3.52446 17.6223 0.44257 186 " " " " A 43 0 0 "GLN " " N  " " " 7 0 1 C2 
    2839 14 -3.78146 16.6232 -0.625352 186 " " " " A 2 0 0 "GLN " " CA " " " 6 0 1 C2 
    2840 14 -5.09522 16.8822 -1.36218 186 " " " " A 2 0 0 "GLN " " C  " " " 6 0 1 C2 
    2841 23 -5.24504 16.3429 -2.46295 186 " " " " A 70 0 0 "GLN " " O  " " " 8 0 1 C2 
    2842 14 -3.67733 15.1722 -0.0185921 186 " " " " A 2 0 0 "GLN " " CB " " " 6 0 1 C2 
    2843 14 -3.78943 13.9609 -0.993936 186 " " " " A 2 0 0 "GLN " " CG " " " 6 0 1 C2 
    2844 14 -2.81198 13.8791 -2.18047 186 " " " " A 2 0 0 "GLN " " CD " " " 6 0 1 C2 
    2845 23 -3.21109 13.4287 -3.26074 186 " " " " A 70 0 0 "GLN " " OE1" " " 8 0 1 C2 
    2846 40 -1.59554 14.4052 -2.03984 186 " " " " A 43 0 0 "GLN " " NE2" " " 7 0 1 C2 
    2847 48 -3.51666 17.3043 1.40118 186 " " " " A 21 0 0 "GLN " " H  " " " 1 0 1 C2 
    2848 48 -3.06734 16.744 -1.43993 186 " " " " A 21 0 0 "GLN " " HA " " " 1 0 1 C2 
    2849 48 -4.52166 15.1518 0.670462 186 " " " " A 21 0 0 "GLN " " HB3" " " 1 0 1 C2 
    2850 48 -2.76782 15.0931 0.57692 186 " " " " A 21 0 0 "GLN " " HB2" " " 1 0 1 C2 
    2851 48 -4.72449 13.7373 -1.50754 186 " " " " A 21 0 0 "GLN " " HG3" " " 1 0 1 C2 
    2852 48 -3.5234 13.0519 -0.454393 186 " " " " A 21 0 0 "GLN " " HG2" " " 1 0 1 C2 
    2853 48 -0.994358 14.5702 -2.83448 186 " " " " A 21 0 0 "GLN " HE22 " " 1 0 1 C2 
    2854 48 -1.25368 14.6194 -1.11391 186 " " " " A 21 0 0 "GLN " HE21 " " 1 0 1 C2 
    2855 40 -6.05567 17.7017 -0.896014 187 " " " " A 43 0 0 "LYS " " N  " " " 7 0 1 C2 
    2856 14 -7.26491 18.1904 -1.5965 187 " " " " A 2 0 0 "LYS " " CA " " " 6 0 1 C2 
    2857 14 -7.17221 19.4518 -2.46191 187 " " " " A 2 0 0 "LYS " " C  " " " 6 0 1 C2 
    2858 23 -8.08291 19.7481 -3.24387 187 " " " " A 70 0 0 "LYS " " O  " " " 8 0 1 C2 
    2859 14 -8.36804 18.5004 -0.603172 187 " " " " A 2 0 0 "LYS " " CB " " " 6 0 1 C2 
    2860 14 -8.52084 17.5236 0.580149 187 " " " " A 2 0 0 "LYS " " CG " " " 6 0 1 C2 
    2861 14 -9.56293 17.9911 1.57917 187 " " " " A 2 0 0 "LYS " " CD " " " 6 0 1 C2 
    2862 14 -10.059 16.9383 2.61627 187 " " " " A 2 0 0 "LYS " " CE " " " 6 0 1 C2 
    2863 40 -10.9071 17.4941 3.6567 187 " " " " A 43 0 0 "LYS " " NZ " " " 7 0 1 C2 
    2864 48 -5.83689 18.0693 0.0189226 187 " " " " A 21 0 0 "LYS " " H  " " " 1 0 1 C2 
    2865 48 -7.61692 17.3979 -2.25691 187 " " " " A 21 0 0 "LYS " " HA " " " 1 0 1 C2 
    2866 48 -9.28202 18.4872 -1.19694 187 " " " " A 21 0 0 "LYS " " HB3" " " 1 0 1 C2 
    2867 48 -8.26726 19.5101 -0.205013 187 " " " " A 21 0 0 "LYS " " HB2" " " 1 0 1 C2 
    2868 48 -7.55477 17.286 1.0255 187 " " " " A 21 0 0 "LYS " " HG3" " " 1 0 1 C2 
    2869 48 -8.88646 16.6109 0.109603 187 " " " " A 21 0 0 "LYS " " HG2" " " 1 0 1 C2 
    2870 48 -10.4383 18.3408 1.03187 187 " " " " A 21 0 0 "LYS " " HD3" " " 1 0 1 C2 
    2871 48 -9.12413 18.8328 2.11498 187 " " " " A 21 0 0 "LYS " " HD2" " " 1 0 1 C2 
    2872 48 -9.14294 16.5165 3.02985 187 " " " " A 21 0 0 "LYS " " HE3" " " 1 0 1 C2 
    2873 48 -10.6393 16.1557 2.12752 187 " " " " A 21 0 0 "LYS " " HE2" " " 1 0 1 C2 
    2874 48 -10.4397 18.3028 4.04084 187 " " " " A 21 0 0 "LYS " " HZ1" " " 1 0 1 C2 
    2875 48 -11.7062 17.9085 3.19863 187 " " " " A 21 0 0 "LYS " " HZ2" " " 1 0 1 C2 
    2876 48 -11.2915 16.909 4.38468 187 " " " " A 21 0 0 "LYS " " HZ3" " " 1 0 1 C2 
    2877 40 -6.06094 20.1804 -2.34705 188 " " " " A 43 0 0 "ARG " " N  " " " 7 0 1 C2 
    2878 14 -5.69026 21.2439 -3.27523 188 " " " " A 2 0 0 "ARG " " CA " " " 6 0 1 C2 
    2879 14 -5.51251 20.6765 -4.64837 188 " " " " A 2 0 0 "ARG " " C  " " " 6 0 1 C2 
    2880 23 -4.70213 19.7434 -4.77213 188 " " " " A 70 0 0 "ARG " " O  " " " 8 0 1 C2 
    2881 14 -4.31979 22.0557 -2.95502 188 " " " " A 2 0 0 "ARG " " CB " " " 6 0 1 C2 
    2882 14 -4.30262 22.7114 -1.56173 188 " " " " A 2 0 0 "ARG " " CG " " " 6 0 1 C2 
    2883 14 -2.9533 23.4648 -1.48368 188 " " " " A 2 0 0 "ARG " " CD " " " 6 0 1 C2 
    2884 40 -2.54129 23.8839 -0.0889647 188 " " " " A 43 0 0 "ARG " " NE " " " 7 0 1 C2 
    2885 14 -1.34264 23.9708 0.429082 188 " " " " A 2 0 0 "ARG " " CZ " " " 6 0 1 C2 
    2886 40 -1.21012 24.1387 1.72141 188 " " " " A 43 0 0 "ARG " " NH1" " " 7 0 1 C2 
    2887 40 -0.322025 23.8267 -0.415823 188 " " " " A 43 0 0 "ARG " " NH2" " " 7 0 1 C2 
    2888 48 -5.3176 19.9883 -1.69083 188 " " " " A 21 0 0 "ARG " " H  " " " 1 0 1 C2 
    2889 48 -6.55649 21.8845 -3.10993 188 " " " " A 21 0 0 "ARG " " HA " " " 1 0 1 C2 
    2890 48 -4.24443 22.9517 -3.57121 188 " " " " A 21 0 0 "ARG " " HB3" " " 1 0 1 C2 
    2891 48 -3.39037 21.5313 -3.17689 188 " " " " A 21 0 0 "ARG " " HB2" " " 1 0 1 C2 
    2892 48 -4.37572 21.9222 -0.813441 188 " " " " A 21 0 0 "ARG " " HG3" " " 1 0 1 C2 
    2893 48 -5.17374 23.3524 -1.42595 188 " " " " A 21 0 0 "ARG " " HG2" " " 1 0 1 C2 
    2894 48 -3.00296 24.3719 -2.08595 188 " " " " A 21 0 0 "ARG " " HD3" " " 1 0 1 C2 
    2895 48 -2.15655 22.9064 -1.97508 188 " " " " A 21 0 0 "ARG " " HD2" " " 1 0 1 C2 
    2896 48 -3.34175 24.0594 0.501426 188 " " " " A 21 0 0 "ARG " " HE " " " 1 0 1 C2 
    2897 48 -0.397419 24.51 2.19228 188 " " " " A 21 0 0 "ARG " HH12 " " 1 0 1 C2 
    2898 48 -2.07397 24.0605 2.23885 188 " " " " A 21 0 0 "ARG " HH11 " " 1 0 1 C2 
    2899 48 0.597584 23.9519 -0.0174153 188 " " " " A 21 0 0 "ARG " HH22 " " 1 0 1 C2 
    2900 48 -0.406208 23.4513 -1.34969 188 " " " " A 21 0 0 "ARG " HH21 " " 1 0 1 C2 
    2901 40 -6.29648 21.1479 -5.67528 189 " " " " A 43 0 0 "ALA " " N  " " " 7 0 1 C2 
    2902 14 -6.03718 20.7733 -7.08172 189 " " " " A 2 0 0 "ALA " " CA " " " 6 0 1 C2 
    2903 14 -6.17204 21.8813 -8.09378 189 " " " " A 2 0 0 "ALA " " C  " " " 6 0 1 C2 
    2904 23 -5.43756 21.8794 -9.09788 189 " " " " A 70 0 0 "ALA " " O  " " " 8 0 1 C2 
    2905 14 -6.98894 19.5296 -7.43391 189 " " " " A 2 0 0 "ALA " " CB " " " 6 0 1 C2 
    2906 48 -6.8668 21.9507 -5.45076 189 " " " " A 21 0 0 "ALA " " H  " " " 1 0 1 C2 
    2907 48 -5.02948 20.385 -7.22964 189 " " " " A 21 0 0 "ALA " " HA " " " 1 0 1 C2 
    2908 48 -8.03381 19.7752 -7.24411 189 " " " " A 21 0 0 "ALA " " HB1" " " 1 0 1 C2 
    2909 48 -6.86093 19.4191 -8.51072 189 " " " " A 21 0 0 "ALA " " HB2" " " 1 0 1 C2 
    2910 48 -6.67828 18.6326 -6.89812 189 " " " " A 21 0 0 "ALA " " HB3" " " 1 0 1 C2 
    2911 40 -6.99001 22.8834 -7.87045 190 " " " " A 43 0 0 "GLU " " N  " " " 7 0 1 C2 
    2912 14 -7.4459 23.9318 -8.72005 190 " " " " A 2 0 0 "GLU " " CA " " " 6 0 1 C2 
    2913 14 -6.21052 24.6372 -9.33094 190 " " " " A 2 0 0 "GLU " " C  " " " 6 0 1 C2 
    2914 23 -6.19113 24.993 -10.4867 190 " " " " A 70 0 0 "GLU " " O  " " " 8 0 1 C2 
    2915 14 -8.33724 24.9651 -7.99241 190 " " " " A 2 0 0 "GLU " " CB " " " 6 0 1 C2 
    2916 14 -9.22873 24.4535 -6.87441 190 " " " " A 2 0 0 "GLU " " CG " " " 6 0 1 C2 
    2917 14 -8.5411 24.3036 -5.54644 190 " " " " A 2 0 0 "GLU " " CD " " " 6 0 1 C2 
    2918 23 -7.95632 23.29 -5.2206 190 " " " " A 70 0 0 "GLU " " OE1" " " 8 0 1 C2 
    2919 23 -8.73408 25.2951 -4.77424 190 " " " " A 70 0 0 "GLU " " OE2" " " 8 0 1 C2 
    2920 48 -7.2886 22.8336 -6.90688 190 " " " " A 21 0 0 "GLU " " H  " " " 1 0 1 C2 
    2921 48 -8.03609 23.455 -9.50267 190 " " " " A 21 0 0 "GLU " " HA " " " 1 0 1 C2 
    2922 48 -8.94211 25.5103 -8.71702 190 " " " " A 21 0 0 "GLU " " HB3" " " 1 0 1 C2 
    2923 48 -7.62781 25.6518 -7.5306 190 " " " " A 21 0 0 "GLU " " HB2" " " 1 0 1 C2 
    2924 48 -9.58039 23.4662 -7.17378 190 " " " " A 21 0 0 "GLU " " HG3" " " 1 0 1 C2 
    2925 48 -10.1216 25.0777 -6.90785 190 " " " " A 21 0 0 "GLU " " HG2" " " 1 0 1 C2 
    2926 40 -5.24306 24.8835 -8.43503 191 " " " " A 43 0 0 "VAL " " N  " " " 7 0 1 C2 
    2927 14 -3.98286 25.623 -8.88044 191 " " " " A 2 0 0 "VAL " " CA " " " 6 0 1 C2 
    2928 14 -2.80792 24.646 -8.71738 191 " " " " A 2 0 0 "VAL " " C  " " " 6 0 1 C2 
    2929 23 -1.78979 24.7711 -9.3738 191 " " " " A 70 0 0 "VAL " " O  " " " 8 0 1 C2 
    2930 14 -3.66339 26.8184 -7.88791 191 " " " " A 2 0 0 "VAL " " CB " " " 6 0 1 C2 
    2931 14 -2.59295 27.7502 -8.4216 191 " " " " A 2 0 0 "VAL " " CG1" " " 6 0 1 C2 
    2932 14 -4.91958 27.6802 -7.41841 191 " " " " A 2 0 0 "VAL " " CG2" " " 6 0 1 C2 
    2933 48 -5.29373 24.5661 -7.47755 191 " " " " A 21 0 0 "VAL " " H  " " " 1 0 1 C2 
    2934 48 -3.94432 25.9664 -9.91423 191 " " " " A 21 0 0 "VAL " " HA " " " 1 0 1 C2 
    2935 48 -3.4685 26.2938 -6.95254 191 " " " " A 21 0 0 "VAL " " HB " " " 1 0 1 C2 
    2936 48 -2.4122 28.4685 -7.62199 191 " " " " A 21 0 0 "VAL " HG11 " " 1 0 1 C2 
    2937 48 -1.60964 27.3174 -8.60572 191 " " " " A 21 0 0 "VAL " HG12 " " 1 0 1 C2 
    2938 48 -2.8073 28.2909 -9.34344 191 " " " " A 21 0 0 "VAL " HG13 " " 1 0 1 C2 
    2939 48 -4.52561 28.4758 -6.78601 191 " " " " A 21 0 0 "VAL " HG21 " " 1 0 1 C2 
    2940 48 -5.36937 28.1081 -8.31436 191 " " " " A 21 0 0 "VAL " HG22 " " 1 0 1 C2 
    2941 48 -5.75151 27.2029 -6.90057 191 " " " " A 21 0 0 "VAL " HG23 " " 1 0 1 C2 
    2942 40 -2.96324 23.6757 -7.78178 192 " " " " A 43 0 0 "ALA " " N  " " " 7 0 1 C2 
    2943 14 -1.85708 22.8225 -7.36123 192 " " " " A 2 0 0 "ALA " " CA " " " 6 0 1 C2 
    2944 14 -1.60006 21.7232 -8.39759 192 " " " " A 2 0 0 "ALA " " C  " " " 6 0 1 C2 
    2945 23 -0.627796 21.0554 -8.26858 192 " " " " A 70 0 0 "ALA " " O  " " " 8 0 1 C2 
    2946 14 -2.24674 22.1092 -6.12393 192 " " " " A 2 0 0 "ALA " " CB " " " 6 0 1 C2 
    2947 48 -3.80679 23.6443 -7.22721 192 " " " " A 21 0 0 "ALA " " H  " " " 1 0 1 C2 
    2948 48 -0.938907 23.3709 -7.15085 192 " " " " A 21 0 0 "ALA " " HA " " " 1 0 1 C2 
    2949 48 -1.52997 21.3704 -5.76545 192 " " " " A 21 0 0 "ALA " " HB1" " " 1 0 1 C2 
    2950 48 -2.27877 22.7859 -5.27 192 " " " " A 21 0 0 "ALA " " HB2" " " 1 0 1 C2 
    2951 48 -3.13589 21.4805 -6.17056 192 " " " " A 21 0 0 "ALA " " HB3" " " 1 0 1 C2 
    2952 40 -2.51718 21.4365 -9.31929 193 " " " " A 43 0 0 "ALA " " N  " " " 7 0 1 C2 
    2953 14 -2.51883 20.2439 -10.181 193 " " " " A 2 0 0 "ALA " " CA " " " 6 0 1 C2 
    2954 14 -3.0317 20.5543 -11.5497 193 " " " " A 2 0 0 "ALA " " C  " " " 6 0 1 C2 
    2955 23 -2.43207 20.166 -12.5174 193 " " " " A 70 0 0 "ALA " " O  " " " 8 0 1 C2 
    2956 14 -3.06662 18.9746 -9.46465 193 " " " " A 2 0 0 "ALA " " CB " " " 6 0 1 C2 
    2957 48 -3.34221 22.0179 -9.28147 193 " " " " A 21 0 0 "ALA " " H  " " " 1 0 1 C2 
    2958 48 -1.46589 19.9867 -10.2962 193 " " " " A 21 0 0 "ALA " " HA " " " 1 0 1 C2 
    2959 48 -2.64238 18.1222 -9.99523 193 " " " " A 21 0 0 "ALA " " HB1" " " 1 0 1 C2 
    2960 48 -2.6631 18.7043 -8.48883 193 " " " " A 21 0 0 "ALA " " HB2" " " 1 0 1 C2 
    2961 48 -4.15577 18.9335 -9.45236 193 " " " " A 21 0 0 "ALA " " HB3" " " 1 0 1 C2 
    2962 40 -4.28651 21.0769 -11.6277 194 " " " " A 43 0 0 "ILE " " N  " " " 7 0 1 C2 
    2963 14 -5.02438 21.3979 -12.9122 194 " " " " A 2 0 0 "ILE " " CA " " " 6 0 1 C2 
    2964 14 -4.18091 22.0493 -14.0663 194 " " " " A 2 0 0 "ILE " " C  " " " 6 0 1 C2 
    2965 23 -4.11944 21.5713 -15.1928 194 " " " " A 70 0 0 "ILE " " O  " " " 8 0 1 C2 
    2966 14 -6.39217 22.0208 -12.633 194 " " " " A 2 0 0 "ILE " " CB " " " 6 0 1 C2 
    2967 14 -7.376 20.9495 -12.1488 194 " " " " A 2 0 0 "ILE " " CG1" " " 6 0 1 C2 
    2968 14 -6.99529 22.876 -13.7815 194 " " " " A 2 0 0 "ILE " " CG2" " " 6 0 1 C2 
    2969 14 -8.83062 21.3403 -11.9352 194 " " " " A 2 0 0 "ILE " " CD1" " " 6 0 1 C2 
    2970 48 -4.68765 21.1799 -10.7065 194 " " " " A 21 0 0 "ILE " " H  " " " 1 0 1 C2 
    2971 48 -5.14111 20.3504 -13.1898 194 " " " " A 21 0 0 "ILE " " HA " " " 1 0 1 C2 
    2972 48 -6.21164 22.6214 -11.7415 194 " " " " A 21 0 0 "ILE " " HB " " " 1 0 1 C2 
    2973 48 -7.04458 20.4576 -11.2343 194 " " " " A 21 0 0 "ILE " HG13 " " 1 0 1 C2 
    2974 48 -7.32251 20.1673 -12.9061 194 " " " " A 21 0 0 "ILE " HG12 " " 1 0 1 C2 
    2975 48 -7.1359 22.466 -14.7816 194 " " " " A 21 0 0 "ILE " HG21 " " 1 0 1 C2 
    2976 48 -7.98227 23.1788 -13.4318 194 " " " " A 21 0 0 "ILE " HG22 " " 1 0 1 C2 
    2977 48 -6.43312 23.805 -13.8765 194 " " " " A 21 0 0 "ILE " HG23 " " 1 0 1 C2 
    2978 48 -9.42608 20.5785 -11.432 194 " " " " A 21 0 0 "ILE " HD11 " " 1 0 1 C2 
    2979 48 -8.8506 22.2443 -11.3264 194 " " " " A 21 0 0 "ILE " HD12 " " 1 0 1 C2 
    2980 48 -9.29988 21.543 -12.8979 194 " " " " A 21 0 0 "ILE " HD13 " " 1 0 1 C2 
    2981 40 -3.48925 23.1996 -13.7818 195 " " " " A 43 0 0 "PRO " " N  " " " 7 0 1 C2 
    2982 14 -2.76145 23.8965 -14.8342 195 " " " " A 2 0 0 "PRO " " CA " " " 6 0 1 C2 
    2983 14 -1.34521 23.2986 -15.127 195 " " " " A 2 0 0 "PRO " " C  " " " 6 0 1 C2 
    2984 23 -0.74374 23.6281 -16.1631 195 " " " " A 70 0 0 "PRO " " O  " " " 8 0 1 C2 
    2985 14 -2.55828 25.3335 -14.1781 195 " " " " A 2 0 0 "PRO " " CB " " " 6 0 1 C2 
    2986 14 -2.58804 25.2139 -12.7102 195 " " " " A 2 0 0 "PRO " " CG " " " 6 0 1 C2 
    2987 14 -3.51631 24.0062 -12.5145 195 " " " " A 2 0 0 "PRO " " CD " " " 6 0 1 C2 
    2988 48 -3.31885 23.9589 -15.7688 195 " " " " A 21 0 0 "PRO " " HA " " " 1 0 1 C2 
    2989 48 -3.39195 25.9142 -14.5729 195 " " " " A 21 0 0 "PRO " " HB3" " " 1 0 1 C2 
    2990 48 -1.70486 25.8282 -14.6419 195 " " " " A 21 0 0 "PRO " " HB2" " " 1 0 1 C2 
    2991 48 -2.91529 26.1197 -12.1997 195 " " " " A 21 0 0 "PRO " " HG3" " " 1 0 1 C2 
    2992 48 -1.61373 24.9012 -12.3346 195 " " " " A 21 0 0 "PRO " " HG2" " " 1 0 1 C2 
    2993 48 -3.22801 23.4379 -11.6302 195 " " " " A 21 0 0 "PRO " " HD2" " " 1 0 1 C2 
    2994 48 -4.53502 24.3738 -12.3911 195 " " " " A 21 0 0 "PRO " " HD3" " " 1 0 1 C2 
    2995 40 -0.995895 22.2951 -14.3301 196 " " " " A 43 0 0 "LEU " " N  " " " 7 0 1 C2 
    2996 14 0.190579 21.5347 -14.528 196 " " " " A 2 0 0 "LEU " " CA " " " 6 0 1 C2 
    2997 14 -0.03577 20.296 -15.4262 196 " " " " A 2 0 0 "LEU " " C  " " " 6 0 1 C2 
    2998 23 0.926159 19.9005 -16.0754 196 " " " " A 70 0 0 "LEU " " O  " " " 8 0 1 C2 
    2999 14 0.908001 21.249 -13.1898 196 " " " " A 2 0 0 "LEU " " CB " " " 6 0 1 C2 
    3000 14 1.48182 22.5885 -12.5614 196 " " " " A 2 0 0 "LEU " " CG " " " 6 0 1 C2 
    3001 14 2.10865 22.3865 -11.1473 196 " " " " A 2 0 0 "LEU " " CD1" " " 6 0 1 C2 
    3002 14 2.61494 23.1394 -13.458 196 " " " " A 2 0 0 "LEU " " CD2" " " 6 0 1 C2 
    3003 48 -1.52772 22.0412 -13.5099 196 " " " " A 21 0 0 "LEU " " H  " " " 1 0 1 C2 
    3004 48 0.834668 22.1486 -15.1575 196 " " " " A 21 0 0 "LEU " " HA " " " 1 0 1 C2 
    3005 48 1.80196 20.6534 -13.3746 196 " " " " A 21 0 0 "LEU " " HB3" " " 1 0 1 C2 
    3006 48 0.253704 20.7705 -12.4611 196 " " " " A 21 0 0 "LEU " " HB2" " " 1 0 1 C2 
    3007 48 0.807877 23.425 -12.3763 196 " " " " A 21 0 0 "LEU " " HG " " " 1 0 1 C2 
    3008 48 2.64216 23.2283 -10.7058 196 " " " " A 21 0 0 "LEU " HD11 " " 1 0 1 C2 
    3009 48 1.33827 22.1496 -10.4135 196 " " " " A 21 0 0 "LEU " HD12 " " 1 0 1 C2 
    3010 48 2.86436 21.6114 -11.2748 196 " " " " A 21 0 0 "LEU " HD13 " " 1 0 1 C2 
    3011 48 2.32134 23.7139 -14.3366 196 " " " " A 21 0 0 "LEU " HD21 " " 1 0 1 C2 
    3012 48 3.32939 23.8072 -12.9767 196 " " " " A 21 0 0 "LEU " HD22 " " 1 0 1 C2 
    3013 48 3.33152 22.3675 -13.7387 196 " " " " A 21 0 0 "LEU " HD23 " " 1 0 1 C2 
    3014 40 -1.28592 19.7749 -15.5158 197 " " " " A 43 0 0 "VAL " " N  " " " 7 0 1 C2 
    3015 14 -1.72534 18.7908 -16.5222 197 " " " " A 2 0 0 "VAL " " CA " " " 6 0 1 C2 
    3016 14 -2.21454 19.5759 -17.7762 197 " " " " A 2 0 0 "VAL " " C  " " " 6 0 1 C2 
    3017 23 -2.09578 19.0949 -18.8926 197 " " " " A 70 0 0 "VAL " " O  " " " 8 0 1 C2 
    3018 14 -2.75659 17.7958 -15.8637 197 " " " " A 2 0 0 "VAL " " CB " " " 6 0 1 C2 
    3019 14 -3.36141 16.8076 -16.9357 197 " " " " A 2 0 0 "VAL " " CG1" " " 6 0 1 C2 
    3020 14 -2.3003 17.0539 -14.6346 197 " " " " A 2 0 0 "VAL " " CG2" " " 6 0 1 C2 
    3021 48 -1.91639 20.2034 -14.8532 197 " " " " A 21 0 0 "VAL " " H  " " " 1 0 1 C2 
    3022 48 -0.850105 18.2004 -16.7932 197 " " " " A 21 0 0 "VAL " " HA " " " 1 0 1 C2 
    3023 48 -3.62285 18.3887 -15.5703 197 " " " " A 21 0 0 "VAL " " HB " " " 1 0 1 C2 
    3024 48 -4.1252 17.3942 -17.4463 197 " " " " A 21 0 0 "VAL " HG11 " " 1 0 1 C2 
    3025 48 -2.72665 16.5585 -17.786 197 " " " " A 21 0 0 "VAL " HG12 " " 1 0 1 C2 
    3026 48 -3.82871 15.8985 -16.5572 197 " " " " A 21 0 0 "VAL " HG13 " " 1 0 1 C2 
    3027 48 -1.29335 16.6506 -14.5272 197 " " " " A 21 0 0 "VAL " HG21 " " 1 0 1 C2 
    3028 48 -2.40718 17.6693 -13.7413 197 " " " " A 21 0 0 "VAL " HG22 " " 1 0 1 C2 
    3029 48 -2.7929 16.0976 -14.4589 197 " " " " A 21 0 0 "VAL " HG23 " " 1 0 1 C2 
    3030 40 -2.83595 20.7828 -17.6438 198 " " " " A 43 0 0 "ALA " " N  " " " 7 0 1 C2 
    3031 14 -3.43882 21.632 -18.7456 198 " " " " A 2 0 0 "ALA " " CA " " " 6 0 1 C2 
    3032 14 -2.35647 21.8534 -19.8231 198 " " " " A 2 0 0 "ALA " " C  " " " 6 0 1 C2 
    3033 23 -2.59501 21.5234 -21.0071 198 " " " " A 70 0 0 "ALA " " O  " " " 8 0 1 C2 
    3034 14 -3.8935 22.9807 -18.2227 198 " " " " A 2 0 0 "ALA " " CB " " " 6 0 1 C2 
    3035 48 -3.10559 21.1157 -16.7292 198 " " " " A 21 0 0 "ALA " " H  " " " 1 0 1 C2 
    3036 48 -4.2227 20.9745 -19.1214 198 " " " " A 21 0 0 "ALA " " HA " " " 1 0 1 C2 
    3037 48 -3.08197 23.5412 -17.7586 198 " " " " A 21 0 0 "ALA " " HB1" " " 1 0 1 C2 
    3038 48 -4.3738 23.5691 -19.0045 198 " " " " A 21 0 0 "ALA " " HB2" " " 1 0 1 C2 
    3039 48 -4.65627 22.9107 -17.4472 198 " " " " A 21 0 0 "ALA " " HB3" " " 1 0 1 C2 
    3040 40 -1.13314 22.2462 -19.4517 199 " " " " A 43 0 0 "VAL " " N  " " " 7 0 1 C2 
    3041 14 0.00259823 22.4497 -20.3176 199 " " " " A 2 0 0 "VAL " " CA " " " 6 0 1 C2 
    3042 14 0.442219 21.1378 -21.1123 199 " " " " A 2 0 0 "VAL " " C  " " " 6 0 1 C2 
    3043 23 1.18842 21.2752 -22.0973 199 " " " " A 70 0 0 "VAL " " O  " " " 8 0 1 C2 
    3044 14 1.20163 23.1147 -19.6233 199 " " " " A 2 0 0 "VAL " " CB " " " 6 0 1 C2 
    3045 14 0.903092 24.5297 -19.0922 199 " " " " A 2 0 0 "VAL " " CG1" " " 6 0 1 C2 
    3046 14 1.79167 22.3249 -18.4542 199 " " " " A 2 0 0 "VAL " " CG2" " " 6 0 1 C2 
    3047 48 -0.948024 22.2153 -18.4593 199 " " " " A 21 0 0 "VAL " " H  " " " 1 0 1 C2 
    3048 48 -0.40076 23.1274 -21.0699 199 " " " " A 21 0 0 "VAL " " HA " " " 1 0 1 C2 
    3049 48 1.98745 23.1875 -20.3751 199 " " " " A 21 0 0 "VAL " " HB " " " 1 0 1 C2 
    3050 48 0.413891 25.3365 -19.6378 199 " " " " A 21 0 0 "VAL " HG11 " " 1 0 1 C2 
    3051 48 0.315422 24.5846 -18.1758 199 " " " " A 21 0 0 "VAL " HG12 " " 1 0 1 C2 
    3052 48 1.87664 24.9385 -18.8217 199 " " " " A 21 0 0 "VAL " HG13 " " 1 0 1 C2 
    3053 48 2.49354 22.9329 -17.8834 199 " " " " A 21 0 0 "VAL " HG21 " " 1 0 1 C2 
    3054 48 1.07114 22.0277 -17.6922 199 " " " " A 21 0 0 "VAL " HG22 " " 1 0 1 C2 
    3055 48 2.29753 21.4588 -18.8809 199 " " " " A 21 0 0 "VAL " HG23 " " 1 0 1 C2 
    3056 40 0.0239071 19.9237 -20.7045 200 " " " " A 43 0 0 "VAL " " N  " " " 7 0 1 C2 
    3057 14 0.395379 18.6879 -21.3374 200 " " " " A 2 0 0 "VAL " " CA " " " 6 0 1 C2 
    3058 14 -0.689762 18.2859 -22.2784 200 " " " " A 2 0 0 "VAL " " C  " " " 6 0 1 C2 
    3059 23 -0.34695 17.6516 -23.3334 200 " " " " A 70 0 0 "VAL " " O  " " " 8 0 1 C2 
    3060 14 0.624421 17.6395 -20.2397 200 " " " " A 2 0 0 "VAL " " CB " " " 6 0 1 C2 
    3061 14 1.47485 16.4715 -20.7552 200 " " " " A 2 0 0 "VAL " " CG1" " " 6 0 1 C2 
    3062 14 1.31298 18.2278 -19.0182 200 " " " " A 2 0 0 "VAL " " CG2" " " 6 0 1 C2 
    3063 48 -0.670879 19.8714 -19.9733 200 " " " " A 21 0 0 "VAL " " H  " " " 1 0 1 C2 
    3064 48 1.33755 18.8779 -21.8515 200 " " " " A 21 0 0 "VAL " " HA " " " 1 0 1 C2 
    3065 48 -0.341945 17.2536 -19.9152 200 " " " " A 21 0 0 "VAL " " HB " " " 1 0 1 C2 
    3066 48 2.42745 16.9186 -21.0395 200 " " " " A 21 0 0 "VAL " HG11 " " 1 0 1 C2 
    3067 48 1.61479 15.7678 -19.9347 200 " " " " A 21 0 0 "VAL " HG12 " " 1 0 1 C2 
    3068 48 1.01152 16.0096 -21.6271 200 " " " " A 21 0 0 "VAL " HG13 " " 1 0 1 C2 
    3069 48 0.604248 18.8948 -18.5274 200 " " " " A 21 0 0 "VAL " HG21 " " 1 0 1 C2 
    3070 48 1.64902 17.5152 -18.265 200 " " " " A 21 0 0 "VAL " HG22 " " 1 0 1 C2 
    3071 48 2.20419 18.7884 -19.3004 200 " " " " A 21 0 0 "VAL " HG23 " " 1 0 1 C2 
    3072 40 -1.91282 18.6883 -22.038 201 " " " " A 43 0 0 "LEU " " N  " " " 7 0 1 C2 
    3073 14 -3.05453 18.6703 -22.9254 201 " " " " A 2 0 0 "LEU " " CA " " " 6 0 1 C2 
    3074 14 -3.12949 19.7111 -23.984 201 " " " " A 2 0 0 "LEU " " C  " " " 6 0 1 C2 
    3075 23 -3.63309 19.4313 -25.0443 201 " " " " A 70 0 0 "LEU " " O  " " " 8 0 1 C2 
    3076 14 -4.35752 18.7498 -22.1306 201 " " " " A 2 0 0 "LEU " " CB " " " 6 0 1 C2 
    3077 14 -4.74357 17.5442 -21.1764 201 " " " " A 2 0 0 "LEU " " CG " " " 6 0 1 C2 
    3078 14 -5.97509 17.7727 -20.2751 201 " " " " A 2 0 0 "LEU " " CD1" " " 6 0 1 C2 
    3079 14 -5.10556 16.3497 -22.0187 201 " " " " A 2 0 0 "LEU " " CD2" " " 6 0 1 C2 
    3080 48 -2.11661 18.9685 -21.0893 201 " " " " A 21 0 0 "LEU " " H  " " " 1 0 1 C2 
    3081 48 -2.99869 17.6743 -23.3646 201 " " " " A 21 0 0 "LEU " " HA " " " 1 0 1 C2 
    3082 48 -5.18199 18.8584 -22.8352 201 " " " " A 21 0 0 "LEU " " HB3" " " 1 0 1 C2 
    3083 48 -4.47857 19.6719 -21.562 201 " " " " A 21 0 0 "LEU " " HB2" " " 1 0 1 C2 
    3084 48 -3.91114 17.3846 -20.4911 201 " " " " A 21 0 0 "LEU " " HG " " " 1 0 1 C2 
    3085 48 -6.14428 16.8853 -19.6651 201 " " " " A 21 0 0 "LEU " HD11 " " 1 0 1 C2 
    3086 48 -5.96708 18.6561 -19.6366 201 " " " " A 21 0 0 "LEU " HD12 " " 1 0 1 C2 
    3087 48 -6.8033 17.9684 -20.9562 201 " " " " A 21 0 0 "LEU " HD13 " " 1 0 1 C2 
    3088 48 -6.0188 16.3759 -22.6132 201 " " " " A 21 0 0 "LEU " HD21 " " 1 0 1 C2 
    3089 48 -4.30824 16.0972 -22.7178 201 " " " " A 21 0 0 "LEU " HD22 " " 1 0 1 C2 
    3090 48 -5.24643 15.5087 -21.3398 201 " " " " A 21 0 0 "LEU " HD23 " " 1 0 1 C2 
    3091 40 -2.60223 20.8698 -23.7385 202 " " " " A 43 0 0 "PHE " " N  " " " 7 0 1 C2 
    3092 14 -2.42458 21.9147 -24.7435 202 " " " " A 2 0 0 "PHE " " CA " " " 6 0 1 C2 
    3093 14 -1.25671 21.5238 -25.6877 202 " " " " A 2 0 0 "PHE " " C  " " " 6 0 1 C2 
    3094 23 -1.27037 21.9153 -26.8207 202 " " " " A 70 0 0 "PHE " " O  " " " 8 0 1 C2 
    3095 14 -2.07591 23.2704 -24.1838 202 " " " " A 2 0 0 "PHE " " CB " " " 6 0 1 C2 
    3096 14 -3.23233 24.0257 -23.6036 202 " " " " A 2 0 0 "PHE " " CG " " " 6 0 1 C2 
    3097 14 -3.24017 24.5805 -22.3605 202 " " " " A 2 0 0 "PHE " " CD1" " " 6 0 1 C2 
    3098 14 -4.42427 24.2549 -24.412 202 " " " " A 2 0 0 "PHE " " CD2" " " 6 0 1 C2 
    3099 14 -4.3114 25.4423 -21.9563 202 " " " " A 2 0 0 "PHE " " CE1" " " 6 0 1 C2 
    3100 14 -5.43688 25.1103 -24.0275 202 " " " " A 2 0 0 "PHE " " CE2" " " 6 0 1 C2 
    3101 14 -5.41061 25.7506 -22.7681 202 " " " " A 2 0 0 "PHE " " CZ " " " 6 0 1 C2 
    3102 48 -2.23405 21.1235 -22.8328 202 " " " " A 21 0 0 "PHE " " H  " " " 1 0 1 C2 
    3103 48 -3.31647 21.9469 -25.3693 202 " " " " A 21 0 0 "PHE " " HA " " " 1 0 1 C2 
    3104 48 -1.91 23.9349 -25.0318 202 " " " " A 21 0 0 "PHE " " HB3" " " 1 0 1 C2 
    3105 48 -1.19844 23.2467 -23.5376 202 " " " " A 21 0 0 "PHE " " HB2" " " 1 0 1 C2 
    3106 48 -2.40831 24.3575 -21.7088 202 " " " " A 21 0 0 "PHE " " HD1" " " 1 0 1 C2 
    3107 48 -4.45738 23.7859 -25.3843 202 " " " " A 21 0 0 "PHE " " HD2" " " 1 0 1 C2 
    3108 48 -4.41129 25.9813 -21.0258 202 " " " " A 21 0 0 "PHE " " HE1" " " 1 0 1 C2 
    3109 48 -6.23671 25.3189 -24.7226 202 " " " " A 21 0 0 "PHE " " HE2" " " 1 0 1 C2 
    3110 48 -6.24997 26.24 -22.2966 202 " " " " A 21 0 0 "PHE " " HZ " " " 1 0 1 C2 
    3111 40 -0.330364 20.6062 -25.3555 203 " " " " A 43 0 0 "PHE " " N  " " " 7 0 1 C2 
    3112 14 0.700154 19.9637 -26.1907 203 " " " " A 2 0 0 "PHE " " CA " " " 6 0 1 C2 
    3113 14 0.115868 18.9958 -27.2848 203 " " " " A 2 0 0 "PHE " " C  " " " 6 0 1 C2 
    3114 23 0.660222 18.904 -28.3985 203 " " " " A 70 0 0 "PHE " " O  " " " 8 0 1 C2 
    3115 14 1.79719 19.27 -25.3441 203 " " " " A 2 0 0 "PHE " " CB " " " 6 0 1 C2 
    3116 14 2.74932 18.4147 -26.0942 203 " " " " A 2 0 0 "PHE " " CG " " " 6 0 1 C2 
    3117 14 2.6526 17.046 -26.0014 203 " " " " A 2 0 0 "PHE " " CD1" " " 6 0 1 C2 
    3118 14 3.66359 19.0952 -26.9116 203 " " " " A 2 0 0 "PHE " " CD2" " " 6 0 1 C2 
    3119 14 3.56627 16.3093 -26.7803 203 " " " " A 2 0 0 "PHE " " CE1" " " 6 0 1 C2 
    3120 14 4.65591 18.3295 -27.582 203 " " " " A 2 0 0 "PHE " " CE2" " " 6 0 1 C2 
    3121 14 4.51301 16.9257 -27.4975 203 " " " " A 2 0 0 "PHE " " CZ " " " 6 0 1 C2 
    3122 48 -0.379901 20.289 -24.3979 203 " " " " A 21 0 0 "PHE " " H  " " " 1 0 1 C2 
    3123 48 1.16739 20.7401 -26.7965 203 " " " " A 21 0 0 "PHE " " HA " " " 1 0 1 C2 
    3124 48 1.33107 18.5815 -24.6393 203 " " " " A 21 0 0 "PHE " " HB3" " " 1 0 1 C2 
    3125 48 2.39499 19.9937 -24.7901 203 " " " " A 21 0 0 "PHE " " HB2" " " 1 0 1 C2 
    3126 48 1.94916 16.6169 -25.3033 203 " " " " A 21 0 0 "PHE " " HD1" " " 1 0 1 C2 
    3127 48 3.7064 20.1645 -27.0572 203 " " " " A 21 0 0 "PHE " " HD2" " " 1 0 1 C2 
    3128 48 3.57803 15.2386 -26.6388 203 " " " " A 21 0 0 "PHE " " HE1" " " 1 0 1 C2 
    3129 48 5.46843 18.735 -28.1666 203 " " " " A 21 0 0 "PHE " " HE2" " " 1 0 1 C2 
    3130 48 5.20913 16.2865 -28.0203 203 " " " " A 21 0 0 "PHE " " HZ " " " 1 0 1 C2 
    3131 40 -1.04528 18.4142 -26.9804 204 " " " " A 43 0 0 "VAL " " N  " " " 7 0 1 C2 
    3132 14 -1.75697 17.6266 -27.9769 204 " " " " A 2 0 0 "VAL " " CA " " " 6 0 1 C2 
    3133 14 -2.82683 18.5554 -28.5028 204 " " " " A 2 0 0 "VAL " " C  " " " 6 0 1 C2 
    3134 23 -2.86541 18.9466 -29.6602 204 " " " " A 70 0 0 "VAL " " O  " " " 8 0 1 C2 
    3135 14 -2.40471 16.3923 -27.322 204 " " " " A 2 0 0 "VAL " " CB " " " 6 0 1 C2 
    3136 14 -3.06515 15.4598 -28.3713 204 " " " " A 2 0 0 "VAL " " CG1" " " 6 0 1 C2 
    3137 14 -1.32158 15.4518 -26.5473 204 " " " " A 2 0 0 "VAL " " CG2" " " 6 0 1 C2 
    3138 48 -1.40954 18.8012 -26.1216 204 " " " " A 21 0 0 "VAL " " H  " " " 1 0 1 C2 
    3139 48 -1.1074 17.1812 -28.7304 204 " " " " A 21 0 0 "VAL " " HA " " " 1 0 1 C2 
    3140 48 -3.21597 16.7004 -26.6625 204 " " " " A 21 0 0 "VAL " " HB " " " 1 0 1 C2 
    3141 48 -2.40319 15.1741 -29.1888 204 " " " " A 21 0 0 "VAL " HG11 " " 1 0 1 C2 
    3142 48 -3.32344 14.497 -27.9304 204 " " " " A 21 0 0 "VAL " HG12 " " 1 0 1 C2 
    3143 48 -3.88132 15.9762 -28.8766 204 " " " " A 21 0 0 "VAL " HG13 " " 1 0 1 C2 
    3144 48 -0.941932 15.8799 -25.6196 204 " " " " A 21 0 0 "VAL " HG21 " " 1 0 1 C2 
    3145 48 -1.59934 14.5313 -26.0339 204 " " " " A 21 0 0 "VAL " HG22 " " 1 0 1 C2 
    3146 48 -0.461254 15.2419 -27.1828 204 " " " " A 21 0 0 "VAL " HG23 " " 1 0 1 C2 
    3147 40 -3.74606 19.0503 -27.6627 205 " " " " A 43 0 0 "PHE " " N  " " " 7 0 1 C2 
    3148 14 -4.93436 19.743 -28.0723 205 " " " " A 2 0 0 "PHE " " CA " " " 6 0 1 C2 
    3149 14 -4.84055 21.2262 -27.9956 205 " " " " A 2 0 0 "PHE " " C  " " " 6 0 1 C2 
    3150 23 -5.05492 21.8526 -26.9741 205 " " " " A 70 0 0 "PHE " " O  " " " 8 0 1 C2 
    3151 14 -6.17132 19.2411 -27.2161 205 " " " " A 2 0 0 "PHE " " CB " " " 6 0 1 C2 
    3152 14 -6.62976 17.8861 -27.4646 205 " " " " A 2 0 0 "PHE " " CG " " " 6 0 1 C2 
    3153 14 -7.09767 17.025 -26.4574 205 " " " " A 2 0 0 "PHE " " CD1" " " 6 0 1 C2 
    3154 14 -6.68026 17.4622 -28.8621 205 " " " " A 2 0 0 "PHE " " CD2" " " 6 0 1 C2 
    3155 14 -7.56908 15.7592 -26.7896 205 " " " " A 2 0 0 "PHE " " CE1" " " 6 0 1 C2 
    3156 14 -7.22055 16.1685 -29.1848 205 " " " " A 2 0 0 "PHE " " CE2" " " 6 0 1 C2 
    3157 14 -7.72921 15.347 -28.1617 205 " " " " A 2 0 0 "PHE " " CZ " " " 6 0 1 C2 
    3158 48 -3.56188 19.008 -26.6705 205 " " " " A 21 0 0 "PHE " " H  " " " 1 0 1 C2 
    3159 48 -5.19686 19.5452 -29.1116 205 " " " " A 21 0 0 "PHE " " HA " " " 1 0 1 C2 
    3160 48 -6.98967 19.9611 -27.2241 205 " " " " A 21 0 0 "PHE " " HB3" " " 1 0 1 C2 
    3161 48 -5.79483 19.3459 -26.1986 205 " " " " A 21 0 0 "PHE " " HB2" " " 1 0 1 C2 
    3162 48 -7.2347 17.4369 -25.4684 205 " " " " A 21 0 0 "PHE " " HD1" " " 1 0 1 C2 
    3163 48 -6.4289 18.0972 -29.6987 205 " " " " A 21 0 0 "PHE " " HD2" " " 1 0 1 C2 
    3164 48 -8.03811 15.1745 -26.0121 205 " " " " A 21 0 0 "PHE " " HE1" " " 1 0 1 C2 
    3165 48 -7.25974 15.8165 -30.2051 205 " " " " A 21 0 0 "PHE " " HE2" " " 1 0 1 C2 
    3166 48 -8.24931 14.4573 -28.4848 205 " " " " A 21 0 0 "PHE " " HZ " " " 1 0 1 C2 
    3167 40 -4.49137 21.8531 -29.171 206 " " " " A 43 0 0 "GLY " " N  " " " 7 0 1 C2 
    3168 14 -4.4071 23.2898 -29.4144 206 " " " " A 2 0 0 "GLY " " CA " " " 6 0 1 C2 
    3169 14 -5.74151 24.069 -29.3023 206 " " " " A 2 0 0 "GLY " " C  " " " 6 0 1 C2 
    3170 23 -5.78757 25.2103 -29.7333 206 " " " " A 70 0 0 "GLY " " O  " " " 8 0 1 C2 
    3171 48 -4.46942 21.3141 -30.0249 206 " " " " A 21 0 0 "GLY " " H  " " " 1 0 1 C2 
    3172 48 -4.03076 23.573 -30.3973 206 " " " " A 21 0 0 "GLY " " HA3" " " 1 0 1 C2 
    3173 48 -3.59889 23.7257 -28.8271 206 " " " " A 21 0 0 "GLY " " HA2" " " 1 0 1 C2 
    3174 40 -6.7806 23.3696 -28.8417 207 " " " " A 43 0 0 "THR " " N  " " " 7 0 1 C2 
    3175 14 -8.14763 23.785 -28.9952 207 " " " " A 2 0 0 "THR " " CA " " " 6 0 1 C2 
    3176 14 -8.9389 23.4633 -27.6621 207 " " " " A 2 0 0 "THR " " C  " " " 6 0 1 C2 
    3177 23 -8.72319 22.3539 -27.1614 207 " " " " A 70 0 0 "THR " " O  " " " 8 0 1 C2 
    3178 14 -8.7752 23.2703 -30.344 207 " " " " A 2 0 0 "THR " " CB " " " 6 0 1 C2 
    3179 23 -8.87622 21.891 -30.3821 207 " " " " A 70 0 0 "THR " " OG1" " " 8 0 1 C2 
    3180 14 -8.01425 23.6202 -31.615 207 " " " " A 2 0 0 "THR " " CG2" " " 6 0 1 C2 
    3181 48 -6.7538 22.3614 -28.7875 207 " " " " A 21 0 0 "THR " " H  " " " 1 0 1 C2 
    3182 48 -8.15917 24.8744 -28.9617 207 " " " " A 21 0 0 "THR " " HA " " " 1 0 1 C2 
    3183 48 -9.74469 23.7539 -30.4637 207 " " " " A 21 0 0 "THR " " HB " " " 1 0 1 C2 
    3184 48 -9.66064 21.6679 -29.9047 207 " " " " A 21 0 0 "THR " " HG1" " " 1 0 1 C2 
    3185 48 -7.15215 22.9729 -31.7761 207 " " " " A 21 0 0 "THR " HG21 " " 1 0 1 C2 
    3186 48 -8.62029 23.4889 -32.5114 207 " " " " A 21 0 0 "THR " HG22 " " 1 0 1 C2 
    3187 48 -7.66359 24.6407 -31.769 207 " " " " A 21 0 0 "THR " HG23 " " 1 0 1 C2 
    3188 40 -9.69643 24.4645 -27.1412 208 " " " " A 43 0 0 "VAL " " N  " " " 7 0 1 C2 
    3189 14 -10.274 24.3919 -25.8197 208 " " " " A 2 0 0 "VAL " " CA " " " 6 0 1 C2 
    3190 14 -11.2732 23.1818 -25.5831 208 " " " " A 2 0 0 "VAL " " C  " " " 6 0 1 C2 
    3191 23 -11.1526 22.5218 -24.6203 208 " " " " A 70 0 0 "VAL " " O  " " " 8 0 1 C2 
    3192 14 -10.9141 25.773 -25.5693 208 " " " " A 2 0 0 "VAL " " CB " " " 6 0 1 C2 
    3193 14 -11.6296 25.788 -24.2125 208 " " " " A 2 0 0 "VAL " " CG1" " " 6 0 1 C2 
    3194 14 -9.89482 26.9102 -25.722 208 " " " " A 2 0 0 "VAL " " CG2" " " 6 0 1 C2 
    3195 48 -10.1286 25.155 -27.7382 208 " " " " A 21 0 0 "VAL " " H  " " " 1 0 1 C2 
    3196 48 -9.48749 24.1066 -25.121 208 " " " " A 21 0 0 "VAL " " HA " " " 1 0 1 C2 
    3197 48 -11.7042 25.9048 -26.3086 208 " " " " A 21 0 0 "VAL " " HB " " " 1 0 1 C2 
    3198 48 -10.8963 25.476 -23.4689 208 " " " " A 21 0 0 "VAL " HG11 " " 1 0 1 C2 
    3199 48 -11.942 26.7816 -23.891 208 " " " " A 21 0 0 "VAL " HG12 " " 1 0 1 C2 
    3200 48 -12.5098 25.1897 -23.977 208 " " " " A 21 0 0 "VAL " HG13 " " 1 0 1 C2 
    3201 48 -10.3141 27.7427 -25.1569 208 " " " " A 21 0 0 "VAL " HG21 " " 1 0 1 C2 
    3202 48 -9.13264 26.6779 -24.9782 208 " " " " A 21 0 0 "VAL " HG22 " " 1 0 1 C2 
    3203 48 -9.50241 27.1075 -26.7196 208 " " " " A 21 0 0 "VAL " HG23 " " 1 0 1 C2 
    3204 40 -12.1732 22.8352 -26.541 209 " " " " A 43 0 0 "ILE " " N  " " " 7 0 1 C2 
    3205 14 -13.1793 21.7736 -26.3798 209 " " " " A 2 0 0 "ILE " " CA " " " 6 0 1 C2 
    3206 14 -12.5262 20.4226 -26.0697 209 " " " " A 2 0 0 "ILE " " C  " " " 6 0 1 C2 
    3207 23 -12.9004 19.7503 -25.0787 209 " " " " A 70 0 0 "ILE " " O  " " " 8 0 1 C2 
    3208 14 -14.1527 21.6337 -27.5575 209 " " " " A 2 0 0 "ILE " " CB " " " 6 0 1 C2 
    3209 14 -14.9604 22.9571 -27.6823 209 " " " " A 2 0 0 "ILE " " CG1" " " 6 0 1 C2 
    3210 14 -15.0901 20.3723 -27.4711 209 " " " " A 2 0 0 "ILE " " CG2" " " 6 0 1 C2 
    3211 14 -15.9528 22.9112 -28.8707 209 " " " " A 2 0 0 "ILE " " CD1" " " 6 0 1 C2 
    3212 48 -12.1173 23.3726 -27.3944 209 " " " " A 21 0 0 "ILE " " H  " " " 1 0 1 C2 
    3213 48 -13.7829 22.0792 -25.5252 209 " " " " A 21 0 0 "ILE " " HA " " " 1 0 1 C2 
    3214 48 -13.5611 21.4786 -28.4598 209 " " " " A 21 0 0 "ILE " " HB " " " 1 0 1 C2 
    3215 48 -14.2662 23.7576 -27.9381 209 " " " " A 21 0 0 "ILE " HG13 " " 1 0 1 C2 
    3216 48 -15.458 23.0968 -26.7227 209 " " " " A 21 0 0 "ILE " HG12 " " 1 0 1 C2 
    3217 48 -15.6613 20.2264 -28.388 209 " " " " A 21 0 0 "ILE " HG21 " " 1 0 1 C2 
    3218 48 -14.5841 19.4128 -27.3647 209 " " " " A 21 0 0 "ILE " HG22 " " 1 0 1 C2 
    3219 48 -15.7684 20.3481 -26.6183 209 " " " " A 21 0 0 "ILE " HG23 " " 1 0 1 C2 
    3220 48 -16.2336 23.9298 -29.1388 209 " " " " A 21 0 0 "ILE " HD11 " " 1 0 1 C2 
    3221 48 -15.7861 22.3483 -29.789 209 " " " " A 21 0 0 "ILE " HD12 " " 1 0 1 C2 
    3222 48 -16.8518 22.3588 -28.5974 209 " " " " A 21 0 0 "ILE " HD13 " " 1 0 1 C2 
    3223 40 -11.6224 19.9546 -26.9295 210 " " " " A 43 0 0 "ALA " " N  " " " 7 0 1 C2 
    3224 14 -10.8076 18.7852 -26.975 210 " " " " A 2 0 0 "ALA " " CA " " " 6 0 1 C2 
    3225 14 -9.94807 18.6685 -25.7078 210 " " " " A 2 0 0 "ALA " " C  " " " 6 0 1 C2 
    3226 23 -9.6888 17.5306 -25.2923 210 " " " " A 70 0 0 "ALA " " O  " " " 8 0 1 C2 
    3227 14 -9.82689 18.958 -28.1756 210 " " " " A 2 0 0 "ALA " " CB " " " 6 0 1 C2 
    3228 48 -11.4229 20.4989 -27.7565 210 " " " " A 21 0 0 "ALA " " H  " " " 1 0 1 C2 
    3229 48 -11.5069 17.9551 -27.075 210 " " " " A 21 0 0 "ALA " " HA " " " 1 0 1 C2 
    3230 48 -10.314 18.9126 -29.1497 210 " " " " A 21 0 0 "ALA " " HB1" " " 1 0 1 C2 
    3231 48 -9.20621 19.85 -28.0909 210 " " " " A 21 0 0 "ALA " " HB2" " " 1 0 1 C2 
    3232 48 -9.17551 18.0936 -28.3042 210 " " " " A 21 0 0 "ALA " " HB3" " " 1 0 1 C2 
    3233 40 -9.51725 19.7252 -24.9989 211 " " " " A 43 0 0 "ALA " " N  " " " 7 0 1 C2 
    3234 14 -8.84056 19.7649 -23.7585 211 " " " " A 2 0 0 "ALA " " CA " " " 6 0 1 C2 
    3235 14 -9.84444 19.6201 -22.5513 211 " " " " A 2 0 0 "ALA " " C  " " " 6 0 1 C2 
    3236 23 -9.46378 19.0253 -21.5425 211 " " " " A 70 0 0 "ALA " " O  " " " 8 0 1 C2 
    3237 14 -8.02012 21.0658 -23.6855 211 " " " " A 2 0 0 "ALA " " CB " " " 6 0 1 C2 
    3238 48 -9.50784 20.6416 -25.4235 211 " " " " A 21 0 0 "ALA " " H  " " " 1 0 1 C2 
    3239 48 -8.08373 18.9882 -23.6487 211 " " " " A 21 0 0 "ALA " " HA " " " 1 0 1 C2 
    3240 48 -7.28915 20.9965 -22.8799 211 " " " " A 21 0 0 "ALA " " HB1" " " 1 0 1 C2 
    3241 48 -7.5782 21.3134 -24.6506 211 " " " " A 21 0 0 "ALA " " HB2" " " 1 0 1 C2 
    3242 48 -8.67725 21.8853 -23.3943 211 " " " " A 21 0 0 "ALA " " HB3" " " 1 0 1 C2 
    3243 40 -11.0663 20.1254 -22.6119 212 " " " " A 43 0 0 "ALA " " N  " " " 7 0 1 C2 
    3244 14 -12.0752 20.1335 -21.5422 212 " " " " A 2 0 0 "ALA " " CA " " " 6 0 1 C2 
    3245 14 -12.8131 18.8154 -21.5594 212 " " " " A 2 0 0 "ALA " " C  " " " 6 0 1 C2 
    3246 23 -13.0983 18.2466 -20.5239 212 " " " " A 70 0 0 "ALA " " O  " " " 8 0 1 C2 
    3247 14 -12.9605 21.4291 -21.5913 212 " " " " A 2 0 0 "ALA " " CB " " " 6 0 1 C2 
    3248 48 -11.3931 20.5473 -23.4694 212 " " " " A 21 0 0 "ALA " " H  " " " 1 0 1 C2 
    3249 48 -11.5272 20.2106 -20.6031 212 " " " " A 21 0 0 "ALA " " HA " " " 1 0 1 C2 
    3250 48 -13.4441 21.5546 -22.5601 212 " " " " A 21 0 0 "ALA " " HB1" " " 1 0 1 C2 
    3251 48 -13.6923 21.4159 -20.7836 212 " " " " A 21 0 0 "ALA " " HB2" " " 1 0 1 C2 
    3252 48 -12.345 22.3287 -21.5894 212 " " " " A 21 0 0 "ALA " " HB3" " " 1 0 1 C2 
    3253 40 -13.0875 18.2522 -22.7288 213 " " " " A 43 0 0 "LEU " " N  " " " 7 0 1 C2 
    3254 14 -13.5908 16.9066 -23.0304 213 " " " " A 2 0 0 "LEU " " CA " " " 6 0 1 C2 
    3255 14 -13.066 15.7541 -22.1823 213 " " " " A 2 0 0 "LEU " " C  " " " 6 0 1 C2 
    3256 23 -13.8936 15.1918 -21.4661 213 " " " " A 70 0 0 "LEU " " O  " " " 8 0 1 C2 
    3257 14 -13.7317 16.6805 -24.5626 213 " " " " A 2 0 0 "LEU " " CB " " " 6 0 1 C2 
    3258 14 -14.5224 15.4526 -25.0016 213 " " " " A 2 0 0 "LEU " " CG " " " 6 0 1 C2 
    3259 14 -15.9742 15.3139 -24.4615 213 " " " " A 2 0 0 "LEU " " CD1" " " 6 0 1 C2 
    3260 14 -14.4829 15.3082 -26.4914 213 " " " " A 2 0 0 "LEU " " CD2" " " 6 0 1 C2 
    3261 48 -12.8344 18.8853 -23.474 213 " " " " A 21 0 0 "LEU " " H  " " " 1 0 1 C2 
    3262 48 -14.6297 16.9996 -22.7141 213 " " " " A 21 0 0 "LEU " " HA " " " 1 0 1 C2 
    3263 48 -12.8331 16.8014 -25.1676 213 " " " " A 21 0 0 "LEU " " HB3" " " 1 0 1 C2 
    3264 48 -14.2949 17.5566 -24.8839 213 " " " " A 21 0 0 "LEU " " HB2" " " 1 0 1 C2 
    3265 48 -13.8919 14.6418 -24.6369 213 " " " " A 21 0 0 "LEU " " HG " " " 1 0 1 C2 
    3266 48 -16.5087 16.2475 -24.6373 213 " " " " A 21 0 0 "LEU " HD11 " " 1 0 1 C2 
    3267 48 -16.5089 14.4382 -24.8294 213 " " " " A 21 0 0 "LEU " HD12 " " 1 0 1 C2 
    3268 48 -16.0765 15.2011 -23.3822 213 " " " " A 21 0 0 "LEU " HD13 " " 1 0 1 C2 
    3269 48 -13.4518 15.2139 -26.8322 213 " " " " A 21 0 0 "LEU " HD21 " " 1 0 1 C2 
    3270 48 -15.1432 14.4827 -26.7569 213 " " " " A 21 0 0 "LEU " HD22 " " 1 0 1 C2 
    3271 48 -14.8561 16.2333 -26.9307 213 " " " " A 21 0 0 "LEU " HD23 " " 1 0 1 C2 
    3272 40 -11.8162 15.333 -22.0968 214 " " " " A 43 0 0 "PRO " " N  " " " 7 0 1 C2 
    3273 14 -11.2988 14.2972 -21.2368 214 " " " " A 2 0 0 "PRO " " CA " " " 6 0 1 C2 
    3274 14 -11.3883 14.6568 -19.6987 214 " " " " A 2 0 0 "PRO " " C  " " " 6 0 1 C2 
    3275 23 -11.7086 13.771 -18.8616 214 " " " " A 70 0 0 "PRO " " O  " " " 8 0 1 C2 
    3276 14 -9.89568 14.0325 -21.6886 214 " " " " A 2 0 0 "PRO " " CB " " " 6 0 1 C2 
    3277 14 -9.40071 15.2818 -22.3807 214 " " " " A 2 0 0 "PRO " " CG " " " 6 0 1 C2 
    3278 14 -10.8196 15.8602 -22.9791 214 " " " " A 2 0 0 "PRO " " CD " " " 6 0 1 C2 
    3279 48 -11.9192 13.4078 -21.3466 214 " " " " A 21 0 0 "PRO " " HA " " " 1 0 1 C2 
    3280 48 -9.76657 13.2743 -22.461 214 " " " " A 21 0 0 "PRO " " HB3" " " 1 0 1 C2 
    3281 48 -9.31327 13.7809 -20.8023 214 " " " " A 21 0 0 "PRO " " HB2" " " 1 0 1 C2 
    3282 48 -8.74606 15.1282 -23.2386 214 " " " " A 21 0 0 "PRO " " HG3" " " 1 0 1 C2 
    3283 48 -8.92344 16.0087 -21.7235 214 " " " " A 21 0 0 "PRO " " HG2" " " 1 0 1 C2 
    3284 48 -10.799 16.9451 -22.8754 214 " " " " A 21 0 0 "PRO " " HD2" " " 1 0 1 C2 
    3285 48 -10.9289 15.5429 -24.0162 214 " " " " A 21 0 0 "PRO " " HD3" " " 1 0 1 C2 
    3286 40 -11.0369 15.8862 -19.3325 215 " " " " A 43 0 0 "ALA " " N  " " " 7 0 1 C2 
    3287 14 -10.8605 16.2954 -17.894 215 " " " " A 2 0 0 "ALA " " CA " " " 6 0 1 C2 
    3288 14 -12.0936 16.2465 -17.0033 215 " " " " A 2 0 0 "ALA " " C  " " " 6 0 1 C2 
    3289 23 -12.0891 16.2143 -15.7665 215 " " " " A 70 0 0 "ALA " " O  " " " 8 0 1 C2 
    3290 14 -10.102 17.591 -17.8624 215 " " " " A 2 0 0 "ALA " " CB " " " 6 0 1 C2 
    3291 48 -10.7074 16.5759 -19.9926 215 " " " " A 21 0 0 "ALA " " H  " " " 1 0 1 C2 
    3292 48 -10.2444 15.5067 -17.4621 215 " " " " A 21 0 0 "ALA " " HA " " " 1 0 1 C2 
    3293 48 -9.07192 17.5357 -18.2145 215 " " " " A 21 0 0 "ALA " " HB1" " " 1 0 1 C2 
    3294 48 -10.428 18.3909 -18.5273 215 " " " " A 21 0 0 "ALA " " HB2" " " 1 0 1 C2 
    3295 48 -10.1363 18.0144 -16.8586 215 " " " " A 21 0 0 "ALA " " HB3" " " 1 0 1 C2 
    3296 40 -13.288 16.0552 -17.5635 216 " " " " A 43 0 0 "ILE " " N  " " " 7 0 1 C2 
    3297 14 -14.5264 15.825 -16.8454 216 " " " " A 2 0 0 "ILE " " CA " " " 6 0 1 C2 
    3298 14 -14.5655 14.4042 -16.2735 216 " " " " A 2 0 0 "ILE " " C  " " " 6 0 1 C2 
    3299 23 -14.6314 14.2755 -15.0535 216 " " " " A 70 0 0 "ILE " " O  " " " 8 0 1 C2 
    3300 14 -15.6896 16.1662 -17.8756 216 " " " " A 2 0 0 "ILE " " CB " " " 6 0 1 C2 
    3301 14 -15.5474 17.5569 -18.4503 216 " " " " A 2 0 0 "ILE " " CG1" " " 6 0 1 C2 
    3302 14 -17.0428 15.858 -17.1838 216 " " " " A 2 0 0 "ILE " " CG2" " " 6 0 1 C2 
    3303 14 -16.2633 17.7702 -19.7264 216 " " " " A 2 0 0 "ILE " " CD1" " " 6 0 1 C2 
    3304 48 -13.42 15.9971 -18.5631 216 " " " " A 21 0 0 "ILE " " H  " " " 1 0 1 C2 
    3305 48 -14.5429 16.4887 -15.981 216 " " " " A 21 0 0 "ILE " " HA " " " 1 0 1 C2 
    3306 48 -15.6682 15.4561 -18.7023 216 " " " " A 21 0 0 "ILE " " HB " " " 1 0 1 C2 
    3307 48 -14.4984 17.7978 -18.6229 216 " " " " A 21 0 0 "ILE " HG13 " " 1 0 1 C2 
    3308 48 -15.8193 18.2708 -17.6728 216 " " " " A 21 0 0 "ILE " HG12 " " 1 0 1 C2 
    3309 48 -17.8989 16.1634 -17.7854 216 " " " " A 21 0 0 "ILE " HG21 " " 1 0 1 C2 
    3310 48 -17.1202 14.7798 -17.0438 216 " " " " A 21 0 0 "ILE " HG22 " " 1 0 1 C2 
    3311 48 -17.1689 16.3356 -16.2122 216 " " " " A 21 0 0 "ILE " HG23 " " 1 0 1 C2 
    3312 48 -16.3103 18.7672 -20.1646 216 " " " " A 21 0 0 "ILE " HD11 " " 1 0 1 C2 
    3313 48 -15.7302 17.1802 -20.4719 216 " " " " A 21 0 0 "ILE " HD12 " " 1 0 1 C2 
    3314 48 -17.2192 17.2856 -19.9251 216 " " " " A 21 0 0 "ILE " HD13 " " 1 0 1 C2 
    3315 40 -14.2332 13.4447 -17.1228 217 " " " " A 43 0 0 "ILE " " N  " " " 7 0 1 C2 
    3316 14 -13.8827 12.0229 -16.8531 217 " " " " A 2 0 0 "ILE " " CA " " " 6 0 1 C2 
    3317 14 -12.7501 11.9819 -15.7832 217 " " " " A 2 0 0 "ILE " " C  " " " 6 0 1 C2 
    3318 23 -12.8774 11.1166 -14.8705 217 " " " " A 70 0 0 "ILE " " O  " " " 8 0 1 C2 
    3319 14 -13.5591 11.2026 -18.1952 217 " " " " A 2 0 0 "ILE " " CB " " " 6 0 1 C2 
    3320 14 -14.765 11.1568 -19.1826 217 " " " " A 2 0 0 "ILE " " CG1" " " 6 0 1 C2 
    3321 14 -13.0454 9.76608 -17.8704 217 " " " " A 2 0 0 "ILE " " CG2" " " 6 0 1 C2 
    3322 14 -15.077 12.4158 -19.9711 217 " " " " A 2 0 0 "ILE " " CD1" " " 6 0 1 C2 
    3323 48 -14.0883 13.7106 -18.0863 217 " " " " A 21 0 0 "ILE " " H  " " " 1 0 1 C2 
    3324 48 -14.7667 11.5889 -16.3858 217 " " " " A 21 0 0 "ILE " " HA " " " 1 0 1 C2 
    3325 48 -12.7053 11.6723 -18.6836 217 " " " " A 21 0 0 "ILE " " HB " " " 1 0 1 C2 
    3326 48 -15.6274 10.9707 -18.5426 217 " " " " A 21 0 0 "ILE " HG13 " " 1 0 1 C2 
    3327 48 -14.5425 10.4096 -19.9443 217 " " " " A 21 0 0 "ILE " HG12 " " 1 0 1 C2 
    3328 48 -12.7468 9.33304 -18.8251 217 " " " " A 21 0 0 "ILE " HG21 " " 1 0 1 C2 
    3329 48 -12.1892 9.58148 -17.2216 217 " " " " A 21 0 0 "ILE " HG22 " " 1 0 1 C2 
    3330 48 -13.8711 9.15005 -17.5145 217 " " " " A 21 0 0 "ILE " HG23 " " 1 0 1 C2 
    3331 48 -14.1398 12.7673 -20.4028 217 " " " " A 21 0 0 "ILE " HD11 " " 1 0 1 C2 
    3332 48 -15.9019 12.3165 -20.6766 217 " " " " A 21 0 0 "ILE " HD12 " " 1 0 1 C2 
    3333 48 -15.4962 13.1362 -19.2687 217 " " " " A 21 0 0 "ILE " HD13 " " 1 0 1 C2 
    3334 40 -11.7455 12.8577 -15.8591 218 " " " " A 43 0 0 "GLY " " N  " " " 7 0 1 C2 
    3335 14 -10.7185 13.0546 -14.771 218 " " " " A 2 0 0 "GLY " " CA " " " 6 0 1 C2 
    3336 14 -11.2999 13.4002 -13.4222 218 " " " " A 2 0 0 "GLY " " C  " " " 6 0 1 C2 
    3337 23 -10.9161 12.8035 -12.4815 218 " " " " A 70 0 0 "GLY " " O  " " " 8 0 1 C2 
    3338 48 -11.7713 13.5343 -16.6085 218 " " " " A 21 0 0 "GLY " " H  " " " 1 0 1 C2 
    3339 48 -10.0108 13.8276 -15.0704 218 " " " " A 21 0 0 "GLY " " HA3" " " 1 0 1 C2 
    3340 48 -10.0783 12.1726 -14.7871 218 " " " " A 21 0 0 "GLY " " HA2" " " 1 0 1 C2 
    3341 40 -12.2626 14.3139 -13.3824 219 " " " " A 43 0 0 "GLY " " N  " " " 7 0 1 C2 
    3342 14 -13.0129 14.7618 -12.1833 219 " " " " A 2 0 0 "GLY " " CA " " " 6 0 1 C2 
    3343 14 -14.0082 13.655 -11.6805 219 " " " " A 2 0 0 "GLY " " C  " " " 6 0 1 C2 
    3344 23 -14.0715 13.404 -10.5102 219 " " " " A 70 0 0 "GLY " " O  " " " 8 0 1 C2 
    3345 48 -12.5394 14.6445 -14.2958 219 " " " " A 21 0 0 "GLY " " H  " " " 1 0 1 C2 
    3346 48 -13.5265 15.6987 -12.399 219 " " " " A 21 0 0 "GLY " " HA3" " " 1 0 1 C2 
    3347 48 -12.3023 14.7487 -11.3569 219 " " " " A 21 0 0 "GLY " " HA2" " " 1 0 1 C2 
    3348 40 -14.8357 13.0921 -12.5996 220 " " " " A 43 0 0 "LEU " " N  " " " 7 0 1 C2 
    3349 14 -15.7406 11.9427 -12.4054 220 " " " " A 2 0 0 "LEU " " CA " " " 6 0 1 C2 
    3350 14 -15.0425 10.687 -11.7795 220 " " " " A 2 0 0 "LEU " " C  " " " 6 0 1 C2 
    3351 23 -15.5374 10.2831 -10.7246 220 " " " " A 70 0 0 "LEU " " O  " " " 8 0 1 C2 
    3352 14 -16.6179 11.6847 -13.6411 220 " " " " A 2 0 0 "LEU " " CB " " " 6 0 1 C2 
    3353 14 -17.4913 12.8419 -14.0872 220 " " " " A 2 0 0 "LEU " " CG " " " 6 0 1 C2 
    3354 14 -18.3071 12.2834 -15.2661 220 " " " " A 2 0 0 "LEU " " CD1" " " 6 0 1 C2 
    3355 14 -18.3162 13.5401 -12.9698 220 " " " " A 2 0 0 "LEU " " CD2" " " 6 0 1 C2 
    3356 48 -14.6899 13.4422 -13.5357 220 " " " " A 21 0 0 "LEU " " H  " " " 1 0 1 C2 
    3357 48 -16.4552 12.0771 -11.5934 220 " " " " A 21 0 0 "LEU " " HA " " " 1 0 1 C2 
    3358 48 -17.2252 10.8218 -13.3678 220 " " " " A 21 0 0 "LEU " " HB3" " " 1 0 1 C2 
    3359 48 -15.973 11.3566 -14.4562 220 " " " " A 21 0 0 "LEU " " HB2" " " 1 0 1 C2 
    3360 48 -16.7678 13.5834 -14.4262 220 " " " " A 21 0 0 "LEU " " HG " " " 1 0 1 C2 
    3361 48 -18.951 11.4415 -15.0118 220 " " " " A 21 0 0 "LEU " HD11 " " 1 0 1 C2 
    3362 48 -19.0302 12.9895 -15.6744 220 " " " " A 21 0 0 "LEU " HD12 " " 1 0 1 C2 
    3363 48 -17.5493 12.002 -15.9972 220 " " " " A 21 0 0 "LEU " HD13 " " 1 0 1 C2 
    3364 48 -18.8398 12.8118 -12.3504 220 " " " " A 21 0 0 "LEU " HD21 " " 1 0 1 C2 
    3365 48 -17.6721 14.0654 -12.2645 220 " " " " A 21 0 0 "LEU " HD22 " " 1 0 1 C2 
    3366 48 -19.0641 14.1884 -13.4262 220 " " " " A 21 0 0 "LEU " HD23 " " 1 0 1 C2 
    3367 40 -13.9212 10.276 -12.3366 221 " " " " A 43 0 0 "ALA " " N  " " " 7 0 1 C2 
    3368 14 -13.028 9.25118 -11.7653 221 " " " " A 2 0 0 "ALA " " CA " " " 6 0 1 C2 
    3369 14 -12.2095 9.45793 -10.4469 221 " " " " A 2 0 0 "ALA " " C  " " " 6 0 1 C2 
    3370 23 -11.7992 8.46133 -9.92785 221 " " " " A 70 0 0 "ALA " " O  " " " 8 0 1 C2 
    3371 14 -12.0384 8.80284 -12.9209 221 " " " " A 2 0 0 "ALA " " CB " " " 6 0 1 C2 
    3372 48 -13.6227 10.7109 -13.1979 221 " " " " A 21 0 0 "ALA " " H  " " " 1 0 1 C2 
    3373 48 -13.8133 8.52232 -11.5647 221 " " " " A 21 0 0 "ALA " " HA " " " 1 0 1 C2 
    3374 48 -11.2293 9.5041 -13.1248 221 " " " " A 21 0 0 "ALA " " HB1" " " 1 0 1 C2 
    3375 48 -11.4291 7.93512 -12.6681 221 " " " " A 21 0 0 "ALA " " HB2" " " 1 0 1 C2 
    3376 48 -12.4561 8.66092 -13.9176 221 " " " " A 21 0 0 "ALA " " HB3" " " 1 0 1 C2 
    3377 40 -12.2347 10.6724 -9.90878 222 " " " " A 43 0 0 "ILE " " N  " " " 7 0 1 C2 
    3378 14 -11.9708 10.9871 -8.49814 222 " " " " A 2 0 0 "ILE " " CA " " " 6 0 1 C2 
    3379 14 -13.3532 10.881 -7.78745 222 " " " " A 2 0 0 "ILE " " C  " " " 6 0 1 C2 
    3380 23 -13.4335 10.0524 -6.86805 222 " " " " A 70 0 0 "ILE " " O  " " " 8 0 1 C2 
    3381 14 -11.4739 12.5112 -8.39687 222 " " " " A 2 0 0 "ILE " " CB " " " 6 0 1 C2 
    3382 14 -10.1209 12.641 -9.01868 222 " " " " A 2 0 0 "ILE " " CG1" " " 6 0 1 C2 
    3383 14 -11.4226 12.9931 -6.88414 222 " " " " A 2 0 0 "ILE " " CG2" " " 6 0 1 C2 
    3384 14 -9.53532 14.0149 -9.16458 222 " " " " A 2 0 0 "ILE " " CD1" " " 6 0 1 C2 
    3385 48 -12.4628 11.4161 -10.553 222 " " " " A 21 0 0 "ILE " " H  " " " 1 0 1 C2 
    3386 48 -11.2959 10.2581 -8.0496 222 " " " " A 21 0 0 "ILE " " HA " " " 1 0 1 C2 
    3387 48 -12.2207 13.1431 -8.87756 222 " " " " A 21 0 0 "ILE " " HB " " " 1 0 1 C2 
    3388 48 -10.1214 12.0799 -9.95312 222 " " " " A 21 0 0 "ILE " HG13 " " 1 0 1 C2 
    3389 48 -9.38184 12.0345 -8.49519 222 " " " " A 21 0 0 "ILE " HG12 " " 1 0 1 C2 
    3390 48 -10.3691 13.174 -6.67074 222 " " " " A 21 0 0 "ILE " HG21 " " 1 0 1 C2 
    3391 48 -12.0468 13.8792 -6.76855 222 " " " " A 21 0 0 "ILE " HG22 " " 1 0 1 C2 
    3392 48 -11.751 12.1683 -6.25179 222 " " " " A 21 0 0 "ILE " HG23 " " 1 0 1 C2 
    3393 48 -8.99363 14.4033 -8.30215 222 " " " " A 21 0 0 "ILE " HD11 " " 1 0 1 C2 
    3394 48 -8.76377 13.8356 -9.91335 222 " " " " A 21 0 0 "ILE " HD12 " " 1 0 1 C2 
    3395 48 -10.2024 14.7625 -9.5938 222 " " " " A 21 0 0 "ILE " HD13 " " 1 0 1 C2 
    3396 40 -14.4046 11.6523 -8.11486 223 " " " " A 43 0 0 "ALA " " N  " " " 7 0 1 C2 
    3397 14 -15.5593 11.8565 -7.29844 223 " " " " A 2 0 0 "ALA " " CA " " " 6 0 1 C2 
    3398 14 -16.4768 10.6491 -7.12761 223 " " " " A 2 0 0 "ALA " " C  " " " 6 0 1 C2 
    3399 23 -16.7791 10.2457 -6.00213 223 " " " " A 70 0 0 "ALA " " O  " " " 8 0 1 C2 
    3400 14 -16.3573 12.7885 -8.17343 223 " " " " A 2 0 0 "ALA " " CB " " " 6 0 1 C2 
    3401 48 -14.1609 12.2505 -8.8913 223 " " " " A 21 0 0 "ALA " " H  " " " 1 0 1 C2 
    3402 48 -15.2609 12.2822 -6.34038 223 " " " " A 21 0 0 "ALA " " HA " " " 1 0 1 C2 
    3403 48 -17.3704 13.0347 -7.85537 223 " " " " A 21 0 0 "ALA " " HB1" " " 1 0 1 C2 
    3404 48 -16.0081 13.8163 -8.27218 223 " " " " A 21 0 0 "ALA " " HB2" " " 1 0 1 C2 
    3405 48 -16.518 12.4486 -9.19653 223 " " " " A 21 0 0 "ALA " " HB3" " " 1 0 1 C2 
    3406 40 -16.7133 9.88554 -8.2016 224 " " " " A 43 0 0 "GLY " " N  " " " 7 0 1 C2 
    3407 14 -17.4672 8.60082 -8.15399 224 " " " " A 2 0 0 "GLY " " CA " " " 6 0 1 C2 
    3408 14 -16.6927 7.5221 -7.50463 224 " " " " A 2 0 0 "GLY " " C  " " " 6 0 1 C2 
    3409 23 -17.2674 6.55245 -7.05096 224 " " " " A 70 0 0 "GLY " " O  " " " 8 0 1 C2 
    3410 48 -16.2448 10.1036 -9.06942 224 " " " " A 21 0 0 "GLY " " H  " " " 1 0 1 C2 
    3411 48 -17.7769 8.27155 -9.14585 224 " " " " A 21 0 0 "GLY " " HA3" " " 1 0 1 C2 
    3412 48 -18.3596 8.70738 -7.53719 224 " " " " A 21 0 0 "GLY " " HA2" " " 1 0 1 C2 
    3413 40 -15.349 7.53814 -7.5934 225 " " " " A 43 0 0 "ALA " " N  " " " 7 0 1 C2 
    3414 14 -14.5153 6.55097 -6.95125 225 " " " " A 2 0 0 "ALA " " CA " " " 6 0 1 C2 
    3415 14 -14.5076 6.65104 -5.4217 225 " " " " A 2 0 0 "ALA " " C  " " " 6 0 1 C2 
    3416 23 -14.466 5.67824 -4.7232 225 " " " " A 70 0 0 "ALA " " O  " " " 8 0 1 C2 
    3417 14 -13.0237 6.61113 -7.51436 225 " " " " A 2 0 0 "ALA " " CB " " " 6 0 1 C2 
    3418 48 -14.8405 8.32287 -7.9751 225 " " " " A 21 0 0 "ALA " " H  " " " 1 0 1 C2 
    3419 48 -14.8404 5.53744 -7.18611 225 " " " " A 21 0 0 "ALA " " HA " " " 1 0 1 C2 
    3420 48 -12.5369 7.58607 -7.49038 225 " " " " A 21 0 0 "ALA " " HB1" " " 1 0 1 C2 
    3421 48 -12.3696 5.93463 -6.96423 225 " " " " A 21 0 0 "ALA " " HB2" " " 1 0 1 C2 
    3422 48 -12.9807 6.33786 -8.56867 225 " " " " A 21 0 0 "ALA " " HB3" " " 1 0 1 C2 
    3423 40 -14.6531 7.88164 -4.86163 226 " " " " A 43 0 0 "LEU " " N  " " " 7 0 1 C2 
    3424 14 -14.8976 8.17377 -3.442 226 " " " " A 2 0 0 "LEU " " CA " " " 6 0 1 C2 
    3425 14 -16.3678 7.77465 -3.05561 226 " " " " A 2 0 0 "LEU " " C  " " " 6 0 1 C2 
    3426 23 -16.57 7.29186 -1.97655 226 " " " " A 70 0 0 "LEU " " O  " " " 8 0 1 C2 
    3427 14 -14.6421 9.67106 -3.06498 226 " " " " A 2 0 0 "LEU " " CB " " " 6 0 1 C2 
    3428 14 -13.1497 9.945 -2.85332 226 " " " " A 2 0 0 "LEU " " CG " " " 6 0 1 C2 
    3429 14 -12.924 11.4079 -3.30408 226 " " " " A 2 0 0 "LEU " " CD1" " " 6 0 1 C2 
    3430 14 -12.5302 9.71333 -1.44292 226 " " " " A 2 0 0 "LEU " " CD2" " " 6 0 1 C2 
    3431 48 -14.7484 8.70748 -5.43521 226 " " " " A 21 0 0 "LEU " " H  " " " 1 0 1 C2 
    3432 48 -14.2052 7.55666 -2.86936 226 " " " " A 21 0 0 "LEU " " HA " " " 1 0 1 C2 
    3433 48 -15.2266 9.89515 -2.17265 226 " " " " A 21 0 0 "LEU " " HB3" " " 1 0 1 C2 
    3434 48 -15.0318 10.3027 -3.86327 226 " " " " A 21 0 0 "LEU " " HB2" " " 1 0 1 C2 
    3435 48 -12.6469 9.23499 -3.51003 226 " " " " A 21 0 0 "LEU " " HG " " " 1 0 1 C2 
    3436 48 -13.334 12.1634 -2.6338 226 " " " " A 21 0 0 "LEU " HD11 " " 1 0 1 C2 
    3437 48 -11.8911 11.7367 -3.41822 226 " " " " A 21 0 0 "LEU " HD12 " " 1 0 1 C2 
    3438 48 -13.3736 11.5639 -4.28471 226 " " " " A 21 0 0 "LEU " HD13 " " 1 0 1 C2 
    3439 48 -11.4408 9.74403 -1.42277 226 " " " " A 21 0 0 "LEU " HD21 " " 1 0 1 C2 
    3440 48 -12.7835 10.5958 -0.855404 226 " " " " A 21 0 0 "LEU " HD22 " " 1 0 1 C2 
    3441 48 -12.7875 8.74303 -1.01814 226 " " " " A 21 0 0 "LEU " HD23 " " 1 0 1 C2 
    3442 40 -17.271 7.8032 -3.99244 227 " " " " A 43 0 0 "GLY " " N  " " " 7 0 1 C2 
    3443 14 -18.612 7.35176 -3.87085 227 " " " " A 2 0 0 "GLY " " CA " " " 6 0 1 C2 
    3444 14 -18.6272 5.8552 -3.80234 227 " " " " A 2 0 0 "GLY " " C  " " " 6 0 1 C2 
    3445 23 -19.3173 5.30973 -2.95413 227 " " " " A 70 0 0 "GLY " " O  " " " 8 0 1 C2 
    3446 48 -17.0422 8.46972 -4.71596 227 " " " " A 21 0 0 "GLY " " H  " " " 1 0 1 C2 
    3447 48 -19.3398 7.6368 -4.63062 227 " " " " A 21 0 0 "GLY " " HA3" " " 1 0 1 C2 
    3448 48 -19.0665 7.65521 -2.92772 227 " " " " A 21 0 0 "GLY " " HA2" " " 1 0 1 C2 
    3449 40 -17.8177 5.11041 -4.52935 228 " " " " A 43 0 0 "ILE " " N  " " " 7 0 1 C2 
    3450 14 -17.7906 3.6076 -4.32744 228 " " " " A 2 0 0 "ILE " " CA " " " 6 0 1 C2 
    3451 14 -16.862 3.24447 -3.10274 228 " " " " A 2 0 0 "ILE " " C  " " " 6 0 1 C2 
    3452 23 -17.1139 2.17343 -2.5086 228 " " " " A 70 0 0 "ILE " " O  " " " 8 0 1 C2 
    3453 14 -17.1943 3.09268 -5.65281 228 " " " " A 2 0 0 "ILE " " CB " " " 6 0 1 C2 
    3454 14 -18.0138 3.33485 -6.91218 228 " " " " A 2 0 0 "ILE " " CG1" " " 6 0 1 C2 
    3455 14 -16.928 1.53384 -5.51316 228 " " " " A 2 0 0 "ILE " " CG2" " " 6 0 1 C2 
    3456 14 -17.1679 3.2945 -8.19872 228 " " " " A 2 0 0 "ILE " " CD1" " " 6 0 1 C2 
    3457 48 -17.368 5.60404 -5.28713 228 " " " " A 21 0 0 "ILE " " H  " " " 1 0 1 C2 
    3458 48 -18.791 3.17928 -4.26645 228 " " " " A 21 0 0 "ILE " " HA " " " 1 0 1 C2 
    3459 48 -16.2273 3.58656 -5.7483 228 " " " " A 21 0 0 "ILE " " HB " " " 1 0 1 C2 
    3460 48 -18.5187 4.29999 -6.95237 228 " " " " A 21 0 0 "ILE " HG13 " " 1 0 1 C2 
    3461 48 -18.9119 2.71726 -6.92235 228 " " " " A 21 0 0 "ILE " HG12 " " 1 0 1 C2 
    3462 48 -16.3782 1.12204 -4.66682 228 " " " " A 21 0 0 "ILE " HG21 " " 1 0 1 C2 
    3463 48 -17.7657 0.890413 -5.24415 228 " " " " A 21 0 0 "ILE " HG22 " " 1 0 1 C2 
    3464 48 -16.5729 1.23721 -6.5001 228 " " " " A 21 0 0 "ILE " HG23 " " 1 0 1 C2 
    3465 48 -16.6422 2.3567 -8.37839 228 " " " " A 21 0 0 "ILE " HD11 " " 1 0 1 C2 
    3466 48 -17.695 3.49234 -9.1321 228 " " " " A 21 0 0 "ILE " HD12 " " 1 0 1 C2 
    3467 48 -16.3087 3.95785 -8.10028 228 " " " " A 21 0 0 "ILE " HD13 " " 1 0 1 C2 
    3468 40 -15.8573 4.01658 -2.74779 229 " " " " A 43 0 0 "MET " " N  " " " 7 0 1 C2 
    3469 14 -15.1379 3.82656 -1.48575 229 " " " " A 2 0 0 "MET " " CA " " " 6 0 1 C2 
    3470 14 -16.0538 3.90917 -0.220143 229 " " " " A 2 0 0 "MET " " C  " " " 6 0 1 C2 
    3471 23 -15.7855 3.15187 0.76093 229 " " " " A 70 0 0 "MET " " O  " " " 8 0 1 C2 
    3472 14 -13.9643 4.88484 -1.50385 229 " " " " A 2 0 0 "MET " " CB " " " 6 0 1 C2 
    3473 14 -12.9405 4.70544 -0.364777 229 " " " " A 2 0 0 "MET " " CG " " " 6 0 1 C2 
    3474 52 -11.5996 6.06913 -0.354913 229 " " " " A 13 0 0 "MET " " SD " " " 16 0 1 C2 
    3475 14 -11.0824 6.16792 -2.12785 229 " " " " A 2 0 0 "MET " " CE " " " 6 0 1 C2 
    3476 48 -15.5924 4.62908 -3.50592 229 " " " " A 21 0 0 "MET " " H  " " " 1 0 1 C2 
    3477 48 -14.5924 2.88627 -1.56616 229 " " " " A 21 0 0 "MET " " HA " " " 1 0 1 C2 
    3478 48 -14.4224 5.86885 -1.40384 229 " " " " A 21 0 0 "MET " " HB3" " " 1 0 1 C2 
    3479 48 -13.3213 4.6809 -2.36002 229 " " " " A 21 0 0 "MET " " HB2" " " 1 0 1 C2 
    3480 48 -12.4878 3.72903 -0.537275 229 " " " " A 21 0 0 "MET " " HG3" " " 1 0 1 C2 
    3481 48 -13.4406 4.7792 0.600882 229 " " " " A 21 0 0 "MET " " HG2" " " 1 0 1 C2 
    3482 48 -11.9251 6.25753 -2.81336 229 " " " " A 21 0 0 "MET " " HE1" " " 1 0 1 C2 
    3483 48 -10.3519 6.94502 -2.35296 229 " " " " A 21 0 0 "MET " " HE2" " " 1 0 1 C2 
    3484 48 -10.7029 5.15529 -2.26442 229 " " " " A 21 0 0 "MET " " HE3" " " 1 0 1 C2 
    3485 40 -17.0282 4.83333 -0.173847 230 " " " " A 43 0 0 "ARG " " N  " " " 7 0 1 C2 
    3486 14 -18.0508 4.88109 0.813367 230 " " " " A 2 0 0 "ARG " " CA " " " 6 0 1 C2 
    3487 14 -18.986 3.637 0.888945 230 " " " " A 2 0 0 "ARG " " C  " " " 6 0 1 C2 
    3488 23 -19.4886 3.27275 1.97928 230 " " " " A 70 0 0 "ARG " " O  " " " 8 0 1 C2 
    3489 14 -18.799 6.16861 0.599317 230 " " " " A 2 0 0 "ARG " " CB " " " 6 0 1 C2 
    3490 14 -19.7876 6.56022 1.67247 230 " " " " A 2 0 0 "ARG " " CG " " " 6 0 1 C2 
    3491 14 -19.2377 6.46225 3.08702 230 " " " " A 2 0 0 "ARG " " CD " " " 6 0 1 C2 
    3492 40 -20.3239 6.51554 4.06578 230 " " " " A 43 0 0 "ARG " " NE " " " 7 0 1 C2 
    3493 14 -21.0159 5.50802 4.47546 230 " " " " A 2 0 0 "ARG " " CZ " " " 6 0 1 C2 
    3494 40 -20.7137 4.26195 4.23582 230 " " " " A 43 0 0 "ARG " " NH1" " " 7 0 1 C2 
    3495 40 -22.0307 5.73709 5.28308 230 " " " " A 43 0 0 "ARG " " NH2" " " 7 0 1 C2 
    3496 48 -17.1268 5.34922 -1.03653 230 " " " " A 21 0 0 "ARG " " H  " " " 1 0 1 C2 
    3497 48 -17.5513 4.83411 1.78107 230 " " " " A 21 0 0 "ARG " " HA " " " 1 0 1 C2 
    3498 48 -19.3244 6.22747 -0.353922 230 " " " " A 21 0 0 "ARG " " HB3" " " 1 0 1 C2 
    3499 48 -18.0589 6.96877 0.588647 230 " " " " A 21 0 0 "ARG " " HB2" " " 1 0 1 C2 
    3500 48 -20.5931 5.83833 1.53784 230 " " " " A 21 0 0 "ARG " " HG3" " " 1 0 1 C2 
    3501 48 -20.0565 7.61169 1.57151 230 " " " " A 21 0 0 "ARG " " HG2" " " 1 0 1 C2 
    3502 48 -18.719 7.39676 3.30093 230 " " " " A 21 0 0 "ARG " " HD3" " " 1 0 1 C2 
    3503 48 -18.577 5.61607 3.27579 230 " " " " A 21 0 0 "ARG " " HD2" " " 1 0 1 C2 
    3504 48 -20.6461 7.47278 4.06551 230 " " " " A 21 0 0 "ARG " " HE " " " 1 0 1 C2 
    3505 48 -21.3323 3.49928 4.47196 230 " " " " A 21 0 0 "ARG " HH12 " " 1 0 1 C2 
    3506 48 -19.925 3.88352 3.73104 230 " " " " A 21 0 0 "ARG " HH11 " " 1 0 1 C2 
    3507 48 -22.6565 5.01077 5.60093 230 " " " " A 21 0 0 "ARG " HH22 " " 1 0 1 C2 
    3508 48 -22.2719 6.65697 5.62334 230 " " " " A 21 0 0 "ARG " HH21 " " 1 0 1 C2 
    3509 40 -19.1233 2.87046 -0.224236 231 " " " " A 43 0 0 "LEU " " N  " " " 7 0 1 C2 
    3510 14 -19.8437 1.62192 -0.286667 231 " " " " A 2 0 0 "LEU " " CA " " " 6 0 1 C2 
    3511 14 -18.9074 0.538303 0.426986 231 " " " " A 2 0 0 "LEU " " C  " " " 6 0 1 C2 
    3512 23 -19.3673 -0.343845 1.13672 231 " " " " A 70 0 0 "LEU " " O  " " " 8 0 1 C2 
    3513 14 -20.1192 1.22308 -1.72894 231 " " " " A 2 0 0 "LEU " " CB " " " 6 0 1 C2 
    3514 14 -20.9816 2.19746 -2.58635 231 " " " " A 2 0 0 "LEU " " CG " " " 6 0 1 C2 
    3515 14 -21.2861 1.71282 -3.99525 231 " " " " A 2 0 0 "LEU " " CD1" " " 6 0 1 C2 
    3516 14 -22.3137 2.60579 -1.97737 231 " " " " A 2 0 0 "LEU " " CD2" " " 6 0 1 C2 
    3517 48 -18.5972 3.19179 -1.02425 231 " " " " A 21 0 0 "LEU " " H  " " " 1 0 1 C2 
    3518 48 -20.7561 1.58161 0.308424 231 " " " " A 21 0 0 "LEU " " HA " " " 1 0 1 C2 
    3519 48 -20.5681 0.229849 -1.73866 231 " " " " A 21 0 0 "LEU " " HB3" " " 1 0 1 C2 
    3520 48 -19.1583 0.984787 -2.18508 231 " " " " A 21 0 0 "LEU " " HB2" " " 1 0 1 C2 
    3521 48 -20.3172 3.06146 -2.59992 231 " " " " A 21 0 0 "LEU " " HG " " " 1 0 1 C2 
    3522 48 -21.8235 2.44505 -4.59787 231 " " " " A 21 0 0 "LEU " HD11 " " 1 0 1 C2 
    3523 48 -20.3476 1.49471 -4.50496 231 " " " " A 21 0 0 "LEU " HD12 " " 1 0 1 C2 
    3524 48 -21.9242 0.829142 -3.99409 231 " " " " A 21 0 0 "LEU " HD13 " " 1 0 1 C2 
    3525 48 -22.7877 1.66145 -1.70972 231 " " " " A 21 0 0 "LEU " HD21 " " 1 0 1 C2 
    3526 48 -22.0746 3.12618 -1.04994 231 " " " " A 21 0 0 "LEU " HD22 " " 1 0 1 C2 
    3527 48 -22.9414 3.22403 -2.61916 231 " " " " A 21 0 0 "LEU " HD23 " " 1 0 1 C2 
    3528 40 -17.5682 0.542231 0.184583 232 " " " " A 43 0 0 "VAL " " N  " " " 7 0 1 C2 
    3529 14 -16.682 -0.417 0.751508 232 " " " " A 2 0 0 "VAL " " CA " " " 6 0 1 C2 
    3530 14 -16.5698 -0.368318 2.27875 232 " " " " A 2 0 0 "VAL " " C  " " " 6 0 1 C2 
    3531 23 -16.3281 -1.38946 2.94938 232 " " " " A 70 0 0 "VAL " " O  " " " 8 0 1 C2 
    3532 14 -15.3152 -0.38932 -0.00338384 232 " " " " A 2 0 0 "VAL " " CB " " " 6 0 1 C2 
    3533 14 -14.2527 -1.28308 0.596017 232 " " " " A 2 0 0 "VAL " " CG1" " " 6 0 1 C2 
    3534 14 -15.5534 -0.890056 -1.40445 232 " " " " A 2 0 0 "VAL " " CG2" " " 6 0 1 C2 
    3535 48 -17.1578 1.30137 -0.340192 232 " " " " A 21 0 0 "VAL " " H  " " " 1 0 1 C2 
    3536 48 -17.1925 -1.36303 0.571322 232 " " " " A 21 0 0 "VAL " " HA " " " 1 0 1 C2 
    3537 48 -14.9803 0.644501 -0.0879814 232 " " " " A 21 0 0 "VAL " " HB " " " 1 0 1 C2 
    3538 48 -13.7261 -0.898802 1.46956 232 " " " " A 21 0 0 "VAL " HG11 " " 1 0 1 C2 
    3539 48 -14.7233 -2.23982 0.822556 232 " " " " A 21 0 0 "VAL " HG12 " " 1 0 1 C2 
    3540 48 -13.4942 -1.44687 -0.169481 232 " " " " A 21 0 0 "VAL " HG13 " " 1 0 1 C2 
    3541 48 -16.3632 -0.421245 -1.96345 232 " " " " A 21 0 0 "VAL " HG21 " " 1 0 1 C2 
    3542 48 -14.7408 -0.680399 -2.10009 232 " " " " A 21 0 0 "VAL " HG22 " " 1 0 1 C2 
    3543 48 -15.7327 -1.96365 -1.46245 232 " " " " A 21 0 0 "VAL " HG23 " " 1 0 1 C2 
    3544 40 -16.6412 0.884298 2.80796 233 " " " " A 43 0 0 "ALA " " N  " " " 7 0 1 C2 
    3545 14 -16.5958 1.15148 4.25703 233 " " " " A 2 0 0 "ALA " " CA " " " 6 0 1 C2 
    3546 14 -17.5115 0.286638 5.12892 233 " " " " A 2 0 0 "ALA " " C  " " " 6 0 1 C2 
    3547 23 -17.2884 0.204788 6.32797 233 " " " " A 70 0 0 "ALA " " O  " " " 8 0 1 C2 
    3548 14 -16.9796 2.64549 4.45705 233 " " " " A 2 0 0 "ALA " " CB " " " 6 0 1 C2 
    3549 48 -16.6506 1.67711 2.18229 233 " " " " A 21 0 0 "ALA " " H  " " " 1 0 1 C2 
    3550 48 -15.6231 0.971838 4.71512 233 " " " " A 21 0 0 "ALA " " HA " " " 1 0 1 C2 
    3551 48 -16.8885 2.97515 5.49201 233 " " " " A 21 0 0 "ALA " " HB1" " " 1 0 1 C2 
    3552 48 -16.3937 3.36944 3.89078 233 " " " " A 21 0 0 "ALA " " HB2" " " 1 0 1 C2 
    3553 48 -18.0144 2.88058 4.20784 233 " " " " A 21 0 0 "ALA " " HB3" " " 1 0 1 C2 
    3554 40 -18.6187 -0.256418 4.60442 234 " " " " A 43 0 0 "GLU " " N  " " " 7 0 1 C2 
    3555 14 -19.6355 -1.11368 5.29429 234 " " " " A 2 0 0 "GLU " " CA " " " 6 0 1 C2 
    3556 14 -19.2039 -2.53239 5.80423 234 " " " " A 2 0 0 "GLU " " C  " " " 6 0 1 C2 
    3557 23 -19.956 -3.22891 6.5509 234 " " " " A 70 0 0 "GLU " " O  " " " 8 0 1 C2 
    3558 14 -20.8943 -1.34395 4.50962 234 " " " " A 2 0 0 "GLU " " CB " " " 6 0 1 C2 
    3559 14 -21.4746 -0.0183867 3.87041 234 " " " " A 2 0 0 "GLU " " CG " " " 6 0 1 C2 
    3560 14 -22.1157 0.880522 4.983 234 " " " " A 2 0 0 "GLU " " CD " " " 6 0 1 C2 
    3561 23 -22.5382 0.336538 6.01058 234 " " " " A 70 0 0 "GLU " " OE1" " " 8 0 1 C2 
    3562 23 -22.3054 2.09084 4.732 234 " " " " A 70 0 0 "GLU " " OE2" " " 8 0 1 C2 
    3563 48 -18.6462 -0.101665 3.60673 234 " " " " A 21 0 0 "GLU " " H  " " " 1 0 1 C2 
    3564 48 -19.7822 -0.542284 6.21085 234 " " " " A 21 0 0 "GLU " " HA " " " 1 0 1 C2 
    3565 48 -21.5715 -1.95514 5.10617 234 " " " " A 21 0 0 "GLU " " HB3" " " 1 0 1 C2 
    3566 48 -20.7605 -1.95568 3.61743 234 " " " " A 21 0 0 "GLU " " HB2" " " 1 0 1 C2 
    3567 48 -22.2333 -0.0945185 3.09152 234 " " " " A 21 0 0 "GLU " " HG3" " " 1 0 1 C2 
    3568 48 -20.7849 0.517088 3.218 234 " " " " A 21 0 0 "GLU " " HG2" " " 1 0 1 C2 
    3569 40 -17.9547 -2.93156 5.45284 235 " " " " A 43 0 0 "PHE " " N  " " " 7 0 1 C2 
    3570 14 -17.5403 -4.31432 5.85462 235 " " " " A 2 0 0 "PHE " " CA " " " 6 0 1 C2 
    3571 14 -16.0091 -4.45205 6.06266 235 " " " " A 2 0 0 "PHE " " C  " " " 6 0 1 C2 
    3572 23 -15.5325 -5.54597 6.47451 235 " " " " A 70 0 0 "PHE " " O  " " " 8 0 1 C2 
    3573 14 -18.0355 -5.27756 4.71065 235 " " " " A 2 0 0 "PHE " " CB " " " 6 0 1 C2 
    3574 14 -17.5259 -5.11082 3.28252 235 " " " " A 2 0 0 "PHE " " CG " " " 6 0 1 C2 
    3575 14 -18.3996 -4.58921 2.2908 235 " " " " A 2 0 0 "PHE " " CD1" " " 6 0 1 C2 
    3576 14 -16.1635 -5.2867 3.03222 235 " " " " A 2 0 0 "PHE " " CD2" " " 6 0 1 C2 
    3577 14 -17.9228 -4.41348 0.961016 235 " " " " A 2 0 0 "PHE " " CE1" " " 6 0 1 C2 
    3578 14 -15.7058 -4.98405 1.70484 235 " " " " A 2 0 0 "PHE " " CE2" " " 6 0 1 C2 
    3579 14 -16.5726 -4.63938 0.663537 235 " " " " A 2 0 0 "PHE " " CZ " " " 6 0 1 C2 
    3580 48 -17.455 -2.37108 4.77739 235 " " " " A 21 0 0 "PHE " " H  " " " 1 0 1 C2 
    3581 48 -17.978 -4.52441 6.83049 235 " " " " A 21 0 0 "PHE " " HA " " " 1 0 1 C2 
    3582 48 -19.1187 -5.15788 4.68968 235 " " " " A 21 0 0 "PHE " " HB3" " " 1 0 1 C2 
    3583 48 -17.7097 -6.28164 4.98229 235 " " " " A 21 0 0 "PHE " " HB2" " " 1 0 1 C2 
    3584 48 -19.3111 -4.22624 2.74226 235 " " " " A 21 0 0 "PHE " " HD1" " " 1 0 1 C2 
    3585 48 -15.4407 -5.69959 3.72031 235 " " " " A 21 0 0 "PHE " " HD2" " " 1 0 1 C2 
    3586 48 -18.491 -4.02191 0.130216 235 " " " " A 21 0 0 "PHE " " HE1" " " 1 0 1 C2 
    3587 48 -14.6492 -5.12767 1.53392 235 " " " " A 21 0 0 "PHE " " HE2" " " 1 0 1 C2 
    3588 48 -16.2076 -4.47679 -0.339802 235 " " " " A 21 0 0 "PHE " " HZ " " " 1 0 1 C2 
    3589 40 -15.2294 -3.43079 5.73059 236 " " " " A 43 0 0 "THR " " N  " " " 7 0 1 C2 
    3590 14 -13.8262 -3.40296 5.9791 236 " " " " A 2 0 0 "THR " " CA " " " 6 0 1 C2 
    3591 14 -13.4343 -1.96648 6.38069 236 " " " " A 2 0 0 "THR " " C  " " " 6 0 1 C2 
    3592 23 -14.1227 -1.04216 5.91524 236 " " " " A 70 0 0 "THR " " O  " " " 8 0 1 C2 
    3593 14 -13.2054 -3.9754 4.66836 236 " " " " A 2 0 0 "THR " " CB " " " 6 0 1 C2 
    3594 23 -11.7931 -4.13053 4.70685 236 " " " " A 70 0 0 "THR " " OG1" " " 8 0 1 C2 
    3595 14 -13.5222 -3.18529 3.41091 236 " " " " A 2 0 0 "THR " " CG2" " " 6 0 1 C2 
    3596 48 -15.6276 -2.55735 5.41656 236 " " " " A 21 0 0 "THR " " H  " " " 1 0 1 C2 
    3597 48 -13.6806 -4.05709 6.83875 236 " " " " A 21 0 0 "THR " " HA " " " 1 0 1 C2 
    3598 48 -13.6499 -4.96957 4.62189 236 " " " " A 21 0 0 "THR " " HB " " " 1 0 1 C2 
    3599 48 -11.6012 -4.62657 5.48797 236 " " " " A 21 0 0 "THR " " HG1" " " 1 0 1 C2 
    3600 48 -13.0384 -2.21782 3.54525 236 " " " " A 21 0 0 "THR " HG21 " " 1 0 1 C2 
    3601 48 -13.2601 -3.71704 2.49623 236 " " " " A 21 0 0 "THR " HG22 " " 1 0 1 C2 
    3602 48 -14.6054 -3.06761 3.38271 236 " " " " A 21 0 0 "THR " HG23 " " 1 0 1 C2 
    3603 40 -12.2819 -1.69858 7.13554 237 " " " " A 43 0 0 "PRO " " N  " " " 7 0 1 C2 
    3604 14 -11.824 -0.379972 7.49526 237 " " " " A 2 0 0 "PRO " " CA " " " 6 0 1 C2 
    3605 14 -11.1775 0.409767 6.35787 237 " " " " A 2 0 0 "PRO " " C  " " " 6 0 1 C2 
    3606 23 -10.2687 -0.168407 5.7696 237 " " " " A 70 0 0 "PRO " " O  " " " 8 0 1 C2 
    3607 14 -10.7365 -0.700487 8.57173 237 " " " " A 2 0 0 "PRO " " CB " " " 6 0 1 C2 
    3608 14 -10.1853 -2.08111 8.32581 237 " " " " A 2 0 0 "PRO " " CG " " " 6 0 1 C2 
    3609 14 -11.4157 -2.77695 7.66022 237 " " " " A 2 0 0 "PRO " " CD " " " 6 0 1 C2 
    3610 48 -12.6223 0.183886 7.97785 237 " " " " A 21 0 0 "PRO " " HA " " " 1 0 1 C2 
    3611 48 -11.1847 -0.843866 9.5549 237 " " " " A 21 0 0 "PRO " " HB3" " " 1 0 1 C2 
    3612 48 -10.0108 0.086506 8.77712 237 " " " " A 21 0 0 "PRO " " HB2" " " 1 0 1 C2 
    3613 48 -9.85141 -2.47074 9.28746 237 " " " " A 21 0 0 "PRO " " HG3" " " 1 0 1 C2 
    3614 48 -9.32017 -2.08988 7.66285 237 " " " " A 21 0 0 "PRO " " HG2" " " 1 0 1 C2 
    3615 48 -10.9495 -3.49412 6.98462 237 " " " " A 21 0 0 "PRO " " HD2" " " 1 0 1 C2 
    3616 48 -11.9719 -3.30096 8.43749 237 " " " " A 21 0 0 "PRO " " HD3" " " 1 0 1 C2 
    3617 40 -11.5536 1.58493 5.93902 238 " " " " A 43 0 0 "VAL " " N  " " " 7 0 1 C2 
    3618 14 -10.9379 2.34991 4.79511 238 " " " " A 2 0 0 "VAL " " CA " " " 6 0 1 C2 
    3619 14 -9.58912 2.92732 5.26387 238 " " " " A 2 0 0 "VAL " " C  " " " 6 0 1 C2 
    3620 23 -9.52243 3.59246 6.28043 238 " " " " A 70 0 0 "VAL " " O  " " " 8 0 1 C2 
    3621 14 -11.8914 3.43117 4.27795 238 " " " " A 2 0 0 "VAL " " CB " " " 6 0 1 C2 
    3622 14 -11.3791 4.35637 3.1446 238 " " " " A 2 0 0 "VAL " " CG1" " " 6 0 1 C2 
    3623 14 -13.2079 2.77988 3.71924 238 " " " " A 2 0 0 "VAL " " CG2" " " 6 0 1 C2 
    3624 48 -12.308 1.99994 6.46702 238 " " " " A 21 0 0 "VAL " " H  " " " 1 0 1 C2 
    3625 48 -10.7308 1.68739 3.9547 238 " " " " A 21 0 0 "VAL " " HA " " " 1 0 1 C2 
    3626 48 -12.0824 3.9875 5.19561 238 " " " " A 21 0 0 "VAL " " HB " " " 1 0 1 C2 
    3627 48 -12.1552 5.05525 2.83266 238 " " " " A 21 0 0 "VAL " HG11 " " 1 0 1 C2 
    3628 48 -10.5955 5.03301 3.48541 238 " " " " A 21 0 0 "VAL " HG12 " " 1 0 1 C2 
    3629 48 -11.0247 3.6765 2.36983 238 " " " " A 21 0 0 "VAL " HG13 " " 1 0 1 C2 
    3630 48 -13.7917 3.55888 3.22884 238 " " " " A 21 0 0 "VAL " HG21 " " 1 0 1 C2 
    3631 48 -13.15 2.04442 2.91684 238 " " " " A 21 0 0 "VAL " HG22 " " 1 0 1 C2 
    3632 48 -13.779 2.33058 4.53169 238 " " " " A 21 0 0 "VAL " HG23 " " 1 0 1 C2 
    3633 40 -8.51252 2.57383 4.58212 239 " " " " A 43 0 0 "HIE " " N  " " " 7 0 1 C2 
    3634 14 -7.22525 3.03129 4.92911 239 " " " " A 2 0 0 "HIE " " CA " " " 6 0 1 C2 
    3635 14 -7.16374 4.51005 4.5864 239 " " " " A 2 0 0 "HIE " " C  " " " 6 0 1 C2 
    3636 23 -7.77744 5.00839 3.61238 239 " " " " A 70 0 0 "HIE " " O  " " " 8 0 1 C2 
    3637 14 -6.18032 2.22669 4.24175 239 " " " " A 2 0 0 "HIE " " CB " " " 6 0 1 C2 
    3638 14 -4.80681 2.19267 4.93829 239 " " " " A 2 0 0 "HIE " " CG " " " 6 0 1 C2 
    3639 40 -3.82944 3.16168 4.60795 239 " " " " A 43 0 0 "HIE " " ND1" " " 7 0 1 C2 
    3640 14 -4.33357 1.34695 5.93212 239 " " " " A 2 0 0 "HIE " " CD2" " " 6 0 1 C2 
    3641 14 -2.81943 2.93807 5.45085 239 " " " " A 2 0 0 "HIE " " CE1" " " 6 0 1 C2 
    3642 40 -3.03846 1.8453 6.12899 239 " " " " A 43 0 0 "HIE " " NE2" " " 7 0 1 C2 
    3643 48 -8.61101 1.95588 3.78932 239 " " " " A 21 0 0 "HIE " " H  " " " 1 0 1 C2 
    3644 48 -7.06628 2.94585 6.00407 239 " " " " A 21 0 0 "HIE " " HA " " " 1 0 1 C2 
    3645 48 -6.09772 2.73689 3.28208 239 " " " " A 21 0 0 "HIE " " HB3" " " 1 0 1 C2 
    3646 48 -6.59468 1.23098 4.08374 239 " " " " A 21 0 0 "HIE " " HB2" " " 1 0 1 C2 
    3647 48 -4.82335 0.581877 6.51622 239 " " " " A 21 0 0 "HIE " " HD2" " " 1 0 1 C2 
    3648 48 -1.92321 3.53956 5.48826 239 " " " " A 21 0 0 "HIE " " HE1" " " 1 0 1 C2 
    3649 40 -6.42779 5.24637 5.38732 240 " " " " A 43 0 0 "PHE " " N  " " " 7 0 1 C2 
    3650 14 -6.04538 6.63474 5.10813 240 " " " " A 2 0 0 "PHE " " CA " " " 6 0 1 C2 
    3651 14 -5.35214 6.84505 3.71646 240 " " " " A 2 0 0 "PHE " " C  " " " 6 0 1 C2 
    3652 23 -5.66542 7.81062 3.04442 240 " " " " A 70 0 0 "PHE " " O  " " " 8 0 1 C2 
    3653 14 -5.30602 7.21868 6.36584 240 " " " " A 2 0 0 "PHE " " CB " " " 6 0 1 C2 
    3654 14 -3.86458 6.71928 6.53538 240 " " " " A 2 0 0 "PHE " " CG " " " 6 0 1 C2 
    3655 14 -2.84835 7.38185 5.81197 240 " " " " A 2 0 0 "PHE " " CD1" " " 6 0 1 C2 
    3656 14 -3.59834 5.68715 7.38245 240 " " " " A 2 0 0 "PHE " " CD2" " " 6 0 1 C2 
    3657 14 -1.5018 6.98102 6.03501 240 " " " " A 2 0 0 "PHE " " CE1" " " 6 0 1 C2 
    3658 14 -2.26524 5.28646 7.59118 240 " " " " A 2 0 0 "PHE " " CE2" " " 6 0 1 C2 
    3659 14 -1.24933 5.92337 6.879 240 " " " " A 2 0 0 "PHE " " CZ " " " 6 0 1 C2 
    3660 48 -6.17299 4.79892 6.25621 240 " " " " A 21 0 0 "PHE " " H  " " " 1 0 1 C2 
    3661 48 -6.90297 7.29077 4.95895 240 " " " " A 21 0 0 "PHE " " HA " " " 1 0 1 C2 
    3662 48 -5.80046 6.91832 7.28964 240 " " " " A 21 0 0 "PHE " " HB3" " " 1 0 1 C2 
    3663 48 -5.39323 8.30508 6.35081 240 " " " " A 21 0 0 "PHE " " HB2" " " 1 0 1 C2 
    3664 48 -3.09471 8.15385 5.09802 240 " " " " A 21 0 0 "PHE " " HD1" " " 1 0 1 C2 
    3665 48 -4.52183 5.30782 7.79436 240 " " " " A 21 0 0 "PHE " " HD2" " " 1 0 1 C2 
    3666 48 -0.723957 7.46927 5.46671 240 " " " " A 21 0 0 "PHE " " HE1" " " 1 0 1 C2 
    3667 48 -2.01475 4.52599 8.31598 240 " " " " A 21 0 0 "PHE " " HE2" " " 1 0 1 C2 
    3668 48 -0.21326 5.64845 7.01083 240 " " " " A 21 0 0 "PHE " " HZ " " " 1 0 1 C2 
    3669 40 -4.59054 5.84192 3.2693 241 " " " " A 43 0 0 "PHE " " N  " " " 7 0 1 C2 
    3670 14 -3.93906 5.84691 1.92541 241 " " " " A 2 0 0 "PHE " " CA " " " 6 0 1 C2 
    3671 14 -4.85714 5.23012 0.813066 241 " " " " A 2 0 0 "PHE " " C  " " " 6 0 1 C2 
    3672 23 -4.4162 4.9836 -0.30538 241 " " " " A 70 0 0 "PHE " " O  " " " 8 0 1 C2 
    3673 14 -2.64804 5.00809 2.04451 241 " " " " A 2 0 0 "PHE " " CB " " " 6 0 1 C2 
    3674 14 -1.7295 5.00395 0.854387 241 " " " " A 2 0 0 "PHE " " CG " " " 6 0 1 C2 
    3675 14 -1.26642 6.24383 0.309772 241 " " " " A 2 0 0 "PHE " " CD1" " " 6 0 1 C2 
    3676 14 -1.32872 3.78251 0.284114 241 " " " " A 2 0 0 "PHE " " CD2" " " 6 0 1 C2 
    3677 14 -0.34151 6.2831 -0.739555 241 " " " " A 2 0 0 "PHE " " CE1" " " 6 0 1 C2 
    3678 14 -0.437236 3.83232 -0.811802 241 " " " " A 2 0 0 "PHE " " CE2" " " 6 0 1 C2 
    3679 14 0.024487 5.02564 -1.32855 241 " " " " A 2 0 0 "PHE " " CZ " " " 6 0 1 C2 
    3680 48 -4.34483 5.18146 3.99284 241 " " " " A 21 0 0 "PHE " " H  " " " 1 0 1 C2 
    3681 48 -3.7836 6.90749 1.72768 241 " " " " A 21 0 0 "PHE " " HA " " " 1 0 1 C2 
    3682 48 -2.87987 3.99257 2.36555 241 " " " " A 21 0 0 "PHE " " HB3" " " 1 0 1 C2 
    3683 48 -2.01966 5.25067 2.90149 241 " " " " A 21 0 0 "PHE " " HB2" " " 1 0 1 C2 
    3684 48 -1.59705 7.14673 0.801568 241 " " " " A 21 0 0 "PHE " " HD1" " " 1 0 1 C2 
    3685 48 -1.73157 2.82625 0.583584 241 " " " " A 21 0 0 "PHE " " HD2" " " 1 0 1 C2 
    3686 48 -0.0529132 7.24659 -1.13298 241 " " " " A 21 0 0 "PHE " " HE1" " " 1 0 1 C2 
    3687 48 -0.0933338 2.90488 -1.24538 241 " " " " A 21 0 0 "PHE " " HE2" " " 1 0 1 C2 
    3688 48 0.653737 4.99151 -2.20564 241 " " " " A 21 0 0 "PHE " " HZ " " " 1 0 1 C2 
    3689 40 -6.05057 4.90461 1.14548 242 " " " " A 43 0 0 "ALA " " N  " " " 7 0 1 C2 
    3690 14 -7.07123 4.55511 0.216043 242 " " " " A 2 0 0 "ALA " " CA " " " 6 0 1 C2 
    3691 14 -7.60368 5.88745 -0.501304 242 " " " " A 2 0 0 "ALA " " C  " " " 6 0 1 C2 
    3692 23 -7.7785 6.03318 -1.73331 242 " " " " A 70 0 0 "ALA " " O  " " " 8 0 1 C2 
    3693 14 -8.15644 3.73908 0.907565 242 " " " " A 2 0 0 "ALA " " CB " " " 6 0 1 C2 
    3694 48 -6.28352 4.98669 2.12481 242 " " " " A 21 0 0 "ALA " " H  " " " 1 0 1 C2 
    3695 48 -6.70853 3.84838 -0.530338 242 " " " " A 21 0 0 "ALA " " HA " " " 1 0 1 C2 
    3696 48 -8.8651 4.28834 1.52742 242 " " " " A 21 0 0 "ALA " " HB1" " " 1 0 1 C2 
    3697 48 -8.80515 3.23549 0.190848 242 " " " " A 21 0 0 "ALA " " HB2" " " 1 0 1 C2 
    3698 48 -7.68528 2.87913 1.38358 242 " " " " A 21 0 0 "ALA " " HB3" " " 1 0 1 C2 
    3699 40 -7.6381 6.94487 0.294649 243 " " " " A 43 0 0 "GLN " " N  " " " 7 0 1 C2 
    3700 14 -8.37096 8.13279 -0.0754931 243 " " " " A 2 0 0 "GLN " " CA " " " 6 0 1 C2 
    3701 14 -7.84716 8.89333 -1.29741 243 " " " " A 2 0 0 "GLN " " C  " " " 6 0 1 C2 
    3702 23 -8.63017 9.21173 -2.23258 243 " " " " A 70 0 0 "GLN " " O  " " " 8 0 1 C2 
    3703 14 -8.52744 9.01841 1.1788 243 " " " " A 2 0 0 "GLN " " CB " " " 6 0 1 C2 
    3704 14 -9.26603 8.20951 2.28687 243 " " " " A 2 0 0 "GLN " " CG " " " 6 0 1 C2 
    3705 14 -9.60428 9.01001 3.52374 243 " " " " A 2 0 0 "GLN " " CD " " " 6 0 1 C2 
    3706 23 -10.3099 8.62841 4.46263 243 " " " " A 70 0 0 "GLN " " OE1" " " 8 0 1 C2 
    3707 40 -9.07727 10.163 3.6377 243 " " " " A 43 0 0 "GLN " " NE2" " " 7 0 1 C2 
    3708 48 -7.33731 6.99242 1.25765 243 " " " " A 21 0 0 "GLN " " H  " " " 1 0 1 C2 
    3709 48 -9.32678 7.70295 -0.375069 243 " " " " A 21 0 0 "GLN " " HA " " " 1 0 1 C2 
    3710 48 -9.12225 9.86971 0.84776 243 " " " " A 21 0 0 "GLN " " HB3" " " 1 0 1 C2 
    3711 48 -7.60081 9.41046 1.59804 243 " " " " A 21 0 0 "GLN " " HB2" " " 1 0 1 C2 
    3712 48 -8.58715 7.3956 2.5414 243 " " " " A 21 0 0 "GLN " " HG3" " " 1 0 1 C2 
    3713 48 -10.2371 7.81496 1.98778 243 " " " " A 21 0 0 "GLN " " HG2" " " 1 0 1 C2 
    3714 48 -9.21518 10.7032 4.47988 243 " " " " A 21 0 0 "GLN " HE22 " " 1 0 1 C2 
    3715 48 -8.36293 10.3172 2.94053 243 " " " " A 21 0 0 "GLN " HE21 " " 1 0 1 C2 
    3716 40 -6.49566 9.21753 -1.42324 244 " " " " A 43 0 0 "PRO " " N  " " " 7 0 1 C2 
    3717 14 -5.87989 10.0186 -2.53313 244 " " " " A 2 0 0 "PRO " " CA " " " 6 0 1 C2 
    3718 14 -5.58367 9.20916 -3.79726 244 " " " " A 2 0 0 "PRO " " C  " " " 6 0 1 C2 
    3719 23 -5.58977 9.85034 -4.82393 244 " " " " A 70 0 0 "PRO " " O  " " " 8 0 1 C2 
    3720 14 -4.60611 10.6034 -1.92553 244 " " " " A 2 0 0 "PRO " " CB " " " 6 0 1 C2 
    3721 14 -4.22571 9.70925 -0.772143 244 " " " " A 2 0 0 "PRO " " CG " " " 6 0 1 C2 
    3722 14 -5.53066 9.13058 -0.35027 244 " " " " A 2 0 0 "PRO " " CD " " " 6 0 1 C2 
    3723 48 -6.53714 10.8375 -2.82581 244 " " " " A 21 0 0 "PRO " " HA " " " 1 0 1 C2 
    3724 48 -4.84984 11.5884 -1.52745 244 " " " " A 21 0 0 "PRO " " HB3" " " 1 0 1 C2 
    3725 48 -3.70655 10.5486 -2.53864 244 " " " " A 21 0 0 "PRO " " HB2" " " 1 0 1 C2 
    3726 48 -3.72386 10.1955 0.0643795 244 " " " " A 21 0 0 "PRO " " HG3" " " 1 0 1 C2 
    3727 48 -3.59049 8.89855 -1.12903 244 " " " " A 21 0 0 "PRO " " HG2" " " 1 0 1 C2 
    3728 48 -5.26442 8.08611 -0.188062 244 " " " " A 21 0 0 "PRO " " HD2" " " 1 0 1 C2 
    3729 48 -5.89911 9.64196 0.539017 244 " " " " A 21 0 0 "PRO " " HD3" " " 1 0 1 C2 
    3730 40 -5.26404 7.92268 -3.70129 245 " " " " A 43 0 0 "VAL " " N  " " " 7 0 1 C2 
    3731 14 -4.80653 7.00234 -4.75724 245 " " " " A 2 0 0 "VAL " " CA " " " 6 0 1 C2 
    3732 14 -5.64852 7.13553 -6.06525 245 " " " " A 2 0 0 "VAL " " C  " " " 6 0 1 C2 
    3733 23 -5.12135 7.02215 -7.1982 245 " " " " A 70 0 0 "VAL " " O  " " " 8 0 1 C2 
    3734 14 -4.74046 5.56897 -4.06266 245 " " " " A 2 0 0 "VAL " " CB " " " 6 0 1 C2 
    3735 14 -4.82473 4.36033 -4.9673 245 " " " " A 2 0 0 "VAL " " CG1" " " 6 0 1 C2 
    3736 14 -3.49994 5.39813 -3.2619 245 " " " " A 2 0 0 "VAL " " CG2" " " 6 0 1 C2 
    3737 48 -5.13404 7.55477 -2.7697 245 " " " " A 21 0 0 "VAL " " H  " " " 1 0 1 C2 
    3738 48 -3.7609 7.2712 -4.90714 245 " " " " A 21 0 0 "VAL " " HA " " " 1 0 1 C2 
    3739 48 -5.63937 5.45381 -3.45703 245 " " " " A 21 0 0 "VAL " " HB " " " 1 0 1 C2 
    3740 48 -4.50929 3.38309 -4.6018 245 " " " " A 21 0 0 "VAL " HG11 " " 1 0 1 C2 
    3741 48 -5.82509 4.34137 -5.39976 245 " " " " A 21 0 0 "VAL " HG12 " " 1 0 1 C2 
    3742 48 -4.22213 4.59308 -5.84525 245 " " " " A 21 0 0 "VAL " HG13 " " 1 0 1 C2 
    3743 48 -3.15833 6.24275 -2.66356 245 " " " " A 21 0 0 "VAL " HG21 " " 1 0 1 C2 
    3744 48 -3.63106 4.58073 -2.55284 245 " " " " A 21 0 0 "VAL " HG22 " " 1 0 1 C2 
    3745 48 -2.65139 5.15688 -3.9021 245 " " " " A 21 0 0 "VAL " HG23 " " 1 0 1 C2 
    3746 40 -7.0064 7.41345 -5.94188 246 " " " " A 43 0 0 "VAL " " N  " " " 7 0 1 C2 
    3747 14 -8.00303 7.67253 -7.0407 246 " " " " A 2 0 0 "VAL " " CA " " " 6 0 1 C2 
    3748 14 -7.74194 8.93612 -7.82801 246 " " " " A 2 0 0 "VAL " " C  " " " 6 0 1 C2 
    3749 23 -8.12843 9.1019 -9.01542 246 " " " " A 70 0 0 "VAL " " O  " " " 8 0 1 C2 
    3750 14 -9.41712 7.69975 -6.39874 246 " " " " A 2 0 0 "VAL " " CB " " " 6 0 1 C2 
    3751 14 -9.82711 6.38062 -5.6654 246 " " " " A 2 0 0 "VAL " " CG1" " " 6 0 1 C2 
    3752 14 -9.63765 8.99273 -5.52071 246 " " " " A 2 0 0 "VAL " " CG2" " " 6 0 1 C2 
    3753 48 -7.33688 7.45625 -4.98844 246 " " " " A 21 0 0 "VAL " " H  " " " 1 0 1 C2 
    3754 48 -7.8017 6.87531 -7.75625 246 " " " " A 21 0 0 "VAL " " HA " " " 1 0 1 C2 
    3755 48 -10.1926 7.78152 -7.16037 246 " " " " A 21 0 0 "VAL " " HB " " " 1 0 1 C2 
    3756 48 -10.7559 6.48083 -5.10371 246 " " " " A 21 0 0 "VAL " HG11 " " 1 0 1 C2 
    3757 48 -10.0294 5.58235 -6.37951 246 " " " " A 21 0 0 "VAL " HG12 " " 1 0 1 C2 
    3758 48 -9.09674 6.0602 -4.92243 246 " " " " A 21 0 0 "VAL " HG13 " " 1 0 1 C2 
    3759 48 -10.5832 8.82328 -5.00556 246 " " " " A 21 0 0 "VAL " HG21 " " 1 0 1 C2 
    3760 48 -8.87812 9.21037 -4.7698 246 " " " " A 21 0 0 "VAL " HG22 " " 1 0 1 C2 
    3761 48 -9.72188 9.86475 -6.16924 246 " " " " A 21 0 0 "VAL " HG23 " " 1 0 1 C2 
    3762 40 -7.0053 9.95281 -7.28266 247 " " " " A 43 0 0 "THR " " N  " " " 7 0 1 C2 
    3763 14 -6.37687 11.0758 -8.01039 247 " " " " A 2 0 0 "THR " " CA " " " 6 0 1 C2 
    3764 14 -5.34183 10.5271 -8.98885 247 " " " " A 2 0 0 "THR " " C  " " " 6 0 1 C2 
    3765 23 -5.15946 11.2275 -9.95448 247 " " " " A 70 0 0 "THR " " O  " " " 8 0 1 C2 
    3766 14 -5.79885 12.1847 -7.03773 247 " " " " A 2 0 0 "THR " " CB " " " 6 0 1 C2 
    3767 23 -4.5847 11.9115 -6.35056 247 " " " " A 70 0 0 "THR " " OG1" " " 8 0 1 C2 
    3768 14 -6.85234 12.5825 -6.01891 247 " " " " A 2 0 0 "THR " " CG2" " " 6 0 1 C2 
    3769 48 -6.73922 9.86329 -6.31246 247 " " " " A 21 0 0 "THR " " H  " " " 1 0 1 C2 
    3770 48 -7.22546 11.4812 -8.56148 247 " " " " A 21 0 0 "THR " " HA " " " 1 0 1 C2 
    3771 48 -5.71864 12.9902 -7.76775 247 " " " " A 21 0 0 "THR " " HB " " " 1 0 1 C2 
    3772 48 -4.72373 11.0705 -5.94264 247 " " " " A 21 0 0 "THR " " HG1" " " 1 0 1 C2 
    3773 48 -7.63743 13.2081 -6.44369 247 " " " " A 21 0 0 "THR " HG21 " " 1 0 1 C2 
    3774 48 -7.33075 11.7703 -5.47163 247 " " " " A 21 0 0 "THR " HG22 " " 1 0 1 C2 
    3775 48 -6.43774 13.2168 -5.23539 247 " " " " A 21 0 0 "THR " HG23 " " 1 0 1 C2 
    3776 40 -4.71928 9.34059 -8.9153 248 " " " " A 43 0 0 "LEU " " N  " " " 7 0 1 C2 
    3777 14 -3.76357 8.83497 -9.86439 248 " " " " A 2 0 0 "LEU " " CA " " " 6 0 1 C2 
    3778 14 -4.39046 8.50627 -11.1923 248 " " " " A 2 0 0 "LEU " " C  " " " 6 0 1 C2 
    3779 23 -3.76302 8.66278 -12.2744 248 " " " " A 70 0 0 "LEU " " O  " " " 8 0 1 C2 
    3780 14 -3.01362 7.6405 -9.34279 248 " " " " A 2 0 0 "LEU " " CB " " " 6 0 1 C2 
    3781 14 -1.74402 7.21435 -10.1651 248 " " " " A 2 0 0 "LEU " " CG " " " 6 0 1 C2 
    3782 14 -0.416893 7.68192 -9.47832 248 " " " " A 2 0 0 "LEU " " CD1" " " 6 0 1 C2 
    3783 14 -1.7499 5.67214 -10.3651 248 " " " " A 2 0 0 "LEU " " CD2" " " 6 0 1 C2 
    3784 48 -4.98268 8.79829 -8.10497 248 " " " " A 21 0 0 "LEU " " H  " " " 1 0 1 C2 
    3785 48 -3.0521 9.61018 -10.1489 248 " " " " A 21 0 0 "LEU " " HA " " " 1 0 1 C2 
    3786 48 -3.75087 6.83766 -9.34126 248 " " " " A 21 0 0 "LEU " " HB3" " " 1 0 1 C2 
    3787 48 -2.75511 7.82667 -8.30038 248 " " " " A 21 0 0 "LEU " " HB2" " " 1 0 1 C2 
    3788 48 -1.6567 7.64784 -11.1613 248 " " " " A 21 0 0 "LEU " " HG " " " 1 0 1 C2 
    3789 48 -0.398227 8.77166 -9.49306 248 " " " " A 21 0 0 "LEU " HD11 " " 1 0 1 C2 
    3790 48 -0.30833 7.33048 -8.45226 248 " " " " A 21 0 0 "LEU " HD12 " " 1 0 1 C2 
    3791 48 0.426915 7.37678 -10.0972 248 " " " " A 21 0 0 "LEU " HD13 " " 1 0 1 C2 
    3792 48 -1.77507 5.05797 -9.46497 248 " " " " A 21 0 0 "LEU " HD21 " " 1 0 1 C2 
    3793 48 -2.53678 5.45894 -11.0886 248 " " " " A 21 0 0 "LEU " HD22 " " 1 0 1 C2 
    3794 48 -0.771862 5.43357 -10.783 248 " " " " A 21 0 0 "LEU " HD23 " " 1 0 1 C2 
    3795 40 -5.55294 7.87272 -11.011 249 " " " " A 43 0 0 "ILE " " N  " " " 7 0 1 C2 
    3796 14 -6.39872 7.44846 -12.1243 249 " " " " A 2 0 0 "ILE " " CA " " " 6 0 1 C2 
    3797 14 -6.97375 8.73768 -12.6575 249 " " " " A 2 0 0 "ILE " " C  " " " 6 0 1 C2 
    3798 23 -6.72438 9.02654 -13.8043 249 " " " " A 70 0 0 "ILE " " O  " " " 8 0 1 C2 
    3799 14 -7.45851 6.45428 -11.6535 249 " " " " A 2 0 0 "ILE " " CB " " " 6 0 1 C2 
    3800 14 -6.88523 5.03489 -11.3401 249 " " " " A 2 0 0 "ILE " " CG1" " " 6 0 1 C2 
    3801 14 -8.59912 6.21779 -12.6448 249 " " " " A 2 0 0 "ILE " " CG2" " " 6 0 1 C2 
    3802 14 -5.98662 4.81239 -10.1451 249 " " " " A 2 0 0 "ILE " " CD1" " " 6 0 1 C2 
    3803 48 -5.90332 7.93684 -10.0659 249 " " " " A 21 0 0 "ILE " " H  " " " 1 0 1 C2 
    3804 48 -5.7235 7.02076 -12.8654 249 " " " " A 21 0 0 "ILE " " HA " " " 1 0 1 C2 
    3805 48 -7.85667 6.89709 -10.7406 249 " " " " A 21 0 0 "ILE " " HB " " " 1 0 1 C2 
    3806 48 -6.25931 4.8345 -12.2097 249 " " " " A 21 0 0 "ILE " HG13 " " 1 0 1 C2 
    3807 48 -7.69444 4.31158 -11.4406 249 " " " " A 21 0 0 "ILE " HG12 " " 1 0 1 C2 
    3808 48 -8.17669 6.09443 -13.642 249 " " " " A 21 0 0 "ILE " HG21 " " 1 0 1 C2 
    3809 48 -9.20983 5.32886 -12.4868 249 " " " " A 21 0 0 "ILE " HG22 " " 1 0 1 C2 
    3810 48 -9.31274 7.04132 -12.6191 249 " " " " A 21 0 0 "ILE " HG23 " " 1 0 1 C2 
    3811 48 -6.3391 5.33317 -9.25474 249 " " " " A 21 0 0 "ILE " HD11 " " 1 0 1 C2 
    3812 48 -5.904 3.81146 -9.72149 249 " " " " A 21 0 0 "ILE " HD12 " " 1 0 1 C2 
    3813 48 -4.96141 4.99248 -10.4685 249 " " " " A 21 0 0 "ILE " HD13 " " 1 0 1 C2 
    3814 40 -7.56288 9.60936 -11.8332 250 " " " " A 43 0 0 "GLY " " N  " " " 7 0 1 C2 
    3815 14 -8.2207 10.8999 -12.2618 250 " " " " A 2 0 0 "GLY " " CA " " " 6 0 1 C2 
    3816 14 -7.3327 11.9127 -12.8991 250 " " " " A 2 0 0 "GLY " " C  " " " 6 0 1 C2 
    3817 23 -7.84683 12.6663 -13.7279 250 " " " " A 70 0 0 "GLY " " O  " " " 8 0 1 C2 
    3818 48 -7.69128 9.51859 -10.8355 250 " " " " A 21 0 0 "GLY " " H  " " " 1 0 1 C2 
    3819 48 -8.72787 11.4213 -11.45 250 " " " " A 21 0 0 "GLY " " HA3" " " 1 0 1 C2 
    3820 48 -9.04037 10.6875 -12.9482 250 " " " " A 21 0 0 "GLY " " HA2" " " 1 0 1 C2 
    3821 40 -6.07692 12.0451 -12.4823 251 " " " " A 43 0 0 "LEU " " N  " " " 7 0 1 C2 
    3822 14 -5.11426 12.9943 -13.1105 251 " " " " A 2 0 0 "LEU " " CA " " " 6 0 1 C2 
    3823 14 -4.24873 12.3002 -14.2207 251 " " " " A 2 0 0 "LEU " " C  " " " 6 0 1 C2 
    3824 23 -3.79223 12.9551 -15.1516 251 " " " " A 70 0 0 "LEU " " O  " " " 8 0 1 C2 
    3825 14 -4.08168 13.5531 -12.0729 251 " " " " A 2 0 0 "LEU " " CB " " " 6 0 1 C2 
    3826 14 -4.6374 14.5885 -11.0457 251 " " " " A 2 0 0 "LEU " " CG " " " 6 0 1 C2 
    3827 14 -3.87463 14.6468 -9.68942 251 " " " " A 2 0 0 "LEU " " CD1" " " 6 0 1 C2 
    3828 14 -4.76731 16.0455 -11.7104 251 " " " " A 2 0 0 "LEU " " CD2" " " 6 0 1 C2 
    3829 48 -5.7196 11.5207 -11.6965 251 " " " " A 21 0 0 "LEU " " H  " " " 1 0 1 C2 
    3830 48 -5.61822 13.8859 -13.4838 251 " " " " A 21 0 0 "LEU " " HA " " " 1 0 1 C2 
    3831 48 -3.18739 13.9083 -12.585 251 " " " " A 21 0 0 "LEU " " HB3" " " 1 0 1 C2 
    3832 48 -3.69342 12.7877 -11.401 251 " " " " A 21 0 0 "LEU " " HB2" " " 1 0 1 C2 
    3833 48 -5.65172 14.3264 -10.7448 251 " " " " A 21 0 0 "LEU " " HG " " " 1 0 1 C2 
    3834 48 -2.81951 14.8898 -9.81523 251 " " " " A 21 0 0 "LEU " HD11 " " 1 0 1 C2 
    3835 48 -4.3975 15.3778 -9.0727 251 " " " " A 21 0 0 "LEU " HD12 " " 1 0 1 C2 
    3836 48 -3.91512 13.6809 -9.18609 251 " " " " A 21 0 0 "LEU " HD13 " " 1 0 1 C2 
    3837 48 -3.87001 16.6626 -11.7569 251 " " " " A 21 0 0 "LEU " HD21 " " 1 0 1 C2 
    3838 48 -5.11422 15.9874 -12.7421 251 " " " " A 21 0 0 "LEU " HD22 " " 1 0 1 C2 
    3839 48 -5.52863 16.6373 -11.2022 251 " " " " A 21 0 0 "LEU " HD23 " " 1 0 1 C2 
    3840 40 -4.10757 11.0006 -14.2262 252 " " " " A 43 0 0 "GLY " " N  " " " 7 0 1 C2 
    3841 14 -3.30452 10.291 -15.1941 252 " " " " A 2 0 0 "GLY " " CA " " " 6 0 1 C2 
    3842 14 -4.10744 9.39905 -16.1022 252 " " " " A 2 0 0 "GLY " " C  " " " 6 0 1 C2 
    3843 23 -4.58234 9.7577 -17.2093 252 " " " " A 70 0 0 "GLY " " O  " " " 8 0 1 C2 
    3844 48 -4.67711 10.395 -13.6526 252 " " " " A 21 0 0 "GLY " " H  " " " 1 0 1 C2 
    3845 48 -2.61893 9.61366 -14.6849 252 " " " " A 21 0 0 "GLY " " HA3" " " 1 0 1 C2 
    3846 48 -2.70499 10.9486 -15.8236 252 " " " " A 21 0 0 "GLY " " HA2" " " 1 0 1 C2 
    3847 40 -4.29921 8.15373 -15.6236 253 " " " " A 43 0 0 "ILE " " N  " " " 7 0 1 C2 
    3848 14 -4.92423 7.0408 -16.3009 253 " " " " A 2 0 0 "ILE " " CA " " " 6 0 1 C2 
    3849 14 -6.21404 7.48209 -17.0629 253 " " " " A 2 0 0 "ILE " " C  " " " 6 0 1 C2 
    3850 23 -6.2124 7.37325 -18.3014 253 " " " " A 70 0 0 "ILE " " O  " " " 8 0 1 C2 
    3851 14 -4.97776 5.77417 -15.397 253 " " " " A 2 0 0 "ILE " " CB " " " 6 0 1 C2 
    3852 14 -3.55588 5.55741 -14.739 253 " " " " A 2 0 0 "ILE " " CG1" " " 6 0 1 C2 
    3853 14 -5.39001 4.46231 -16.2107 253 " " " " A 2 0 0 "ILE " " CG2" " " 6 0 1 C2 
    3854 14 -3.46762 4.14855 -14.0787 253 " " " " A 2 0 0 "ILE " " CD1" " " 6 0 1 C2 
    3855 48 -4.06814 8.02214 -14.6492 253 " " " " A 21 0 0 "ILE " " H  " " " 1 0 1 C2 
    3856 48 -4.30879 6.6189 -17.0954 253 " " " " A 21 0 0 "ILE " " HA " " " 1 0 1 C2 
    3857 48 -5.77815 5.90104 -14.668 253 " " " " A 21 0 0 "ILE " " HB " " " 1 0 1 C2 
    3858 48 -3.28479 6.31109 -13.9997 253 " " " " A 21 0 0 "ILE " HG13 " " 1 0 1 C2 
    3859 48 -2.76097 5.49941 -15.4826 253 " " " " A 21 0 0 "ILE " HG12 " " 1 0 1 C2 
    3860 48 -6.35318 4.59127 -16.7045 253 " " " " A 21 0 0 "ILE " HG21 " " 1 0 1 C2 
    3861 48 -4.64503 4.30381 -16.9905 253 " " " " A 21 0 0 "ILE " HG22 " " 1 0 1 C2 
    3862 48 -5.48268 3.60897 -15.5389 253 " " " " A 21 0 0 "ILE " HG23 " " 1 0 1 C2 
    3863 48 -4.29569 3.92176 -13.4072 253 " " " " A 21 0 0 "ILE " HD11 " " 1 0 1 C2 
    3864 48 -3.49932 3.473 -14.9336 253 " " " " A 21 0 0 "ILE " HD12 " " 1 0 1 C2 
    3865 48 -2.49741 3.89754 -13.65 253 " " " " A 21 0 0 "ILE " HD13 " " 1 0 1 C2 
    3866 40 -7.2051 8.01759 -16.3742 254 " " " " A 43 0 0 "ALA " " N  " " " 7 0 1 C2 
    3867 14 -8.44107 8.46506 -16.9474 254 " " " " A 2 0 0 "ALA " " CA " " " 6 0 1 C2 
    3868 14 -8.35919 9.54318 -18.0617 254 " " " " A 2 0 0 "ALA " " C  " " " 6 0 1 C2 
    3869 23 -8.94357 9.42016 -19.1334 254 " " " " A 70 0 0 "ALA " " O  " " " 8 0 1 C2 
    3870 14 -9.33881 8.83221 -15.8154 254 " " " " A 2 0 0 "ALA " " CB " " " 6 0 1 C2 
    3871 48 -7.16277 8.09855 -15.3683 254 " " " " A 21 0 0 "ALA " " H  " " " 1 0 1 C2 
    3872 48 -8.84254 7.60828 -17.4886 254 " " " " A 21 0 0 "ALA " " HA " " " 1 0 1 C2 
    3873 48 -8.95255 9.23157 -14.8776 254 " " " " A 21 0 0 "ALA " " HB1" " " 1 0 1 C2 
    3874 48 -9.95713 9.69284 -16.0705 254 " " " " A 21 0 0 "ALA " " HB2" " " 1 0 1 C2 
    3875 48 -10.1462 8.12857 -15.6127 254 " " " " A 21 0 0 "ALA " " HB3" " " 1 0 1 C2 
    3876 40 -7.5705 10.612 -17.8981 255 " " " " A 43 0 0 "ILE " " N  " " " 7 0 1 C2 
    3877 14 -7.38113 11.6241 -18.9125 255 " " " " A 2 0 0 "ILE " " CA " " " 6 0 1 C2 
    3878 14 -6.65546 11.1103 -20.1326 255 " " " " A 2 0 0 "ILE " " C  " " " 6 0 1 C2 
    3879 23 -7.01512 11.5065 -21.2341 255 " " " " A 70 0 0 "ILE " " O  " " " 8 0 1 C2 
    3880 14 -6.58083 12.8016 -18.1866 255 " " " " A 2 0 0 "ILE " " CB " " " 6 0 1 C2 
    3881 14 -7.54489 13.531 -17.1493 255 " " " " A 2 0 0 "ILE " " CG1" " " 6 0 1 C2 
    3882 14 -5.90507 13.8826 -19.1273 255 " " " " A 2 0 0 "ILE " " CG2" " " 6 0 1 C2 
    3883 14 -6.95399 14.6317 -16.2517 255 " " " " A 2 0 0 "ILE " " CD1" " " 6 0 1 C2 
    3884 48 -7.24408 10.8589 -16.9747 255 " " " " A 21 0 0 "ILE " " H  " " " 1 0 1 C2 
    3885 48 -8.39065 11.9045 -19.2131 255 " " " " A 21 0 0 "ILE " " HA " " " 1 0 1 C2 
    3886 48 -5.89846 12.1934 -17.5928 255 " " " " A 21 0 0 "ILE " " HB " " " 1 0 1 C2 
    3887 48 -7.93048 12.7966 -16.4423 255 " " " " A 21 0 0 "ILE " HG13 " " 1 0 1 C2 
    3888 48 -8.39386 13.8719 -17.7419 255 " " " " A 21 0 0 "ILE " HG12 " " 1 0 1 C2 
    3889 48 -6.68028 14.3061 -19.7659 255 " " " " A 21 0 0 "ILE " HG21 " " 1 0 1 C2 
    3890 48 -5.51294 14.7683 -18.6274 255 " " " " A 21 0 0 "ILE " HG22 " " 1 0 1 C2 
    3891 48 -5.07673 13.5449 -19.7501 255 " " " " A 21 0 0 "ILE " HG23 " " 1 0 1 C2 
    3892 48 -7.76094 15.0127 -15.6258 255 " " " " A 21 0 0 "ILE " HD11 " " 1 0 1 C2 
    3893 48 -6.05645 14.173 -15.8368 255 " " " " A 21 0 0 "ILE " HD12 " " 1 0 1 C2 
    3894 48 -6.48629 15.4061 -16.8597 255 " " " " A 21 0 0 "ILE " HD13 " " 1 0 1 C2 
    3895 40 -5.53949 10.3738 -19.9662 256 " " " " A 43 0 0 "ASH " " N  " " " 7 0 1 C2 
    3896 14 -4.81321 9.69317 -21.0155 256 " " " " A 2 0 0 "ASH " " CA " " " 6 0 1 C2 
    3897 14 -5.66063 8.56986 -21.6598 256 " " " " A 2 0 0 "ASH " " C  " " " 6 0 1 C2 
    3898 23 -5.29003 8.09305 -22.7323 256 " " " " A 70 0 0 "ASH " " O  " " " 8 0 1 C2 
    3899 14 -3.59446 9.09998 -20.2606 256 " " " " A 2 0 0 "ASH " " CB " " " 6 0 1 C2 
    3900 14 -2.40925 8.77651 -21.2228 256 " " " " A 2 0 0 "ASH " " CG " " " 6 0 1 C2 
    3901 23 -2.40035 9.0777 -22.4295 256 " " " " A 70 0 0 "ASH " " OD1" " " 8 0 1 C2 
    3902 23 -1.46398 7.9434 -20.6244 256 " " " " A 70 0 0 "ASH " " OD2" " " 8 0 1 C2 
    3903 48 -5.06301 10.4654 -19.0804 256 " " " " A 21 0 0 "ASH " " H  " " " 1 0 1 C2 
    3904 48 -4.55903 10.4423 -21.7653 256 " " " " A 21 0 0 "ASH " " HA " " " 1 0 1 C2 
    3905 48 -3.84542 8.20916 -19.6848 256 " " " " A 21 0 0 "ASH " " HB3" " " 1 0 1 C2 
    3906 48 -3.15063 9.70395 -19.4692 256 " " " " A 21 0 0 "ASH " " HB2" " " 1 0 1 C2 
    3907 40 -6.76393 8.08711 -21.0837 257 " " " " A 43 0 0 "TYR " " N  " " " 7 0 1 C2 
    3908 14 -7.62493 7.06462 -21.6896 257 " " " " A 2 0 0 "TYR " " CA " " " 6 0 1 C2 
    3909 14 -8.51041 7.81237 -22.7127 257 " " " " A 2 0 0 "TYR " " C  " " " 6 0 1 C2 
    3910 23 -8.50346 7.30799 -23.8755 257 " " " " A 70 0 0 "TYR " " O  " " " 8 0 1 C2 
    3911 14 -8.62406 6.36277 -20.7069 257 " " " " A 2 0 0 "TYR " " CB " " " 6 0 1 C2 
    3912 14 -8.15429 5.17101 -19.9338 257 " " " " A 2 0 0 "TYR " " CG " " " 6 0 1 C2 
    3913 14 -6.80703 4.75995 -20.0076 257 " " " " A 2 0 0 "TYR " " CD1" " " 6 0 1 C2 
    3914 14 -9.10545 4.64638 -19.1076 257 " " " " A 2 0 0 "TYR " " CD2" " " 6 0 1 C2 
    3915 14 -6.4366 3.55408 -19.352 257 " " " " A 2 0 0 "TYR " " CE1" " " 6 0 1 C2 
    3916 14 -8.76976 3.39514 -18.4881 257 " " " " A 2 0 0 "TYR " " CE2" " " 6 0 1 C2 
    3917 14 -7.47633 2.8614 -18.6755 257 " " " " A 2 0 0 "TYR " " CZ " " " 6 0 1 C2 
    3918 23 -7.17979 1.71343 -18.0573 257 " " " " A 70 0 0 "TYR " " OH " " " 8 0 1 C2 
    3919 48 -6.91971 8.4206 -20.1432 257 " " " " A 21 0 0 "TYR " " H  " " " 1 0 1 C2 
    3920 48 -7.17664 6.24746 -22.2548 257 " " " " A 21 0 0 "TYR " " HA " " " 1 0 1 C2 
    3921 48 -9.42227 5.91247 -21.297 257 " " " " A 21 0 0 "TYR " " HB3" " " 1 0 1 C2 
    3922 48 -8.92389 7.08627 -19.9488 257 " " " " A 21 0 0 "TYR " " HB2" " " 1 0 1 C2 
    3923 48 -6.06902 5.4094 -20.4548 257 " " " " A 21 0 0 "TYR " " HD1" " " 1 0 1 C2 
    3924 48 -10.0378 5.15912 -18.9227 257 " " " " A 21 0 0 "TYR " " HD2" " " 1 0 1 C2 
    3925 48 -5.44634 3.12543 -19.3972 257 " " " " A 21 0 0 "TYR " " HE1" " " 1 0 1 C2 
    3926 48 -9.50013 2.85177 -17.907 257 " " " " A 21 0 0 "TYR " " HE2" " " 1 0 1 C2 
    3927 48 -6.26265 1.57911 -17.8733 257 " " " " A 21 0 0 "TYR " " HH " " " 1 0 1 C2 
    3928 40 -9.23339 8.87856 -22.3411 258 " " " " A 43 0 0 "GLY " " N  " " " 7 0 1 C2 
    3929 14 -9.98035 9.75906 -23.3043 258 " " " " A 2 0 0 "GLY " " CA " " " 6 0 1 C2 
    3930 14 -9.17352 10.4639 -24.4355 258 " " " " A 2 0 0 "GLY " " C  " " " 6 0 1 C2 
    3931 23 -9.69442 10.6054 -25.4936 258 " " " " A 70 0 0 "GLY " " O  " " " 8 0 1 C2 
    3932 48 -9.34468 9.08391 -21.3585 258 " " " " A 21 0 0 "GLY " " H  " " " 1 0 1 C2 
    3933 48 -10.3851 10.5802 -22.7127 258 " " " " A 21 0 0 "GLY " " HA3" " " 1 0 1 C2 
    3934 48 -10.8822 9.3394 -23.75 258 " " " " A 21 0 0 "GLY " " HA2" " " 1 0 1 C2 
    3935 40 -7.88757 10.7117 -24.1577 259 " " " " A 43 0 0 "LEU " " N  " " " 7 0 1 C2 
    3936 14 -6.96524 11.4398 -25.0237 259 " " " " A 2 0 0 "LEU " " CA " " " 6 0 1 C2 
    3937 14 -6.87741 10.8803 -26.4698 259 " " " " A 2 0 0 "LEU " " C  " " " 6 0 1 C2 
    3938 23 -6.93911 11.5984 -27.4879 259 " " " " A 70 0 0 "LEU " " O  " " " 8 0 1 C2 
    3939 14 -5.58737 11.4391 -24.2704 259 " " " " A 2 0 0 "LEU " " CB " " " 6 0 1 C2 
    3940 14 -4.57234 12.2893 -25.0925 259 " " " " A 2 0 0 "LEU " " CG " " " 6 0 1 C2 
    3941 14 -5.08968 13.8181 -25.076 259 " " " " A 2 0 0 "LEU " " CD1" " " 6 0 1 C2 
    3942 14 -3.16185 12.04 -24.3826 259 " " " " A 2 0 0 "LEU " " CD2" " " 6 0 1 C2 
    3943 48 -7.63211 10.7948 -23.1841 259 " " " " A 21 0 0 "LEU " " H  " " " 1 0 1 C2 
    3944 48 -7.46326 12.4032 -25.1327 259 " " " " A 21 0 0 "LEU " " HA " " " 1 0 1 C2 
    3945 48 -5.23881 10.4064 -24.2609 259 " " " " A 21 0 0 "LEU " " HB3" " " 1 0 1 C2 
    3946 48 -5.69294 11.7099 -23.2199 259 " " " " A 21 0 0 "LEU " " HB2" " " 1 0 1 C2 
    3947 48 -4.50431 11.9302 -26.1194 259 " " " " A 21 0 0 "LEU " " HG " " " 1 0 1 C2 
    3948 48 -5.2436 14.2834 -24.1024 259 " " " " A 21 0 0 "LEU " HD11 " " 1 0 1 C2 
    3949 48 -4.41129 14.4612 -25.6367 259 " " " " A 21 0 0 "LEU " HD12 " " 1 0 1 C2 
    3950 48 -5.97821 13.7987 -25.7071 259 " " " " A 21 0 0 "LEU " HD13 " " 1 0 1 C2 
    3951 48 -3.14618 12.5005 -23.3948 259 " " " " A 21 0 0 "LEU " HD21 " " 1 0 1 C2 
    3952 48 -3.0308 10.9648 -24.2602 259 " " " " A 21 0 0 "LEU " HD22 " " 1 0 1 C2 
    3953 48 -2.3548 12.4073 -25.0165 259 " " " " A 21 0 0 "LEU " HD23 " " 1 0 1 C2 
    3954 40 -6.72287 9.52952 -26.5764 260 " " " " A 43 0 0 "PHE " " N  " " " 7 0 1 C2 
    3955 14 -6.57474 8.73761 -27.7612 260 " " " " A 2 0 0 "PHE " " CA " " " 6 0 1 C2 
    3956 14 -7.92345 8.6178 -28.5287 260 " " " " A 2 0 0 "PHE " " C  " " " 6 0 1 C2 
    3957 23 -7.80511 8.41611 -29.7178 260 " " " " A 70 0 0 "PHE " " O  " " " 8 0 1 C2 
    3958 14 -6.0955 7.27739 -27.4037 260 " " " " A 2 0 0 "PHE " " CB " " " 6 0 1 C2 
    3959 14 -4.71978 7.30503 -26.7962 260 " " " " A 2 0 0 "PHE " " CG " " " 6 0 1 C2 
    3960 14 -4.56573 7.13798 -25.4225 260 " " " " A 2 0 0 "PHE " " CD1" " " 6 0 1 C2 
    3961 14 -3.52856 7.47867 -27.5612 260 " " " " A 2 0 0 "PHE " " CD2" " " 6 0 1 C2 
    3962 14 -3.27714 7.0093 -24.8504 260 " " " " A 2 0 0 "PHE " " CE1" " " 6 0 1 C2 
    3963 14 -2.25444 7.40635 -26.9851 260 " " " " A 2 0 0 "PHE " " CE2" " " 6 0 1 C2 
    3964 14 -2.09175 7.11725 -25.6168 260 " " " " A 2 0 0 "PHE " " CZ " " " 6 0 1 C2 
    3965 48 -6.67113 8.98553 -25.727 260 " " " " A 21 0 0 "PHE " " H  " " " 1 0 1 C2 
    3966 48 -5.88279 9.22812 -28.4458 260 " " " " A 21 0 0 "PHE " " HA " " " 1 0 1 C2 
    3967 48 -5.98437 6.64662 -28.2857 260 " " " " A 21 0 0 "PHE " " HB3" " " 1 0 1 C2 
    3968 48 -6.83046 6.73469 -26.8092 260 " " " " A 21 0 0 "PHE " " HB2" " " 1 0 1 C2 
    3969 48 -5.45114 7.06734 -24.8081 260 " " " " A 21 0 0 "PHE " " HD1" " " 1 0 1 C2 
    3970 48 -3.62775 7.53898 -28.6349 260 " " " " A 21 0 0 "PHE " " HD2" " " 1 0 1 C2 
    3971 48 -3.08864 6.86914 -23.7963 260 " " " " A 21 0 0 "PHE " " HE1" " " 1 0 1 C2 
    3972 48 -1.42962 7.52826 -27.6715 260 " " " " A 21 0 0 "PHE " " HE2" " " 1 0 1 C2 
    3973 48 -1.07684 7.06264 -25.2516 260 " " " " A 21 0 0 "PHE " " HZ " " " 1 0 1 C2 
    3974 40 -9.06024 8.64793 -27.9141 261 " " " " A 43 0 0 "ILE " " N  " " " 7 0 1 C2 
    3975 14 -10.3371 8.52535 -28.5213 261 " " " " A 2 0 0 "ILE " " CA " " " 6 0 1 C2 
    3976 14 -10.8275 9.89809 -29.0587 261 " " " " A 2 0 0 "ILE " " C  " " " 6 0 1 C2 
    3977 23 -11.4312 10.0756 -30.1406 261 " " " " A 70 0 0 "ILE " " O  " " " 8 0 1 C2 
    3978 14 -11.2917 7.90208 -27.4094 261 " " " " A 2 0 0 "ILE " " CB " " " 6 0 1 C2 
    3979 14 -10.6597 6.78962 -26.4946 261 " " " " A 2 0 0 "ILE " " CG1" " " 6 0 1 C2 
    3980 14 -12.6853 7.52575 -27.9603 261 " " " " A 2 0 0 "ILE " " CG2" " " 6 0 1 C2 
    3981 14 -11.3708 6.57812 -25.1092 261 " " " " A 2 0 0 "ILE " " CD1" " " 6 0 1 C2 
    3982 48 -9.05131 8.91364 -26.9397 261 " " " " A 21 0 0 "ILE " " H  " " " 1 0 1 C2 
    3983 48 -10.1825 7.82736 -29.3441 261 " " " " A 21 0 0 "ILE " " HA " " " 1 0 1 C2 
    3984 48 -11.4496 8.75122 -26.7445 261 " " " " A 21 0 0 "ILE " " HB " " " 1 0 1 C2 
    3985 48 -9.5902 6.92388 -26.3327 261 " " " " A 21 0 0 "ILE " HG13 " " 1 0 1 C2 
    3986 48 -10.6622 5.86035 -27.0643 261 " " " " A 21 0 0 "ILE " HG12 " " 1 0 1 C2 
    3987 48 -13.1197 8.47981 -28.2589 261 " " " " A 21 0 0 "ILE " HG21 " " 1 0 1 C2 
    3988 48 -12.6817 6.86782 -28.8293 261 " " " " A 21 0 0 "ILE " HG22 " " 1 0 1 C2 
    3989 48 -13.3165 7.18641 -27.139 261 " " " " A 21 0 0 "ILE " HG23 " " 1 0 1 C2 
    3990 48 -10.6615 6.79664 -24.3109 261 " " " " A 21 0 0 "ILE " HD11 " " 1 0 1 C2 
    3991 48 -12.1705 7.31545 -25.0383 261 " " " " A 21 0 0 "ILE " HD12 " " 1 0 1 C2 
    3992 48 -11.8607 5.63088 -24.8835 261 " " " " A 21 0 0 "ILE " HD13 " " 1 0 1 C2 
    3993 40 -10.5669 10.9178 -28.247 262 " " " " A 43 0 0 "VAL " " N  " " " 7 0 1 C2 
    3994 14 -10.7868 12.3161 -28.6389 262 " " " " A 2 0 0 "VAL " " CA " " " 6 0 1 C2 
    3995 14 -9.7687 12.829 -29.7585 262 " " " " A 2 0 0 "VAL " " C  " " " 6 0 1 C2 
    3996 23 -10.1945 13.557 -30.6768 262 " " " " A 70 0 0 "VAL " " O  " " " 8 0 1 C2 
    3997 14 -10.7951 13.2628 -27.3402 262 " " " " A 2 0 0 "VAL " " CB " " " 6 0 1 C2 
    3998 14 -11.1598 14.6688 -27.8939 262 " " " " A 2 0 0 "VAL " " CG1" " " 6 0 1 C2 
    3999 14 -11.8084 12.8227 -26.2709 262 " " " " A 2 0 0 "VAL " " CG2" " " 6 0 1 C2 
    4000 48 -10.2261 10.7572 -27.3099 262 " " " " A 21 0 0 "VAL " " H  " " " 1 0 1 C2 
    4001 48 -11.7802 12.4144 -29.0765 262 " " " " A 21 0 0 "VAL " " HA " " " 1 0 1 C2 
    4002 48 -9.824 13.3947 -26.863 262 " " " " A 21 0 0 "VAL " " HB " " " 1 0 1 C2 
    4003 48 -11.9472 14.6056 -28.645 262 " " " " A 21 0 0 "VAL " HG11 " " 1 0 1 C2 
    4004 48 -11.4229 15.3408 -27.0771 262 " " " " A 21 0 0 "VAL " HG12 " " 1 0 1 C2 
    4005 48 -10.3519 15.1456 -28.449 262 " " " " A 21 0 0 "VAL " HG13 " " 1 0 1 C2 
    4006 48 -11.6616 11.7847 -25.9724 262 " " " " A 21 0 0 "VAL " HG21 " " 1 0 1 C2 
    4007 48 -11.8021 13.381 -25.3348 262 " " " " A 21 0 0 "VAL " HG22 " " 1 0 1 C2 
    4008 48 -12.8108 13.0729 -26.6182 262 " " " " A 21 0 0 "VAL " HG23 " " 1 0 1 C2 
    4009 40 -8.50895 12.3947 -29.7627 263 " " " " A 43 0 0 "SER " " N  " " " 7 0 1 C2 
    4010 14 -7.58442 12.6876 -30.8649 263 " " " " A 2 0 0 "SER " " CA " " " 6 0 1 C2 
    4011 14 -7.73823 11.5893 -31.9732 263 " " " " A 2 0 0 "SER " " C  " " " 6 0 1 C2 
    4012 23 -6.79077 11.0466 -32.618 263 " " " " A 70 0 0 "SER " " O  " " " 8 0 1 C2 
    4013 14 -6.13655 12.5702 -30.2736 263 " " " " A 2 0 0 "SER " " CB " " " 6 0 1 C2 
    4014 23 -5.14917 12.9788 -31.2164 263 " " " " A 70 0 0 "SER " " OG " " " 8 0 1 C2 
    4015 48 -8.19863 11.9986 -28.887 263 " " " " A 21 0 0 "SER " " H  " " " 1 0 1 C2 
    4016 48 -7.57479 13.7091 -31.2453 263 " " " " A 21 0 0 "SER " " HA " " " 1 0 1 C2 
    4017 48 -5.96657 11.5488 -29.9328 263 " " " " A 21 0 0 "SER " " HB3" " " 1 0 1 C2 
    4018 48 -6.00262 13.0667 -29.3125 263 " " " " A 21 0 0 "SER " " HB2" " " 1 0 1 C2 
    4019 48 -5.04863 12.394 -31.9518 263 " " " " A 21 0 0 "SER " " HG " " " 1 0 1 C2 
    4020 40 -8.9508 11.2436 -32.2322 264 " " " " A 43 0 0 "ARG " " N  " " " 7 0 1 C2 
    4021 14 -9.31158 10.3097 -33.3036 264 " " " " A 2 0 0 "ARG " " CA " " " 6 0 1 C2 
    4022 14 -10.6746 10.6354 -33.9618 264 " " " " A 2 0 0 "ARG " " C  " " " 6 0 1 C2 
    4023 23 -10.9131 10.2606 -35.1398 264 " " " " A 70 0 0 "ARG " " O  " " " 8 0 1 C2 
    4024 14 -9.16164 8.83755 -32.8563 264 " " " " A 2 0 0 "ARG " " CB " " " 6 0 1 C2 
    4025 14 -9.48617 7.70666 -33.8902 264 " " " " A 2 0 0 "ARG " " CG " " " 6 0 1 C2 
    4026 14 -8.6591 7.62359 -35.1159 264 " " " " A 2 0 0 "ARG " " CD " " " 6 0 1 C2 
    4027 40 -9.37663 7.10426 -36.3002 264 " " " " A 43 0 0 "ARG " " NE " " " 7 0 1 C2 
    4028 14 -8.92895 6.9801 -37.5802 264 " " " " A 2 0 0 "ARG " " CZ " " " 6 0 1 C2 
    4029 40 -9.74477 6.54378 -38.4762 264 " " " " A 43 0 0 "ARG " " NH1" " " 7 0 1 C2 
    4030 40 -7.66932 7.38908 -37.8824 264 " " " " A 43 0 0 "ARG " " NH2" " " 7 0 1 C2 
    4031 48 -9.61763 11.7911 -31.7071 264 " " " " A 21 0 0 "ARG " " H  " " " 1 0 1 C2 
    4032 48 -8.63538 10.4765 -34.1421 264 " " " " A 21 0 0 "ARG " " HA " " " 1 0 1 C2 
    4033 48 -9.83465 8.61545 -32.0281 264 " " " " A 21 0 0 "ARG " " HB3" " " 1 0 1 C2 
    4034 48 -8.13904 8.58761 -32.5736 264 " " " " A 21 0 0 "ARG " " HB2" " " 1 0 1 C2 
    4035 48 -10.4843 7.9347 -34.2641 264 " " " " A 21 0 0 "ARG " " HG3" " " 1 0 1 C2 
    4036 48 -9.52433 6.77223 -33.3303 264 " " " " A 21 0 0 "ARG " " HG2" " " 1 0 1 C2 
    4037 48 -7.76517 7.00859 -35.0122 264 " " " " A 21 0 0 "ARG " " HD3" " " 1 0 1 C2 
    4038 48 -8.51474 8.68289 -35.3284 264 " " " " A 21 0 0 "ARG " " HD2" " " 1 0 1 C2 
    4039 48 -10.3505 6.8508 -36.2134 264 " " " " A 21 0 0 "ARG " " HE " " " 1 0 1 C2 
    4040 48 -9.58639 6.65774 -39.4672 264 " " " " A 21 0 0 "ARG " HH12 " " 1 0 1 C2 
    4041 48 -10.7337 6.47852 -38.2818 264 " " " " A 21 0 0 "ARG " HH11 " " 1 0 1 C2 
    4042 48 -7.20301 7.07411 -38.7212 264 " " " " A 21 0 0 "ARG " HH22 " " 1 0 1 C2 
    4043 48 -7.01091 7.3864 -37.1166 264 " " " " A 21 0 0 "ARG " HH21 " " 1 0 1 C2 
    4044 40 -11.4941 11.4306 -33.3427 265 " " " " A 43 0 0 "PHE " " N  " " " 7 0 1 C2 
    4045 14 -12.8974 11.5068 -33.6894 265 " " " " A 2 0 0 "PHE " " CA " " " 6 0 1 C2 
    4046 14 -13.1213 12.3953 -34.9599 265 " " " " A 2 0 0 "PHE " " C  " " " 6 0 1 C2 
    4047 23 -14.0774 12.0483 -35.7329 265 " " " " A 70 0 0 "PHE " " O  " " " 8 0 1 C2 
    4048 14 -13.6231 11.9114 -32.4271 265 " " " " A 2 0 0 "PHE " " CB " " " 6 0 1 C2 
    4049 14 -15.1188 11.6542 -32.5392 265 " " " " A 2 0 0 "PHE " " CG " " " 6 0 1 C2 
    4050 14 -15.6438 10.5845 -31.8401 265 " " " " A 2 0 0 "PHE " " CD1" " " 6 0 1 C2 
    4051 14 -15.9499 12.5574 -33.2151 265 " " " " A 2 0 0 "PHE " " CD2" " " 6 0 1 C2 
    4052 14 -17.0125 10.2776 -31.8409 265 " " " " A 2 0 0 "PHE " " CE1" " " 6 0 1 C2 
    4053 14 -17.2952 12.3257 -33.1543 265 " " " " A 2 0 0 "PHE " " CE2" " " 6 0 1 C2 
    4054 14 -17.8448 11.1507 -32.5008 265 " " " " A 2 0 0 "PHE " " CZ " " " 6 0 1 C2 
    4055 48 -11.3314 11.7826 -32.4101 265 " " " " A 21 0 0 "PHE " " H  " " " 1 0 1 C2 
    4056 48 -13.2776 10.515 -33.9341 265 " " " " A 21 0 0 "PHE " " HA " " " 1 0 1 C2 
    4057 48 -13.3735 12.9572 -32.2478 265 " " " " A 21 0 0 "PHE " " HB3" " " 1 0 1 C2 
    4058 48 -13.3089 11.3345 -31.5573 265 " " " " A 21 0 0 "PHE " " HB2" " " 1 0 1 C2 
    4059 48 -15.0288 9.95639 -31.2127 265 " " " " A 21 0 0 "PHE " " HD1" " " 1 0 1 C2 
    4060 48 -15.5863 13.4016 -33.7822 265 " " " " A 21 0 0 "PHE " " HD2" " " 1 0 1 C2 
    4061 48 -17.4614 9.45741 -31.3003 265 " " " " A 21 0 0 "PHE " " HE1" " " 1 0 1 C2 
    4062 48 -17.9718 12.9939 -33.6662 265 " " " " A 21 0 0 "PHE " " HE2" " " 1 0 1 C2 
    4063 48 -18.88 10.978 -32.7555 265 " " " " A 21 0 0 "PHE " " HZ " " " 1 0 1 C2 
    4064 40 -12.3247 13.4332 -35.2465 266 " " " " A 43 0 0 "ARG " " N  " " " 7 0 1 C2 
    4065 14 -12.405 14.2346 -36.4917 266 " " " " A 2 0 0 "ARG " " CA " " " 6 0 1 C2 
    4066 14 -11.8926 13.4085 -37.7151 266 " " " " A 2 0 0 "ARG " " C  " " " 6 0 1 C2 
    4067 23 -12.2385 13.6688 -38.8534 266 " " " " A 70 0 0 "ARG " " O  " " " 8 0 1 C2 
    4068 14 -11.4884 15.5135 -36.2516 266 " " " " A 2 0 0 "ARG " " CB " " " 6 0 1 C2 
    4069 14 -11.1355 16.4048 -37.4708 266 " " " " A 2 0 0 "ARG " " CG " " " 6 0 1 C2 
    4070 14 -9.90643 17.3595 -37.2954 266 " " " " A 2 0 0 "ARG " " CD " " " 6 0 1 C2 
    4071 40 -8.67749 16.6196 -37.5503 266 " " " " A 43 0 0 "ARG " " NE " " " 7 0 1 C2 
    4072 14 -7.39495 16.9645 -37.6295 266 " " " " A 2 0 0 "ARG " " CZ " " " 6 0 1 C2 
    4073 40 -7.12365 18.2921 -37.5899 266 " " " " A 43 0 0 "ARG " " NH1" " " 7 0 1 C2 
    4074 40 -6.47115 16.0244 -37.781 266 " " " " A 43 0 0 "ARG " " NH2" " " 7 0 1 C2 
    4075 48 -11.7137 13.6408 -34.4695 266 " " " " A 21 0 0 "ARG " " H  " " " 1 0 1 C2 
    4076 48 -13.4019 14.5476 -36.8021 266 " " " " A 21 0 0 "ARG " " HA " " " 1 0 1 C2 
    4077 48 -10.5203 15.0567 -36.0463 266 " " " " A 21 0 0 "ARG " " HB3" " " 1 0 1 C2 
    4078 48 -11.726 16.2808 -35.5147 266 " " " " A 21 0 0 "ARG " " HB2" " " 1 0 1 C2 
    4079 48 -12.0795 16.9319 -37.6091 266 " " " " A 21 0 0 "ARG " " HG3" " " 1 0 1 C2 
    4080 48 -11.0419 15.8351 -38.3953 266 " " " " A 21 0 0 "ARG " " HG2" " " 1 0 1 C2 
    4081 48 -9.92094 17.82 -36.3075 266 " " " " A 21 0 0 "ARG " " HD3" " " 1 0 1 C2 
    4082 48 -9.71394 18.1356 -38.0361 266 " " " " A 21 0 0 "ARG " " HD2" " " 1 0 1 C2 
    4083 48 -8.90839 15.6384 -37.4869 266 " " " " A 21 0 0 "ARG " " HE " " " 1 0 1 C2 
    4084 48 -7.80184 18.9669 -37.2661 266 " " " " A 21 0 0 "ARG " HH12 " " 1 0 1 C2 
    4085 48 -6.22438 18.6085 -37.9235 266 " " " " A 21 0 0 "ARG " HH11 " " 1 0 1 C2 
    4086 48 -5.48737 16.2163 -37.6566 266 " " " " A 21 0 0 "ARG " HH22 " " 1 0 1 C2 
    4087 48 -6.73172 15.0505 -37.842 266 " " " " A 21 0 0 "ARG " HH21 " " 1 0 1 C2 
    4088 40 -11.0989 12.3423 -37.4551 267 " " " " A 43 0 0 "GLU " " N  " " " 7 0 1 C2 
    4089 14 -10.398 11.4723 -38.4191 267 " " " " A 2 0 0 "GLU " " CA " " " 6 0 1 C2 
    4090 14 -11.2767 10.3821 -39.087 267 " " " " A 2 0 0 "GLU " " C  " " " 6 0 1 C2 
    4091 23 -10.9855 10.0642 -40.2693 267 " " " " A 70 0 0 "GLU " " O  " " " 8 0 1 C2 
    4092 14 -9.15007 10.7745 -37.7515 267 " " " " A 2 0 0 "GLU " " CB " " " 6 0 1 C2 
    4093 14 -8.15709 11.5692 -36.9372 267 " " " " A 2 0 0 "GLU " " CG " " " 6 0 1 C2 
    4094 14 -7.74157 12.7526 -37.7348 267 " " " " A 2 0 0 "GLU " " CD " " " 6 0 1 C2 
    4095 23 -8.28903 13.8365 -37.5024 267 " " " " A 70 0 0 "GLU " " OE1" " " 8 0 1 C2 
    4096 23 -7.00885 12.6738 -38.7307 267 " " " " A 70 0 0 "GLU " " OE2" " " 8 0 1 C2 
    4097 48 -10.9721 12.0447 -36.4983 267 " " " " A 21 0 0 "GLU " " H  " " " 1 0 1 C2 
    4098 48 -10.0593 12.1804 -39.1754 267 " " " " A 21 0 0 "GLU " " HA " " " 1 0 1 C2 
    4099 48 -8.56303 10.2324 -38.4928 267 " " " " A 21 0 0 "GLU " " HB3" " " 1 0 1 C2 
    4100 48 -9.41857 9.90321 -37.1541 267 " " " " A 21 0 0 "GLU " " HB2" " " 1 0 1 C2 
    4101 48 -7.29695 10.9196 -36.7749 267 " " " " A 21 0 0 "GLU " " HG3" " " 1 0 1 C2 
    4102 48 -8.46999 11.9266 -35.9562 267 " " " " A 21 0 0 "GLU " " HG2" " " 1 0 1 C2 
    4103 40 -12.3545 9.95794 -38.4352 268 " " " " A 43 0 0 "GLU " " N  " " " 7 0 1 C2 
    4104 14 -13.3693 9.06968 -38.9483 268 " " " " A 2 0 0 "GLU " " CA " " " 6 0 1 C2 
    4105 14 -14.2361 9.78103 -39.9118 268 " " " " A 2 0 0 "GLU " " C  " " " 6 0 1 C2 
    4106 23 -14.677 9.25516 -41.0089 268 " " " " A 70 0 0 "GLU " " O  " " " 8 0 1 C2 
    4107 14 -14.367 8.59326 -37.7772 268 " " " " A 2 0 0 "GLU " " CB " " " 6 0 1 C2 
    4108 14 -13.6565 8.10183 -36.4605 268 " " " " A 2 0 0 "GLU " " CG " " " 6 0 1 C2 
    4109 14 -12.6988 6.91814 -36.7268 268 " " " " A 2 0 0 "GLU " " CD " " " 6 0 1 C2 
    4110 23 -12.1134 6.4232 -35.7502 268 " " " " A 70 0 0 "GLU " " OE1" " " 8 0 1 C2 
    4111 23 -12.4103 6.53734 -37.9218 268 " " " " A 70 0 0 "GLU " " OE2" " " 8 0 1 C2 
    4112 48 -12.4744 10.2804 -37.4856 268 " " " " A 21 0 0 "GLU " " H  " " " 1 0 1 C2 
    4113 48 -12.9175 8.25106 -39.5085 268 " " " " A 21 0 0 "GLU " " HA " " " 1 0 1 C2 
    4114 48 -15.054 7.80276 -38.0793 268 " " " " A 21 0 0 "GLU " " HB3" " " 1 0 1 C2 
    4115 48 -14.9107 9.51165 -37.5559 268 " " " " A 21 0 0 "GLU " " HB2" " " 1 0 1 C2 
    4116 48 -14.4307 7.72639 -35.7913 268 " " " " A 21 0 0 "GLU " " HG3" " " 1 0 1 C2 
    4117 48 -13.1111 8.8691 -35.911 268 " " " " A 21 0 0 "GLU " " HG2" " " 1 0 1 C2 
    4118 40 -14.4436 11.1108 -39.6131 269 " " " " A 43 0 0 "ILE " " N  " " " 7 0 1 C2 
    4119 14 -15.1957 12.0219 -40.4458 269 " " " " A 2 0 0 "ILE " " CA " " " 6 0 1 C2 
    4120 14 -14.4328 12.3714 -41.6888 269 " " " " A 2 0 0 "ILE " " C  " " " 6 0 1 C2 
    4121 23 -15.0286 12.6344 -42.7716 269 " " " " A 70 0 0 "ILE " " O  " " " 8 0 1 C2 
    4122 14 -15.6539 13.3316 -39.6511 269 " " " " A 2 0 0 "ILE " " CB " " " 6 0 1 C2 
    4123 14 -16.4459 12.919 -38.3438 269 " " " " A 2 0 0 "ILE " " CG1" " " 6 0 1 C2 
    4124 14 -16.5619 14.2486 -40.5178 269 " " " " A 2 0 0 "ILE " " CG2" " " 6 0 1 C2 
    4125 14 -16.6619 14.1808 -37.4372 269 " " " " A 2 0 0 "ILE " " CD1" " " 6 0 1 C2 
    4126 48 -14.0961 11.5497 -38.7725 269 " " " " A 21 0 0 "ILE " " H  " " " 1 0 1 C2 
    4127 48 -16.1083 11.5582 -40.8201 269 " " " " A 21 0 0 "ILE " " HA " " " 1 0 1 C2 
    4128 48 -14.8176 13.9396 -39.3064 269 " " " " A 21 0 0 "ILE " " HB " " " 1 0 1 C2 
    4129 48 -15.7782 12.2296 -37.8271 269 " " " " A 21 0 0 "ILE " HG13 " " 1 0 1 C2 
    4130 48 -17.3574 12.4196 -38.6725 269 " " " " A 21 0 0 "ILE " HG12 " " 1 0 1 C2 
    4131 48 -16.7666 15.1285 -39.9079 269 " " " " A 21 0 0 "ILE " HG21 " " 1 0 1 C2 
    4132 48 -16.0199 14.5838 -41.4021 269 " " " " A 21 0 0 "ILE " HG22 " " 1 0 1 C2 
    4133 48 -17.5196 13.7396 -40.6263 269 " " " " A 21 0 0 "ILE " HG23 " " 1 0 1 C2 
    4134 48 -16.7711 13.8939 -36.3914 269 " " " " A 21 0 0 "ILE " HD11 " " 1 0 1 C2 
    4135 48 -15.8648 14.9223 -37.4916 269 " " " " A 21 0 0 "ILE " HD12 " " 1 0 1 C2 
    4136 48 -17.5984 14.6959 -37.6509 269 " " " " A 21 0 0 "ILE " HD13 " " 1 0 1 C2 
    4137 40 -13.0558 12.3325 -41.7123 270 " " " " A 43 0 0 "ALA " " N  " " " 7 0 1 C2 
    4138 14 -12.2199 12.5738 -42.9179 270 " " " " A 2 0 0 "ALA " " CA " " " 6 0 1 C2 
    4139 14 -12.2249 11.3593 -43.8933 270 " " " " A 2 0 0 "ALA " " C  " " " 6 0 1 C2 
    4140 23 -12.1503 11.5921 -45.1158 270 " " " " A 70 0 0 "ALA " " O  " " " 8 0 1 C2 
    4141 14 -10.7756 12.9679 -42.6728 270 " " " " A 2 0 0 "ALA " " CB " " " 6 0 1 C2 
    4142 48 -12.6193 12.1696 -40.8162 270 " " " " A 21 0 0 "ALA " " H  " " " 1 0 1 C2 
    4143 48 -12.641 13.4072 -43.4802 270 " " " " A 21 0 0 "ALA " " HA " " " 1 0 1 C2 
    4144 48 -10.0191 12.1955 -42.5342 270 " " " " A 21 0 0 "ALA " " HB1" " " 1 0 1 C2 
    4145 48 -10.305 13.5627 -43.4557 270 " " " " A 21 0 0 "ALA " " HB2" " " 1 0 1 C2 
    4146 48 -10.8412 13.6407 -41.8177 270 " " " " A 21 0 0 "ALA " " HB3" " " 1 0 1 C2 
    4147 40 -12.4057 10.1647 -43.311 271 " " " " A 43 0 0 "GLU " " N  " " " 7 0 1 C2 
    4148 14 -12.6327 8.93539 -44.0267 271 " " " " A 2 0 0 "GLU " " CA " " " 6 0 1 C2 
    4149 14 -14.1285 8.7104 -44.4797 271 " " " " A 2 0 0 "GLU " " C  " " " 6 0 1 C2 
    4150 23 -14.4493 7.82809 -45.3064 271 " " " " A 70 0 0 "GLU " " O  " " " 8 0 1 C2 
    4151 14 -12.0637 7.77324 -43.1554 271 " " " " A 2 0 0 "GLU " " CB " " " 6 0 1 C2 
    4152 14 -10.5284 7.88238 -42.7835 271 " " " " A 2 0 0 "GLU " " CG " " " 6 0 1 C2 
    4153 14 -10.1594 6.81761 -41.6965 271 " " " " A 2 0 0 "GLU " " CD " " " 6 0 1 C2 
    4154 23 -9.1785 6.98577 -41.0034 271 " " " " A 70 0 0 "GLU " " OE1" " " 8 0 1 C2 
    4155 23 -10.7817 5.75919 -41.7186 271 " " " " A 70 0 0 "GLU " " OE2" " " 8 0 1 C2 
    4156 48 -12.4005 10.0651 -42.3059 271 " " " " A 21 0 0 "GLU " " H  " " " 1 0 1 C2 
    4157 48 -12.1262 8.87524 -44.9901 271 " " " " A 21 0 0 "GLU " " HA " " " 1 0 1 C2 
    4158 48 -12.2216 6.86908 -43.7433 271 " " " " A 21 0 0 "GLU " " HB3" " " 1 0 1 C2 
    4159 48 -12.6528 7.62028 -42.2512 271 " " " " A 21 0 0 "GLU " " HB2" " " 1 0 1 C2 
    4160 48 -10.3775 8.81991 -42.2484 271 " " " " A 21 0 0 "GLU " " HG3" " " 1 0 1 C2 
    4161 48 -9.89942 7.86769 -43.6736 271 " " " " A 21 0 0 "GLU " " HG2" " " 1 0 1 C2 
    4162 40 -14.9908 9.66423 -44.046 272 " " " " A 43 0 0 "GLY " " N  " " " 7 0 1 C2 
    4163 14 -16.3035 9.87784 -44.6462 272 " " " " A 2 0 0 "GLY " " CA " " " 6 0 1 C2 
    4164 14 -17.4276 9.13835 -43.8879 272 " " " " A 2 0 0 "GLY " " C  " " " 6 0 1 C2 
    4165 23 -18.5299 8.96964 -44.4784 272 " " " " A 70 0 0 "GLY " " O  " " " 8 0 1 C2 
    4166 48 -14.5938 10.368 -43.4401 272 " " " " A 21 0 0 "GLY " " H  " " " 1 0 1 C2 
    4167 48 -16.3322 9.58228 -45.6949 272 " " " " A 21 0 0 "GLY " " HA3" " " 1 0 1 C2 
    4168 48 -16.4319 10.96 -44.6215 272 " " " " A 21 0 0 "GLY " " HA2" " " 1 0 1 C2 
    4169 40 -17.1583 8.74568 -42.6292 273 " " " " A 43 0 0 "TYR " " N  " " " 7 0 1 C2 
    4170 14 -18.1738 8.07716 -41.7612 273 " " " " A 2 0 0 "TYR " " CA " " " 6 0 1 C2 
    4171 14 -19.019 9.2364 -41.1196 273 " " " " A 2 0 0 "TYR " " C  " " " 6 0 1 C2 
    4172 23 -18.5577 10.3642 -41.0491 273 " " " " A 70 0 0 "TYR " " O  " " " 8 0 1 C2 
    4173 14 -17.4167 7.33912 -40.6163 273 " " " " A 2 0 0 "TYR " " CB " " " 6 0 1 C2 
    4174 14 -16.926 5.99383 -41.2004 273 " " " " A 2 0 0 "TYR " " CG " " " 6 0 1 C2 
    4175 14 -17.8404 4.92005 -41.2486 273 " " " " A 2 0 0 "TYR " " CD1" " " 6 0 1 C2 
    4176 14 -15.5773 5.89002 -41.6117 273 " " " " A 2 0 0 "TYR " " CD2" " " 6 0 1 C2 
    4177 14 -17.2965 3.6823 -41.7124 273 " " " " A 2 0 0 "TYR " " CE1" " " 6 0 1 C2 
    4178 14 -15.082 4.71846 -42.1413 273 " " " " A 2 0 0 "TYR " " CE2" " " 6 0 1 C2 
    4179 14 -15.9953 3.62588 -42.259 273 " " " " A 2 0 0 "TYR " " CZ " " " 6 0 1 C2 
    4180 23 -15.5171 2.47322 -42.8793 273 " " " " A 70 0 0 "TYR " " OH " " " 8 0 1 C2 
    4181 48 -16.218 8.67725 -42.2669 273 " " " " A 21 0 0 "TYR " " H  " " " 1 0 1 C2 
    4182 48 -18.7701 7.42933 -42.4038 273 " " " " A 21 0 0 "TYR " " HA " " " 1 0 1 C2 
    4183 48 -18.113 7.10991 -39.8096 273 " " " " A 21 0 0 "TYR " " HB3" " " 1 0 1 C2 
    4184 48 -16.6028 7.87422 -40.127 273 " " " " A 21 0 0 "TYR " " HB2" " " 1 0 1 C2 
    4185 48 -18.8413 4.89821 -40.8437 273 " " " " A 21 0 0 "TYR " " HD1" " " 1 0 1 C2 
    4186 48 -14.9244 6.74625 -41.528 273 " " " " A 21 0 0 "TYR " " HD2" " " 1 0 1 C2 
    4187 48 -17.8156 2.75164 -41.5368 273 " " " " A 21 0 0 "TYR " " HE1" " " 1 0 1 C2 
    4188 48 -14.1488 4.74083 -42.6844 273 " " " " A 21 0 0 "TYR " " HE2" " " 1 0 1 C2 
    4189 48 -16.1483 1.87377 -43.247 273 " " " " A 21 0 0 "TYR " " HH " " " 1 0 1 C2 
    4190 40 -20.3146 8.97079 -40.9751 274 " " " " A 43 0 0 "ASP " " N  " " " 7 0 1 C2 
    4191 14 -21.3239 9.84744 -40.4097 274 " " " " A 2 0 0 "ASP " " CA " " " 6 0 1 C2 
    4192 14 -21.4078 9.9532 -38.8887 274 " " " " A 2 0 0 "ASP " " C  " " " 6 0 1 C2 
    4193 23 -20.7043 9.22727 -38.1283 274 " " " " A 70 0 0 "ASP " " O  " " " 8 0 1 C2 
    4194 14 -22.6873 9.24524 -40.8446 274 " " " " A 2 0 0 "ASP " " CB " " " 6 0 1 C2 
    4195 14 -23.3171 7.98205 -40.1613 274 " " " " A 2 0 0 "ASP " " CG " " " 6 0 1 C2 
    4196 23 -23.6869 7.08426 -40.9457 274 " " " " A 70 0 0 "ASP " " OD1" " " 8 0 1 C2 
    4197 23 -23.7966 8.29075 -39.0914 274 " " " " A 70 0 0 "ASP " " OD2" " " 8 0 1 C2 
    4198 48 -20.4185 8.0064 -41.2566 274 " " " " A 21 0 0 "ASP " " H  " " " 1 0 1 C2 
    4199 48 -21.1178 10.7672 -40.9571 274 " " " " A 21 0 0 "ASP " " HA " " " 1 0 1 C2 
    4200 48 -22.6499 9.07739 -41.921 274 " " " " A 21 0 0 "ASP " " HB3" " " 1 0 1 C2 
    4201 48 -23.4049 10.0577 -40.73 274 " " " " A 21 0 0 "ASP " " HB2" " " 1 0 1 C2 
    4202 40 -22.1661 10.9199 -38.3587 275 " " " " A 43 0 0 "THR " " N  " " " 7 0 1 C2 
    4203 14 -22.3252 11.2649 -36.9456 275 " " " " A 2 0 0 "THR " " CA " " " 6 0 1 C2 
    4204 14 -22.8504 10.1966 -35.9327 275 " " " " A 2 0 0 "THR " " C  " " " 6 0 1 C2 
    4205 23 -22.4208 10.2156 -34.7595 275 " " " " A 70 0 0 "THR " " O  " " " 8 0 1 C2 
    4206 14 -23.2358 12.5246 -36.7766 275 " " " " A 2 0 0 "THR " " CB " " " 6 0 1 C2 
    4207 23 -24.2842 12.5596 -37.689 275 " " " " A 70 0 0 "THR " " OG1" " " 8 0 1 C2 
    4208 14 -22.4787 13.7523 -37.1177 275 " " " " A 2 0 0 "THR " " CG2" " " 6 0 1 C2 
    4209 48 -22.8067 11.3476 -39.0121 275 " " " " A 21 0 0 "THR " " H  " " " 1 0 1 C2 
    4210 48 -21.3659 11.471 -36.471 275 " " " " A 21 0 0 "THR " " HA " " " 1 0 1 C2 
    4211 48 -23.6097 12.5831 -35.7544 275 " " " " A 21 0 0 "THR " " HB " " " 1 0 1 C2 
    4212 48 -24.9064 11.8908 -37.4468 275 " " " " A 21 0 0 "THR " " HG1" " " 1 0 1 C2 
    4213 48 -22.0021 13.6496 -38.0926 275 " " " " A 21 0 0 "THR " HG21 " " 1 0 1 C2 
    4214 48 -23.1522 14.609 -37.1353 275 " " " " A 21 0 0 "THR " HG22 " " 1 0 1 C2 
    4215 48 -21.7167 13.9505 -36.3638 275 " " " " A 21 0 0 "THR " HG23 " " 1 0 1 C2 
    4216 40 -23.5662 9.19485 -36.3274 276 " " " " A 43 0 0 "GLU " " N  " " " 7 0 1 C2 
    4217 14 -23.9299 8.07433 -35.4048 276 " " " " A 2 0 0 "GLU " " CA " " " 6 0 1 C2 
    4218 14 -23.0335 6.84968 -35.5843 276 " " " " A 2 0 0 "GLU " " C  " " " 6 0 1 C2 
    4219 23 -22.8442 6.26821 -34.5102 276 " " " " A 70 0 0 "GLU " " O  " " " 8 0 1 C2 
    4220 14 -25.3663 7.64351 -35.8554 276 " " " " A 2 0 0 "GLU " " CB " " " 6 0 1 C2 
    4221 14 -26.0221 6.40862 -35.1076 276 " " " " A 2 0 0 "GLU " " CG " " " 6 0 1 C2 
    4222 14 -25.8664 5.06377 -35.7551 276 " " " " A 2 0 0 "GLU " " CD " " " 6 0 1 C2 
    4223 23 -25.7558 4.01704 -35.0866 276 " " " " A 70 0 0 "GLU " " OE1" " " 8 0 1 C2 
    4224 23 -25.8822 4.96994 -36.9987 276 " " " " A 70 0 0 "GLU " " OE2" " " 8 0 1 C2 
    4225 48 -23.7898 9.05887 -37.3029 276 " " " " A 21 0 0 "GLU " " H  " " " 1 0 1 C2 
    4226 48 -24.0273 8.3824 -34.3638 276 " " " " A 21 0 0 "GLU " " HA " " " 1 0 1 C2 
    4227 48 -25.2803 7.4597 -36.9264 276 " " " " A 21 0 0 "GLU " " HB3" " " 1 0 1 C2 
    4228 48 -26.0396 8.48095 -35.6724 276 " " " " A 21 0 0 "GLU " " HB2" " " 1 0 1 C2 
    4229 48 -27.074 6.68081 -35.0208 276 " " " " A 21 0 0 "GLU " " HG3" " " 1 0 1 C2 
    4230 48 -25.6036 6.44877 -34.1019 276 " " " " A 21 0 0 "GLU " " HG2" " " 1 0 1 C2 
    4231 40 -22.4053 6.55554 -36.742 277 " " " " A 43 0 0 "ALA " " N  " " " 7 0 1 C2 
    4232 14 -21.448 5.55186 -36.9529 277 " " " " A 2 0 0 "ALA " " CA " " " 6 0 1 C2 
    4233 14 -20.1617 5.98226 -36.2024 277 " " " " A 2 0 0 "ALA " " C  " " " 6 0 1 C2 
    4234 23 -19.4708 5.03009 -35.7357 277 " " " " A 70 0 0 "ALA " " O  " " " 8 0 1 C2 
    4235 14 -21.1724 5.39972 -38.4694 277 " " " " A 2 0 0 "ALA " " CB " " " 6 0 1 C2 
    4236 48 -22.4578 7.1193 -37.5784 277 " " " " A 21 0 0 "ALA " " H  " " " 1 0 1 C2 
    4237 48 -21.8777 4.64663 -36.524 277 " " " " A 21 0 0 "ALA " " HA " " " 1 0 1 C2 
    4238 48 -20.3855 4.70387 -38.7603 277 " " " " A 21 0 0 "ALA " " HB1" " " 1 0 1 C2 
    4239 48 -22.0703 5.08541 -39.0015 277 " " " " A 21 0 0 "ALA " " HB2" " " 1 0 1 C2 
    4240 48 -20.9984 6.3672 -38.9404 277 " " " " A 21 0 0 "ALA " " HB3" " " 1 0 1 C2 
    4241 40 -19.7679 7.29471 -36.1951 278 " " " " A 43 0 0 "ALA " " N  " " " 7 0 1 C2 
    4242 14 -18.4399 7.80662 -35.6967 278 " " " " A 2 0 0 "ALA " " CA " " " 6 0 1 C2 
    4243 14 -18.196 7.32432 -34.2473 278 " " " " A 2 0 0 "ALA " " C  " " " 6 0 1 C2 
    4244 23 -17.1167 6.77586 -33.9528 278 " " " " A 70 0 0 "ALA " " O  " " " 8 0 1 C2 
    4245 14 -18.506 9.34701 -35.7685 278 " " " " A 2 0 0 "ALA " " CB " " " 6 0 1 C2 
    4246 48 -20.4169 7.98942 -36.5361 278 " " " " A 21 0 0 "ALA " " H  " " " 1 0 1 C2 
    4247 48 -17.6494 7.38816 -36.3197 278 " " " " A 21 0 0 "ALA " " HA " " " 1 0 1 C2 
    4248 48 -19.1886 9.78042 -35.0375 278 " " " " A 21 0 0 "ALA " " HB1" " " 1 0 1 C2 
    4249 48 -17.5453 9.86092 -35.7997 278 " " " " A 21 0 0 "ALA " " HB2" " " 1 0 1 C2 
    4250 48 -18.9799 9.69211 -36.6874 278 " " " " A 21 0 0 "ALA " " HB3" " " 1 0 1 C2 
    4251 40 -19.183 7.53675 -33.4176 279 " " " " A 43 0 0 "VAL " " N  " " " 7 0 1 C2 
    4252 14 -19.3681 7.09898 -32.0145 279 " " " " A 2 0 0 "VAL " " CA " " " 6 0 1 C2 
    4253 14 -19.2731 5.55101 -31.9494 279 " " " " A 2 0 0 "VAL " " C  " " " 6 0 1 C2 
    4254 23 -18.654 5.06818 -31.0151 279 " " " " A 70 0 0 "VAL " " O  " " " 8 0 1 C2 
    4255 14 -20.8066 7.72077 -31.5122 279 " " " " A 2 0 0 "VAL " " CB " " " 6 0 1 C2 
    4256 14 -20.8964 7.46524 -30.0457 279 " " " " A 2 0 0 "VAL " " CG1" " " 6 0 1 C2 
    4257 14 -21.0158 9.18184 -31.8029 279 " " " " A 2 0 0 "VAL " " CG2" " " 6 0 1 C2 
    4258 48 -19.9135 8.06479 -33.8732 279 " " " " A 21 0 0 "VAL " " H  " " " 1 0 1 C2 
    4259 48 -18.4763 7.46728 -31.5072 279 " " " " A 21 0 0 "VAL " " HA " " " 1 0 1 C2 
    4260 48 -21.736 7.35295 -31.9471 279 " " " " A 21 0 0 "VAL " " HB " " " 1 0 1 C2 
    4261 48 -21.4951 8.13672 -29.4302 279 " " " " A 21 0 0 "VAL " HG11 " " 1 0 1 C2 
    4262 48 -21.1158 6.436 -29.7617 279 " " " " A 21 0 0 "VAL " HG12 " " 1 0 1 C2 
    4263 48 -19.8838 7.59781 -29.6646 279 " " " " A 21 0 0 "VAL " HG13 " " 1 0 1 C2 
    4264 48 -20.336 9.85067 -31.2751 279 " " " " A 21 0 0 "VAL " HG21 " " 1 0 1 C2 
    4265 48 -20.9686 9.49906 -32.8447 279 " " " " A 21 0 0 "VAL " HG22 " " 1 0 1 C2 
    4266 48 -21.9943 9.48802 -31.4331 279 " " " " A 21 0 0 "VAL " HG23 " " 1 0 1 C2 
    4267 40 -19.9138 4.7606 -32.8211 280 " " " " A 43 0 0 "ARG " " N  " " " 7 0 1 C2 
    4268 14 -19.6199 3.281 -32.8675 280 " " " " A 2 0 0 "ARG " " CA " " " 6 0 1 C2 
    4269 14 -18.1586 2.97204 -33.1577 280 " " " " A 2 0 0 "ARG " " C  " " " 6 0 1 C2 
    4270 23 -17.6848 1.97397 -32.5855 280 " " " " A 70 0 0 "ARG " " O  " " " 8 0 1 C2 
    4271 14 -20.4987 2.44588 -33.9364 280 " " " " A 2 0 0 "ARG " " CB " " " 6 0 1 C2 
    4272 14 -21.9524 2.91308 -33.8835 280 " " " " A 2 0 0 "ARG " " CG " " " 6 0 1 C2 
    4273 14 -22.9664 1.97654 -34.5929 280 " " " " A 2 0 0 "ARG " " CD " " " 6 0 1 C2 
    4274 40 -23.5567 2.60671 -35.7929 280 " " " " A 43 0 0 "ARG " " NE " " " 7 0 1 C2 
    4275 14 -23.1788 2.73932 -37.0602 280 " " " " A 2 0 0 "ARG " " CZ " " " 6 0 1 C2 
    4276 40 -23.9894 3.34767 -37.8902 280 " " " " A 43 0 0 "ARG " " NH1" " " 7 0 1 C2 
    4277 40 -22.043 2.25462 -37.5469 280 " " " " A 43 0 0 "ARG " " NH2" " " 7 0 1 C2 
    4278 48 -20.3698 5.21475 -33.5994 280 " " " " A 21 0 0 "ARG " " H  " " " 1 0 1 C2 
    4279 48 -19.983 2.78741 -31.9661 280 " " " " A 21 0 0 "ARG " " HA " " " 1 0 1 C2 
    4280 48 -20.4861 1.3791 -33.7129 280 " " " " A 21 0 0 "ARG " " HB3" " " 1 0 1 C2 
    4281 48 -20.2136 2.5071 -34.9867 280 " " " " A 21 0 0 "ARG " " HB2" " " 1 0 1 C2 
    4282 48 -21.908 3.93182 -34.2686 280 " " " " A 21 0 0 "ARG " " HG3" " " 1 0 1 C2 
    4283 48 -22.1638 2.98718 -32.8167 280 " " " " A 21 0 0 "ARG " " HG2" " " 1 0 1 C2 
    4284 48 -23.8264 1.68921 -33.988 280 " " " " A 21 0 0 "ARG " " HD3" " " 1 0 1 C2 
    4285 48 -22.4132 1.06219 -34.8077 280 " " " " A 21 0 0 "ARG " " HD2" " " 1 0 1 C2 
    4286 48 -24.4286 3.07886 -35.6005 280 " " " " A 21 0 0 "ARG " " HE " " " 1 0 1 C2 
    4287 48 -23.9624 3.25686 -38.8957 280 " " " " A 21 0 0 "ARG " HH12 " " 1 0 1 C2 
    4288 48 -24.8836 3.71699 -37.5999 280 " " " " A 21 0 0 "ARG " HH11 " " 1 0 1 C2 
    4289 48 -21.4358 1.60798 -37.0639 280 " " " " A 21 0 0 "ARG " HH22 " " 1 0 1 C2 
    4290 48 -21.7505 2.48221 -38.4864 280 " " " " A 21 0 0 "ARG " HH21 " " 1 0 1 C2 
    4291 40 -17.6001 3.57449 -34.2057 281 " " " " A 43 0 0 "ARG " " N  " " " 7 0 1 C2 
    4292 14 -16.3233 3.2459 -34.7728 281 " " " " A 2 0 0 "ARG " " CA " " " 6 0 1 C2 
    4293 14 -15.2129 3.62648 -33.7523 281 " " " " A 2 0 0 "ARG " " C  " " " 6 0 1 C2 
    4294 23 -14.3385 2.85352 -33.5031 281 " " " " A 70 0 0 "ARG " " O  " " " 8 0 1 C2 
    4295 14 -16.1054 4.02875 -36.1769 281 " " " " A 2 0 0 "ARG " " CB " " " 6 0 1 C2 
    4296 14 -14.8036 3.56741 -36.9018 281 " " " " A 2 0 0 "ARG " " CG " " " 6 0 1 C2 
    4297 14 -14.762 3.87028 -38.3833 281 " " " " A 2 0 0 "ARG " " CD " " " 6 0 1 C2 
    4298 40 -13.7491 3.03534 -39.0585 281 " " " " A 43 0 0 "ARG " " NE " " " 7 0 1 C2 
    4299 14 -12.9578 3.56872 -40.0306 281 " " " " A 2 0 0 "ARG " " CZ " " " 6 0 1 C2 
    4300 40 -12.408 2.68122 -40.8615 281 " " " " A 43 0 0 "ARG " " NH1" " " 7 0 1 C2 
    4301 40 -12.6222 4.86732 -40.1538 281 " " " " A 43 0 0 "ARG " " NH2" " " 7 0 1 C2 
    4302 48 -18.1892 4.27308 -34.6358 281 " " " " A 21 0 0 "ARG " " H  " " " 1 0 1 C2 
    4303 48 -16.2584 2.20321 -35.0838 281 " " " " A 21 0 0 "ARG " " HA " " " 1 0 1 C2 
    4304 48 -15.9831 5.08064 -35.9187 281 " " " " A 21 0 0 "ARG " " HB3" " " 1 0 1 C2 
    4305 48 -16.8972 3.91002 -36.9165 281 " " " " A 21 0 0 "ARG " " HB2" " " 1 0 1 C2 
    4306 48 -14.7404 2.47977 -36.8676 281 " " " " A 21 0 0 "ARG " " HG3" " " 1 0 1 C2 
    4307 48 -13.9232 3.90626 -36.3557 281 " " " " A 21 0 0 "ARG " " HG2" " " 1 0 1 C2 
    4308 48 -14.5017 4.90294 -38.6155 281 " " " " A 21 0 0 "ARG " " HD3" " " 1 0 1 C2 
    4309 48 -15.7133 3.53292 -38.7949 281 " " " " A 21 0 0 "ARG " " HD2" " " 1 0 1 C2 
    4310 48 -13.8633 2.04766 -38.8809 281 " " " " A 21 0 0 "ARG " " HE " " " 1 0 1 C2 
    4311 48 -11.9382 3.06876 -41.6672 281 " " " " A 21 0 0 "ARG " HH12 " " 1 0 1 C2 
    4312 48 -12.6408 1.70078 -40.7933 281 " " " " A 21 0 0 "ARG " HH11 " " 1 0 1 C2 
    4313 48 -12.8722 5.37699 -39.3185 281 " " " " A 21 0 0 "ARG " HH22 " " 1 0 1 C2 
    4314 48 -11.9046 5.24766 -40.7543 281 " " " " A 21 0 0 "ARG " HH21 " " 1 0 1 C2 
    4315 40 -15.3426 4.76435 -33.0084 282 " " " " A 43 0 0 "THR " " N  " " " 7 0 1 C2 
    4316 14 -14.446 5.06662 -31.9305 282 " " " " A 2 0 0 "THR " " CA " " " 6 0 1 C2 
    4317 14 -14.5032 4.05663 -30.7225 282 " " " " A 2 0 0 "THR " " C  " " " 6 0 1 C2 
    4318 23 -13.4791 3.78695 -30.0866 282 " " " " A 70 0 0 "THR " " O  " " " 8 0 1 C2 
    4319 14 -14.5777 6.52806 -31.4902 282 " " " " A 2 0 0 "THR " " CB " " " 6 0 1 C2 
    4320 23 -15.8902 7.0796 -31.6302 282 " " " " A 70 0 0 "THR " " OG1" " " 8 0 1 C2 
    4321 14 -13.633 7.3151 -32.3782 282 " " " " A 2 0 0 "THR " " CG2" " " 6 0 1 C2 
    4322 48 -15.9708 5.48044 -33.3441 282 " " " " A 21 0 0 "THR " " H  " " " 1 0 1 C2 
    4323 48 -13.4431 4.91184 -32.3284 282 " " " " A 21 0 0 "THR " " HA " " " 1 0 1 C2 
    4324 48 -14.3369 6.58944 -30.4289 282 " " " " A 21 0 0 "THR " " HB " " " 1 0 1 C2 
    4325 48 -16.0662 7.09852 -32.5585 282 " " " " A 21 0 0 "THR " " HG1" " " 1 0 1 C2 
    4326 48 -12.6295 6.89298 -32.3238 282 " " " " A 21 0 0 "THR " HG21 " " 1 0 1 C2 
    4327 48 -13.8293 7.25579 -33.4487 282 " " " " A 21 0 0 "THR " HG22 " " 1 0 1 C2 
    4328 48 -13.6302 8.33919 -32.0049 282 " " " " A 21 0 0 "THR " HG23 " " 1 0 1 C2 
    4329 40 -15.7504 3.62929 -30.4211 283 " " " " A 43 0 0 "VAL " " N  " " " 7 0 1 C2 
    4330 14 -16.0187 2.68704 -29.3432 283 " " " " A 2 0 0 "VAL " " CA " " " 6 0 1 C2 
    4331 14 -15.328 1.26575 -29.6323 283 " " " " A 2 0 0 "VAL " " C  " " " 6 0 1 C2 
    4332 23 -14.5616 0.68523 -28.8365 283 " " " " A 70 0 0 "VAL " " O  " " " 8 0 1 C2 
    4333 14 -17.5081 2.73625 -28.9431 283 " " " " A 2 0 0 "VAL " " CB " " " 6 0 1 C2 
    4334 14 -17.9273 1.61462 -27.8555 283 " " " " A 2 0 0 "VAL " " CG1" " " 6 0 1 C2 
    4335 14 -17.8303 4.03127 -28.2681 283 " " " " A 2 0 0 "VAL " " CG2" " " 6 0 1 C2 
    4336 48 -16.5645 4.03203 -30.8628 283 " " " " A 21 0 0 "VAL " " H  " " " 1 0 1 C2 
    4337 48 -15.5044 3.08258 -28.4673 283 " " " " A 21 0 0 "VAL " " HA " " " 1 0 1 C2 
    4338 48 -18.0803 2.69156 -29.8697 283 " " " " A 21 0 0 "VAL " " HB " " " 1 0 1 C2 
    4339 48 -17.6056 0.722393 -28.3926 283 " " " " A 21 0 0 "VAL " HG11 " " 1 0 1 C2 
    4340 48 -17.2383 1.62841 -27.0109 283 " " " " A 21 0 0 "VAL " HG12 " " 1 0 1 C2 
    4341 48 -18.9519 1.56798 -27.4865 283 " " " " A 21 0 0 "VAL " HG13 " " 1 0 1 C2 
    4342 48 -17.4445 4.23235 -27.2687 283 " " " " A 21 0 0 "VAL " HG21 " " 1 0 1 C2 
    4343 48 -17.5793 4.85423 -28.9373 283 " " " " A 21 0 0 "VAL " HG22 " " 1 0 1 C2 
    4344 48 -18.9093 4.06536 -28.1175 283 " " " " A 21 0 0 "VAL " HG23 " " 1 0 1 C2 
    4345 40 -15.5867 0.78376 -30.8243 284 " " " " A 43 0 0 "MET " " N  " " " 7 0 1 C2 
    4346 14 -15.1367 -0.539507 -31.2824 284 " " " " A 2 0 0 "MET " " CA " " " 6 0 1 C2 
    4347 14 -13.6169 -0.602974 -31.6568 284 " " " " A 2 0 0 "MET " " C  " " " 6 0 1 C2 
    4348 23 -13.176 -1.62348 -32.1852 284 " " " " A 70 0 0 "MET " " O  " " " 8 0 1 C2 
    4349 14 -16.0679 -1.0009 -32.4544 284 " " " " A 2 0 0 "MET " " CB " " " 6 0 1 C2 
    4350 14 -15.8818 -0.345556 -33.8101 284 " " " " A 2 0 0 "MET " " CG " " " 6 0 1 C2 
    4351 52 -17.2959 -0.550545 -34.9742 284 " " " " A 13 0 0 "MET " " SD " " " 16 0 1 C2 
    4352 14 -16.3557 -0.520037 -36.6251 284 " " " " A 2 0 0 "MET " " CE " " " 6 0 1 C2 
    4353 48 -16.3124 1.22907 -31.3676 284 " " " " A 21 0 0 "MET " " H  " " " 1 0 1 C2 
    4354 48 -15.2339 -1.3693 -30.5823 284 " " " " A 21 0 0 "MET " " HA " " " 1 0 1 C2 
    4355 48 -17.1135 -1.00504 -32.1467 284 " " " " A 21 0 0 "MET " " HB3" " " 1 0 1 C2 
    4356 48 -15.9756 -2.07703 -32.601 284 " " " " A 21 0 0 "MET " " HB2" " " 1 0 1 C2 
    4357 48 -14.9572 -0.66876 -34.2884 284 " " " " A 21 0 0 "MET " " HG3" " " 1 0 1 C2 
    4358 48 -15.6491 0.717182 -33.7426 284 " " " " A 21 0 0 "MET " " HG2" " " 1 0 1 C2 
    4359 48 -16.9819 -1.01218 -37.3693 284 " " " " A 21 0 0 "MET " " HE1" " " 1 0 1 C2 
    4360 48 -16.127 0.470287 -37.0189 284 " " " " A 21 0 0 "MET " " HE2" " " 1 0 1 C2 
    4361 48 -15.4251 -1.04526 -36.4102 284 " " " " A 21 0 0 "MET " " HE3" " " 1 0 1 C2 
    4362 40 -12.8146 0.415272 -31.3596 285 " " " " A 43 0 0 "THR " " N  " " " 7 0 1 C2 
    4363 14 -11.3217 0.502302 -31.5772 285 " " " " A 2 0 0 "THR " " CA " " " 6 0 1 C2 
    4364 14 -10.7903 1.02694 -30.2499 285 " " " " A 2 0 0 "THR " " C  " " " 6 0 1 C2 
    4365 23 -10.7351 0.341145 -29.2591 285 " " " " A 70 0 0 "THR " " O  " " " 8 0 1 C2 
    4366 14 -11.1162 1.33207 -32.849 285 " " " " A 2 0 0 "THR " " CB " " " 6 0 1 C2 
    4367 23 -11.6122 2.69711 -32.7901 285 " " " " A 70 0 0 "THR " " OG1" " " 8 0 1 C2 
    4368 14 -11.7147 0.762076 -34.1037 285 " " " " A 2 0 0 "THR " " CG2" " " 6 0 1 C2 
    4369 48 -13.2212 1.00987 -30.6516 285 " " " " A 21 0 0 "THR " " H  " " " 1 0 1 C2 
    4370 48 -10.9433 -0.510605 -31.7149 285 " " " " A 21 0 0 "THR " " HA " " " 1 0 1 C2 
    4371 48 -10.0458 1.44734 -33.0194 285 " " " " A 21 0 0 "THR " " HB " " " 1 0 1 C2 
    4372 48 -12.5217 2.57983 -32.5621 285 " " " " A 21 0 0 "THR " " HG1" " " 1 0 1 C2 
    4373 48 -11.4229 -0.24444 -34.4035 285 " " " " A 21 0 0 "THR " HG21 " " 1 0 1 C2 
    4374 48 -12.8028 0.737108 -34.0433 285 " " " " A 21 0 0 "THR " HG22 " " 1 0 1 C2 
    4375 48 -11.375 1.35667 -34.9517 285 " " " " A 21 0 0 "THR " HG23 " " 1 0 1 C2 
    4376 40 -10.3159 2.29828 -30.2367 286 " " " " A 43 0 0 "SER " " N  " " " 7 0 1 C2 
    4377 14 -9.6162 3.20388 -29.2495 286 " " " " A 2 0 0 "SER " " CA " " " 6 0 1 C2 
    4378 14 -10.3018 3.00378 -27.9172 286 " " " " A 2 0 0 "SER " " C  " " " 6 0 1 C2 
    4379 23 -9.72125 2.68579 -26.9233 286 " " " " A 70 0 0 "SER " " O  " " " 8 0 1 C2 
    4380 14 -9.55836 4.61009 -29.8621 286 " " " " A 2 0 0 "SER " " CB " " " 6 0 1 C2 
    4381 23 -10.7721 5.23454 -29.8795 286 " " " " A 70 0 0 "SER " " OG " " " 8 0 1 C2 
    4382 48 -10.6341 2.72735 -31.0939 286 " " " " A 21 0 0 "SER " " H  " " " 1 0 1 C2 
    4383 48 -8.61378 2.7997 -29.1084 286 " " " " A 21 0 0 "SER " " HA " " " 1 0 1 C2 
    4384 48 -9.20955 4.65465 -30.8938 286 " " " " A 21 0 0 "SER " " HB3" " " 1 0 1 C2 
    4385 48 -8.99361 5.27899 -29.2127 286 " " " " A 21 0 0 "SER " " HB2" " " 1 0 1 C2 
    4386 48 -11.3883 4.64029 -30.2797 286 " " " " A 21 0 0 "SER " " HG " " " 1 0 1 C2 
    4387 40 -11.6174 3.01923 -27.9128 287 " " " " A 43 0 0 "GLY " " N  " " " 7 0 1 C2 
    4388 14 -12.6296 2.78112 -26.7878 287 " " " " A 2 0 0 "GLY " " CA " " " 6 0 1 C2 
    4389 14 -12.4649 1.47285 -25.9945 287 " " " " A 2 0 0 "GLY " " C  " " " 6 0 1 C2 
    4390 23 -12.6746 1.45069 -24.7791 287 " " " " A 70 0 0 "GLY " " O  " " " 8 0 1 C2 
    4391 48 -12.0978 3.00736 -28.8012 287 " " " " A 21 0 0 "GLY " " H  " " " 1 0 1 C2 
    4392 48 -13.5709 2.92147 -27.3193 287 " " " " A 21 0 0 "GLY " " HA3" " " 1 0 1 C2 
    4393 48 -12.404 3.64851 -26.1674 287 " " " " A 21 0 0 "GLY " " HA2" " " 1 0 1 C2 
    4394 40 -12.0347 0.371174 -26.6295 288 " " " " A 43 0 0 "ARG " " N  " " " 7 0 1 C2 
    4395 14 -11.9224 -0.951166 -26.0755 288 " " " " A 2 0 0 "ARG " " CA " " " 6 0 1 C2 
    4396 14 -10.5177 -1.02391 -25.4082 288 " " " " A 2 0 0 "ARG " " C  " " " 6 0 1 C2 
    4397 23 -10.4409 -1.67232 -24.3945 288 " " " " A 70 0 0 "ARG " " O  " " " 8 0 1 C2 
    4398 14 -11.8913 -2.01413 -27.1679 288 " " " " A 2 0 0 "ARG " " CB " " " 6 0 1 C2 
    4399 14 -13.1987 -2.24527 -27.8828 288 " " " " A 2 0 0 "ARG " " CG " " " 6 0 1 C2 
    4400 14 -13.2676 -3.42454 -28.849 288 " " " " A 2 0 0 "ARG " " CD " " " 6 0 1 C2 
    4401 40 -12.0366 -3.58807 -29.6921 288 " " " " A 43 0 0 "ARG " " NE " " " 7 0 1 C2 
    4402 14 -11.7694 -4.60547 -30.4688 288 " " " " A 2 0 0 "ARG " " CZ " " " 6 0 1 C2 
    4403 40 -10.5998 -4.67216 -31.0525 288 " " " " A 43 0 0 "ARG " " NH1" " " 7 0 1 C2 
    4404 40 -12.7476 -5.50779 -30.8192 288 " " " " A 43 0 0 "ARG " " NH2" " " 7 0 1 C2 
    4405 48 -11.8832 0.387352 -27.6279 288 " " " " A 21 0 0 "ARG " " H  " " " 1 0 1 C2 
    4406 48 -12.7257 -1.15838 -25.3685 288 " " " " A 21 0 0 "ARG " " HA " " " 1 0 1 C2 
    4407 48 -11.6912 -2.89456 -26.5572 288 " " " " A 21 0 0 "ARG " " HB3" " " 1 0 1 C2 
    4408 48 -11.0568 -1.91885 -27.8627 288 " " " " A 21 0 0 "ARG " " HB2" " " 1 0 1 C2 
    4409 48 -13.4731 -1.3439 -28.4308 288 " " " " A 21 0 0 "ARG " " HG3" " " 1 0 1 C2 
    4410 48 -13.967 -2.48841 -27.1489 288 " " " " A 21 0 0 "ARG " " HG2" " " 1 0 1 C2 
    4411 48 -14.1525 -3.29246 -29.4716 288 " " " " A 21 0 0 "ARG " " HD3" " " 1 0 1 C2 
    4412 48 -13.4899 -4.42924 -28.4896 288 " " " " A 21 0 0 "ARG " " HD2" " " 1 0 1 C2 
    4413 48 -11.2758 -2.92459 -29.6616 288 " " " " A 21 0 0 "ARG " " HE " " " 1 0 1 C2 
    4414 48 -10.2404 -5.52268 -31.4619 288 " " " " A 21 0 0 "ARG " HH12 " " 1 0 1 C2 
    4415 48 -10.0841 -3.80549 -30.9974 288 " " " " A 21 0 0 "ARG " HH11 " " 1 0 1 C2 
    4416 48 -12.5601 -6.22832 -31.5017 288 " " " " A 21 0 0 "ARG " HH22 " " 1 0 1 C2 
    4417 48 -13.74 -5.34179 -30.731 288 " " " " A 21 0 0 "ARG " HH21 " " 1 0 1 C2 
    4418 40 -9.47423 -0.422558 -25.9647 289 " " " " A 43 0 0 "THR " " N  " " " 7 0 1 C2 
    4419 14 -8.10229 -0.560516 -25.4202 289 " " " " A 2 0 0 "THR " " CA " " " 6 0 1 C2 
    4420 14 -7.9623 0.0364553 -23.9967 289 " " " " A 2 0 0 "THR " " C  " " " 6 0 1 C2 
    4421 23 -7.26697 -0.530096 -23.1722 289 " " " " A 70 0 0 "THR " " O  " " " 8 0 1 C2 
    4422 14 -7.21914 0.233591 -26.4741 289 " " " " A 2 0 0 "THR " " CB " " " 6 0 1 C2 
    4423 23 -7.3888 1.61614 -26.3908 289 " " " " A 70 0 0 "THR " " OG1" " " 8 0 1 C2 
    4424 14 -7.34745 -0.19961 -27.9632 289 " " " " A 2 0 0 "THR " " CG2" " " 6 0 1 C2 
    4425 48 -9.71862 0.152969 -26.7579 289 " " " " A 21 0 0 "THR " " H  " " " 1 0 1 C2 
    4426 48 -7.78786 -1.60301 -25.4695 289 " " " " A 21 0 0 "THR " " HA " " " 1 0 1 C2 
    4427 48 -6.15676 0.124861 -26.2559 289 " " " " A 21 0 0 "THR " " HB " " " 1 0 1 C2 
    4428 48 -8.28605 1.86915 -26.5456 289 " " " " A 21 0 0 "THR " " HG1" " " 1 0 1 C2 
    4429 48 -8.38824 -0.242693 -28.2841 289 " " " " A 21 0 0 "THR " HG21 " " 1 0 1 C2 
    4430 48 -6.84677 0.466765 -28.6656 289 " " " " A 21 0 0 "THR " HG22 " " 1 0 1 C2 
    4431 48 -7.00404 -1.2341 -27.9655 289 " " " " A 21 0 0 "THR " HG23 " " 1 0 1 C2 
    4432 40 -8.81071 0.975956 -23.529 290 " " " " A 43 0 0 "VAL " " N  " " " 7 0 1 C2 
    4433 14 -8.79128 1.44666 -22.1398 290 " " " " A 2 0 0 "VAL " " CA " " " 6 0 1 C2 
    4434 14 -9.54552 0.414402 -21.2165 290 " " " " A 2 0 0 "VAL " " C  " " " 6 0 1 C2 
    4435 23 -9.18847 0.374272 -20.0669 290 " " " " A 70 0 0 "VAL " " O  " " " 8 0 1 C2 
    4436 14 -9.44012 2.88576 -22.1287 290 " " " " A 2 0 0 "VAL " " CB " " " 6 0 1 C2 
    4437 14 -8.66443 3.79098 -23.1459 290 " " " " A 2 0 0 "VAL " " CG1" " " 6 0 1 C2 
    4438 14 -10.9363 2.83412 -22.5338 290 " " " " A 2 0 0 "VAL " " CG2" " " 6 0 1 C2 
    4439 48 -9.36417 1.44215 -24.2336 290 " " " " A 21 0 0 "VAL " " H  " " " 1 0 1 C2 
    4440 48 -7.7539 1.48681 -21.8076 290 " " " " A 21 0 0 "VAL " " HA " " " 1 0 1 C2 
    4441 48 -9.57138 3.25897 -21.1131 290 " " " " A 21 0 0 "VAL " " HB " " " 1 0 1 C2 
    4442 48 -7.73997 4.07876 -22.6452 290 " " " " A 21 0 0 "VAL " HG11 " " 1 0 1 C2 
    4443 48 -8.72631 3.57351 -24.2122 290 " " " " A 21 0 0 "VAL " HG12 " " 1 0 1 C2 
    4444 48 -9.20161 4.73879 -23.1111 290 " " " " A 21 0 0 "VAL " HG13 " " 1 0 1 C2 
    4445 48 -11.5176 2.18639 -21.8776 290 " " " " A 21 0 0 "VAL " HG21 " " 1 0 1 C2 
    4446 48 -11.4543 3.77985 -22.3747 290 " " " " A 21 0 0 "VAL " HG22 " " 1 0 1 C2 
    4447 48 -11.0858 2.61107 -23.5902 290 " " " " A 21 0 0 "VAL " HG23 " " 1 0 1 C2 
    4448 40 -10.4925 -0.404348 -21.6753 291 " " " " A 43 0 0 "VAL " " N  " " " 7 0 1 C2 
    4449 14 -11.1153 -1.3808 -20.8495 291 " " " " A 2 0 0 "VAL " " CA " " " 6 0 1 C2 
    4450 14 -10.1713 -2.64209 -20.7161 291 " " " " A 2 0 0 "VAL " " C  " " " 6 0 1 C2 
    4451 23 -9.94028 -3.21569 -19.6306 291 " " " " A 70 0 0 "VAL " " O  " " " 8 0 1 C2 
    4452 14 -12.49 -1.7951 -21.5338 291 " " " " A 2 0 0 "VAL " " CB " " " 6 0 1 C2 
    4453 14 -13.3113 -2.6091 -20.6238 291 " " " " A 2 0 0 "VAL " " CG1" " " 6 0 1 C2 
    4454 14 -13.2366 -0.655632 -22.2083 291 " " " " A 2 0 0 "VAL " " CG2" " " 6 0 1 C2 
    4455 48 -10.8115 -0.302709 -22.6281 291 " " " " A 21 0 0 "VAL " " H  " " " 1 0 1 C2 
    4456 48 -11.2908 -0.976126 -19.8527 291 " " " " A 21 0 0 "VAL " " HA " " " 1 0 1 C2 
    4457 48 -12.1746 -2.35974 -22.4111 291 " " " " A 21 0 0 "VAL " " HB " " " 1 0 1 C2 
    4458 48 -13.9305 -1.9483 -20.017 291 " " " " A 21 0 0 "VAL " HG11 " " 1 0 1 C2 
    4459 48 -14.0247 -3.25407 -21.1369 291 " " " " A 21 0 0 "VAL " HG12 " " 1 0 1 C2 
    4460 48 -12.7717 -3.16882 -19.8598 291 " " " " A 21 0 0 "VAL " HG13 " " 1 0 1 C2 
    4461 48 -13.4338 0.11602 -21.4642 291 " " " " A 21 0 0 "VAL " HG21 " " 1 0 1 C2 
    4462 48 -12.6051 -0.273176 -23.0103 291 " " " " A 21 0 0 "VAL " HG22 " " 1 0 1 C2 
    4463 48 -14.2404 -0.873854 -22.5729 291 " " " " A 21 0 0 "VAL " HG23 " " 1 0 1 C2 
    4464 40 -9.47123 -3.02137 -21.8543 292 " " " " A 43 0 0 "PHE " " N  " " " 7 0 1 C2 
    4465 14 -8.35722 -3.99481 -21.705 292 " " " " A 2 0 0 "PHE " " CA " " " 6 0 1 C2 
    4466 14 -7.26299 -3.52623 -20.6566 292 " " " " A 2 0 0 "PHE " " C  " " " 6 0 1 C2 
    4467 23 -6.8842 -4.25465 -19.7426 292 " " " " A 70 0 0 "PHE " " O  " " " 8 0 1 C2 
    4468 14 -7.66852 -4.17218 -23.0639 292 " " " " A 2 0 0 "PHE " " CB " " " 6 0 1 C2 
    4469 14 -6.45412 -5.07985 -23.0659 292 " " " " A 2 0 0 "PHE " " CG " " " 6 0 1 C2 
    4470 14 -5.17797 -4.39983 -23.1932 292 " " " " A 2 0 0 "PHE " " CD1" " " 6 0 1 C2 
    4471 14 -6.381 -6.48783 -23.0685 292 " " " " A 2 0 0 "PHE " " CD2" " " 6 0 1 C2 
    4472 14 -4.01251 -5.13271 -23.3946 292 " " " " A 2 0 0 "PHE " " CE1" " " 6 0 1 C2 
    4473 14 -5.21878 -7.27148 -23.2372 292 " " " " A 2 0 0 "PHE " " CE2" " " 6 0 1 C2 
    4474 14 -4.04834 -6.51112 -23.5381 292 " " " " A 2 0 0 "PHE " " CZ " " " 6 0 1 C2 
    4475 48 -9.65482 -2.57545 -22.7417 292 " " " " A 21 0 0 "PHE " " H  " " " 1 0 1 C2 
    4476 48 -8.84735 -4.90741 -21.3658 292 " " " " A 21 0 0 "PHE " " HA " " " 1 0 1 C2 
    4477 48 -7.49948 -3.21713 -23.5613 292 " " " " A 21 0 0 "PHE " " HB3" " " 1 0 1 C2 
    4478 48 -8.22771 -4.6684 -23.8571 292 " " " " A 21 0 0 "PHE " " HB2" " " 1 0 1 C2 
    4479 48 -5.19331 -3.32532 -23.0854 292 " " " " A 21 0 0 "PHE " " HD1" " " 1 0 1 C2 
    4480 48 -7.31014 -7.02095 -22.931 292 " " " " A 21 0 0 "PHE " " HD2" " " 1 0 1 C2 
    4481 48 -3.13846 -4.52629 -23.5808 292 " " " " A 21 0 0 "PHE " " HE1" " " 1 0 1 C2 
    4482 48 -5.29483 -8.34574 -23.3183 292 " " " " A 21 0 0 "PHE " " HE2" " " 1 0 1 C2 
    4483 48 -3.12275 -6.99434 -23.8141 292 " " " " A 21 0 0 "PHE " " HZ " " " 1 0 1 C2 
    4484 40 -6.83342 -2.26899 -20.842 293 " " " " A 43 0 0 "SER " " N  " " " 7 0 1 C2 
    4485 14 -5.95197 -1.62927 -19.848 293 " " " " A 2 0 0 "SER " " CA " " " 6 0 1 C2 
    4486 14 -6.46703 -1.65499 -18.3848 293 " " " " A 2 0 0 "SER " " C  " " " 6 0 1 C2 
    4487 23 -5.67442 -2.00382 -17.5157 293 " " " " A 70 0 0 "SER " " O  " " " 8 0 1 C2 
    4488 14 -5.67731 -0.183023 -20.3698 293 " " " " A 2 0 0 "SER " " CB " " " 6 0 1 C2 
    4489 23 -4.79535 0.596586 -19.5555 293 " " " " A 70 0 0 "SER " " OG " " " 8 0 1 C2 
    4490 48 -7.20256 -1.70474 -21.5939 293 " " " " A 21 0 0 "SER " " H  " " " 1 0 1 C2 
    4491 48 -4.95003 -2.05321 -19.9151 293 " " " " A 21 0 0 "SER " " HA " " " 1 0 1 C2 
    4492 48 -6.66784 0.22793 -20.5649 293 " " " " A 21 0 0 "SER " " HB3" " " 1 0 1 C2 
    4493 48 -5.2268 -0.0486258 -21.3532 293 " " " " A 21 0 0 "SER " " HB2" " " 1 0 1 C2 
    4494 48 -3.97045 0.13579 -19.5706 293 " " " " A 21 0 0 "SER " " HG " " " 1 0 1 C2 
    4495 40 -7.777 -1.47694 -18.1486 294 " " " " A 43 0 0 "ALA " " N  " " " 7 0 1 C2 
    4496 14 -8.45337 -1.55317 -16.8522 294 " " " " A 2 0 0 "ALA " " CA " " " 6 0 1 C2 
    4497 14 -8.32982 -2.91875 -16.2359 294 " " " " A 2 0 0 "ALA " " C  " " " 6 0 1 C2 
    4498 23 -7.80268 -2.94647 -15.071 294 " " " " A 70 0 0 "ALA " " O  " " " 8 0 1 C2 
    4499 14 -9.95145 -1.17834 -16.8867 294 " " " " A 2 0 0 "ALA " " CB " " " 6 0 1 C2 
    4500 48 -8.41356 -1.19741 -18.8812 294 " " " " A 21 0 0 "ALA " " H  " " " 1 0 1 C2 
    4501 48 -7.98416 -0.840742 -16.1737 294 " " " " A 21 0 0 "ALA " " HA " " " 1 0 1 C2 
    4502 48 -10.4855 -1.76683 -17.6327 294 " " " " A 21 0 0 "ALA " " HB1" " " 1 0 1 C2 
    4503 48 -10.4998 -1.15844 -15.9449 294 " " " " A 21 0 0 "ALA " " HB2" " " 1 0 1 C2 
    4504 48 -10.0986 -0.181635 -17.3027 294 " " " " A 21 0 0 "ALA " " HB3" " " 1 0 1 C2 
    4505 40 -8.70641 -3.99689 -16.9625 295 " " " " A 43 0 0 "VAL " " N  " " " 7 0 1 C2 
    4506 14 -8.6882 -5.35925 -16.5423 295 " " " " A 2 0 0 "VAL " " CA " " " 6 0 1 C2 
    4507 14 -7.27208 -5.99636 -16.2237 295 " " " " A 2 0 0 "VAL " " C  " " " 6 0 1 C2 
    4508 23 -7.17543 -6.9144 -15.445 295 " " " " A 70 0 0 "VAL " " O  " " " 8 0 1 C2 
    4509 14 -9.57119 -6.32852 -17.3895 295 " " " " A 2 0 0 "VAL " " CB " " " 6 0 1 C2 
    4510 14 -11.022 -5.94514 -17.4708 295 " " " " A 2 0 0 "VAL " " CG1" " " 6 0 1 C2 
    4511 14 -8.90973 -6.65605 -18.8307 295 " " " " A 2 0 0 "VAL " " CG2" " " 6 0 1 C2 
    4512 48 -9.09985 -3.76236 -17.8627 295 " " " " A 21 0 0 "VAL " " H  " " " 1 0 1 C2 
    4513 48 -9.03246 -5.38176 -15.5084 295 " " " " A 21 0 0 "VAL " " HA " " " 1 0 1 C2 
    4514 48 -9.42891 -7.27783 -16.8731 295 " " " " A 21 0 0 "VAL " " HB " " " 1 0 1 C2 
    4515 48 -11.5556 -6.67689 -18.0773 295 " " " " A 21 0 0 "VAL " HG11 " " 1 0 1 C2 
    4516 48 -11.6521 -5.88188 -16.5837 295 " " " " A 21 0 0 "VAL " HG12 " " 1 0 1 C2 
    4517 48 -11.0519 -4.98064 -17.9777 295 " " " " A 21 0 0 "VAL " HG13 " " 1 0 1 C2 
    4518 48 -9.10659 -7.64595 -19.2423 295 " " " " A 21 0 0 "VAL " HG21 " " 1 0 1 C2 
    4519 48 -9.09606 -5.8504 -19.5408 295 " " " " A 21 0 0 "VAL " HG22 " " 1 0 1 C2 
    4520 48 -7.827 -6.72381 -18.7248 295 " " " " A 21 0 0 "VAL " HG23 " " 1 0 1 C2 
    4521 40 -6.21202 -5.39711 -16.8078 296 " " " " A 43 0 0 "ILE " " N  " " " 7 0 1 C2 
    4522 14 -4.86794 -5.91515 -16.6389 296 " " " " A 2 0 0 "ILE " " CA " " " 6 0 1 C2 
    4523 14 -4.35613 -5.47243 -15.2411 296 " " " " A 2 0 0 "ILE " " C  " " " 6 0 1 C2 
    4524 23 -3.63007 -6.20302 -14.5345 296 " " " " A 70 0 0 "ILE " " O  " " " 8 0 1 C2 
    4525 14 -3.96818 -5.3827 -17.7577 296 " " " " A 2 0 0 "ILE " " CB " " " 6 0 1 C2 
    4526 14 -4.11104 -6.14572 -19.0515 296 " " " " A 2 0 0 "ILE " " CG1" " " 6 0 1 C2 
    4527 14 -2.50585 -5.38634 -17.3858 296 " " " " A 2 0 0 "ILE " " CG2" " " 6 0 1 C2 
    4528 14 -3.44789 -5.33388 -20.1705 296 " " " " A 2 0 0 "ILE " " CD1" " " 6 0 1 C2 
    4529 48 -6.36982 -4.61948 -17.4327 296 " " " " A 21 0 0 "ILE " " H  " " " 1 0 1 C2 
    4530 48 -4.80909 -6.99684 -16.7596 296 " " " " A 21 0 0 "ILE " " HA " " " 1 0 1 C2 
    4531 48 -4.21917 -4.34201 -17.9628 296 " " " " A 21 0 0 "ILE " " HB " " " 1 0 1 C2 
    4532 48 -5.15713 -6.14966 -19.3578 296 " " " " A 21 0 0 "ILE " HG13 " " 1 0 1 C2 
    4533 48 -3.85451 -7.20436 -19.0911 296 " " " " A 21 0 0 "ILE " HG12 " " 1 0 1 C2 
    4534 48 -1.74314 -5.12815 -18.1205 296 " " " " A 21 0 0 "ILE " HG21 " " 1 0 1 C2 
    4535 48 -2.33616 -4.54605 -16.7126 296 " " " " A 21 0 0 "ILE " HG22 " " 1 0 1 C2 
    4536 48 -2.20707 -6.36616 -17.0133 296 " " " " A 21 0 0 "ILE " HG23 " " 1 0 1 C2 
    4537 48 -3.27361 -4.29577 -19.8876 296 " " " " A 21 0 0 "ILE " HD11 " " 1 0 1 C2 
    4538 48 -2.53627 -5.82034 -20.5176 296 " " " " A 21 0 0 "ILE " HD12 " " 1 0 1 C2 
    4539 48 -4.17338 -5.17538 -20.9684 296 " " " " A 21 0 0 "ILE " HD13 " " 1 0 1 C2 
    4540 40 -4.74075 -4.2968 -14.7866 297 " " " " A 43 0 0 "ILE " " N  " " " 7 0 1 C2 
    4541 14 -4.51786 -3.84679 -13.4441 297 " " " " A 2 0 0 "ILE " " CA " " " 6 0 1 C2 
    4542 14 -5.27153 -4.65406 -12.4055 297 " " " " A 2 0 0 "ILE " " C  " " " 6 0 1 C2 
    4543 23 -4.69125 -4.99252 -11.368 297 " " " " A 70 0 0 "ILE " " O  " " " 8 0 1 C2 
    4544 14 -4.81067 -2.32644 -13.3589 297 " " " " A 2 0 0 "ILE " " CB " " " 6 0 1 C2 
    4545 14 -3.86992 -1.48127 -14.3537 297 " " " " A 2 0 0 "ILE " " CG1" " " 6 0 1 C2 
    4546 14 -4.63386 -1.69013 -11.9322 297 " " " " A 2 0 0 "ILE " " CG2" " " 6 0 1 C2 
    4547 14 -4.56693 -0.183784 -14.7842 297 " " " " A 2 0 0 "ILE " " CD1" " " 6 0 1 C2 
    4548 48 -5.34212 -3.78503 -15.4163 297 " " " " A 21 0 0 "ILE " " H  " " " 1 0 1 C2 
    4549 48 -3.46439 -4.06154 -13.2647 297 " " " " A 21 0 0 "ILE " " HA " " " 1 0 1 C2 
    4550 48 -5.86149 -2.15131 -13.5896 297 " " " " A 21 0 0 "ILE " " HB " " " 1 0 1 C2 
    4551 48 -3.76909 -2.08316 -15.2568 297 " " " " A 21 0 0 "ILE " HG13 " " 1 0 1 C2 
    4552 48 -2.8393 -1.39542 -14.0094 297 " " " " A 21 0 0 "ILE " HG12 " " 1 0 1 C2 
    4553 48 -5.19885 -2.22011 -11.1654 297 " " " " A 21 0 0 "ILE " HG21 " " 1 0 1 C2 
    4554 48 -3.57325 -1.73535 -11.6849 297 " " " " A 21 0 0 "ILE " HG22 " " 1 0 1 C2 
    4555 48 -4.98954 -0.660374 -11.8978 297 " " " " A 21 0 0 "ILE " HG23 " " 1 0 1 C2 
    4556 48 -5.64846 -0.300819 -14.7158 297 " " " " A 21 0 0 "ILE " HD11 " " 1 0 1 C2 
    4557 48 -4.41655 0.559355 -14.0011 297 " " " " A 21 0 0 "ILE " HD12 " " 1 0 1 C2 
    4558 48 -4.32966 0.185171 -15.7821 297 " " " " A 21 0 0 "ILE " HD13 " " 1 0 1 C2 
    4559 40 -6.56303 -5.01761 -12.6367 298 " " " " A 43 0 0 "VAL " " N  " " " 7 0 1 C2 
    4560 14 -7.30503 -5.88276 -11.7892 298 " " " " A 2 0 0 "VAL " " CA " " " 6 0 1 C2 
    4561 14 -6.77069 -7.32458 -11.7197 298 " " " " A 2 0 0 "VAL " " C  " " " 6 0 1 C2 
    4562 23 -6.93673 -7.88577 -10.5782 298 " " " " A 70 0 0 "VAL " " O  " " " 8 0 1 C2 
    4563 14 -8.81305 -5.85091 -12.291 298 " " " " A 2 0 0 "VAL " " CB " " " 6 0 1 C2 
    4564 14 -9.84299 -6.78456 -11.4906 298 " " " " A 2 0 0 "VAL " " CG1" " " 6 0 1 C2 
    4565 14 -9.28481 -4.4175 -12.2843 298 " " " " A 2 0 0 "VAL " " CG2" " " 6 0 1 C2 
    4566 48 -6.93356 -4.54467 -13.4486 298 " " " " A 21 0 0 "VAL " " H  " " " 1 0 1 C2 
    4567 48 -7.11297 -5.40902 -10.8265 298 " " " " A 21 0 0 "VAL " " HA " " " 1 0 1 C2 
    4568 48 -8.80103 -6.12106 -13.3469 298 " " " " A 21 0 0 "VAL " " HB " " " 1 0 1 C2 
    4569 48 -10.8898 -6.50835 -11.6168 298 " " " " A 21 0 0 "VAL " HG11 " " 1 0 1 C2 
    4570 48 -9.52167 -7.7804 -11.7958 298 " " " " A 21 0 0 "VAL " HG12 " " 1 0 1 C2 
    4571 48 -9.72296 -6.81226 -10.4076 298 " " " " A 21 0 0 "VAL " HG13 " " 1 0 1 C2 
    4572 48 -9.2798 -3.97417 -11.2886 298 " " " " A 21 0 0 "VAL " HG21 " " 1 0 1 C2 
    4573 48 -8.76934 -3.71964 -12.9442 298 " " " " A 21 0 0 "VAL " HG22 " " 1 0 1 C2 
    4574 48 -10.2904 -4.35213 -12.6999 298 " " " " A 21 0 0 "VAL " HG23 " " 1 0 1 C2 
    4575 40 -6.17627 -7.85864 -12.7782 299 " " " " A 43 0 0 "ALA " " N  " " " 7 0 1 C2 
    4576 14 -5.49765 -9.09785 -12.778 299 " " " " A 2 0 0 "ALA " " CA " " " 6 0 1 C2 
    4577 14 -4.19542 -9.11652 -11.9739 299 " " " " A 2 0 0 "ALA " " C  " " " 6 0 1 C2 
    4578 23 -3.94852 -10.1333 -11.3189 299 " " " " A 70 0 0 "ALA " " O  " " " 8 0 1 C2 
    4579 14 -5.19029 -9.47494 -14.2263 299 " " " " A 2 0 0 "ALA " " CB " " " 6 0 1 C2 
    4580 48 -6.12433 -7.23134 -13.5681 299 " " " " A 21 0 0 "ALA " " H  " " " 1 0 1 C2 
    4581 48 -6.20197 -9.84308 -12.4083 299 " " " " A 21 0 0 "ALA " " HA " " " 1 0 1 C2 
    4582 48 -4.5319 -8.77286 -14.7379 299 " " " " A 21 0 0 "ALA " " HB1" " " 1 0 1 C2 
    4583 48 -4.7324 -10.4635 -14.191 299 " " " " A 21 0 0 "ALA " " HB2" " " 1 0 1 C2 
    4584 48 -6.12925 -9.43382 -14.7783 299 " " " " A 21 0 0 "ALA " " HB3" " " 1 0 1 C2 
    4585 40 -3.36502 -8.11331 -11.8732 300 " " " " A 43 0 0 "SER " " N  " " " 7 0 1 C2 
    4586 14 -2.0485 -8.06788 -11.1989 300 " " " " A 2 0 0 "SER " " CA " " " 6 0 1 C2 
    4587 14 -2.35612 -7.91035 -9.67526 300 " " " " A 2 0 0 "SER " " C  " " " 6 0 1 C2 
    4588 23 -1.61717 -8.19983 -8.79055 300 " " " " A 70 0 0 "SER " " O  " " " 8 0 1 C2 
    4589 14 -1.32179 -6.80494 -11.5696 300 " " " " A 2 0 0 "SER " " CB " " " 6 0 1 C2 
    4590 23 -0.962146 -6.73293 -12.9781 300 " " " " A 70 0 0 "SER " " OG " " " 8 0 1 C2 
    4591 48 -3.62714 -7.26554 -12.3556 300 " " " " A 21 0 0 "SER " " H  " " " 1 0 1 C2 
    4592 48 -1.3333 -8.88171 -11.3184 300 " " " " A 21 0 0 "SER " " HA " " " 1 0 1 C2 
    4593 48 -0.315002 -6.82331 -11.1523 300 " " " " A 21 0 0 "SER " " HB3" " " 1 0 1 C2 
    4594 48 -1.75826 -5.81191 -11.4625 300 " " " " A 21 0 0 "SER " " HB2" " " 1 0 1 C2 
    4595 48 -1.7512 -6.67179 -13.4945 300 " " " " A 21 0 0 "SER " " HG " " " 1 0 1 C2 
    4596 40 -3.62919 -7.45986 -9.42979 301 " " " " A 43 0 0 "SER " " N  " " " 7 0 1 C2 
    4597 14 -4.04093 -7.4274 -8.05424 301 " " " " A 2 0 0 "SER " " CA " " " 6 0 1 C2 
    4598 14 -4.28282 -8.66884 -7.31477 301 " " " " A 2 0 0 "SER " " C  " " " 6 0 1 C2 
    4599 23 -4.0763 -8.77435 -6.08431 301 " " " " A 70 0 0 "SER " " O  " " " 8 0 1 C2 
    4600 14 -5.21767 -6.42362 -7.91459 301 " " " " A 2 0 0 "SER " " CB " " " 6 0 1 C2 
    4601 23 -4.74588 -5.08033 -8.2264 301 " " " " A 70 0 0 "SER " " OG " " " 8 0 1 C2 
    4602 48 -4.22214 -7.19477 -10.2033 301 " " " " A 21 0 0 "SER " " H  " " " 1 0 1 C2 
    4603 48 -3.29206 -6.92202 -7.44441 301 " " " " A 21 0 0 "SER " " HA " " " 1 0 1 C2 
    4604 48 -5.62517 -6.46068 -6.90431 301 " " " " A 21 0 0 "SER " " HB3" " " 1 0 1 C2 
    4605 48 -5.92976 -6.79395 -8.65209 301 " " " " A 21 0 0 "SER " " HB2" " " 1 0 1 C2 
    4606 48 -4.5038 -5.06177 -9.13968 301 " " " " A 21 0 0 "SER " " HG " " " 1 0 1 C2 
    4607 40 -4.83634 -9.7435 -7.94769 302 " " " " A 43 0 0 "VAL " " N  " " " 7 0 1 C2 
    4608 14 -5.25692 -11.0365 -7.48815 302 " " " " A 2 0 0 "VAL " " CA " " " 6 0 1 C2 
    4609 14 -4.45236 -11.6907 -6.31846 302 " " " " A 2 0 0 "VAL " " C  " " " 6 0 1 C2 
    4610 23 -5.02563 -12.0092 -5.24104 302 " " " " A 70 0 0 "VAL " " O  " " " 8 0 1 C2 
    4611 14 -5.67211 -11.8986 -8.71858 302 " " " " A 2 0 0 "VAL " " CB " " " 6 0 1 C2 
    4612 14 -5.7553 -13.4494 -8.26769 302 " " " " A 2 0 0 "VAL " " CG1" " " 6 0 1 C2 
    4613 14 -6.97718 -11.454 -9.37088 302 " " " " A 2 0 0 "VAL " " CG2" " " 6 0 1 C2 
    4614 48 -4.99238 -9.64451 -8.94064 302 " " " " A 21 0 0 "VAL " " H  " " " 1 0 1 C2 
    4615 48 -6.24861 -11.0167 -7.03622 302 " " " " A 21 0 0 "VAL " " HA " " " 1 0 1 C2 
    4616 48 -4.99554 -11.8865 -9.57309 302 " " " " A 21 0 0 "VAL " " HB " " " 1 0 1 C2 
    4617 48 -6.46364 -13.6918 -7.47547 302 " " " " A 21 0 0 "VAL " HG11 " " 1 0 1 C2 
    4618 48 -5.99987 -14.1548 -9.06191 302 " " " " A 21 0 0 "VAL " HG12 " " 1 0 1 C2 
    4619 48 -4.75717 -13.7333 -7.93417 302 " " " " A 21 0 0 "VAL " HG13 " " 1 0 1 C2 
    4620 48 -6.91655 -10.4953 -9.88602 302 " " " " A 21 0 0 "VAL " HG21 " " 1 0 1 C2 
    4621 48 -7.38346 -12.2307 -10.0187 302 " " " " A 21 0 0 "VAL " HG22 " " 1 0 1 C2 
    4622 48 -7.75701 -11.3592 -8.61526 302 " " " " A 21 0 0 "VAL " HG23 " " 1 0 1 C2 
    4623 40 -3.09145 -11.9619 -6.50737 303 " " " " A 43 0 0 "PRO " " N  " " " 7 0 1 C2 
    4624 14 -2.1596 -12.5633 -5.49121 303 " " " " A 2 0 0 "PRO " " CA " " " 6 0 1 C2 
    4625 14 -2.19287 -12.116 -4.03198 303 " " " " A 2 0 0 "PRO " " C  " " " 6 0 1 C2 
    4626 23 -1.68261 -12.8323 -3.24343 303 " " " " A 70 0 0 "PRO " " O  " " " 8 0 1 C2 
    4627 14 -0.709858 -12.4019 -6.00843 303 " " " " A 2 0 0 "PRO " " CB " " " 6 0 1 C2 
    4628 14 -0.898975 -12.3973 -7.47562 303 " " " " A 2 0 0 "PRO " " CG " " " 6 0 1 C2 
    4629 14 -2.32942 -11.8393 -7.77642 303 " " " " A 2 0 0 "PRO " " CD " " " 6 0 1 C2 
    4630 48 -2.2471 -13.6498 -5.49712 303 " " " " A 21 0 0 "PRO " " HA " " " 1 0 1 C2 
    4631 48 0.00371213 -13.1098 -5.58672 303 " " " " A 21 0 0 "PRO " " HB3" " " 1 0 1 C2 
    4632 48 -0.340034 -11.4641 -5.59378 303 " " " " A 21 0 0 "PRO " " HB2" " " 1 0 1 C2 
    4633 48 -0.673091 -13.3561 -7.94229 303 " " " " A 21 0 0 "PRO " " HG3" " " 1 0 1 C2 
    4634 48 -0.0558506 -11.8637 -7.91437 303 " " " " A 21 0 0 "PRO " " HG2" " " 1 0 1 C2 
    4635 48 -2.35284 -10.8379 -8.20637 303 " " " " A 21 0 0 "PRO " " HD2" " " 1 0 1 C2 
    4636 48 -2.85685 -12.3803 -8.56206 303 " " " " A 21 0 0 "PRO " " HD3" " " 1 0 1 C2 
    4637 40 -2.82613 -11.0292 -3.65669 304 " " " " A 43 0 0 "LEU " " N  " " " 7 0 1 C2 
    4638 14 -2.87588 -10.4642 -2.31057 304 " " " " A 2 0 0 "LEU " " CA " " " 6 0 1 C2 
    4639 14 -3.60836 -11.2965 -1.2203 304 " " " " A 2 0 0 "LEU " " C  " " " 6 0 1 C2 
    4640 23 -3.58662 -10.9707 -0.0637209 304 " " " " A 70 0 0 "LEU " " O  " " " 8 0 1 C2 
    4641 14 -3.56361 -9.10094 -2.51368 304 " " " " A 2 0 0 "LEU " " CB " " " 6 0 1 C2 
    4642 14 -2.72428 -7.97785 -3.17895 304 " " " " A 2 0 0 "LEU " " CG " " " 6 0 1 C2 
    4643 14 -3.53986 -6.71848 -3.31179 304 " " " " A 2 0 0 "LEU " " CD1" " " 6 0 1 C2 
    4644 14 -1.44387 -7.72169 -2.32192 304 " " " " A 2 0 0 "LEU " " CD2" " " 6 0 1 C2 
    4645 48 -3.36846 -10.5439 -4.35706 304 " " " " A 21 0 0 "LEU " " H  " " " 1 0 1 C2 
    4646 48 -1.89992 -10.3231 -1.84613 304 " " " " A 21 0 0 "LEU " " HA " " " 1 0 1 C2 
    4647 48 -3.87787 -8.63232 -1.58108 304 " " " " A 21 0 0 "LEU " " HB3" " " 1 0 1 C2 
    4648 48 -4.46846 -9.19504 -3.11409 304 " " " " A 21 0 0 "LEU " " HB2" " " 1 0 1 C2 
    4649 48 -2.43257 -8.34112 -4.16436 304 " " " " A 21 0 0 "LEU " " HG " " " 1 0 1 C2 
    4650 48 -3.26498 -5.81756 -3.86032 304 " " " " A 21 0 0 "LEU " HD11 " " 1 0 1 C2 
    4651 48 -4.53343 -6.92309 -3.7106 304 " " " " A 21 0 0 "LEU " HD12 " " 1 0 1 C2 
    4652 48 -3.72241 -6.32218 -2.31293 304 " " " " A 21 0 0 "LEU " HD13 " " 1 0 1 C2 
    4653 48 -0.876857 -6.83615 -2.609 304 " " " " A 21 0 0 "LEU " HD21 " " 1 0 1 C2 
    4654 48 -1.53402 -7.65187 -1.2379 304 " " " " A 21 0 0 "LEU " HD22 " " 1 0 1 C2 
    4655 48 -0.687473 -8.47546 -2.54055 304 " " " " A 21 0 0 "LEU " HD23 " " 1 0 1 C2 
    4656 40 -4.25915 -12.3322 -1.67521 305 " " " " A 43 0 0 "LEU " " N  " " " 7 0 1 C2 
    4657 14 -4.95213 -13.3085 -0.860363 305 " " " " A 2 0 0 "LEU " " CA " " " 6 0 1 C2 
    4658 14 -3.98223 -14.2827 -0.165425 305 " " " " A 2 0 0 "LEU " " C  " " " 6 0 1 C2 
    4659 23 -4.42659 -15.0173 0.729494 305 " " " " A 70 0 0 "LEU " " O  " " " 8 0 1 C2 
    4660 14 -5.88676 -14.12 -1.90292 305 " " " " A 2 0 0 "LEU " " CB " " " 6 0 1 C2 
    4661 14 -7.04667 -13.2826 -2.68387 305 " " " " A 2 0 0 "LEU " " CG " " " 6 0 1 C2 
    4662 14 -7.64694 -14.0848 -3.81058 305 " " " " A 2 0 0 "LEU " " CD1" " " 6 0 1 C2 
    4663 14 -8.09289 -12.8598 -1.7262 305 " " " " A 2 0 0 "LEU " " CD2" " " 6 0 1 C2 
    4664 48 -4.49657 -12.4002 -2.65454 305 " " " " A 21 0 0 "LEU " " H  " " " 1 0 1 C2 
    4665 48 -5.53652 -12.8436 -0.0663187 305 " " " " A 21 0 0 "LEU " " HA " " " 1 0 1 C2 
    4666 48 -6.45743 -14.7887 -1.25855 305 " " " " A 21 0 0 "LEU " " HB3" " " 1 0 1 C2 
    4667 48 -5.1306 -14.7039 -2.42767 305 " " " " A 21 0 0 "LEU " " HB2" " " 1 0 1 C2 
    4668 48 -6.65783 -12.3635 -3.1221 305 " " " " A 21 0 0 "LEU " " HG " " " 1 0 1 C2 
    4669 48 -8.41172 -13.5191 -4.34271 305 " " " " A 21 0 0 "LEU " HD11 " " 1 0 1 C2 
    4670 48 -6.89981 -14.2808 -4.57965 305 " " " " A 21 0 0 "LEU " HD12 " " 1 0 1 C2 
    4671 48 -8.07703 -15.0215 -3.45603 305 " " " " A 21 0 0 "LEU " HD13 " " 1 0 1 C2 
    4672 48 -8.64929 -13.5823 -1.12906 305 " " " " A 21 0 0 "LEU " HD21 " " 1 0 1 C2 
    4673 48 -7.62927 -12.2795 -0.928432 305 " " " " A 21 0 0 "LEU " HD22 " " 1 0 1 C2 
    4674 48 -8.7751 -12.2106 -2.27503 305 " " " " A 21 0 0 "LEU " HD23 " " 1 0 1 C2 
    4675 40 -2.77627 -14.3649 -0.66665 306 " " " " A 43 0 0 "LEU " " N  " " " 7 0 1 C2 
    4676 14 -1.60167 -15.0149 -0.11962 306 " " " " A 2 0 0 "LEU " " CA " " " 6 0 1 C2 
    4677 14 -1.20304 -14.5237 1.34773 306 " " " " A 2 0 0 "LEU " " C  " " " 6 0 1 C2 
    4678 23 -0.49646 -15.2137 2.08283 306 " " " " A 70 0 0 "LEU " " O  " " " 8 0 1 C2 
    4679 14 -0.343074 -14.7693 -0.987568 306 " " " " A 2 0 0 "LEU " " CB " " " 6 0 1 C2 
    4680 14 -0.174152 -15.8315 -2.14134 306 " " " " A 2 0 0 "LEU " " CG " " " 6 0 1 C2 
    4681 14 0.986168 -15.2934 -3.00571 306 " " " " A 2 0 0 "LEU " " CD1" " " 6 0 1 C2 
    4682 14 -0.0885578 -17.3233 -1.72607 306 " " " " A 2 0 0 "LEU " " CD2" " " 6 0 1 C2 
    4683 48 -2.61757 -13.7833 -1.47702 306 " " " " A 21 0 0 "LEU " " H  " " " 1 0 1 C2 
    4684 48 -1.73548 -16.095 -0.0596115 306 " " " " A 21 0 0 "LEU " " HA " " " 1 0 1 C2 
    4685 48 0.57169 -14.6343 -0.410424 306 " " " " A 21 0 0 "LEU " " HB3" " " 1 0 1 C2 
    4686 48 -0.205234 -13.7564 -1.36601 306 " " " " A 21 0 0 "LEU " " HB2" " " 1 0 1 C2 
    4687 48 -0.957767 -15.6941 -2.88644 306 " " " " A 21 0 0 "LEU " " HG " " " 1 0 1 C2 
    4688 48 1.26876 -16.0165 -3.77078 306 " " " " A 21 0 0 "LEU " HD11 " " 1 0 1 C2 
    4689 48 0.66119 -14.3496 -3.44366 306 " " " " A 21 0 0 "LEU " HD12 " " 1 0 1 C2 
    4690 48 1.82467 -15.3132 -2.30956 306 " " " " A 21 0 0 "LEU " HD13 " " 1 0 1 C2 
    4691 48 0.302876 -17.9989 -2.48664 306 " " " " A 21 0 0 "LEU " HD21 " " 1 0 1 C2 
    4692 48 0.618145 -17.3527 -0.896734 306 " " " " A 21 0 0 "LEU " HD22 " " 1 0 1 C2 
    4693 48 -1.03492 -17.8158 -1.5025 306 " " " " A 21 0 0 "LEU " HD23 " " 1 0 1 C2 
    4694 40 -1.51299 -13.2931 1.76889 307 " " " " A 43 0 0 "PHE " " N  " " " 7 0 1 C2 
    4695 14 -1.25909 -12.7479 3.07199 307 " " " " A 2 0 0 "PHE " " CA " " " 6 0 1 C2 
    4696 14 -2.6417 -12.7954 3.78021 307 " " " " A 2 0 0 "PHE " " C  " " " 6 0 1 C2
[truncated: 9,340,423 more chars]
