# Supplementary material for: Inhibition Mechanism of Anti-TB Drug SQ109: Allosteric Inhibition of TMM Translocation of Mycobacterium Tuberculosis MmpL3 Transporter
Source: J Chem Inf Model. 2023 Aug 17;63(16):5356–74. doi: 10.1021/acs.jcim.3c00616 (PMC10466384; doi:10.1021/acs.jcim.3c00616)
Supplement: Supplementary file 2 — ci3c00616_si_002.zip [file ci3c00616_si_002.zip › data/TM7-TM8_conformchange/6AJG_holo_traj3_1000ns.mae]

{
  s_m_m2io_version
  :::
  2.0.0
}
f_m_ct {
  s_m_title
  r_chorus_box_ax
  r_chorus_box_ay
  r_chorus_box_az
  r_chorus_box_bx
  r_chorus_box_by
  r_chorus_box_bz
  r_chorus_box_cx
  r_chorus_box_cy
  r_chorus_box_cz
  :::
  ""
  73.2064
  0
  0
  0
  80.2718
  0
  0
  0
  121.069
  m_atom[72043] {
    # First column is atom index #
    i_m_mmod_type
    r_m_x_coord
    r_m_y_coord
    r_m_z_coord
    i_m_residue_number
    s_m_insertion_code
    s_m_mmod_res
    s_m_chain_name
    i_m_color
    r_m_charge1
    r_m_charge2
    s_m_pdb_residue_name
    s_m_pdb_atom_name
    s_m_grow_name
    i_m_atomic_number
    i_m_formal_charge
    i_m_visibility
    s_m_pdb_segment_name
    :::
    1 14 -20.6217 -3.79505 -33.332 0 " " " " A 2 0 0 "ACE " " CH3" " " 6 0 1 C2 
    2 14 -20.8899 -2.89217 -32.1105 0 " " " " A 2 0 0 "ACE " " C  " " " 6 0 1 C2 
    3 23 -21.4896 -1.86773 -32.2648 0 " " " " A 70 0 0 "ACE " " O  " " " 8 0 1 C2 
    4 48 -20.5277 -4.85185 -33.0822 0 " " " " A 21 0 0 "ACE " " 1H " " " 1 0 1 C2 
    5 48 -21.3811 -3.64277 -34.099 0 " " " " A 21 0 0 "ACE " " 2H " " " 1 0 1 C2 
    6 48 -19.6497 -3.54399 -33.7567 0 " " " " A 21 0 0 "ACE " " 3H " " " 1 0 1 C2 
    7 40 -20.6563 -3.37262 -30.8424 1 " " " " A 43 0 0 "MET " " N  " " " 7 0 1 C2 
    8 14 -20.9811 -2.71023 -29.5498 1 " " " " A 2 0 0 "MET " " CA " " " 6 0 1 C2 
    9 14 -20.1338 -1.45501 -29.3374 1 " " " " A 2 0 0 "MET " " C  " " " 6 0 1 C2 
    10 23 -20.6087 -0.556635 -28.6403 1 " " " " A 70 0 0 "MET " " O  " " " 8 0 1 C2 
    11 14 -20.7914 -3.80349 -28.5011 1 " " " " A 2 0 0 "MET " " CB " " " 6 0 1 C2 
    12 14 -21.27 -3.4108 -27.074 1 " " " " A 2 0 0 "MET " " CG " " " 6 0 1 C2 
    13 52 -20.9755 -4.55884 -25.7452 1 " " " " A 13 0 0 "MET " " SD " " " 16 0 1 C2 
    14 14 -21.6325 -3.43254 -24.4146 1 " " " " A 2 0 0 "MET " " CE " " " 6 0 1 C2 
    15 48 -20.1797 -4.25635 -30.7333 1 " " " " A 21 0 0 "MET " " H1 " " " 1 0 1 C2 
    16 48 -22.0267 -2.41222 -29.6271 1 " " " " A 21 0 0 "MET " " HA " " " 1 0 1 C2 
    17 48 -19.7295 -4.01867 -28.6199 1 " " " " A 21 0 0 "MET " " HB3" " " 1 0 1 C2 
    18 48 -21.3032 -4.73622 -28.7382 1 " " " " A 21 0 0 "MET " " HB2" " " 1 0 1 C2 
    19 48 -22.319 -3.12761 -27.1609 1 " " " " A 21 0 0 "MET " " HG3" " " 1 0 1 C2 
    20 48 -20.7489 -2.47574 -26.8686 1 " " " " A 21 0 0 "MET " " HG2" " " 1 0 1 C2 
    21 48 -21.3683 -3.90997 -23.471 1 " " " " A 21 0 0 "MET " " HE1" " " 1 0 1 C2 
    22 48 -21.1716 -2.4456 -24.3747 1 " " " " A 21 0 0 "MET " " HE2" " " 1 0 1 C2 
    23 48 -22.7194 -3.38909 -24.4844 1 " " " " A 21 0 0 "MET " " HE3" " " 1 0 1 C2 
    24 40 -18.9078 -1.33487 -29.9338 2 " " " " A 43 0 0 "PHE " " N  " " " 7 0 1 C2 
    25 14 -18.1026 -0.12744 -29.8479 2 " " " " A 2 0 0 "PHE " " CA " " " 6 0 1 C2 
    26 14 -18.6595 0.931902 -30.849 2 " " " " A 2 0 0 "PHE " " C  " " " 6 0 1 C2 
    27 23 -18.6344 2.16324 -30.5417 2 " " " " A 70 0 0 "PHE " " O  " " " 8 0 1 C2 
    28 14 -16.6277 -0.53063 -30.1755 2 " " " " A 2 0 0 "PHE " " CB " " " 6 0 1 C2 
    29 14 -15.8207 -0.953402 -28.9268 2 " " " " A 2 0 0 "PHE " " CG " " " 6 0 1 C2 
    30 14 -15.0985 -0.0223868 -28.1949 2 " " " " A 2 0 0 "PHE " " CD1" " " 6 0 1 C2 
    31 14 -15.7372 -2.38569 -28.6281 2 " " " " A 2 0 0 "PHE " " CD2" " " 6 0 1 C2 
    32 14 -14.4545 -0.44789 -27.0366 2 " " " " A 2 0 0 "PHE " " CE1" " " 6 0 1 C2 
    33 14 -14.9844 -2.79691 -27.5562 2 " " " " A 2 0 0 "PHE " " CE2" " " 6 0 1 C2 
    34 14 -14.3644 -1.81565 -26.7066 2 " " " " A 2 0 0 "PHE " " CZ " " " 6 0 1 C2 
    35 48 -18.6996 -1.98731 -30.6761 2 " " " " A 21 0 0 "PHE " " H  " " " 1 0 1 C2 
    36 48 -18.1631 0.376932 -28.8835 2 " " " " A 21 0 0 "PHE " " HA " " " 1 0 1 C2 
    37 48 -16.1035 0.381231 -30.4618 2 " " " " A 21 0 0 "PHE " " HB3" " " 1 0 1 C2 
    38 48 -16.5176 -1.25396 -30.9835 2 " " " " A 21 0 0 "PHE " " HB2" " " 1 0 1 C2 
    39 48 -15.1124 1.04899 -28.3304 2 " " " " A 21 0 0 "PHE " " HD1" " " 1 0 1 C2 
    40 48 -16.3473 -3.06409 -29.206 2 " " " " A 21 0 0 "PHE " " HD2" " " 1 0 1 C2 
    41 48 -13.949 0.282667 -26.4225 2 " " " " A 21 0 0 "PHE " " HE1" " " 1 0 1 C2 
    42 48 -14.9453 -3.8162 -27.2013 2 " " " " A 21 0 0 "PHE " " HE2" " " 1 0 1 C2 
    43 48 -13.7232 -2.09904 -25.885 2 " " " " A 21 0 0 "PHE " " HZ " " " 1 0 1 C2 
    44 40 -19.2273 0.535722 -32.0094 3 " " " " A 43 0 0 "ALA " " N  " " " 7 0 1 C2 
    45 14 -19.7982 1.50245 -32.9914 3 " " " " A 2 0 0 "ALA " " CA " " " 6 0 1 C2 
    46 14 -21.0722 2.12219 -32.3736 3 " " " " A 2 0 0 "ALA " " C  " " " 6 0 1 C2 
    47 23 -21.2386 3.33608 -32.3526 3 " " " " A 70 0 0 "ALA " " O  " " " 8 0 1 C2 
    48 14 -20.1804 0.819021 -34.2442 3 " " " " A 2 0 0 "ALA " " CB " " " 6 0 1 C2 
    49 48 -19.0527 -0.438971 -32.2083 3 " " " " A 21 0 0 "ALA " " H  " " " 1 0 1 C2 
    50 48 -19.0311 2.23369 -33.2462 3 " " " " A 21 0 0 "ALA " " HA " " " 1 0 1 C2 
    51 48 -19.2915 0.407934 -34.7227 3 " " " " A 21 0 0 "ALA " " HB1" " " 1 0 1 C2 
    52 48 -20.8093 -0.0512564 -34.0566 3 " " " " A 21 0 0 "ALA " " HB2" " " 1 0 1 C2 
    53 48 -20.7449 1.50765 -34.8728 3 " " " " A 21 0 0 "ALA " " HB3" " " 1 0 1 C2 
    54 40 -21.9505 1.28447 -31.7879 4 " " " " A 43 0 0 "TRP " " N  " " " 7 0 1 C2 
    55 14 -23.1023 1.66375 -30.963 4 " " " " A 2 0 0 "TRP " " CA " " " 6 0 1 C2 
    56 14 -22.821 2.68969 -29.8669 4 " " " " A 2 0 0 "TRP " " C  " " " 6 0 1 C2 
    57 23 -23.2855 3.77525 -29.8329 4 " " " " A 70 0 0 "TRP " " O  " " " 8 0 1 C2 
    58 14 -23.765 0.325178 -30.4948 4 " " " " A 2 0 0 "TRP " " CB " " " 6 0 1 C2 
    59 14 -25.1888 0.451547 -29.9331 4 " " " " A 2 0 0 "TRP " " CG " " " 6 0 1 C2 
    60 14 -26.3036 0.406454 -30.6324 4 " " " " A 2 0 0 "TRP " " CD1" " " 6 0 1 C2 
    61 14 -25.609 0.669412 -28.554 4 " " " " A 2 0 0 "TRP " " CD2" " " 6 0 1 C2 
    62 40 -27.3688 0.648042 -29.8039 4 " " " " A 43 0 0 "TRP " " NE1" " " 7 0 1 C2 
    63 14 -27.0486 0.971273 -28.4754 4 " " " " A 2 0 0 "TRP " " CE2" " " 6 0 1 C2 
    64 14 -24.9541 0.647566 -27.3519 4 " " " " A 2 0 0 "TRP " " CE3" " " 6 0 1 C2 
    65 14 -27.7321 1.28193 -27.2588 4 " " " " A 2 0 0 "TRP " " CZ2" " " 6 0 1 C2 
    66 14 -25.5291 1.16907 -26.1775 4 " " " " A 2 0 0 "TRP " " CZ3" " " 6 0 1 C2 
    67 14 -26.9327 1.41725 -26.0772 4 " " " " A 2 0 0 "TRP " " CH2" " " 6 0 1 C2 
    68 48 -21.6357 0.336694 -31.9386 4 " " " " A 21 0 0 "TRP " " H  " " " 1 0 1 C2 
    69 48 -23.8222 2.15536 -31.6173 4 " " " " A 21 0 0 "TRP " " HA " " " 1 0 1 C2 
    70 48 -23.0968 -0.111658 -29.7526 4 " " " " A 21 0 0 "TRP " " HB3" " " 1 0 1 C2 
    71 48 -23.745 -0.454367 -31.2564 4 " " " " A 21 0 0 "TRP " " HB2" " " 1 0 1 C2 
    72 48 -26.3212 0.10573 -31.6696 4 " " " " A 21 0 0 "TRP " " HD1" " " 1 0 1 C2 
    73 48 -28.3292 0.500067 -30.0793 4 " " " " A 21 0 0 "TRP " " HE1" " " 1 0 1 C2 
    74 48 -23.9569 0.247583 -27.2427 4 " " " " A 21 0 0 "TRP " " HE3" " " 1 0 1 C2 
    75 48 -28.809 1.35996 -27.2335 4 " " " " A 21 0 0 "TRP " " HZ2" " " 1 0 1 C2 
    76 48 -24.9363 1.26184 -25.2795 4 " " " " A 21 0 0 "TRP " " HZ3" " " 1 0 1 C2 
    77 48 -27.3195 1.74228 -25.1226 4 " " " " A 21 0 0 "TRP " " HH2" " " 1 0 1 C2 
    78 40 -21.8951 2.41006 -28.9634 5 " " " " A 43 0 0 "TRP " " N  " " " 7 0 1 C2 
    79 14 -21.4467 3.28569 -27.9003 5 " " " " A 2 0 0 "TRP " " CA " " " 6 0 1 C2 
    80 14 -21.0829 4.71162 -28.3164 5 " " " " A 2 0 0 "TRP " " C  " " " 6 0 1 C2 
    81 23 -21.6462 5.69796 -27.769 5 " " " " A 70 0 0 "TRP " " O  " " " 8 0 1 C2 
    82 14 -20.1921 2.67829 -27.231 5 " " " " A 2 0 0 "TRP " " CB " " " 6 0 1 C2 
    83 14 -19.9501 3.10933 -25.8275 5 " " " " A 2 0 0 "TRP " " CG " " " 6 0 1 C2 
    84 14 -19.0194 3.9814 -25.4162 5 " " " " A 2 0 0 "TRP " " CD1" " " 6 0 1 C2 
    85 14 -20.5365 2.5158 -24.6559 5 " " " " A 2 0 0 "TRP " " CD2" " " 6 0 1 C2 
    86 40 -19.0073 3.97451 -24.0444 5 " " " " A 43 0 0 "TRP " " NE1" " " 7 0 1 C2 
    87 14 -19.8805 3.07893 -23.5211 5 " " " " A 2 0 0 "TRP " " CE2" " " 6 0 1 C2 
    88 14 -21.6187 1.58848 -24.4731 5 " " " " A 2 0 0 "TRP " " CE3" " " 6 0 1 C2 
    89 14 -20.1931 2.56694 -22.2175 5 " " " " A 2 0 0 "TRP " " CZ2" " " 6 0 1 C2 
    90 14 -21.8177 1.03297 -23.1947 5 " " " " A 2 0 0 "TRP " " CZ3" " " 6 0 1 C2 
    91 14 -21.12 1.49601 -22.0951 5 " " " " A 2 0 0 "TRP " " CH2" " " 6 0 1 C2 
    92 48 -21.4033 1.52891 -29.0068 5 " " " " A 21 0 0 "TRP " " H  " " " 1 0 1 C2 
    93 48 -22.0843 3.34342 -27.0181 5 " " " " A 21 0 0 "TRP " " HA " " " 1 0 1 C2 
    94 48 -19.2751 3.07764 -27.6644 5 " " " " A 21 0 0 "TRP " " HB3" " " 1 0 1 C2 
    95 48 -20.1171 1.59572 -27.1284 5 " " " " A 21 0 0 "TRP " " HB2" " " 1 0 1 C2 
    96 48 -18.4601 4.61417 -26.0894 5 " " " " A 21 0 0 "TRP " " HD1" " " 1 0 1 C2 
    97 48 -18.3979 4.60493 -23.543 5 " " " " A 21 0 0 "TRP " " HE1" " " 1 0 1 C2 
    98 48 -22.1859 1.26265 -25.3325 5 " " " " A 21 0 0 "TRP " " HE3" " " 1 0 1 C2 
    99 48 -19.5964 2.68115 -21.3246 5 " " " " A 21 0 0 "TRP " " HZ2" " " 1 0 1 C2 
    100 48 -22.4532 0.16192 -23.1335 5 " " " " A 21 0 0 "TRP " " HZ3" " " 1 0 1 C2 
    101 48 -21.1927 1.09183 -21.0962 5 " " " " A 21 0 0 "TRP " " HH2" " " 1 0 1 C2 
    102 40 -20.2788 4.86625 -29.3963 6 " " " " A 43 0 0 "GLY " " N  " " " 7 0 1 C2 
    103 14 -19.7446 6.13296 -30.0563 6 " " " " A 2 0 0 "GLY " " CA " " " 6 0 1 C2 
    104 14 -20.8866 6.91831 -30.6442 6 " " " " A 2 0 0 "GLY " " C  " " " 6 0 1 C2 
    105 23 -20.8606 8.15621 -30.765 6 " " " " A 70 0 0 "GLY " " O  " " " 8 0 1 C2 
    106 48 -19.8829 4.09084 -29.9083 6 " " " " A 21 0 0 "GLY " " H  " " " 1 0 1 C2 
    107 48 -19.0142 6.0252 -30.8582 6 " " " " A 21 0 0 "GLY " " HA3" " " 1 0 1 C2 
    108 48 -19.2613 6.65057 -29.2277 6 " " " " A 21 0 0 "GLY " " HA2" " " 1 0 1 C2 
    109 40 -21.9288 6.23676 -31.1793 7 " " " " A 43 0 0 "ARG " " N  " " " 7 0 1 C2 
    110 14 -23.121 6.82387 -31.6007 7 " " " " A 2 0 0 "ARG " " CA " " " 6 0 1 C2 
    111 14 -23.9181 7.33176 -30.3847 7 " " " " A 2 0 0 "ARG " " C  " " " 6 0 1 C2 
    112 23 -24.3173 8.48246 -30.4687 7 " " " " A 70 0 0 "ARG " " O  " " " 8 0 1 C2 
    113 14 -23.9704 5.83965 -32.455 7 " " " " A 2 0 0 "ARG " " CB " " " 6 0 1 C2 
    114 14 -25.3104 6.41731 -32.8909 7 " " " " A 2 0 0 "ARG " " CG " " " 6 0 1 C2 
    115 14 -25.8245 5.57004 -34.0631 7 " " " " A 2 0 0 "ARG " " CD " " " 6 0 1 C2 
    116 40 -25.1285 5.97353 -35.3208 7 " " " " A 43 0 0 "ARG " " NE " " " 7 0 1 C2 
    117 14 -25.2652 5.59337 -36.5825 7 " " " " A 2 0 0 "ARG " " CZ " " " 6 0 1 C2 
    118 40 -26.2018 4.68246 -36.9225 7 " " " " A 43 0 0 "ARG " " NH1" " " 7 0 1 C2 
    119 40 -24.4079 6.11243 -37.4509 7 " " " " A 43 0 0 "ARG " " NH2" " " 7 0 1 C2 
    120 48 -21.9112 5.24697 -30.979 7 " " " " A 21 0 0 "ARG " " H  " " " 1 0 1 C2 
    121 48 -22.9035 7.68843 -32.2279 7 " " " " A 21 0 0 "ARG " " HA " " " 1 0 1 C2 
    122 48 -24.2088 4.91836 -31.9235 7 " " " " A 21 0 0 "ARG " " HB3" " " 1 0 1 C2 
    123 48 -23.4603 5.51338 -33.3613 7 " " " " A 21 0 0 "ARG " " HB2" " " 1 0 1 C2 
    124 48 -25.0568 7.43143 -33.1996 7 " " " " A 21 0 0 "ARG " " HG3" " " 1 0 1 C2 
    125 48 -26.0685 6.52281 -32.1147 7 " " " " A 21 0 0 "ARG " " HG2" " " 1 0 1 C2 
    126 48 -26.8382 5.91895 -34.2603 7 " " " " A 21 0 0 "ARG " " HD3" " " 1 0 1 C2 
    127 48 -25.6983 4.49698 -33.9192 7 " " " " A 21 0 0 "ARG " " HD2" " " 1 0 1 C2 
    128 48 -24.4286 6.6925 -35.2057 7 " " " " A 21 0 0 "ARG " " HE " " " 1 0 1 C2 
    129 48 -26.2046 4.29534 -37.8553 7 " " " " A 21 0 0 "ARG " HH12 " " 1 0 1 C2 
    130 48 -26.5852 4.06729 -36.2192 7 " " " " A 21 0 0 "ARG " HH11 " " 1 0 1 C2 
    131 48 -24.4109 6.11666 -38.4609 7 " " " " A 21 0 0 "ARG " HH22 " " 1 0 1 C2 
    132 48 -23.8316 6.87912 -37.1343 7 " " " " A 21 0 0 "ARG " HH21 " " 1 0 1 C2 
    133 40 -24.126 6.5257 -29.3462 8 " " " " A 43 0 0 "THR " " N  " " " 7 0 1 C2 
    134 14 -24.9487 6.9012 -28.1744 8 " " " " A 2 0 0 "THR " " CA " " " 6 0 1 C2 
    135 14 -24.4807 8.06533 -27.373 8 " " " " A 2 0 0 "THR " " C  " " " 6 0 1 C2 
    136 23 -25.1756 9.03158 -27.0702 8 " " " " A 70 0 0 "THR " " O  " " " 8 0 1 C2 
    137 14 -25.3261 5.65158 -27.395 8 " " " " A 2 0 0 "THR " " CB " " " 6 0 1 C2 
    138 23 -24.2319 4.95011 -26.7747 8 " " " " A 70 0 0 "THR " " OG1" " " 8 0 1 C2 
    139 14 -26.1769 4.65452 -28.2507 8 " " " " A 2 0 0 "THR " " CG2" " " 6 0 1 C2 
    140 48 -23.9505 5.55303 -29.5541 8 " " " " A 21 0 0 "THR " " H  " " " 1 0 1 C2 
    141 48 -25.8522 7.33837 -28.5995 8 " " " " A 21 0 0 "THR " " HA " " " 1 0 1 C2 
    142 48 -26.0189 5.93662 -26.6032 8 " " " " A 21 0 0 "THR " " HB " " " 1 0 1 C2 
    143 48 -23.445 4.9518 -27.2979 8 " " " " A 21 0 0 "THR " " HG1" " " 1 0 1 C2 
    144 48 -25.6694 3.94797 -28.9074 8 " " " " A 21 0 0 "THR " HG21 " " 1 0 1 C2 
    145 48 -26.7009 4.03129 -27.5261 8 " " " " A 21 0 0 "THR " HG22 " " 1 0 1 C2 
    146 48 -27.0567 5.02625 -28.776 8 " " " " A 21 0 0 "THR " HG23 " " 1 0 1 C2 
    147 40 -23.195 8.01025 -27.0584 9 " " " " A 43 0 0 "VAL " " N  " " " 7 0 1 C2 
    148 14 -22.4465 9.15676 -26.4879 9 " " " " A 2 0 0 "VAL " " CA " " " 6 0 1 C2 
    149 14 -22.4792 10.4428 -27.3041 9 " " " " A 2 0 0 "VAL " " C  " " " 6 0 1 C2 
    150 23 -22.2113 11.4904 -26.6492 9 " " " " A 70 0 0 "VAL " " O  " " " 8 0 1 C2 
    151 14 -21.0547 8.84583 -26.0301 9 " " " " A 2 0 0 "VAL " " CB " " " 6 0 1 C2 
    152 14 -21.2064 7.68583 -24.9295 9 " " " " A 2 0 0 "VAL " " CG1" " " 6 0 1 C2 
    153 14 -20.1432 8.43201 -27.2075 9 " " " " A 2 0 0 "VAL " " CG2" " " 6 0 1 C2 
    154 48 -22.6911 7.25796 -27.5058 9 " " " " A 21 0 0 "VAL " " H  " " " 1 0 1 C2 
    155 48 -23.0749 9.38129 -25.626 9 " " " " A 21 0 0 "VAL " " HA " " " 1 0 1 C2 
    156 48 -20.6845 9.65928 -25.4061 9 " " " " A 21 0 0 "VAL " " HB " " " 1 0 1 C2 
    157 48 -21.7542 8.03073 -24.0526 9 " " " " A 21 0 0 "VAL " HG11 " " 1 0 1 C2 
    158 48 -21.7096 6.78168 -25.2722 9 " " " " A 21 0 0 "VAL " HG12 " " 1 0 1 C2 
    159 48 -20.2222 7.31196 -24.6474 9 " " " " A 21 0 0 "VAL " HG13 " " 1 0 1 C2 
    160 48 -20.5613 7.76348 -27.9601 9 " " " " A 21 0 0 "VAL " HG21 " " 1 0 1 C2 
    161 48 -19.8495 9.36181 -27.6946 9 " " " " A 21 0 0 "VAL " HG22 " " 1 0 1 C2 
    162 48 -19.1922 8.03127 -26.8567 9 " " " " A 21 0 0 "VAL " HG23 " " 1 0 1 C2 
    163 40 -22.6243 10.3222 -28.6554 10 " " " " A 43 0 0 "TYR " " N  " " " 7 0 1 C2 
    164 14 -22.7634 11.4891 -29.486 10 " " " " A 2 0 0 "TYR " " CA " " " 6 0 1 C2 
    165 14 -24.2309 12.0213 -29.4752 10 " " " " A 2 0 0 "TYR " " C  " " " 6 0 1 C2 
    166 23 -24.5554 13.1844 -29.2181 10 " " " " A 70 0 0 "TYR " " O  " " " 8 0 1 C2 
    167 14 -22.2971 11.1474 -30.9784 10 " " " " A 2 0 0 "TYR " " CB " " " 6 0 1 C2 
    168 14 -22.4135 12.3613 -31.936 10 " " " " A 2 0 0 "TYR " " CG " " " 6 0 1 C2 
    169 14 -21.4401 13.322 -32.0237 10 " " " " A 2 0 0 "TYR " " CD1" " " 6 0 1 C2 
    170 14 -23.5933 12.5151 -32.7011 10 " " " " A 2 0 0 "TYR " " CD2" " " 6 0 1 C2 
    171 14 -21.6407 14.5842 -32.6709 10 " " " " A 2 0 0 "TYR " " CE1" " " 6 0 1 C2 
    172 14 -23.6872 13.6906 -33.5165 10 " " " " A 2 0 0 "TYR " " CE2" " " 6 0 1 C2 
    173 14 -22.7235 14.6724 -33.5373 10 " " " " A 2 0 0 "TYR " " CZ " " " 6 0 1 C2 
    174 23 -22.9014 15.8169 -34.2541 10 " " " " A 70 0 0 "TYR " " OH " " " 8 0 1 C2 
    175 48 -22.7271 9.43366 -29.1245 10 " " " " A 21 0 0 "TYR " " H  " " " 1 0 1 C2 
    176 48 -22.074 12.3085 -29.2824 10 " " " " A 21 0 0 "TYR " " HA " " " 1 0 1 C2 
    177 48 -22.8362 10.2702 -31.3362 10 " " " " A 21 0 0 "TYR " " HB3" " " 1 0 1 C2 
    178 48 -21.3077 10.6905 -30.9957 10 " " " " A 21 0 0 "TYR " " HB2" " " 1 0 1 C2 
    179 48 -20.5293 13.1756 -31.4621 10 " " " " A 21 0 0 "TYR " " HD1" " " 1 0 1 C2 
    180 48 -24.2435 11.6538 -32.658 10 " " " " A 21 0 0 "TYR " " HD2" " " 1 0 1 C2 
    181 48 -20.8493 15.319 -32.6647 10 " " " " A 21 0 0 "TYR " " HE1" " " 1 0 1 C2 
    182 48 -24.6262 13.7925 -34.0403 10 " " " " A 21 0 0 "TYR " " HE2" " " 1 0 1 C2 
    183 48 -23.5114 15.768 -34.9742 10 " " " " A 21 0 0 "TYR " " HH " " " 1 0 1 C2 
    184 40 -25.1809 11.202 -29.8302 11 " " " " A 43 0 0 "GLN " " N  " " " 7 0 1 C2 
    185 14 -26.6278 11.417 -29.957 11 " " " " A 2 0 0 "GLN " " CA " " " 6 0 1 C2 
    186 14 -27.2979 11.9865 -28.6343 11 " " " " A 2 0 0 "GLN " " C  " " " 6 0 1 C2 
    187 23 -28.1625 12.8831 -28.6321 11 " " " " A 70 0 0 "GLN " " O  " " " 8 0 1 C2 
    188 14 -27.3512 10.0953 -30.34 11 " " " " A 2 0 0 "GLN " " CB " " " 6 0 1 C2 
    189 14 -26.9913 9.71079 -31.7905 11 " " " " A 2 0 0 "GLN " " CG " " " 6 0 1 C2 
    190 14 -27.7979 10.2616 -32.9552 11 " " " " A 2 0 0 "GLN " " CD " " " 6 0 1 C2 
    191 23 -27.4691 9.97574 -34.1126 11 " " " " A 70 0 0 "GLN " " OE1" " " 8 0 1 C2 
    192 40 -28.7773 11.1172 -32.6675 11 " " " " A 43 0 0 "GLN " " NE2" " " 7 0 1 C2 
    193 48 -24.7945 10.2966 -30.0561 11 " " " " A 21 0 0 "GLN " " H  " " " 1 0 1 C2 
    194 48 -26.8224 12.2093 -30.6799 11 " " " " A 21 0 0 "GLN " " HA " " " 1 0 1 C2 
    195 48 -28.4385 10.1291 -30.2713 11 " " " " A 21 0 0 "GLN " " HB3" " " 1 0 1 C2 
    196 48 -26.9008 9.29243 -29.7564 11 " " " " A 21 0 0 "GLN " " HB2" " " 1 0 1 C2 
    197 48 -26.9832 8.62402 -31.8739 11 " " " " A 21 0 0 "GLN " " HG3" " " 1 0 1 C2 
    198 48 -25.9987 10.1335 -31.9462 11 " " " " A 21 0 0 "GLN " " HG2" " " 1 0 1 C2 
    199 48 -29.236 11.4255 -33.5129 11 " " " " A 21 0 0 "GLN " HE22 " " 1 0 1 C2 
    200 48 -29.0411 11.5456 -31.7917 11 " " " " A 21 0 0 "GLN " HE21 " " 1 0 1 C2 
    201 40 -26.9388 11.502 -27.4951 12 " " " " A 43 0 0 "PHE " " N  " " " 7 0 1 C2 
    202 14 -27.4917 11.7691 -26.1838 12 " " " " A 2 0 0 "PHE " " CA " " " 6 0 1 C2 
    203 14 -26.457 12.5073 -25.2814 12 " " " " A 2 0 0 "PHE " " C  " " " 6 0 1 C2 
    204 23 -26.4889 12.3107 -24.0717 12 " " " " A 70 0 0 "PHE " " O  " " " 8 0 1 C2 
    205 14 -28.0317 10.4372 -25.503 12 " " " " A 2 0 0 "PHE " " CB " " " 6 0 1 C2 
    206 14 -28.9818 9.68028 -26.4905 12 " " " " A 2 0 0 "PHE " " CG " " " 6 0 1 C2 
    207 14 -30.1523 10.2423 -26.8897 12 " " " " A 2 0 0 "PHE " " CD1" " " 6 0 1 C2 
    208 14 -28.6101 8.4074 -26.914 12 " " " " A 2 0 0 "PHE " " CD2" " " 6 0 1 C2 
    209 14 -30.8289 9.7261 -28.0048 12 " " " " A 2 0 0 "PHE " " CE1" " " 6 0 1 C2 
    210 14 -29.2343 7.8575 -28.015 12 " " " " A 2 0 0 "PHE " " CE2" " " 6 0 1 C2 
    211 14 -30.2605 8.55467 -28.6314 12 " " " " A 2 0 0 "PHE " " CZ " " " 6 0 1 C2 
    212 48 -26.1729 10.8437 -27.4898 12 " " " " A 21 0 0 "PHE " " H  " " " 1 0 1 C2 
    213 48 -28.3502 12.4393 -26.2296 12 " " " " A 21 0 0 "PHE " " HA " " " 1 0 1 C2 
    214 48 -28.651 10.6225 -24.6254 12 " " " " A 21 0 0 "PHE " " HB3" " " 1 0 1 C2 
    215 48 -27.1853 9.82934 -25.1832 12 " " " " A 21 0 0 "PHE " " HB2" " " 1 0 1 C2 
    216 48 -30.4421 11.202 -26.488 12 " " " " A 21 0 0 "PHE " " HD1" " " 1 0 1 C2 
    217 48 -27.6513 8.05755 -26.561 12 " " " " A 21 0 0 "PHE " " HD2" " " 1 0 1 C2 
    218 48 -31.6922 10.0883 -28.5432 12 " " " " A 21 0 0 "PHE " " HE1" " " 1 0 1 C2 
    219 48 -28.8959 6.90999 -28.4075 12 " " " " A 21 0 0 "PHE " " HE2" " " 1 0 1 C2 
    220 48 -30.8035 8.07001 -29.4292 12 " " " " A 21 0 0 "PHE " " HZ " " " 1 0 1 C2 
    221 40 -25.5211 13.3206 -25.8422 13 " " " " A 43 0 0 "ARG " " N  " " " 7 0 1 C2 
    222 14 -24.3253 13.9734 -25.3258 13 " " " " A 2 0 0 "ARG " " CA " " " 6 0 1 C2 
    223 14 -24.6002 14.9297 -24.0964 13 " " " " A 2 0 0 "ARG " " C  " " " 6 0 1 C2 
    224 23 -23.8239 15.0093 -23.2325 13 " " " " A 70 0 0 "ARG " " O  " " " 8 0 1 C2 
    225 14 -23.4967 14.7423 -26.4426 13 " " " " A 2 0 0 "ARG " " CB " " " 6 0 1 C2 
    226 14 -24.3384 15.9186 -27.1088 13 " " " " A 2 0 0 "ARG " " CG " " " 6 0 1 C2 
    227 14 -23.7473 16.4017 -28.4132 13 " " " " A 2 0 0 "ARG " " CD " " " 6 0 1 C2 
    228 40 -24.7695 17.12 -29.1668 13 " " " " A 43 0 0 "ARG " " NE " " " 7 0 1 C2 
    229 14 -25.1958 16.7437 -30.3659 13 " " " " A 2 0 0 "ARG " " CZ " " " 6 0 1 C2 
    230 40 -25.0327 15.5042 -30.8813 13 " " " " A 43 0 0 "ARG " " NH1" " " 7 0 1 C2 
    231 40 -25.8912 17.6084 -31.1649 13 " " " " A 43 0 0 "ARG " " NH2" " " 7 0 1 C2 
    232 48 -25.6404 13.3417 -26.8449 13 " " " " A 21 0 0 "ARG " " H  " " " 1 0 1 C2 
    233 48 -23.7308 13.1171 -25.0071 13 " " " " A 21 0 0 "ARG " " HA " " " 1 0 1 C2 
    234 48 -23.2552 14.0823 -27.2758 13 " " " " A 21 0 0 "ARG " " HB3" " " 1 0 1 C2 
    235 48 -22.5642 15.0329 -25.9587 13 " " " " A 21 0 0 "ARG " " HB2" " " 1 0 1 C2 
    236 48 -24.3893 16.7621 -26.4204 13 " " " " A 21 0 0 "ARG " " HG3" " " 1 0 1 C2 
    237 48 -25.3499 15.5801 -27.3333 13 " " " " A 21 0 0 "ARG " " HG2" " " 1 0 1 C2 
    238 48 -23.3839 15.5236 -28.9471 13 " " " " A 21 0 0 "ARG " " HD3" " " 1 0 1 C2 
    239 48 -23.001 17.1475 -28.1395 13 " " " " A 21 0 0 "ARG " " HD2" " " 1 0 1 C2 
    240 48 -24.7759 18.1099 -28.9665 13 " " " " A 21 0 0 "ARG " " HE " " " 1 0 1 C2 
    241 48 -25.5336 15.2632 -31.7246 13 " " " " A 21 0 0 "ARG " HH12 " " 1 0 1 C2 
    242 48 -24.5876 14.7435 -30.388 13 " " " " A 21 0 0 "ARG " HH11 " " 1 0 1 C2 
    243 48 -26.0862 17.4285 -32.1395 13 " " " " A 21 0 0 "ARG " HH22 " " 1 0 1 C2 
    244 48 -26.2393 18.4565 -30.741 13 " " " " A 21 0 0 "ARG " HH21 " " 1 0 1 C2 
    245 40 -25.7645 15.5434 -24.1542 14 " " " " A 43 0 0 "TYR " " N  " " " 7 0 1 C2 
    246 14 -26.3561 16.3063 -23.1077 14 " " " " A 2 0 0 "TYR " " CA " " " 6 0 1 C2 
    247 14 -27.0265 15.4092 -21.9996 14 " " " " A 2 0 0 "TYR " " C  " " " 6 0 1 C2 
    248 23 -27.3573 15.9278 -20.979 14 " " " " A 70 0 0 "TYR " " O  " " " 8 0 1 C2 
    249 14 -27.4812 17.1763 -23.6716 14 " " " " A 2 0 0 "TYR " " CB " " " 6 0 1 C2 
    250 14 -27.1039 18.3741 -24.5546 14 " " " " A 2 0 0 "TYR " " CG " " " 6 0 1 C2 
    251 14 -25.9662 19.1812 -24.2595 14 " " " " A 2 0 0 "TYR " " CD1" " " 6 0 1 C2 
    252 14 -27.9457 18.6015 -25.6791 14 " " " " A 2 0 0 "TYR " " CD2" " " 6 0 1 C2 
    253 14 -25.7141 20.2381 -25.121 14 " " " " A 2 0 0 "TYR " " CE1" " " 6 0 1 C2 
    254 14 -27.7089 19.6676 -26.4867 14 " " " " A 2 0 0 "TYR " " CE2" " " 6 0 1 C2 
    255 14 -26.4982 20.4109 -26.3317 14 " " " " A 2 0 0 "TYR " " CZ " " " 6 0 1 C2 
    256 23 -26.0969 21.2671 -27.3418 14 " " " " A 70 0 0 "TYR " " OH " " " 8 0 1 C2 
    257 48 -26.2887 15.2977 -24.9818 14 " " " " A 21 0 0 "TYR " " H  " " " 1 0 1 C2 
    258 48 -25.6886 16.9396 -22.5235 14 " " " " A 21 0 0 "TYR " " HA " " " 1 0 1 C2 
    259 48 -28.1752 17.4662 -22.8826 14 " " " " A 21 0 0 "TYR " " HB3" " " 1 0 1 C2 
    260 48 -28.1645 16.534 -24.2272 14 " " " " A 21 0 0 "TYR " " HB2" " " 1 0 1 C2 
    261 48 -25.3436 18.9822 -23.3997 14 " " " " A 21 0 0 "TYR " " HD1" " " 1 0 1 C2 
    262 48 -28.7561 17.9484 -25.9674 14 " " " " A 21 0 0 "TYR " " HD2" " " 1 0 1 C2 
    263 48 -24.7737 20.769 -25.1112 14 " " " " A 21 0 0 "TYR " " HE1" " " 1 0 1 C2 
    264 48 -28.3922 19.7451 -27.3194 14 " " " " A 21 0 0 "TYR " " HE2" " " 1 0 1 C2 
    265 48 -26.8762 21.6353 -27.7293 14 " " " " A 21 0 0 "TYR " " HH " " " 1 0 1 C2 
    266 40 -27.3343 14.1324 -22.223 15 " " " " A 43 0 0 "ILE " " N  " " " 7 0 1 C2 
    267 14 -27.85 13.2636 -21.1231 15 " " " " A 2 0 0 "ILE " " CA " " " 6 0 1 C2 
    268 14 -26.6149 12.548 -20.4383 15 " " " " A 2 0 0 "ILE " " C  " " " 6 0 1 C2 
    269 23 -26.641 12.5106 -19.2402 15 " " " " A 70 0 0 "ILE " " O  " " " 8 0 1 C2 
    270 14 -28.9887 12.279 -21.6314 15 " " " " A 2 0 0 "ILE " " CB " " " 6 0 1 C2 
    271 14 -30.2317 12.9608 -22.136 15 " " " " A 2 0 0 "ILE " " CG1" " " 6 0 1 C2 
    272 14 -29.2819 11.1467 -20.6281 15 " " " " A 2 0 0 "ILE " " CG2" " " 6 0 1 C2 
    273 14 -31.0515 12.0026 -23.0574 15 " " " " A 2 0 0 "ILE " " CD1" " " 6 0 1 C2 
    274 48 -27.0381 13.7038 -23.0882 15 " " " " A 21 0 0 "ILE " " H  " " " 1 0 1 C2 
    275 48 -28.3836 13.7112 -20.2846 15 " " " " A 21 0 0 "ILE " " HA " " " 1 0 1 C2 
    276 48 -28.5381 11.7097 -22.4444 15 " " " " A 21 0 0 "ILE " " HB " " " 1 0 1 C2 
    277 48 -29.984 13.7987 -22.7876 15 " " " " A 21 0 0 "ILE " HG13 " " 1 0 1 C2 
    278 48 -30.8094 13.3303 -21.2888 15 " " " " A 21 0 0 "ILE " HG12 " " 1 0 1 C2 
    279 48 -29.7849 11.4691 -19.7164 15 " " " " A 21 0 0 "ILE " HG21 " " 1 0 1 C2 
    280 48 -29.8924 10.3979 -21.1327 15 " " " " A 21 0 0 "ILE " HG22 " " 1 0 1 C2 
    281 48 -28.402 10.6058 -20.28 15 " " " " A 21 0 0 "ILE " HG23 " " 1 0 1 C2 
    282 48 -30.6722 12.1146 -24.0731 15 " " " " A 21 0 0 "ILE " HD11 " " 1 0 1 C2 
    283 48 -31.1016 10.9465 -22.7924 15 " " " " A 21 0 0 "ILE " HD12 " " 1 0 1 C2 
    284 48 -32.0806 12.3617 -23.0462 15 " " " " A 21 0 0 "ILE " HD13 " " 1 0 1 C2 
    285 40 -25.6711 12.0891 -21.2451 16 " " " " A 43 0 0 "VAL " " N  " " " 7 0 1 C2 
    286 14 -24.3551 11.5656 -20.769 16 " " " " A 2 0 0 "VAL " " CA " " " 6 0 1 C2 
    287 14 -23.6579 12.6105 -19.856 16 " " " " A 2 0 0 "VAL " " C  " " " 6 0 1 C2 
    288 23 -23.1807 12.1958 -18.798 16 " " " " A 70 0 0 "VAL " " O  " " " 8 0 1 C2 
    289 14 -23.4696 11.1081 -21.9733 16 " " " " A 2 0 0 "VAL " " CB " " " 6 0 1 C2 
    290 14 -22.0502 10.6938 -21.5915 16 " " " " A 2 0 0 "VAL " " CG1" " " 6 0 1 C2 
    291 14 -24.0028 10.0417 -22.9249 16 " " " " A 2 0 0 "VAL " " CG2" " " 6 0 1 C2 
    292 48 -25.7872 11.9989 -22.2444 16 " " " " A 21 0 0 "VAL " " H  " " " 1 0 1 C2 
    293 48 -24.6169 10.6522 -20.2349 16 " " " " A 21 0 0 "VAL " " HA " " " 1 0 1 C2 
    294 48 -23.349 11.9778 -22.6192 16 " " " " A 21 0 0 "VAL " " HB " " " 1 0 1 C2 
    295 48 -21.5951 11.5303 -21.0613 16 " " " " A 21 0 0 "VAL " HG11 " " 1 0 1 C2 
    296 48 -22.1029 9.86282 -20.8881 16 " " " " A 21 0 0 "VAL " HG12 " " 1 0 1 C2 
    297 48 -21.4473 10.3875 -22.4464 16 " " " " A 21 0 0 "VAL " HG13 " " 1 0 1 C2 
    298 48 -24.2747 9.12213 -22.4068 16 " " " " A 21 0 0 "VAL " HG21 " " 1 0 1 C2 
    299 48 -24.8446 10.3678 -23.5358 16 " " " " A 21 0 0 "VAL " HG22 " " 1 0 1 C2 
    300 48 -23.2603 9.862 -23.7024 16 " " " " A 21 0 0 "VAL " HG23 " " 1 0 1 C2 
    301 40 -23.6964 13.8863 -20.1304 17 " " " " A 43 0 0 "ILE " " N  " " " 7 0 1 C2 
    302 14 -23.1014 14.8878 -19.1493 17 " " " " A 2 0 0 "ILE " " CA " " " 6 0 1 C2 
    303 14 -24.1992 15.4083 -18.0888 17 " " " " A 2 0 0 "ILE " " C  " " " 6 0 1 C2 
    304 23 -23.8641 15.6166 -16.8785 17 " " " " A 70 0 0 "ILE " " O  " " " 8 0 1 C2 
    305 14 -22.4879 16.1162 -20.0001 17 " " " " A 2 0 0 "ILE " " CB " " " 6 0 1 C2 
    306 14 -21.2509 15.5881 -20.7395 17 " " " " A 2 0 0 "ILE " " CG1" " " 6 0 1 C2 
    307 14 -22.234 17.4996 -19.2355 17 " " " " A 2 0 0 "ILE " " CG2" " " 6 0 1 C2 
    308 14 -20.7402 16.8053 -21.6652 17 " " " " A 2 0 0 "ILE " " CD1" " " 6 0 1 C2 
    309 48 -24.1067 14.234 -20.9853 17 " " " " A 21 0 0 "ILE " " H  " " " 1 0 1 C2 
    310 48 -22.3423 14.4582 -18.4956 17 " " " " A 21 0 0 "ILE " " HA " " " 1 0 1 C2 
    311 48 -23.2315 16.3892 -20.7488 17 " " " " A 21 0 0 "ILE " " HB " " " 1 0 1 C2 
    312 48 -21.4028 14.5995 -21.1727 17 " " " " A 21 0 0 "ILE " HG13 " " 1 0 1 C2 
    313 48 -20.4378 15.3987 -20.0387 17 " " " " A 21 0 0 "ILE " HG12 " " 1 0 1 C2 
    314 48 -23.1726 18.0503 -19.1733 17 " " " " A 21 0 0 "ILE " HG21 " " 1 0 1 C2 
    315 48 -21.8594 17.3368 -18.2249 17 " " " " A 21 0 0 "ILE " HG22 " " 1 0 1 C2 
    316 48 -21.7171 18.2567 -19.8251 17 " " " " A 21 0 0 "ILE " HG23 " " 1 0 1 C2 
    317 48 -20.0113 17.4895 -21.2309 17 " " " " A 21 0 0 "ILE " HD11 " " 1 0 1 C2 
    318 48 -20.205 16.2964 -22.4668 17 " " " " A 21 0 0 "ILE " HD12 " " 1 0 1 C2 
    319 48 -21.6535 17.2678 -22.0397 17 " " " " A 21 0 0 "ILE " HD13 " " 1 0 1 C2 
    320 40 -25.4205 15.5633 -18.5496 18 " " " " A 43 0 0 "GLY " " N  " " " 7 0 1 C2 
    321 14 -26.3964 16.2613 -17.7398 18 " " " " A 2 0 0 "GLY " " CA " " " 6 0 1 C2 
    322 14 -27.0403 15.5991 -16.4846 18 " " " " A 2 0 0 "GLY " " C  " " " 6 0 1 C2 
    323 23 -27.7069 16.2607 -15.666 18 " " " " A 70 0 0 "GLY " " O  " " " 8 0 1 C2 
    324 48 -25.7714 15.3063 -19.4612 18 " " " " A 21 0 0 "GLY " " H  " " " 1 0 1 C2 
    325 48 -27.223 16.4466 -18.4257 18 " " " " A 21 0 0 "GLY " " HA3" " " 1 0 1 C2 
    326 48 -26.0611 17.2671 -17.4871 18 " " " " A 21 0 0 "GLY " " HA2" " " 1 0 1 C2 
    327 40 -26.9783 14.2875 -16.398 19 " " " " A 43 0 0 "VAL " " N  " " " 7 0 1 C2 
    328 14 -27.3663 13.4018 -15.2972 19 " " " " A 2 0 0 "VAL " " CA " " " 6 0 1 C2 
    329 14 -26.1369 13.1899 -14.355 19 " " " " A 2 0 0 "VAL " " C  " " " 6 0 1 C2 
    330 23 -26.2701 12.7174 -13.2496 19 " " " " A 70 0 0 "VAL " " O  " " " 8 0 1 C2 
    331 14 -27.8189 12.0723 -15.9635 19 " " " " A 2 0 0 "VAL " " CB " " " 6 0 1 C2 
    332 14 -29.0425 12.2331 -16.903 19 " " " " A 2 0 0 "VAL " " CG1" " " 6 0 1 C2 
    333 14 -26.7588 11.0681 -16.4535 19 " " " " A 2 0 0 "VAL " " CG2" " " 6 0 1 C2 
    334 48 -26.4724 13.8098 -17.1302 19 " " " " A 21 0 0 "VAL " " H  " " " 1 0 1 C2 
    335 48 -28.1271 14.0386 -14.8458 19 " " " " A 21 0 0 "VAL " " HA " " " 1 0 1 C2 
    336 48 -28.2041 11.5299 -15.1001 19 " " " " A 21 0 0 "VAL " " HB " " " 1 0 1 C2 
    337 48 -29.8036 12.8567 -16.4341 19 " " " " A 21 0 0 "VAL " HG11 " " 1 0 1 C2 
    338 48 -28.6581 12.7142 -17.8023 19 " " " " A 21 0 0 "VAL " HG12 " " 1 0 1 C2 
    339 48 -29.5353 11.2756 -17.0716 19 " " " " A 21 0 0 "VAL " HG13 " " 1 0 1 C2 
    340 48 -26.276 10.451 -15.6957 19 " " " " A 21 0 0 "VAL " HG21 " " 1 0 1 C2 
    341 48 -27.2632 10.3585 -17.1094 19 " " " " A 21 0 0 "VAL " HG22 " " 1 0 1 C2 
    342 48 -25.9831 11.4489 -17.1179 19 " " " " A 21 0 0 "VAL " HG23 " " 1 0 1 C2 
    343 40 -24.9398 13.6618 -14.7525 20 " " " " A 43 0 0 "MET " " N  " " " 7 0 1 C2 
    344 14 -23.6827 13.494 -13.9635 20 " " " " A 2 0 0 "MET " " CA " " " 6 0 1 C2 
    345 14 -23.7478 14.4384 -12.7439 20 " " " " A 2 0 0 "MET " " C  " " " 6 0 1 C2 
    346 23 -23.3761 14.067 -11.6294 20 " " " " A 70 0 0 "MET " " O  " " " 8 0 1 C2 
    347 14 -22.46 13.8617 -14.7778 20 " " " " A 2 0 0 "MET " " CB " " " 6 0 1 C2 
    348 14 -21.1756 13.474 -14.085 20 " " " " A 2 0 0 "MET " " CG " " " 6 0 1 C2 
    349 52 -21.0607 11.6827 -13.9715 20 " " " " A 13 0 0 "MET " " SD " " " 16 0 1 C2 
    350 14 -19.4013 11.6506 -13.2929 20 " " " " A 2 0 0 "MET " " CE " " " 6 0 1 C2 
    351 48 -24.8342 14.1731 -15.6171 20 " " " " A 21 0 0 "MET " " H  " " " 1 0 1 C2 
    352 48 -23.5896 12.4869 -13.5571 20 " " " " A 21 0 0 "MET " " HA " " " 1 0 1 C2 
    353 48 -22.4745 14.9366 -14.9582 20 " " " " A 21 0 0 "MET " " HB3" " " 1 0 1 C2 
    354 48 -22.6027 13.2963 -15.6987 20 " " " " A 21 0 0 "MET " " HB2" " " 1 0 1 C2 
    355 48 -21.0583 13.8956 -13.0867 20 " " " " A 21 0 0 "MET " " HG3" " " 1 0 1 C2 
    356 48 -20.3125 13.8517 -14.6333 20 " " " " A 21 0 0 "MET " " HG2" " " 1 0 1 C2 
    357 48 -19.0557 10.619 -13.2251 20 " " " " A 21 0 0 "MET " " HE1" " " 1 0 1 C2 
    358 48 -18.758 12.1621 -14.0089 20 " " " " A 21 0 0 "MET " " HE2" " " 1 0 1 C2 
    359 48 -19.3391 12.2272 -12.37 20 " " " " A 21 0 0 "MET " " HE3" " " 1 0 1 C2 
    360 40 -24.2274 15.7238 -12.93 21 " " " " A 43 0 0 "VAL " " N  " " " 7 0 1 C2 
    361 14 -24.3041 16.8833 -12 21 " " " " A 2 0 0 "VAL " " CA " " " 6 0 1 C2 
    362 14 -24.9617 16.5505 -10.6714 21 " " " " A 2 0 0 "VAL " " C  " " " 6 0 1 C2 
    363 23 -24.375 16.8305 -9.60851 21 " " " " A 70 0 0 "VAL " " O  " " " 8 0 1 C2 
    364 14 -25.0399 18.0604 -12.7032 21 " " " " A 2 0 0 "VAL " " CB " " " 6 0 1 C2 
    365 14 -24.4085 19.3674 -12.1473 21 " " " " A 2 0 0 "VAL " " CG1" " " 6 0 1 C2 
    366 14 -24.8394 18.0336 -14.2716 21 " " " " A 2 0 0 "VAL " " CG2" " " 6 0 1 C2 
    367 48 -24.4412 15.8808 -13.9045 21 " " " " A 21 0 0 "VAL " " H  " " " 1 0 1 C2 
    368 48 -23.2405 17.0934 -11.8872 21 " " " " A 21 0 0 "VAL " " HA " " " 1 0 1 C2 
    369 48 -26.0953 17.8977 -12.4849 21 " " " " A 21 0 0 "VAL " " HB " " " 1 0 1 C2 
    370 48 -24.5198 19.3564 -11.063 21 " " " " A 21 0 0 "VAL " HG11 " " 1 0 1 C2 
    371 48 -23.325 19.4041 -12.2597 21 " " " " A 21 0 0 "VAL " HG12 " " 1 0 1 C2 
    372 48 -24.7503 20.3026 -12.5907 21 " " " " A 21 0 0 "VAL " HG13 " " 1 0 1 C2 
    373 48 -23.8114 18.0272 -14.6342 21 " " " " A 21 0 0 "VAL " HG21 " " 1 0 1 C2 
    374 48 -25.3217 17.1472 -14.6836 21 " " " " A 21 0 0 "VAL " HG22 " " 1 0 1 C2 
    375 48 -25.3346 18.9012 -14.7075 21 " " " " A 21 0 0 "VAL " HG23 " " 1 0 1 C2 
    376 40 -26.0898 15.8371 -10.7121 22 " " " " A 43 0 0 "ALA " " N  " " " 7 0 1 C2 
    377 14 -26.9462 15.3325 -9.6255 22 " " " " A 2 0 0 "ALA " " CA " " " 6 0 1 C2 
    378 14 -26.1252 14.5458 -8.57877 22 " " " " A 2 0 0 "ALA " " C  " " " 6 0 1 C2 
    379 23 -26.1248 14.9008 -7.38389 22 " " " " A 70 0 0 "ALA " " O  " " " 8 0 1 C2 
    380 14 -27.9891 14.3669 -10.2491 22 " " " " A 2 0 0 "ALA " " CB " " " 6 0 1 C2 
    381 48 -26.4489 15.6163 -11.6299 22 " " " " A 21 0 0 "ALA " " H  " " " 1 0 1 C2 
    382 48 -27.4915 16.0711 -9.03797 22 " " " " A 21 0 0 "ALA " " HA " " " 1 0 1 C2 
    383 48 -28.6198 13.8477 -9.52748 22 " " " " A 21 0 0 "ALA " " HB1" " " 1 0 1 C2 
    384 48 -28.6624 15.0004 -10.8267 22 " " " " A 21 0 0 "ALA " " HB2" " " 1 0 1 C2 
    385 48 -27.4765 13.7777 -11.0095 22 " " " " A 21 0 0 "ALA " " HB3" " " 1 0 1 C2 
    386 40 -25.253 13.676 -9.12967 23 " " " " A 43 0 0 "LEU " " N  " " " 7 0 1 C2 
    387 14 -24.4523 12.7392 -8.33861 23 " " " " A 2 0 0 "LEU " " CA " " " 6 0 1 C2 
    388 14 -23.1665 13.4402 -7.82511 23 " " " " A 2 0 0 "LEU " " C  " " " 6 0 1 C2 
    389 23 -22.6626 12.9368 -6.79573 23 " " " " A 70 0 0 "LEU " " O  " " " 8 0 1 C2 
    390 14 -23.9797 11.5459 -9.2461 23 " " " " A 2 0 0 "LEU " " CB " " " 6 0 1 C2 
    391 14 -25.087 10.9621 -10.1563 23 " " " " A 2 0 0 "LEU " " CG " " " 6 0 1 C2 
    392 14 -24.4526 10.0031 -11.1582 23 " " " " A 2 0 0 "LEU " " CD1" " " 6 0 1 C2 
    393 14 -26.3758 10.4207 -9.53341 23 " " " " A 2 0 0 "LEU " " CD2" " " 6 0 1 C2 
    394 48 -25.2603 13.6261 -10.1384 23 " " " " A 21 0 0 "LEU " " H  " " " 1 0 1 C2 
    395 48 -24.8782 12.2127 -7.48442 23 " " " " A 21 0 0 "LEU " " HA " " " 1 0 1 C2 
    396 48 -23.4765 10.7718 -8.66676 23 " " " " A 21 0 0 "LEU " " HB3" " " 1 0 1 C2 
    397 48 -23.3059 11.9568 -9.99794 23 " " " " A 21 0 0 "LEU " " HB2" " " 1 0 1 C2 
    398 48 -25.4056 11.7749 -10.8089 23 " " " " A 21 0 0 "LEU " " HG " " " 1 0 1 C2 
    399 48 -23.716 9.3532 -10.6857 23 " " " " A 21 0 0 "LEU " HD11 " " 1 0 1 C2 
    400 48 -25.2069 9.35247 -11.6006 23 " " " " A 21 0 0 "LEU " HD12 " " 1 0 1 C2 
    401 48 -24.1055 10.5804 -12.0151 23 " " " " A 21 0 0 "LEU " HD13 " " 1 0 1 C2 
    402 48 -26.9471 11.3153 -9.28583 23 " " " " A 21 0 0 "LEU " HD21 " " 1 0 1 C2 
    403 48 -27.0016 9.90002 -10.2583 23 " " " " A 21 0 0 "LEU " HD22 " " 1 0 1 C2 
    404 48 -26.1238 9.95824 -8.57909 23 " " " " A 21 0 0 "LEU " HD23 " " 1 0 1 C2 
    405 40 -22.5799 14.4877 -8.47551 24 " " " " A 43 0 0 "CYS " " N  " " " 7 0 1 C2 
    406 14 -21.266 15.0033 -8.04423 24 " " " " A 2 0 0 "CYS " " CA " " " 6 0 1 C2 
    407 14 -21.4378 16.1426 -7.04425 24 " " " " A 2 0 0 "CYS " " C  " " " 6 0 1 C2 
    408 23 -20.5135 16.4765 -6.34118 24 " " " " A 70 0 0 "CYS " " O  " " " 8 0 1 C2 
    409 14 -20.6965 15.7484 -9.27824 24 " " " " A 2 0 0 "CYS " " CB " " " 6 0 1 C2 
    410 52 -20.1475 14.4494 -10.5163 24 " " " " A 13 0 0 "CYS " " SG " " " 16 0 1 C2 
    411 48 -23.0705 14.8306 -9.289 24 " " " " A 21 0 0 "CYS " " H  " " " 1 0 1 C2 
    412 48 -20.6994 14.1851 -7.59978 24 " " " " A 21 0 0 "CYS " " HA " " " 1 0 1 C2 
    413 48 -19.9017 16.4347 -8.98592 24 " " " " A 21 0 0 "CYS " " HB3" " " 1 0 1 C2 
    414 48 -21.4956 16.2806 -9.7942 24 " " " " A 21 0 0 "CYS " " HB2" " " 1 0 1 C2 
    415 48 -21.3616 13.9221 -10.6976 24 " " " " A 21 0 0 "CYS " " HG " " " 1 0 1 C2 
    416 40 -22.6222 16.7293 -6.93488 25 " " " " A 43 0 0 "LEU " " N  " " " 7 0 1 C2 
    417 14 -22.9276 17.7366 -5.88519 25 " " " " A 2 0 0 "LEU " " CA " " " 6 0 1 C2 
    418 14 -23.1489 16.9472 -4.48666 25 " " " " A 2 0 0 "LEU " " C  " " " 6 0 1 C2 
    419 23 -23.9684 16.0458 -4.46076 25 " " " " A 70 0 0 "LEU " " O  " " " 8 0 1 C2 
    420 14 -24.2938 18.3289 -6.26859 25 " " " " A 2 0 0 "LEU " " CB " " " 6 0 1 C2 
    421 14 -24.1498 19.572 -7.30411 25 " " " " A 2 0 0 "LEU " " CG " " " 6 0 1 C2 
    422 14 -25.4328 19.7781 -8.06154 25 " " " " A 2 0 0 "LEU " " CD1" " " 6 0 1 C2 
    423 14 -23.8278 20.9676 -6.73999 25 " " " " A 2 0 0 "LEU " " CD2" " " 6 0 1 C2 
    424 48 -23.2865 16.4397 -7.63839 25 " " " " A 21 0 0 "LEU " " H  " " " 1 0 1 C2 
    425 48 -22.1359 18.4845 -5.84031 25 " " " " A 21 0 0 "LEU " " HA " " " 1 0 1 C2 
    426 48 -24.7489 18.6601 -5.33518 25 " " " " A 21 0 0 "LEU " " HB3" " " 1 0 1 C2 
    427 48 -24.9958 17.5789 -6.633 25 " " " " A 21 0 0 "LEU " " HB2" " " 1 0 1 C2 
    428 48 -23.3925 19.1412 -7.95911 25 " " " " A 21 0 0 "LEU " " HG " " " 1 0 1 C2 
    429 48 -25.212 20.5577 -8.79053 25 " " " " A 21 0 0 "LEU " HD11 " " 1 0 1 C2 
    430 48 -25.6422 18.8791 -8.64123 25 " " " " A 21 0 0 "LEU " HD12 " " 1 0 1 C2 
    431 48 -26.3238 20.1482 -7.55438 25 " " " " A 21 0 0 "LEU " HD13 " " 1 0 1 C2 
    432 48 -22.8759 21.0676 -6.21844 25 " " " " A 21 0 0 "LEU " HD21 " " 1 0 1 C2 
    433 48 -23.7395 21.7608 -7.48239 25 " " " " A 21 0 0 "LEU " HD22 " " 1 0 1 C2 
    434 48 -24.6127 21.2098 -6.02347 25 " " " " A 21 0 0 "LEU " HD23 " " 1 0 1 C2 
    435 40 -22.323 17.253 -3.42996 26 " " " " A 43 0 0 "GLY " " N  " " " 7 0 1 C2 
    436 14 -22.345 16.5517 -2.11561 26 " " " " A 2 0 0 "GLY " " CA " " " 6 0 1 C2 
    437 14 -21.5466 15.216 -2.18804 26 " " " " A 2 0 0 "GLY " " C  " " " 6 0 1 C2 
    438 23 -20.8117 14.9867 -1.24398 26 " " " " A 70 0 0 "GLY " " O  " " " 8 0 1 C2 
    439 48 -21.7252 18.058 -3.55152 26 " " " " A 21 0 0 "GLY " " H  " " " 1 0 1 C2 
    440 48 -23.3726 16.2758 -1.87891 26 " " " " A 21 0 0 "GLY " " HA3" " " 1 0 1 C2 
    441 48 -22.0129 17.3153 -1.41236 26 " " " " A 21 0 0 "GLY " " HA2" " " 1 0 1 C2 
    442 40 -21.7415 14.4727 -3.22553 27 " " " " A 43 0 0 "GLY " " N  " " " 7 0 1 C2 
    443 14 -21.0849 13.1652 -3.34335 27 " " " " A 2 0 0 "GLY " " CA " " " 6 0 1 C2 
    444 14 -19.6608 13.204 -3.93019 27 " " " " A 2 0 0 "GLY " " C  " " " 6 0 1 C2 
    445 23 -18.9399 12.2437 -3.75533 27 " " " " A 70 0 0 "GLY " " O  " " " 8 0 1 C2 
    446 48 -22.3611 14.8331 -3.93717 27 " " " " A 21 0 0 "GLY " " H  " " " 1 0 1 C2 
    447 48 -21.7705 12.7159 -4.06178 27 " " " " A 21 0 0 "GLY " " HA3" " " 1 0 1 C2 
    448 48 -20.9935 12.6515 -2.38631 27 " " " " A 21 0 0 "GLY " " HA2" " " 1 0 1 C2 
    449 40 -19.2688 14.3198 -4.55562 28 " " " " A 43 0 0 "GLY " " N  " " " 7 0 1 C2 
    450 14 -17.8544 14.536 -5.05132 28 " " " " A 2 0 0 "GLY " " CA " " " 6 0 1 C2 
    451 14 -17.0298 15.2235 -3.97945 28 " " " " A 2 0 0 "GLY " " C  " " " 6 0 1 C2 
    452 23 -16.0285 15.8078 -4.39171 28 " " " " A 70 0 0 "GLY " " O  " " " 8 0 1 C2 
    453 48 -20.0607 14.7237 -5.03494 28 " " " " A 21 0 0 "GLY " " H  " " " 1 0 1 C2 
    454 48 -17.8815 15.2021 -5.91367 28 " " " " A 21 0 0 "GLY " " HA3" " " 1 0 1 C2 
    455 48 -17.3683 13.6598 -5.48026 28 " " " " A 21 0 0 "GLY " " HA2" " " 1 0 1 C2 
    456 40 -17.4701 15.2721 -2.68925 29 " " " " A 43 0 0 "VAL " " N  " " " 7 0 1 C2 
    457 14 -16.9654 15.9327 -1.54882 29 " " " " A 2 0 0 "VAL " " CA " " " 6 0 1 C2 
    458 14 -17.2691 15.1383 -0.261112 29 " " " " A 2 0 0 "VAL " " C  " " " 6 0 1 C2 
    459 23 -17.9669 15.662 0.590752 29 " " " " A 70 0 0 "VAL " " O  " " " 8 0 1 C2 
    460 14 -17.3615 17.4532 -1.60107 29 " " " " A 2 0 0 "VAL " " CB " " " 6 0 1 C2 
    461 14 -16.4975 18.2378 -2.59796 29 " " " " A 2 0 0 "VAL " " CG1" " " 6 0 1 C2 
    462 14 -18.8996 17.6692 -1.73527 29 " " " " A 2 0 0 "VAL " " CG2" " " 6 0 1 C2 
    463 48 -18.0525 14.5042 -2.38714 29 " " " " A 21 0 0 "VAL " " H  " " " 1 0 1 C2 
    464 48 -15.8772 15.9046 -1.4943 29 " " " " A 21 0 0 "VAL " " HA " " " 1 0 1 C2 
    465 48 -17.2308 17.7551 -0.56192 29 " " " " A 21 0 0 "VAL " " HB " " " 1 0 1 C2 
    466 48 -16.936 19.233 -2.52383 29 " " " " A 21 0 0 "VAL " HG11 " " 1 0 1 C2 
    467 48 -15.4169 18.3162 -2.47786 29 " " " " A 21 0 0 "VAL " HG12 " " 1 0 1 C2 
    468 48 -16.8234 17.8929 -3.57923 29 " " " " A 21 0 0 "VAL " HG13 " " 1 0 1 C2 
    469 48 -19.221 18.7101 -1.69992 29 " " " " A 21 0 0 "VAL " HG21 " " 1 0 1 C2 
    470 48 -19.3265 17.2137 -2.62879 29 " " " " A 21 0 0 "VAL " HG22 " " 1 0 1 C2 
    471 48 -19.5583 17.3121 -0.943554 29 " " " " A 21 0 0 "VAL " HG23 " " 1 0 1 C2 
    472 40 -16.9006 13.9106 -0.290134 30 " " " " A 43 0 0 "TYR " " N  " " " 7 0 1 C2 
    473 14 -17.4366 12.8777 0.668968 30 " " " " A 2 0 0 "TYR " " CA " " " 6 0 1 C2 
    474 14 -16.3362 12.0409 1.33274 30 " " " " A 2 0 0 "TYR " " C  " " " 6 0 1 C2 
    475 23 -16.5374 11.0986 2.09709 30 " " " " A 70 0 0 "TYR " " O  " " " 8 0 1 C2 
    476 14 -18.5653 12.1189 -0.14006 30 " " " " A 2 0 0 "TYR " " CB " " " 6 0 1 C2 
    477 14 -19.3681 11.1111 0.717899 30 " " " " A 2 0 0 "TYR " " CG " " " 6 0 1 C2 
    478 14 -19.8644 11.3421 2.05002 30 " " " " A 2 0 0 "TYR " " CD1" " " 6 0 1 C2 
    479 14 -19.7362 9.94456 0.0758286 30 " " " " A 2 0 0 "TYR " " CD2" " " 6 0 1 C2 
    480 14 -20.6108 10.393 2.64636 30 " " " " A 2 0 0 "TYR " " CE1" " " 6 0 1 C2 
    481 14 -20.572 9.01902 0.711189 30 " " " " A 2 0 0 "TYR " " CE2" " " 6 0 1 C2 
    482 14 -21.0368 9.23936 2.01497 30 " " " " A 2 0 0 "TYR " " CZ " " " 6 0 1 C2 
    483 23 -21.7628 8.31312 2.72829 30 " " " " A 70 0 0 "TYR " " OH " " " 8 0 1 C2 
    484 48 -16.1775 13.6775 -0.955635 30 " " " " A 21 0 0 "TYR " " H  " " " 1 0 1 C2 
    485 48 -17.9221 13.3944 1.49686 30 " " " " A 21 0 0 "TYR " " HA " " " 1 0 1 C2 
    486 48 -18.1008 11.6613 -1.01355 30 " " " " A 21 0 0 "TYR " " HB3" " " 1 0 1 C2 
    487 48 -19.2757 12.8285 -0.564018 30 " " " " A 21 0 0 "TYR " " HB2" " " 1 0 1 C2 
    488 48 -19.6303 12.2511 2.58422 30 " " " " A 21 0 0 "TYR " " HD1" " " 1 0 1 C2 
    489 48 -19.2907 9.56597 -0.832203 30 " " " " A 21 0 0 "TYR " " HD2" " " 1 0 1 C2 
    490 48 -20.8848 10.5998 3.67033 30 " " " " A 21 0 0 "TYR " " HE1" " " 1 0 1 C2 
    491 48 -20.6666 8.08545 0.176498 30 " " " " A 21 0 0 "TYR " " HE2" " " 1 0 1 C2 
    492 48 -21.6044 8.34864 3.65926 30 " " " " A 21 0 0 "TYR " " HH " " " 1 0 1 C2 
    493 40 -15.0939 12.3287 0.99181 31 " " " " A 43 0 0 "GLY " " N  " " " 7 0 1 C2 
    494 14 -13.9299 11.6067 1.44613 31 " " " " A 2 0 0 "GLY " " CA " " " 6 0 1 C2 
    495 14 -13.3928 12.0353 2.79149 31 " " " " A 2 0 0 "GLY " " C  " " " 6 0 1 C2 
    496 23 -12.198 12.3488 2.9499 31 " " " " A 70 0 0 "GLY " " O  " " " 8 0 1 C2 
    497 48 -14.9486 13.1314 0.396278 31 " " " " A 21 0 0 "GLY " " H  " " " 1 0 1 C2 
    498 48 -13.1388 11.5619 0.697651 31 " " " " A 21 0 0 "GLY " " HA3" " " 1 0 1 C2 
    499 48 -14.2158 10.5583 1.53072 31 " " " " A 21 0 0 "GLY " " HA2" " " 1 0 1 C2 
    500 40 -14.2614 12.2584 3.70638 32 " " " " A 43 0 0 "ILE " " N  " " " 7 0 1 C2 
    501 14 -14.1278 13.0023 4.99771 32 " " " " A 2 0 0 "ILE " " CA " " " 6 0 1 C2 
    502 14 -13.6279 12.1435 6.16816 32 " " " " A 2 0 0 "ILE " " C  " " " 6 0 1 C2 
    503 23 -13.152 12.7055 7.14861 32 " " " " A 70 0 0 "ILE " " O  " " " 8 0 1 C2 
    504 14 -15.5121 13.6503 5.23778 32 " " " " A 2 0 0 "ILE " " CB " " " 6 0 1 C2 
    505 14 -16.0791 14.6815 4.06448 32 " " " " A 2 0 0 "ILE " " CG1" " " 6 0 1 C2 
    506 14 -15.4914 14.4215 6.58347 32 " " " " A 2 0 0 "ILE " " CG2" " " 6 0 1 C2 
    507 14 -17.6718 14.5266 4.02821 32 " " " " A 2 0 0 "ILE " " CD1" " " 6 0 1 C2 
    508 48 -15.2311 12.1007 3.4718 32 " " " " A 21 0 0 "ILE " " H  " " " 1 0 1 C2 
    509 48 -13.4897 13.8668 4.81459 32 " " " " A 21 0 0 "ILE " " HA " " " 1 0 1 C2 
    510 48 -16.2962 12.9189 5.43394 32 " " " " A 21 0 0 "ILE " " HB " " " 1 0 1 C2 
    511 48 -15.67 14.3942 3.09588 32 " " " " A 21 0 0 "ILE " HG13 " " 1 0 1 C2 
    512 48 -15.8772 15.6998 4.39665 32 " " " " A 21 0 0 "ILE " HG12 " " 1 0 1 C2 
    513 48 -14.8631 15.3117 6.55245 32 " " " " A 21 0 0 "ILE " HG21 " " 1 0 1 C2 
    514 48 -16.5158 14.7815 6.67896 32 " " " " A 21 0 0 "ILE " HG22 " " 1 0 1 C2 
    515 48 -15.3294 13.7058 7.38949 32 " " " " A 21 0 0 "ILE " HG23 " " 1 0 1 C2 
    516 48 -18.0757 15.0864 3.1846 32 " " " " A 21 0 0 "ILE " HD11 " " 1 0 1 C2 
    517 48 -17.9108 13.4646 3.97219 32 " " " " A 21 0 0 "ILE " HD12 " " 1 0 1 C2 
    518 48 -18.1901 14.8459 4.93237 32 " " " " A 21 0 0 "ILE " HD13 " " 1 0 1 C2 
    519 40 -13.7935 10.8236 5.98831 33 " " " " A 43 0 0 "SER " " N  " " " 7 0 1 C2 
    520 14 -13.8107 9.88897 7.08069 33 " " " " A 2 0 0 "SER " " CA " " " 6 0 1 C2 
    521 14 -13.516 8.48332 6.40038 33 " " " " A 2 0 0 "SER " " C  " " " 6 0 1 C2 
    522 23 -14.2957 7.52221 6.40091 33 " " " " A 70 0 0 "SER " " O  " " " 8 0 1 C2 
    523 14 -15.1506 10.0152 7.89088 33 " " " " A 2 0 0 "SER " " CB " " " 6 0 1 C2 
    524 23 -15.2451 9.10046 8.9966 33 " " " " A 70 0 0 "SER " " OG " " " 8 0 1 C2 
    525 48 -14.2673 10.5819 5.12966 33 " " " " A 21 0 0 "SER " " H  " " " 1 0 1 C2 
    526 48 -12.9857 10.078 7.76752 33 " " " " A 21 0 0 "SER " " HA " " " 1 0 1 C2 
    527 48 -16.0255 9.75554 7.29477 33 " " " " A 21 0 0 "SER " " HB3" " " 1 0 1 C2 
    528 48 -15.2833 11.025 8.27917 33 " " " " A 21 0 0 "SER " " HB2" " " 1 0 1 C2 
    529 48 -14.8836 9.54387 9.74874 33 " " " " A 21 0 0 "SER " " HG " " " 1 0 1 C2 
    530 40 -12.3892 8.42056 5.71774 34 " " " " A 43 0 0 "LEU " " N  " " " 7 0 1 C2 
    531 14 -11.7871 7.19295 5.06444 34 " " " " A 2 0 0 "LEU " " CA " " " 6 0 1 C2 
    532 14 -10.6906 6.66687 6.03991 34 " " " " A 2 0 0 "LEU " " C  " " " 6 0 1 C2 
    533 23 -11.08 6.26141 7.15855 34 " " " " A 70 0 0 "LEU " " O  " " " 8 0 1 C2 
    534 14 -11.108 7.69011 3.73499 34 " " " " A 2 0 0 "LEU " " CB " " " 6 0 1 C2 
    535 14 -12.1097 8.3279 2.74924 34 " " " " A 2 0 0 "LEU " " CG " " " 6 0 1 C2 
    536 14 -11.3479 8.961 1.56211 34 " " " " A 2 0 0 "LEU " " CD1" " " 6 0 1 C2 
    537 14 -13.1649 7.44926 2.19228 34 " " " " A 2 0 0 "LEU " " CD2" " " 6 0 1 C2 
    538 48 -11.7455 9.16714 5.93768 34 " " " " A 21 0 0 "LEU " " H  " " " 1 0 1 C2 
    539 48 -12.3792 6.32969 4.76064 34 " " " " A 21 0 0 "LEU " " HA " " " 1 0 1 C2 
    540 48 -10.6073 6.8397 3.27211 34 " " " " A 21 0 0 "LEU " " HB3" " " 1 0 1 C2 
    541 48 -10.3457 8.42337 3.99833 34 " " " " A 21 0 0 "LEU " " HB2" " " 1 0 1 C2 
    542 48 -12.5056 9.18826 3.2888 34 " " " " A 21 0 0 "LEU " " HG " " " 1 0 1 C2 
    543 48 -10.9265 8.07875 1.08031 34 " " " " A 21 0 0 "LEU " HD11 " " 1 0 1 C2 
    544 48 -12.0399 9.47085 0.891834 34 " " " " A 21 0 0 "LEU " HD12 " " 1 0 1 C2 
    545 48 -10.472 9.58516 1.73907 34 " " " " A 21 0 0 "LEU " HD13 " " 1 0 1 C2 
    546 48 -13.7973 7.97526 1.47707 34 " " " " A 21 0 0 "LEU " HD21 " " 1 0 1 C2 
    547 48 -12.7661 6.62265 1.60428 34 " " " " A 21 0 0 "LEU " HD22 " " 1 0 1 C2 
    548 48 -13.8652 7.14265 2.96929 34 " " " " A 21 0 0 "LEU " HD23 " " 1 0 1 C2 
    549 40 -9.40127 6.57063 5.64012 35 " " " " A 43 0 0 "GLY " " N  " " " 7 0 1 C2 
    550 14 -8.26467 6.08665 6.34213 35 " " " " A 2 0 0 "GLY " " CA " " " 6 0 1 C2 
    551 14 -7.86178 7.04577 7.48317 35 " " " " A 2 0 0 "GLY " " C  " " " 6 0 1 C2 
    552 23 -6.90408 6.735 8.16678 35 " " " " A 70 0 0 "GLY " " O  " " " 8 0 1 C2 
    553 48 -9.15547 6.86215 4.70486 35 " " " " A 21 0 0 "GLY " " H  " " " 1 0 1 C2 
    554 48 -7.38914 5.82824 5.74649 35 " " " " A 21 0 0 "GLY " " HA3" " " 1 0 1 C2 
    555 48 -8.54887 5.2158 6.93286 35 " " " " A 21 0 0 "GLY " " HA2" " " 1 0 1 C2 
    556 40 -8.5903 8.17678 7.57148 36 " " " " A 43 0 0 "ASN " " N  " " " 7 0 1 C2 
    557 14 -8.39431 9.33784 8.50084 36 " " " " A 2 0 0 "ASN " " CA " " " 6 0 1 C2 
    558 14 -9.38893 9.31325 9.63436 36 " " " " A 2 0 0 "ASN " " C  " " " 6 0 1 C2 
    559 23 -9.46393 10.2357 10.4427 36 " " " " A 70 0 0 "ASN " " O  " " " 8 0 1 C2 
    560 14 -8.48929 10.6336 7.69657 36 " " " " A 2 0 0 "ASN " " CB " " " 6 0 1 C2 
    561 14 -9.7942 11.0106 7.07574 36 " " " " A 2 0 0 "ASN " " CG " " " 6 0 1 C2 
    562 23 -10.195 10.3115 6.14542 36 " " " " A 70 0 0 "ASN " " OD1" " " 8 0 1 C2 
    563 40 -10.3533 12.1263 7.48072 36 " " " " A 43 0 0 "ASN " " ND2" " " 7 0 1 C2 
    564 48 -9.29425 8.30627 6.85889 36 " " " " A 21 0 0 "ASN " " H  " " " 1 0 1 C2 
    565 48 -7.38244 9.24205 8.8946 36 " " " " A 21 0 0 "ASN " " HA " " " 1 0 1 C2 
    566 48 -7.73637 10.4821 6.92308 36 " " " " A 21 0 0 "ASN " " HB3" " " 1 0 1 C2 
    567 48 -8.21373 11.4676 8.34193 36 " " " " A 21 0 0 "ASN " " HB2" " " 1 0 1 C2 
    568 48 -11.2636 12.4604 7.19799 36 " " " " A 21 0 0 "ASN " HD22 " " 1 0 1 C2 
    569 48 -9.73006 12.7838 7.92709 36 " " " " A 21 0 0 "ASN " HD21 " " 1 0 1 C2 
    570 40 -10.1538 8.25458 9.68037 37 " " " " A 43 0 0 "HIS " " N  " " " 7 0 1 C2 
    571 14 -11.1365 7.96518 10.6858 37 " " " " A 2 0 0 "HIS " " CA " " " 6 0 1 C2 
    572 14 -10.4356 7.26085 11.8415 37 " " " " A 2 0 0 "HIS " " C  " " " 6 0 1 C2 
    573 23 -9.5215 6.49598 11.5986 37 " " " " A 70 0 0 "HIS " " O  " " " 8 0 1 C2 
    574 14 -12.0564 6.89351 10.082 37 " " " " A 2 0 0 "HIS " " CB " " " 6 0 1 C2 
    575 14 -13.1755 6.35891 10.946 37 " " " " A 2 0 0 "HIS " " CG " " " 6 0 1 C2 
    576 40 -13.9346 7.23717 11.7038 37 " " " " A 43 0 0 "HIS " " ND1" " " 7 0 1 C2 
    577 14 -13.7385 5.13355 11.1515 37 " " " " A 2 0 0 "HIS " " CD2" " " 6 0 1 C2 
    578 14 -14.9085 6.53653 12.3341 37 " " " " A 2 0 0 "HIS " " CE1" " " 6 0 1 C2 
    579 40 -14.8287 5.27545 12.0724 37 " " " " A 43 0 0 "HIS " " NE2" " " 7 0 1 C2 
    580 48 -9.99198 7.47919 9.05372 37 " " " " A 21 0 0 "HIS " " H  " " " 1 0 1 C2 
    581 48 -11.6847 8.86059 10.9788 37 " " " " A 21 0 0 "HIS " " HA " " " 1 0 1 C2 
    582 48 -11.4082 6.04854 9.8496 37 " " " " A 21 0 0 "HIS " " HB3" " " 1 0 1 C2 
    583 48 -12.4041 7.37272 9.16681 37 " " " " A 21 0 0 "HIS " " HB2" " " 1 0 1 C2 
    584 48 -13.9208 8.24673 11.7302 37 " " " " A 21 0 0 "HIS " " HD1" " " 1 0 1 C2 
    585 48 -13.3435 4.2437 10.6841 37 " " " " A 21 0 0 "HIS " " HD2" " " 1 0 1 C2 
    586 48 -15.6043 6.9868 13.0267 37 " " " " A 21 0 0 "HIS " " HE1" " " 1 0 1 C2 
    587 40 -10.8321 7.50944 13.1159 38 " " " " A 43 0 0 "VAL " " N  " " " 7 0 1 C2 
    588 14 -10.2685 6.98621 14.3269 38 " " " " A 2 0 0 "VAL " " CA " " " 6 0 1 C2 
    589 14 -10.7601 5.48493 14.5325 38 " " " " A 2 0 0 "VAL " " C  " " " 6 0 1 C2 
    590 23 -11.7692 5.2345 15.1826 38 " " " " A 70 0 0 "VAL " " O  " " " 8 0 1 C2 
    591 14 -10.6497 7.90378 15.5109 38 " " " " A 2 0 0 "VAL " " CB " " " 6 0 1 C2 
    592 14 -9.66256 9.07987 15.6072 38 " " " " A 2 0 0 "VAL " " CG1" " " 6 0 1 C2 
    593 14 -12.1403 8.45519 15.5031 38 " " " " A 2 0 0 "VAL " " CG2" " " 6 0 1 C2 
    594 48 -11.7559 7.88994 13.2636 38 " " " " A 21 0 0 "VAL " " H  " " " 1 0 1 C2 
    595 48 -9.18927 6.85267 14.2527 38 " " " " A 21 0 0 "VAL " " HA " " " 1 0 1 C2 
    596 48 -10.407 7.27508 16.3676 38 " " " " A 21 0 0 "VAL " " HB " " " 1 0 1 C2 
    597 48 -8.61749 8.80825 15.756 38 " " " " A 21 0 0 "VAL " HG11 " " 1 0 1 C2 
    598 48 -9.79024 9.72938 14.7412 38 " " " " A 21 0 0 "VAL " HG12 " " 1 0 1 C2 
    599 48 -9.92028 9.66718 16.4885 38 " " " " A 21 0 0 "VAL " HG13 " " 1 0 1 C2 
    600 48 -12.3015 8.94965 14.5452 38 " " " " A 21 0 0 "VAL " HG21 " " 1 0 1 C2 
    601 48 -12.7356 7.5526 15.6409 38 " " " " A 21 0 0 "VAL " HG22 " " 1 0 1 C2 
    602 48 -12.3676 9.21185 16.2541 38 " " " " A 21 0 0 "VAL " HG23 " " 1 0 1 C2 
    603 40 -9.92769 4.54883 14.0378 39 " " " " A 43 0 0 "THR " " N  " " " 7 0 1 C2 
    604 14 -9.90987 3.144 14.3824 39 " " " " A 2 0 0 "THR " " CA " " " 6 0 1 C2 
    605 14 -8.55151 2.52779 13.9567 39 " " " " A 2 0 0 "THR " " C  " " " 6 0 1 C2 
    606 23 -7.8343 3.0146 13.0872 39 " " " " A 70 0 0 "THR " " O  " " " 8 0 1 C2 
    607 14 -11.1434 2.43295 13.7211 39 " " " " A 2 0 0 "THR " " CB " " " 6 0 1 C2 
    608 23 -10.9693 1.06513 13.7249 39 " " " " A 70 0 0 "THR " " OG1" " " 8 0 1 C2 
    609 14 -11.4586 2.65072 12.2951 39 " " " " A 2 0 0 "THR " " CG2" " " 6 0 1 C2 
    610 48 -9.11824 4.69842 13.4526 39 " " " " A 21 0 0 "THR " " H  " " " 1 0 1 C2 
    611 48 -10.0447 3.15171 15.464 39 " " " " A 21 0 0 "THR " " HA " " " 1 0 1 C2 
    612 48 -11.9984 2.67401 14.3527 39 " " " " A 21 0 0 "THR " " HB " " " 1 0 1 C2 
    613 48 -11.1889 0.690138 14.564 39 " " " " A 21 0 0 "THR " " HG1" " " 1 0 1 C2 
    614 48 -10.7212 2.25202 11.5984 39 " " " " A 21 0 0 "THR " HG21 " " 1 0 1 C2 
    615 48 -12.4158 2.14266 12.1781 39 " " " " A 21 0 0 "THR " HG22 " " 1 0 1 C2 
    616 48 -11.5864 3.71462 12.0954 39 " " " " A 21 0 0 "THR " HG23 " " 1 0 1 C2 
    617 40 -8.14601 1.51356 14.7065 40 " " " " A 43 0 0 "GLN " " N  " " " 7 0 1 C2 
    618 14 -6.90535 0.787016 14.4727 40 " " " " A 2 0 0 "GLN " " CA " " " 6 0 1 C2 
    619 14 -7.06333 -0.158392 13.2851 40 " " " " A 2 0 0 "GLN " " C  " " " 6 0 1 C2 
    620 23 -6.13244 -0.607802 12.6615 40 " " " " A 70 0 0 "GLN " " O  " " " 8 0 1 C2 
    621 14 -6.67884 -0.0192053 15.7576 40 " " " " A 2 0 0 "GLN " " CB " " " 6 0 1 C2 
    622 14 -6.55379 0.90962 17.0116 40 " " " " A 2 0 0 "GLN " " CG " " " 6 0 1 C2 
    623 14 -5.24814 1.71634 16.9644 40 " " " " A 2 0 0 "GLN " " CD " " " 6 0 1 C2 
    624 23 -4.4256 1.643 16.0453 40 " " " " A 70 0 0 "GLN " " OE1" " " 8 0 1 C2 
    625 40 -5.00262 2.43249 18.0547 40 " " " " A 43 0 0 "GLN " " NE2" " " 7 0 1 C2 
    626 48 -8.70495 1.37719 15.5366 40 " " " " A 21 0 0 "GLN " " H  " " " 1 0 1 C2 
    627 48 -6.17293 1.58532 14.3529 40 " " " " A 21 0 0 "GLN " " HA " " " 1 0 1 C2 
    628 48 -5.75102 -0.571951 15.6102 40 " " " " A 21 0 0 "GLN " " HB3" " " 1 0 1 C2 
    629 48 -7.43235 -0.781283 15.9565 40 " " " " A 21 0 0 "GLN " " HB2" " " 1 0 1 C2 
    630 48 -6.37125 0.29054 17.89 40 " " " " A 21 0 0 "GLN " " HG3" " " 1 0 1 C2 
    631 48 -7.46155 1.46431 17.2491 40 " " " " A 21 0 0 "GLN " " HG2" " " 1 0 1 C2 
    632 48 -4.27844 3.13545 18.0157 40 " " " " A 21 0 0 "GLN " HE22 " " 1 0 1 C2 
    633 48 -5.61853 2.33196 18.8488 40 " " " " A 21 0 0 "GLN " HE21 " " 1 0 1 C2 
    634 40 -8.32401 -0.609564 12.9618 41 " " " " A 43 0 0 "SER " " N  " " " 7 0 1 C2 
    635 14 -8.61957 -1.82386 12.1851 41 " " " " A 2 0 0 "SER " " CA " " " 6 0 1 C2 
    636 14 -8.19429 -1.61447 10.6873 41 " " " " A 2 0 0 "SER " " C  " " " 6 0 1 C2 
    637 23 -8.15114 -2.52393 9.87689 41 " " " " A 70 0 0 "SER " " O  " " " 8 0 1 C2 
    638 14 -10.1028 -2.07071 12.291 41 " " " " A 2 0 0 "SER " " CB " " " 6 0 1 C2 
    639 23 -11.0315 -1.01759 11.8708 41 " " " " A 70 0 0 "SER " " OG " " " 8 0 1 C2 
    640 48 -8.9998 -0.197294 13.5891 41 " " " " A 21 0 0 "SER " " H  " " " 1 0 1 C2 
    641 48 -8.04524 -2.64734 12.6095 41 " " " " A 21 0 0 "SER " " HA " " " 1 0 1 C2 
    642 48 -10.4841 -2.32472 13.28 41 " " " " A 21 0 0 "SER " " HB3" " " 1 0 1 C2 
    643 48 -10.313 -2.96962 11.7115 41 " " " " A 21 0 0 "SER " " HB2" " " 1 0 1 C2 
    644 48 -10.8623 -0.15058 12.2065 41 " " " " A 21 0 0 "SER " " HG " " " 1 0 1 C2 
    645 40 -7.97858 -0.360792 10.2905 42 " " " " A 43 0 0 "GLY " " N  " " " 7 0 1 C2 
    646 14 -7.45927 -0.010195 8.93611 42 " " " " A 2 0 0 "GLY " " CA " " " 6 0 1 C2 
    647 14 -5.9472 -0.0860083 8.86797 42 " " " " A 2 0 0 "GLY " " C  " " " 6 0 1 C2 
    648 23 -5.48862 0.0703409 7.75454 42 " " " " A 70 0 0 "GLY " " O  " " " 8 0 1 C2 
    649 48 -8.03852 0.281641 11.0675 42 " " " " A 21 0 0 "GLY " " H  " " " 1 0 1 C2 
    650 48 -7.73181 1.04397 8.88561 42 " " " " A 21 0 0 "GLY " " HA3" " " 1 0 1 C2 
    651 48 -7.98159 -0.488295 8.10743 42 " " " " A 21 0 0 "GLY " " HA2" " " 1 0 1 C2 
    652 40 -5.23978 -0.574354 9.92754 43 " " " " A 43 0 0 "PHE " " N  " " " 7 0 1 C2 
    653 14 -3.87221 -1.02462 9.87667 43 " " " " A 2 0 0 "PHE " " CA " " " 6 0 1 C2 
    654 14 -3.53382 -2.17877 10.899 43 " " " " A 2 0 0 "PHE " " C  " " " 6 0 1 C2 
    655 23 -2.50775 -2.83707 10.7299 43 " " " " A 70 0 0 "PHE " " O  " " " 8 0 1 C2 
    656 14 -2.81406 0.158186 9.9552 43 " " " " A 2 0 0 "PHE " " CB " " " 6 0 1 C2 
    657 14 -2.588 0.832617 11.3197 43 " " " " A 2 0 0 "PHE " " CG " " " 6 0 1 C2 
    658 14 -3.53376 1.74063 11.9065 43 " " " " A 2 0 0 "PHE " " CD1" " " 6 0 1 C2 
    659 14 -1.41217 0.469244 12.0346 43 " " " " A 2 0 0 "PHE " " CD2" " " 6 0 1 C2 
    660 14 -3.3179 2.42693 13.0926 43 " " " " A 2 0 0 "PHE " " CE1" " " 6 0 1 C2 
    661 14 -1.13129 1.23652 13.2476 43 " " " " A 2 0 0 "PHE " " CE2" " " 6 0 1 C2 
    662 14 -2.07783 2.133 13.7604 43 " " " " A 2 0 0 "PHE " " CZ " " " 6 0 1 C2 
    663 48 -5.79823 -0.651926 10.7655 43 " " " " A 21 0 0 "PHE " " H  " " " 1 0 1 C2 
    664 48 -3.72697 -1.48965 8.9016 43 " " " " A 21 0 0 "PHE " " HA " " " 1 0 1 C2 
    665 48 -3.10666 0.821714 9.14144 43 " " " " A 21 0 0 "PHE " " HB3" " " 1 0 1 C2 
    666 48 -1.89638 -0.357249 9.67183 43 " " " " A 21 0 0 "PHE " " HB2" " " 1 0 1 C2 
    667 48 -4.43025 2.03966 11.3838 43 " " " " A 21 0 0 "PHE " " HD1" " " 1 0 1 C2 
    668 48 -0.742826 -0.241686 11.5732 43 " " " " A 21 0 0 "PHE " " HD2" " " 1 0 1 C2 
    669 48 -4.06669 3.051 13.5576 43 " " " " A 21 0 0 "PHE " " HE1" " " 1 0 1 C2 
    670 48 -0.299883 0.924101 13.862 43 " " " " A 21 0 0 "PHE " " HE2" " " 1 0 1 C2 
    671 48 -1.94881 2.56237 14.7429 43 " " " " A 21 0 0 "PHE " " HZ " " " 1 0 1 C2 
    672 40 -4.26331 -2.31183 11.9834 44 " " " " A 43 0 0 "TYR " " N  " " " 7 0 1 C2 
    673 14 -3.87954 -3.16795 13.1804 44 " " " " A 2 0 0 "TYR " " CA " " " 6 0 1 C2 
    674 14 -5.07589 -4.0375 13.4109 44 " " " " A 2 0 0 "TYR " " C  " " " 6 0 1 C2 
    675 23 -5.95056 -3.55925 14.0947 44 " " " " A 70 0 0 "TYR " " O  " " " 8 0 1 C2 
    676 14 -3.32845 -2.24163 14.3827 44 " " " " A 2 0 0 "TYR " " CB " " " 6 0 1 C2 
    677 14 -3.04959 -2.89911 15.733 44 " " " " A 2 0 0 "TYR " " CG " " " 6 0 1 C2 
    678 14 -1.79331 -3.3409 16.077 44 " " " " A 2 0 0 "TYR " " CD1" " " 6 0 1 C2 
    679 14 -4.0779 -2.99757 16.7206 44 " " " " A 2 0 0 "TYR " " CD2" " " 6 0 1 C2 
    680 14 -1.53256 -3.82993 17.3991 44 " " " " A 2 0 0 "TYR " " CE1" " " 6 0 1 C2 
    681 14 -3.87199 -3.53642 17.9898 44 " " " " A 2 0 0 "TYR " " CE2" " " 6 0 1 C2 
    682 14 -2.5572 -3.95739 18.3122 44 " " " " A 2 0 0 "TYR " " CZ " " " 6 0 1 C2 
    683 23 -2.24107 -4.33714 19.5962 44 " " " " A 70 0 0 "TYR " " OH " " " 8 0 1 C2 
    684 48 -4.88089 -1.54035 12.192 44 " " " " A 21 0 0 "TYR " " H  " " " 1 0 1 C2 
    685 48 -3.07183 -3.8613 12.946 44 " " " " A 21 0 0 "TYR " " HA " " " 1 0 1 C2 
    686 48 -4.11206 -1.51248 14.5887 44 " " " " A 21 0 0 "TYR " " HB3" " " 1 0 1 C2 
    687 48 -2.41751 -1.75464 14.0347 44 " " " " A 21 0 0 "TYR " " HB2" " " 1 0 1 C2 
    688 48 -1.04761 -3.38017 15.2967 44 " " " " A 21 0 0 "TYR " " HD1" " " 1 0 1 C2 
    689 48 -5.02808 -2.60846 16.3857 44 " " " " A 21 0 0 "TYR " " HD2" " " 1 0 1 C2 
    690 48 -0.497454 -4.05739 17.607 44 " " " " A 21 0 0 "TYR " " HE1" " " 1 0 1 C2 
    691 48 -4.78498 -3.67845 18.549 44 " " " " A 21 0 0 "TYR " " HE2" " " 1 0 1 C2 
    692 48 -3.00839 -4.3127 20.1472 44 " " " " A 21 0 0 "TYR " " HH " " " 1 0 1 C2 
    693 40 -5.17435 -5.20438 12.7923 45 " " " " A 43 0 0 "ASP " " N  " " " 7 0 1 C2 
    694 14 -6.38973 -6.02819 12.7746 45 " " " " A 2 0 0 "ASP " " CA " " " 6 0 1 C2 
    695 14 -6.1538 -7.42597 13.2242 45 " " " " A 2 0 0 "ASP " " C  " " " 6 0 1 C2 
    696 23 -4.99105 -7.79379 13.5416 45 " " " " A 70 0 0 "ASP " " O  " " " 8 0 1 C2 
    697 14 -7.04608 -5.8894 11.4041 45 " " " " A 2 0 0 "ASP " " CB " " " 6 0 1 C2 
    698 14 -6.97088 -7.01783 10.3819 45 " " " " A 2 0 0 "ASP " " CG " " " 6 0 1 C2 
    699 23 -7.9978 -7.27896 9.70125 45 " " " " A 70 0 0 "ASP " " OD1" " " 8 0 1 C2 
    700 23 -5.88616 -7.55038 10.1493 45 " " " " A 70 0 0 "ASP " " OD2" " " 8 0 1 C2 
    701 48 -4.39345 -5.48256 12.2153 45 " " " " A 21 0 0 "ASP " " H  " " " 1 0 1 C2 
    702 48 -7.02035 -5.56876 13.5357 45 " " " " A 21 0 0 "ASP " " HA " " " 1 0 1 C2 
    703 48 -6.60319 -5.03795 10.8874 45 " " " " A 21 0 0 "ASP " " HB3" " " 1 0 1 C2 
    704 48 -8.09934 -5.67082 11.5801 45 " " " " A 21 0 0 "ASP " " HB2" " " 1 0 1 C2 
    705 40 -7.18752 -8.31786 13.3594 46 " " " " A 43 0 0 "GLU " " N  " " " 7 0 1 C2 
    706 14 -6.99334 -9.6638 13.9336 46 " " " " A 2 0 0 "GLU " " CA " " " 6 0 1 C2 
    707 14 -6.28338 -10.6503 12.9152 46 " " " " A 2 0 0 "GLU " " C  " " " 6 0 1 C2 
    708 23 -6.14719 -11.829 13.1846 46 " " " " A 70 0 0 "GLU " " O  " " " 8 0 1 C2 
    709 14 -8.34966 -10.1775 14.3075 46 " " " " A 2 0 0 "GLU " " CB " " " 6 0 1 C2 
    710 14 -9.31 -9.10669 14.9687 46 " " " " A 2 0 0 "GLU " " CG " " " 6 0 1 C2 
    711 14 -10.4123 -8.71952 13.9626 46 " " " " A 2 0 0 "GLU " " CD " " " 6 0 1 C2 
    712 23 -10.1374 -7.77913 13.1856 46 " " " " A 70 0 0 "GLU " " OE1" " " 8 0 1 C2 
    713 23 -11.471 -9.38915 14.0936 46 " " " " A 70 0 0 "GLU " " OE2" " " 8 0 1 C2 
    714 48 -8.09838 -7.94865 13.1267 46 " " " " A 21 0 0 "GLU " " H  " " " 1 0 1 C2 
    715 48 -6.34725 -9.62063 14.8104 46 " " " " A 21 0 0 "GLU " " HA " " " 1 0 1 C2 
    716 48 -8.16079 -10.9451 15.0579 46 " " " " A 21 0 0 "GLU " " HB3" " " 1 0 1 C2 
    717 48 -8.76716 -10.6536 13.4203 46 " " " " A 21 0 0 "GLU " " HB2" " " 1 0 1 C2 
    718 48 -8.86623 -8.18029 15.3333 46 " " " " A 21 0 0 "GLU " " HG3" " " 1 0 1 C2 
    719 48 -9.8979 -9.55721 15.7684 46 " " " " A 21 0 0 "GLU " " HG2" " " 1 0 1 C2 
    720 40 -5.81676 -10.1329 11.7727 47 " " " " A 43 0 0 "GLY " " N  " " " 7 0 1 C2 
    721 14 -5.17539 -10.8482 10.6636 47 " " " " A 2 0 0 "GLY " " CA " " " 6 0 1 C2 
    722 14 -3.76597 -11.345 10.9617 47 " " " " A 2 0 0 "GLY " " C  " " " 6 0 1 C2 
    723 23 -3.2734 -12.2655 10.3357 47 " " " " A 70 0 0 "GLY " " O  " " " 8 0 1 C2 
    724 48 -6.03956 -9.16014 11.6173 47 " " " " A 21 0 0 "GLY " " H  " " " 1 0 1 C2 
    725 48 -5.24079 -10.2285 9.76929 47 " " " " A 21 0 0 "GLY " " HA3" " " 1 0 1 C2 
    726 48 -5.74225 -11.7765 10.5928 47 " " " " A 21 0 0 "GLY " " HA2" " " 1 0 1 C2 
    727 40 -3.10304 -10.7415 11.9344 48 " " " " A 43 0 0 "SER " " N  " " " 7 0 1 C2 
    728 14 -1.87651 -11.3494 12.5396 48 " " " " A 2 0 0 "SER " " CA " " " 6 0 1 C2 
    729 14 -2.29436 -11.9534 13.9057 48 " " " " A 2 0 0 "SER " " C  " " " 6 0 1 C2 
    730 23 -2.92063 -11.2634 14.6972 48 " " " " A 70 0 0 "SER " " O  " " " 8 0 1 C2 
    731 14 -0.838396 -10.2329 12.7871 48 " " " " A 2 0 0 "SER " " CB " " " 6 0 1 C2 
    732 23 0.275393 -10.6374 13.591 48 " " " " A 70 0 0 "SER " " OG " " " 8 0 1 C2 
    733 48 -3.53788 -10.0127 12.482 48 " " " " A 21 0 0 "SER " " H  " " " 1 0 1 C2 
    734 48 -1.34004 -12.0395 11.8884 48 " " " " A 21 0 0 "SER " " HA " " " 1 0 1 C2 
    735 48 -1.19145 -9.23192 13.0352 48 " " " " A 21 0 0 "SER " " HB3" " " 1 0 1 C2 
    736 48 -0.345129 -10.1222 11.8215 48 " " " " A 21 0 0 "SER " " HB2" " " 1 0 1 C2 
    737 48 0.904356 -9.93956 13.4885 48 " " " " A 21 0 0 "SER " " HG " " " 1 0 1 C2 
    738 40 -1.83935 -13.2051 14.1008 49 " " " " A 43 0 0 "GLN " " N  " " " 7 0 1 C2 
    739 14 -2.21464 -14.0619 15.1773 49 " " " " A 2 0 0 "GLN " " CA " " " 6 0 1 C2 
    740 14 -1.97361 -13.4018 16.5435 49 " " " " A 2 0 0 "GLN " " C  " " " 6 0 1 C2 
    741 23 -2.83269 -13.5299 17.4057 49 " " " " A 70 0 0 "GLN " " O  " " " 8 0 1 C2 
    742 14 -1.58753 -15.4413 15.0708 49 " " " " A 2 0 0 "GLN " " CB " " " 6 0 1 C2 
    743 14 -2.20263 -16.5785 15.93 49 " " " " A 2 0 0 "GLN " " CG " " " 6 0 1 C2 
    744 14 -3.55026 -17.1754 15.493 49 " " " " A 2 0 0 "GLN " " CD " " " 6 0 1 C2 
    745 23 -4.07001 -18.0585 16.153 49 " " " " A 70 0 0 "GLN " " OE1" " " 8 0 1 C2 
    746 40 -4.07137 -16.7365 14.4112 49 " " " " A 43 0 0 "GLN " " NE2" " " 7 0 1 C2 
    747 48 -1.15122 -13.6066 13.48 49 " " " " A 21 0 0 "GLN " " H  " " " 1 0 1 C2 
    748 48 -3.28947 -14.2211 15.0908 49 " " " " A 21 0 0 "GLN " " HA " " " 1 0 1 C2 
    749 48 -0.548044 -15.3791 15.3929 49 " " " " A 21 0 0 "GLN " " HB3" " " 1 0 1 C2 
    750 48 -1.51352 -15.7899 14.0408 49 " " " " A 21 0 0 "GLN " " HB2" " " 1 0 1 C2 
    751 48 -2.48503 -16.1742 16.902 49 " " " " A 21 0 0 "GLN " " HG3" " " 1 0 1 C2 
    752 48 -1.48121 -17.3704 16.1314 49 " " " " A 21 0 0 "GLN " " HG2" " " 1 0 1 C2 
    753 48 -4.92694 -17.108 14.0238 49 " " " " A 21 0 0 "GLN " HE22 " " 1 0 1 C2 
    754 48 -3.64564 -15.9753 13.9019 49 " " " " A 21 0 0 "GLN " HE21 " " 1 0 1 C2 
    755 40 -0.891943 -12.648 16.6925 50 " " " " A 43 0 0 "SER " " N  " " " 7 0 1 C2 
    756 14 -0.565225 -11.8163 17.8967 50 " " " " A 2 0 0 "SER " " CA " " " 6 0 1 C2 
    757 14 -1.50448 -10.6797 18.1622 50 " " " " A 2 0 0 "SER " " C  " " " 6 0 1 C2 
    758 23 -1.81657 -10.5063 19.3359 50 " " " " A 70 0 0 "SER " " O  " " " 8 0 1 C2 
    759 14 0.877543 -11.3024 17.7498 50 " " " " A 2 0 0 "SER " " CB " " " 6 0 1 C2 
    760 23 1.85458 -12.3901 17.7491 50 " " " " A 70 0 0 "SER " " OG " " " 8 0 1 C2 
    761 48 -0.174826 -12.6777 15.9819 50 " " " " A 21 0 0 "SER " " H  " " " 1 0 1 C2 
    762 48 -0.612306 -12.5635 18.689 50 " " " " A 21 0 0 "SER " " HA " " " 1 0 1 C2 
    763 48 1.25486 -10.6039 18.4966 50 " " " " A 21 0 0 "SER " " HB3" " " 1 0 1 C2 
    764 48 0.907309 -10.8405 16.763 50 " " " " A 21 0 0 "SER " " HB2" " " 1 0 1 C2 
    765 48 1.9018 -12.7163 16.8634 50 " " " " A 21 0 0 "SER " " HG " " " 1 0 1 C2 
    766 40 -2.07939 -10.0834 17.1388 51 " " " " A 43 0 0 "VAL " " N  " " " 7 0 1 C2 
    767 14 -3.05009 -8.9691 17.3266 51 " " " " A 2 0 0 "VAL " " CA " " " 6 0 1 C2 
    768 14 -4.47916 -9.51557 17.7194 51 " " " " A 2 0 0 "VAL " " C  " " " 6 0 1 C2 
    769 23 -5.19634 -8.92656 18.5373 51 " " " " A 70 0 0 "VAL " " O  " " " 8 0 1 C2 
    770 14 -3.09397 -8.13589 16.0038 51 " " " " A 2 0 0 "VAL " " CB " " " 6 0 1 C2 
    771 14 -4.03438 -6.80795 16.1654 51 " " " " A 2 0 0 "VAL " " CG1" " " 6 0 1 C2 
    772 14 -1.67414 -7.74862 15.4803 51 " " " " A 2 0 0 "VAL " " CG2" " " 6 0 1 C2 
    773 48 -1.98871 -10.414 16.1887 51 " " " " A 21 0 0 "VAL " " H  " " " 1 0 1 C2 
    774 48 -2.66982 -8.35587 18.1436 51 " " " " A 21 0 0 "VAL " " HA " " " 1 0 1 C2 
    775 48 -3.57638 -8.72683 15.2252 51 " " " " A 21 0 0 "VAL " " HB " " " 1 0 1 C2 
    776 48 -5.06875 -7.05481 16.4047 51 " " " " A 21 0 0 "VAL " HG11 " " 1 0 1 C2 
    777 48 -3.64931 -6.18351 16.9716 51 " " " " A 21 0 0 "VAL " HG12 " " 1 0 1 C2 
    778 48 -4.07288 -6.12198 15.3192 51 " " " " A 21 0 0 "VAL " HG13 " " 1 0 1 C2 
    779 48 -0.978472 -8.57352 15.3263 51 " " " " A 21 0 0 "VAL " HG21 " " 1 0 1 C2 
    780 48 -1.66652 -7.13067 14.5824 51 " " " " A 21 0 0 "VAL " HG22 " " 1 0 1 C2 
    781 48 -1.10593 -7.19371 16.2268 51 " " " " A 21 0 0 "VAL " HG23 " " 1 0 1 C2 
    782 40 -4.82407 -10.7254 17.1828 52 " " " " A 43 0 0 "ALA " " N  " " " 7 0 1 C2 
    783 14 -5.87372 -11.6184 17.5028 52 " " " " A 2 0 0 "ALA " " CA " " " 6 0 1 C2 
    784 14 -5.86182 -11.9656 18.9589 52 " " " " A 2 0 0 "ALA " " C  " " " 6 0 1 C2 
    785 23 -6.72839 -11.5034 19.6742 52 " " " " A 70 0 0 "ALA " " O  " " " 8 0 1 C2 
    786 14 -6.00742 -12.928 16.6386 52 " " " " A 2 0 0 "ALA " " CB " " " 6 0 1 C2 
    787 48 -4.12569 -11.2243 16.6504 52 " " " " A 21 0 0 "ALA " " H  " " " 1 0 1 C2 
    788 48 -6.76174 -11.0481 17.2301 52 " " " " A 21 0 0 "ALA " " HA " " " 1 0 1 C2 
    789 48 -6.2356 -12.8294 15.5773 52 " " " " A 21 0 0 "ALA " " HB1" " " 1 0 1 C2 
    790 48 -5.13335 -13.579 16.6589 52 " " " " A 21 0 0 "ALA " " HB2" " " 1 0 1 C2 
    791 48 -6.79603 -13.5514 17.06 52 " " " " A 21 0 0 "ALA " " HB3" " " 1 0 1 C2 
    792 40 -4.71684 -12.4775 19.4776 53 " " " " A 43 0 0 "ALA " " N  " " " 7 0 1 C2 
    793 14 -4.4676 -12.8889 20.8294 53 " " " " A 2 0 0 "ALA " " CA " " " 6 0 1 C2 
    794 14 -4.40157 -11.7357 21.819 53 " " " " A 2 0 0 "ALA " " C  " " " 6 0 1 C2 
    795 23 -4.44308 -11.9185 22.9929 53 " " " " A 70 0 0 "ALA " " O  " " " 8 0 1 C2 
    796 14 -3.15268 -13.6921 20.8727 53 " " " " A 2 0 0 "ALA " " CB " " " 6 0 1 C2 
    797 48 -3.95598 -12.6055 18.8258 53 " " " " A 21 0 0 "ALA " " H  " " " 1 0 1 C2 
    798 48 -5.33891 -13.4274 21.2021 53 " " " " A 21 0 0 "ALA " " HA " " " 1 0 1 C2 
    799 48 -2.81933 -13.8504 21.8983 53 " " " " A 21 0 0 "ALA " " HB1" " " 1 0 1 C2 
    800 48 -3.3411 -14.6311 20.3524 53 " " " " A 21 0 0 "ALA " " HB2" " " 1 0 1 C2 
    801 48 -2.33119 -13.2232 20.331 53 " " " " A 21 0 0 "ALA " " HB3" " " 1 0 1 C2 
    802 40 -4.42527 -10.4692 21.366 54 " " " " A 43 0 0 "SER " " N  " " " 7 0 1 C2 
    803 14 -4.58359 -9.24579 22.1766 54 " " " " A 2 0 0 "SER " " CA " " " 6 0 1 C2 
    804 14 -6.09954 -8.94651 22.1631 54 " " " " A 2 0 0 "SER " " C  " " " 6 0 1 C2 
    805 23 -6.74204 -9.13519 23.2094 54 " " " " A 70 0 0 "SER " " O  " " " 8 0 1 C2 
    806 14 -3.78802 -8.08268 21.5457 54 " " " " A 2 0 0 "SER " " CB " " " 6 0 1 C2 
    807 23 -3.99534 -6.78913 22.185 54 " " " " A 70 0 0 "SER " " OG " " " 8 0 1 C2 
    808 48 -4.54721 -10.2685 20.3837 54 " " " " A 21 0 0 "SER " " H  " " " 1 0 1 C2 
    809 48 -4.34827 -9.54831 23.197 54 " " " " A 21 0 0 "SER " " HA " " " 1 0 1 C2 
    810 48 -4.03644 -8.01121 20.4868 54 " " " " A 21 0 0 "SER " " HB3" " " 1 0 1 C2 
    811 48 -2.72069 -8.2838 21.6376 54 " " " " A 21 0 0 "SER " " HB2" " " 1 0 1 C2 
    812 48 -3.80555 -6.88542 23.1057 54 " " " " A 21 0 0 "SER " " HG " " " 1 0 1 C2 
    813 40 -6.72099 -8.70667 20.9616 55 " " " " A 43 0 0 "LEU " " N  " " " 7 0 1 C2 
    814 14 -8.11524 -8.23536 20.9256 55 " " " " A 2 0 0 "LEU " " CA " " " 6 0 1 C2 
    815 14 -9.23042 -9.11979 21.5147 55 " " " " A 2 0 0 "LEU " " C  " " " 6 0 1 C2 
    816 23 -10.2054 -8.60226 22.0498 55 " " " " A 70 0 0 "LEU " " O  " " " 8 0 1 C2 
    817 14 -8.4498 -7.74272 19.5131 55 " " " " A 2 0 0 "LEU " " CB " " " 6 0 1 C2 
    818 14 -7.5852 -6.5399 18.9676 55 " " " " A 2 0 0 "LEU " " CG " " " 6 0 1 C2 
    819 14 -7.73924 -6.43392 17.4233 55 " " " " A 2 0 0 "LEU " " CD1" " " 6 0 1 C2 
    820 14 -7.77753 -5.16928 19.7002 55 " " " " A 2 0 0 "LEU " " CD2" " " 6 0 1 C2 
    821 48 -6.13272 -8.60784 20.1465 55 " " " " A 21 0 0 "LEU " " H  " " " 1 0 1 C2 
    822 48 -8.18572 -7.34254 21.5469 55 " " " " A 21 0 0 "LEU " " HA " " " 1 0 1 C2 
    823 48 -9.52629 -7.61825 19.3957 55 " " " " A 21 0 0 "LEU " " HB3" " " 1 0 1 C2 
    824 48 -8.28592 -8.61874 18.8855 55 " " " " A 21 0 0 "LEU " " HB2" " " 1 0 1 C2 
    825 48 -6.54121 -6.76184 19.1889 55 " " " " A 21 0 0 "LEU " " HG " " " 1 0 1 C2 
    826 48 -7.21549 -7.28934 16.9967 55 " " " " A 21 0 0 "LEU " HD11 " " 1 0 1 C2 
    827 48 -8.74601 -6.25586 17.0454 55 " " " " A 21 0 0 "LEU " HD12 " " 1 0 1 C2 
    828 48 -7.15698 -5.57796 17.0821 55 " " " " A 21 0 0 "LEU " HD13 " " 1 0 1 C2 
    829 48 -7.22681 -4.51631 19.0231 55 " " " " A 21 0 0 "LEU " HD21 " " 1 0 1 C2 
    830 48 -8.83268 -4.89686 19.677 55 " " " " A 21 0 0 "LEU " HD22 " " 1 0 1 C2 
    831 48 -7.42947 -5.22853 20.7314 55 " " " " A 21 0 0 "LEU " HD23 " " 1 0 1 C2 
    832 40 -9.13241 -10.433 21.3871 56 " " " " A 43 0 0 "ILE " " N  " " " 7 0 1 C2 
    833 14 -10.0189 -11.4465 21.8145 56 " " " " A 2 0 0 "ILE " " CA " " " 6 0 1 C2 
    834 14 -9.52728 -11.8657 23.2354 56 " " " " A 2 0 0 "ILE " " C  " " " 6 0 1 C2 
    835 23 -10.2175 -12.5097 24.0156 56 " " " " A 70 0 0 "ILE " " O  " " " 8 0 1 C2 
    836 14 -9.88865 -12.5934 20.7183 56 " " " " A 2 0 0 "ILE " " CB " " " 6 0 1 C2 
    837 14 -10.3385 -12.1145 19.2255 56 " " " " A 2 0 0 "ILE " " CG1" " " 6 0 1 C2 
    838 14 -10.6941 -13.869 21.0313 56 " " " " A 2 0 0 "ILE " " CG2" " " 6 0 1 C2 
    839 14 -9.73897 -13.0413 18.1159 56 " " " " A 2 0 0 "ILE " " CD1" " " 6 0 1 C2 
    840 48 -8.24889 -10.7666 21.029 56 " " " " A 21 0 0 "ILE " " H  " " " 1 0 1 C2 
    841 48 -11.0428 -11.1067 21.9699 56 " " " " A 21 0 0 "ILE " " HA " " " 1 0 1 C2 
    842 48 -8.84409 -12.8994 20.6604 56 " " " " A 21 0 0 "ILE " " HB " " " 1 0 1 C2 
    843 48 -9.86458 -11.1525 19.0303 56 " " " " A 21 0 0 "ILE " HG13 " " 1 0 1 C2 
    844 48 -11.4039 -11.8935 19.1614 56 " " " " A 21 0 0 "ILE " HG12 " " 1 0 1 C2 
    845 48 -11.776 -13.7598 20.9566 56 " " " " A 21 0 0 "ILE " HG21 " " 1 0 1 C2 
    846 48 -10.3874 -14.5873 20.2709 56 " " " " A 21 0 0 "ILE " HG22 " " 1 0 1 C2 
    847 48 -10.4456 -14.2825 22.0087 56 " " " " A 21 0 0 "ILE " HG23 " " 1 0 1 C2 
    848 48 -9.81696 -12.7314 17.0738 56 " " " " A 21 0 0 "ILE " HD11 " " 1 0 1 C2 
    849 48 -8.76298 -13.4673 18.3483 56 " " " " A 21 0 0 "ILE " HD12 " " 1 0 1 C2 
    850 48 -10.44 -13.8702 18.0186 56 " " " " A 21 0 0 "ILE " HD13 " " 1 0 1 C2 
    851 40 -8.30627 -11.4638 23.609 57 " " " " A 43 0 0 "GLY " " N  " " " 7 0 1 C2 
    852 14 -7.48492 -12.01 24.6131 57 " " " " A 2 0 0 "GLY " " CA " " " 6 0 1 C2 
    853 14 -7.13535 -10.9143 25.6175 57 " " " " A 2 0 0 "GLY " " C  " " " 6 0 1 C2 
    854 23 -7.97138 -10.445 26.3778 57 " " " " A 70 0 0 "GLY " " O  " " " 8 0 1 C2 
    855 48 -7.79029 -10.8217 23.0246 57 " " " " A 21 0 0 "GLY " " H  " " " 1 0 1 C2 
    856 48 -6.66843 -12.3571 23.9799 57 " " " " A 21 0 0 "GLY " " HA3" " " 1 0 1 C2 
    857 48 -7.93844 -12.844 25.1487 57 " " " " A 21 0 0 "GLY " " HA2" " " 1 0 1 C2 
    858 40 -5.90299 -10.4429 25.5674 58 " " " " A 43 0 0 "ASP " " N  " " " 7 0 1 C2 
    859 14 -5.30816 -9.36077 26.3981 58 " " " " A 2 0 0 "ASP " " CA " " " 6 0 1 C2 
    860 14 -6.15157 -8.0096 26.5565 58 " " " " A 2 0 0 "ASP " " C  " " " 6 0 1 C2 
    861 23 -6.15742 -7.35433 27.6278 58 " " " " A 70 0 0 "ASP " " O  " " " 8 0 1 C2 
    862 14 -3.78355 -9.19633 26.0477 58 " " " " A 2 0 0 "ASP " " CB " " " 6 0 1 C2 
    863 14 -3.41047 -7.72785 25.8721 58 " " " " A 2 0 0 "ASP " " CG " " " 6 0 1 C2 
    864 23 -3.60009 -7.13613 24.768 58 " " " " A 70 0 0 "ASP " " OD1" " " 8 0 1 C2 
    865 23 -2.80404 -7.1981 26.8069 58 " " " " A 70 0 0 "ASP " " OD2" " " 8 0 1 C2 
    866 48 -5.40207 -10.8053 24.7687 58 " " " " A 21 0 0 "ASP " " H  " " " 1 0 1 C2 
    867 48 -5.39015 -9.71817 27.4246 58 " " " " A 21 0 0 "ASP " " HA " " " 1 0 1 C2 
    868 48 -3.62366 -9.71935 25.1049 58 " " " " A 21 0 0 "ASP " " HB3" " " 1 0 1 C2 
    869 48 -3.17266 -9.7731 26.7422 58 " " " " A 21 0 0 "ASP " " HB2" " " 1 0 1 C2 
    870 40 -6.77493 -7.50193 25.5 59 " " " " A 43 0 0 "GLU " " N  " " " 7 0 1 C2 
    871 14 -7.49402 -6.21992 25.5465 59 " " " " A 2 0 0 "GLU " " CA " " " 6 0 1 C2 
    872 14 -8.85741 -6.44857 26.3458 59 " " " " A 2 0 0 "GLU " " C  " " " 6 0 1 C2 
    873 23 -9.34236 -5.47635 27.0102 59 " " " " A 70 0 0 "GLU " " O  " " " 8 0 1 C2 
    874 14 -7.78656 -5.84138 24.0199 59 " " " " A 2 0 0 "GLU " " CB " " " 6 0 1 C2 
    875 14 -8.3868 -4.47581 23.7272 59 " " " " A 2 0 0 "GLU " " CG " " " 6 0 1 C2 
    876 14 -7.49289 -3.25873 23.95 59 " " " " A 2 0 0 "GLU " " CD " " " 6 0 1 C2 
    877 23 -6.19748 -3.2929 23.7929 59 " " " " A 70 0 0 "GLU " " OE1" " " 8 0 1 C2 
    878 23 -8.10896 -2.29234 24.4349 59 " " " " A 70 0 0 "GLU " " OE2" " " 8 0 1 C2 
    879 48 -6.7036 -7.92881 24.5875 59 " " " " A 21 0 0 "GLU " " H  " " " 1 0 1 C2 
    880 48 -6.94802 -5.43684 26.0726 59 " " " " A 21 0 0 "GLU " " HA " " " 1 0 1 C2 
    881 48 -8.3982 -6.63893 23.5981 59 " " " " A 21 0 0 "GLU " " HB3" " " 1 0 1 C2 
    882 48 -6.89893 -5.99859 23.4071 59 " " " " A 21 0 0 "GLU " " HB2" " " 1 0 1 C2 
    883 48 -9.4133 -4.40211 24.0863 59 " " " " A 21 0 0 "GLU " " HG3" " " 1 0 1 C2 
    884 48 -8.4817 -4.48062 22.6413 59 " " " " A 21 0 0 "GLU " " HG2" " " 1 0 1 C2 
    885 40 -9.52839 -7.64828 26.3342 60 " " " " A 43 0 0 "VAL " " N  " " " 7 0 1 C2 
    886 14 -10.7479 -7.9298 27.2008 60 " " " " A 2 0 0 "VAL " " CA " " " 6 0 1 C2 
    887 14 -10.3398 -8.01626 28.7077 60 " " " " A 2 0 0 "VAL " " C  " " " 6 0 1 C2 
    888 23 -11.1081 -7.66855 29.609 60 " " " " A 70 0 0 "VAL " " O  " " " 8 0 1 C2 
    889 14 -11.2105 -9.32656 26.7981 60 " " " " A 2 0 0 "VAL " " CB " " " 6 0 1 C2 
    890 14 -12.5492 -9.68656 27.3458 60 " " " " A 2 0 0 "VAL " " CG1" " " 6 0 1 C2 
    891 14 -11.3251 -9.49835 25.2491 60 " " " " A 2 0 0 "VAL " " CG2" " " 6 0 1 C2 
    892 48 -9.08331 -8.47825 25.9692 60 " " " " A 21 0 0 "VAL " " H  " " " 1 0 1 C2 
    893 48 -11.5265 -7.17515 27.0893 60 " " " " A 21 0 0 "VAL " " HA " " " 1 0 1 C2 
    894 48 -10.4622 -10.0404 27.1424 60 " " " " A 21 0 0 "VAL " " HB " " " 1 0 1 C2 
    895 48 -12.8674 -10.6655 26.9872 60 " " " " A 21 0 0 "VAL " HG11 " " 1 0 1 C2 
    896 48 -12.4756 -9.78176 28.4292 60 " " " " A 21 0 0 "VAL " HG12 " " 1 0 1 C2 
    897 48 -13.2874 -8.93808 27.0578 60 " " " " A 21 0 0 "VAL " HG13 " " 1 0 1 C2 
    898 48 -10.3673 -9.69665 24.7683 60 " " " " A 21 0 0 "VAL " HG21 " " 1 0 1 C2 
    899 48 -11.9347 -10.3415 24.924 60 " " " " A 21 0 0 "VAL " HG22 " " 1 0 1 C2 
    900 48 -11.681 -8.60674 24.7329 60 " " " " A 21 0 0 "VAL " HG23 " " 1 0 1 C2 
    901 40 -9.03599 -8.33432 29.0014 61 " " " " A 43 0 0 "TYR " " N  " " " 7 0 1 C2 
    902 14 -8.43009 -8.47292 30.3196 61 " " " " A 2 0 0 "TYR " " CA " " " 6 0 1 C2 
    903 14 -8.03496 -7.09244 30.8803 61 " " " " A 2 0 0 "TYR " " C  " " " 6 0 1 C2 
    904 23 -7.57955 -7.0224 32.0429 61 " " " " A 70 0 0 "TYR " " O  " " " 8 0 1 C2 
    905 14 -7.10798 -9.28539 30.2674 61 " " " " A 2 0 0 "TYR " " CB " " " 6 0 1 C2 
    906 14 -7.29862 -10.777 30.3972 61 " " " " A 2 0 0 "TYR " " CG " " " 6 0 1 C2 
    907 14 -6.62163 -11.4551 31.4222 61 " " " " A 2 0 0 "TYR " " CD1" " " 6 0 1 C2 
    908 14 -8.10265 -11.5241 29.4961 61 " " " " A 2 0 0 "TYR " " CD2" " " 6 0 1 C2 
    909 14 -6.82795 -12.8202 31.6388 61 " " " " A 2 0 0 "TYR " " CE1" " " 6 0 1 C2 
    910 14 -8.31184 -12.8888 29.778 61 " " " " A 2 0 0 "TYR " " CE2" " " 6 0 1 C2 
    911 14 -7.62376 -13.5788 30.7672 61 " " " " A 2 0 0 "TYR " " CZ " " " 6 0 1 C2 
    912 23 -7.97377 -14.8642 30.9606 61 " " " " A 70 0 0 "TYR " " OH " " " 8 0 1 C2 
    913 48 -8.47159 -8.72131 28.2586 61 " " " " A 21 0 0 "TYR " " H  " " " 1 0 1 C2 
    914 48 -9.2413 -8.83318 30.9522 61 " " " " A 21 0 0 "TYR " " HA " " " 1 0 1 C2 
    915 48 -6.38055 -9.07503 31.0514 61 " " " " A 21 0 0 "TYR " " HB3" " " 1 0 1 C2 
    916 48 -6.63766 -9.10379 29.301 61 " " " " A 21 0 0 "TYR " " HB2" " " 1 0 1 C2 
    917 48 -5.9166 -11.0267 32.1192 61 " " " " A 21 0 0 "TYR " " HD1" " " 1 0 1 C2 
    918 48 -8.54264 -11.1205 28.5962 61 " " " " A 21 0 0 "TYR " " HD2" " " 1 0 1 C2 
    919 48 -6.41306 -13.3802 32.4639 61 " " " " A 21 0 0 "TYR " " HE1" " " 1 0 1 C2 
    920 48 -9.03398 -13.4401 29.194 61 " " " " A 21 0 0 "TYR " " HE2" " " 1 0 1 C2 
    921 48 -7.49913 -15.4766 31.5016 61 " " " " A 21 0 0 "TYR " " HH " " " 1 0 1 C2 
    922 40 -8.33107 -6.02316 30.15 62 " " " " A 43 0 0 "GLY " " N  " " " 7 0 1 C2 
    923 14 -8.08109 -4.6685 30.586 62 " " " " A 2 0 0 "GLY " " CA " " " 6 0 1 C2 
    924 14 -6.64131 -4.26471 30.1558 62 " " " " A 2 0 0 "GLY " " C  " " " 6 0 1 C2 
    925 23 -5.69365 -4.99029 30.4123 62 " " " " A 70 0 0 "GLY " " O  " " " 8 0 1 C2 
    926 48 -8.68997 -6.25421 29.2346 62 " " " " A 21 0 0 "GLY " " H  " " " 1 0 1 C2 
    927 48 -8.31401 -4.55004 31.6442 62 " " " " A 21 0 0 "GLY " " HA3" " " 1 0 1 C2 
    928 48 -8.70749 -4.01544 29.9783 62 " " " " A 21 0 0 "GLY " " HA2" " " 1 0 1 C2 
    929 40 -6.466 -3.06318 29.6174 63 " " " " A 43 0 0 "ARG " " N  " " " 7 0 1 C2 
    930 14 -5.19234 -2.35277 29.3967 63 " " " " A 2 0 0 "ARG " " CA " " " 6 0 1 C2 
    931 14 -4.79229 -1.71268 30.7535 63 " " " " A 2 0 0 "ARG " " C  " " " 6 0 1 C2 
    932 23 -5.54987 -0.932875 31.3324 63 " " " " A 70 0 0 "ARG " " O  " " " 8 0 1 C2 
    933 14 -5.56498 -1.32833 28.19 63 " " " " A 2 0 0 "ARG " " CB " " " 6 0 1 C2 
    934 14 -4.48126 -0.633177 27.4131 63 " " " " A 2 0 0 "ARG " " CG " " " 6 0 1 C2 
    935 14 -3.36947 -1.62947 26.9353 63 " " " " A 2 0 0 "ARG " " CD " " " 6 0 1 C2 
    936 40 -3.87916 -2.63664 25.9977 63 " " " " A 43 0 0 "ARG " " NE " " " 7 0 1 C2 
    937 14 -3.78425 -3.99554 26.0367 63 " " " " A 2 0 0 "ARG " " CZ " " " 6 0 1 C2 
    938 40 -4.44894 -4.59369 25.0067 63 " " " " A 43 0 0 "ARG " " NH1" " " 7 0 1 C2 
    939 40 -3.16243 -4.74335 26.875 63 " " " " A 43 0 0 "ARG " " NH2" " " 7 0 1 C2 
    940 48 -7.28676 -2.48501 29.5071 63 " " " " A 21 0 0 "ARG " " H  " " " 1 0 1 C2 
    941 48 -4.43086 -3.09166 29.1472 63 " " " " A 21 0 0 "ARG " " HA " " " 1 0 1 C2 
    942 48 -6.27785 -0.566515 28.5055 63 " " " " A 21 0 0 "ARG " " HB3" " " 1 0 1 C2 
    943 48 -6.02534 -1.94451 27.4177 63 " " " " A 21 0 0 "ARG " " HB2" " " 1 0 1 C2 
    944 48 -3.94772 0.199903 27.8707 63 " " " " A 21 0 0 "ARG " " HG3" " " 1 0 1 C2 
    945 48 -4.92209 -0.120051 26.5585 63 " " " " A 21 0 0 "ARG " " HG2" " " 1 0 1 C2 
    946 48 -2.88698 -2.14688 27.7645 63 " " " " A 21 0 0 "ARG " " HD3" " " 1 0 1 C2 
    947 48 -2.60246 -1.0265 26.4492 63 " " " " A 21 0 0 "ARG " " HD2" " " 1 0 1 C2 
    948 48 -4.43645 -2.25733 25.2456 63 " " " " A 21 0 0 "ARG " " HE " " " 1 0 1 C2 
    949 48 -4.30439 -5.5846 24.8753 63 " " " " A 21 0 0 "ARG " HH12 " " 1 0 1 C2 
    950 48 -5.15027 -4.12657 24.4499 63 " " " " A 21 0 0 "ARG " HH11 " " 1 0 1 C2 
    951 48 -3.00053 -5.7354 26.7764 63 " " " " A 21 0 0 "ARG " HH22 " " 1 0 1 C2 
    952 48 -2.87812 -4.44789 27.798 63 " " " " A 21 0 0 "ARG " HH21 " " 1 0 1 C2 
    953 40 -3.48249 -1.78362 31.1157 64 " " " " A 43 0 0 "ASP " " N  " " " 7 0 1 C2 
    954 14 -2.99094 -1.4155 32.4683 64 " " " " A 2 0 0 "ASP " " CA " " " 6 0 1 C2 
    955 14 -2.88247 0.147272 32.4636 64 " " " " A 2 0 0 "ASP " " C  " " " 6 0 1 C2 
    956 23 -2.44169 0.731767 31.464 64 " " " " A 70 0 0 "ASP " " O  " " " 8 0 1 C2 
    957 14 -1.53601 -1.98418 32.6392 64 " " " " A 2 0 0 "ASP " " CB " " " 6 0 1 C2 
    958 14 -0.436403 -1.62765 31.6921 64 " " " " A 2 0 0 "ASP " " CG " " " 6 0 1 C2 
    959 23 -0.421438 -2.25122 30.6193 64 " " " " A 70 0 0 "ASP " " OD1" " " 8 0 1 C2 
    960 23 0.379675 -0.763758 32.0227 64 " " " " A 70 0 0 "ASP " " OD2" " " 8 0 1 C2 
    961 48 -2.80657 -2.35111 30.6246 64 " " " " A 21 0 0 "ASP " " H  " " " 1 0 1 C2 
    962 48 -3.66003 -1.90486 33.1761 64 " " " " A 21 0 0 "ASP " " HA " " " 1 0 1 C2 
    963 48 -1.60814 -3.06935 32.712 64 " " " " A 21 0 0 "ASP " " HB3" " " 1 0 1 C2 
    964 48 -1.16196 -1.69542 33.6214 64 " " " " A 21 0 0 "ASP " " HB2" " " 1 0 1 C2 
    965 40 -3.19048 0.67106 33.7156 65 " " " " A 43 0 0 "ARG " " N  " " " 7 0 1 C2 
    966 14 -3.31853 2.07249 34.0305 65 " " " " A 2 0 0 "ARG " " CA " " " 6 0 1 C2 
    967 14 -1.97566 2.79714 34.0941 65 " " " " A 2 0 0 "ARG " " C  " " " 6 0 1 C2 
    968 23 -1.89349 3.99195 34.0479 65 " " " " A 70 0 0 "ARG " " O  " " " 8 0 1 C2 
    969 14 -4.06753 2.36496 35.3592 65 " " " " A 2 0 0 "ARG " " CB " " " 6 0 1 C2 
    970 14 -5.40141 1.66346 35.707 65 " " " " A 2 0 0 "ARG " " CG " " " 6 0 1 C2 
    971 14 -6.28918 1.67134 34.4328 65 " " " " A 2 0 0 "ARG " " CD " " " 6 0 1 C2 
    972 40 -7.64689 1.18993 34.7576 65 " " " " A 43 0 0 "ARG " " NE " " " 7 0 1 C2 
    973 14 -8.66572 1.58829 34.0446 65 " " " " A 2 0 0 "ARG " " CZ " " " 6 0 1 C2 
    974 40 -9.94462 1.44295 34.4895 65 " " " " A 43 0 0 "ARG " " NH1" " " 7 0 1 C2 
    975 40 -8.46809 2.17658 32.8117 65 " " " " A 43 0 0 "ARG " " NH2" " " 7 0 1 C2 
    976 48 -3.71006 0.0905397 34.3584 65 " " " " A 21 0 0 "ARG " " H  " " " 1 0 1 C2 
    977 48 -3.87311 2.53596 33.2146 65 " " " " A 21 0 0 "ARG " " HA " " " 1 0 1 C2 
    978 48 -4.31474 3.42585 35.3205 65 " " " " A 21 0 0 "ARG " " HB3" " " 1 0 1 C2 
    979 48 -3.32697 2.36131 36.159 65 " " " " A 21 0 0 "ARG " " HB2" " " 1 0 1 C2 
    980 48 -5.89191 2.14083 36.5553 65 " " " " A 21 0 0 "ARG " " HG3" " " 1 0 1 C2 
    981 48 -5.19228 0.638727 36.014 65 " " " " A 21 0 0 "ARG " " HG2" " " 1 0 1 C2 
    982 48 -5.87239 0.894212 33.7921 65 " " " " A 21 0 0 "ARG " " HD3" " " 1 0 1 C2 
    983 48 -6.32819 2.60949 33.8792 65 " " " " A 21 0 0 "ARG " " HD2" " " 1 0 1 C2 
    984 48 -7.77563 0.681715 35.6209 65 " " " " A 21 0 0 "ARG " " HE " " " 1 0 1 C2 
    985 48 -10.7163 1.93466 34.062 65 " " " " A 21 0 0 "ARG " HH12 " " 1 0 1 C2 
    986 48 -10.0235 1.05593 35.4191 65 " " " " A 21 0 0 "ARG " HH11 " " 1 0 1 C2 
    987 48 -9.16619 2.46759 32.1423 65 " " " " A 21 0 0 "ARG " HH22 " " 1 0 1 C2 
    988 48 -7.55146 2.22431 32.3903 65 " " " " A 21 0 0 "ARG " HH21 " " 1 0 1 C2 
    989 40 -0.896013 1.99856 34.167 66 " " " " A 43 0 0 "THR " " N  " " " 7 0 1 C2 
    990 14 0.504038 2.30496 34.4637 66 " " " " A 2 0 0 "THR " " CA " " " 6 0 1 C2 
    991 14 1.27978 2.65194 33.0943 66 " " " " A 2 0 0 "THR " " C  " " " 6 0 1 C2 
    992 23 2.33269 3.33078 33.1858 66 " " " " A 70 0 0 "THR " " O  " " " 8 0 1 C2 
    993 14 1.14151 1.22195 35.3413 66 " " " " A 2 0 0 "THR " " CB " " " 6 0 1 C2 
    994 23 0.754858 -0.0418723 34.7571 66 " " " " A 70 0 0 "THR " " OG1" " " 8 0 1 C2 
    995 14 0.428099 1.40845 36.6599 66 " " " " A 2 0 0 "THR " " CG2" " " 6 0 1 C2 
    996 48 -1.09869 1.01325 34.0765 66 " " " " A 21 0 0 "THR " " H  " " " 1 0 1 C2 
    997 48 0.629954 3.25549 34.9821 66 " " " " A 21 0 0 "THR " " HA " " " 1 0 1 C2 
    998 48 2.22494 1.1532 35.439 66 " " " " A 21 0 0 "THR " " HB " " " 1 0 1 C2 
    999 48 0.994223 -0.197123 33.8562 66 " " " " A 21 0 0 "THR " " HG1" " " 1 0 1 C2 
    1000 48 0.557409 2.40934 37.0717 66 " " " " A 21 0 0 "THR " HG21 " " 1 0 1 C2 
    1001 48 -0.661249 1.37079 36.6595 66 " " " " A 21 0 0 "THR " HG22 " " 1 0 1 C2 
    1002 48 0.83148 0.621099 37.2967 66 " " " " A 21 0 0 "THR " HG23 " " 1 0 1 C2 
    1003 40 0.801977 2.28182 31.9028 67 " " " " A 43 0 0 "SER " " N  " " " 7 0 1 C2 
    1004 14 1.47573 2.54432 30.6395 67 " " " " A 2 0 0 "SER " " CA " " " 6 0 1 C2 
    1005 14 0.507742 2.68157 29.4829 67 " " " " A 2 0 0 "SER " " C  " " " 6 0 1 C2 
    1006 23 0.848757 2.49424 28.3212 67 " " " " A 70 0 0 "SER " " O  " " " 8 0 1 C2 
    1007 14 2.65989 1.56961 30.3537 67 " " " " A 2 0 0 "SER " " CB " " " 6 0 1 C2 
    1008 23 2.3109 0.19679 30.4289 67 " " " " A 70 0 0 "SER " " OG " " " 8 0 1 C2 
    1009 48 0.0434934 1.62184 31.9989 67 " " " " A 21 0 0 "SER " " H  " " " 1 0 1 C2 
    1010 48 1.97698 3.51083 30.6916 67 " " " " A 21 0 0 "SER " " HA " " " 1 0 1 C2 
    1011 48 3.41554 1.77225 31.1127 67 " " " " A 21 0 0 "SER " " HB3" " " 1 0 1 C2 
    1012 48 3.08996 1.77169 29.3727 67 " " " " A 21 0 0 "SER " " HB2" " " 1 0 1 C2 
    1013 48 1.60382 0.00840546 31.0269 67 " " " " A 21 0 0 "SER " " HG " " " 1 0 1 C2 
    1014 40 -0.765226 3.02539 29.7126 68 " " " " A 43 0 0 "HIE " " N  " " " 7 0 1 C2 
    1015 14 -1.82645 3.0692 28.6445 68 " " " " A 2 0 0 "HIE " " CA " " " 6 0 1 C2 
    1016 14 -1.47511 4.00114 27.4364 68 " " " " A 2 0 0 "HIE " " C  " " " 6 0 1 C2 
    1017 23 -1.20373 3.6028 26.3088 68 " " " " A 70 0 0 "HIE " " O  " " " 8 0 1 C2 
    1018 14 -3.16551 3.47577 29.207 68 " " " " A 2 0 0 "HIE " " CB " " " 6 0 1 C2 
    1019 14 -4.34023 3.31048 28.3138 68 " " " " A 2 0 0 "HIE " " CG " " " 6 0 1 C2 
    1020 40 -5.59909 3.66866 28.735 68 " " " " A 43 0 0 "HIE " " ND1" " " 7 0 1 C2 
    1021 14 -4.42826 2.69193 27.0838 68 " " " " A 2 0 0 "HIE " " CD2" " " 6 0 1 C2 
    1022 14 -6.46213 3.3339 27.7859 68 " " " " A 2 0 0 "HIE " " CE1" " " 6 0 1 C2 
    1023 40 -5.77292 2.75086 26.7831 68 " " " " A 43 0 0 "HIE " " NE2" " " 7 0 1 C2 
    1024 48 -0.964693 3.38239 30.6361 68 " " " " A 21 0 0 "HIE " " H  " " " 1 0 1 C2 
    1025 48 -1.87282 2.05378 28.251 68 " " " " A 21 0 0 "HIE " " HA " " " 1 0 1 C2 
    1026 48 -3.11913 4.54552 29.411 68 " " " " A 21 0 0 "HIE " " HB3" " " 1 0 1 C2 
    1027 48 -3.28947 3.10014 30.2227 68 " " " " A 21 0 0 "HIE " " HB2" " " 1 0 1 C2 
    1028 48 -3.69944 2.16353 26.4871 68 " " " " A 21 0 0 "HIE " " HD2" " " 1 0 1 C2 
    1029 48 -7.48462 3.6558 27.6544 68 " " " " A 21 0 0 "HIE " " HE1" " " 1 0 1 C2 
    1030 40 -1.30635 5.29622 27.7234 69 " " " " A 43 0 0 "VAL " " N  " " " 7 0 1 C2 
    1031 14 -0.766619 6.34387 26.8904 69 " " " " A 2 0 0 "VAL " " CA " " " 6 0 1 C2 
    1032 14 0.155665 6.99094 27.9344 69 " " " " A 2 0 0 "VAL " " C  " " " 6 0 1 C2 
    1033 23 -0.273001 7.07924 29.1338 69 " " " " A 70 0 0 "VAL " " O  " " " 8 0 1 C2 
    1034 14 -1.84199 7.27987 26.3122 69 " " " " A 2 0 0 "VAL " " CB " " " 6 0 1 C2 
    1035 14 -1.31608 8.66763 25.7571 69 " " " " A 2 0 0 "VAL " " CG1" " " 6 0 1 C2 
    1036 14 -2.61824 6.46298 25.2608 69 " " " " A 2 0 0 "VAL " " CG2" " " 6 0 1 C2 
    1037 48 -1.51426 5.67296 28.6372 69 " " " " A 21 0 0 "VAL " " H  " " " 1 0 1 C2 
    1038 48 -0.0464609 5.8755 26.2195 69 " " " " A 21 0 0 "VAL " " HA " " " 1 0 1 C2 
    1039 48 -2.5607 7.49927 27.1017 69 " " " " A 21 0 0 "VAL " " HB " " " 1 0 1 C2 
    1040 48 -2.09013 9.39622 25.516 69 " " " " A 21 0 0 "VAL " HG11 " " 1 0 1 C2 
    1041 48 -0.577181 9.2078 26.349 69 " " " " A 21 0 0 "VAL " HG12 " " 1 0 1 C2 
    1042 48 -0.665106 8.66448 24.8828 69 " " " " A 21 0 0 "VAL " HG13 " " 1 0 1 C2 
    1043 48 -3.27114 7.06909 24.6327 69 " " " " A 21 0 0 "VAL " HG21 " " 1 0 1 C2 
    1044 48 -1.93048 6.25184 24.4419 69 " " " " A 21 0 0 "VAL " HG22 " " 1 0 1 C2 
    1045 48 -3.14741 5.57967 25.6184 69 " " " " A 21 0 0 "VAL " HG23 " " 1 0 1 C2 
    1046 40 1.27312 7.48793 27.4286 70 " " " " A 43 0 0 "VAL " " N  " " " 7 0 1 C2 
    1047 14 2.33556 7.91343 28.3393 70 " " " " A 2 0 0 "VAL " " CA " " " 6 0 1 C2 
    1048 14 2.86884 9.31967 27.939 70 " " " " A 2 0 0 "VAL " " C  " " " 6 0 1 C2 
    1049 23 3.44301 9.5871 26.8661 70 " " " " A 70 0 0 "VAL " " O  " " " 8 0 1 C2 
    1050 14 3.36909 6.82356 28.5648 70 " " " " A 2 0 0 "VAL " " CB " " " 6 0 1 C2 
    1051 14 2.8636 5.67932 29.411 70 " " " " A 2 0 0 "VAL " " CG1" " " 6 0 1 C2 
    1052 14 4.00276 6.30426 27.2684 70 " " " " A 2 0 0 "VAL " " CG2" " " 6 0 1 C2 
    1053 48 1.42786 7.29116 26.4501 70 " " " " A 21 0 0 "VAL " " H  " " " 1 0 1 C2 
    1054 48 1.93416 8.00834 29.3482 70 " " " " A 21 0 0 "VAL " " HA " " " 1 0 1 C2 
    1055 48 4.19027 7.16629 29.1943 70 " " " " A 21 0 0 "VAL " " HB " " " 1 0 1 C2 
    1056 48 2.04978 5.17273 28.8922 70 " " " " A 21 0 0 "VAL " HG11 " " 1 0 1 C2 
    1057 48 3.73142 5.03011 29.5272 70 " " " " A 21 0 0 "VAL " HG12 " " 1 0 1 C2 
    1058 48 2.42517 6.03517 30.3433 70 " " " " A 21 0 0 "VAL " HG13 " " 1 0 1 C2 
    1059 48 4.91184 5.75404 27.5111 70 " " " " A 21 0 0 "VAL " HG21 " " 1 0 1 C2 
    1060 48 3.38385 5.60883 26.7014 70 " " " " A 21 0 0 "VAL " HG22 " " 1 0 1 C2 
    1061 48 4.30805 7.10396 26.5936 70 " " " " A 21 0 0 "VAL " HG23 " " 1 0 1 C2 
    1062 40 2.75387 10.1863 28.9559 71 " " " " A 43 0 0 "ALA " " N  " " " 7 0 1 C2 
    1063 14 3.29065 11.4892 28.9315 71 " " " " A 2 0 0 "ALA " " CA " " " 6 0 1 C2 
    1064 14 4.71927 11.4694 29.5725 71 " " " " A 2 0 0 "ALA " " C  " " " 6 0 1 C2 
    1065 23 4.85365 11.4654 30.8113 71 " " " " A 70 0 0 "ALA " " O  " " " 8 0 1 C2 
    1066 14 2.25218 12.3041 29.7466 71 " " " " A 2 0 0 "ALA " " CB " " " 6 0 1 C2 
    1067 48 2.40735 9.8823 29.8545 71 " " " " A 21 0 0 "ALA " " H  " " " 1 0 1 C2 
    1068 48 3.32775 11.8981 27.9217 71 " " " " A 21 0 0 "ALA " " HA " " " 1 0 1 C2 
    1069 48 1.20424 12.2709 29.4485 71 " " " " A 21 0 0 "ALA " " HB1" " " 1 0 1 C2 
    1070 48 2.44074 12.0526 30.7902 71 " " " " A 21 0 0 "ALA " " HB2" " " 1 0 1 C2 
    1071 48 2.43093 13.3782 29.6972 71 " " " " A 21 0 0 "ALA " " HB3" " " 1 0 1 C2 
    1072 40 5.73364 11.4665 28.7017 72 " " " " A 43 0 0 "ILE " " N  " " " 7 0 1 C2 
    1073 14 7.13602 11.431 29.0793 72 " " " " A 2 0 0 "ILE " " CA " " " 6 0 1 C2 
    1074 14 7.5967 12.8989 29.3042 72 " " " " A 2 0 0 "ILE " " C  " " " 6 0 1 C2 
    1075 23 7.25297 13.7146 28.487 72 " " " " A 70 0 0 "ILE " " O  " " " 8 0 1 C2 
    1076 14 7.9745 10.7687 27.8945 72 " " " " A 2 0 0 "ILE " " CB " " " 6 0 1 C2 
    1077 14 7.38722 9.40056 27.4437 72 " " " " A 2 0 0 "ILE " " CG1" " " 6 0 1 C2 
    1078 14 9.46646 10.568 28.2875 72 " " " " A 2 0 0 "ILE " " CG2" " " 6 0 1 C2 
    1079 14 7.94917 8.66657 26.1747 72 " " " " A 2 0 0 "ILE " " CD1" " " 6 0 1 C2 
    1080 48 5.68561 11.6102 27.7031 72 " " " " A 21 0 0 "ILE " " H  " " " 1 0 1 C2 
    1081 48 7.23457 10.7943 29.9586 72 " " " " A 21 0 0 "ILE " " HA " " " 1 0 1 C2 
    1082 48 8.02036 11.3842 26.9961 72 " " " " A 21 0 0 "ILE " " HB " " " 1 0 1 C2 
    1083 48 6.40132 9.72877 27.1145 72 " " " " A 21 0 0 "ILE " HG13 " " 1 0 1 C2 
    1084 48 7.23506 8.77527 28.3235 72 " " " " A 21 0 0 "ILE " HG12 " " 1 0 1 C2 
    1085 48 9.97757 9.93358 27.5633 72 " " " " A 21 0 0 "ILE " HG21 " " 1 0 1 C2 
    1086 48 9.9763 11.4875 28.5751 72 " " " " A 21 0 0 "ILE " HG22 " " 1 0 1 C2 
    1087 48 9.60945 9.96942 29.1871 72 " " " " A 21 0 0 "ILE " HG23 " " 1 0 1 C2 
    1088 48 8.98447 8.35786 26.3195 72 " " " " A 21 0 0 "ILE " HD11 " " 1 0 1 C2 
    1089 48 7.38144 7.77081 25.9229 72 " " " " A 21 0 0 "ILE " HD12 " " 1 0 1 C2 
    1090 48 7.96107 9.30134 25.2887 72 " " " " A 21 0 0 "ILE " HD13 " " 1 0 1 C2 
    1091 40 8.34661 13.1628 30.4208 73 " " " " A 43 0 0 "LEU " " N  " " " 7 0 1 C2 
    1092 14 8.85486 14.428 30.8705 73 " " " " A 2 0 0 "LEU " " CA " " " 6 0 1 C2 
    1093 14 10.2549 14.3052 31.4211 73 " " " " A 2 0 0 "LEU " " C  " " " 6 0 1 C2 
    1094 23 10.7225 13.1963 31.6112 73 " " " " A 70 0 0 "LEU " " O  " " " 8 0 1 C2 
    1095 14 7.87356 15.2232 31.8092 73 " " " " A 2 0 0 "LEU " " CB " " " 6 0 1 C2 
    1096 14 7.79895 14.6729 33.2714 73 " " " " A 2 0 0 "LEU " " CG " " " 6 0 1 C2 
    1097 14 6.83225 15.5456 34.074 73 " " " " A 2 0 0 "LEU " " CD1" " " 6 0 1 C2 
    1098 14 7.18024 13.2224 33.3669 73 " " " " A 2 0 0 "LEU " " CD2" " " 6 0 1 C2 
    1099 48 8.81594 12.5027 31.0242 73 " " " " A 21 0 0 "LEU " " H  " " " 1 0 1 C2 
    1100 48 8.77284 14.9968 29.9443 73 " " " " A 21 0 0 "LEU " " HA " " " 1 0 1 C2 
    1101 48 6.8967 15.0306 31.3657 73 " " " " A 21 0 0 "LEU " " HB3" " " 1 0 1 C2 
    1102 48 8.17576 16.2629 31.6829 73 " " " " A 21 0 0 "LEU " " HB2" " " 1 0 1 C2 
    1103 48 8.75187 14.6673 33.8005 73 " " " " A 21 0 0 "LEU " " HG " " " 1 0 1 C2 
    1104 48 5.79151 15.3154 33.8461 73 " " " " A 21 0 0 "LEU " HD11 " " 1 0 1 C2 
    1105 48 6.89296 15.5584 35.1623 73 " " " " A 21 0 0 "LEU " HD12 " " 1 0 1 C2 
    1106 48 7.20395 16.5699 34.0462 73 " " " " A 21 0 0 "LEU " HD13 " " 1 0 1 C2 
    1107 48 7.83898 12.3921 33.1123 73 " " " " A 21 0 0 "LEU " HD21 " " 1 0 1 C2 
    1108 48 6.8849 13.0572 34.4031 73 " " " " A 21 0 0 "LEU " HD22 " " 1 0 1 C2 
    1109 48 6.3901 13.1627 32.6185 73 " " " " A 21 0 0 "LEU " HD23 " " 1 0 1 C2 
    1110 40 10.9649 15.4133 31.5573 74 " " " " A 43 0 0 "THR " " N  " " " 7 0 1 C2 
    1111 14 12.2369 15.5954 32.1636 74 " " " " A 2 0 0 "THR " " CA " " " 6 0 1 C2 
    1112 14 12.1454 16.7237 33.2367 74 " " " " A 2 0 0 "THR " " C  " " " 6 0 1 C2 
    1113 23 11.3046 17.6271 33.1021 74 " " " " A 70 0 0 "THR " " O  " " " 8 0 1 C2 
    1114 14 13.1238 16.0032 31.025 74 " " " " A 2 0 0 "THR " " CB " " " 6 0 1 C2 
    1115 23 12.8656 17.2972 30.4439 74 " " " " A 70 0 0 "THR " " OG1" " " 8 0 1 C2 
    1116 14 13.098 15.0642 29.8027 74 " " " " A 2 0 0 "THR " " CG2" " " 6 0 1 C2 
    1117 48 10.5118 16.2606 31.246 74 " " " " A 21 0 0 "THR " " H  " " " 1 0 1 C2 
    1118 48 12.5225 14.6328 32.588 74 " " " " A 21 0 0 "THR " " HA " " " 1 0 1 C2 
    1119 48 14.1099 16.0657 31.4853 74 " " " " A 21 0 0 "THR " " HB " " " 1 0 1 C2 
    1120 48 12.0459 17.3123 29.9738 74 " " " " A 21 0 0 "THR " " HG1" " " 1 0 1 C2 
    1121 48 13.3289 14.0493 30.1264 74 " " " " A 21 0 0 "THR " HG21 " " 1 0 1 C2 
    1122 48 12.1747 15.0992 29.2244 74 " " " " A 21 0 0 "THR " HG22 " " 1 0 1 C2 
    1123 48 13.9266 15.2059 29.1087 74 " " " " A 21 0 0 "THR " HG23 " " 1 0 1 C2 
    1124 40 13.0754 16.7746 34.1655 75 " " " " A 43 0 0 "PRO " " N  " " " 7 0 1 C2 
    1125 14 13.1447 17.9299 35.0672 75 " " " " A 2 0 0 "PRO " " CA " " " 6 0 1 C2 
    1126 14 13.7858 19.0891 34.2215 75 " " " " A 2 0 0 "PRO " " C  " " " 6 0 1 C2 
    1127 23 14.2713 18.8835 33.0708 75 " " " " A 70 0 0 "PRO " " O  " " " 8 0 1 C2 
    1128 14 13.9142 17.4407 36.2766 75 " " " " A 2 0 0 "PRO " " CB " " " 6 0 1 C2 
    1129 14 14.788 16.3756 35.6301 75 " " " " A 2 0 0 "PRO " " CG " " " 6 0 1 C2 
    1130 14 14.1004 15.7776 34.4323 75 " " " " A 2 0 0 "PRO " " CD " " " 6 0 1 C2 
    1131 48 12.1358 18.2321 35.348 75 " " " " A 21 0 0 "PRO " " HA " " " 1 0 1 C2 
    1132 48 13.2998 16.9834 37.0522 75 " " " " A 21 0 0 "PRO " " HB3" " " 1 0 1 C2 
    1133 48 14.5743 18.1055 36.8337 75 " " " " A 21 0 0 "PRO " " HB2" " " 1 0 1 C2 
    1134 48 15.2104 15.7632 36.4267 75 " " " " A 21 0 0 "PRO " " HG3" " " 1 0 1 C2 
    1135 48 15.7153 16.8722 35.3442 75 " " " " A 21 0 0 "PRO " " HG2" " " 1 0 1 C2 
    1136 48 14.71 15.4724 33.5818 75 " " " " A 21 0 0 "PRO " " HD2" " " 1 0 1 C2 
    1137 48 13.5158 14.8892 34.6712 75 " " " " A 21 0 0 "PRO " " HD3" " " 1 0 1 C2 
    1138 40 13.7854 20.3037 34.8587 76 " " " " A 43 0 0 "PRO " " N  " " " 7 0 1 C2 
    1139 14 14.4917 21.4837 34.397 76 " " " " A 2 0 0 "PRO " " CA " " " 6 0 1 C2 
    1140 14 16.0492 21.2413 34.584 76 " " " " A 2 0 0 "PRO " " C  " " " 6 0 1 C2 
    1141 23 16.4857 20.2534 35.2736 76 " " " " A 70 0 0 "PRO " " O  " " " 8 0 1 C2 
    1142 14 14.003 22.7112 35.2336 76 " " " " A 2 0 0 "PRO " " CB " " " 6 0 1 C2 
    1143 14 13.4961 22.1162 36.5186 76 " " " " A 2 0 0 "PRO " " CG " " " 6 0 1 C2 
    1144 14 13.1122 20.6723 36.1644 76 " " " " A 2 0 0 "PRO " " CD " " " 6 0 1 C2 
    1145 48 14.3165 21.6314 33.3314 76 " " " " A 21 0 0 "PRO " " HA " " " 1 0 1 C2 
    1146 48 13.1101 23.0861 34.7335 76 " " " " A 21 0 0 "PRO " " HB3" " " 1 0 1 C2 
    1147 48 14.842 23.3975 35.3485 76 " " " " A 21 0 0 "PRO " " HB2" " " 1 0 1 C2 
    1148 48 12.6833 22.6918 36.9616 76 " " " " A 21 0 0 "PRO " " HG3" " " 1 0 1 C2 
    1149 48 14.2452 21.9838 37.2992 76 " " " " A 21 0 0 "PRO " " HG2" " " 1 0 1 C2 
    1150 48 12.9996 19.8835 36.9082 76 " " " " A 21 0 0 "PRO " " HD2" " " 1 0 1 C2 
    1151 48 12.0627 20.7592 35.883 76 " " " " A 21 0 0 "PRO " " HD3" " " 1 0 1 C2 
    1152 40 16.9564 22.0182 33.9181 77 " " " " A 43 0 0 "ASP " " N  " " " 7 0 1 C2 
    1153 14 18.382 21.5918 33.7521 77 " " " " A 2 0 0 "ASP " " CA " " " 6 0 1 C2 
    1154 14 19.1781 21.8441 35.0228 77 " " " " A 2 0 0 "ASP " " C  " " " 6 0 1 C2 
    1155 23 20.3222 21.3155 35.0918 77 " " " " A 70 0 0 "ASP " " O  " " " 8 0 1 C2 
    1156 14 19.0016 22.4149 32.5995 77 " " " " A 2 0 0 "ASP " " CB " " " 6 0 1 C2 
    1157 14 19.7343 23.7612 32.916 77 " " " " A 2 0 0 "ASP " " CG " " " 6 0 1 C2 
    1158 23 20.9371 23.8203 33.2973 77 " " " " A 70 0 0 "ASP " " OD1" " " 8 0 1 C2 
    1159 23 19.1534 24.8235 32.6289 77 " " " " A 70 0 0 "ASP " " OD2" " " 8 0 1 C2 
    1160 48 16.6647 22.9019 33.5255 77 " " " " A 21 0 0 "ASP " " H  " " " 1 0 1 C2 
    1161 48 18.3583 20.5188 33.5622 77 " " " " A 21 0 0 "ASP " " HA " " " 1 0 1 C2 
    1162 48 18.2887 22.7268 31.8363 77 " " " " A 21 0 0 "ASP " " HB3" " " 1 0 1 C2 
    1163 48 19.6965 21.8057 32.0215 77 " " " " A 21 0 0 "ASP " " HB2" " " 1 0 1 C2 
    1164 40 18.6372 22.4761 36.1057 78 " " " " A 43 0 0 "ASP " " N  " " " 7 0 1 C2 
    1165 14 19.3034 22.5779 37.4328 78 " " " " A 2 0 0 "ASP " " CA " " " 6 0 1 C2 
    1166 14 18.9346 21.3083 38.3025 78 " " " " A 2 0 0 "ASP " " C  " " " 6 0 1 C2 
    1167 23 19.6026 21.163 39.312 78 " " " " A 70 0 0 "ASP " " O  " " " 8 0 1 C2 
    1168 14 18.9315 23.9281 38.1646 78 " " " " A 2 0 0 "ASP " " CB " " " 6 0 1 C2 
    1169 14 17.6711 23.8858 39.0332 78 " " " " A 2 0 0 "ASP " " CG " " " 6 0 1 C2 
    1170 23 17.8524 24.0133 40.2646 78 " " " " A 70 0 0 "ASP " " OD1" " " 8 0 1 C2 
    1171 23 16.5939 23.9389 38.418 78 " " " " A 70 0 0 "ASP " " OD2" " " 8 0 1 C2 
    1172 48 17.6282 22.4683 36.1484 78 " " " " A 21 0 0 "ASP " " H  " " " 1 0 1 C2 
    1173 48 20.3736 22.6731 37.2496 78 " " " " A 21 0 0 "ASP " " HA " " " 1 0 1 C2 
    1174 48 19.0565 24.8102 37.5366 78 " " " " A 21 0 0 "ASP " " HB3" " " 1 0 1 C2 
    1175 48 19.7332 24.1756 38.8604 78 " " " " A 21 0 0 "ASP " " HB2" " " 1 0 1 C2 
    1176 40 18.0451 20.3554 37.9054 79 " " " " A 43 0 0 "LYS " " N  " " " 7 0 1 C2 
    1177 14 17.7209 19.2351 38.8138 79 " " " " A 2 0 0 "LYS " " CA " " " 6 0 1 C2 
    1178 14 17.4178 17.8699 38.1854 79 " " " " A 2 0 0 "LYS " " C  " " " 6 0 1 C2 
    1179 23 17.1278 17.8147 36.9938 79 " " " " A 70 0 0 "LYS " " O  " " " 8 0 1 C2 
    1180 14 16.6371 19.6895 39.818 79 " " " " A 2 0 0 "LYS " " CB " " " 6 0 1 C2 
    1181 14 15.5352 20.5512 39.2355 79 " " " " A 2 0 0 "LYS " " CG " " " 6 0 1 C2 
    1182 14 14.3792 20.9798 40.1983 79 " " " " A 2 0 0 "LYS " " CD " " " 6 0 1 C2 
    1183 14 14.7177 22.1461 41.148 79 " " " " A 2 0 0 "LYS " " CE " " " 6 0 1 C2 
    1184 40 13.9143 22.1367 42.3707 79 " " " " A 43 0 0 "LYS " " NZ " " " 7 0 1 C2 
    1185 48 17.4643 20.4975 37.0913 79 " " " " A 21 0 0 "LYS " " H  " " " 1 0 1 C2 
    1186 48 18.5936 18.942 39.3974 79 " " " " A 21 0 0 "LYS " " HA " " " 1 0 1 C2 
    1187 48 17.127 20.3001 40.5764 79 " " " " A 21 0 0 "LYS " " HB3" " " 1 0 1 C2 
    1188 48 16.2072 18.8268 40.3268 79 " " " " A 21 0 0 "LYS " " HB2" " " 1 0 1 C2 
    1189 48 14.998 19.9449 38.5062 79 " " " " A 21 0 0 "LYS " " HG3" " " 1 0 1 C2 
    1190 48 15.9399 21.4705 38.8121 79 " " " " A 21 0 0 "LYS " " HG2" " " 1 0 1 C2 
    1191 48 14.114 20.1057 40.7931 79 " " " " A 21 0 0 "LYS " " HD3" " " 1 0 1 C2 
    1192 48 13.4799 21.2791 39.6599 79 " " " " A 21 0 0 "LYS " " HD2" " " 1 0 1 C2 
    1193 48 14.634 23.0711 40.5774 79 " " " " A 21 0 0 "LYS " " HE3" " " 1 0 1 C2 
    1194 48 15.7453 21.9027 41.418 79 " " " " A 21 0 0 "LYS " " HE2" " " 1 0 1 C2 
    1195 48 14.3938 22.7185 43.0427 79 " " " " A 21 0 0 "LYS " " HZ1" " " 1 0 1 C2 
    1196 48 13.0022 22.5671 42.3168 79 " " " " A 21 0 0 "LYS " " HZ2" " " 1 0 1 C2 
    1197 48 13.8694 21.2685 42.8849 79 " " " " A 21 0 0 "LYS " " HZ3" " " 1 0 1 C2 
    1198 40 17.5152 16.87 39.0029 80 " " " " A 43 0 0 "LYS " " N  " " " 7 0 1 C2 
    1199 14 17.186 15.4601 38.8489 80 " " " " A 2 0 0 "LYS " " CA " " " 6 0 1 C2 
    1200 14 15.7517 15.2794 39.4493 80 " " " " A 2 0 0 "LYS " " C  " " " 6 0 1 C2 
    1201 23 15.3311 15.9504 40.3534 80 " " " " A 70 0 0 "LYS " " O  " " " 8 0 1 C2 
    1202 14 18.0896 14.7617 39.8969 80 " " " " A 2 0 0 "LYS " " CB " " " 6 0 1 C2 
    1203 14 19.4847 14.6744 39.2649 80 " " " " A 2 0 0 "LYS " " CG " " " 6 0 1 C2 
    1204 14 20.4244 14.8449 40.4361 80 " " " " A 2 0 0 "LYS " " CD " " " 6 0 1 C2 
    1205 14 21.7948 14.8298 39.9518 80 " " " " A 2 0 0 "LYS " " CE " " " 6 0 1 C2 
    1206 40 22.6703 14.8236 41.1084 80 " " " " A 43 0 0 "LYS " " NZ " " " 7 0 1 C2 
    1207 48 17.8593 17.1224 39.9183 80 " " " " A 21 0 0 "LYS " " H  " " " 1 0 1 C2 
    1208 48 17.2755 15.2153 37.7905 80 " " " " A 21 0 0 "LYS " " HA " " " 1 0 1 C2 
    1209 48 17.8393 13.7113 40.0461 80 " " " " A 21 0 0 "LYS " " HB3" " " 1 0 1 C2 
    1210 48 18.05 15.199 40.8945 80 " " " " A 21 0 0 "LYS " " HB2" " " 1 0 1 C2 
    1211 48 19.5789 15.4221 38.4774 80 " " " " A 21 0 0 "LYS " " HG3" " " 1 0 1 C2 
    1212 48 19.6681 13.7567 38.706 80 " " " " A 21 0 0 "LYS " " HG2" " " 1 0 1 C2 
    1213 48 20.32 14.1908 41.3018 80 " " " " A 21 0 0 "LYS " " HD3" " " 1 0 1 C2 
    1214 48 20.1702 15.8095 40.8756 80 " " " " A 21 0 0 "LYS " " HD2" " " 1 0 1 C2 
    1215 48 21.9801 15.7741 39.4399 80 " " " " A 21 0 0 "LYS " " HE3" " " 1 0 1 C2 
    1216 48 21.984 14.0723 39.1912 80 " " " " A 21 0 0 "LYS " " HE2" " " 1 0 1 C2 
    1217 48 22.4447 14.0509 41.7183 80 " " " " A 21 0 0 "LYS " " HZ1" " " 1 0 1 C2 
    1218 48 23.6216 14.7846 40.7713 80 " " " " A 21 0 0 "LYS " " HZ2" " " 1 0 1 C2 
    1219 48 22.6005 15.6155 41.7314 80 " " " " A 21 0 0 "LYS " " HZ3" " " 1 0 1 C2 
    1220 40 14.9593 14.31 38.8832 81 " " " " A 43 0 0 "VAL " " N  " " " 7 0 1 C2 
    1221 14 13.5208 14.13 39.2176 81 " " " " A 2 0 0 "VAL " " CA " " " 6 0 1 C2 
    1222 14 13.1585 13.7237 40.646 81 " " " " A 2 0 0 "VAL " " C  " " " 6 0 1 C2 
    1223 23 11.9754 13.6828 41.1352 81 " " " " A 70 0 0 "VAL " " O  " " " 8 0 1 C2 
    1224 14 12.938 12.9984 38.261 81 " " " " A 2 0 0 "VAL " " CB " " " 6 0 1 C2 
    1225 14 13.0388 13.3336 36.7428 81 " " " " A 2 0 0 "VAL " " CG1" " " 6 0 1 C2 
    1226 14 13.2576 11.5337 38.5975 81 " " " " A 2 0 0 "VAL " " CG2" " " 6 0 1 C2 
    1227 48 15.372 13.6185 38.2736 81 " " " " A 21 0 0 "VAL " " H  " " " 1 0 1 C2 
    1228 48 13.1394 15.1188 38.9627 81 " " " " A 21 0 0 "VAL " " HA " " " 1 0 1 C2 
    1229 48 11.8816 13.0794 38.5173 81 " " " " A 21 0 0 "VAL " " HB " " " 1 0 1 C2 
    1230 48 12.6591 12.4399 36.2476 81 " " " " A 21 0 0 "VAL " HG11 " " 1 0 1 C2 
    1231 48 12.5056 14.2509 36.4932 81 " " " " A 21 0 0 "VAL " HG12 " " 1 0 1 C2 
    1232 48 14.0915 13.5414 36.5512 81 " " " " A 21 0 0 "VAL " HG13 " " 1 0 1 C2 
    1233 48 12.6022 10.8136 38.1077 81 " " " " A 21 0 0 "VAL " HG21 " " 1 0 1 C2 
    1234 48 14.2842 11.2327 38.3888 81 " " " " A 21 0 0 "VAL " HG22 " " 1 0 1 C2 
    1235 48 13.3653 11.2623 39.6477 81 " " " " A 21 0 0 "VAL " HG23 " " 1 0 1 C2 
    1236 40 14.1877 13.3433 41.392 82 " " " " A 43 0 0 "THR " " N  " " " 7 0 1 C2 
    1237 14 14.2473 12.9422 42.8196 82 " " " " A 2 0 0 "THR " " CA " " " 6 0 1 C2 
    1238 14 14.2837 14.2505 43.696 82 " " " " A 2 0 0 "THR " " C  " " " 6 0 1 C2 
    1239 23 14.265 14.1683 44.9349 82 " " " " A 70 0 0 "THR " " O  " " " 8 0 1 C2 
    1240 14 15.6953 12.3301 42.9608 82 " " " " A 2 0 0 "THR " " CB " " " 6 0 1 C2 
    1241 23 16.7377 13.2004 42.4438 82 " " " " A 70 0 0 "THR " " OG1" " " 8 0 1 C2 
    1242 14 15.5602 10.986 42.3668 82 " " " " A 2 0 0 "THR " " CG2" " " 6 0 1 C2 
    1243 48 15.0205 13.3819 40.8219 82 " " " " A 21 0 0 "THR " " H  " " " 1 0 1 C2 
    1244 48 13.4505 12.2915 43.1797 82 " " " " A 21 0 0 "THR " " HA " " " 1 0 1 C2 
    1245 48 15.9877 12.1268 43.991 82 " " " " A 21 0 0 "THR " " HB " " " 1 0 1 C2 
    1246 48 16.8314 13.9024 43.0694 82 " " " " A 21 0 0 "THR " " HG1" " " 1 0 1 C2 
    1247 48 16.6 10.6594 42.3833 82 " " " " A 21 0 0 "THR " HG21 " " 1 0 1 C2 
    1248 48 15.0216 10.3149 43.0359 82 " " " " A 21 0 0 "THR " HG22 " " 1 0 1 C2 
    1249 48 15.1425 11.04 41.3615 82 " " " " A 21 0 0 "THR " HG23 " " 1 0 1 C2 
    1250 40 14.2951 15.4781 43.161 83 " " " " A 43 0 0 "ASP " " N  " " " 7 0 1 C2 
    1251 14 14.2668 16.738 43.8929 83 " " " " A 2 0 0 "ASP " " CA " " " 6 0 1 C2 
    1252 14 12.8361 16.8176 44.4914 83 " " " " A 2 0 0 "ASP " " C  " " " 6 0 1 C2 
    1253 23 11.8213 16.794 43.7459 83 " " " " A 70 0 0 "ASP " " O  " " " 8 0 1 C2 
    1254 14 14.5043 17.9627 42.9853 83 " " " " A 2 0 0 "ASP " " CB " " " 6 0 1 C2 
    1255 14 14.4515 19.2933 43.716 83 " " " " A 2 0 0 "ASP " " CG " " " 6 0 1 C2 
    1256 23 13.4581 20.0123 43.6064 83 " " " " A 70 0 0 "ASP " " OD1" " " 8 0 1 C2 
    1257 23 15.453 19.6403 44.3899 83 " " " " A 70 0 0 "ASP " " OD2" " " 8 0 1 C2 
    1258 48 14.162 15.6349 42.1722 83 " " " " A 21 0 0 "ASP " " H  " " " 1 0 1 C2 
    1259 48 15.0264 16.8016 44.672 83 " " " " A 21 0 0 "ASP " " HA " " " 1 0 1 C2 
    1260 48 13.8786 17.8861 42.0961 83 " " " " A 21 0 0 "ASP " " HB3" " " 1 0 1 C2 
    1261 48 15.5093 17.9299 42.5647 83 " " " " A 21 0 0 "ASP " " HB2" " " 1 0 1 C2 
    1262 40 12.7808 16.7822 45.824 84 " " " " A 43 0 0 "LYS " " N  " " " 7 0 1 C2 
    1263 14 11.537 16.718 46.6351 84 " " " " A 2 0 0 "LYS " " CA " " " 6 0 1 C2 
    1264 14 10.6645 17.9997 46.5587 84 " " " " A 2 0 0 "LYS " " C  " " " 6 0 1 C2 
    1265 23 9.49554 17.8951 46.9441 84 " " " " A 70 0 0 "LYS " " O  " " " 8 0 1 C2 
    1266 14 11.9523 16.454 48.0856 84 " " " " A 2 0 0 "LYS " " CB " " " 6 0 1 C2 
    1267 14 13.0761 17.3682 48.6583 84 " " " " A 2 0 0 "LYS " " CG " " " 6 0 1 C2 
    1268 14 13.4145 17.0049 50.1274 84 " " " " A 2 0 0 "LYS " " CD " " " 6 0 1 C2 
    1269 14 14.3239 18.0813 50.7721 84 " " " " A 2 0 0 "LYS " " CE " " " 6 0 1 C2 
    1270 40 14.4778 17.8282 52.2192 84 " " " " A 43 0 0 "LYS " " NZ " " " 7 0 1 C2 
    1271 48 13.5882 16.2829 46.1689 84 " " " " A 21 0 0 "LYS " " H  " " " 1 0 1 C2 
    1272 48 10.9086 15.8737 46.3515 84 " " " " A 21 0 0 "LYS " " HA " " " 1 0 1 C2 
    1273 48 12.2181 15.4015 48.1839 84 " " " " A 21 0 0 "LYS " " HB3" " " 1 0 1 C2 
    1274 48 11.07 16.7536 48.6512 84 " " " " A 21 0 0 "LYS " " HB2" " " 1 0 1 C2 
    1275 48 12.5895 18.3431 48.6891 84 " " " " A 21 0 0 "LYS " " HG3" " " 1 0 1 C2 
    1276 48 13.9929 17.4355 48.0727 84 " " " " A 21 0 0 "LYS " " HG2" " " 1 0 1 C2 
    1277 48 13.9347 16.0499 50.0543 84 " " " " A 21 0 0 "LYS " " HD3" " " 1 0 1 C2 
    1278 48 12.6417 16.7507 50.8529 84 " " " " A 21 0 0 "LYS " " HD2" " " 1 0 1 C2 
    1279 48 13.8485 19.0422 50.5754 84 " " " " A 21 0 0 "LYS " " HE3" " " 1 0 1 C2 
    1280 48 15.3 18.2324 50.3111 84 " " " " A 21 0 0 "LYS " " HE2" " " 1 0 1 C2 
    1281 48 14.8712 18.6268 52.6963 84 " " " " A 21 0 0 "LYS " " HZ1" " " 1 0 1 C2 
    1282 48 13.5451 17.684 52.579 84 " " " " A 21 0 0 "LYS " " HZ2" " " 1 0 1 C2 
    1283 48 14.9961 16.982 52.4074 84 " " " " A 21 0 0 "LYS " " HZ3" " " 1 0 1 C2 
    1284 40 11.0781 19.1531 46.0105 85 " " " " A 43 0 0 "ALA " " N  " " " 7 0 1 C2 
    1285 14 10.2197 20.2652 45.7958 85 " " " " A 2 0 0 "ALA " " CA " " " 6 0 1 C2 
    1286 14 9.45641 20.1435 44.3971 85 " " " " A 2 0 0 "ALA " " C  " " " 6 0 1 C2 
    1287 23 8.23213 20.2758 44.2903 85 " " " " A 70 0 0 "ALA " " O  " " " 8 0 1 C2 
    1288 14 11.0559 21.6119 45.7008 85 " " " " A 2 0 0 "ALA " " CB " " " 6 0 1 C2 
    1289 48 12.0156 19.3055 45.667 85 " " " " A 21 0 0 "ALA " " H  " " " 1 0 1 C2 
    1290 48 9.43537 20.3371 46.5493 85 " " " " A 21 0 0 "ALA " " HA " " " 1 0 1 C2 
    1291 48 11.8415 21.6358 44.9456 85 " " " " A 21 0 0 "ALA " " HB1" " " 1 0 1 C2 
    1292 48 10.3334 22.4033 45.5012 85 " " " " A 21 0 0 "ALA " " HB2" " " 1 0 1 C2 
    1293 48 11.5367 21.8377 46.6526 85 " " " " A 21 0 0 "ALA " " HB3" " " 1 0 1 C2 
    1294 40 10.2244 19.9408 43.376 86 " " " " A 43 0 0 "TRP " " N  " " " 7 0 1 C2 
    1295 14 9.82298 19.5483 42.0101 86 " " " " A 2 0 0 "TRP " " CA " " " 6 0 1 C2 
    1296 14 8.73492 18.4863 41.7738 86 " " " " A 2 0 0 "TRP " " C  " " " 6 0 1 C2 
    1297 23 7.78201 18.7904 41.04 86 " " " " A 70 0 0 "TRP " " O  " " " 8 0 1 C2 
    1298 14 11.0623 19.214 41.1124 86 " " " " A 2 0 0 "TRP " " CB " " " 6 0 1 C2 
    1299 14 10.6636 19.1084 39.6674 86 " " " " A 2 0 0 "TRP " " CG " " " 6 0 1 C2 
    1300 14 10.5897 20.0763 38.7763 86 " " " " A 2 0 0 "TRP " " CD1" " " 6 0 1 C2 
    1301 14 10.3104 17.8719 38.9133 86 " " " " A 2 0 0 "TRP " " CD2" " " 6 0 1 C2 
    1302 40 10.1294 19.638 37.5277 86 " " " " A 43 0 0 "TRP " " NE1" " " 7 0 1 C2 
    1303 14 9.82029 18.3143 37.6168 86 " " " " A 2 0 0 "TRP " " CE2" " " 6 0 1 C2 
    1304 14 10.3973 16.4946 39.2188 86 " " " " A 2 0 0 "TRP " " CE3" " " 6 0 1 C2 
    1305 14 9.28292 17.3749 36.7095 86 " " " " A 2 0 0 "TRP " " CZ2" " " 6 0 1 C2 
    1306 14 9.91935 15.6218 38.2522 86 " " " " A 2 0 0 "TRP " " CZ3" " " 6 0 1 C2 
    1307 14 9.28794 16.0157 37.0891 86 " " " " A 2 0 0 "TRP " " CH2" " " 6 0 1 C2 
    1308 48 11.1734 20.2689 43.4855 86 " " " " A 21 0 0 "TRP " " H  " " " 1 0 1 C2 
    1309 48 9.39758 20.4821 41.6426 86 " " " " A 21 0 0 "TRP " " HA " " " 1 0 1 C2 
    1310 48 11.5528 18.2955 41.4349 86 " " " " A 21 0 0 "TRP " " HB3" " " 1 0 1 C2 
    1311 48 11.8894 19.9153 41.222 86 " " " " A 21 0 0 "TRP " " HB2" " " 1 0 1 C2 
    1312 48 10.9014 21.0885 38.9878 86 " " " " A 21 0 0 "TRP " " HD1" " " 1 0 1 C2 
    1313 48 10.1236 20.3123 36.7758 86 " " " " A 21 0 0 "TRP " " HE1" " " 1 0 1 C2 
    1314 48 10.7816 16.1562 40.1696 86 " " " " A 21 0 0 "TRP " " HE3" " " 1 0 1 C2 
    1315 48 8.8946 17.6352 35.736 86 " " " " A 21 0 0 "TRP " " HZ2" " " 1 0 1 C2 
    1316 48 9.80058 14.5899 38.5481 86 " " " " A 21 0 0 "TRP " " HZ3" " " 1 0 1 C2 
    1317 48 8.80919 15.2963 36.4412 86 " " " " A 21 0 0 "TRP " " HH2" " " 1 0 1 C2 
    1318 40 8.96546 17.2588 42.3499 87 " " " " A 43 0 0 "GLN " " N  " " " 7 0 1 C2 
    1319 14 8.20313 16.0416 42.1211 87 " " " " A 2 0 0 "GLN " " CA " " " 6 0 1 C2 
    1320 14 6.75042 16.1422 42.573 87 " " " " A 2 0 0 "GLN " " C  " " " 6 0 1 C2 
    1321 23 5.95876 15.3153 42.2019 87 " " " " A 70 0 0 "GLN " " O  " " " 8 0 1 C2 
    1322 14 8.83103 14.8398 42.7462 87 " " " " A 2 0 0 "GLN " " CB " " " 6 0 1 C2 
    1323 14 8.99476 14.948 44.2852 87 " " " " A 2 0 0 "GLN " " CG " " " 6 0 1 C2 
    1324 14 9.82324 13.8531 44.9101 87 " " " " A 2 0 0 "GLN " " CD " " " 6 0 1 C2 
    1325 23 9.57393 13.5398 46.0629 87 " " " " A 70 0 0 "GLN " " OE1" " " 8 0 1 C2 
    1326 40 10.7538 13.2738 44.1917 87 " " " " A 43 0 0 "GLN " " NE2" " " 7 0 1 C2 
    1327 48 9.74084 17.1677 42.9907 87 " " " " A 21 0 0 "GLN " " H  " " " 1 0 1 C2 
    1328 48 8.08381 15.9812 41.0394 87 " " " " A 21 0 0 "GLN " " HA " " " 1 0 1 C2 
    1329 48 9.78929 14.7432 42.2358 87 " " " " A 21 0 0 "GLN " " HB3" " " 1 0 1 C2 
    1330 48 8.1746 14.0299 42.428 87 " " " " A 21 0 0 "GLN " " HB2" " " 1 0 1 C2 
    1331 48 7.98984 14.7751 44.6703 87 " " " " A 21 0 0 "GLN " " HG3" " " 1 0 1 C2 
    1332 48 9.3212 15.9239 44.6447 87 " " " " A 21 0 0 "GLN " " HG2" " " 1 0 1 C2 
    1333 48 11.2165 12.4388 44.5216 87 " " " " A 21 0 0 "GLN " HE22 " " 1 0 1 C2 
    1334 48 11.1187 13.6676 43.3363 87 " " " " A 21 0 0 "GLN " HE21 " " 1 0 1 C2 
    1335 40 6.46811 17.1663 43.4071 88 " " " " A 43 0 0 "LYS " " N  " " " 7 0 1 C2 
    1336 14 5.17145 17.5413 44.0157 88 " " " " A 2 0 0 "LYS " " CA " " " 6 0 1 C2 
    1337 14 4.71133 18.9159 43.4324 88 " " " " A 2 0 0 "LYS " " C  " " " 6 0 1 C2 
    1338 23 3.61844 19.3745 43.7976 88 " " " " A 70 0 0 "LYS " " O  " " " 8 0 1 C2 
    1339 14 5.28134 17.3768 45.5681 88 " " " " A 2 0 0 "LYS " " CB " " " 6 0 1 C2 
    1340 14 6.37582 16.4826 46.1181 88 " " " " A 2 0 0 "LYS " " CG " " " 6 0 1 C2 
    1341 14 6.18125 16.2597 47.6469 88 " " " " A 2 0 0 "LYS " " CD " " " 6 0 1 C2 
    1342 14 7.42919 15.8404 48.4623 88 " " " " A 2 0 0 "LYS " " CE " " " 6 0 1 C2 
    1343 40 7.11588 15.0591 49.6294 88 " " " " A 43 0 0 "LYS " " NZ " " " 7 0 1 C2 
    1344 48 7.24087 17.6541 43.8372 88 " " " " A 21 0 0 "LYS " " H  " " " 1 0 1 C2 
    1345 48 4.39405 16.8479 43.6947 88 " " " " A 21 0 0 "LYS " " HA " " " 1 0 1 C2 
    1346 48 4.32903 17.0773 46.0058 88 " " " " A 21 0 0 "LYS " " HB3" " " 1 0 1 C2 
    1347 48 5.34429 18.3205 46.11 88 " " " " A 21 0 0 "LYS " " HB2" " " 1 0 1 C2 
    1348 48 7.3599 16.9151 45.9376 88 " " " " A 21 0 0 "LYS " " HG3" " " 1 0 1 C2 
    1349 48 6.51782 15.4946 45.6802 88 " " " " A 21 0 0 "LYS " " HG2" " " 1 0 1 C2 
    1350 48 5.35655 15.5862 47.8801 88 " " " " A 21 0 0 "LYS " " HD3" " " 1 0 1 C2 
    1351 48 5.94147 17.2434 48.0505 88 " " " " A 21 0 0 "LYS " " HD2" " " 1 0 1 C2 
    1352 48 8.12723 16.6422 48.703 88 " " " " A 21 0 0 "LYS " " HE3" " " 1 0 1 C2 
    1353 48 8.14947 15.2418 47.9046 88 " " " " A 21 0 0 "LYS " " HE2" " " 1 0 1 C2 
    1354 48 6.572 14.2309 49.4333 88 " " " " A 21 0 0 "LYS " " HZ1" " " 1 0 1 C2 
    1355 48 7.96601 14.7315 50.0653 88 " " " " A 21 0 0 "LYS " " HZ2" " " 1 0 1 C2 
    1356 48 6.67097 15.5285 50.4051 88 " " " " A 21 0 0 "LYS " " HZ3" " " 1 0 1 C2 
    1357 40 5.55261 19.6373 42.646 89 " " " " A 43 0 0 "LYS " " N  " " " 7 0 1 C2 
    1358 14 5.21361 20.8871 42.0501 89 " " " " A 2 0 0 "LYS " " CA " " " 6 0 1 C2 
    1359 14 4.4472 20.7762 40.7193 89 " " " " A 2 0 0 "LYS " " C  " " " 6 0 1 C2 
    1360 23 3.51313 21.5328 40.4059 89 " " " " A 70 0 0 "LYS " " O  " " " 8 0 1 C2 
    1361 14 6.49653 21.7668 41.9224 89 " " " " A 2 0 0 "LYS " " CB " " " 6 0 1 C2 
    1362 14 6.23794 23.2406 42.0985 89 " " " " A 2 0 0 "LYS " " CG " " " 6 0 1 C2 
    1363 14 7.59329 24.0565 41.9226 89 " " " " A 2 0 0 "LYS " " CD " " " 6 0 1 C2 
    1364 14 7.40678 25.4621 42.2732 89 " " " " A 2 0 0 "LYS " " CE " " " 6 0 1 C2 
    1365 40 7.11964 25.6295 43.7178 89 " " " " A 43 0 0 "LYS " " NZ " " " 7 0 1 C2 
    1366 48 6.41376 19.2957 42.2438 89 " " " " A 21 0 0 "LYS " " H  " " " 1 0 1 C2 
    1367 48 4.55419 21.4317 42.7259 89 " " " " A 21 0 0 "LYS " " HA " " " 1 0 1 C2 
    1368 48 7.08733 21.4446 41.0649 89 " " " " A 21 0 0 "LYS " " HB3" " " 1 0 1 C2 
    1369 48 7.14464 21.4701 42.747 89 " " " " A 21 0 0 "LYS " " HB2" " " 1 0 1 C2 
    1370 48 5.78483 23.4206 43.0733 89 " " " " A 21 0 0 "LYS " " HG3" " " 1 0 1 C2 
    1371 48 5.53955 23.5761 41.3318 89 " " " " A 21 0 0 "LYS " " HG2" " " 1 0 1 C2 
    1372 48 7.84171 23.915 40.8708 89 " " " " A 21 0 0 "LYS " " HD3" " " 1 0 1 C2 
    1373 48 8.45114 23.7371 42.5144 89 " " " " A 21 0 0 "LYS " " HD2" " " 1 0 1 C2 
    1374 48 6.55321 25.9141 41.768 89 " " " " A 21 0 0 "LYS " " HE3" " " 1 0 1 C2 
    1375 48 8.29731 26.0181 41.9801 89 " " " " A 21 0 0 "LYS " " HE2" " " 1 0 1 C2 
    1376 48 6.18276 25.3417 43.9618 89 " " " " A 21 0 0 "LYS " " HZ1" " " 1 0 1 C2 
    1377 48 7.71037 25.0156 44.2603 89 " " " " A 21 0 0 "LYS " " HZ2" " " 1 0 1 C2 
    1378 48 7.19327 26.5532 44.1194 89 " " " " A 21 0 0 "LYS " " HZ3" " " 1 0 1 C2 
    1379 40 4.69421 19.678 39.9406 90 " " " " A 43 0 0 "VAL " " N  " " " 7 0 1 C2 
    1380 14 4.05521 19.2616 38.7452 90 " " " " A 2 0 0 "VAL " " CA " " " 6 0 1 C2 
    1381 14 2.61875 18.5782 38.8599 90 " " " " A 2 0 0 "VAL " " C  " " " 6 0 1 C2 
    1382 23 1.76753 18.8162 38.0117 90 " " " " A 70 0 0 "VAL " " O  " " " 8 0 1 C2 
    1383 14 5.02599 18.3281 37.964 90 " " " " A 2 0 0 "VAL " " CB " " " 6 0 1 C2 
    1384 14 6.18989 19.0533 37.3094 90 " " " " A 2 0 0 "VAL " " CG1" " " 6 0 1 C2 
    1385 14 5.52268 17.2122 38.8742 90 " " " " A 2 0 0 "VAL " " CG2" " " 6 0 1 C2 
    1386 48 5.4648 19.0581 40.1457 90 " " " " A 21 0 0 "VAL " " H  " " " 1 0 1 C2 
    1387 48 3.85717 20.1617 38.1633 90 " " " " A 21 0 0 "VAL " " HA " " " 1 0 1 C2 
    1388 48 4.54555 17.8458 37.1128 90 " " " " A 21 0 0 "VAL " " HB " " " 1 0 1 C2 
    1389 48 5.80039 19.6789 36.5062 90 " " " " A 21 0 0 "VAL " HG11 " " 1 0 1 C2 
    1390 48 6.73271 19.7008 37.998 90 " " " " A 21 0 0 "VAL " HG12 " " 1 0 1 C2 
    1391 48 6.84758 18.3127 36.8542 90 " " " " A 21 0 0 "VAL " HG13 " " 1 0 1 C2 
    1392 48 5.9369 16.2893 38.4683 90 " " " " A 21 0 0 "VAL " HG21 " " 1 0 1 C2 
    1393 48 6.39519 17.4799 39.4701 90 " " " " A 21 0 0 "VAL " HG22 " " 1 0 1 C2 
    1394 48 4.69414 16.775 39.4314 90 " " " " A 21 0 0 "VAL " HG23 " " 1 0 1 C2 
    1395 40 2.32081 17.9588 39.9875 91 " " " " A 43 0 0 "THR " " N  " " " 7 0 1 C2 
    1396 14 1.15474 17.1724 40.2374 91 " " " " A 2 0 0 "THR " " CA " " " 6 0 1 C2 
    1397 14 -0.122103 17.9663 40.3588 91 " " " " A 2 0 0 "THR " " C  " " " 6 0 1 C2 
    1398 23 -1.15376 17.5209 40.0149 91 " " " " A 70 0 0 "THR " " O  " " " 8 0 1 C2 
    1399 14 1.58452 16.3814 41.542 91 " " " " A 2 0 0 "THR " " CB " " " 6 0 1 C2 
    1400 23 1.94967 17.1633 42.6676 91 " " " " A 70 0 0 "THR " " OG1" " " 8 0 1 C2 
    1401 14 2.73355 15.4222 41.3414 91 " " " " A 2 0 0 "THR " " CG2" " " 6 0 1 C2 
    1402 48 3.03071 17.7186 40.6646 91 " " " " A 21 0 0 "THR " " H  " " " 1 0 1 C2 
    1403 48 0.936907 16.5296 39.3845 91 " " " " A 21 0 0 "THR " " HA " " " 1 0 1 C2 
    1404 48 0.635992 15.9068 41.7933 91 " " " " A 21 0 0 "THR " " HB " " " 1 0 1 C2 
    1405 48 1.22372 17.5862 43.1001 91 " " " " A 21 0 0 "THR " " HG1" " " 1 0 1 C2 
    1406 48 2.50819 14.8019 40.474 91 " " " " A 21 0 0 "THR " HG21 " " 1 0 1 C2 
    1407 48 3.63525 15.9552 41.0399 91 " " " " A 21 0 0 "THR " HG22 " " 1 0 1 C2 
    1408 48 2.77328 14.8241 42.2518 91 " " " " A 21 0 0 "THR " HG23 " " 1 0 1 C2 
    1409 40 0.0692236 19.1465 40.9517 92 " " " " A 43 0 0 "GLU " " N  " " " 7 0 1 C2 
    1410 14 -0.919966 20.2148 41.0094 92 " " " " A 2 0 0 "GLU " " CA " " " 6 0 1 C2 
    1411 14 -1.49288 20.5846 39.6285 92 " " " " A 2 0 0 "GLU " " C  " " " 6 0 1 C2 
    1412 23 -2.69713 20.852 39.5077 92 " " " " A 70 0 0 "GLU " " O  " " " 8 0 1 C2 
    1413 14 -0.285921 21.3188 41.7789 92 " " " " A 2 0 0 "GLU " " CB " " " 6 0 1 C2 
    1414 14 0.169302 21.0495 43.2245 92 " " " " A 2 0 0 "GLU " " CG " " " 6 0 1 C2 
    1415 14 -0.940424 20.611 44.1748 92 " " " " A 2 0 0 "GLU " " CD " " " 6 0 1 C2 
    1416 23 -0.823862 19.4967 44.7676 92 " " " " A 70 0 0 "GLU " " OE1" " " 8 0 1 C2 
    1417 23 -1.82419 21.4326 44.4272 92 " " " " A 70 0 0 "GLU " " OE2" " " 8 0 1 C2 
    1418 48 1.03406 19.4108 41.0907 92 " " " " A 21 0 0 "GLU " " H  " " " 1 0 1 C2 
    1419 48 -1.71372 19.7896 41.6236 92 " " " " A 21 0 0 "GLU " " HA " " " 1 0 1 C2 
    1420 48 -1.01513 22.1216 41.8871 92 " " " " A 21 0 0 "GLU " " HB3" " " 1 0 1 C2 
    1421 48 0.554438 21.6771 41.1843 92 " " " " A 21 0 0 "GLU " " HB2" " " 1 0 1 C2 
    1422 48 0.782454 21.8633 43.6115 92 " " " " A 21 0 0 "GLU " " HG3" " " 1 0 1 C2 
    1423 48 0.88518 20.2337 43.1234 92 " " " " A 21 0 0 "GLU " " HG2" " " 1 0 1 C2 
    1424 40 -0.628328 20.5351 38.6027 93 " " " " A 43 0 0 "GLU " " N  " " " 7 0 1 C2 
    1425 14 -1.14768 20.7883 37.3097 93 " " " " A 2 0 0 "GLU " " CA " " " 6 0 1 C2 
    1426 14 -1.78813 19.5354 36.6292 93 " " " " A 2 0 0 "GLU " " C  " " " 6 0 1 C2 
    1427 23 -2.5989 19.6212 35.6734 93 " " " " A 70 0 0 "GLU " " O  " " " 8 0 1 C2 
    1428 14 0.0629369 21.3363 36.4673 93 " " " " A 2 0 0 "GLU " " CB " " " 6 0 1 C2 
    1429 14 0.935599 22.4618 37.0268 93 " " " " A 2 0 0 "GLU " " CG " " " 6 0 1 C2 
    1430 14 1.81759 23.1491 36.0373 93 " " " " A 2 0 0 "GLU " " CD " " " 6 0 1 C2 
    1431 23 3.04968 23.0979 36.2076 93 " " " " A 70 0 0 "GLU " " OE1" " " 8 0 1 C2 
    1432 23 1.26544 23.5695 34.9779 93 " " " " A 70 0 0 "GLU " " OE2" " " 8 0 1 C2 
    1433 48 0.327368 20.2629 38.7835 93 " " " " A 21 0 0 "GLU " " H  " " " 1 0 1 C2 
    1434 48 -1.79571 21.6641 37.2761 93 " " " " A 21 0 0 "GLU " " HA " " " 1 0 1 C2 
    1435 48 -0.301309 21.6385 35.4854 93 " " " " A 21 0 0 "GLU " " HB3" " " 1 0 1 C2 
    1436 48 0.805914 20.5632 36.2711 93 " " " " A 21 0 0 "GLU " " HB2" " " 1 0 1 C2 
    1437 48 1.55757 22.0415 37.8172 93 " " " " A 21 0 0 "GLU " " HG3" " " 1 0 1 C2 
    1438 48 0.233267 23.1711 37.4648 93 " " " " A 21 0 0 "GLU " " HG2" " " 1 0 1 C2 
    1439 40 -1.34432 18.2981 37.0381 94 " " " " A 43 0 0 "LEU " " N  " " " 7 0 1 C2 
    1440 14 -1.82972 17.0174 36.5286 94 " " " " A 2 0 0 "LEU " " CA " " " 6 0 1 C2 
    1441 14 -3.20091 16.6481 37.1235 94 " " " " A 2 0 0 "LEU " " C  " " " 6 0 1 C2 
    1442 23 -4.08823 16.256 36.397 94 " " " " A 70 0 0 "LEU " " O  " " " 8 0 1 C2 
    1443 14 -0.706438 16.0234 36.904 94 " " " " A 2 0 0 "LEU " " CB " " " 6 0 1 C2 
    1444 14 0.637388 16.1694 36.1396 94 " " " " A 2 0 0 "LEU " " CG " " " 6 0 1 C2 
    1445 14 1.55965 14.957 36.5423 94 " " " " A 2 0 0 "LEU " " CD1" " " 6 0 1 C2 
    1446 14 0.416712 16.1641 34.6111 94 " " " " A 2 0 0 "LEU " " CD2" " " 6 0 1 C2 
    1447 48 -0.652014 18.3291 37.7729 94 " " " " A 21 0 0 "LEU " " H  " " " 1 0 1 C2 
    1448 48 -2.07158 16.9319 35.4692 94 " " " " A 21 0 0 "LEU " " HA " " " 1 0 1 C2 
    1449 48 -1.04511 15.0285 36.6148 94 " " " " A 21 0 0 "LEU " " HB3" " " 1 0 1 C2 
    1450 48 -0.536539 15.9477 37.978 94 " " " " A 21 0 0 "LEU " " HB2" " " 1 0 1 C2 
    1451 48 1.12911 17.1324 36.2774 94 " " " " A 21 0 0 "LEU " " HG " " " 1 0 1 C2 
    1452 48 2.18885 15.1244 37.4165 94 " " " " A 21 0 0 "LEU " HD11 " " 1 0 1 C2 
    1453 48 1.03886 14.0135 36.7059 94 " " " " A 21 0 0 "LEU " HD12 " " 1 0 1 C2 
    1454 48 2.37015 14.699 35.8607 94 " " " " A 21 0 0 "LEU " HD13 " " 1 0 1 C2 
    1455 48 -0.213686 16.9531 34.2009 94 " " " " A 21 0 0 "LEU " HD21 " " 1 0 1 C2 
    1456 48 1.31965 16.2749 34.0107 94 " " " " A 21 0 0 "LEU " HD22 " " 1 0 1 C2 
    1457 48 -0.107912 15.3038 34.1956 94 " " " " A 21 0 0 "LEU " HD23 " " 1 0 1 C2 
    1458 40 -3.35868 16.9374 38.4179 95 " " " " A 43 0 0 "ASP " " N  " " " 7 0 1 C2 
    1459 14 -4.68308 16.8139 39.0161 95 " " " " A 2 0 0 "ASP " " CA " " " 6 0 1 C2 
    1460 14 -5.78458 17.715 38.3994 95 " " " " A 2 0 0 "ASP " " C  " " " 6 0 1 C2 
    1461 23 -6.93065 17.2566 38.2953 95 " " " " A 70 0 0 "ASP " " O  " " " 8 0 1 C2 
    1462 14 -4.56913 17.1944 40.5114 95 " " " " A 2 0 0 "ASP " " CB " " " 6 0 1 C2 
    1463 14 -3.77216 16.2492 41.4176 95 " " " " A 2 0 0 "ASP " " CG " " " 6 0 1 C2 
    1464 23 -3.27819 16.6451 42.4936 95 " " " " A 70 0 0 "ASP " " OD1" " " 8 0 1 C2 
    1465 23 -3.79238 15.0631 41.1054 95 " " " " A 70 0 0 "ASP " " OD2" " " 8 0 1 C2 
    1466 48 -2.62635 17.31 39.0052 95 " " " " A 21 0 0 "ASP " " H  " " " 1 0 1 C2 
    1467 48 -5.01404 15.7754 39.01 95 " " " " A 21 0 0 "ASP " " HA " " " 1 0 1 C2 
    1468 48 -5.52538 17.1579 41.0333 95 " " " " A 21 0 0 "ASP " " HB3" " " 1 0 1 C2 
    1469 48 -4.18293 18.1961 40.6996 95 " " " " A 21 0 0 "ASP " " HB2" " " 1 0 1 C2 
    1470 40 -5.36616 18.9228 37.9434 96 " " " " A 43 0 0 "GLN " " N  " " " 7 0 1 C2 
    1471 14 -6.2205 19.8592 37.2471 96 " " " " A 2 0 0 "GLN " " CA " " " 6 0 1 C2 
    1472 14 -6.55566 19.4088 35.835 96 " " " " A 2 0 0 "GLN " " C  " " " 6 0 1 C2 
    1473 23 -7.39989 20.022 35.1731 96 " " " " A 70 0 0 "GLN " " O  " " " 8 0 1 C2 
    1474 14 -5.52257 21.1563 37.1908 96 " " " " A 2 0 0 "GLN " " CB " " " 6 0 1 C2 
    1475 14 -6.43005 22.4209 37.2389 96 " " " " A 2 0 0 "GLN " " CG " " " 6 0 1 C2 
    1476 14 -7.37487 22.4826 38.4378 96 " " " " A 2 0 0 "GLN " " CD " " " 6 0 1 C2 
    1477 23 -6.91644 22.3279 39.5366 96 " " " " A 70 0 0 "GLN " " OE1" " " 8 0 1 C2 
    1478 40 -8.6543 22.6974 38.2766 96 " " " " A 43 0 0 "GLN " " NE2" " " 7 0 1 C2 
    1479 48 -4.39671 19.1118 38.1545 96 " " " " A 21 0 0 "GLN " " H  " " " 1 0 1 C2 
    1480 48 -6.97981 20.0234 38.0117 96 " " " " A 21 0 0 "GLN " " HA " " " 1 0 1 C2 
    1481 48 -4.78239 21.2983 36.4034 96 " " " " A 21 0 0 "GLN " " HB3" " " 1 0 1 C2 
    1482 48 -4.77745 21.2575 37.9799 96 " " " " A 21 0 0 "GLN " " HB2" " " 1 0 1 C2 
    1483 48 -7.06113 22.4232 36.3502 96 " " " " A 21 0 0 "GLN " " HG3" " " 1 0 1 C2 
    1484 48 -5.91021 23.3785 37.2112 96 " " " " A 21 0 0 "GLN " " HG2" " " 1 0 1 C2 
    1485 48 -9.27036 22.7101 39.0769 96 " " " " A 21 0 0 "GLN " HE22 " " 1 0 1 C2 
    1486 48 -9.02259 22.8812 37.3543 96 " " " " A 21 0 0 "GLN " HE21 " " 1 0 1 C2 
    1487 40 -6.02395 18.3243 35.2642 97 " " " " A 43 0 0 "VAL " " N  " " " 7 0 1 C2 
    1488 14 -6.63715 17.7275 34.0453 97 " " " " A 2 0 0 "VAL " " CA " " " 6 0 1 C2 
    1489 14 -7.77011 16.773 34.5289 97 " " " " A 2 0 0 "VAL " " C  " " " 6 0 1 C2 
    1490 23 -8.86778 16.8437 34.0241 97 " " " " A 70 0 0 "VAL " " O  " " " 8 0 1 C2 
    1491 14 -5.65641 17.0061 33.0656 97 " " " " A 2 0 0 "VAL " " CB " " " 6 0 1 C2 
    1492 14 -6.37766 16.8573 31.7397 97 " " " " A 2 0 0 "VAL " " CG1" " " 6 0 1 C2 
    1493 14 -4.35371 17.7902 32.7694 97 " " " " A 2 0 0 "VAL " " CG2" " " 6 0 1 C2 
    1494 48 -5.38223 17.7371 35.7775 97 " " " " A 21 0 0 "VAL " " H  " " " 1 0 1 C2 
    1495 48 -7.0441 18.4819 33.3719 97 " " " " A 21 0 0 "VAL " " HA " " " 1 0 1 C2 
    1496 48 -5.41816 16.0333 33.4958 97 " " " " A 21 0 0 "VAL " " HB " " " 1 0 1 C2 
    1497 48 -5.75625 16.4077 30.9652 97 " " " " A 21 0 0 "VAL " HG11 " " 1 0 1 C2 
    1498 48 -7.28011 16.2488 31.7985 97 " " " " A 21 0 0 "VAL " HG12 " " 1 0 1 C2 
    1499 48 -6.76138 17.7939 31.3351 97 " " " " A 21 0 0 "VAL " HG13 " " 1 0 1 C2 
    1500 48 -4.5699 18.7005 32.2101 97 " " " " A 21 0 0 "VAL " HG21 " " 1 0 1 C2 
    1501 48 -3.747 18.1734 33.5899 97 " " " " A 21 0 0 "VAL " HG22 " " 1 0 1 C2 
    1502 48 -3.58624 17.3534 32.1305 97 " " " " A 21 0 0 "VAL " HG23 " " 1 0 1 C2 
    1503 40 -7.4867 15.869 35.4523 98 " " " " A 43 0 0 "VAL " " N  " " " 7 0 1 C2 
    1504 14 -8.51273 15.0133 36.1501 98 " " " " A 2 0 0 "VAL " " CA " " " 6 0 1 C2 
    1505 14 -9.72381 15.7615 36.7166 98 " " " " A 2 0 0 "VAL " " C  " " " 6 0 1 C2 
    1506 23 -10.7672 15.1749 36.9402 98 " " " " A 70 0 0 "VAL " " O  " " " 8 0 1 C2 
    1507 14 -7.86269 14.1645 37.2994 98 " " " " A 2 0 0 "VAL " " CB " " " 6 0 1 C2 
    1508 14 -8.75812 13.0541 37.8844 98 " " " " A 2 0 0 "VAL " " CG1" " " 6 0 1 C2 
    1509 14 -6.49915 13.545 36.8592 98 " " " " A 2 0 0 "VAL " " CG2" " " 6 0 1 C2 
    1510 48 -6.51056 15.895 35.7103 98 " " " " A 21 0 0 "VAL " " H  " " " 1 0 1 C2 
    1511 48 -8.81437 14.3276 35.3584 98 " " " " A 21 0 0 "VAL " " HA " " " 1 0 1 C2 
    1512 48 -7.59568 14.8316 38.119 98 " " " " A 21 0 0 "VAL " " HB " " " 1 0 1 C2 
    1513 48 -8.28525 12.5219 38.7098 98 " " " " A 21 0 0 "VAL " HG11 " " 1 0 1 C2 
    1514 48 -9.75446 13.3913 38.1703 98 " " " " A 21 0 0 "VAL " HG12 " " 1 0 1 C2 
    1515 48 -9.05684 12.2475 37.215 98 " " " " A 21 0 0 "VAL " HG13 " " 1 0 1 C2 
    1516 48 -6.26714 12.7173 37.5294 98 " " " " A 21 0 0 "VAL " HG21 " " 1 0 1 C2 
    1517 48 -6.46905 13.2769 35.8031 98 " " " " A 21 0 0 "VAL " HG22 " " 1 0 1 C2 
    1518 48 -5.71435 14.2419 37.1534 98 " " " " A 21 0 0 "VAL " HG23 " " 1 0 1 C2 
    1519 40 -9.56779 17.0627 37.0787 99 " " " " A 43 0 0 "LYS " " N  " " " 7 0 1 C2 
    1520 14 -10.5227 18.013 37.5367 99 " " " " A 2 0 0 "LYS " " CA " " " 6 0 1 C2 
    1521 14 -10.9941 18.9997 36.4929 99 " " " " A 2 0 0 "LYS " " C  " " " 6 0 1 C2 
    1522 23 -11.7635 19.845 36.8595 99 " " " " A 70 0 0 "LYS " " O  " " " 8 0 1 C2 
    1523 14 -9.84757 18.7391 38.7539 99 " " " " A 2 0 0 "LYS " " CB " " " 6 0 1 C2 
    1524 14 -10.7362 19.6272 39.7511 99 " " " " A 2 0 0 "LYS " " CG " " " 6 0 1 C2 
    1525 14 -9.96342 19.8811 41.0774 99 " " " " A 2 0 0 "LYS " " CD " " " 6 0 1 C2 
    1526 14 -10.8883 20.0665 42.2772 99 " " " " A 2 0 0 "LYS " " CE " " " 6 0 1 C2 
    1527 40 -10.0361 20.3439 43.4513 99 " " " " A 43 0 0 "LYS " " NZ " " " 7 0 1 C2 
    1528 48 -8.63355 17.3697 36.8484 99 " " " " A 21 0 0 "LYS " " H  " " " 1 0 1 C2 
    1529 48 -11.3052 17.4693 38.066 99 " " " " A 21 0 0 "LYS " " HA " " " 1 0 1 C2 
    1530 48 -9.07553 19.4121 38.381 99 " " " " A 21 0 0 "LYS " " HB3" " " 1 0 1 C2 
    1531 48 -9.29786 18.0086 39.3474 99 " " " " A 21 0 0 "LYS " " HB2" " " 1 0 1 C2 
    1532 48 -11.6287 19.0193 39.8996 99 " " " " A 21 0 0 "LYS " " HG3" " " 1 0 1 C2 
    1533 48 -11.1347 20.5347 39.2976 99 " " " " A 21 0 0 "LYS " " HG2" " " 1 0 1 C2 
    1534 48 -9.37206 20.7874 40.9473 99 " " " " A 21 0 0 "LYS " " HD3" " " 1 0 1 C2 
    1535 48 -9.30428 19.0461 41.315 99 " " " " A 21 0 0 "LYS " " HD2" " " 1 0 1 C2 
    1536 48 -11.521 19.1971 42.456 99 " " " " A 21 0 0 "LYS " " HE3" " " 1 0 1 C2 
    1537 48 -11.5551 20.9004 42.0579 99 " " " " A 21 0 0 "LYS " " HE2" " " 1 0 1 C2 
    1538 48 -10.5791 20.706 44.222 99 " " " " A 21 0 0 "LYS " " HZ1" " " 1 0 1 C2 
    1539 48 -9.54609 19.5153 43.7569 99 " " " " A 21 0 0 "LYS " " HZ2" " " 1 0 1 C2 
    1540 48 -9.38329 21.0809 43.2259 99 " " " " A 21 0 0 "LYS " " HZ3" " " 1 0 1 C2 
    1541 40 -10.6824 18.8775 35.218 100 " " " " A 43 0 0 "ASP " " N  " " " 7 0 1 C2 
    1542 14 -11.1157 19.7594 34.1179 100 " " " " A 2 0 0 "ASP " " CA " " " 6 0 1 C2 
    1543 14 -11.5542 18.9805 32.8708 100 " " " " A 2 0 0 "ASP " " C  " " " 6 0 1 C2 
    1544 23 -12.3851 19.5016 32.0988 100 " " " " A 70 0 0 "ASP " " O  " " " 8 0 1 C2 
    1545 14 -10.1572 20.9333 33.9756 100 " " " " A 2 0 0 "ASP " " CB " " " 6 0 1 C2 
    1546 14 -9.21156 20.9586 32.7298 100 " " " " A 2 0 0 "ASP " " CG " " " 6 0 1 C2 
    1547 23 -8.9935 21.9647 32.0072 100 " " " " A 70 0 0 "ASP " " OD1" " " 8 0 1 C2 
    1548 23 -8.57669 19.9059 32.486 100 " " " " A 70 0 0 "ASP " " OD2" " " 8 0 1 C2 
    1549 48 -10.0684 18.1016 35.015 100 " " " " A 21 0 0 "ASP " " H  " " " 1 0 1 C2 
    1550 48 -12.0503 20.2192 34.4392 100 " " " " A 21 0 0 "ASP " " HA " " " 1 0 1 C2 
    1551 48 -9.718 21.2277 34.9288 100 " " " " A 21 0 0 "ASP " " HB3" " " 1 0 1 C2 
    1552 48 -10.8346 21.7714 33.812 100 " " " " A 21 0 0 "ASP " " HB2" " " 1 0 1 C2 
    1553 40 -11.1258 17.7309 32.7067 101 " " " " A 43 0 0 "HIP " " N  " " " 7 0 1 C2 
    1554 14 -11.3806 16.8416 31.5477 101 " " " " A 2 0 0 "HIP " " CA " " " 6 0 1 C2 
    1555 14 -11.6802 15.4655 32.1475 101 " " " " A 2 0 0 "HIP " " C  " " " 6 0 1 C2 
    1556 23 -11.1155 14.4342 31.7281 101 " " " " A 70 0 0 "HIP " " O  " " " 8 0 1 C2 
    1557 14 -10.162 16.9111 30.6132 101 " " " " A 2 0 0 "HIP " " CB " " " 6 0 1 C2 
    1558 14 -10.1015 18.248 29.8185 101 " " " " A 2 0 0 "HIP " " CG " " " 6 0 1 C2 
    1559 40 -9.27302 19.2898 30.1246 101 " " " " A 43 0 0 "HIP " " ND1" " " 7 0 1 C2 
    1560 14 -10.7135 18.5569 28.605 101 " " " " A 2 0 0 "HIP " " CD2" " " 6 0 1 C2 
    1561 14 -9.45502 20.2109 29.1355 101 " " " " A 2 0 0 "HIP " " CE1" " " 6 0 1 C2 
    1562 40 -10.293 19.8272 28.1764 101 " " " " A 43 0 0 "HIP " " NE2" " " 7 0 1 C2 
    1563 48 -10.5033 17.3008 33.3758 101 " " " " A 21 0 0 "HIP " " H  " " " 1 0 1 C2 
    1564 48 -12.3072 17.1737 31.0795 101 " " " " A 21 0 0 "HIP " " HA " " " 1 0 1 C2 
    1565 48 -10.3404 16.1122 29.8935 101 " " " " A 21 0 0 "HIP " " HB3" " " 1 0 1 C2 
    1566 48 -9.22613 16.6798 31.1219 101 " " " " A 21 0 0 "HIP " " HB2" " " 1 0 1 C2 
    1567 48 -8.90223 19.5355 31.0314 101 " " " " A 21 0 0 "HIP " " HD1" " " 1 0 1 C2 
    1568 48 -11.4516 17.9115 28.1522 101 " " " " A 21 0 0 "HIP " " HD2" " " 1 0 1 C2 
    1569 48 -9.16248 21.2342 29.3185 101 " " " " A 21 0 0 "HIP " " HE1" " " 1 0 1 C2 
    1570 40 -12.5657 15.47 33.1576 102 " " " " A 43 0 0 "GLU " " N  " " " 7 0 1 C2 
    1571 14 -12.7593 14.4428 34.2209 102 " " " " A 2 0 0 "GLU " " CA " " " 6 0 1 C2 
    1572 14 -13.2486 13.1849 33.5664 102 " " " " A 2 0 0 "GLU " " C  " " " 6 0 1 C2 
    1573 23 -12.7704 12.0941 33.9706 102 " " " " A 70 0 0 "GLU " " O  " " " 8 0 1 C2 
    1574 14 -13.7155 14.928 35.2937 102 " " " " A 2 0 0 "GLU " " CB " " " 6 0 1 C2 
    1575 14 -13.5807 16.4664 35.5831 102 " " " " A 2 0 0 "GLU " " CG " " " 6 0 1 C2 
    1576 14 -14.5356 17.2923 34.8777 102 " " " " A 2 0 0 "GLU " " CD " " " 6 0 1 C2 
    1577 23 -15.2597 18.1148 35.4914 102 " " " " A 70 0 0 "GLU " " OE1" " " 8 0 1 C2 
    1578 23 -14.5476 17.1844 33.6564 102 " " " " A 70 0 0 "GLU " " OE2" " " 8 0 1 C2 
    1579 48 -13.2209 16.2249 33.3022 102 " " " " A 21 0 0 "GLU " " H  " " " 1 0 1 C2 
    1580 48 -11.8032 14.1606 34.6618 102 " " " " A 21 0 0 "GLU " " HA " " " 1 0 1 C2 
    1581 48 -13.6162 14.5436 36.3089 102 " " " " A 21 0 0 "GLU " " HB3" " " 1 0 1 C2 
    1582 48 -14.7217 14.7637 34.908 102 " " " " A 21 0 0 "GLU " " HB2" " " 1 0 1 C2 
    1583 48 -12.5903 16.896 35.4319 102 " " " " A 21 0 0 "GLU " " HG3" " " 1 0 1 C2 
    1584 48 -13.838 16.6413 36.6278 102 " " " " A 21 0 0 "GLU " " HG2" " " 1 0 1 C2 
    1585 40 -14.1192 13.2554 32.5887 103 " " " " A 43 0 0 "ASP " " N  " " " 7 0 1 C2 
    1586 14 -14.6907 12.1202 31.8351 103 " " " " A 2 0 0 "ASP " " CA " " " 6 0 1 C2 
    1587 14 -13.8029 11.7116 30.5945 103 " " " " A 2 0 0 "ASP " " C  " " " 6 0 1 C2 
    1588 23 -14.2483 10.9212 29.8487 103 " " " " A 70 0 0 "ASP " " O  " " " 8 0 1 C2 
    1589 14 -16.1729 12.5225 31.4129 103 " " " " A 2 0 0 "ASP " " CB " " " 6 0 1 C2 
    1590 14 -16.3692 13.5891 30.3561 103 " " " " A 2 0 0 "ASP " " CG " " " 6 0 1 C2 
    1591 23 -15.8419 14.6827 30.5977 103 " " " " A 70 0 0 "ASP " " OD1" " " 8 0 1 C2 
    1592 23 -17.2521 13.4254 29.5039 103 " " " " A 70 0 0 "ASP " " OD2" " " 8 0 1 C2 
    1593 48 -14.5649 14.1133 32.2966 103 " " " " A 21 0 0 "ASP " " H  " " " 1 0 1 C2 
    1594 48 -14.9321 11.2537 32.4508 103 " " " " A 21 0 0 "ASP " " HA " " " 1 0 1 C2 
    1595 48 -16.8065 12.6981 32.2823 103 " " " " A 21 0 0 "ASP " " HB3" " " 1 0 1 C2 
    1596 48 -16.6895 11.6144 31.1022 103 " " " " A 21 0 0 "ASP " " HB2" " " 1 0 1 C2 
    1597 40 -12.5751 12.3217 30.4153 104 " " " " A 43 0 0 "GLN " " N  " " " 7 0 1 C2 
    1598 14 -11.6672 11.9134 29.3333 104 " " " " A 2 0 0 "GLN " " CA " " " 6 0 1 C2 
    1599 14 -10.5703 10.9531 29.8674 104 " " " " A 2 0 0 "GLN " " C  " " " 6 0 1 C2 
    1600 23 -10.0958 10.0348 29.2188 104 " " " " A 70 0 0 "GLN " " O  " " " 8 0 1 C2 
    1601 14 -11.0255 13.2075 28.7077 104 " " " " A 2 0 0 "GLN " " CB " " " 6 0 1 C2 
    1602 14 -11.8604 13.884 27.6425 104 " " " " A 2 0 0 "GLN " " CG " " " 6 0 1 C2 
    1603 14 -12.9435 14.741 28.2812 104 " " " " A 2 0 0 "GLN " " CD " " " 6 0 1 C2 
    1604 23 -12.5767 15.743 28.8572 104 " " " " A 70 0 0 "GLN " " OE1" " " 8 0 1 C2 
    1605 40 -14.1874 14.4037 28.1896 104 " " " " A 43 0 0 "GLN " " NE2" " " 7 0 1 C2 
    1606 48 -12.3716 13.1615 30.9382 104 " " " " A 21 0 0 "GLN " " H  " " " 1 0 1 C2 
    1607 48 -12.2328 11.4012 28.5549 104 " " " " A 21 0 0 "GLN " " HA " " " 1 0 1 C2 
    1608 48 -10.2244 12.8533 28.0589 104 " " " " A 21 0 0 "GLN " " HB3" " " 1 0 1 C2 
    1609 48 -10.455 13.8419 29.386 104 " " " " A 21 0 0 "GLN " " HB2" " " 1 0 1 C2 
    1610 48 -12.3716 13.075 27.1208 104 " " " " A 21 0 0 "GLN " " HG3" " " 1 0 1 C2 
    1611 48 -11.2597 14.3436 26.8576 104 " " " " A 21 0 0 "GLN " " HG2" " " 1 0 1 C2 
    1612 48 -14.7786 14.8299 28.8888 104 " " " " A 21 0 0 "GLN " HE22 " " 1 0 1 C2 
    1613 48 -14.5216 13.5975 27.6813 104 " " " " A 21 0 0 "GLN " HE21 " " 1 0 1 C2 
    1614 40 -10.1983 11.1224 31.112 105 " " " " A 43 0 0 "ILE " " N  " " " 7 0 1 C2 
    1615 14 -9.09199 10.3729 31.7416 105 " " " " A 2 0 0 "ILE " " CA " " " 6 0 1 C2 
    1616 14 -9.69636 9.78435 33.034 105 " " " " A 2 0 0 "ILE " " C  " " " 6 0 1 C2 
    1617 23 -10.4207 10.3744 33.7582 105 " " " " A 70 0 0 "ILE " " O  " " " 8 0 1 C2 
    1618 14 -7.80231 11.233 31.9371 105 " " " " A 2 0 0 "ILE " " CB " " " 6 0 1 C2 
    1619 14 -8.04752 12.6406 32.5725 105 " " " " A 2 0 0 "ILE " " CG1" " " 6 0 1 C2 
    1620 14 -7.04176 11.2477 30.5726 105 " " " " A 2 0 0 "ILE " " CG2" " " 6 0 1 C2 
    1621 14 -6.67713 13.2049 33.026 105 " " " " A 2 0 0 "ILE " " CD1" " " 6 0 1 C2 
    1622 48 -10.8157 11.7434 31.6153 105 " " " " A 21 0 0 "ILE " " H  " " " 1 0 1 C2 
    1623 48 -8.83434 9.52392 31.1083 105 " " " " A 21 0 0 "ILE " " HA " " " 1 0 1 C2 
    1624 48 -7.12836 10.6181 32.5335 105 " " " " A 21 0 0 "ILE " " HB " " " 1 0 1 C2 
    1625 48 -8.70776 12.6337 33.4397 105 " " " " A 21 0 0 "ILE " HG13 " " 1 0 1 C2 
    1626 48 -8.47546 13.3819 31.8976 105 " " " " A 21 0 0 "ILE " HG12 " " 1 0 1 C2 
    1627 48 -7.69544 11.722 29.8406 105 " " " " A 21 0 0 "ILE " HG21 " " 1 0 1 C2 
    1628 48 -6.06463 11.7232 30.658 105 " " " " A 21 0 0 "ILE " HG22 " " 1 0 1 C2 
    1629 48 -6.65342 10.3098 30.1756 105 " " " " A 21 0 0 "ILE " HG23 " " 1 0 1 C2 
    1630 48 -6.88422 14.1527 33.5229 105 " " " " A 21 0 0 "ILE " HD11 " " 1 0 1 C2 
    1631 48 -6.23158 12.4264 33.6453 105 " " " " A 21 0 0 "ILE " HD12 " " 1 0 1 C2 
    1632 48 -5.95765 13.2542 32.2087 105 " " " " A 21 0 0 "ILE " HD13 " " 1 0 1 C2 
    1633 40 -9.30716 8.57611 33.3361 106 " " " " A 43 0 0 "VAL " " N  " " " 7 0 1 C2 
    1634 14 -9.53728 7.96663 34.6811 106 " " " " A 2 0 0 "VAL " " CA " " " 6 0 1 C2 
    1635 14 -8.72109 8.70482 35.7856 106 " " " " A 2 0 0 "VAL " " C  " " " 6 0 1 C2 
    1636 23 -9.21137 8.94037 36.8735 106 " " " " A 70 0 0 "VAL " " O  " " " 8 0 1 C2 
    1637 14 -9.14945 6.50268 34.4819 106 " " " " A 2 0 0 "VAL " " CB " " " 6 0 1 C2 
    1638 14 -9.22236 5.67282 35.7914 106 " " " " A 2 0 0 "VAL " " CG1" " " 6 0 1 C2 
    1639 14 -9.80422 5.68845 33.3572 106 " " " " A 2 0 0 "VAL " " CG2" " " 6 0 1 C2 
    1640 48 -8.58333 8.15407 32.7722 106 " " " " A 21 0 0 "VAL " " H  " " " 1 0 1 C2 
    1641 48 -10.5448 8.18115 35.0373 106 " " " " A 21 0 0 "VAL " " HA " " " 1 0 1 C2 
    1642 48 -8.12488 6.48178 34.1106 106 " " " " A 21 0 0 "VAL " " HB " " " 1 0 1 C2 
    1643 48 -10.0365 6.00494 36.4356 106 " " " " A 21 0 0 "VAL " HG11 " " 1 0 1 C2 
    1644 48 -9.29958 4.59967 35.6167 106 " " " " A 21 0 0 "VAL " HG12 " " 1 0 1 C2 
    1645 48 -8.37081 5.81217 36.4574 106 " " " " A 21 0 0 "VAL " HG13 " " 1 0 1 C2 
    1646 48 -9.5668 6.13229 32.3904 106 " " " " A 21 0 0 "VAL " HG21 " " 1 0 1 C2 
    1647 48 -9.29399 4.72579 33.3248 106 " " " " A 21 0 0 "VAL " HG22 " " 1 0 1 C2 
    1648 48 -10.8891 5.59429 33.3087 106 " " " " A 21 0 0 "VAL " HG23 " " 1 0 1 C2 
    1649 40 -7.41737 9.02291 35.405 107 " " " " A 43 0 0 "GLY " " N  " " " 7 0 1 C2 
    1650 14 -6.58653 9.88405 36.2166 107 " " " " A 2 0 0 "GLY " " CA " " " 6 0 1 C2 
    1651 14 -5.23457 9.98348 35.5442 107 " " " " A 2 0 0 "GLY " " C  " " " 6 0 1 C2 
    1652 23 -5.15404 9.95519 34.324 107 " " " " A 70 0 0 "GLY " " O  " " " 8 0 1 C2 
    1653 48 -7.25376 8.97522 34.4095 107 " " " " A 21 0 0 "GLY " " H  " " " 1 0 1 C2 
    1654 48 -6.53793 9.58768 37.2644 107 " " " " A 21 0 0 "GLY " " HA3" " " 1 0 1 C2 
    1655 48 -7.05986 10.8659 36.2265 107 " " " " A 21 0 0 "GLY " " HA2" " " 1 0 1 C2 
    1656 40 -4.25182 10.0055 36.3791 108 " " " " A 43 0 0 "TRP " " N  " " " 7 0 1 C2 
    1657 14 -2.82731 10.1471 36.029 108 " " " " A 2 0 0 "TRP " " CA " " " 6 0 1 C2 
    1658 14 -2.14237 9.17579 37.0521 108 " " " " A 2 0 0 "TRP " " C  " " " 6 0 1 C2 
    1659 23 -2.32538 9.28798 38.2779 108 " " " " A 70 0 0 "TRP " " O  " " " 8 0 1 C2 
    1660 14 -2.42651 11.5941 36.0808 108 " " " " A 2 0 0 "TRP " " CB " " " 6 0 1 C2 
    1661 14 -2.13575 12.2459 37.3231 108 " " " " A 2 0 0 "TRP " " CG " " " 6 0 1 C2 
    1662 14 -3.07132 13.0227 37.9229 108 " " " " A 2 0 0 "TRP " " CD1" " " 6 0 1 C2 
    1663 14 -1.07058 12.1778 38.2403 108 " " " " A 2 0 0 "TRP " " CD2" " " 6 0 1 C2 
    1664 40 -2.50474 13.6854 39.025 108 " " " " A 43 0 0 "TRP " " NE1" " " 7 0 1 C2 
    1665 14 -1.2861 13.1604 39.2942 108 " " " " A 2 0 0 "TRP " " CE2" " " 6 0 1 C2 
    1666 14 0.225771 11.4871 38.3233 108 " " " " A 2 0 0 "TRP " " CE3" " " 6 0 1 C2 
    1667 14 -0.465719 13.3 40.404 108 " " " " A 2 0 0 "TRP " " CZ2" " " 6 0 1 C2 
    1668 14 1.02114 11.6573 39.4836 108 " " " " A 2 0 0 "TRP " " CZ3" " " 6 0 1 C2 
    1669 14 0.697878 12.5056 40.5542 108 " " " " A 2 0 0 "TRP " " CH2" " " 6 0 1 C2 
    1670 48 -4.38543 9.94632 37.3785 108 " " " " A 21 0 0 "TRP " " H  " " " 1 0 1 C2 
    1671 48 -2.67608 9.81535 35.0018 108 " " " " A 21 0 0 "TRP " " HA " " " 1 0 1 C2 
    1672 48 -3.16837 12.2952 35.6984 108 " " " " A 21 0 0 "TRP " " HB3" " " 1 0 1 C2 
    1673 48 -1.61724 11.6796 35.3556 108 " " " " A 21 0 0 "TRP " " HB2" " " 1 0 1 C2 
    1674 48 -4.07531 13.2012 37.5672 108 " " " " A 21 0 0 "TRP " " HD1" " " 1 0 1 C2 
    1675 48 -3.0825 14.2989 39.5817 108 " " " " A 21 0 0 "TRP " " HE1" " " 1 0 1 C2 
    1676 48 0.541464 10.7063 37.6473 108 " " " " A 21 0 0 "TRP " " HE3" " " 1 0 1 C2 
    1677 48 -0.784094 13.9305 41.2211 108 " " " " A 21 0 0 "TRP " " HZ2" " " 1 0 1 C2 
    1678 48 1.83646 10.9556 39.5799 108 " " " " A 21 0 0 "TRP " " HZ3" " " 1 0 1 C2 
    1679 48 1.30034 12.5545 41.4493 108 " " " " A 21 0 0 "TRP " " HH2" " " 1 0 1 C2 
    1680 40 -1.2698 8.37523 36.524 109 " " " " A 43 0 0 "VAL " " N  " " " 7 0 1 C2 
    1681 14 -0.681391 7.28079 37.2848 109 " " " " A 2 0 0 "VAL " " CA " " " 6 0 1 C2 
    1682 14 0.80641 7.32036 37.1467 109 " " " " A 2 0 0 "VAL " " C  " " " 6 0 1 C2 
    1683 23 1.29326 7.76729 36.0908 109 " " " " A 70 0 0 "VAL " " O  " " " 8 0 1 C2 
    1684 14 -1.30474 5.88016 37.0573 109 " " " " A 2 0 0 "VAL " " CB " " " 6 0 1 C2 
    1685 14 -0.843397 4.81285 38.093 109 " " " " A 2 0 0 "VAL " " CG1" " " 6 0 1 C2 
    1686 14 -2.82231 5.81976 37.0968 109 " " " " A 2 0 0 "VAL " " CG2" " " 6 0 1 C2 
    1687 48 -1.19912 8.27371 35.5216 109 " " " " A 21 0 0 "VAL " " H  " " " 1 0 1 C2 
    1688 48 -0.858805 7.4612 38.3451 109 " " " " A 21 0 0 "VAL " " HA " " " 1 0 1 C2 
    1689 48 -0.949564 5.37049 36.1617 109 " " " " A 21 0 0 "VAL " " HB " " " 1 0 1 C2 
    1690 48 -1.30876 4.92423 39.0723 109 " " " " A 21 0 0 "VAL " HG11 " " 1 0 1 C2 
    1691 48 -1.29957 3.86368 37.8117 109 " " " " A 21 0 0 "VAL " HG12 " " 1 0 1 C2 
    1692 48 0.233145 4.65145 38.0372 109 " " " " A 21 0 0 "VAL " HG13 " " 1 0 1 C2 
    1693 48 -3.27326 4.82786 37.0671 109 " " " " A 21 0 0 "VAL " HG21 " " 1 0 1 C2 
    1694 48 -3.27501 6.31986 37.9529 109 " " " " A 21 0 0 "VAL " HG22 " " 1 0 1 C2 
    1695 48 -3.14686 6.32928 36.1895 109 " " " " A 21 0 0 "VAL " HG23 " " 1 0 1 C2 
    1696 40 1.46 7.18413 38.2771 110 " " " " A 43 0 0 "GLY " " N  " " " 7 0 1 C2 
    1697 14 2.87566 7.31133 38.3964 110 " " " " A 2 0 0 "GLY " " CA " " " 6 0 1 C2 
    1698 14 3.49318 7.16777 39.7515 110 " " " " A 2 0 0 "GLY " " C  " " " 6 0 1 C2 
    1699 23 2.80135 7.24148 40.7423 110 " " " " A 70 0 0 "GLY " " O  " " " 8 0 1 C2 
    1700 48 0.946539 7.16665 39.1467 110 " " " " A 21 0 0 "GLY " " H  " " " 1 0 1 C2 
    1701 48 2.96615 8.31119 37.9719 110 " " " " A 21 0 0 "GLY " " HA3" " " 1 0 1 C2 
    1702 48 3.421 6.71014 37.6688 110 " " " " A 21 0 0 "GLY " " HA2" " " 1 0 1 C2 
    1703 40 4.85261 6.97233 39.8149 111 " " " " A 43 0 0 "TRP " " N  " " " 7 0 1 C2 
    1704 14 5.62227 6.85097 41.1008 111 " " " " A 2 0 0 "TRP " " CA " " " 6 0 1 C2 
    1705 14 5.6189 8.11527 41.9037 111 " " " " A 2 0 0 "TRP " " C  " " " 6 0 1 C2 
    1706 23 5.61726 8.11786 43.1287 111 " " " " A 70 0 0 "TRP " " O  " " " 8 0 1 C2 
    1707 14 7.07379 6.42447 40.7203 111 " " " " A 2 0 0 "TRP " " CB " " " 6 0 1 C2 
    1708 14 8.07569 7.45046 40.1506 111 " " " " A 2 0 0 "TRP " " CG " " " 6 0 1 C2 
    1709 14 8.2499 7.69282 38.8446 111 " " " " A 2 0 0 "TRP " " CD1" " " 6 0 1 C2 
    1710 14 8.99216 8.36513 40.905 111 " " " " A 2 0 0 "TRP " " CD2" " " 6 0 1 C2 
    1711 40 9.11693 8.80629 38.7291 111 " " " " A 43 0 0 "TRP " " NE1" " " 7 0 1 C2 
    1712 14 9.56207 9.27693 39.9717 111 " " " " A 2 0 0 "TRP " " CE2" " " 6 0 1 C2 
    1713 14 9.32042 8.54329 42.2589 111 " " " " A 2 0 0 "TRP " " CE3" " " 6 0 1 C2 
    1714 14 10.4932 10.2969 40.2956 111 " " " " A 2 0 0 "TRP " " CZ2" " " 6 0 1 C2 
    1715 14 10.1646 9.62477 42.6576 111 " " " " A 2 0 0 "TRP " " CZ3" " " 6 0 1 C2 
    1716 14 10.7129 10.5153 41.6789 111 " " " " A 2 0 0 "TRP " " CH2" " " 6 0 1 C2 
    1717 48 5.35222 7.02846 38.9389 111 " " " " A 21 0 0 "TRP " " H  " " " 1 0 1 C2 
    1718 48 5.03578 6.13704 41.6791 111 " " " " A 21 0 0 "TRP " " HA " " " 1 0 1 C2 
    1719 48 7.01769 5.61611 39.9913 111 " " " " A 21 0 0 "TRP " " HB3" " " 1 0 1 C2 
    1720 48 7.49603 6.02101 41.6407 111 " " " " A 21 0 0 "TRP " " HB2" " " 1 0 1 C2 
    1721 48 7.75746 7.26401 37.9843 111 " " " " A 21 0 0 "TRP " " HD1" " " 1 0 1 C2 
    1722 48 9.34146 9.27221 37.8616 111 " " " " A 21 0 0 "TRP " " HE1" " " 1 0 1 C2 
    1723 48 8.84465 7.94242 43.0199 111 " " " " A 21 0 0 "TRP " " HE3" " " 1 0 1 C2 
    1724 48 11.0081 10.8468 39.5217 111 " " " " A 21 0 0 "TRP " " HZ2" " " 1 0 1 C2 
    1725 48 10.5698 9.81711 43.6401 111 " " " " A 21 0 0 "TRP " " HZ3" " " 1 0 1 C2 
    1726 48 11.4107 11.268 42.0148 111 " " " " A 21 0 0 "TRP " " HH2" " " 1 0 1 C2 
    1727 40 5.33014 9.25078 41.2321 112 " " " " A 43 0 0 "LEU " " N  " " " 7 0 1 C2 
    1728 14 4.99119 10.5845 41.7527 112 " " " " A 2 0 0 "LEU " " CA " " " 6 0 1 C2 
    1729 14 3.81917 10.6604 42.7191 112 " " " " A 2 0 0 "LEU " " C  " " " 6 0 1 C2 
    1730 23 3.57214 11.6945 43.398 112 " " " " A 70 0 0 "LEU " " O  " " " 8 0 1 C2 
    1731 14 4.75076 11.4328 40.5924 112 " " " " A 2 0 0 "LEU " " CB " " " 6 0 1 C2 
    1732 14 5.97391 11.7441 39.5404 112 " " " " A 2 0 0 "LEU " " CG " " " 6 0 1 C2 
    1733 14 5.45469 12.4071 38.2371 112 " " " " A 2 0 0 "LEU " " CD1" " " 6 0 1 C2 
    1734 14 7.0375 12.5942 40.1726 112 " " " " A 2 0 0 "LEU " " CD2" " " 6 0 1 C2 
    1735 48 5.16691 9.11757 40.2443 112 " " " " A 21 0 0 "LEU " " H  " " " 1 0 1 C2 
    1736 48 5.7446 11.0564 42.3833 112 " " " " A 21 0 0 "LEU " " HA " " " 1 0 1 C2 
    1737 48 4.20255 12.31 40.936 112 " " " " A 21 0 0 "LEU " " HB3" " " 1 0 1 C2 
    1738 48 3.99597 10.9314 39.9866 112 " " " " A 21 0 0 "LEU " " HB2" " " 1 0 1 C2 
    1739 48 6.46822 10.8131 39.2627 112 " " " " A 21 0 0 "LEU " " HG " " " 1 0 1 C2 
    1740 48 4.65234 11.8227 37.7867 112 " " " " A 21 0 0 "LEU " HD11 " " 1 0 1 C2 
    1741 48 5.11371 13.4413 38.2849 112 " " " " A 21 0 0 "LEU " HD12 " " 1 0 1 C2 
    1742 48 6.30511 12.4333 37.5558 112 " " " " A 21 0 0 "LEU " HD13 " " 1 0 1 C2 
    1743 48 6.7789 13.6452 40.043 112 " " " " A 21 0 0 "LEU " HD21 " " 1 0 1 C2 
    1744 48 7.23135 12.2908 41.2014 112 " " " " A 21 0 0 "LEU " HD22 " " 1 0 1 C2 
    1745 48 7.96026 12.4682 39.6063 112 " " " " A 21 0 0 "LEU " HD23 " " 1 0 1 C2 
    1746 40 3.17872 9.5349 42.8825 113 " " " " A 43 0 0 "LYS " " N  " " " 7 0 1 C2 
    1747 14 2.13285 9.36395 43.9105 113 " " " " A 2 0 0 "LYS " " CA " " " 6 0 1 C2 
    1748 14 2.03585 7.92385 44.4775 113 " " " " A 2 0 0 "LYS " " C  " " " 6 0 1 C2 
    1749 23 0.980238 7.56196 44.9092 113 " " " " A 70 0 0 "LYS " " O  " " " 8 0 1 C2 
    1750 14 0.804781 10.0509 43.5761 113 " " " " A 2 0 0 "LYS " " CB " " " 6 0 1 C2 
    1751 14 -0.0383929 9.58362 42.427 113 " " " " A 2 0 0 "LYS " " CG " " " 6 0 1 C2 
    1752 14 -1.41979 10.4283 42.3624 113 " " " " A 2 0 0 "LYS " " CD " " " 6 0 1 C2 
    1753 14 -2.33248 9.90862 41.2664 113 " " " " A 2 0 0 "LYS " " CE " " " 6 0 1 C2 
    1754 40 -3.59466 10.7351 41.292 113 " " " " A 43 0 0 "LYS " " NZ " " " 7 0 1 C2 
    1755 48 3.32885 8.77241 42.2374 113 " " " " A 21 0 0 "LYS " " H  " " " 1 0 1 C2 
    1756 48 2.49621 9.91766 44.7762 113 " " " " A 21 0 0 "LYS " " HA " " " 1 0 1 C2 
    1757 48 1.09712 11.0612 43.2899 113 " " " " A 21 0 0 "LYS " " HB3" " " 1 0 1 C2 
    1758 48 0.165129 9.90203 44.446 113 " " " " A 21 0 0 "LYS " " HB2" " " 1 0 1 C2 
    1759 48 -0.205419 8.50876 42.4969 113 " " " " A 21 0 0 "LYS " " HG3" " " 1 0 1 C2 
    1760 48 0.552057 9.66732 41.5146 113 " " " " A 21 0 0 "LYS " " HG2" " " 1 0 1 C2 
    1761 48 -1.14142 11.4511 42.1084 113 " " " " A 21 0 0 "LYS " " HD3" " " 1 0 1 C2 
    1762 48 -1.89596 10.346 43.3394 113 " " " " A 21 0 0 "LYS " " HD2" " " 1 0 1 C2 
    1763 48 -2.52657 8.84906 41.4331 113 " " " " A 21 0 0 "LYS " " HE3" " " 1 0 1 C2 
    1764 48 -1.76435 10.1569 40.37 113 " " " " A 21 0 0 "LYS " " HE2" " " 1 0 1 C2 
    1765 48 -3.48531 11.6407 41.7255 113 " " " " A 21 0 0 "LYS " " HZ1" " " 1 0 1 C2 
    1766 48 -4.07579 10.631 40.4101 113 " " " " A 21 0 0 "LYS " " HZ2" " " 1 0 1 C2 
    1767 48 -4.11564 10.2479 42.0071 113 " " " " A 21 0 0 "LYS " " HZ3" " " 1 0 1 C2 
    1768 40 3.15153 7.15433 44.4558 114 " " " " A 43 0 0 "ALA " " N  " " " 7 0 1 C2 
    1769 14 3.08436 5.79324 44.9945 114 " " " " A 2 0 0 "ALA " " CA " " " 6 0 1 C2 
    1770 14 4.37702 5.40701 45.7493 114 " " " " A 2 0 0 "ALA " " C  " " " 6 0 1 C2 
    1771 23 5.37205 6.06201 45.4928 114 " " " " A 70 0 0 "ALA " " O  " " " 8 0 1 C2 
    1772 14 2.86145 4.73734 43.8475 114 " " " " A 2 0 0 "ALA " " CB " " " 6 0 1 C2 
    1773 48 3.96867 7.50345 43.9758 114 " " " " A 21 0 0 "ALA " " H  " " " 1 0 1 C2 
    1774 48 2.21518 5.69531 45.6449 114 " " " " A 21 0 0 "ALA " " HA " " " 1 0 1 C2 
    1775 48 3.02777 3.70323 44.1492 114 " " " " A 21 0 0 "ALA " " HB1" " " 1 0 1 C2 
    1776 48 1.84982 5.00637 43.5436 114 " " " " A 21 0 0 "ALA " " HB2" " " 1 0 1 C2 
    1777 48 3.48792 4.91097 42.9726 114 " " " " A 21 0 0 "ALA " " HB3" " " 1 0 1 C2 
    1778 40 4.46908 4.31421 46.5753 115 " " " " A 43 0 0 "PRO " " N  " " " 7 0 1 C2 
    1779 14 5.66033 3.75636 47.2638 115 " " " " A 2 0 0 "PRO " " CA " " " 6 0 1 C2 
    1780 14 6.35591 2.84739 46.2276 115 " " " " A 2 0 0 "PRO " " C  " " " 6 0 1 C2 
    1781 23 6.10002 1.66135 46.0396 115 " " " " A 70 0 0 "PRO " " O  " " " 8 0 1 C2 
    1782 14 5.08184 3.00782 48.5049 115 " " " " A 2 0 0 "PRO " " CB " " " 6 0 1 C2 
    1783 14 3.67469 2.64443 48.0805 115 " " " " A 2 0 0 "PRO " " CG " " " 6 0 1 C2 
    1784 14 3.2218 3.68341 47.073 115 " " " " A 2 0 0 "PRO " " CD " " " 6 0 1 C2 
    1785 48 6.40711 4.50809 47.5194 115 " " " " A 21 0 0 "PRO " " HA " " " 1 0 1 C2 
    1786 48 5.12207 3.70073 49.3453 115 " " " " A 21 0 0 "PRO " " HB3" " " 1 0 1 C2 
    1787 48 5.768 2.25556 48.894 115 " " " " A 21 0 0 "PRO " " HB2" " " 1 0 1 C2 
    1788 48 2.99326 2.58874 48.9294 115 " " " " A 21 0 0 "PRO " " HG3" " " 1 0 1 C2 
    1789 48 3.75888 1.63323 47.6824 115 " " " " A 21 0 0 "PRO " " HG2" " " 1 0 1 C2 
    1790 48 2.67459 3.18956 46.2701 115 " " " " A 21 0 0 "PRO " " HD2" " " 1 0 1 C2 
    1791 48 2.61311 4.40035 47.624 115 " " " " A 21 0 0 "PRO " " HD3" " " 1 0 1 C2 
    1792 40 7.251 3.53961 45.5249 116 " " " " A 43 0 0 "ASP " " N  " " " 7 0 1 C2 
    1793 14 7.96258 3.03923 44.3718 116 " " " " A 2 0 0 "ASP " " CA " " " 6 0 1 C2 
    1794 14 8.91583 1.8613 44.7394 116 " " " " A 2 0 0 "ASP " " C  " " " 6 0 1 C2 
    1795 23 9.39681 1.09882 43.8952 116 " " " " A 70 0 0 "ASP " " O  " " " 8 0 1 C2 
    1796 14 8.67654 4.28417 43.8084 116 " " " " A 2 0 0 "ASP " " CB " " " 6 0 1 C2 
    1797 14 9.96142 4.76603 44.5563 116 " " " " A 2 0 0 "ASP " " CG " " " 6 0 1 C2 
    1798 23 11.0891 4.62653 44.0037 116 " " " " A 70 0 0 "ASP " " OD1" " " 8 0 1 C2 
    1799 23 9.7866 5.31679 45.6373 116 " " " " A 70 0 0 "ASP " " OD2" " " 8 0 1 C2 
    1800 48 7.44847 4.48683 45.8145 116 " " " " A 21 0 0 "ASP " " H  " " " 1 0 1 C2 
    1801 48 7.16466 2.64121 43.7449 116 " " " " A 21 0 0 "ASP " " HA " " " 1 0 1 C2 
    1802 48 7.91052 5.04481 43.6575 116 " " " " A 21 0 0 "ASP " " HB3" " " 1 0 1 C2 
    1803 48 8.90942 3.90423 42.8136 116 " " " " A 21 0 0 "ASP " " HB2" " " 1 0 1 C2 
    1804 40 9.26859 1.74637 45.9831 117 " " " " A 43 0 0 "THR " " N  " " " 7 0 1 C2 
    1805 14 10.0618 0.689024 46.5174 117 " " " " A 2 0 0 "THR " " CA " " " 6 0 1 C2 
    1806 14 9.26251 -0.661207 46.7311 117 " " " " A 2 0 0 "THR " " C  " " " 6 0 1 C2 
    1807 23 9.79698 -1.70185 47.0426 117 " " " " A 70 0 0 "THR " " O  " " " 8 0 1 C2 
    1808 14 10.5554 1.09266 47.9178 117 " " " " A 2 0 0 "THR " " CB " " " 6 0 1 C2 
    1809 23 9.35105 1.40765 48.6455 117 " " " " A 70 0 0 "THR " " OG1" " " 8 0 1 C2 
    1810 14 11.527 2.27407 47.7503 117 " " " " A 2 0 0 "THR " " CG2" " " 6 0 1 C2 
    1811 48 8.78798 2.35696 46.6283 117 " " " " A 21 0 0 "THR " " H  " " " 1 0 1 C2 
    1812 48 10.9401 0.491575 45.9029 117 " " " " A 21 0 0 "THR " " HA " " " 1 0 1 C2 
    1813 48 11.1083 0.279043 48.3873 117 " " " " A 21 0 0 "THR " " HB " " " 1 0 1 C2 
    1814 48 9.06298 2.2852 48.4456 117 " " " " A 21 0 0 "THR " " HG1" " " 1 0 1 C2 
    1815 48 11.9308 2.59288 48.7113 117 " " " " A 21 0 0 "THR " HG21 " " 1 0 1 C2 
    1816 48 12.3543 1.973 47.1076 117 " " " " A 21 0 0 "THR " HG22 " " 1 0 1 C2 
    1817 48 11.1266 3.18158 47.2985 117 " " " " A 21 0 0 "THR " HG23 " " 1 0 1 C2 
    1818 40 7.96926 -0.66738 46.3945 118 " " " " A 43 0 0 "THR " " N  " " " 7 0 1 C2 
    1819 14 7.17993 -1.81487 46.6666 118 " " " " A 2 0 0 "THR " " CA " " " 6 0 1 C2 
    1820 14 6.87861 -2.66392 45.4334 118 " " " " A 2 0 0 "THR " " C  " " " 6 0 1 C2 
    1821 23 6.37684 -3.77022 45.5008 118 " " " " A 70 0 0 "THR " " O  " " " 8 0 1 C2 
    1822 14 5.87015 -1.38151 47.4486 118 " " " " A 2 0 0 "THR " " CB " " " 6 0 1 C2 
    1823 23 4.96567 -0.587622 46.7266 118 " " " " A 70 0 0 "THR " " OG1" " " 8 0 1 C2 
    1824 14 6.16767 -0.631361 48.7826 118 " " " " A 2 0 0 "THR " " CG2" " " 6 0 1 C2 
    1825 48 7.54801 0.146906 45.9707 118 " " " " A 21 0 0 "THR " " H  " " " 1 0 1 C2 
    1826 48 7.63838 -2.40529 47.4599 118 " " " " A 21 0 0 "THR " " HA " " " 1 0 1 C2 
    1827 48 5.37231 -2.3418 47.5831 118 " " " " A 21 0 0 "THR " " HB " " " 1 0 1 C2 
    1828 48 5.38389 0.242933 46.5584 118 " " " " A 21 0 0 "THR " " HG1" " " 1 0 1 C2 
    1829 48 6.73284 -1.30568 49.426 118 " " " " A 21 0 0 "THR " HG21 " " 1 0 1 C2 
    1830 48 6.78807 0.257787 48.6702 118 " " " " A 21 0 0 "THR " HG22 " " 1 0 1 C2 
    1831 48 5.24946 -0.284128 49.2563 118 " " " " A 21 0 0 "THR " HG23 " " 1 0 1 C2 
    1832 40 7.19051 -2.221 44.2053 119 " " " " A 43 0 0 "ASP " " N  " " " 7 0 1 C2 
    1833 14 7.20979 -2.98816 42.9803 119 " " " " A 2 0 0 "ASP " " CA " " " 6 0 1 C2 
    1834 14 8.33483 -2.43028 42.0617 119 " " " " A 2 0 0 "ASP " " C  " " " 6 0 1 C2 
    1835 23 8.59234 -1.20832 41.9392 119 " " " " A 70 0 0 "ASP " " O  " " " 8 0 1 C2 
    1836 14 5.79348 -3.01084 42.4159 119 " " " " A 2 0 0 "ASP " " CB " " " 6 0 1 C2 
    1837 14 5.69815 -3.95365 41.2288 119 " " " " A 2 0 0 "ASP " " CG " " " 6 0 1 C2 
    1838 23 6.47421 -3.93278 40.2791 119 " " " " A 70 0 0 "ASP " " OD1" " " 8 0 1 C2 
    1839 23 4.79065 -4.86108 41.1425 119 " " " " A 70 0 0 "ASP " " OD2" " " 8 0 1 C2 
    1840 48 7.63719 -1.31514 44.207 119 " " " " A 21 0 0 "ASP " " H  " " " 1 0 1 C2 
    1841 48 7.427 -4.03385 43.1981 119 " " " " A 21 0 0 "ASP " " HA " " " 1 0 1 C2 
    1842 48 5.64252 -1.9752 42.1114 119 " " " " A 21 0 0 "ASP " " HB3" " " 1 0 1 C2 
    1843 48 5.02048 -3.11885 43.1768 119 " " " " A 21 0 0 "ASP " " HB2" " " 1 0 1 C2 
    1844 40 9.22695 -3.35586 41.5255 120 " " " " A 43 0 0 "PRO " " N  " " " 7 0 1 C2 
    1845 14 10.2913 -3.07729 40.4568 120 " " " " A 2 0 0 "PRO " " CA " " " 6 0 1 C2 
    1846 14 9.79686 -2.22042 39.2669 120 " " " " A 2 0 0 "PRO " " C  " " " 6 0 1 C2 
    1847 23 10.581 -1.49117 38.675 120 " " " " A 70 0 0 "PRO " " O  " " " 8 0 1 C2 
    1848 14 10.7106 -4.52664 40.0071 120 " " " " A 2 0 0 "PRO " " CB " " " 6 0 1 C2 
    1849 14 10.4144 -5.4436 41.1767 120 " " " " A 2 0 0 "PRO " " CG " " " 6 0 1 C2 
    1850 14 9.25135 -4.82432 41.8796 120 " " " " A 2 0 0 "PRO " " CD " " " 6 0 1 C2 
    1851 48 11.2142 -2.63288 40.8295 120 " " " " A 21 0 0 "PRO " " HA " " " 1 0 1 C2 
    1852 48 11.7704 -4.59484 39.7618 120 " " " " A 21 0 0 "PRO " " HB3" " " 1 0 1 C2 
    1853 48 10.2685 -4.75197 39.0366 120 " " " " A 21 0 0 "PRO " " HB2" " " 1 0 1 C2 
    1854 48 11.2155 -5.41126 41.9152 120 " " " " A 21 0 0 "PRO " " HG3" " " 1 0 1 C2 
    1855 48 10.2984 -6.45043 40.7756 120 " " " " A 21 0 0 "PRO " " HG2" " " 1 0 1 C2 
    1856 48 8.35089 -5.32555 41.5245 120 " " " " A 21 0 0 "PRO " " HD2" " " 1 0 1 C2 
    1857 48 9.39354 -5.04074 42.9384 120 " " " " A 21 0 0 "PRO " " HD3" " " 1 0 1 C2 
    1858 40 8.4553 -2.36901 38.917 121 " " " " A 43 0 0 "THR " " N  " " " 7 0 1 C2 
    1859 14 7.86849 -1.59887 37.7899 121 " " " " A 2 0 0 "THR " " CA " " " 6 0 1 C2 
    1860 14 7.69504 -0.086035 38.0716 121 " " " " A 2 0 0 "THR " " C  " " " 6 0 1 C2 
    1861 23 7.6755 0.763597 37.1738 121 " " " " A 70 0 0 "THR " " O  " " " 8 0 1 C2 
    1862 14 6.47255 -2.25758 37.4252 121 " " " " A 2 0 0 "THR " " CB " " " 6 0 1 C2 
    1863 23 5.63961 -2.23274 38.5801 121 " " " " A 70 0 0 "THR " " OG1" " " 8 0 1 C2 
    1864 14 6.73331 -3.67913 37.0012 121 " " " " A 2 0 0 "THR " " CG2" " " 6 0 1 C2 
    1865 48 7.8602 -3.01019 39.4219 121 " " " " A 21 0 0 "THR " " H  " " " 1 0 1 C2 
    1866 48 8.5782 -1.65278 36.9644 121 " " " " A 21 0 0 "THR " " HA " " " 1 0 1 C2 
    1867 48 5.95506 -1.72227 36.6292 121 " " " " A 21 0 0 "THR " " HB " " " 1 0 1 C2 
    1868 48 5.91723 -2.98602 39.0786 121 " " " " A 21 0 0 "THR " " HG1" " " 1 0 1 C2 
    1869 48 7.17373 -3.66979 36.0042 121 " " " " A 21 0 0 "THR " HG21 " " 1 0 1 C2 
    1870 48 7.28191 -4.27992 37.7266 121 " " " " A 21 0 0 "THR " HG22 " " 1 0 1 C2 
    1871 48 5.74116 -4.13048 36.9969 121 " " " " A 21 0 0 "THR " HG23 " " 1 0 1 C2 
    1872 40 7.51685 0.290697 39.3433 122 " " " " A 43 0 0 "VAL " " N  " " " 7 0 1 C2 
    1873 14 7.37369 1.60602 39.8575 122 " " " " A 2 0 0 "VAL " " CA " " " 6 0 1 C2 
    1874 14 8.73734 2.11269 40.246 122 " " " " A 2 0 0 "VAL " " C  " " " 6 0 1 C2 
    1875 23 8.95616 3.35096 40.1222 122 " " " " A 70 0 0 "VAL " " O  " " " 8 0 1 C2 
    1876 14 6.38595 1.56782 41.0335 122 " " " " A 2 0 0 "VAL " " CB " " " 6 0 1 C2 
    1877 14 5.94696 2.98584 41.4877 122 " " " " A 2 0 0 "VAL " " CG1" " " 6 0 1 C2 
    1878 14 5.0586 0.826513 40.8499 122 " " " " A 2 0 0 "VAL " " CG2" " " 6 0 1 C2 
    1879 48 7.16455 -0.427054 39.9604 122 " " " " A 21 0 0 "VAL " " H  " " " 1 0 1 C2 
    1880 48 6.97711 2.24011 39.0645 122 " " " " A 21 0 0 "VAL " " HA " " " 1 0 1 C2 
    1881 48 6.87354 1.01262 41.8349 122 " " " " A 21 0 0 "VAL " " HB " " " 1 0 1 C2 
    1882 48 6.71113 3.74145 41.6699 122 " " " " A 21 0 0 "VAL " HG11 " " 1 0 1 C2 
    1883 48 5.54843 3.47386 40.5983 122 " " " " A 21 0 0 "VAL " HG12 " " 1 0 1 C2 
    1884 48 5.28562 3.1327 42.3416 122 " " " " A 21 0 0 "VAL " HG13 " " 1 0 1 C2 
    1885 48 4.6299 0.719995 41.8464 122 " " " " A 21 0 0 "VAL " HG21 " " 1 0 1 C2 
    1886 48 4.38043 1.34436 40.1717 122 " " " " A 21 0 0 "VAL " HG22 " " 1 0 1 C2 
    1887 48 5.29826 -0.108134 40.3429 122 " " " " A 21 0 0 "VAL " HG23 " " 1 0 1 C2 
    1888 40 9.72822 1.22495 40.4809 123 " " " " A 43 0 0 "SER " " N  " " " 7 0 1 C2 
    1889 14 11.153 1.54803 40.5371 123 " " " " A 2 0 0 "SER " " CA " " " 6 0 1 C2 
    1890 14 11.6049 2.09001 39.1875 123 " " " " A 2 0 0 "SER " " C  " " " 6 0 1 C2 
    1891 23 12.3921 3.0476 39.0405 123 " " " " A 70 0 0 "SER " " O  " " " 8 0 1 C2 
    1892 14 12.0145 0.401678 41.027 123 " " " " A 2 0 0 "SER " " CB " " " 6 0 1 C2 
    1893 23 11.6241 0.0211847 42.3038 123 " " " " A 70 0 0 "SER " " OG " " " 8 0 1 C2 
    1894 48 9.47088 0.250528 40.4147 123 " " " " A 21 0 0 "SER " " H  " " " 1 0 1 C2 
    1895 48 11.2124 2.36243 41.2591 123 " " " " A 21 0 0 "SER " " HA " " " 1 0 1 C2 
    1896 48 13.0545 0.673204 41.2081 123 " " " " A 21 0 0 "SER " " HB3" " " 1 0 1 C2 
    1897 48 12.0174 -0.54294 40.4831 123 " " " " A 21 0 0 "SER " " HB2" " " 1 0 1 C2 
    1898 48 10.6854 0.0594461 42.4057 123 " " " " A 21 0 0 "SER " " HG " " " 1 0 1 C2 
    1899 40 11.1394 1.42309 38.1463 124 " " " " A 43 0 0 "ALA " " N  " " " 7 0 1 C2 
    1900 14 11.7501 1.40087 36.8609 124 " " " " A 2 0 0 "ALA " " CA " " " 6 0 1 C2 
    1901 14 11.3008 2.59332 35.9468 124 " " " " A 2 0 0 "ALA " " C  " " " 6 0 1 C2 
    1902 23 11.9428 2.83094 34.937 124 " " " " A 70 0 0 "ALA " " O  " " " 8 0 1 C2 
    1903 14 11.3802 0.0480516 36.203 124 " " " " A 2 0 0 "ALA " " CB " " " 6 0 1 C2 
    1904 48 10.6174 0.579836 38.3377 124 " " " " A 21 0 0 "ALA " " H  " " " 1 0 1 C2 
    1905 48 12.8361 1.4947 36.8633 124 " " " " A 21 0 0 "ALA " " HA " " " 1 0 1 C2 
    1906 48 10.3768 -0.300764 36.4472 124 " " " " A 21 0 0 "ALA " " HB1" " " 1 0 1 C2 
    1907 48 11.4451 -0.044512 35.1189 124 " " " " A 21 0 0 "ALA " " HB2" " " 1 0 1 C2 
    1908 48 12.2055 -0.586024 36.5271 124 " " " " A 21 0 0 "ALA " " HB3" " " 1 0 1 C2 
    1909 40 10.3288 3.39875 36.4361 125 " " " " A 43 0 0 "MET " " N  " " " 7 0 1 C2 
    1910 14 9.61597 4.51624 35.8725 125 " " " " A 2 0 0 "MET " " CA " " " 6 0 1 C2 
    1911 14 10.5225 5.79162 35.728 125 " " " " A 2 0 0 "MET " " C  " " " 6 0 1 C2 
    1912 23 10.0158 6.90415 35.4278 125 " " " " A 70 0 0 "MET " " O  " " " 8 0 1 C2 
    1913 14 8.4306 4.66282 36.7852 125 " " " " A 2 0 0 "MET " " CB " " " 6 0 1 C2 
    1914 14 7.21551 5.06066 36.043 125 " " " " A 2 0 0 "MET " " CG " " " 6 0 1 C2 
    1915 52 5.64771 5.04262 37.0267 125 " " " " A 13 0 0 "MET " " SD " " " 16 0 1 C2 
    1916 14 4.34291 5.02338 35.732 125 " " " " A 2 0 0 "MET " " CE " " " 6 0 1 C2 
    1917 48 10.1784 3.1836 37.4114 125 " " " " A 21 0 0 "MET " " H  " " " 1 0 1 C2 
    1918 48 9.34578 4.07435 34.9135 125 " " " " A 21 0 0 "MET " " HA " " " 1 0 1 C2 
    1919 48 8.69177 5.25644 37.6612 125 " " " " A 21 0 0 "MET " " HB3" " " 1 0 1 C2 
    1920 48 8.23827 3.74251 37.3366 125 " " " " A 21 0 0 "MET " " HB2" " " 1 0 1 C2 
    1921 48 7.05111 4.36085 35.2237 125 " " " " A 21 0 0 "MET " " HG3" " " 1 0 1 C2 
    1922 48 7.34385 5.94686 35.4215 125 " " " " A 21 0 0 "MET " " HG2" " " 1 0 1 C2 
    1923 48 4.55448 4.3366 34.9124 125 " " " " A 21 0 0 "MET " " HE1" " " 1 0 1 C2 
    1924 48 3.40843 4.63913 36.1409 125 " " " " A 21 0 0 "MET " " HE2" " " 1 0 1 C2 
    1925 48 4.24666 6.06031 35.4101 125 " " " " A 21 0 0 "MET " " HE3" " " 1 0 1 C2 
    1926 40 11.8372 5.62131 35.9658 126 " " " " A 43 0 0 "LYS " " N  " " " 7 0 1 C2 
    1927 14 12.7643 6.67574 36.1819 126 " " " " A 2 0 0 "LYS " " CA " " " 6 0 1 C2 
    1928 14 14.1407 6.11795 35.9055 126 " " " " A 2 0 0 "LYS " " C  " " " 6 0 1 C2 
    1929 23 14.3548 4.92518 36.1928 126 " " " " A 70 0 0 "LYS " " O  " " " 8 0 1 C2 
    1930 14 12.5235 7.42307 37.5346 126 " " " " A 2 0 0 "LYS " " CB " " " 6 0 1 C2 
    1931 14 12.7294 6.48923 38.7688 126 " " " " A 2 0 0 "LYS " " CG " " " 6 0 1 C2 
    1932 14 12.536 6.98873 40.1584 126 " " " " A 2 0 0 "LYS " " CD " " " 6 0 1 C2 
    1933 14 12.2786 5.77562 41.0432 126 " " " " A 2 0 0 "LYS " " CE " " " 6 0 1 C2 
    1934 40 12.5206 6.00211 42.4787 126 " " " " A 43 0 0 "LYS " " NZ " " " 7 0 1 C2 
    1935 48 12.2382 4.70358 36.0965 126 " " " " A 21 0 0 "LYS " " H  " " " 1 0 1 C2 
    1936 48 12.5289 7.35274 35.3607 126 " " " " A 21 0 0 "LYS " " HA " " " 1 0 1 C2 
    1937 48 11.6207 8.03121 37.5923 126 " " " " A 21 0 0 "LYS " " HB3" " " 1 0 1 C2 
    1938 48 13.3252 8.11389 37.7957 126 " " " " A 21 0 0 "LYS " " HB2" " " 1 0 1 C2 
    1939 48 13.5687 5.79461 38.733 126 " " " " A 21 0 0 "LYS " " HG3" " " 1 0 1 C2 
    1940 48 11.9382 5.75889 38.5994 126 " " " " A 21 0 0 "LYS " " HG2" " " 1 0 1 C2 
    1941 48 11.6843 7.66872 40.1414 126 " " " " A 21 0 0 "LYS " " HD3" " " 1 0 1 C2 
    1942 48 13.4102 7.50823 40.5508 126 " " " " A 21 0 0 "LYS " " HD2" " " 1 0 1 C2 
    1943 48 12.931 4.9831 40.6768 126 " " " " A 21 0 0 "LYS " " HE3" " " 1 0 1 C2 
    1944 48 11.2316 5.56691 40.8229 126 " " " " A 21 0 0 "LYS " " HE2" " " 1 0 1 C2 
    1945 48 13.3463 5.4961 42.7656 126 " " " " A 21 0 0 "LYS " " HZ1" " " 1 0 1 C2 
    1946 48 12.6856 6.97563 42.6912 126 " " " " A 21 0 0 "LYS " " HZ2" " " 1 0 1 C2 
    1947 48 11.782 5.64249 43.0662 126 " " " " A 21 0 0 "LYS " " HZ3" " " 1 0 1 C2 
    1948 40 15.0505 6.82689 35.1901 127 " " " " A 43 0 0 "THR " " N  " " " 7 0 1 C2 
    1949 14 16.3857 6.41171 34.7341 127 " " " " A 2 0 0 "THR " " CA " " " 6 0 1 C2 
    1950 14 17.3607 6.33489 35.884 127 " " " " A 2 0 0 "THR " " C  " " " 6 0 1 C2 
    1951 23 17.1205 6.96727 36.9149 127 " " " " A 70 0 0 "THR " " O  " " " 8 0 1 C2 
    1952 14 16.7389 7.48644 33.6235 127 " " " " A 2 0 0 "THR " " CB " " " 6 0 1 C2 
    1953 23 16.8488 8.75837 34.291 127 " " " " A 70 0 0 "THR " " OG1" " " 8 0 1 C2 
    1954 14 15.689 7.53691 32.5036 127 " " " " A 2 0 0 "THR " " CG2" " " 6 0 1 C2 
    1955 48 14.7073 7.72857 34.8913 127 " " " " A 21 0 0 "THR " " H  " " " 1 0 1 C2 
    1956 48 16.3439 5.43908 34.2439 127 " " " " A 21 0 0 "THR " " HA " " " 1 0 1 C2 
    1957 48 17.7146 7.21869 33.2179 127 " " " " A 21 0 0 "THR " " HB " " " 1 0 1 C2 
    1958 48 17.7737 8.95246 34.2879 127 " " " " A 21 0 0 "THR " " HG1" " " 1 0 1 C2 
    1959 48 14.7028 7.78229 32.8978 127 " " " " A 21 0 0 "THR " HG21 " " 1 0 1 C2 
    1960 48 15.845 8.36851 31.8164 127 " " " " A 21 0 0 "THR " HG22 " " 1 0 1 C2 
    1961 48 15.5677 6.58639 31.984 127 " " " " A 21 0 0 "THR " HG23 " " 1 0 1 C2 
    1962 40 18.5281 5.71917 35.6623 128 " " " " A 43 0 0 "GLN " " N  " " " 7 0 1 C2 
    1963 14 19.5241 5.37687 36.6561 128 " " " " A 2 0 0 "GLN " " CA " " " 6 0 1 C2 
    1964 14 20.2572 6.62572 37.1314 128 " " " " A 2 0 0 "GLN " " C  " " " 6 0 1 C2 
    1965 23 20.581 6.64208 38.3305 128 " " " " A 70 0 0 "GLN " " O  " " " 8 0 1 C2 
    1966 14 20.4655 4.31419 36.0232 128 " " " " A 2 0 0 "GLN " " CB " " " 6 0 1 C2 
    1967 14 19.8447 2.95868 35.4866 128 " " " " A 2 0 0 "GLN " " CG " " " 6 0 1 C2 
    1968 14 19.0694 3.03532 34.174 128 " " " " A 2 0 0 "GLN " " CD " " " 6 0 1 C2 
    1969 23 17.9996 2.4499 34.159 128 " " " " A 70 0 0 "GLN " " OE1" " " 8 0 1 C2 
    1970 40 19.4837 3.78745 33.1919 128 " " " " A 43 0 0 "GLN " " NE2" " " 7 0 1 C2 
    1971 48 18.7668 5.46446 34.7145 128 " " " " A 21 0 0 "GLN " " H  " " " 1 0 1 C2 
    1972 48 18.9692 4.92672 37.4792 128 " " " " A 21 0 0 "GLN " " HA " " " 1 0 1 C2 
    1973 48 21.1692 4.08993 36.8248 128 " " " " A 21 0 0 "GLN " " HB3" " " 1 0 1 C2 
    1974 48 20.8806 4.84472 35.1663 128 " " " " A 21 0 0 "GLN " " HB2" " " 1 0 1 C2 
    1975 48 19.0946 2.60105 36.192 128 " " " " A 21 0 0 "GLN " " HG3" " " 1 0 1 C2 
    1976 48 20.5654 2.15419 35.3402 128 " " " " A 21 0 0 "GLN " " HG2" " " 1 0 1 C2 
    1977 48 18.8653 3.85888 32.3965 128 " " " " A 21 0 0 "GLN " HE22 " " 1 0 1 C2 
    1978 48 20.3699 4.27168 33.2056 128 " " " " A 21 0 0 "GLN " HE21 " " 1 0 1 C2 
    1979 40 20.4179 7.70112 36.3011 129 " " " " A 43 0 0 "ASP " " N  " " " 7 0 1 C2 
    1980 14 20.9933 9.0732 36.6471 129 " " " " A 2 0 0 "ASP " " CA " " " 6 0 1 C2 
    1981 14 19.8545 9.9647 37.1238 129 " " " " A 2 0 0 "ASP " " C  " " " 6 0 1 C2 
    1982 23 20.2413 10.9899 37.7278 129 " " " " A 70 0 0 "ASP " " O  " " " 8 0 1 C2 
    1983 14 21.5956 9.67887 35.3534 129 " " " " A 2 0 0 "ASP " " CB " " " 6 0 1 C2 
    1984 14 20.6318 9.83154 34.1465 129 " " " " A 2 0 0 "ASP " " CG " " " 6 0 1 C2 
    1985 23 20.8458 10.7199 33.2842 129 " " " " A 70 0 0 "ASP " " OD1" " " 8 0 1 C2 
    1986 23 19.6571 9.07784 33.9722 129 " " " " A 70 0 0 "ASP " " OD2" " " 8 0 1 C2 
    1987 48 20.1602 7.65412 35.3257 129 " " " " A 21 0 0 "ASP " " H  " " " 1 0 1 C2 
    1988 48 21.7294 9.0962 37.4507 129 " " " " A 21 0 0 "ASP " " HA " " " 1 0 1 C2 
    1989 48 22.4197 9.04413 35.0276 129 " " " " A 21 0 0 "ASP " " HB3" " " 1 0 1 C2 
    1990 48 22.0497 10.6423 35.5852 129 " " " " A 21 0 0 "ASP " " HB2" " " 1 0 1 C2 
    1991 40 18.5784 9.59662 36.9263 130 " " " " A 43 0 0 "LEU " " N  " " " 7 0 1 C2 
    1992 14 17.4167 10.2512 37.5375 130 " " " " A 2 0 0 "LEU " " CA " " " 6 0 1 C2 
    1993 14 16.9603 11.6146 36.9581 130 " " " " A 2 0 0 "LEU " " C  " " " 6 0 1 C2 
    1994 23 16.3895 12.514 37.5257 130 " " " " A 70 0 0 "LEU " " O  " " " 8 0 1 C2 
    1995 14 17.5205 10.2925 39.1169 130 " " " " A 2 0 0 "LEU " " CB " " " 6 0 1 C2 
    1996 14 17.5803 8.91175 39.8369 130 " " " " A 2 0 0 "LEU " " CG " " " 6 0 1 C2 
    1997 14 18.3816 8.82298 41.1453 130 " " " " A 2 0 0 "LEU " " CD1" " " 6 0 1 C2 
    1998 14 16.267 8.2446 40.0336 130 " " " " A 2 0 0 "LEU " " CD2" " " 6 0 1 C2 
    1999 48 18.4046 8.74102 36.4185 130 " " " " A 21 0 0 "LEU " " H  " " " 1 0 1 C2 
    2000 48 16.5449 9.7304 37.1416 130 " " " " A 21 0 0 "LEU " " HA " " " 1 0 1 C2 
    2001 48 16.6777 10.8371 39.5426 130 " " " " A 21 0 0 "LEU " " HB3" " " 1 0 1 C2 
    2002 48 18.3589 10.9282 39.4014 130 " " " " A 21 0 0 "LEU " " HB2" " " 1 0 1 C2 
    2003 48 18.2067 8.30934 39.179 130 " " " " A 21 0 0 "LEU " " HG " " " 1 0 1 C2 
    2004 48 17.7632 9.1671 41.9743 130 " " " " A 21 0 0 "LEU " HD11 " " 1 0 1 C2 
    2005 48 18.7385 7.79928 41.258 130 " " " " A 21 0 0 "LEU " HD12 " " 1 0 1 C2 
    2006 48 19.2255 9.51033 41.087 130 " " " " A 21 0 0 "LEU " HD13 " " 1 0 1 C2 
    2007 48 15.6468 8.77643 40.7551 130 " " " " A 21 0 0 "LEU " HD21 " " 1 0 1 C2 
    2008 48 15.7054 8.24544 39.0994 130 " " " " A 21 0 0 "LEU " HD22 " " 1 0 1 C2 
    2009 48 16.5095 7.23063 40.3516 130 " " " " A 21 0 0 "LEU " HD23 " " 1 0 1 C2 
    2010 40 17.2135 11.5817 35.6434 131 " " " " A 43 0 0 "ARG " " N  " " " 7 0 1 C2 
    2011 14 16.9907 12.7757 34.826 131 " " " " A 2 0 0 "ARG " " CA " " " 6 0 1 C2 
    2012 14 15.8869 12.5337 33.7235 131 " " " " A 2 0 0 "ARG " " C  " " " 6 0 1 C2 
    2013 23 15.7777 13.4029 32.8724 131 " " " " A 70 0 0 "ARG " " O  " " " 8 0 1 C2 
    2014 14 18.3272 13.188 34.2279 131 " " " " A 2 0 0 "ARG " " CB " " " 6 0 1 C2 
    2015 14 19.3706 13.623 35.3536 131 " " " " A 2 0 0 "ARG " " CG " " " 6 0 1 C2 
    2016 14 20.582 14.2779 34.7778 131 " " " " A 2 0 0 "ARG " " CD " " " 6 0 1 C2 
    2017 40 21.4066 13.3373 34.0554 131 " " " " A 43 0 0 "ARG " " NE " " " 7 0 1 C2 
    2018 14 22.7508 13.3354 33.9259 131 " " " " A 2 0 0 "ARG " " CZ " " " 6 0 1 C2 
    2019 40 23.4172 12.3868 33.2889 131 " " " " A 43 0 0 "ARG " " NH1" " " 7 0 1 C2 
    2020 40 23.4108 14.4248 34.2933 131 " " " " A 43 0 0 "ARG " " NH2" " " 7 0 1 C2 
    2021 48 17.8209 10.8691 35.2648 131 " " " " A 21 0 0 "ARG " " H  " " " 1 0 1 C2 
    2022 48 16.6621 13.6286 35.4199 131 " " " " A 21 0 0 "ARG " " HA " " " 1 0 1 C2 
    2023 48 18.1528 14.0981 33.6541 131 " " " " A 21 0 0 "ARG " " HB3" " " 1 0 1 C2 
    2024 48 18.7563 12.5484 33.4567 131 " " " " A 21 0 0 "ARG " " HB2" " " 1 0 1 C2 
    2025 48 19.6518 12.6958 35.8529 131 " " " " A 21 0 0 "ARG " " HG3" " " 1 0 1 C2 
    2026 48 19.0274 14.2284 36.1925 131 " " " " A 21 0 0 "ARG " " HG2" " " 1 0 1 C2 
    2027 48 21.1043 14.503 35.7077 131 " " " " A 21 0 0 "ARG " " HD3" " " 1 0 1 C2 
    2028 48 20.3595 15.1943 34.2313 131 " " " " A 21 0 0 "ARG " " HD2" " " 1 0 1 C2 
    2029 48 20.9658 12.4931 33.719 131 " " " " A 21 0 0 "ARG " " HE " " " 1 0 1 C2 
    2030 48 24.4179 12.4844 33.3852 131 " " " " A 21 0 0 "ARG " HH12 " " 1 0 1 C2 
    2031 48 23.016 11.4649 33.193 131 " " " " A 21 0 0 "ARG " HH11 " " 1 0 1 C2 
    2032 48 24.4172 14.5091 34.2995 131 " " " " A 21 0 0 "ARG " HH22 " " 1 0 1 C2 
    2033 48 22.9443 15.2689 34.5933 131 " " " " A 21 0 0 "ARG " HH21 " " 1 0 1 C2 
    2034 40 15.0891 11.4837 33.8191 132 " " " " A 43 0 0 "HIE " " N  " " " 7 0 1 C2 
    2035 14 13.9526 11.2138 32.95 132 " " " " A 2 0 0 "HIE " " CA " " " 6 0 1 C2 
    2036 14 12.8683 10.3753 33.7153 132 " " " " A 2 0 0 "HIE " " C  " " " 6 0 1 C2 
    2037 23 13.2478 9.62021 34.5893 132 " " " " A 70 0 0 "HIE " " O  " " " 8 0 1 C2 
    2038 14 14.4076 10.5954 31.6223 132 " " " " A 2 0 0 "HIE " " CB " " " 6 0 1 C2 
    2039 14 14.1956 11.2236 30.3061 132 " " " " A 2 0 0 "HIE " " CG " " " 6 0 1 C2 
    2040 40 15.3392 11.5776 29.4703 132 " " " " A 43 0 0 "HIE " " ND1" " " 7 0 1 C2 
    2041 14 13.0542 11.2926 29.4813 132 " " " " A 2 0 0 "HIE " " CD2" " " 6 0 1 C2 
    2042 14 14.7568 11.9106 28.3268 132 " " " " A 2 0 0 "HIE " " CE1" " " 6 0 1 C2 
    2043 40 13.4322 11.7407 28.2166 132 " " " " A 43 0 0 "HIE " " NE2" " " 7 0 1 C2 
    2044 48 15.3807 10.7812 34.4836 132 " " " " A 21 0 0 "HIE " " H  " " " 1 0 1 C2 
    2045 48 13.435 12.1614 32.8004 132 " " " " A 21 0 0 "HIE " " HA " " " 1 0 1 C2 
    2046 48 13.9356 9.61613 31.543 132 " " " " A 21 0 0 "HIE " " HB3" " " 1 0 1 C2 
    2047 48 15.4853 10.4459 31.6877 132 " " " " A 21 0 0 "HIE " " HB2" " " 1 0 1 C2 
    2048 48 12.0366 10.9907 29.6807 132 " " " " A 21 0 0 "HIE " " HD2" " " 1 0 1 C2 
    2049 48 15.2948 12.3094 27.4795 132 " " " " A 21 0 0 "HIE " " HE1" " " 1 0 1 C2 
    2050 40 11.5596 10.542 33.4039 133 " " " " A 43 0 0 "THR " " N  " " " 7 0 1 C2 
    2051 14 10.4093 9.77758 33.8607 133 " " " " A 2 0 0 "THR " " CA " " " 6 0 1 C2 
    2052 14 9.21982 9.84778 32.9596 133 " " " " A 2 0 0 "THR " " C  " " " 6 0 1 C2 
    2053 23 9.34014 10.5422 31.9607 133 " " " " A 70 0 0 "THR " " O  " " " 8 0 1 C2 
    2054 14 10.2104 10.1667 35.3856 133 " " " " A 2 0 0 "THR " " CB " " " 6 0 1 C2 
    2055 23 9.21 9.35227 35.9041 133 " " " " A 70 0 0 "THR " " OG1" " " 8 0 1 C2 
    2056 14 9.81191 11.583 35.4745 133 " " " " A 2 0 0 "THR " " CG2" " " 6 0 1 C2 
    2057 48 11.2828 11.2092 32.698 133 " " " " A 21 0 0 "THR " " H  " " " 1 0 1 C2 
    2058 48 10.7448 8.74353 33.7814 133 " " " " A 21 0 0 "THR " " HA " " " 1 0 1 C2 
    2059 48 11.1741 9.98764 35.8624 133 " " " " A 21 0 0 "THR " " HB " " " 1 0 1 C2 
    2060 48 9.49618 8.45208 35.9318 133 " " " " A 21 0 0 "THR " " HG1" " " 1 0 1 C2 
    2061 48 8.78594 11.8242 35.1965 133 " " " " A 21 0 0 "THR " HG21 " " 1 0 1 C2 
    2062 48 10.1224 11.9922 36.4358 133 " " " " A 21 0 0 "THR " HG22 " " 1 0 1 C2 
    2063 48 10.4102 12.1618 34.7709 133 " " " " A 21 0 0 "THR " HG23 " " 1 0 1 C2 
    2064 40 8.03931 9.2774 33.3505 134 " " " " A 43 0 0 "PHE " " N  " " " 7 0 1 C2 
    2065 14 6.7764 9.41958 32.5528 134 " " " " A 2 0 0 "PHE " " CA " " " 6 0 1 C2 
    2066 14 5.62057 9.33402 33.5573 134 " " " " A 2 0 0 "PHE " " C  " " " 6 0 1 C2 
    2067 23 5.66589 8.58044 34.515 134 " " " " A 70 0 0 "PHE " " O  " " " 8 0 1 C2 
    2068 14 6.73545 8.45681 31.4253 134 " " " " A 2 0 0 "PHE " " CB " " " 6 0 1 C2 
    2069 14 6.77408 6.90491 31.8673 134 " " " " A 2 0 0 "PHE " " CG " " " 6 0 1 C2 
    2070 14 7.94637 6.17605 32.1241 134 " " " " A 2 0 0 "PHE " " CD1" " " 6 0 1 C2 
    2071 14 5.49447 6.35165 31.9102 134 " " " " A 2 0 0 "PHE " " CD2" " " 6 0 1 C2 
    2072 14 7.79395 4.82926 32.542 134 " " " " A 2 0 0 "PHE " " CE1" " " 6 0 1 C2 
    2073 14 5.37948 4.99163 32.2136 134 " " " " A 2 0 0 "PHE " " CE2" " " 6 0 1 C2 
    2074 14 6.50438 4.26353 32.6312 134 " " " " A 2 0 0 "PHE " " CZ " " " 6 0 1 C2 
    2075 48 7.88317 8.79091 34.2217 134 " " " " A 21 0 0 "PHE " " H  " " " 1 0 1 C2 
    2076 48 6.76768 10.3976 32.0717 134 " " " " A 21 0 0 "PHE " " HA " " " 1 0 1 C2 
    2077 48 7.55171 8.56849 30.7116 134 " " " " A 21 0 0 "PHE " " HB3" " " 1 0 1 C2 
    2078 48 5.8606 8.55971 30.7833 134 " " " " A 21 0 0 "PHE " " HB2" " " 1 0 1 C2 
    2079 48 8.95294 6.55467 32.0248 134 " " " " A 21 0 0 "PHE " " HD1" " " 1 0 1 C2 
    2080 48 4.58472 6.92129 31.7908 134 " " " " A 21 0 0 "PHE " " HD2" " " 1 0 1 C2 
    2081 48 8.69003 4.2512 32.7131 134 " " " " A 21 0 0 "PHE " " HE1" " " 1 0 1 C2 
    2082 48 4.42125 4.52014 32.3745 134 " " " " A 21 0 0 "PHE " " HE2" " " 1 0 1 C2 
    2083 48 6.54573 3.23424 32.9556 134 " " " " A 21 0 0 "PHE " " HZ " " " 1 0 1 C2 
    2084 40 4.50463 9.90379 33.1418 135 " " " " A 43 0 0 "ILE " " N  " " " 7 0 1 C2 
    2085 14 3.13124 9.81502 33.772 135 " " " " A 2 0 0 "ILE " " CA " " " 6 0 1 C2 
    2086 14 2.33357 9.04532 32.7849 135 " " " " A 2 0 0 "ILE " " C  " " " 6 0 1 C2 
    2087 23 2.47293 9.3683 31.594 135 " " " " A 70 0 0 "ILE " " O  " " " 8 0 1 C2 
    2088 14 2.57778 11.2462 34.0616 135 " " " " A 2 0 0 "ILE " " CB " " " 6 0 1 C2 
    2089 14 3.57191 12.0795 34.8919 135 " " " " A 2 0 0 "ILE " " CG1" " " 6 0 1 C2 
    2090 14 1.18318 11.1283 34.7519 135 " " " " A 2 0 0 "ILE " " CG2" " " 6 0 1 C2 
    2091 14 3.91198 13.4273 34.2368 135 " " " " A 2 0 0 "ILE " " CD1" " " 6 0 1 C2 
    2092 48 4.5361 10.3849 32.2544 135 " " " " A 21 0 0 "ILE " " H  " " " 1 0 1 C2 
    2093 48 3.22244 9.31432 34.7359 135 " " " " A 21 0 0 "ILE " " HA " " " 1 0 1 C2 
    2094 48 2.50065 11.6207 33.0408 135 " " " " A 21 0 0 "ILE " " HB " " " 1 0 1 C2 
    2095 48 4.41374 11.4879 35.2516 135 " " " " A 21 0 0 "ILE " HG13 " " 1 0 1 C2 
    2096 48 3.12895 12.4564 35.8138 135 " " " " A 21 0 0 "ILE " HG12 " " 1 0 1 C2 
    2097 48 0.446264 10.6669 34.0946 135 " " " " A 21 0 0 "ILE " HG21 " " 1 0 1 C2 
    2098 48 1.20218 10.5408 35.6698 135 " " " " A 21 0 0 "ILE " HG22 " " 1 0 1 C2 
    2099 48 0.861918 12.0935 35.1435 135 " " " " A 21 0 0 "ILE " HG23 " " 1 0 1 C2 
    2100 48 4.25025 13.1378 33.2419 135 " " " " A 21 0 0 "ILE " HD11 " " 1 0 1 C2 
    2101 48 3.07725 14.0919 34.0142 135 " " " " A 21 0 0 "ILE " HD12 " " 1 0 1 C2 
    2102 48 4.69201 13.9582 34.7825 135 " " " " A 21 0 0 "ILE " HD13 " " 1 0 1 C2 
    2103 40 1.44541 8.06296 33.1524 136 " " " " A 43 0 0 "SER " " N  " " " 7 0 1 C2 
    2104 14 0.561266 7.44996 32.3157 136 " " " " A 2 0 0 "SER " " CA " " " 6 0 1 C2 
    2105 14 -0.737791 8.14671 32.4579 136 " " " " A 2 0 0 "SER " " C  " " " 6 0 1 C2 
    2106 23 -1.09356 8.48208 33.6027 136 " " " " A 70 0 0 "SER " " O  " " " 8 0 1 C2 
    2107 14 0.502749 5.95661 32.6934 136 " " " " A 2 0 0 "SER " " CB " " " 6 0 1 C2 
    2108 23 -0.399393 5.13288 31.9564 136 " " " " A 70 0 0 "SER " " OG " " " 8 0 1 C2 
    2109 48 1.23422 7.9703 34.1357 136 " " " " A 21 0 0 "SER " " H  " " " 1 0 1 C2 
    2110 48 0.89131 7.56389 31.2832 136 " " " " A 21 0 0 "SER " " HA " " " 1 0 1 C2 
    2111 48 0.168513 5.84505 33.7249 136 " " " " A 21 0 0 "SER " " HB3" " " 1 0 1 C2 
    2112 48 1.51673 5.56019 32.6405 136 " " " " A 21 0 0 "SER " " HB2" " " 1 0 1 C2 
    2113 48 -1.22389 5.20037 32.4132 136 " " " " A 21 0 0 "SER " " HG " " " 1 0 1 C2 
    2114 40 -1.50167 8.33841 31.38 137 " " " " A 43 0 0 "ILE " " N  " " " 7 0 1 C2 
    2115 14 -2.8695 8.79513 31.3867 137 " " " " A 2 0 0 "ILE " " CA " " " 6 0 1 C2 
    2116 14 -3.84198 7.68345 30.9175 137 " " " " A 2 0 0 "ILE " " C  " " " 6 0 1 C2 
    2117 23 -4.04191 7.63724 29.685 137 " " " " A 70 0 0 "ILE " " O  " " " 8 0 1 C2 
    2118 14 -3.06008 10.1559 30.6705 137 " " " " A 2 0 0 "ILE " " CB " " " 6 0 1 C2 
    2119 14 -2.32974 10.3325 29.3067 137 " " " " A 2 0 0 "ILE " " CG1" " " 6 0 1 C2 
    2120 14 -2.75826 11.341 31.6229 137 " " " " A 2 0 0 "ILE " " CG2" " " 6 0 1 C2 
    2121 14 -3.17723 10.9947 28.1817 137 " " " " A 2 0 0 "ILE " " CD1" " " 6 0 1 C2 
    2122 48 -1.22704 8.05884 30.4492 137 " " " " A 21 0 0 "ILE " " H  " " " 1 0 1 C2 
    2123 48 -3.1169 8.93725 32.4387 137 " " " " A 21 0 0 "ILE " " HA " " " 1 0 1 C2 
    2124 48 -4.14503 10.2545 30.6347 137 " " " " A 21 0 0 "ILE " " HB " " " 1 0 1 C2 
    2125 48 -2.11546 9.35134 28.8831 137 " " " " A 21 0 0 "ILE " HG13 " " 1 0 1 C2 
    2126 48 -1.42224 10.8924 29.5327 137 " " " " A 21 0 0 "ILE " HG12 " " 1 0 1 C2 
    2127 48 -3.32077 11.1952 32.5451 137 " " " " A 21 0 0 "ILE " HG21 " " 1 0 1 C2 
    2128 48 -1.73644 11.3804 32.0003 137 " " " " A 21 0 0 "ILE " HG22 " " 1 0 1 C2 
    2129 48 -2.958 12.3382 31.2308 137 " " " " A 21 0 0 "ILE " HG23 " " 1 0 1 C2 
    2130 48 -2.62375 11.0698 27.2457 137 " " " " A 21 0 0 "ILE " HD11 " " 1 0 1 C2 
    2131 48 -3.97961 10.3034 27.924 137 " " " " A 21 0 0 "ILE " HD12 " " 1 0 1 C2 
    2132 48 -3.61213 11.912 28.5785 137 " " " " A 21 0 0 "ILE " HD13 " " 1 0 1 C2 
    2133 40 -4.38837 6.87975 31.782 138 " " " " A 43 0 0 "PRO " " N  " " " 7 0 1 C2 
    2134 14 -5.45966 5.96088 31.4865 138 " " " " A 2 0 0 "PRO " " CA " " " 6 0 1 C2 
    2135 14 -6.75238 6.70067 31.0096 138 " " " " A 2 0 0 "PRO " " C  " " " 6 0 1 C2 
    2136 23 -7.44729 7.22988 31.8417 138 " " " " A 70 0 0 "PRO " " O  " " " 8 0 1 C2 
    2137 14 -5.64737 5.14272 32.7152 138 " " " " A 2 0 0 "PRO " " CB " " " 6 0 1 C2 
    2138 14 -5.0755 5.93432 33.8441 138 " " " " A 2 0 0 "PRO " " CG " " " 6 0 1 C2 
    2139 14 -4.02365 6.78309 33.1682 138 " " " " A 2 0 0 "PRO " " CD " " " 6 0 1 C2 
    2140 48 -5.13414 5.23098 30.7453 138 " " " " A 21 0 0 "PRO " " HA " " " 1 0 1 C2 
    2141 48 -5.10258 4.19911 32.6851 138 " " " " A 21 0 0 "PRO " " HB3" " " 1 0 1 C2 
    2142 48 -6.68196 4.86713 32.9196 138 " " " " A 21 0 0 "PRO " " HB2" " " 1 0 1 C2 
    2143 48 -4.56281 5.37041 34.6234 138 " " " " A 21 0 0 "PRO " " HG3" " " 1 0 1 C2 
    2144 48 -5.84454 6.53464 34.3302 138 " " " " A 21 0 0 "PRO " " HG2" " " 1 0 1 C2 
    2145 48 -4.04903 7.64985 33.8287 138 " " " " A 21 0 0 "PRO " " HD2" " " 1 0 1 C2 
    2146 48 -3.08398 6.23946 33.2662 138 " " " " A 21 0 0 "PRO " " HD3" " " 1 0 1 C2 
    2147 40 -6.99737 6.79492 29.6373 139 " " " " A 43 0 0 "LEU " " N  " " " 7 0 1 C2 
    2148 14 -8.12745 7.38179 28.9268 139 " " " " A 2 0 0 "LEU " " CA " " " 6 0 1 C2 
    2149 14 -9.38328 6.45296 29.2356 139 " " " " A 2 0 0 "LEU " " C  " " " 6 0 1 C2 
    2150 23 -9.1965 5.23979 29.2222 139 " " " " A 70 0 0 "LEU " " O  " " " 8 0 1 C2 
    2151 14 -7.86119 7.44176 27.3902 139 " " " " A 2 0 0 "LEU " " CB " " " 6 0 1 C2 
    2152 14 -6.55305 8.27573 27.0427 139 " " " " A 2 0 0 "LEU " " CG " " " 6 0 1 C2 
    2153 14 -5.89387 7.86854 25.7212 139 " " " " A 2 0 0 "LEU " " CD1" " " 6 0 1 C2 
    2154 14 -6.99121 9.79285 27.1306 139 " " " " A 2 0 0 "LEU " " CD2" " " 6 0 1 C2 
    2155 48 -6.40023 6.19861 29.0824 139 " " " " A 21 0 0 "LEU " " H  " " " 1 0 1 C2 
    2156 48 -8.43382 8.30394 29.4206 139 " " " " A 21 0 0 "LEU " " HA " " " 1 0 1 C2 
    2157 48 -8.73528 7.71999 26.8014 139 " " " " A 21 0 0 "LEU " " HB3" " " 1 0 1 C2 
    2158 48 -7.70517 6.39236 27.1401 139 " " " " A 21 0 0 "LEU " " HB2" " " 1 0 1 C2 
    2159 48 -5.81059 8.10219 27.8216 139 " " " " A 21 0 0 "LEU " " HG " " " 1 0 1 C2 
    2160 48 -5.65518 6.81017 25.826 139 " " " " A 21 0 0 "LEU " HD11 " " 1 0 1 C2 
    2161 48 -6.53534 7.99981 24.8498 139 " " " " A 21 0 0 "LEU " HD12 " " 1 0 1 C2 
    2162 48 -4.97563 8.45115 25.6469 139 " " " " A 21 0 0 "LEU " HD13 " " 1 0 1 C2 
    2163 48 -7.71183 9.95892 26.3298 139 " " " " A 21 0 0 "LEU " HD21 " " 1 0 1 C2 
    2164 48 -7.52688 9.95934 28.0652 139 " " " " A 21 0 0 "LEU " HD22 " " 1 0 1 C2 
    2165 48 -6.10577 10.411 26.9823 139 " " " " A 21 0 0 "LEU " HD23 " " 1 0 1 C2 
    2166 40 -10.6042 7.0826 29.2792 140 " " " " A 43 0 0 "GLN " " N  " " " 7 0 1 C2 
    2167 14 -11.8835 6.45427 29.3279 140 " " " " A 2 0 0 "GLN " " CA " " " 6 0 1 C2 
    2168 14 -12.2879 5.66882 28.006 140 " " " " A 2 0 0 "GLN " " C  " " " 6 0 1 C2 
    2169 23 -11.9867 5.97306 26.9134 140 " " " " A 70 0 0 "GLN " " O  " " " 8 0 1 C2 
    2170 14 -12.9206 7.57825 29.7011 140 " " " " A 2 0 0 "GLN " " CB " " " 6 0 1 C2 
    2171 14 -12.8797 8.12078 31.169 140 " " " " A 2 0 0 "GLN " " CG " " " 6 0 1 C2 
    2172 14 -13.3269 7.00603 32.1977 140 " " " " A 2 0 0 "GLN " " CD " " " 6 0 1 C2 
    2173 23 -13.5094 5.86796 31.8361 140 " " " " A 70 0 0 "GLN " " OE1" " " 8 0 1 C2 
    2174 40 -13.497 7.38868 33.4468 140 " " " " A 43 0 0 "GLN " " NE2" " " 7 0 1 C2 
    2175 48 -10.6325 8.08877 29.196 140 " " " " A 21 0 0 "GLN " " H  " " " 1 0 1 C2 
    2176 48 -11.6574 5.72924 30.1098 140 " " " " A 21 0 0 "GLN " " HA " " " 1 0 1 C2 
    2177 48 -13.8698 7.09921 29.4609 140 " " " " A 21 0 0 "GLN " " HB3" " " 1 0 1 C2 
    2178 48 -12.9995 8.47864 29.0918 140 " " " " A 21 0 0 "GLN " " HB2" " " 1 0 1 C2 
    2179 48 -13.4895 9.02318 31.2131 140 " " " " A 21 0 0 "GLN " " HG3" " " 1 0 1 C2 
    2180 48 -11.8666 8.45491 31.3925 140 " " " " A 21 0 0 "GLN " " HG2" " " 1 0 1 C2 
    2181 48 -13.5951 6.65234 34.1311 140 " " " " A 21 0 0 "GLN " HE22 " " 1 0 1 C2 
    2182 48 -13.4363 8.38032 33.6287 140 " " " " A 21 0 0 "GLN " HE21 " " 1 0 1 C2 
    2183 40 -12.8934 4.48309 28.1889 141 " " " " A 43 0 0 "GLY " " N  " " " 7 0 1 C2 
    2184 14 -13.5147 3.64376 27.2119 141 " " " " A 2 0 0 "GLY " " CA " " " 6 0 1 C2 
    2185 14 -12.9054 2.23401 27.1804 141 " " " " A 2 0 0 "GLY " " C  " " " 6 0 1 C2 
    2186 23 -11.7331 2.09219 27.7311 141 " " " " A 70 0 0 "GLY " " O  " " " 8 0 1 C2 
    2187 48 -12.9474 4.10625 29.1244 141 " " " " A 21 0 0 "GLY " " H  " " " 1 0 1 C2 
    2188 48 -13.6176 3.99597 26.1855 141 " " " " A 21 0 0 "GLY " " HA3" " " 1 0 1 C2 
    2189 48 -14.5495 3.43339 27.4821 141 " " " " A 21 0 0 "GLY " " HA2" " " 1 0 1 C2 
    2190 40 -13.6329 1.23537 26.5639 142 " " " " A 43 0 0 "ASP " " N  " " " 7 0 1 C2 
    2191 14 -13.188 -0.168459 26.4502 142 " " " " A 2 0 0 "ASP " " CA " " " 6 0 1 C2 
    2192 14 -13.1001 -0.517218 24.9321 142 " " " " A 2 0 0 "ASP " " C  " " " 6 0 1 C2 
    2193 23 -12.4987 -1.55504 24.6014 142 " " " " A 70 0 0 "ASP " " O  " " " 8 0 1 C2 
    2194 14 -14.1838 -1.05178 27.178 142 " " " " A 2 0 0 "ASP " " CB " " " 6 0 1 C2 
    2195 14 -15.5739 -1.28202 26.5929 142 " " " " A 2 0 0 "ASP " " CG " " " 6 0 1 C2 
    2196 23 -16.3939 -0.39612 26.4948 142 " " " " A 70 0 0 "ASP " " OD1" " " 8 0 1 C2 
    2197 23 -15.7453 -2.43809 26.1369 142 " " " " A 70 0 0 "ASP " " OD2" " " 8 0 1 C2 
    2198 48 -14.452 1.46224 26.0182 142 " " " " A 21 0 0 "ASP " " H  " " " 1 0 1 C2 
    2199 48 -12.2138 -0.149477 26.9387 142 " " " " A 21 0 0 "ASP " " HA " " " 1 0 1 C2 
    2200 48 -14.4111 -0.560362 28.1241 142 " " " " A 21 0 0 "ASP " " HB3" " " 1 0 1 C2 
    2201 48 -13.6503 -1.97433 27.4068 142 " " " " A 21 0 0 "ASP " " HB2" " " 1 0 1 C2 
    2202 40 -13.6422 0.331671 23.9923 143 " " " " A 43 0 0 "ASP " " N  " " " 7 0 1 C2 
    2203 14 -13.6758 0.310331 22.5685 143 " " " " A 2 0 0 "ASP " " CA " " " 6 0 1 C2 
    2204 14 -12.5817 1.31252 22.0025 143 " " " " A 2 0 0 "ASP " " C  " " " 6 0 1 C2 
    2205 23 -12.5826 2.48802 22.3393 143 " " " " A 70 0 0 "ASP " " O  " " " 8 0 1 C2 
    2206 14 -15.0313 0.67254 22.0289 143 " " " " A 2 0 0 "ASP " " CB " " " 6 0 1 C2 
    2207 14 -16.1088 -0.29637 22.4467 143 " " " " A 2 0 0 "ASP " " CG " " " 6 0 1 C2 
    2208 23 -15.9923 -1.56492 22.2737 143 " " " " A 70 0 0 "ASP " " OD1" " " 8 0 1 C2 
    2209 23 -17.111 0.199907 22.9887 143 " " " " A 70 0 0 "ASP " " OD2" " " 8 0 1 C2 
    2210 48 -14.0177 1.21192 24.3151 143 " " " " A 21 0 0 "ASP " " H  " " " 1 0 1 C2 
    2211 48 -13.4127 -0.722555 22.3404 143 " " " " A 21 0 0 "ASP " " HA " " " 1 0 1 C2 
    2212 48 -15.0437 0.56835 20.944 143 " " " " A 21 0 0 "ASP " " HB3" " " 1 0 1 C2 
    2213 48 -15.3925 1.68392 22.2153 143 " " " " A 21 0 0 "ASP " " HB2" " " 1 0 1 C2 
    2214 40 -11.751 0.820287 21.1044 144 " " " " A 43 0 0 "ASP " " N  " " " 7 0 1 C2 
    2215 14 -10.5264 1.38111 20.4752 144 " " " " A 2 0 0 "ASP " " CA " " " 6 0 1 C2 
    2216 14 -10.6843 2.76338 19.9388 144 " " " " A 2 0 0 "ASP " " C  " " " 6 0 1 C2 
    2217 23 -9.81 3.62235 20.1686 144 " " " " A 70 0 0 "ASP " " O  " " " 8 0 1 C2 
    2218 14 -9.98305 0.392862 19.4093 144 " " " " A 2 0 0 "ASP " " CB " " " 6 0 1 C2 
    2219 14 -10.6188 0.465929 18.0226 144 " " " " A 2 0 0 "ASP " " CG " " " 6 0 1 C2 
    2220 23 -11.8856 0.385694 18.061 144 " " " " A 70 0 0 "ASP " " OD1" " " 8 0 1 C2 
    2221 23 -10.0003 0.732641 16.9592 144 " " " " A 70 0 0 "ASP " " OD2" " " 8 0 1 C2 
    2222 48 -11.8932 -0.175825 21.0171 144 " " " " A 21 0 0 "ASP " " H  " " " 1 0 1 C2 
    2223 48 -9.84257 1.4838 21.3177 144 " " " " A 21 0 0 "ASP " " HA " " " 1 0 1 C2 
    2224 48 -10.0659 -0.649225 19.718 144 " " " " A 21 0 0 "ASP " " HB3" " " 1 0 1 C2 
    2225 48 -8.91801 0.504267 19.2058 144 " " " " A 21 0 0 "ASP " " HB2" " " 1 0 1 C2 
    2226 40 -11.858 3.15233 19.4084 145 " " " " A 43 0 0 "ASP " " N  " " " 7 0 1 C2 
    2227 14 -12.1093 4.47857 18.7792 145 " " " " A 2 0 0 "ASP " " CA " " " 6 0 1 C2 
    2228 14 -12.6154 5.48286 19.8733 145 " " " " A 2 0 0 "ASP " " C  " " " 6 0 1 C2 
    2229 23 -12.2718 6.65454 19.7828 145 " " " " A 70 0 0 "ASP " " O  " " " 8 0 1 C2 
    2230 14 -13.1962 4.36865 17.7554 145 " " " " A 2 0 0 "ASP " " CB " " " 6 0 1 C2 
    2231 14 -14.6 4.03396 18.3036 145 " " " " A 2 0 0 "ASP " " CG " " " 6 0 1 C2 
    2232 23 -15.4997 4.86466 18.2105 145 " " " " A 70 0 0 "ASP " " OD1" " " 8 0 1 C2 
    2233 23 -14.8436 2.91826 18.7513 145 " " " " A 70 0 0 "ASP " " OD2" " " 8 0 1 C2 
    2234 48 -12.6237 2.50866 19.2685 145 " " " " A 21 0 0 "ASP " " H  " " " 1 0 1 C2 
    2235 48 -11.1335 4.80255 18.4175 145 " " " " A 21 0 0 "ASP " " HA " " " 1 0 1 C2 
    2236 48 -12.979 3.83151 16.8322 145 " " " " A 21 0 0 "ASP " " HB3" " " 1 0 1 C2 
    2237 48 -13.1874 5.33559 17.2524 145 " " " " A 21 0 0 "ASP " " HB2" " " 1 0 1 C2 
    2238 40 -13.2277 5.04674 20.9851 146 " " " " A 43 0 0 "GLU " " N  " " " 7 0 1 C2 
    2239 14 -13.6614 5.89622 22.1705 146 " " " " A 2 0 0 "GLU " " CA " " " 6 0 1 C2 
    2240 14 -12.3505 6.42052 22.831 146 " " " " A 2 0 0 "GLU " " C  " " " 6 0 1 C2 
    2241 23 -12.3445 7.49725 23.4126 146 " " " " A 70 0 0 "GLU " " O  " " " 8 0 1 C2 
    2242 14 -14.4715 5.04733 23.1477 146 " " " " A 2 0 0 "GLU " " CB " " " 6 0 1 C2 
    2243 14 -15.0964 5.76918 24.3702 146 " " " " A 2 0 0 "GLU " " CG " " " 6 0 1 C2 
    2244 14 -16.1546 6.803 23.9661 146 " " " " A 2 0 0 "GLU " " CD " " " 6 0 1 C2 
    2245 23 -16.7669 6.63458 22.8801 146 " " " " A 70 0 0 "GLU " " OE1" " " 8 0 1 C2 
    2246 23 -16.2464 7.90805 24.6023 146 " " " " A 70 0 0 "GLU " " OE2" " " 8 0 1 C2 
    2247 48 -13.3071 4.04684 21.1034 146 " " " " A 21 0 0 "GLU " " H  " " " 1 0 1 C2 
    2248 48 -14.1588 6.79247 21.7998 146 " " " " A 21 0 0 "GLU " " HA " " " 1 0 1 C2 
    2249 48 -13.8311 4.23427 23.4898 146 " " " " A 21 0 0 "GLU " " HB3" " " 1 0 1 C2 
    2250 48 -15.2249 4.53613 22.5484 146 " " " " A 21 0 0 "GLU " " HB2" " " 1 0 1 C2 
    2251 48 -14.3646 6.19119 25.0591 146 " " " " A 21 0 0 "GLU " " HG3" " " 1 0 1 C2 
    2252 48 -15.5612 4.96036 24.934 146 " " " " A 21 0 0 "GLU " " HG2" " " 1 0 1 C2 
    2253 40 -11.2875 5.67537 22.7474 147 " " " " A 43 0 0 "ILE " " N  " " " 7 0 1 C2 
    2254 14 -10.0826 6.04152 23.4244 147 " " " " A 2 0 0 "ILE " " CA " " " 6 0 1 C2 
    2255 14 -9.3386 7.08218 22.5236 147 " " " " A 2 0 0 "ILE " " C  " " " 6 0 1 C2 
    2256 23 -8.73285 7.97047 23.0729 147 " " " " A 70 0 0 "ILE " " O  " " " 8 0 1 C2 
    2257 14 -9.24776 4.76944 23.6405 147 " " " " A 2 0 0 "ILE " " CB " " " 6 0 1 C2 
    2258 14 -10.0036 3.77795 24.5702 147 " " " " A 2 0 0 "ILE " " CG1" " " 6 0 1 C2 
    2259 14 -7.81813 4.9662 24.2845 147 " " " " A 2 0 0 "ILE " " CG2" " " 6 0 1 C2 
    2260 14 -9.51142 2.28121 24.4816 147 " " " " A 2 0 0 "ILE " " CD1" " " 6 0 1 C2 
    2261 48 -11.4077 4.79718 22.2632 147 " " " " A 21 0 0 "ILE " " H  " " " 1 0 1 C2 
    2262 48 -10.4471 6.37298 24.3968 147 " " " " A 21 0 0 "ILE " " HA " " " 1 0 1 C2 
    2263 48 -9.15717 4.29069 22.6654 147 " " " " A 21 0 0 "ILE " " HB " " " 1 0 1 C2 
    2264 48 -11.0858 3.79168 24.4411 147 " " " " A 21 0 0 "ILE " HG13 " " 1 0 1 C2 
    2265 48 -9.90896 4.13656 25.5952 147 " " " " A 21 0 0 "ILE " HG12 " " 1 0 1 C2 
    2266 48 -7.09923 4.28345 23.8317 147 " " " " A 21 0 0 "ILE " HG21 " " 1 0 1 C2 
    2267 48 -7.39515 5.95502 24.1073 147 " " " " A 21 0 0 "ILE " HG22 " " 1 0 1 C2 
    2268 48 -7.89561 4.75909 25.3519 147 " " " " A 21 0 0 "ILE " HG23 " " 1 0 1 C2 
    2269 48 -10.13 1.73046 25.1902 147 " " " " A 21 0 0 "ILE " HD11 " " 1 0 1 C2 
    2270 48 -9.75229 1.78554 23.5412 147 " " " " A 21 0 0 "ILE " HD12 " " 1 0 1 C2 
    2271 48 -8.46841 2.32619 24.795 147 " " " " A 21 0 0 "ILE " HD13 " " 1 0 1 C2 
    2272 40 -9.36309 6.87218 21.2285 148 " " " " A 43 0 0 "LEU " " N  " " " 7 0 1 C2 
    2273 14 -8.71975 7.82784 20.2858 148 " " " " A 2 0 0 "LEU " " CA " " " 6 0 1 C2 
    2274 14 -9.42902 9.21622 20.321 148 " " " " A 2 0 0 "LEU " " C  " " " 6 0 1 C2 
    2275 23 -8.82641 10.2668 20.1516 148 " " " " A 70 0 0 "LEU " " O  " " " 8 0 1 C2 
    2276 14 -8.71367 7.39227 18.7815 148 " " " " A 2 0 0 "LEU " " CB " " " 6 0 1 C2 
    2277 14 -7.78215 6.18871 18.5187 148 " " " " A 2 0 0 "LEU " " CG " " " 6 0 1 C2 
    2278 14 -8.20239 5.4331 17.2945 148 " " " " A 2 0 0 "LEU " " CD1" " " 6 0 1 C2 
    2279 14 -6.27421 6.57215 18.3242 148 " " " " A 2 0 0 "LEU " " CD2" " " 6 0 1 C2 
    2280 48 -10.0277 6.19163 20.8891 148 " " " " A 21 0 0 "LEU " " H  " " " 1 0 1 C2 
    2281 48 -7.70304 7.9073 20.6706 148 " " " " A 21 0 0 "LEU " " HA " " " 1 0 1 C2 
    2282 48 -8.67052 8.23211 18.088 148 " " " " A 21 0 0 "LEU " " HB3" " " 1 0 1 C2 
    2283 48 -9.73357 7.03378 18.6421 148 " " " " A 21 0 0 "LEU " " HB2" " " 1 0 1 C2 
    2284 48 -7.95074 5.59152 19.4149 148 " " " " A 21 0 0 "LEU " " HG " " " 1 0 1 C2 
    2285 48 -7.55583 4.57326 17.1192 148 " " " " A 21 0 0 "LEU " HD11 " " 1 0 1 C2 
    2286 48 -9.19847 4.99216 17.3331 148 " " " " A 21 0 0 "LEU " HD12 " " 1 0 1 C2 
    2287 48 -8.16262 6.12358 16.4521 148 " " " " A 21 0 0 "LEU " HD13 " " 1 0 1 C2 
    2288 48 -6.03781 6.74922 17.275 148 " " " " A 21 0 0 "LEU " HD21 " " 1 0 1 C2 
    2289 48 -6.03181 7.58507 18.6456 148 " " " " A 21 0 0 "LEU " HD22 " " 1 0 1 C2 
    2290 48 -5.55964 5.92626 18.8344 148 " " " " A 21 0 0 "LEU " HD23 " " 1 0 1 C2 
    2291 40 -10.7121 9.20269 20.6323 149 " " " " A 43 0 0 "LYS " " N  " " " 7 0 1 C2 
    2292 14 -11.6777 10.3557 20.744 149 " " " " A 2 0 0 "LYS " " CA " " " 6 0 1 C2 
    2293 14 -11.4116 11.185 21.9687 149 " " " " A 2 0 0 "LYS " " C  " " " 6 0 1 C2 
    2294 23 -11.4467 12.4193 22.0013 149 " " " " A 70 0 0 "LYS " " O  " " " 8 0 1 C2 
    2295 14 -13.1157 9.7135 20.6961 149 " " " " A 2 0 0 "LYS " " CB " " " 6 0 1 C2 
    2296 14 -14.2856 10.7135 20.4021 149 " " " " A 2 0 0 "LYS " " CG " " " 6 0 1 C2 
    2297 14 -15.7112 10.2085 20.7025 149 " " " " A 2 0 0 "LYS " " CD " " " 6 0 1 C2 
    2298 14 -16.1968 8.98387 19.9406 149 " " " " A 2 0 0 "LYS " " CE " " " 6 0 1 C2 
    2299 40 -17.2368 8.32796 20.7571 149 " " " " A 43 0 0 "LYS " " NZ " " " 7 0 1 C2 
    2300 48 -11.1512 8.30027 20.7458 149 " " " " A 21 0 0 "LYS " " H  " " " 1 0 1 C2 
    2301 48 -11.3363 10.8598 19.8399 149 " " " " A 21 0 0 "LYS " " HA " " " 1 0 1 C2 
    2302 48 -13.3582 9.17707 21.6135 149 " " " " A 21 0 0 "LYS " " HB3" " " 1 0 1 C2 
    2303 48 -13.1589 8.9292 19.9404 149 " " " " A 21 0 0 "LYS " " HB2" " " 1 0 1 C2 
    2304 48 -14.1497 11.1437 19.4099 149 " " " " A 21 0 0 "LYS " " HG3" " " 1 0 1 C2 
    2305 48 -14.0664 11.5796 21.0266 149 " " " " A 21 0 0 "LYS " " HG2" " " 1 0 1 C2 
    2306 48 -16.4547 11.0029 20.7669 149 " " " " A 21 0 0 "LYS " " HD3" " " 1 0 1 C2 
    2307 48 -15.6076 9.77801 21.6986 149 " " " " A 21 0 0 "LYS " " HD2" " " 1 0 1 C2 
    2308 48 -15.4486 8.21213 19.7596 149 " " " " A 21 0 0 "LYS " " HE3" " " 1 0 1 C2 
    2309 48 -16.6069 9.29209 18.9789 149 " " " " A 21 0 0 "LYS " " HE2" " " 1 0 1 C2 
    2310 48 -17.5951 7.55075 20.2207 149 " " " " A 21 0 0 "LYS " " HZ1" " " 1 0 1 C2 
    2311 48 -16.8149 7.93185 21.5849 149 " " " " A 21 0 0 "LYS " " HZ2" " " 1 0 1 C2 
    2312 48 -17.8827 9.03265 21.0831 149 " " " " A 21 0 0 "LYS " " HZ3" " " 1 0 1 C2 
    2313 40 -10.9765 10.4291 23.0099 150 " " " " A 43 0 0 "ASN " " N  " " " 7 0 1 C2 
    2314 14 -10.5854 11.0741 24.3035 150 " " " " A 2 0 0 "ASN " " CA " " " 6 0 1 C2 
    2315 14 -9.17373 11.6049 24.2387 150 " " " " A 2 0 0 "ASN " " C  " " " 6 0 1 C2 
    2316 23 -8.97663 12.7397 24.651 150 " " " " A 70 0 0 "ASN " " O  " " " 8 0 1 C2 
    2317 14 -10.7017 9.98275 25.4619 150 " " " " A 2 0 0 "ASN " " CB " " " 6 0 1 C2 
    2318 14 -12.1661 9.87172 25.8666 150 " " " " A 2 0 0 "ASN " " CG " " " 6 0 1 C2 
    2319 23 -12.8777 10.8413 25.8878 150 " " " " A 70 0 0 "ASN " " OD1" " " 8 0 1 C2 
    2320 40 -12.541 8.59136 26.0243 150 " " " " A 43 0 0 "ASN " " ND2" " " 7 0 1 C2 
    2321 48 -10.8383 9.4371 22.8799 150 " " " " A 21 0 0 "ASN " " H  " " " 1 0 1 C2 
    2322 48 -11.1959 11.9248 24.6063 150 " " " " A 21 0 0 "ASN " " HA " " " 1 0 1 C2 
    2323 48 -10.2825 10.4017 26.3767 150 " " " " A 21 0 0 "ASN " " HB3" " " 1 0 1 C2 
    2324 48 -10.2088 9.03586 25.2416 150 " " " " A 21 0 0 "ASN " " HB2" " " 1 0 1 C2 
    2325 48 -13.5049 8.44745 26.2894 150 " " " " A 21 0 0 "ASN " HD22 " " 1 0 1 C2 
    2326 48 -12.0568 7.7671 25.6983 150 " " " " A 21 0 0 "ASN " HD21 " " 1 0 1 C2 
    2327 40 -8.16605 10.8053 23.7292 151 " " " " A 43 0 0 "TYR " " N  " " " 7 0 1 C2 
    2328 14 -6.78935 11.2769 23.5136 151 " " " " A 2 0 0 "TYR " " CA " " " 6 0 1 C2 
    2329 14 -6.69731 12.6687 22.9425 151 " " " " A 2 0 0 "TYR " " C  " " " 6 0 1 C2 
    2330 23 -6.12838 13.4904 23.6217 151 " " " " A 70 0 0 "TYR " " O  " " " 8 0 1 C2 
    2331 14 -5.96374 10.2275 22.7156 151 " " " " A 2 0 0 "TYR " " CB " " " 6 0 1 C2 
    2332 14 -4.60163 10.6672 22.308 151 " " " " A 2 0 0 "TYR " " CG " " " 6 0 1 C2 
    2333 14 -3.63724 11.037 23.2274 151 " " " " A 2 0 0 "TYR " " CD1" " " 6 0 1 C2 
    2334 14 -4.31346 10.8085 20.9084 151 " " " " A 2 0 0 "TYR " " CD2" " " 6 0 1 C2 
    2335 14 -2.46077 11.7404 22.867 151 " " " " A 2 0 0 "TYR " " CE1" " " 6 0 1 C2 
    2336 14 -3.10016 11.4291 20.5507 151 " " " " A 2 0 0 "TYR " " CE2" " " 6 0 1 C2 
    2337 14 -2.13904 11.8464 21.495 151 " " " " A 2 0 0 "TYR " " CZ " " " 6 0 1 C2 
    2338 23 -0.912546 12.426 21.1679 151 " " " " A 70 0 0 "TYR " " OH " " " 8 0 1 C2 
    2339 48 -8.34606 9.85527 23.4375 151 " " " " A 21 0 0 "TYR " " H  " " " 1 0 1 C2 
    2340 48 -6.37134 11.2111 24.5181 151 " " " " A 21 0 0 "TYR " " HA " " " 1 0 1 C2 
    2341 48 -6.49733 9.94544 21.808 151 " " " " A 21 0 0 "TYR " " HB3" " " 1 0 1 C2 
    2342 48 -5.82842 9.37014 23.3749 151 " " " " A 21 0 0 "TYR " " HB2" " " 1 0 1 C2 
    2343 48 -3.87302 11.0324 24.2813 151 " " " " A 21 0 0 "TYR " " HD1" " " 1 0 1 C2 
    2344 48 -5.10121 10.568 20.2099 151 " " " " A 21 0 0 "TYR " " HD2" " " 1 0 1 C2 
    2345 48 -1.83187 12.0515 23.6881 151 " " " " A 21 0 0 "TYR " " HE1" " " 1 0 1 C2 
    2346 48 -2.80663 11.5359 19.5169 151 " " " " A 21 0 0 "TYR " " HE2" " " 1 0 1 C2 
    2347 48 -0.604601 12.3019 20.2832 151 " " " " A 21 0 0 "TYR " " HH " " " 1 0 1 C2 
    2348 40 -7.3094 12.8925 21.7924 152 " " " " A 43 0 0 "GLN " " N  " " " 7 0 1 C2 
    2349 14 -7.2127 14.0999 20.9459 152 " " " " A 2 0 0 "GLN " " CA " " " 6 0 1 C2 
    2350 14 -7.81996 15.3375 21.6872 152 " " " " A 2 0 0 "GLN " " C  " " " 6 0 1 C2 
    2351 23 -7.73916 16.3868 21.1143 152 " " " " A 70 0 0 "GLN " " O  " " " 8 0 1 C2 
    2352 14 -7.70983 13.8347 19.4806 152 " " " " A 2 0 0 "GLN " " CB " " " 6 0 1 C2 
    2353 14 -9.21992 13.6002 19.336 152 " " " " A 2 0 0 "GLN " " CG " " " 6 0 1 C2 
    2354 14 -9.61836 13.0548 17.8989 152 " " " " A 2 0 0 "GLN " " CD " " " 6 0 1 C2 
    2355 23 -10.7478 12.7485 17.5601 152 " " " " A 70 0 0 "GLN " " OE1" " " 8 0 1 C2 
    2356 40 -8.58198 12.779 17.0366 152 " " " " A 43 0 0 "GLN " " NE2" " " 7 0 1 C2 
    2357 48 -7.91049 12.1621 21.4384 152 " " " " A 21 0 0 "GLN " " H  " " " 1 0 1 C2 
    2358 48 -6.16325 14.365 20.8176 152 " " " " A 21 0 0 "GLN " " HA " " " 1 0 1 C2 
    2359 48 -7.25864 12.8736 19.2338 152 " " " " A 21 0 0 "GLN " " HB3" " " 1 0 1 C2 
    2360 48 -7.34654 14.6208 18.8188 152 " " " " A 21 0 0 "GLN " " HB2" " " 1 0 1 C2 
    2361 48 -9.77343 14.5211 19.5193 152 " " " " A 21 0 0 "GLN " " HG3" " " 1 0 1 C2 
    2362 48 -9.4635 12.7562 19.9813 152 " " " " A 21 0 0 "GLN " " HG2" " " 1 0 1 C2 
    2363 48 -8.92689 12.4477 16.1469 152 " " " " A 21 0 0 "GLN " HE22 " " 1 0 1 C2 
    2364 48 -7.6125 12.9056 17.2899 152 " " " " A 21 0 0 "GLN " HE21 " " 1 0 1 C2 
    2365 40 -8.32869 15.2127 22.9334 153 " " " " A 43 0 0 "VAL " " N  " " " 7 0 1 C2 
    2366 14 -8.73213 16.2555 23.8631 153 " " " " A 2 0 0 "VAL " " CA " " " 6 0 1 C2 
    2367 14 -7.6377 16.5897 24.8164 153 " " " " A 2 0 0 "VAL " " C  " " " 6 0 1 C2 
    2368 23 -7.36712 17.7603 25.017 153 " " " " A 70 0 0 "VAL " " O  " " " 8 0 1 C2 
    2369 14 -9.95722 15.8938 24.7174 153 " " " " A 2 0 0 "VAL " " CB " " " 6 0 1 C2 
    2370 14 -10.4653 17.1602 25.3406 153 " " " " A 2 0 0 "VAL " " CG1" " " 6 0 1 C2 
    2371 14 -11.0341 15.2856 23.7009 153 " " " " A 2 0 0 "VAL " " CG2" " " 6 0 1 C2 
    2372 48 -8.28474 14.2722 23.2988 153 " " " " A 21 0 0 "VAL " " H  " " " 1 0 1 C2 
    2373 48 -8.83227 17.1703 23.279 153 " " " " A 21 0 0 "VAL " " HA " " " 1 0 1 C2 
    2374 48 -9.7566 15.1485 25.4872 153 " " " " A 21 0 0 "VAL " " HB " " " 1 0 1 C2 
    2375 48 -9.81657 17.5699 26.1148 153 " " " " A 21 0 0 "VAL " HG11 " " 1 0 1 C2 
    2376 48 -10.6206 17.9396 24.5946 153 " " " " A 21 0 0 "VAL " HG12 " " 1 0 1 C2 
    2377 48 -11.3867 16.942 25.8807 153 " " " " A 21 0 0 "VAL " HG13 " " 1 0 1 C2 
    2378 48 -11.9537 15.0637 24.2424 153 " " " " A 21 0 0 "VAL " HG21 " " 1 0 1 C2 
    2379 48 -11.3084 15.9981 22.923 153 " " " " A 21 0 0 "VAL " HG22 " " 1 0 1 C2 
    2380 48 -10.5642 14.3673 23.3485 153 " " " " A 21 0 0 "VAL " HG23 " " 1 0 1 C2 
    2381 40 -6.95191 15.6047 25.5078 154 " " " " A 43 0 0 "VAL " " N  " " " 7 0 1 C2 
    2382 14 -5.99767 15.8734 26.5126 154 " " " " A 2 0 0 "VAL " " CA " " " 6 0 1 C2 
    2383 14 -4.52348 15.8861 25.9682 154 " " " " A 2 0 0 "VAL " " C  " " " 6 0 1 C2 
    2384 23 -3.65901 16.4115 26.6794 154 " " " " A 70 0 0 "VAL " " O  " " " 8 0 1 C2 
    2385 14 -6.11742 14.8549 27.6437 154 " " " " A 2 0 0 "VAL " " CB " " " 6 0 1 C2 
    2386 14 -7.4881 14.9661 28.4265 154 " " " " A 2 0 0 "VAL " " CG1" " " 6 0 1 C2 
    2387 14 -5.90466 13.357 27.1118 154 " " " " A 2 0 0 "VAL " " CG2" " " 6 0 1 C2 
    2388 48 -7.00782 14.63 25.2491 154 " " " " A 21 0 0 "VAL " " H  " " " 1 0 1 C2 
    2389 48 -6.22444 16.8739 26.8808 154 " " " " A 21 0 0 "VAL " " HA " " " 1 0 1 C2 
    2390 48 -5.28462 14.9498 28.3405 154 " " " " A 21 0 0 "VAL " " HB " " " 1 0 1 C2 
    2391 48 -7.58742 15.7539 29.1733 154 " " " " A 21 0 0 "VAL " HG11 " " 1 0 1 C2 
    2392 48 -8.35665 15.1565 27.7961 154 " " " " A 21 0 0 "VAL " HG12 " " 1 0 1 C2 
    2393 48 -7.74547 13.963 28.7666 154 " " " " A 21 0 0 "VAL " HG13 " " 1 0 1 C2 
    2394 48 -6.67908 13.129 26.3794 154 " " " " A 21 0 0 "VAL " HG21 " " 1 0 1 C2 
    2395 48 -4.9066 13.1854 26.7086 154 " " " " A 21 0 0 "VAL " HG22 " " 1 0 1 C2 
    2396 48 -5.98899 12.726 27.9965 154 " " " " A 21 0 0 "VAL " HG23 " " 1 0 1 C2 
    2397 40 -4.28485 15.5091 24.7309 155 " " " " A 43 0 0 "GLU " " N  " " " 7 0 1 C2 
    2398 14 -3.19674 15.9153 23.759 155 " " " " A 2 0 0 "GLU " " CA " " " 6 0 1 C2 
    2399 14 -2.45973 17.2175 24.0562 155 " " " " A 2 0 0 "GLU " " C  " " " 6 0 1 C2 
    2400 23 -1.33623 17.192 24.5748 155 " " " " A 70 0 0 "GLU " " O  " " " 8 0 1 C2 
    2401 14 -3.59823 15.6917 22.2408 155 " " " " A 2 0 0 "GLU " " CB " " " 6 0 1 C2 
    2402 14 -2.56409 15.874 21.1086 155 " " " " A 2 0 0 "GLU " " CG " " " 6 0 1 C2 
    2403 14 -2.62421 17.2582 20.4467 155 " " " " A 2 0 0 "GLU " " CD " " " 6 0 1 C2 
    2404 23 -3.48478 17.5434 19.6217 155 " " " " A 70 0 0 "GLU " " OE1" " " 8 0 1 C2 
    2405 23 -1.68915 18.0507 20.6757 155 " " " " A 70 0 0 "GLU " " OE2" " " 8 0 1 C2 
    2406 48 -5.02622 14.9923 24.2799 155 " " " " A 21 0 0 "GLU " " H  " " " 1 0 1 C2 
    2407 48 -2.5111 15.0814 23.9092 155 " " " " A 21 0 0 "GLU " " HA " " " 1 0 1 C2 
    2408 48 -4.5024 16.2678 22.044 155 " " " " A 21 0 0 "GLU " " HB3" " " 1 0 1 C2 
    2409 48 -4.03425 14.6928 22.2517 155 " " " " A 21 0 0 "GLU " " HB2" " " 1 0 1 C2 
    2410 48 -2.77539 15.0601 20.415 155 " " " " A 21 0 0 "GLU " " HG3" " " 1 0 1 C2 
    2411 48 -1.50878 15.8269 21.3773 155 " " " " A 21 0 0 "GLU " " HG2" " " 1 0 1 C2 
    2412 40 -3.0074 18.4265 23.8101 156 " " " " A 43 0 0 "PRO " " N  " " " 7 0 1 C2 
    2413 14 -2.37078 19.6982 24.1282 156 " " " " A 2 0 0 "PRO " " CA " " " 6 0 1 C2 
    2414 14 -2.61605 20.26 25.5734 156 " " " " A 2 0 0 "PRO " " C  " " " 6 0 1 C2 
    2415 23 -2.03528 21.2915 25.8817 156 " " " " A 70 0 0 "PRO " " O  " " " 8 0 1 C2 
    2416 14 -2.98574 20.589 23.1004 156 " " " " A 2 0 0 "PRO " " CB " " " 6 0 1 C2 
    2417 14 -4.49964 20.2099 23.127 156 " " " " A 2 0 0 "PRO " " CG " " " 6 0 1 C2 
    2418 14 -4.32198 18.6977 23.1952 156 " " " " A 2 0 0 "PRO " " CD " " " 6 0 1 C2 
    2419 48 -1.29275 19.8234 24.0268 156 " " " " A 21 0 0 "PRO " " HA " " " 1 0 1 C2 
    2420 48 -2.57796 20.2598 22.1446 156 " " " " A 21 0 0 "PRO " " HB3" " " 1 0 1 C2 
    2421 48 -2.9637 21.6777 23.149 156 " " " " A 21 0 0 "PRO " " HB2" " " 1 0 1 C2 
    2422 48 -5.00014 20.5022 22.2039 156 " " " " A 21 0 0 "PRO " " HG3" " " 1 0 1 C2 
    2423 48 -5.04561 20.7448 23.9042 156 " " " " A 21 0 0 "PRO " " HG2" " " 1 0 1 C2 
    2424 48 -5.14371 18.1617 23.6701 156 " " " " A 21 0 0 "PRO " " HD2" " " 1 0 1 C2 
    2425 48 -4.42081 18.3643 22.1621 156 " " " " A 21 0 0 "PRO " " HD3" " " 1 0 1 C2 
    2426 40 -3.48584 19.7438 26.478 157 " " " " A 43 0 0 "GLU " " N  " " " 7 0 1 C2 
    2427 14 -3.55603 20.0455 27.9007 157 " " " " A 2 0 0 "GLU " " CA " " " 6 0 1 C2 
    2428 14 -2.33821 19.3923 28.6089 157 " " " " A 2 0 0 "GLU " " C  " " " 6 0 1 C2 
    2429 23 -1.86008 19.8803 29.6178 157 " " " " A 70 0 0 "GLU " " O  " " " 8 0 1 C2 
    2430 14 -4.75944 19.3757 28.501 157 " " " " A 2 0 0 "GLU " " CB " " " 6 0 1 C2 
    2431 14 -6.07055 19.7979 27.7032 157 " " " " A 2 0 0 "GLU " " CG " " " 6 0 1 C2 
    2432 14 -6.29922 21.2745 27.5172 157 " " " " A 2 0 0 "GLU " " CD " " " 6 0 1 C2 
    2433 23 -6.22274 22.0631 28.4371 157 " " " " A 70 0 0 "GLU " " OE1" " " 8 0 1 C2 
    2434 23 -6.95797 21.594 26.5238 157 " " " " A 70 0 0 "GLU " " OE2" " " 8 0 1 C2 
    2435 48 -4.07579 19.0359 26.0645 157 " " " " A 21 0 0 "GLU " " H  " " " 1 0 1 C2 
    2436 48 -3.58766 21.1203 28.0794 157 " " " " A 21 0 0 "GLU " " HA " " " 1 0 1 C2 
    2437 48 -4.79697 19.7401 29.5277 157 " " " " A 21 0 0 "GLU " " HB3" " " 1 0 1 C2 
    2438 48 -4.59062 18.3003 28.4448 157 " " " " A 21 0 0 "GLU " " HB2" " " 1 0 1 C2 
    2439 48 -6.98209 19.498 28.2202 157 " " " " A 21 0 0 "GLU " " HG3" " " 1 0 1 C2 
    2440 48 -6.05645 19.3386 26.7148 157 " " " " A 21 0 0 "GLU " " HG2" " " 1 0 1 C2 
    2441 40 -1.76024 18.3071 28.0642 158 " " " " A 43 0 0 "LEU " " N  " " " 7 0 1 C2 
    2442 14 -0.547312 17.7229 28.5593 158 " " " " A 2 0 0 "LEU " " CA " " " 6 0 1 C2 
    2443 14 0.627676 17.9941 27.5378 158 " " " " A 2 0 0 "LEU " " C  " " " 6 0 1 C2 
    2444 23 1.01767 17.0645 26.7891 158 " " " " A 70 0 0 "LEU " " O  " " " 8 0 1 C2 
    2445 14 -0.842348 16.2071 28.6604 158 " " " " A 2 0 0 "LEU " " CB " " " 6 0 1 C2 
    2446 14 -2.02139 15.7817 29.5611 158 " " " " A 2 0 0 "LEU " " CG " " " 6 0 1 C2 
    2447 14 -2.67083 14.434 29.1241 158 " " " " A 2 0 0 "LEU " " CD1" " " 6 0 1 C2 
    2448 14 -1.45942 15.7456 30.9725 158 " " " " A 2 0 0 "LEU " " CD2" " " 6 0 1 C2 
    2449 48 -2.09803 17.8252 27.2433 158 " " " " A 21 0 0 "LEU " " H  " " " 1 0 1 C2 
    2450 48 -0.306333 18.053 29.5697 158 " " " " A 21 0 0 "LEU " " HA " " " 1 0 1 C2 
    2451 48 0.0663664 15.676 28.9437 158 " " " " A 21 0 0 "LEU " " HB3" " " 1 0 1 C2 
    2452 48 -0.979059 15.7089 27.7006 158 " " " " A 21 0 0 "LEU " " HB2" " " 1 0 1 C2 
    2453 48 -2.84275 16.4982 29.5504 158 " " " " A 21 0 0 "LEU " " HG " " " 1 0 1 C2 
    2454 48 -1.88019 13.6837 29.1319 158 " " " " A 21 0 0 "LEU " HD11 " " 1 0 1 C2 
    2455 48 -3.42413 14.1294 29.8506 158 " " " " A 21 0 0 "LEU " HD12 " " 1 0 1 C2 
    2456 48 -3.20277 14.5069 28.1755 158 " " " " A 21 0 0 "LEU " HD13 " " 1 0 1 C2 
    2457 48 -1.16647 16.7412 31.3059 158 " " " " A 21 0 0 "LEU " HD21 " " 1 0 1 C2 
    2458 48 -2.18448 15.4232 31.7198 158 " " " " A 21 0 0 "LEU " HD22 " " 1 0 1 C2 
    2459 48 -0.597845 15.092 31.1088 158 " " " " A 21 0 0 "LEU " HD23 " " 1 0 1 C2 
    2460 40 1.05491 19.2627 27.4156 159 " " " " A 43 0 0 "GLN " " N  " " " 7 0 1 C2 
    2461 14 2.01725 19.8869 26.5546 159 " " " " A 2 0 0 "GLN " " CA " " " 6 0 1 C2 
    2462 14 3.27786 20.2404 27.3401 159 " " " " A 2 0 0 "GLN " " C  " " " 6 0 1 C2 
    2463 23 4.38167 19.952 26.8165 159 " " " " A 70 0 0 "GLN " " O  " " " 8 0 1 C2 
    2464 14 1.36037 21.0815 25.7039 159 " " " " A 2 0 0 "GLN " " CB " " " 6 0 1 C2 
    2465 14 2.20329 22.2062 25.1073 159 " " " " A 2 0 0 "GLN " " CG " " " 6 0 1 C2 
    2466 14 2.26531 23.4905 25.9738 159 " " " " A 2 0 0 "GLN " " CD " " " 6 0 1 C2 
    2467 23 2.75709 24.555 25.5153 159 " " " " A 70 0 0 "GLN " " OE1" " " 8 0 1 C2 
    2468 40 1.87991 23.5147 27.2093 159 " " " " A 43 0 0 "GLN " " NE2" " " 7 0 1 C2 
    2469 48 0.515303 19.9461 27.9273 159 " " " " A 21 0 0 "GLN " " H  " " " 1 0 1 C2 
    2470 48 2.27502 19.1125 25.8321 159 " " " " A 21 0 0 "GLN " " HA " " " 1 0 1 C2 
    2471 48 0.637613 21.4176 26.4474 159 " " " " A 21 0 0 "GLN " " HB3" " " 1 0 1 C2 
    2472 48 0.699808 20.6314 24.9629 159 " " " " A 21 0 0 "GLN " " HB2" " " 1 0 1 C2 
    2473 48 1.58165 22.5264 24.2712 159 " " " " A 21 0 0 "GLN " " HG3" " " 1 0 1 C2 
    2474 48 3.13975 21.8539 24.6748 159 " " " " A 21 0 0 "GLN " " HG2" " " 1 0 1 C2 
    2475 48 2.30947 24.1816 27.8344 159 " " " " A 21 0 0 "GLN " HE22 " " 1 0 1 C2 
    2476 48 1.36588 22.7197 27.5612 159 " " " " A 21 0 0 "GLN " HE21 " " 1 0 1 C2 
    2477 40 3.17347 20.6252 28.5553 160 " " " " A 43 0 0 "GLN " " N  " " " 7 0 1 C2 
    2478 14 4.19983 20.8607 29.5066 160 " " " " A 2 0 0 "GLN " " CA " " " 6 0 1 C2 
    2479 14 3.59188 20.8553 30.9555 160 " " " " A 2 0 0 "GLN " " C  " " " 6 0 1 C2 
    2480 23 2.38947 21.1498 31.1906 160 " " " " A 70 0 0 "GLN " " O  " " " 8 0 1 C2 
    2481 14 4.88766 22.3171 29.1965 160 " " " " A 2 0 0 "GLN " " CB " " " 6 0 1 C2 
    2482 14 4.19187 23.5245 29.7739 160 " " " " A 2 0 0 "GLN " " CG " " " 6 0 1 C2 
    2483 14 4.73983 24.8388 29.2494 160 " " " " A 2 0 0 "GLN " " CD " " " 6 0 1 C2 
    2484 23 4.00562 25.8428 29.3213 160 " " " " A 70 0 0 "GLN " " OE1" " " 8 0 1 C2 
    2485 40 5.966 24.7915 28.7343 160 " " " " A 43 0 0 "GLN " " NE2" " " 7 0 1 C2 
    2486 48 2.26314 20.8396 28.9366 160 " " " " A 21 0 0 "GLN " " H  " " " 1 0 1 C2 
    2487 48 4.93625 20.068 29.3746 160 " " " " A 21 0 0 "GLN " " HA " " " 1 0 1 C2 
    2488 48 4.97405 22.4431 28.1173 160 " " " " A 21 0 0 "GLN " " HB3" " " 1 0 1 C2 
    2489 48 5.90634 22.3749 29.58 160 " " " " A 21 0 0 "GLN " " HB2" " " 1 0 1 C2 
    2490 48 4.26523 23.5666 30.8606 160 " " " " A 21 0 0 "GLN " " HG3" " " 1 0 1 C2 
    2491 48 3.13719 23.4231 29.518 160 " " " " A 21 0 0 "GLN " " HG2" " " 1 0 1 C2 
    2492 48 6.36108 25.6673 28.4228 160 " " " " A 21 0 0 "GLN " HE22 " " 1 0 1 C2 
    2493 48 6.544 23.972 28.8547 160 " " " " A 21 0 0 "GLN " HE21 " " 1 0 1 C2 
    2494 40 4.48837 20.6506 31.9618 161 " " " " A 43 0 0 "VAL " " N  " " " 7 0 1 C2 
    2495 14 4.33122 20.9796 33.407 161 " " " " A 2 0 0 "VAL " " CA " " " 6 0 1 C2 
    2496 14 5.50545 21.7749 34.0199 161 " " " " A 2 0 0 "VAL " " C  " " " 6 0 1 C2 
    2497 23 6.49382 22.0868 33.3807 161 " " " " A 70 0 0 "VAL " " O  " " " 8 0 1 C2 
    2498 14 3.73114 19.8586 34.273 161 " " " " A 2 0 0 "VAL " " CB " " " 6 0 1 C2 
    2499 14 2.24983 19.4386 33.9481 161 " " " " A 2 0 0 "VAL " " CG1" " " 6 0 1 C2 
    2500 14 4.64989 18.5957 34.2209 161 " " " " A 2 0 0 "VAL " " CG2" " " 6 0 1 C2 
    2501 48 5.42774 20.3994 31.6887 161 " " " " A 21 0 0 "VAL " " H  " " " 1 0 1 C2 
    2502 48 3.50311 21.688 33.3837 161 " " " " A 21 0 0 "VAL " " HA " " " 1 0 1 C2 
    2503 48 3.71943 20.045 35.3469 161 " " " " A 21 0 0 "VAL " " HB " " " 1 0 1 C2 
    2504 48 1.79093 18.7605 34.6676 161 " " " " A 21 0 0 "VAL " HG11 " " 1 0 1 C2 
    2505 48 1.65444 20.3502 33.896 161 " " " " A 21 0 0 "VAL " HG12 " " 1 0 1 C2 
    2506 48 2.09912 19.1242 32.9154 161 " " " " A 21 0 0 "VAL " HG13 " " 1 0 1 C2 
    2507 48 4.66042 18.3203 33.1663 161 " " " " A 21 0 0 "VAL " HG21 " " 1 0 1 C2 
    2508 48 5.66436 18.8288 34.5442 161 " " " " A 21 0 0 "VAL " HG22 " " 1 0 1 C2 
    2509 48 4.23193 17.8296 34.8739 161 " " " " A 21 0 0 "VAL " HG23 " " 1 0 1 C2 
    2510 40 5.38711 22.19 35.299 162 " " " " A 43 0 0 "ASN " " N  " " " 7 0 1 C2 
    2511 14 6.44896 22.8688 36.0162 162 " " " " A 2 0 0 "ASN " " CA " " " 6 0 1 C2 
    2512 14 7.96017 22.3817 35.659 162 " " " " A 2 0 0 "ASN " " C  " " " 6 0 1 C2 
    2513 23 8.33102 21.2701 35.9238 162 " " " " A 70 0 0 "ASN " " O  " " " 8 0 1 C2 
    2514 14 6.24716 22.8014 37.5459 162 " " " " A 2 0 0 "ASN " " CB " " " 6 0 1 C2 
    2515 14 7.10073 23.8602 38.21 162 " " " " A 2 0 0 "ASN " " CG " " " 6 0 1 C2 
    2516 23 8.30799 23.8437 38.2293 162 " " " " A 70 0 0 "ASN " " OD1" " " 8 0 1 C2 
    2517 40 6.44962 24.9547 38.6003 162 " " " " A 43 0 0 "ASN " " ND2" " " 7 0 1 C2 
    2518 48 4.50162 22.19 35.7847 162 " " " " A 21 0 0 "ASN " " H  " " " 1 0 1 C2 
    2519 48 6.35493 23.872 35.6003 162 " " " " A 21 0 0 "ASN " " HA " " " 1 0 1 C2 
    2520 48 6.51691 21.8236 37.9451 162 " " " " A 21 0 0 "ASN " " HB3" " " 1 0 1 C2 
    2521 48 5.21427 22.8518 37.8905 162 " " " " A 21 0 0 "ASN " " HB2" " " 1 0 1 C2 
    2522 48 7.03767 25.7628 38.7461 162 " " " " A 21 0 0 "ASN " HD22 " " 1 0 1 C2 
    2523 48 5.45081 25.0669 38.5009 162 " " " " A 21 0 0 "ASN " HD21 " " 1 0 1 C2 
    2524 40 8.74638 23.1902 34.97 163 " " " " A 43 0 0 "GLY " " N  " " " 7 0 1 C2 
    2525 14 10.1331 22.8819 34.5648 163 " " " " A 2 0 0 "GLY " " CA " " " 6 0 1 C2 
    2526 14 10.3015 21.8856 33.3988 163 " " " " A 2 0 0 "GLY " " C  " " " 6 0 1 C2 
    2527 23 11.4653 21.6648 33.039 163 " " " " A 70 0 0 "GLY " " O  " " " 8 0 1 C2 
    2528 48 8.39634 24.1313 34.861 163 " " " " A 21 0 0 "GLY " " H  " " " 1 0 1 C2 
    2529 48 10.7336 22.596 35.4284 163 " " " " A 21 0 0 "GLY " " HA3" " " 1 0 1 C2 
    2530 48 10.4168 23.8335 34.1153 163 " " " " A 21 0 0 "GLY " " HA2" " " 1 0 1 C2 
    2531 40 9.32043 21.2943 32.7541 164 " " " " A 43 0 0 "GLY " " N  " " " 7 0 1 C2 
    2532 14 9.55331 20.1742 31.744 164 " " " " A 2 0 0 "GLY " " CA " " " 6 0 1 C2 
    2533 14 8.45043 20.0415 30.7284 164 " " " " A 2 0 0 "GLY " " C  " " " 6 0 1 C2 
    2534 23 7.25449 20.1553 31.1233 164 " " " " A 70 0 0 "GLY " " O  " " " 8 0 1 C2 
    2535 48 8.4452 21.3625 33.2535 164 " " " " A 21 0 0 "GLY " " H  " " " 1 0 1 C2 
    2536 48 9.40961 19.227 32.2639 164 " " " " A 21 0 0 "GLY " " HA3" " " 1 0 1 C2 
    2537 48 10.5161 20.2131 31.2345 164 " " " " A 21 0 0 "GLY " " HA2" " " 1 0 1 C2 
    2538 40 8.73471 19.9487 29.4612 165 " " " " A 43 0 0 "ASP " " N  " " " 7 0 1 C2 
    2539 14 7.69595 19.7991 28.4197 165 " " " " A 2 0 0 "ASP " " CA " " " 6 0 1 C2 
    2540 14 7.29792 18.3307 28.3921 165 " " " " A 2 0 0 "ASP " " C  " " " 6 0 1 C2 
    2541 23 8.11003 17.4988 28.6665 165 " " " " A 70 0 0 "ASP " " O  " " " 8 0 1 C2 
    2542 14 8.19317 20.2542 26.9348 165 " " " " A 2 0 0 "ASP " " CB " " " 6 0 1 C2 
    2543 14 9.30713 19.4541 26.2808 165 " " " " A 2 0 0 "ASP " " CG " " " 6 0 1 C2 
    2544 23 10.4442 19.3807 26.8364 165 " " " " A 70 0 0 "ASP " " OD1" " " 8 0 1 C2 
    2545 23 9.07575 18.7878 25.2487 165 " " " " A 70 0 0 "ASP " " OD2" " " 8 0 1 C2 
    2546 48 9.68577 19.8003 29.1553 165 " " " " A 21 0 0 "ASP " " H  " " " 1 0 1 C2 
    2547 48 6.79828 20.3935 28.59 165 " " " " A 21 0 0 "ASP " " HA " " " 1 0 1 C2 
    2548 48 8.58117 21.2617 27.0849 165 " " " " A 21 0 0 "ASP " " HB3" " " 1 0 1 C2 
    2549 48 7.39426 20.3424 26.1986 165 " " " " A 21 0 0 "ASP " " HB2" " " 1 0 1 C2 
    2550 40 6.06273 18.0537 28.1078 166 " " " " A 43 0 0 "ILE " " N  " " " 7 0 1 C2 
    2551 14 5.53015 16.704 28.1228 166 " " " " A 2 0 0 "ILE " " CA " " " 6 0 1 C2 
    2552 14 5.55012 16.3258 26.6859 166 " " " " A 2 0 0 "ILE " " C  " " " 6 0 1 C2 
    2553 23 5.14112 17.0413 25.7439 166 " " " " A 70 0 0 "ILE " " O  " " " 8 0 1 C2 
    2554 14 4.07413 16.6481 28.632 166 " " " " A 2 0 0 "ILE " " CB " " " 6 0 1 C2 
    2555 14 4.13087 16.7705 30.1715 166 " " " " A 2 0 0 "ILE " " CG1" " " 6 0 1 C2 
    2556 14 3.38954 15.3328 28.3414 166 " " " " A 2 0 0 "ILE " " CG2" " " 6 0 1 C2 
    2557 14 2.77156 16.8113 30.9374 166 " " " " A 2 0 0 "ILE " " CD1" " " 6 0 1 C2 
    2558 48 5.40866 18.7411 27.7616 166 " " " " A 21 0 0 "ILE " " H  " " " 1 0 1 C2 
    2559 48 6.0982 16.0174 28.7505 166 " " " " A 21 0 0 "ILE " " HA " " " 1 0 1 C2 
    2560 48 3.43654 17.4448 28.2488 166 " " " " A 21 0 0 "ILE " " HB " " " 1 0 1 C2 
    2561 48 4.74692 17.6621 30.2884 166 " " " " A 21 0 0 "ILE " HG13 " " 1 0 1 C2 
    2562 48 4.82564 15.9896 30.4806 166 " " " " A 21 0 0 "ILE " HG12 " " 1 0 1 C2 
    2563 48 2.37911 15.2583 28.7434 166 " " " " A 21 0 0 "ILE " HG21 " " 1 0 1 C2 
    2564 48 3.12294 15.1589 27.2989 166 " " " " A 21 0 0 "ILE " HG22 " " 1 0 1 C2 
    2565 48 3.91562 14.4639 28.7369 166 " " " " A 21 0 0 "ILE " HG23 " " 1 0 1 C2 
    2566 48 2.10425 17.581 30.5497 166 " " " " A 21 0 0 "ILE " HD11 " " 1 0 1 C2 
    2567 48 2.24617 15.8732 30.7585 166 " " " " A 21 0 0 "ILE " HD12 " " 1 0 1 C2 
    2568 48 2.94628 16.8239 32.0132 166 " " " " A 21 0 0 "ILE " HD13 " " 1 0 1 C2 
    2569 40 6.14881 15.169 26.4312 167 " " " " A 43 0 0 "ARG " " N  " " " 7 0 1 C2 
    2570 14 6.06572 14.5029 25.1296 167 " " " " A 2 0 0 "ARG " " CA " " " 6 0 1 C2 
    2571 14 5.16922 13.3134 25.2476 167 " " " " A 2 0 0 "ARG " " C  " " " 6 0 1 C2 
    2572 23 5.44802 12.4738 26.0848 167 " " " " A 70 0 0 "ARG " " O  " " " 8 0 1 C2 
    2573 14 7.50804 14.0569 24.7708 167 " " " " A 2 0 0 "ARG " " CB " " " 6 0 1 C2 
    2574 14 8.5499 15.1699 24.743 167 " " " " A 2 0 0 "ARG " " CG " " " 6 0 1 C2 
    2575 14 9.50901 15.2039 25.9792 167 " " " " A 2 0 0 "ARG " " CD " " " 6 0 1 C2 
    2576 40 10.3922 16.2759 25.9015 167 " " " " A 43 0 0 "ARG " " NE " " " 7 0 1 C2 
    2577 14 11.6695 16.2888 26.1787 167 " " " " A 2 0 0 "ARG " " CZ " " " 6 0 1 C2 
    2578 40 12.3155 15.1133 26.3884 167 " " " " A 43 0 0 "ARG " " NH1" " " 7 0 1 C2 
    2579 40 12.2841 17.5212 26.0784 167 " " " " A 43 0 0 "ARG " " NH2" " " 7 0 1 C2 
    2580 48 6.6254 14.6492 27.1542 167 " " " " A 21 0 0 "ARG " " H  " " " 1 0 1 C2 
    2581 48 5.68784 15.1006 24.3 167 " " " " A 21 0 0 "ARG " " HA " " " 1 0 1 C2 
    2582 48 7.53042 13.4817 23.8452 167 " " " " A 21 0 0 "ARG " " HB3" " " 1 0 1 C2 
    2583 48 7.69264 13.2587 25.4898 167 " " " " A 21 0 0 "ARG " " HB2" " " 1 0 1 C2 
    2584 48 8.09416 16.1048 24.417 167 " " " " A 21 0 0 "ARG " " HG3" " " 1 0 1 C2 
    2585 48 9.293 14.9442 23.9782 167 " " " " A 21 0 0 "ARG " " HG2" " " 1 0 1 C2 
    2586 48 10.0707 14.2728 25.9038 167 " " " " A 21 0 0 "ARG " " HD3" " " 1 0 1 C2 
    2587 48 8.93456 15.241 26.9048 167 " " " " A 21 0 0 "ARG " " HD2" " " 1 0 1 C2 
    2588 48 9.94869 17.1594 25.6945 167 " " " " A 21 0 0 "ARG " " HE " " " 1 0 1 C2 
    2589 48 13.3048 15.0879 26.1867 167 " " " " A 21 0 0 "ARG " HH12 " " 1 0 1 C2 
    2590 48 11.8879 14.2003 26.4484 167 " " " " A 21 0 0 "ARG " HH11 " " 1 0 1 C2 
    2591 48 11.7618 18.3848 26.0402 167 " " " " A 21 0 0 "ARG " HH22 " " 1 0 1 C2 
    2592 48 13.2841 17.5793 26.2071 167 " " " " A 21 0 0 "ARG " HH21 " " 1 0 1 C2 
    2593 40 4.05753 13.1148 24.4835 168 " " " " A 43 0 0 "LEU " " N  " " " 7 0 1 C2 
    2594 14 3.12721 11.9806 24.492 168 " " " " A 2 0 0 "LEU " " CA " " " 6 0 1 C2 
    2595 14 3.53256 10.8694 23.4789 168 " " " " A 2 0 0 "LEU " " C  " " " 6 0 1 C2 
    2596 23 3.98164 11.1775 22.3809 168 " " " " A 70 0 0 "LEU " " O  " " " 8 0 1 C2 
    2597 14 1.64141 12.5275 24.1662 168 " " " " A 2 0 0 "LEU " " CB " " " 6 0 1 C2 
    2598 14 0.942534 13.3288 25.2529 168 " " " " A 2 0 0 "LEU " " CG " " " 6 0 1 C2 
    2599 14 -0.00757774 14.4073 24.6764 168 " " " " A 2 0 0 "LEU " " CD1" " " 6 0 1 C2 
    2600 14 0.302302 12.4335 26.3501 168 " " " " A 2 0 0 "LEU " " CD2" " " 6 0 1 C2 
    2601 48 3.86927 13.9073 23.8863 168 " " " " A 21 0 0 "LEU " " H  " " " 1 0 1 C2 
    2602 48 3.09971 11.5699 25.5013 168 " " " " A 21 0 0 "LEU " " HA " " " 1 0 1 C2 
    2603 48 0.941767 11.6962 24.0798 168 " " " " A 21 0 0 "LEU " " HB3" " " 1 0 1 C2 
    2604 48 1.5549 13.0574 23.2175 168 " " " " A 21 0 0 "LEU " " HB2" " " 1 0 1 C2 
    2605 48 1.71656 13.8167 25.8453 168 " " " " A 21 0 0 "LEU " " HG " " " 1 0 1 C2 
    2606 48 -0.607561 14.7736 25.5094 168 " " " " A 21 0 0 "LEU " HD11 " " 1 0 1 C2 
    2607 48 0.654551 15.2234 24.3872 168 " " " " A 21 0 0 "LEU " HD12 " " 1 0 1 C2 
    2608 48 -0.523245 14.058 23.7819 168 " " " " A 21 0 0 "LEU " HD13 " " 1 0 1 C2 
    2609 48 0.939192 12.096 27.1677 168 " " " " A 21 0 0 "LEU " HD21 " " 1 0 1 C2 
    2610 48 -0.531214 12.8956 26.8791 168 " " " " A 21 0 0 "LEU " HD22 " " 1 0 1 C2 
    2611 48 -0.192449 11.5175 26.0271 168 " " " " A 21 0 0 "LEU " HD23 " " 1 0 1 C2 
    2612 40 3.49927 9.62821 23.9509 169 " " " " A 43 0 0 "ALA " " N  " " " 7 0 1 C2 
    2613 14 3.74958 8.38608 23.2166 169 " " " " A 2 0 0 "ALA " " CA " " " 6 0 1 C2 
    2614 14 2.80052 7.27033 23.6437 169 " " " " A 2 0 0 "ALA " " C  " " " 6 0 1 C2 
    2615 23 2.05921 7.44311 24.6128 169 " " " " A 70 0 0 "ALA " " O  " " " 8 0 1 C2 
    2616 14 5.27423 8.00171 23.3174 169 " " " " A 2 0 0 "ALA " " CB " " " 6 0 1 C2 
    2617 48 3.08737 9.43609 24.8529 169 " " " " A 21 0 0 "ALA " " H  " " " 1 0 1 C2 
    2618 48 3.49621 8.70576 22.2058 169 " " " " A 21 0 0 "ALA " " HA " " " 1 0 1 C2 
    2619 48 5.80515 8.91311 23.0425 169 " " " " A 21 0 0 "ALA " " HB1" " " 1 0 1 C2 
    2620 48 5.48713 7.7846 24.3642 169 " " " " A 21 0 0 "ALA " " HB2" " " 1 0 1 C2 
    2621 48 5.56037 7.24929 22.5825 169 " " " " A 21 0 0 "ALA " " HB3" " " 1 0 1 C2 
    2622 40 2.90515 6.11634 22.9547 170 " " " " A 43 0 0 "GLY " " N  " " " 7 0 1 C2 
    2623 14 1.91088 5.0842 23.1011 170 " " " " A 2 0 0 "GLY " " CA " " " 6 0 1 C2 
    2624 14 1.12975 4.8693 21.6876 170 " " " " A 2 0 0 "GLY " " C  " " " 6 0 1 C2 
    2625 23 1.17617 5.76348 20.7742 170 " " " " A 70 0 0 "GLY " " O  " " " 8 0 1 C2 
    2626 48 3.56075 5.9013 22.2171 170 " " " " A 21 0 0 "GLY " " H  " " " 1 0 1 C2 
    2627 48 1.20574 5.24648 23.9163 170 " " " " A 21 0 0 "GLY " " HA3" " " 1 0 1 C2 
    2628 48 2.47429 4.15159 23.131 170 " " " " A 21 0 0 "GLY " " HA2" " " 1 0 1 C2 
    2629 40 0.448366 3.77165 21.5441 171 " " " " A 43 0 0 "LEU " " N  " " " 7 0 1 C2 
    2630 14 -0.312174 3.28377 20.3599 171 " " " " A 2 0 0 "LEU " " CA " " " 6 0 1 C2 
    2631 14 -1.3226 4.28184 19.742 171 " " " " A 2 0 0 "LEU " " C  " " " 6 0 1 C2 
    2632 23 -1.19247 4.71855 18.5936 171 " " " " A 70 0 0 "LEU " " O  " " " 8 0 1 C2 
    2633 14 -1.00073 1.94138 20.7412 171 " " " " A 2 0 0 "LEU " " CB " " " 6 0 1 C2 
    2634 14 -1.62407 1.16993 19.5563 171 " " " " A 2 0 0 "LEU " " CG " " " 6 0 1 C2 
    2635 14 -0.555021 0.628359 18.5449 171 " " " " A 2 0 0 "LEU " " CD1" " " 6 0 1 C2 
    2636 14 -2.51316 -0.0243361 20.1013 171 " " " " A 2 0 0 "LEU " " CD2" " " 6 0 1 C2 
    2637 48 0.391894 3.18227 22.3624 171 " " " " A 21 0 0 "LEU " " H  " " " 1 0 1 C2 
    2638 48 0.412039 3.09623 19.5672 171 " " " " A 21 0 0 "LEU " " HA " " " 1 0 1 C2 
    2639 48 -1.78051 2.12316 21.4807 171 " " " " A 21 0 0 "LEU " " HB3" " " 1 0 1 C2 
    2640 48 -0.252867 1.3128 21.2246 171 " " " " A 21 0 0 "LEU " " HB2" " " 1 0 1 C2 
    2641 48 -2.19721 1.98311 19.1109 171 " " " " A 21 0 0 "LEU " " HG " " " 1 0 1 C2 
    2642 48 -0.138269 1.41471 17.9156 171 " " " " A 21 0 0 "LEU " HD11 " " 1 0 1 C2 
    2643 48 0.207968 0.0318163 19.045 171 " " " " A 21 0 0 "LEU " HD12 " " 1 0 1 C2 
    2644 48 -1.14144 0.0885942 17.8014 171 " " " " A 21 0 0 "LEU " HD13 " " 1 0 1 C2 
    2645 48 -3.04551 0.357294 20.9725 171 " " " " A 21 0 0 "LEU " HD21 " " 1 0 1 C2 
    2646 48 -3.06226 -0.457575 19.2653 171 " " " " A 21 0 0 "LEU " HD22 " " 1 0 1 C2 
    2647 48 -1.85922 -0.725413 20.6199 171 " " " " A 21 0 0 "LEU " HD23 " " 1 0 1 C2 
    2648 40 -2.14018 4.84328 20.6323 172 " " " " A 43 0 0 "ASN " " N  " " " 7 0 1 C2 
    2649 14 -3.01911 6.03701 20.4842 172 " " " " A 2 0 0 "ASN " " CA " " " 6 0 1 C2 
    2650 14 -2.32832 7.28152 19.9131 172 " " " " A 2 0 0 "ASN " " C  " " " 6 0 1 C2 
    2651 23 -2.59746 7.57223 18.7698 172 " " " " A 70 0 0 "ASN " " O  " " " 8 0 1 C2 
    2652 14 -4.03359 6.23166 21.6507 172 " " " " A 2 0 0 "ASN " " CB " " " 6 0 1 C2 
    2653 14 -4.97486 5.14053 21.9269 172 " " " " A 2 0 0 "ASN " " CG " " " 6 0 1 C2 
    2654 23 -6.11321 5.09469 21.5677 172 " " " " A 70 0 0 "ASN " " OD1" " " 8 0 1 C2 
    2655 40 -4.56661 4.13516 22.6664 172 " " " " A 43 0 0 "ASN " " ND2" " " 7 0 1 C2 
    2656 48 -2.03407 4.30617 21.481 172 " " " " A 21 0 0 "ASN " " H  " " " 1 0 1 C2 
    2657 48 -3.67037 5.71542 19.6715 172 " " " " A 21 0 0 "ASN " " HA " " " 1 0 1 C2 
    2658 48 -4.59789 7.13829 21.4323 172 " " " " A 21 0 0 "ASN " " HB3" " " 1 0 1 C2 
    2659 48 -3.41455 6.41242 22.5295 172 " " " " A 21 0 0 "ASN " " HB2" " " 1 0 1 C2 
    2660 48 -5.1235 3.31553 22.8618 172 " " " " A 21 0 0 "ASN " HD22 " " 1 0 1 C2 
    2661 48 -3.66203 4.01207 23.0985 172 " " " " A 21 0 0 "ASN " HD21 " " 1 0 1 C2 
    2662 40 -1.33939 7.95199 20.5475 173 " " " " A 43 0 0 "PRO " " N  " " " 7 0 1 C2 
    2663 14 -0.587793 8.98807 19.8522 173 " " " " A 2 0 0 "PRO " " CA " " " 6 0 1 C2 
    2664 14 -0.0505236 8.73762 18.4554 173 " " " " A 2 0 0 "PRO " " C  " " " 6 0 1 C2 
    2665 23 -0.155012 9.57973 17.5809 173 " " " " A 70 0 0 "PRO " " O  " " " 8 0 1 C2 
    2666 14 0.596716 9.27848 20.7633 173 " " " " A 2 0 0 "PRO " " CB " " " 6 0 1 C2 
    2667 14 0.00903145 9.18369 22.1027 173 " " " " A 2 0 0 "PRO " " CG " " " 6 0 1 C2 
    2668 14 -0.981939 7.98649 22.0135 173 " " " " A 2 0 0 "PRO " " CD " " " 6 0 1 C2 
    2669 48 -1.16864 9.89297 19.6736 173 " " " " A 21 0 0 "PRO " " HA " " " 1 0 1 C2 
    2670 48 0.944838 10.3014 20.6197 173 " " " " A 21 0 0 "PRO " " HB3" " " 1 0 1 C2 
    2671 48 1.37621 8.55491 20.5247 173 " " " " A 21 0 0 "PRO " " HB2" " " 1 0 1 C2 
    2672 48 -0.368051 10.1313 22.4874 173 " " " " A 21 0 0 "PRO " " HG3" " " 1 0 1 C2 
    2673 48 0.854559 9.0315 22.7735 173 " " " " A 21 0 0 "PRO " " HG2" " " 1 0 1 C2 
    2674 48 -0.562139 7.03542 22.3411 173 " " " " A 21 0 0 "PRO " " HD2" " " 1 0 1 C2 
    2675 48 -1.89793 8.19682 22.5656 173 " " " " A 21 0 0 "PRO " " HD3" " " 1 0 1 C2 
    2676 40 0.514189 7.57406 18.2081 174 " " " " A 43 0 0 "LEU " " N  " " " 7 0 1 C2 
    2677 14 0.953581 7.09322 16.8885 174 " " " " A 2 0 0 "LEU " " CA " " " 6 0 1 C2 
    2678 14 -0.15439 6.82036 15.9388 174 " " " " A 2 0 0 "LEU " " C  " " " 6 0 1 C2 
    2679 23 -0.200407 7.5203 14.9396 174 " " " " A 70 0 0 "LEU " " O  " " " 8 0 1 C2 
    2680 14 1.87795 5.87747 17.0876 174 " " " " A 2 0 0 "LEU " " CB " " " 6 0 1 C2 
    2681 14 3.37421 6.25668 16.7859 174 " " " " A 2 0 0 "LEU " " CG " " " 6 0 1 C2 
    2682 14 4.2368 7.01548 17.8458 174 " " " " A 2 0 0 "LEU " " CD1" " " 6 0 1 C2 
    2683 14 4.07534 4.96556 16.2563 174 " " " " A 2 0 0 "LEU " " CD2" " " 6 0 1 C2 
    2684 48 0.604101 6.9957 19.0312 174 " " " " A 21 0 0 "LEU " " H  " " " 1 0 1 C2 
    2685 48 1.60206 7.88914 16.5223 174 " " " " A 21 0 0 "LEU " " HA " " " 1 0 1 C2 
    2686 48 1.57522 4.97642 16.5542 174 " " " " A 21 0 0 "LEU " " HB3" " " 1 0 1 C2 
    2687 48 1.86728 5.53238 18.1215 174 " " " " A 21 0 0 "LEU " " HB2" " " 1 0 1 C2 
    2688 48 3.2997 6.89372 15.9046 174 " " " " A 21 0 0 "LEU " " HG " " " 1 0 1 C2 
    2689 48 5.25294 7.21943 17.5082 174 " " " " A 21 0 0 "LEU " HD11 " " 1 0 1 C2 
    2690 48 3.86867 7.94815 18.2733 174 " " " " A 21 0 0 "LEU " HD12 " " 1 0 1 C2 
    2691 48 4.40669 6.43405 18.752 174 " " " " A 21 0 0 "LEU " HD13 " " 1 0 1 C2 
    2692 48 3.80173 4.65345 15.2484 174 " " " " A 21 0 0 "LEU " HD21 " " 1 0 1 C2 
    2693 48 5.15501 5.06717 16.3663 174 " " " " A 21 0 0 "LEU " HD22 " " 1 0 1 C2 
    2694 48 3.94571 4.19438 17.0156 174 " " " " A 21 0 0 "LEU " HD23 " " 1 0 1 C2 
    2695 40 -1.21086 6.0483 16.2791 175 " " " " A 43 0 0 "ALA " " N  " " " 7 0 1 C2 
    2696 14 -2.51726 5.74996 15.4983 175 " " " " A 2 0 0 "ALA " " CA " " " 6 0 1 C2 
    2697 14 -3.17629 7.02114 15.1443 175 " " " " A 2 0 0 "ALA " " C  " " " 6 0 1 C2 
    2698 23 -3.72767 7.14183 14.0231 175 " " " " A 70 0 0 "ALA " " O  " " " 8 0 1 C2 
    2699 14 -3.43334 4.86794 16.4283 175 " " " " A 2 0 0 "ALA " " CB " " " 6 0 1 C2 
    2700 48 -1.10011 5.54305 17.1467 175 " " " " A 21 0 0 "ALA " " H  " " " 1 0 1 C2 
    2701 48 -2.2821 5.21132 14.5804 175 " " " " A 21 0 0 "ALA " " HA " " " 1 0 1 C2 
    2702 48 -4.38216 4.64978 15.9381 175 " " " " A 21 0 0 "ALA " " HB1" " " 1 0 1 C2 
    2703 48 -3.13525 3.82503 16.5358 175 " " " " A 21 0 0 "ALA " " HB2" " " 1 0 1 C2 
    2704 48 -3.66125 5.33721 17.3853 175 " " " " A 21 0 0 "ALA " " HB3" " " 1 0 1 C2 
    2705 40 -3.17787 8.0067 16.0367 176 " " " " A 43 0 0 "SER " " N  " " " 7 0 1 C2 
    2706 14 -3.84076 9.2736 15.9437 176 " " " " A 2 0 0 "SER " " CA " " " 6 0 1 C2 
    2707 14 -3.15225 10.0495 14.9119 176 " " " " A 2 0 0 "SER " " C  " " " 6 0 1 C2 
    2708 23 -3.77645 10.7187 14.1095 176 " " " " A 70 0 0 "SER " " O  " " " 8 0 1 C2 
    2709 14 -3.79778 10.0306 17.3457 176 " " " " A 2 0 0 "SER " " CB " " " 6 0 1 C2 
    2710 23 -4.61231 11.2156 17.2859 176 " " " " A 70 0 0 "SER " " OG " " " 8 0 1 C2 
    2711 48 -2.68683 7.72771 16.874 176 " " " " A 21 0 0 "SER " " H  " " " 1 0 1 C2 
    2712 48 -4.89455 9.15414 15.6921 176 " " " " A 21 0 0 "SER " " HA " " " 1 0 1 C2 
    2713 48 -2.74919 10.174 17.6064 176 " " " " A 21 0 0 "SER " " HB3" " " 1 0 1 C2 
    2714 48 -4.20943 9.41188 18.143 176 " " " " A 21 0 0 "SER " " HB2" " " 1 0 1 C2 
    2715 48 -4.03608 11.9277 17.0538 176 " " " " A 21 0 0 "SER " " HG " " " 1 0 1 C2 
    2716 40 -1.77608 10.1259 14.9649 177 " " " " A 43 0 0 "GLU " " N  " " " 7 0 1 C2 
    2717 14 -0.9405 10.9954 14.1711 177 " " " " A 2 0 0 "GLU " " CA " " " 6 0 1 C2 
    2718 14 -0.782072 10.3617 12.7439 177 " " " " A 2 0 0 "GLU " " C  " " " 6 0 1 C2 
    2719 23 -0.924703 11.1357 11.8605 177 " " " " A 70 0 0 "GLU " " O  " " " 8 0 1 C2 
    2720 14 0.465914 11.1453 14.8472 177 " " " " A 2 0 0 "GLU " " CB " " " 6 0 1 C2 
    2721 14 1.33965 12.2838 14.3329 177 " " " " A 2 0 0 "GLU " " CG " " " 6 0 1 C2 
    2722 14 1.17157 13.6573 14.9741 177 " " " " A 2 0 0 "GLU " " CD " " " 6 0 1 C2 
    2723 23 0.129633 13.8838 15.624 177 " " " " A 70 0 0 "GLU " " OE1" " " 8 0 1 C2 
    2724 23 2.15614 14.5108 14.9003 177 " " " " A 70 0 0 "GLU " " OE2" " " 8 0 1 C2 
    2725 48 -1.37438 9.42714 15.5736 177 " " " " A 21 0 0 "GLU " " H  " " " 1 0 1 C2 
    2726 48 -1.41767 11.9748 14.1351 177 " " " " A 21 0 0 "GLU " " HA " " " 1 0 1 C2 
    2727 48 0.946131 10.171 14.7571 177 " " " " A 21 0 0 "GLU " " HB3" " " 1 0 1 C2 
    2728 48 0.227427 11.2985 15.8997 177 " " " " A 21 0 0 "GLU " " HB2" " " 1 0 1 C2 
    2729 48 1.20748 12.3692 13.2543 177 " " " " A 21 0 0 "GLU " " HG3" " " 1 0 1 C2 
    2730 48 2.41301 12.1241 14.4354 177 " " " " A 21 0 0 "GLU " " HG2" " " 1 0 1 C2 
    2731 40 -0.635382 8.99209 12.516 178 " " " " A 43 0 0 "LEU " " N  " " " 7 0 1 C2 
    2732 14 -0.510183 8.34484 11.1863 178 " " " " A 2 0 0 "LEU " " CA " " " 6 0 1 C2 
    2733 14 -1.78599 8.57421 10.2945 178 " " " " A 2 0 0 "LEU " " C  " " " 6 0 1 C2 
    2734 23 -1.66308 8.93047 9.11151 178 " " " " A 70 0 0 "LEU " " O  " " " 8 0 1 C2 
    2735 14 -0.217737 6.84309 11.3782 178 " " " " A 2 0 0 "LEU " " CB " " " 6 0 1 C2 
    2736 14 1.17529 6.45746 12.0311 178 " " " " A 2 0 0 "LEU " " CG " " " 6 0 1 C2 
    2737 14 1.25339 5.10866 12.7142 178 " " " " A 2 0 0 "LEU " " CD1" " " 6 0 1 C2 
    2738 14 2.15564 6.4195 10.8454 178 " " " " A 2 0 0 "LEU " " CD2" " " 6 0 1 C2 
    2739 48 -0.488569 8.41279 13.3303 178 " " " " A 21 0 0 "LEU " " H  " " " 1 0 1 C2 
    2740 48 0.394354 8.74299 10.7266 178 " " " " A 21 0 0 "LEU " " HA " " " 1 0 1 C2 
    2741 48 -0.252149 6.38894 10.3879 178 " " " " A 21 0 0 "LEU " " HB3" " " 1 0 1 C2 
    2742 48 -0.994982 6.35074 11.9626 178 " " " " A 21 0 0 "LEU " " HB2" " " 1 0 1 C2 
    2743 48 1.48023 7.25445 12.7093 178 " " " " A 21 0 0 "LEU " " HG " " " 1 0 1 C2 
    2744 48 0.959658 5.3064 13.745 178 " " " " A 21 0 0 "LEU " HD11 " " 1 0 1 C2 
    2745 48 0.558916 4.42164 12.2306 178 " " " " A 21 0 0 "LEU " HD12 " " 1 0 1 C2 
    2746 48 2.21071 4.58798 12.7374 178 " " " " A 21 0 0 "LEU " HD13 " " 1 0 1 C2 
    2747 48 3.06377 6.07386 11.3392 178 " " " " A 21 0 0 "LEU " HD21 " " 1 0 1 C2 
    2748 48 1.70344 5.85441 10.0303 178 " " " " A 21 0 0 "LEU " HD22 " " 1 0 1 C2 
    2749 48 2.51084 7.35644 10.4163 178 " " " " A 21 0 0 "LEU " HD23 " " 1 0 1 C2 
    2750 40 -2.97644 8.45164 10.8883 179 " " " " A 43 0 0 "THR " " N  " " " 7 0 1 C2 
    2751 14 -4.26589 8.81528 10.3037 179 " " " " A 2 0 0 "THR " " CA " " " 6 0 1 C2 
    2752 14 -4.44402 10.3381 10.2007 179 " " " " A 2 0 0 "THR " " C  " " " 6 0 1 C2 
    2753 23 -4.84491 10.84 9.13456 179 " " " " A 70 0 0 "THR " " O  " " " 8 0 1 C2 
    2754 14 -5.37081 8.13759 11.1366 179 " " " " A 2 0 0 "THR " " CB " " " 6 0 1 C2 
    2755 23 -5.50869 8.42868 12.4701 179 " " " " A 70 0 0 "THR " " OG1" " " 8 0 1 C2 
    2756 14 -5.32869 6.61789 10.9925 179 " " " " A 2 0 0 "THR " " CG2" " " 6 0 1 C2 
    2757 48 -2.881 8.29379 11.8813 179 " " " " A 21 0 0 "THR " " H  " " " 1 0 1 C2 
    2758 48 -4.30714 8.4739 9.26935 179 " " " " A 21 0 0 "THR " " HA " " " 1 0 1 C2 
    2759 48 -6.32759 8.47518 10.7383 179 " " " " A 21 0 0 "THR " " HB " " " 1 0 1 C2 
    2760 48 -5.03753 7.77189 12.9597 179 " " " " A 21 0 0 "THR " " HG1" " " 1 0 1 C2 
    2761 48 -4.97858 6.20598 10.046 179 " " " " A 21 0 0 "THR " HG21 " " 1 0 1 C2 
    2762 48 -4.61352 6.17686 11.6868 179 " " " " A 21 0 0 "THR " HG22 " " 1 0 1 C2 
    2763 48 -6.27054 6.20756 11.3567 179 " " " " A 21 0 0 "THR " HG23 " " 1 0 1 C2 
    2764 40 -4.16862 11.1055 11.2948 180 " " " " A 43 0 0 "GLY " " N  " " " 7 0 1 C2 
    2765 14 -4.33402 12.5805 11.4681 180 " " " " A 2 0 0 "GLY " " CA " " " 6 0 1 C2 
    2766 14 -3.38955 13.5497 10.7301 180 " " " " A 2 0 0 "GLY " " C  " " " 6 0 1 C2 
    2767 23 -3.56887 14.752 10.9966 180 " " " " A 70 0 0 "GLY " " O  " " " 8 0 1 C2 
    2768 48 -4.0981 10.6107 12.1725 180 " " " " A 21 0 0 "GLY " " H  " " " 1 0 1 C2 
    2769 48 -4.0171 12.822 12.4827 180 " " " " A 21 0 0 "GLY " " HA3" " " 1 0 1 C2 
    2770 48 -5.3844 12.8716 11.4786 180 " " " " A 21 0 0 "GLY " " HA2" " " 1 0 1 C2 
    2771 40 -2.40421 13.0602 9.96312 181 " " " " A 43 0 0 "THR " " N  " " " 7 0 1 C2 
    2772 14 -1.46752 13.85 9.26371 181 " " " " A 2 0 0 "THR " " CA " " " 6 0 1 C2 
    2773 14 -1.41881 13.3344 7.8492 181 " " " " A 2 0 0 "THR " " C  " " " 6 0 1 C2 
    2774 23 -2.26248 13.7012 7.0234 181 " " " " A 70 0 0 "THR " " O  " " " 8 0 1 C2 
    2775 14 -0.128176 14.0036 10.1313 181 " " " " A 2 0 0 "THR " " CB " " " 6 0 1 C2 
    2776 23 0.5236 12.7572 10.3716 181 " " " " A 70 0 0 "THR " " OG1" " " 8 0 1 C2 
    2777 14 -0.400164 14.601 11.5048 181 " " " " A 2 0 0 "THR " " CG2" " " 6 0 1 C2 
    2778 48 -2.23389 12.0653 9.92862 181 " " " " A 21 0 0 "THR " " H  " " " 1 0 1 C2 
    2779 48 -1.95479 14.8226 9.19407 181 " " " " A 21 0 0 "THR " " HA " " " 1 0 1 C2 
    2780 48 0.552687 14.7081 9.65359 181 " " " " A 21 0 0 "THR " " HB " " " 1 0 1 C2 
    2781 48 -0.106508 12.218 10.8245 181 " " " " A 21 0 0 "THR " " HG1" " " 1 0 1 C2 
    2782 48 0.484812 14.7824 12.1147 181 " " " " A 21 0 0 "THR " HG21 " " 1 0 1 C2 
    2783 48 -1.00719 15.5059 11.5308 181 " " " " A 21 0 0 "THR " HG22 " " 1 0 1 C2 
    2784 48 -1.04109 13.9856 12.1362 181 " " " " A 21 0 0 "THR " HG23 " " 1 0 1 C2 
    2785 40 -0.545488 12.3708 7.61351 182 " " " " A 43 0 0 "ILE " " N  " " " 7 0 1 C2 
    2786 14 -0.409262 11.5762 6.36627 182 " " " " A 2 0 0 "ILE " " CA " " " 6 0 1 C2 
    2787 14 -1.76034 11.2456 5.74216 182 " " " " A 2 0 0 "ILE " " C  " " " 6 0 1 C2 
    2788 23 -2.02632 11.6652 4.62828 182 " " " " A 70 0 0 "ILE " " O  " " " 8 0 1 C2 
    2789 14 0.594767 10.3858 6.63797 182 " " " " A 2 0 0 "ILE " " CB " " " 6 0 1 C2 
    2790 14 1.78483 10.7313 7.44986 182 " " " " A 2 0 0 "ILE " " CG1" " " 6 0 1 C2 
    2791 14 1.01953 9.64228 5.39048 182 " " " " A 2 0 0 "ILE " " CG2" " " 6 0 1 C2 
    2792 14 2.62256 9.59326 8.00986 182 " " " " A 2 0 0 "ILE " " CD1" " " 6 0 1 C2 
    2793 48 0.0417501 12.1698 8.41027 182 " " " " A 21 0 0 "ILE " " H  " " " 1 0 1 C2 
    2794 48 -0.0586794 12.372 5.70905 182 " " " " A 21 0 0 "ILE " " HA " " " 1 0 1 C2 
    2795 48 0.039282 9.71403 7.29234 182 " " " " A 21 0 0 "ILE " " HB " " " 1 0 1 C2 
    2796 48 1.55339 11.2771 8.36453 182 " " " " A 21 0 0 "ILE " HG13 " " 1 0 1 C2 
    2797 48 2.60842 11.2275 6.93647 182 " " " " A 21 0 0 "ILE " HG12 " " 1 0 1 C2 
    2798 48 1.60248 10.2719 4.71832 182 " " " " A 21 0 0 "ILE " HG21 " " 1 0 1 C2 
    2799 48 1.62541 8.77282 5.64555 182 " " " " A 21 0 0 "ILE " HG22 " " 1 0 1 C2 
    2800 48 0.179178 9.33539 4.76781 182 " " " " A 21 0 0 "ILE " HG23 " " 1 0 1 C2 
    2801 48 2.14806 9.04869 8.8262 182 " " " " A 21 0 0 "ILE " HD11 " " 1 0 1 C2 
    2802 48 2.93134 8.79872 7.33056 182 " " " " A 21 0 0 "ILE " HD12 " " 1 0 1 C2 
    2803 48 3.58536 9.82934 8.46303 182 " " " " A 21 0 0 "ILE " HD13 " " 1 0 1 C2 
    2804 40 -2.68926 10.6747 6.51975 183 " " " " A 43 0 0 "GLY " " N  " " " 7 0 1 C2 
    2805 14 -4.00034 10.2689 6.15409 183 " " " " A 2 0 0 "GLY " " CA " " " 6 0 1 C2 
    2806 14 -4.98214 11.3552 5.83754 183 " " " " A 2 0 0 "GLY " " C  " " " 6 0 1 C2 
    2807 23 -5.83809 11.0755 4.95834 183 " " " " A 70 0 0 "GLY " " O  " " " 8 0 1 C2 
    2808 48 -2.35503 10.3543 7.4174 183 " " " " A 21 0 0 "GLY " " H  " " " 1 0 1 C2 
    2809 48 -4.36986 9.56739 6.90208 183 " " " " A 21 0 0 "GLY " " HA3" " " 1 0 1 C2 
    2810 48 -3.81352 9.68603 5.25216 183 " " " " A 21 0 0 "GLY " " HA2" " " 1 0 1 C2 
    2811 40 -4.8193 12.6026 6.35435 184 " " " " A 43 0 0 "GLU " " N  " " " 7 0 1 C2 
    2812 14 -5.65484 13.7432 6.07338 184 " " " " A 2 0 0 "GLU " " CA " " " 6 0 1 C2 
    2813 14 -5.04975 14.4928 4.88699 184 " " " " A 2 0 0 "GLU " " C  " " " 6 0 1 C2 
    2814 23 -5.72454 15.2567 4.27622 184 " " " " A 70 0 0 "GLU " " O  " " " 8 0 1 C2 
    2815 14 -5.55819 14.5945 7.36662 184 " " " " A 2 0 0 "GLU " " CB " " " 6 0 1 C2 
    2816 14 -6.47067 14.1399 8.39399 184 " " " " A 2 0 0 "GLU " " CG " " " 6 0 1 C2 
    2817 14 -7.96662 14.5334 8.35614 184 " " " " A 2 0 0 "GLU " " CD " " " 6 0 1 C2 
    2818 23 -8.76719 13.7957 8.82386 184 " " " " A 70 0 0 "GLU " " OE1" " " 8 0 1 C2 
    2819 23 -8.2619 15.6033 7.75511 184 " " " " A 70 0 0 "GLU " " OE2" " " 8 0 1 C2 
    2820 48 -3.98279 12.7594 6.89819 184 " " " " A 21 0 0 "GLU " " H  " " " 1 0 1 C2 
    2821 48 -6.64934 13.4618 5.72704 184 " " " " A 21 0 0 "GLU " " HA " " " 1 0 1 C2 
    2822 48 -5.72031 15.6295 7.06548 184 " " " " A 21 0 0 "GLU " " HB3" " " 1 0 1 C2 
    2823 48 -4.58561 14.6077 7.85858 184 " " " " A 21 0 0 "GLU " " HB2" " " 1 0 1 C2 
    2824 48 -6.03415 14.6224 9.2685 184 " " " " A 21 0 0 "GLU " " HG3" " " 1 0 1 C2 
    2825 48 -6.31946 13.0863 8.62891 184 " " " " A 21 0 0 "GLU " " HG2" " " 1 0 1 C2 
    2826 40 -3.73335 14.3755 4.63752 185 " " " " A 43 0 0 "ASP " " N  " " " 7 0 1 C2 
    2827 14 -3.00699 15.1109 3.63952 185 " " " " A 2 0 0 "ASP " " CA " " " 6 0 1 C2 
    2828 14 -2.85786 14.4228 2.28745 185 " " " " A 2 0 0 "ASP " " C  " " " 6 0 1 C2 
    2829 23 -2.93276 15.083 1.29627 185 " " " " A 70 0 0 "ASP " " O  " " " 8 0 1 C2 
    2830 14 -1.58709 15.3587 4.27179 185 " " " " A 2 0 0 "ASP " " CB " " " 6 0 1 C2 
    2831 14 -0.81003 16.5437 3.64855 185 " " " " A 2 0 0 "ASP " " CG " " " 6 0 1 C2 
    2832 23 -1.4573 17.4674 3.16172 185 " " " " A 70 0 0 "ASP " " OD1" " " 8 0 1 C2 
    2833 23 0.424109 16.3846 3.63908 185 " " " " A 70 0 0 "ASP " " OD2" " " 8 0 1 C2 
    2834 48 -3.17212 13.8099 5.25819 185 " " " " A 21 0 0 "ASP " " H  " " " 1 0 1 C2 
    2835 48 -3.45235 16.0864 3.4442 185 " " " " A 21 0 0 "ASP " " HA " " " 1 0 1 C2 
    2836 48 -0.936933 14.4934 4.14272 185 " " " " A 21 0 0 "ASP " " HB3" " " 1 0 1 C2 
    2837 48 -1.58077 15.5579 5.34341 185 " " " " A 21 0 0 "ASP " " HB2" " " 1 0 1 C2 
    2838 40 -2.72878 13.075 2.29729 186 " " " " A 43 0 0 "GLN " " N  " " " 7 0 1 C2 
    2839 14 -2.4832 12.2369 1.09803 186 " " " " A 2 0 0 "GLN " " CA " " " 6 0 1 C2 
    2840 14 -3.72332 11.7568 0.332539 186 " " " " A 2 0 0 "GLN " " C  " " " 6 0 1 C2 
    2841 23 -3.72526 10.6491 -0.146881 186 " " " " A 70 0 0 "GLN " " O  " " " 8 0 1 C2 
    2842 14 -1.55115 11.0894 1.56852 186 " " " " A 2 0 0 "GLN " " CB " " " 6 0 1 C2 
    2843 14 -0.122465 11.5421 2.05675 186 " " " " A 2 0 0 "GLN " " CG " " " 6 0 1 C2 
    2844 14 0.796587 12.0716 0.971283 186 " " " " A 2 0 0 "GLN " " CD " " " 6 0 1 C2 
    2845 23 0.515272 11.8834 -0.210651 186 " " " " A 70 0 0 "GLN " " OE1" " " 8 0 1 C2 
    2846 40 1.85354 12.6912 1.34676 186 " " " " A 43 0 0 "GLN " " NE2" " " 7 0 1 C2 
    2847 48 -2.65345 12.6656 3.21749 186 " " " " A 21 0 0 "GLN " " H  " " " 1 0 1 C2 
    2848 48 -1.88198 12.8671 0.44265 186 " " " " A 21 0 0 "GLN " " HA " " " 1 0 1 C2 
    2849 48 -1.50323 10.3391 0.779305 186 " " " " A 21 0 0 "GLN " " HB3" " " 1 0 1 C2 
    2850 48 -2.17202 10.5007 2.24386 186 " " " " A 21 0 0 "GLN " " HB2" " " 1 0 1 C2 
    2851 48 0.418463 10.7417 2.56157 186 " " " " A 21 0 0 "GLN " " HG3" " " 1 0 1 C2 
    2852 48 -0.0852259 12.2902 2.8486 186 " " " " A 21 0 0 "GLN " " HG2" " " 1 0 1 C2 
    2853 48 2.56378 13.0692 0.736183 186 " " " " A 21 0 0 "GLN " HE22 " " 1 0 1 C2 
    2854 48 1.99175 12.973 2.30676 186 " " " " A 21 0 0 "GLN " HE21 " " 1 0 1 C2 
    2855 40 -4.7366 12.6329 0.304207 187 " " " " A 43 0 0 "LYS " " N  " " " 7 0 1 C2 
    2856 14 -6.02709 12.504 -0.425224 187 " " " " A 2 0 0 "LYS " " CA " " " 6 0 1 C2 
    2857 14 -6.45792 13.8777 -1.06661 187 " " " " A 2 0 0 "LYS " " C  " " " 6 0 1 C2 
    2858 23 -7.58422 14.021 -1.58047 187 " " " " A 70 0 0 "LYS " " O  " " " 8 0 1 C2 
    2859 14 -7.14027 11.8834 0.390865 187 " " " " A 2 0 0 "LYS " " CB " " " 6 0 1 C2 
    2860 14 -7.59153 12.7747 1.56541 187 " " " " A 2 0 0 "LYS " " CG " " " 6 0 1 C2 
    2861 14 -8.61726 12.1872 2.53267 187 " " " " A 2 0 0 "LYS " " CD " " " 6 0 1 C2 
    2862 14 -8.94522 13.173 3.62636 187 " " " " A 2 0 0 "LYS " " CE " " " 6 0 1 C2 
    2863 40 -9.99667 14.0973 3.35372 187 " " " " A 43 0 0 "LYS " " NZ " " " 7 0 1 C2 
    2864 48 -4.60224 13.4939 0.814873 187 " " " " A 21 0 0 "LYS " " H  " " " 1 0 1 C2 
    2865 48 -5.86205 11.8184 -1.25632 187 " " " " A 21 0 0 "LYS " " HA " " " 1 0 1 C2 
    2866 48 -6.82029 10.9949 0.935062 187 " " " " A 21 0 0 "LYS " " HB3" " " 1 0 1 C2 
    2867 48 -8.02921 11.6283 -0.186005 187 " " " " A 21 0 0 "LYS " " HB2" " " 1 0 1 C2 
    2868 48 -8.04711 13.6931 1.19514 187 " " " " A 21 0 0 "LYS " " HG3" " " 1 0 1 C2 
    2869 48 -6.72137 13.0646 2.15437 187 " " " " A 21 0 0 "LYS " " HG2" " " 1 0 1 C2 
    2870 48 -8.33911 11.2668 3.04625 187 " " " " A 21 0 0 "LYS " " HD3" " " 1 0 1 C2 
    2871 48 -9.56264 12.024 2.01525 187 " " " " A 21 0 0 "LYS " " HD2" " " 1 0 1 C2 
    2872 48 -8.03569 13.7217 3.87077 187 " " " " A 21 0 0 "LYS " " HE3" " " 1 0 1 C2 
    2873 48 -9.30863 12.575 4.46211 187 " " " " A 21 0 0 "LYS " " HE2" " " 1 0 1 C2 
    2874 48 -9.7043 14.8509 2.74815 187 " " " " A 21 0 0 "LYS " " HZ1" " " 1 0 1 C2 
    2875 48 -10.7319 13.6042 2.86758 187 " " " " A 21 0 0 "LYS " " HZ2" " " 1 0 1 C2 
    2876 48 -10.4241 14.5734 4.13519 187 " " " " A 21 0 0 "LYS " " HZ3" " " 1 0 1 C2 
    2877 40 -5.52536 14.8331 -1.0153 188 " " " " A 43 0 0 "ARG " " N  " " " 7 0 1 C2 
    2878 14 -5.53769 16.1327 -1.68333 188 " " " " A 2 0 0 "ARG " " CA " " " 6 0 1 C2 
    2879 14 -4.62004 16.0985 -2.92297 188 " " " " A 2 0 0 "ARG " " C  " " " 6 0 1 C2 
    2880 23 -3.56028 15.4801 -2.82092 188 " " " " A 70 0 0 "ARG " " O  " " " 8 0 1 C2 
    2881 14 -4.9028 17.2029 -0.783001 188 " " " " A 2 0 0 "ARG " " CB " " " 6 0 1 C2 
    2882 14 -5.55642 17.3554 0.634174 188 " " " " A 2 0 0 "ARG " " CG " " " 6 0 1 C2 
    2883 14 -4.76117 18.2866 1.59299 188 " " " " A 2 0 0 "ARG " " CD " " " 6 0 1 C2 
    2884 40 -5.32479 18.2965 2.99523 188 " " " " A 43 0 0 "ARG " " NE " " " 7 0 1 C2 
    2885 14 -4.76568 18.6125 4.18157 188 " " " " A 2 0 0 "ARG " " CZ " " " 6 0 1 C2 
    2886 40 -5.52062 18.6563 5.29359 188 " " " " A 43 0 0 "ARG " " NH1" " " 7 0 1 C2 
    2887 40 -3.43081 18.8295 4.33969 188 " " " " A 43 0 0 "ARG " " NH2" " " 7 0 1 C2 
    2888 48 -4.59505 14.5879 -0.707821 188 " " " " A 21 0 0 "ARG " " H  " " " 1 0 1 C2 
    2889 48 -6.57661 16.3996 -1.87693 188 " " " " A 21 0 0 "ARG " " HA " " " 1 0 1 C2 
    2890 48 -4.8554 18.1674 -1.28841 188 " " " " A 21 0 0 "ARG " " HB3" " " 1 0 1 C2 
    2891 48 -3.8235 17.1307 -0.648823 188 " " " " A 21 0 0 "ARG " " HB2" " " 1 0 1 C2 
    2892 48 -5.61849 16.417 1.18531 188 " " " " A 21 0 0 "ARG " " HG3" " " 1 0 1 C2 
    2893 48 -6.56597 17.7126 0.430901 188 " " " " A 21 0 0 "ARG " " HG2" " " 1 0 1 C2 
    2894 48 -4.68653 19.2891 1.17166 188 " " " " A 21 0 0 "ARG " " HD3" " " 1 0 1 C2 
    2895 48 -3.74811 17.8894 1.65671 188 " " " " A 21 0 0 "ARG " " HD2" " " 1 0 1 C2 
    2896 48 -6.31062 18.0824 3.04442 188 " " " " A 21 0 0 "ARG " " HE " " " 1 0 1 C2 
    2897 48 -5.1818 18.737 6.24163 188 " " " " A 21 0 0 "ARG " HH12 " " 1 0 1 C2 
    2898 48 -6.42273 18.2022 5.30352 188 " " " " A 21 0 0 "ARG " HH11 " " 1 0 1 C2 
    2899 48 -3.04113 18.9584 5.26254 188 " " " " A 21 0 0 "ARG " HH22 " " 1 0 1 C2 
    2900 48 -2.70024 18.4027 3.78815 188 " " " " A 21 0 0 "ARG " HH21 " " 1 0 1 C2 
    2901 40 -4.91373 16.5772 -4.13269 189 " " " " A 43 0 0 "ALA " " N  " " " 7 0 1 C2 
    2902 14 -3.99097 16.7614 -5.21926 189 " " " " A 2 0 0 "ALA " " CA " " " 6 0 1 C2 
    2903 14 -2.90028 17.9107 -4.8531 189 " " " " A 2 0 0 "ALA " " C  " " " 6 0 1 C2 
    2904 23 -3.23446 19.0584 -4.63788 189 " " " " A 70 0 0 "ALA " " O  " " " 8 0 1 C2 
    2905 14 -4.81495 17.216 -6.4207 189 " " " " A 2 0 0 "ALA " " CB " " " 6 0 1 C2 
    2906 48 -5.87442 16.8849 -4.18274 189 " " " " A 21 0 0 "ALA " " H  " " " 1 0 1 C2 
    2907 48 -3.46468 15.8175 -5.36105 189 " " " " A 21 0 0 "ALA " " HA " " " 1 0 1 C2 
    2908 48 -5.13995 18.251 -6.31462 189 " " " " A 21 0 0 "ALA " " HB1" " " 1 0 1 C2 
    2909 48 -4.37314 17.2184 -7.41714 189 " " " " A 21 0 0 "ALA " " HB2" " " 1 0 1 C2 
    2910 48 -5.80235 16.7549 -6.44413 189 " " " " A 21 0 0 "ALA " " HB3" " " 1 0 1 C2 
    2911 40 -1.63173 17.412 -4.81157 190 " " " " A 43 0 0 "GLU " " N  " " " 7 0 1 C2 
    2912 14 -0.402128 18.184 -4.58524 190 " " " " A 2 0 0 "GLU " " CA " " " 6 0 1 C2 
    2913 14 -0.269335 19.4203 -5.51976 190 " " " " A 2 0 0 "GLU " " C  " " " 6 0 1 C2 
    2914 23 -0.186571 19.2288 -6.74746 190 " " " " A 70 0 0 "GLU " " O  " " " 8 0 1 C2 
    2915 14 0.775122 17.2567 -4.714 190 " " " " A 2 0 0 "GLU " " CB " " " 6 0 1 C2 
    2916 14 2.11922 17.9237 -4.51655 190 " " " " A 2 0 0 "GLU " " CG " " " 6 0 1 C2 
    2917 14 2.25621 18.5774 -3.10847 190 " " " " A 2 0 0 "GLU " " CD " " " 6 0 1 C2 
    2918 23 1.62583 19.6554 -2.94571 190 " " " " A 70 0 0 "GLU " " OE1" " " 8 0 1 C2 
    2919 23 2.66828 17.8801 -2.12204 190 " " " " A 70 0 0 "GLU " " OE2" " " 8 0 1 C2 
    2920 48 -1.5955 16.4193 -4.62924 190 " " " " A 21 0 0 "GLU " " H  " " " 1 0 1 C2 
    2921 48 -0.52759 18.4867 -3.54566 190 " " " " A 21 0 0 "GLU " " HA " " " 1 0 1 C2 
    2922 48 0.788073 16.9113 -5.74775 190 " " " " A 21 0 0 "GLU " " HB3" " " 1 0 1 C2 
    2923 48 0.706473 16.546 -3.89038 190 " " " " A 21 0 0 "GLU " " HB2" " " 1 0 1 C2 
    2924 48 2.32412 18.6372 -5.31466 190 " " " " A 21 0 0 "GLU " " HG3" " " 1 0 1 C2 
    2925 48 2.88234 17.1482 -4.5821 190 " " " " A 21 0 0 "GLU " " HG2" " " 1 0 1 C2 
    2926 40 -0.178945 20.6033 -4.92387 191 " " " " A 43 0 0 "VAL " " N  " " " 7 0 1 C2 
    2927 14 -0.0464075 21.9863 -5.49069 191 " " " " A 2 0 0 "VAL " " CA " " " 6 0 1 C2 
    2928 14 1.32798 22.2322 -6.22866 191 " " " " A 2 0 0 "VAL " " C  " " " 6 0 1 C2 
    2929 23 1.36878 23.1935 -6.9988 191 " " " " A 70 0 0 "VAL " " O  " " " 8 0 1 C2 
    2930 14 -0.212381 23.1199 -4.33776 191 " " " " A 2 0 0 "VAL " " CB " " " 6 0 1 C2 
    2931 14 -1.57271 22.9176 -3.62748 191 " " " " A 2 0 0 "VAL " " CG1" " " 6 0 1 C2 
    2932 14 0.929251 23.0944 -3.29223 191 " " " " A 2 0 0 "VAL " " CG2" " " 6 0 1 C2 
    2933 48 -0.131124 20.5152 -3.91885 191 " " " " A 21 0 0 "VAL " " H  " " " 1 0 1 C2 
    2934 48 -0.910532 22.0384 -6.15302 191 " " " " A 21 0 0 "VAL " " HA " " " 1 0 1 C2 
    2935 48 -0.260065 24.0992 -4.81396 191 " " " " A 21 0 0 "VAL " " HB " " " 1 0 1 C2 
    2936 48 -2.38526 23.1836 -4.30359 191 " " " " A 21 0 0 "VAL " HG11 " " 1 0 1 C2 
    2937 48 -1.75277 21.9189 -3.22986 191 " " " " A 21 0 0 "VAL " HG12 " " 1 0 1 C2 
    2938 48 -1.78706 23.5996 -2.80463 191 " " " " A 21 0 0 "VAL " HG13 " " 1 0 1 C2 
    2939 48 1.17098 22.0905 -2.94317 191 " " " " A 21 0 0 "VAL " HG21 " " 1 0 1 C2 
    2940 48 1.84912 23.5188 -3.69459 191 " " " " A 21 0 0 "VAL " HG22 " " 1 0 1 C2 
    2941 48 0.618929 23.6627 -2.41537 191 " " " " A 21 0 0 "VAL " HG23 " " 1 0 1 C2 
    2942 40 2.35251 21.4289 -5.93351 192 " " " " A 43 0 0 "ALA " " N  " " " 7 0 1 C2 
    2943 14 3.6085 21.3599 -6.67178 192 " " " " A 2 0 0 "ALA " " CA " " " 6 0 1 C2 
    2944 14 3.58933 20.5072 -7.94995 192 " " " " A 2 0 0 "ALA " " C  " " " 6 0 1 C2 
    2945 23 4.50516 20.6801 -8.76596 192 " " " " A 70 0 0 "ALA " " O  " " " 8 0 1 C2 
    2946 14 4.65033 20.7342 -5.66508 192 " " " " A 2 0 0 "ALA " " CB " " " 6 0 1 C2 
    2947 48 2.13185 20.8427 -5.14119 192 " " " " A 21 0 0 "ALA " " H  " " " 1 0 1 C2 
    2948 48 3.87986 22.3842 -6.92712 192 " " " " A 21 0 0 "ALA " " HA " " " 1 0 1 C2 
    2949 48 5.12298 21.5574 -5.12925 192 " " " " A 21 0 0 "ALA " " HB1" " " 1 0 1 C2 
    2950 48 4.29918 19.9174 -5.03445 192 " " " " A 21 0 0 "ALA " " HB2" " " 1 0 1 C2 
    2951 48 5.54067 20.3137 -6.13256 192 " " " " A 21 0 0 "ALA " " HB3" " " 1 0 1 C2 
    2952 40 2.64784 19.5735 -8.08597 193 " " " " A 43 0 0 "ALA " " N  " " " 7 0 1 C2 
    2953 14 2.59406 18.6909 -9.18974 193 " " " " A 2 0 0 "ALA " " CA " " " 6 0 1 C2 
    2954 14 1.60328 19.3423 -10.2081 193 " " " " A 2 0 0 "ALA " " C  " " " 6 0 1 C2 
    2955 23 1.82173 19.2463 -11.3881 193 " " " " A 70 0 0 "ALA " " O  " " " 8 0 1 C2 
    2956 14 1.97721 17.3893 -8.82624 193 " " " " A 2 0 0 "ALA " " CB " " " 6 0 1 C2 
    2957 48 2.02371 19.4727 -7.29831 193 " " " " A 21 0 0 "ALA " " H  " " " 1 0 1 C2 
    2958 48 3.56732 18.454 -9.61956 193 " " " " A 21 0 0 "ALA " " HA " " " 1 0 1 C2 
    2959 48 0.959673 17.5394 -8.46542 193 " " " " A 21 0 0 "ALA " " HB1" " " 1 0 1 C2 
    2960 48 1.97509 16.6224 -9.60087 193 " " " " A 21 0 0 "ALA " " HB2" " " 1 0 1 C2 
    2961 48 2.60958 17.0638 -8.00025 193 " " " " A 21 0 0 "ALA " " HB3" " " 1 0 1 C2 
    2962 40 0.460798 19.8781 -9.78539 194 " " " " A 43 0 0 "ILE " " N  " " " 7 0 1 C2 
    2963 14 -0.58029 20.51 -10.5876 194 " " " " A 2 0 0 "ILE " " CA " " " 6 0 1 C2 
    2964 14 -0.127893 21.4718 -11.6801 194 " " " " A 2 0 0 "ILE " " C  " " " 6 0 1 C2 
    2965 23 -0.569914 21.323 -12.8708 194 " " " " A 70 0 0 "ILE " " O  " " " 8 0 1 C2 
    2966 14 -1.79923 21.082 -9.70893 194 " " " " A 2 0 0 "ILE " " CB " " " 6 0 1 C2 
    2967 14 -2.61298 19.8992 -9.04151 194 " " " " A 2 0 0 "ILE " " CG1" " " 6 0 1 C2 
    2968 14 -2.90309 21.9145 -10.3581 194 " " " " A 2 0 0 "ILE " " CG2" " " 6 0 1 C2 
    2969 14 -3.48254 20.35 -7.92884 194 " " " " A 2 0 0 "ILE " " CD1" " " 6 0 1 C2 
    2970 48 0.419336 19.9943 -8.78295 194 " " " " A 21 0 0 "ILE " " H  " " " 1 0 1 C2 
    2971 48 -1.00547 19.6863 -11.161 194 " " " " A 21 0 0 "ILE " " HA " " " 1 0 1 C2 
    2972 48 -1.25678 21.7141 -9.0059 194 " " " " A 21 0 0 "ILE " " HB " " " 1 0 1 C2 
    2973 48 -1.935 19.1519 -8.62928 194 " " " " A 21 0 0 "ILE " HG13 " " 1 0 1 C2 
    2974 48 -3.22844 19.379 -9.77549 194 " " " " A 21 0 0 "ILE " HG12 " " 1 0 1 C2 
    2975 48 -2.62864 22.3023 -11.3391 194 " " " " A 21 0 0 "ILE " HG21 " " 1 0 1 C2 
    2976 48 -3.82476 21.4339 -10.6861 194 " " " " A 21 0 0 "ILE " HG22 " " 1 0 1 C2 
    2977 48 -3.13382 22.8041 -9.77203 194 " " " " A 21 0 0 "ILE " HG23 " " 1 0 1 C2 
    2978 48 -2.80942 20.9717 -7.33854 194 " " " " A 21 0 0 "ILE " HD11 " " 1 0 1 C2 
    2979 48 -4.3237 20.9444 -8.28545 194 " " " " A 21 0 0 "ILE " HD12 " " 1 0 1 C2 
    2980 48 -3.73508 19.4955 -7.30101 194 " " " " A 21 0 0 "ILE " HD13 " " 1 0 1 C2 
    2981 40 0.672407 22.5284 -11.3984 195 " " " " A 43 0 0 "PRO " " N  " " " 7 0 1 C2 
    2982 14 1.12409 23.4529 -12.4237 195 " " " " A 2 0 0 "PRO " " CA " " " 6 0 1 C2 
    2983 14 2.29199 22.8295 -13.272 195 " " " " A 2 0 0 "PRO " " C  " " " 6 0 1 C2 
    2984 23 2.556 23.425 -14.3191 195 " " " " A 70 0 0 "PRO " " O  " " " 8 0 1 C2 
    2985 14 1.62663 24.7167 -11.6833 195 " " " " A 2 0 0 "PRO " " CB " " " 6 0 1 C2 
    2986 14 2.00027 24.2109 -10.2972 195 " " " " A 2 0 0 "PRO " " CG " " " 6 0 1 C2 
    2987 14 1.09788 23.0047 -10.0664 195 " " " " A 2 0 0 "PRO " " CD " " " 6 0 1 C2 
    2988 48 0.349341 23.6979 -13.1502 195 " " " " A 21 0 0 "PRO " " HA " " " 1 0 1 C2 
    2989 48 0.709177 25.3017 -11.6197 195 " " " " A 21 0 0 "PRO " " HB3" " " 1 0 1 C2 
    2990 48 2.47405 25.2714 -12.0861 195 " " " " A 21 0 0 "PRO " " HB2" " " 1 0 1 C2 
    2991 48 2.03066 24.8912 -9.44611 195 " " " " A 21 0 0 "PRO " " HG3" " " 1 0 1 C2 
    2992 48 3.01518 23.9358 -10.5841 195 " " " " A 21 0 0 "PRO " " HG2" " " 1 0 1 C2 
    2993 48 1.58655 22.2028 -9.51285 195 " " " " A 21 0 0 "PRO " " HD2" " " 1 0 1 C2 
    2994 48 0.23144 23.2407 -9.44859 195 " " " " A 21 0 0 "PRO " " HD3" " " 1 0 1 C2 
    2995 40 2.9422 21.7812 -12.8457 196 " " " " A 43 0 0 "LEU " " N  " " " 7 0 1 C2 
    2996 14 3.91147 21.0625 -13.6556 196 " " " " A 2 0 0 "LEU " " CA " " " 6 0 1 C2 
    2997 14 3.21238 20.1395 -14.6741 196 " " " " A 2 0 0 "LEU " " C  " " " 6 0 1 C2 
    2998 23 3.6434 20.1885 -15.8297 196 " " " " A 70 0 0 "LEU " " O  " " " 8 0 1 C2 
    2999 14 4.88035 20.1743 -12.8265 196 " " " " A 2 0 0 "LEU " " CB " " " 6 0 1 C2 
    3000 14 6.24417 19.8112 -13.4856 196 " " " " A 2 0 0 "LEU " " CG " " " 6 0 1 C2 
    3001 14 7.06044 21.011 -13.9592 196 " " " " A 2 0 0 "LEU " " CD1" " " 6 0 1 C2 
    3002 14 7.14189 19.1041 -12.405 196 " " " " A 2 0 0 "LEU " " CD2" " " 6 0 1 C2 
    3003 48 2.75128 21.5076 -11.8924 196 " " " " A 21 0 0 "LEU " " H  " " " 1 0 1 C2 
    3004 48 4.58176 21.7624 -14.1546 196 " " " " A 21 0 0 "LEU " " HA " " " 1 0 1 C2 
    3005 48 4.40497 19.2666 -12.4549 196 " " " " A 21 0 0 "LEU " " HB3" " " 1 0 1 C2 
    3006 48 5.16109 20.7266 -11.9296 196 " " " " A 21 0 0 "LEU " " HB2" " " 1 0 1 C2 
    3007 48 6.20353 19.0691 -14.2829 196 " " " " A 21 0 0 "LEU " " HG " " " 1 0 1 C2 
    3008 48 6.7644 21.2076 -14.9897 196 " " " " A 21 0 0 "LEU " HD11 " " 1 0 1 C2 
    3009 48 6.80726 21.8985 -13.3792 196 " " " " A 21 0 0 "LEU " HD12 " " 1 0 1 C2 
    3010 48 8.12224 20.7675 -13.9223 196 " " " " A 21 0 0 "LEU " HD13 " " 1 0 1 C2 
    3011 48 7.91753 18.539 -12.9217 196 " " " " A 21 0 0 "LEU " HD21 " " 1 0 1 C2 
    3012 48 7.54094 19.8038 -11.6706 196 " " " " A 21 0 0 "LEU " HD22 " " 1 0 1 C2 
    3013 48 6.58995 18.3569 -11.8348 196 " " " " A 21 0 0 "LEU " HD23 " " 1 0 1 C2 
    3014 40 2.0699 19.3394 -14.317 197 " " " " A 43 0 0 "VAL " " N  " " " 7 0 1 C2 
    3015 14 1.12779 18.4957 -15.1659 197 " " " " A 2 0 0 "VAL " " CA " " " 6 0 1 C2 
    3016 14 0.668371 19.4284 -16.2552 197 " " " " A 2 0 0 "VAL " " C  " " " 6 0 1 C2 
    3017 23 0.88714 19.1982 -17.4326 197 " " " " A 70 0 0 "VAL " " O  " " " 8 0 1 C2 
    3018 14 0.0162832 17.9086 -14.2264 197 " " " " A 2 0 0 "VAL " " CB " " " 6 0 1 C2 
    3019 14 -1.28262 17.4949 -14.9505 197 " " " " A 2 0 0 "VAL " " CG1" " " 6 0 1 C2 
    3020 14 0.647837 16.7266 -13.498 197 " " " " A 2 0 0 "VAL " " CG2" " " 6 0 1 C2 
    3021 48 1.69388 19.4757 -13.3896 197 " " " " A 21 0 0 "VAL " " H  " " " 1 0 1 C2 
    3022 48 1.73213 17.6883 -15.5794 197 " " " " A 21 0 0 "VAL " " HA " " " 1 0 1 C2 
    3023 48 -0.220911 18.618 -13.4336 197 " " " " A 21 0 0 "VAL " " HB " " " 1 0 1 C2 
    3024 48 -1.79432 18.3125 -15.4583 197 " " " " A 21 0 0 "VAL " HG11 " " 1 0 1 C2 
    3025 48 -1.14725 16.7124 -15.6971 197 " " " " A 21 0 0 "VAL " HG12 " " 1 0 1 C2 
    3026 48 -2.07285 17.105 -14.3089 197 " " " " A 21 0 0 "VAL " HG13 " " 1 0 1 C2 
    3027 48 -0.0292986 16.3006 -12.7577 197 " " " " A 21 0 0 "VAL " HG21 " " 1 0 1 C2 
    3028 48 0.773482 15.8821 -14.1757 197 " " " " A 21 0 0 "VAL " HG22 " " 1 0 1 C2 
    3029 48 1.56061 16.9531 -12.947 197 " " " " A 21 0 0 "VAL " HG23 " " 1 0 1 C2 
    3030 40 0.000978627 20.5131 -15.8958 198 " " " " A 43 0 0 "ALA " " N  " " " 7 0 1 C2 
    3031 14 -0.340074 21.6512 -16.7363 198 " " " " A 2 0 0 "ALA " " CA " " " 6 0 1 C2 
    3032 14 0.554064 22.0399 -17.8957 198 " " " " A 2 0 0 "ALA " " C  " " " 6 0 1 C2 
    3033 23 0.0121404 22.2252 -18.9603 198 " " " " A 70 0 0 "ALA " " O  " " " 8 0 1 C2 
    3034 14 -0.603811 22.8224 -15.9133 198 " " " " A 2 0 0 "ALA " " CB " " " 6 0 1 C2 
    3035 48 -0.206877 20.5844 -14.91 198 " " " " A 21 0 0 "ALA " " H  " " " 1 0 1 C2 
    3036 48 -1.24767 21.3419 -17.2546 198 " " " " A 21 0 0 "ALA " " HA " " " 1 0 1 C2 
    3037 48 0.27273 23.0104 -15.2932 198 " " " " A 21 0 0 "ALA " " HB1" " " 1 0 1 C2 
    3038 48 -0.742258 23.6609 -16.5958 198 " " " " A 21 0 0 "ALA " " HB2" " " 1 0 1 C2 
    3039 48 -1.46771 22.7485 -15.2527 198 " " " " A 21 0 0 "ALA " " HB3" " " 1 0 1 C2 
    3040 40 1.84916 22.0224 -17.7622 199 " " " " A 43 0 0 "VAL " " N  " " " 7 0 1 C2 
    3041 14 2.81756 22.1384 -18.8423 199 " " " " A 2 0 0 "VAL " " CA " " " 6 0 1 C2 
    3042 14 2.81181 20.9758 -19.8742 199 " " " " A 2 0 0 "VAL " " C  " " " 6 0 1 C2 
    3043 23 2.75844 21.3124 -21.0762 199 " " " " A 70 0 0 "VAL " " O  " " " 8 0 1 C2 
    3044 14 4.28094 22.3116 -18.3602 199 " " " " A 2 0 0 "VAL " " CB " " " 6 0 1 C2 
    3045 14 5.23728 22.6477 -19.5656 199 " " " " A 2 0 0 "VAL " " CG1" " " 6 0 1 C2 
    3046 14 4.42723 23.2843 -17.161 199 " " " " A 2 0 0 "VAL " " CG2" " " 6 0 1 C2 
    3047 48 2.23278 21.7631 -16.8646 199 " " " " A 21 0 0 "VAL " " H  " " " 1 0 1 C2 
    3048 48 2.46052 23.0566 -19.3087 199 " " " " A 21 0 0 "VAL " " HA " " " 1 0 1 C2 
    3049 48 4.53581 21.3122 -18.0076 199 " " " " A 21 0 0 "VAL " " HB " " " 1 0 1 C2 
    3050 48 4.82868 23.4556 -20.1726 199 " " " " A 21 0 0 "VAL " HG11 " " 1 0 1 C2 
    3051 48 6.28113 22.8105 -19.2973 199 " " " " A 21 0 0 "VAL " HG12 " " 1 0 1 C2 
    3052 48 5.20635 21.7839 -20.2296 199 " " " " A 21 0 0 "VAL " HG13 " " 1 0 1 C2 
    3053 48 4.04984 22.8183 -16.2508 199 " " " " A 21 0 0 "VAL " HG21 " " 1 0 1 C2 
    3054 48 5.50333 23.3831 -17.0184 199 " " " " A 21 0 0 "VAL " HG22 " " 1 0 1 C2 
    3055 48 3.91069 24.2438 -17.1351 199 " " " " A 21 0 0 "VAL " HG23 " " 1 0 1 C2 
    3056 40 2.705 19.6609 -19.4799 200 " " " " A 43 0 0 "VAL " " N  " " " 7 0 1 C2 
    3057 14 2.7564 18.5497 -20.3906 200 " " " " A 2 0 0 "VAL " " CA " " " 6 0 1 C2 
    3058 14 1.55532 18.5246 -21.3824 200 " " " " A 2 0 0 "VAL " " C  " " " 6 0 1 C2 
    3059 23 1.68771 18.1753 -22.5562 200 " " " " A 70 0 0 "VAL " " O  " " " 8 0 1 C2 
    3060 14 2.79171 17.156 -19.7056 200 " " " " A 2 0 0 "VAL " " CB " " " 6 0 1 C2 
    3061 14 3.3712 16.077 -20.7187 200 " " " " A 2 0 0 "VAL " " CG1" " " 6 0 1 C2 
    3062 14 3.7578 17.297 -18.5261 200 " " " " A 2 0 0 "VAL " " CG2" " " 6 0 1 C2 
    3063 48 2.45161 19.5848 -18.5052 200 " " " " A 21 0 0 "VAL " " H  " " " 1 0 1 C2 
    3064 48 3.57564 18.7449 -21.0826 200 " " " " A 21 0 0 "VAL " " HA " " " 1 0 1 C2 
    3065 48 1.82393 16.7942 -19.3584 200 " " " " A 21 0 0 "VAL " " HB " " " 1 0 1 C2 
    3066 48 4.27431 16.466 -21.189 200 " " " " A 21 0 0 "VAL " HG11 " " 1 0 1 C2 
    3067 48 3.79891 15.2785 -20.1125 200 " " " " A 21 0 0 "VAL " HG12 " " 1 0 1 C2 
    3068 48 2.56838 15.7041 -21.3547 200 " " " " A 21 0 0 "VAL " HG13 " " 1 0 1 C2 
    3069 48 3.97071 16.3485 -18.033 200 " " " " A 21 0 0 "VAL " HG21 " " 1 0 1 C2 
    3070 48 4.68896 17.8305 -18.7168 200 " " " " A 21 0 0 "VAL " HG22 " " 1 0 1 C2 
    3071 48 3.25956 17.8647 -17.7403 200 " " " " A 21 0 0 "VAL " HG23 " " 1 0 1 C2 
    3072 40 0.421602 19.1153 -20.9173 201 " " " " A 43 0 0 "LEU " " N  " " " 7 0 1 C2 
    3073 14 -0.752237 19.2539 -21.7402 201 " " " " A 2 0 0 "LEU " " CA " " " 6 0 1 C2 
    3074 14 -0.640051 20.4096 -22.6771 201 " " " " A 2 0 0 "LEU " " C  " " " 6 0 1 C2 
    3075 23 -1.21105 20.3295 -23.8169 201 " " " " A 70 0 0 "LEU " " O  " " " 8 0 1 C2 
    3076 14 -2.00074 19.5905 -20.8518 201 " " " " A 2 0 0 "LEU " " CB " " " 6 0 1 C2 
    3077 14 -2.24654 18.6298 -19.6011 201 " " " " A 2 0 0 "LEU " " CG " " " 6 0 1 C2 
    3078 14 -3.34673 19.1558 -18.7956 201 " " " " A 2 0 0 "LEU " " CD1" " " 6 0 1 C2 
    3079 14 -2.53839 17.2396 -20.0352 201 " " " " A 2 0 0 "LEU " " CD2" " " 6 0 1 C2 
    3080 48 0.463942 19.4265 -19.9574 201 " " " " A 21 0 0 "LEU " " H  " " " 1 0 1 C2 
    3081 48 -1.01659 18.3401 -22.2724 201 " " " " A 21 0 0 "LEU " " HA " " " 1 0 1 C2 
    3082 48 -2.8343 19.5925 -21.5541 201 " " " " A 21 0 0 "LEU " " HB3" " " 1 0 1 C2 
    3083 48 -1.93024 20.5843 -20.4096 201 " " " " A 21 0 0 "LEU " " HB2" " " 1 0 1 C2 
    3084 48 -1.3821 18.5771 -18.9393 201 " " " " A 21 0 0 "LEU " " HG " " " 1 0 1 C2 
    3085 48 -3.0808 20.1239 -18.3711 201 " " " " A 21 0 0 "LEU " HD11 " " 1 0 1 C2 
    3086 48 -4.20442 19.285 -19.4558 201 " " " " A 21 0 0 "LEU " HD12 " " 1 0 1 C2 
    3087 48 -3.6837 18.4446 -18.0415 201 " " " " A 21 0 0 "LEU " HD13 " " 1 0 1 C2 
    3088 48 -3.44018 17.263 -20.647 201 " " " " A 21 0 0 "LEU " HD21 " " 1 0 1 C2 
    3089 48 -1.61654 16.9648 -20.5478 201 " " " " A 21 0 0 "LEU " HD22 " " 1 0 1 C2 
    3090 48 -2.57323 16.5348 -19.2045 201 " " " " A 21 0 0 "LEU " HD23 " " 1 0 1 C2 
    3091 40 0.0985777 21.5098 -22.3862 202 " " " " A 43 0 0 "PHE " " N  " " " 7 0 1 C2 
    3092 14 0.556174 22.5031 -23.345 202 " " " " A 2 0 0 "PHE " " CA " " " 6 0 1 C2 
    3093 14 1.5297 21.9725 -24.4002 202 " " " " A 2 0 0 "PHE " " C  " " " 6 0 1 C2 
    3094 23 1.51253 22.4322 -25.5138 202 " " " " A 70 0 0 "PHE " " O  " " " 8 0 1 C2 
    3095 14 1.18022 23.7752 -22.6931 202 " " " " A 2 0 0 "PHE " " CB " " " 6 0 1 C2 
    3096 14 0.121294 24.7891 -22.3747 202 " " " " A 2 0 0 "PHE " " CG " " " 6 0 1 C2 
    3097 14 0.161349 26.1294 -22.9029 202 " " " " A 2 0 0 "PHE " " CD1" " " 6 0 1 C2 
    3098 14 -0.904386 24.5357 -21.3963 202 " " " " A 2 0 0 "PHE " " CD2" " " 6 0 1 C2 
    3099 14 -0.643453 27.1545 -22.4776 202 " " " " A 2 0 0 "PHE " " CE1" " " 6 0 1 C2 
    3100 14 -1.81566 25.5786 -21.115 202 " " " " A 2 0 0 "PHE " " CE2" " " 6 0 1 C2 
    3101 14 -1.66813 26.8333 -21.5751 202 " " " " A 2 0 0 "PHE " " CZ " " " 6 0 1 C2 
    3102 48 0.635649 21.3746 -21.5416 202 " " " " A 21 0 0 "PHE " " H  " " " 1 0 1 C2 
    3103 48 -0.325823 22.7484 -23.9366 202 " " " " A 21 0 0 "PHE " " HA " " " 1 0 1 C2 
    3104 48 1.82261 24.3246 -23.3812 202 " " " " A 21 0 0 "PHE " " HB3" " " 1 0 1 C2 
    3105 48 1.74074 23.477 -21.807 202 " " " " A 21 0 0 "PHE " " HB2" " " 1 0 1 C2 
    3106 48 0.918829 26.3591 -23.6377 202 " " " " A 21 0 0 "PHE " " HD1" " " 1 0 1 C2 
    3107 48 -1.10224 23.5736 -20.9473 202 " " " " A 21 0 0 "PHE " " HD2" " " 1 0 1 C2 
    3108 48 -0.399126 28.1543 -22.805 202 " " " " A 21 0 0 "PHE " " HE1" " " 1 0 1 C2 
    3109 48 -2.70674 25.3024 -20.5709 202 " " " " A 21 0 0 "PHE " " HE2" " " 1 0 1 C2 
    3110 48 -2.29499 27.6664 -21.2933 202 " " " " A 21 0 0 "PHE " " HZ " " " 1 0 1 C2 
    3111 40 2.33544 20.9229 -24.0829 203 " " " " A 43 0 0 "PHE " " N  " " " 7 0 1 C2 
    3112 14 3.33391 20.3127 -24.9153 203 " " " " A 2 0 0 "PHE " " CA " " " 6 0 1 C2 
    3113 14 2.71557 19.3952 -25.915 203 " " " " A 2 0 0 "PHE " " C  " " " 6 0 1 C2 
    3114 23 3.08938 19.4785 -27.0958 203 " " " " A 70 0 0 "PHE " " O  " " " 8 0 1 C2 
    3115 14 4.41547 19.6812 -23.9806 203 " " " " A 2 0 0 "PHE " " CB " " " 6 0 1 C2 
    3116 14 5.52875 18.9578 -24.6561 203 " " " " A 2 0 0 "PHE " " CG " " " 6 0 1 C2 
    3117 14 6.55237 19.6276 -25.3393 203 " " " " A 2 0 0 "PHE " " CD1" " " 6 0 1 C2 
    3118 14 5.58513 17.5724 -24.6058 203 " " " " A 2 0 0 "PHE " " CD2" " " 6 0 1 C2 
    3119 14 7.46227 18.8858 -26.1067 203 " " " " A 2 0 0 "PHE " " CE1" " " 6 0 1 C2 
    3120 14 6.50993 16.8271 -25.3717 203 " " " " A 2 0 0 "PHE " " CE2" " " 6 0 1 C2 
    3121 14 7.47431 17.4852 -26.1036 203 " " " " A 2 0 0 "PHE " " CZ " " " 6 0 1 C2 
    3122 48 2.24129 20.7132 -23.0994 203 " " " " A 21 0 0 "PHE " " H  " " " 1 0 1 C2 
    3123 48 3.75382 21.1352 -25.4943 203 " " " " A 21 0 0 "PHE " " HA " " " 1 0 1 C2 
    3124 48 3.98463 18.9012 -23.3529 203 " " " " A 21 0 0 "PHE " " HB3" " " 1 0 1 C2 
    3125 48 4.84795 20.3629 -23.2482 203 " " " " A 21 0 0 "PHE " " HB2" " " 1 0 1 C2 
    3126 48 6.70048 20.6947 -25.4156 203 " " " " A 21 0 0 "PHE " " HD1" " " 1 0 1 C2 
    3127 48 4.82776 17.0738 -24.0191 203 " " " " A 21 0 0 "PHE " " HD2" " " 1 0 1 C2 
    3128 48 8.05503 19.3881 -26.8568 203 " " " " A 21 0 0 "PHE " " HE1" " " 1 0 1 C2 
    3129 48 6.55446 15.7497 -25.3113 203 " " " " A 21 0 0 "PHE " " HE2" " " 1 0 1 C2 
    3130 48 8.17972 17.003 -26.7641 203 " " " " A 21 0 0 "PHE " " HZ " " " 1 0 1 C2 
    3131 40 1.75686 18.5994 -25.5112 204 " " " " A 43 0 0 "VAL " " N  " " " 7 0 1 C2 
    3132 14 0.936419 17.692 -26.364 204 " " " " A 2 0 0 "VAL " " CA " " " 6 0 1 C2 
    3133 14 -0.0684527 18.5981 -27.1667 204 " " " " A 2 0 0 "VAL " " C  " " " 6 0 1 C2 
    3134 23 -0.101251 18.4594 -28.3676 204 " " " " A 70 0 0 "VAL " " O  " " " 8 0 1 C2 
    3135 14 0.18984 16.7481 -25.4263 204 " " " " A 2 0 0 "VAL " " CB " " " 6 0 1 C2 
    3136 14 -0.932401 15.9187 -26.1394 204 " " " " A 2 0 0 "VAL " " CG1" " " 6 0 1 C2 
    3137 14 1.12812 15.8022 -24.6333 204 " " " " A 2 0 0 "VAL " " CG2" " " 6 0 1 C2 
    3138 48 1.54767 18.6078 -24.5231 204 " " " " A 21 0 0 "VAL " " H  " " " 1 0 1 C2 
    3139 48 1.57435 17.21 -27.1048 204 " " " " A 21 0 0 "VAL " " HA " " " 1 0 1 C2 
    3140 48 -0.256792 17.337 -24.6251 204 " " " " A 21 0 0 "VAL " " HB " " " 1 0 1 C2 
    3141 48 -1.4331 15.2652 -25.4251 204 " " " " A 21 0 0 "VAL " HG11 " " 1 0 1 C2 
    3142 48 -1.72224 16.5651 -26.5221 204 " " " " A 21 0 0 "VAL " HG12 " " 1 0 1 C2 
    3143 48 -0.582807 15.361 -27.0082 204 " " " " A 21 0 0 "VAL " HG13 " " 1 0 1 C2 
    3144 48 0.65098 15.2932 -23.7958 204 " " " " A 21 0 0 "VAL " HG21 " " 1 0 1 C2 
    3145 48 1.35543 15.0327 -25.371 204 " " " " A 21 0 0 "VAL " HG22 " " 1 0 1 C2 
    3146 48 2.10129 16.2319 -24.3959 204 " " " " A 21 0 0 "VAL " HG23 " " 1 0 1 C2 
    3147 40 -0.847505 19.5693 -26.5836 205 " " " " A 43 0 0 "PHE " " N  " " " 7 0 1 C2 
    3148 14 -1.91928 20.3419 -27.1481 205 " " " " A 2 0 0 "PHE " " CA " " " 6 0 1 C2 
    3149 14 -1.59089 21.7966 -27.1305 205 " " " " A 2 0 0 "PHE " " C  " " " 6 0 1 C2 
    3150 23 -1.37248 22.4001 -26.0519 205 " " " " A 70 0 0 "PHE " " O  " " " 8 0 1 C2 
    3151 14 -3.28224 20.1803 -26.3811 205 " " " " A 2 0 0 "PHE " " CB " " " 6 0 1 C2 
    3152 14 -3.84453 18.761 -26.1959 205 " " " " A 2 0 0 "PHE " " CG " " " 6 0 1 C2 
    3153 14 -4.00492 18.253 -24.8943 205 " " " " A 2 0 0 "PHE " " CD1" " " 6 0 1 C2 
    3154 14 -4.11289 17.9032 -27.2873 205 " " " " A 2 0 0 "PHE " " CD2" " " 6 0 1 C2 
    3155 14 -4.56427 17.0308 -24.7091 205 " " " " A 2 0 0 "PHE " " CE1" " " 6 0 1 C2 
    3156 14 -4.56001 16.6011 -27.1432 205 " " " " A 2 0 0 "PHE " " CE2" " " 6 0 1 C2 
    3157 14 -4.87412 16.2001 -25.8155 205 " " " " A 2 0 0 "PHE " " CZ " " " 6 0 1 C2 
    3158 48 -0.700758 19.7448 -25.5999 205 " " " " A 21 0 0 "PHE " " H  " " " 1 0 1 C2 
    3159 48 -2.21287 20.0363 -28.1523 205 " " " " A 21 0 0 "PHE " " HA " " " 1 0 1 C2 
    3160 48 -4.1535 20.6372 -26.8504 205 " " " " A 21 0 0 "PHE " " HB3" " " 1 0 1 C2 
    3161 48 -3.19323 20.638 -25.3959 205 " " " " A 21 0 0 "PHE " " HB2" " " 1 0 1 C2 
    3162 48 -3.77833 18.7382 -23.9564 205 " " " " A 21 0 0 "PHE " " HD1" " " 1 0 1 C2 
    3163 48 -4.10361 18.2483 -28.3107 205 " " " " A 21 0 0 "PHE " " HD2" " " 1 0 1 C2 
    3164 48 -4.74854 16.7777 -23.6755 205 " " " " A 21 0 0 "PHE " " HE1" " " 1 0 1 C2 
    3165 48 -4.74887 16.0939 -28.0777 205 " " " " A 21 0 0 "PHE " " HE2" " " 1 0 1 C2 
    3166 48 -5.27347 15.2088 -25.6601 205 " " " " A 21 0 0 "PHE " " HZ " " " 1 0 1 C2 
    3167 40 -1.54484 22.3818 -28.3317 206 " " " " A 43 0 0 "GLY " " N  " " " 7 0 1 C2 
    3168 14 -1.30692 23.822 -28.5987 206 " " " " A 2 0 0 "GLY " " CA " " " 6 0 1 C2 
    3169 14 -2.52084 24.7507 -28.2241 206 " " " " A 2 0 0 "GLY " " C  " " " 6 0 1 C2 
    3170 23 -2.56943 25.7712 -28.8142 206 " " " " A 70 0 0 "GLY " " O  " " " 8 0 1 C2 
    3171 48 -1.91032 21.8368 -29.0995 206 " " " " A 21 0 0 "GLY " " H  " " " 1 0 1 C2 
    3172 48 -1.11826 24.0668 -29.6439 206 " " " " A 21 0 0 "GLY " " HA3" " " 1 0 1 C2 
    3173 48 -0.452688 24.0791 -27.9724 206 " " " " A 21 0 0 "GLY " " HA2" " " 1 0 1 C2 
    3174 40 -3.4821 24.4036 -27.3554 207 " " " " A 43 0 0 "THR " " N  " " " 7 0 1 C2 
    3175 14 -4.73695 24.9769 -27.024 207 " " " " A 2 0 0 "THR " " CA " " " 6 0 1 C2 
    3176 14 -4.9742 24.5842 -25.6178 207 " " " " A 2 0 0 "THR " " C  " " " 6 0 1 C2 
    3177 23 -4.78007 23.444 -25.2403 207 " " " " A 70 0 0 "THR " " O  " " " 8 0 1 C2 
    3178 14 -5.80919 24.5895 -28.0268 207 " " " " A 2 0 0 "THR " " CB " " " 6 0 1 C2 
    3179 23 -7.04494 25.1973 -27.6723 207 " " " " A 70 0 0 "THR " " OG1" " " 8 0 1 C2 
    3180 14 -5.96141 23.0437 -28.4642 207 " " " " A 2 0 0 "THR " " CG2" " " 6 0 1 C2 
    3181 48 -3.25608 23.5176 -26.9263 207 " " " " A 21 0 0 "THR " " H  " " " 1 0 1 C2 
    3182 48 -4.55668 26.0506 -27.0753 207 " " " " A 21 0 0 "THR " " HA " " " 1 0 1 C2 
    3183 48 -5.47727 25.1167 -28.9213 207 " " " " A 21 0 0 "THR " " HB " " " 1 0 1 C2 
    3184 48 -7.07324 26.061 -28.0547 207 " " " " A 21 0 0 "THR " " HG1" " " 1 0 1 C2 
    3185 48 -4.96735 22.6097 -28.5722 207 " " " " A 21 0 0 "THR " HG21 " " 1 0 1 C2 
    3186 48 -6.34569 22.4531 -27.6325 207 " " " " A 21 0 0 "THR " HG22 " " 1 0 1 C2 
    3187 48 -6.45955 22.7761 -29.3961 207 " " " " A 21 0 0 "THR " HG23 " " 1 0 1 C2 
    3188 40 -5.51649 25.4982 -24.8074 208 " " " " A 43 0 0 "VAL " " N  " " " 7 0 1 C2 
    3189 14 -6.04445 25.176 -23.5108 208 " " " " A 2 0 0 "VAL " " CA " " " 6 0 1 C2 
    3190 14 -7.34385 24.3372 -23.4653 208 " " " " A 2 0 0 "VAL " " C  " " " 6 0 1 C2 
    3191 23 -7.52117 23.6349 -22.4999 208 " " " " A 70 0 0 "VAL " " O  " " " 8 0 1 C2 
    3192 14 -6.32356 26.4923 -22.6914 208 " " " " A 2 0 0 "VAL " " CB " " " 6 0 1 C2 
    3193 14 -5.04695 27.336 -22.5654 208 " " " " A 2 0 0 "VAL " " CG1" " " 6 0 1 C2 
    3194 14 -7.40804 27.4221 -23.3111 208 " " " " A 2 0 0 "VAL " " CG2" " " 6 0 1 C2 
    3195 48 -5.58082 26.4916 -24.9777 208 " " " " A 21 0 0 "VAL " " H  " " " 1 0 1 C2 
    3196 48 -5.22625 24.6861 -22.9829 208 " " " " A 21 0 0 "VAL " " HA " " " 1 0 1 C2 
    3197 48 -6.49572 26.1235 -21.6803 208 " " " " A 21 0 0 "VAL " " HB " " " 1 0 1 C2 
    3198 48 -5.0711 28.2074 -21.911 208 " " " " A 21 0 0 "VAL " HG11 " " 1 0 1 C2 
    3199 48 -4.21604 26.6898 -22.2822 208 " " " " A 21 0 0 "VAL " HG12 " " 1 0 1 C2 
    3200 48 -4.81804 27.7776 -23.5353 208 " " " " A 21 0 0 "VAL " HG13 " " 1 0 1 C2 
    3201 48 -7.3847 27.3221 -24.3962 208 " " " " A 21 0 0 "VAL " HG21 " " 1 0 1 C2 
    3202 48 -8.40211 27.2643 -22.8927 208 " " " " A 21 0 0 "VAL " HG22 " " 1 0 1 C2 
    3203 48 -7.17902 28.4697 -23.1157 208 " " " " A 21 0 0 "VAL " HG23 " " 1 0 1 C2 
    3204 40 -8.13826 24.3691 -24.5164 209 " " " " A 43 0 0 "ILE " " N  " " " 7 0 1 C2 
    3205 14 -9.42838 23.6192 -24.6755 209 " " " " A 2 0 0 "ILE " " CA " " " 6 0 1 C2 
    3206 14 -9.14681 22.1521 -24.5448 209 " " " " A 2 0 0 "ILE " " C  " " " 6 0 1 C2 
    3207 23 -9.54331 21.6518 -23.5061 209 " " " " A 70 0 0 "ILE " " O  " " " 8 0 1 C2 
    3208 14 -10.1006 23.932 -26.0429 209 " " " " A 2 0 0 "ILE " " CB " " " 6 0 1 C2 
    3209 14 -10.4581 25.4279 -26.1338 209 " " " " A 2 0 0 "ILE " " CG1" " " 6 0 1 C2 
    3210 14 -11.2286 23.052 -26.413 209 " " " " A 2 0 0 "ILE " " CG2" " " 6 0 1 C2 
    3211 14 -11.5536 26.0663 -25.2133 209 " " " " A 2 0 0 "ILE " " CD1" " " 6 0 1 C2 
    3212 48 -8.01063 25.0502 -25.2512 209 " " " " A 21 0 0 "ILE " " H  " " " 1 0 1 C2 
    3213 48 -10.1417 23.8647 -23.8887 209 " " " " A 21 0 0 "ILE " " HA " " " 1 0 1 C2 
    3214 48 -9.2765 23.7807 -26.74 209 " " " " A 21 0 0 "ILE " " HB " " " 1 0 1 C2 
    3215 48 -10.7126 25.72 -27.1526 209 " " " " A 21 0 0 "ILE " HG13 " " 1 0 1 C2 
    3216 48 -9.51675 25.9721 -26.0576 209 " " " " A 21 0 0 "ILE " HG12 " " 1 0 1 C2 
    3217 48 -12.1318 22.9883 -25.8061 209 " " " " A 21 0 0 "ILE " HG21 " " 1 0 1 C2 
    3218 48 -11.4865 23.5332 -27.3564 209 " " " " A 21 0 0 "ILE " HG22 " " 1 0 1 C2 
    3219 48 -10.9744 22.0124 -26.6195 209 " " " " A 21 0 0 "ILE " HG23 " " 1 0 1 C2 
    3220 48 -11.3909 27.1441 -25.206 209 " " " " A 21 0 0 "ILE " HD11 " " 1 0 1 C2 
    3221 48 -12.5769 25.7922 -25.4698 209 " " " " A 21 0 0 "ILE " HD12 " " 1 0 1 C2 
    3222 48 -11.4543 25.6934 -24.1939 209 " " " " A 21 0 0 "ILE " HD13 " " 1 0 1 C2 
    3223 40 -8.32299 21.6145 -25.4383 210 " " " " A 43 0 0 "ALA " " N  " " " 7 0 1 C2 
    3224 14 -7.90145 20.2319 -25.3458 210 " " " " A 2 0 0 "ALA " " CA " " " 6 0 1 C2 
    3225 14 -7.01843 19.9466 -24.1408 210 " " " " A 2 0 0 "ALA " " C  " " " 6 0 1 C2 
    3226 23 -7.15847 18.845 -23.7368 210 " " " " A 70 0 0 "ALA " " O  " " " 8 0 1 C2 
    3227 14 -7.16691 19.7347 -26.6625 210 " " " " A 2 0 0 "ALA " " CB " " " 6 0 1 C2 
    3228 48 -7.99204 22.1665 -26.2166 210 " " " " A 21 0 0 "ALA " " H  " " " 1 0 1 C2 
    3229 48 -8.79007 19.6052 -25.2706 210 " " " " A 21 0 0 "ALA " " HA " " " 1 0 1 C2 
    3230 48 -7.84083 19.8268 -27.5143 210 " " " " A 21 0 0 "ALA " " HB1" " " 1 0 1 C2 
    3231 48 -6.3163 20.3732 -26.901 210 " " " " A 21 0 0 "ALA " " HB2" " " 1 0 1 C2 
    3232 48 -6.80128 18.7119 -26.5714 210 " " " " A 21 0 0 "ALA " " HB3" " " 1 0 1 C2 
    3233 40 -6.40191 20.9074 -23.4528 211 " " " " A 43 0 0 "ALA " " N  " " " 7 0 1 C2 
    3234 14 -5.78972 20.6698 -22.1856 211 " " " " A 2 0 0 "ALA " " CA " " " 6 0 1 C2 
    3235 14 -6.68974 20.5226 -20.9556 211 " " " " A 2 0 0 "ALA " " C  " " " 6 0 1 C2 
    3236 23 -6.43817 19.825 -19.9785 211 " " " " A 70 0 0 "ALA " " O  " " " 8 0 1 C2 
    3237 14 -4.74485 21.7439 -21.8543 211 " " " " A 2 0 0 "ALA " " CB " " " 6 0 1 C2 
    3238 48 -6.33392 21.8012 -23.9183 211 " " " " A 21 0 0 "ALA " " H  " " " 1 0 1 C2 
    3239 48 -5.27754 19.7332 -22.406 211 " " " " A 21 0 0 "ALA " " HA " " " 1 0 1 C2 
    3240 48 -3.96121 21.7783 -22.6111 211 " " " " A 21 0 0 "ALA " " HB1" " " 1 0 1 C2 
    3241 48 -5.22684 22.7188 -21.9278 211 " " " " A 21 0 0 "ALA " " HB2" " " 1 0 1 C2 
    3242 48 -4.26634 21.8164 -20.8776 211 " " " " A 21 0 0 "ALA " " HB3" " " 1 0 1 C2 
    3243 40 -7.8492 21.2017 -21.0069 212 " " " " A 43 0 0 "ALA " " N  " " " 7 0 1 C2 
    3244 14 -8.90993 21.3285 -20.0178 212 " " " " A 2 0 0 "ALA " " CA " " " 6 0 1 C2 
    3245 14 -9.65 19.9843 -19.9403 212 " " " " A 2 0 0 "ALA " " C  " " " 6 0 1 C2 
    3246 23 -9.71472 19.3918 -18.8689 212 " " " " A 70 0 0 "ALA " " O  " " " 8 0 1 C2 
    3247 14 -9.81971 22.4443 -20.3467 212 " " " " A 2 0 0 "ALA " " CB " " " 6 0 1 C2 
    3248 48 -8.07899 21.7431 -21.828 212 " " " " A 21 0 0 "ALA " " H  " " " 1 0 1 C2 
    3249 48 -8.58047 21.6063 -19.0166 212 " " " " A 21 0 0 "ALA " " HA " " " 1 0 1 C2 
    3250 48 -9.25579 23.373 -20.4345 212 " " " " A 21 0 0 "ALA " " HB1" " " 1 0 1 C2 
    3251 48 -10.2108 22.3005 -21.3539 212 " " " " A 21 0 0 "ALA " " HB2" " " 1 0 1 C2 
    3252 48 -10.5081 22.6678 -19.5317 212 " " " " A 21 0 0 "ALA " " HB3" " " 1 0 1 C2 
    3253 40 -10.1846 19.5185 -21.0557 213 " " " " A 43 0 0 "LEU " " N  " " " 7 0 1 C2 
    3254 14 -10.9384 18.2199 -21.2475 213 " " " " A 2 0 0 "LEU " " CA " " " 6 0 1 C2 
    3255 14 -10.5603 16.9935 -20.4167 213 " " " " A 2 0 0 "LEU " " C  " " " 6 0 1 C2 
    3256 23 -11.4515 16.4377 -19.7938 213 " " " " A 70 0 0 "LEU " " O  " " " 8 0 1 C2 
    3257 14 -11.3569 17.9702 -22.7071 213 " " " " A 2 0 0 "LEU " " CB " " " 6 0 1 C2 
    3258 14 -12.8488 18.3584 -22.9826 213 " " " " A 2 0 0 "LEU " " CG " " " 6 0 1 C2 
    3259 14 -12.7961 19.8145 -23.1379 213 " " " " A 2 0 0 "LEU " " CD1" " " 6 0 1 C2 
    3260 14 -13.3593 17.6546 -24.2372 213 " " " " A 2 0 0 "LEU " " CD2" " " 6 0 1 C2 
    3261 48 -10.129 20.0657 -21.9028 213 " " " " A 21 0 0 "LEU " " H  " " " 1 0 1 C2 
    3262 48 -11.8732 18.4898 -20.7563 213 " " " " A 21 0 0 "LEU " " HA " " " 1 0 1 C2 
    3263 48 -11.2169 16.9013 -22.8688 213 " " " " A 21 0 0 "LEU " " HB3" " " 1 0 1 C2 
    3264 48 -10.6708 18.4569 -23.4003 213 " " " " A 21 0 0 "LEU " " HB2" " " 1 0 1 C2 
    3265 48 -13.4396 17.9699 -22.1531 213 " " " " A 21 0 0 "LEU " " HG " " " 1 0 1 C2 
    3266 48 -12.2888 20.0258 -24.0792 213 " " " " A 21 0 0 "LEU " HD11 " " 1 0 1 C2 
    3267 48 -13.8147 20.1907 -23.233 213 " " " " A 21 0 0 "LEU " HD12 " " 1 0 1 C2 
    3268 48 -12.2869 20.2746 -22.2911 213 " " " " A 21 0 0 "LEU " HD13 " " 1 0 1 C2 
    3269 48 -12.9865 16.6309 -24.2726 213 " " " " A 21 0 0 "LEU " HD21 " " 1 0 1 C2 
    3270 48 -14.4306 17.8005 -24.3759 213 " " " " A 21 0 0 "LEU " HD22 " " 1 0 1 C2 
    3271 48 -12.9226 17.9543 -25.1899 213 " " " " A 21 0 0 "LEU " HD23 " " 1 0 1 C2 
    3272 40 -9.34644 16.4624 -20.5915 214 " " " " A 43 0 0 "PRO " " N  " " " 7 0 1 C2 
    3273 14 -8.84808 15.1909 -19.8678 214 " " " " A 2 0 0 "PRO " " CA " " " 6 0 1 C2 
    3274 14 -8.64067 15.5186 -18.3983 214 " " " " A 2 0 0 "PRO " " C  " " " 6 0 1 C2 
    3275 23 -8.70757 14.6101 -17.5193 214 " " " " A 70 0 0 "PRO " " O  " " " 8 0 1 C2 
    3276 14 -7.48273 14.8455 -20.5008 214 " " " " A 2 0 0 "PRO " " CB " " " 6 0 1 C2 
    3277 14 -6.97176 16.1174 -20.9619 214 " " " " A 2 0 0 "PRO " " CG " " " 6 0 1 C2 
    3278 14 -8.2142 16.9267 -21.3288 214 " " " " A 2 0 0 "PRO " " CD " " " 6 0 1 C2 
    3279 48 -9.57206 14.4113 -20.1049 214 " " " " A 21 0 0 "PRO " " HA " " " 1 0 1 C2 
    3280 48 -7.3765 14.19 -21.3652 214 " " " " A 21 0 0 "PRO " " HB3" " " 1 0 1 C2 
    3281 48 -6.86204 14.3937 -19.7271 214 " " " " A 21 0 0 "PRO " " HB2" " " 1 0 1 C2 
    3282 48 -6.27011 16.0992 -21.7959 214 " " " " A 21 0 0 "PRO " " HG3" " " 1 0 1 C2 
    3283 48 -6.41176 16.5761 -20.147 214 " " " " A 21 0 0 "PRO " " HG2" " " 1 0 1 C2 
    3284 48 -8.09099 17.9941 -21.1453 214 " " " " A 21 0 0 "PRO " " HD2" " " 1 0 1 C2 
    3285 48 -8.45486 16.9001 -22.3916 214 " " " " A 21 0 0 "PRO " " HD3" " " 1 0 1 C2 
    3286 40 -8.22835 16.7729 -18.0957 215 " " " " A 43 0 0 "ALA " " N  " " " 7 0 1 C2 
    3287 14 -7.85195 17.0975 -16.7384 215 " " " " A 2 0 0 "ALA " " CA " " " 6 0 1 C2 
    3288 14 -8.96751 17.1499 -15.6806 215 " " " " A 2 0 0 "ALA " " C  " " " 6 0 1 C2 
    3289 23 -8.80729 16.8223 -14.4887 215 " " " " A 70 0 0 "ALA " " O  " " " 8 0 1 C2 
    3290 14 -7.03197 18.364 -16.7154 215 " " " " A 2 0 0 "ALA " " CB " " " 6 0 1 C2 
    3291 48 -8.30252 17.5424 -18.7457 215 " " " " A 21 0 0 "ALA " " H  " " " 1 0 1 C2 
    3292 48 -7.25852 16.2512 -16.3921 215 " " " " A 21 0 0 "ALA " " HA " " " 1 0 1 C2 
    3293 48 -6.03765 18.1859 -17.1249 215 " " " " A 21 0 0 "ALA " " HB1" " " 1 0 1 C2 
    3294 48 -7.55653 19.1924 -17.1915 215 " " " " A 21 0 0 "ALA " " HB2" " " 1 0 1 C2 
    3295 48 -6.67203 18.5849 -15.7105 215 " " " " A 21 0 0 "ALA " " HB3" " " 1 0 1 C2 
    3296 40 -10.1985 17.3282 -16.1965 216 " " " " A 43 0 0 "ILE " " N  " " " 7 0 1 C2 
    3297 14 -11.4617 17.2148 -15.4807 216 " " " " A 2 0 0 "ILE " " CA " " " 6 0 1 C2 
    3298 14 -11.6904 15.7511 -15.1721 216 " " " " A 2 0 0 "ILE " " C  " " " 6 0 1 C2 
    3299 23 -12.0734 15.4509 -14.0448 216 " " " " A 70 0 0 "ILE " " O  " " " 8 0 1 C2 
    3300 14 -12.6695 17.8301 -16.3474 216 " " " " A 2 0 0 "ILE " " CB " " " 6 0 1 C2 
    3301 14 -12.4148 19.4157 -16.52 216 " " " " A 2 0 0 "ILE " " CG1" " " 6 0 1 C2 
    3302 14 -14.0752 17.5971 -15.7741 216 " " " " A 2 0 0 "ILE " " CG2" " " 6 0 1 C2 
    3303 14 -13.1666 20.0171 -17.7651 216 " " " " A 2 0 0 "ILE " " CD1" " " 6 0 1 C2 
    3304 48 -10.3064 17.5555 -17.1747 216 " " " " A 21 0 0 "ILE " " H  " " " 1 0 1 C2 
    3305 48 -11.4126 17.6219 -14.4708 216 " " " " A 21 0 0 "ILE " " HA " " " 1 0 1 C2 
    3306 48 -12.5908 17.368 -17.3315 216 " " " " A 21 0 0 "ILE " " HB " " " 1 0 1 C2 
    3307 48 -11.3605 19.6905 -16.5528 216 " " " " A 21 0 0 "ILE " HG13 " " 1 0 1 C2 
    3308 48 -12.8152 20.0468 -15.7267 216 " " " " A 21 0 0 "ILE " HG12 " " 1 0 1 C2 
    3309 48 -14.3092 18.1544 -14.867 216 " " " " A 21 0 0 "ILE " HG21 " " 1 0 1 C2 
    3310 48 -14.6675 17.9923 -16.5994 216 " " " " A 21 0 0 "ILE " HG22 " " 1 0 1 C2 
    3311 48 -14.4116 16.633 -15.3926 216 " " " " A 21 0 0 "ILE " HG23 " " 1 0 1 C2 
    3312 48 -14.2471 19.9536 -17.6364 216 " " " " A 21 0 0 "ILE " HD11 " " 1 0 1 C2 
    3313 48 -12.9234 21.0413 -18.0478 216 " " " " A 21 0 0 "ILE " HD12 " " 1 0 1 C2 
    3314 48 -12.8058 19.5653 -18.6891 216 " " " " A 21 0 0 "ILE " HD13 " " 1 0 1 C2 
    3315 40 -11.4909 14.8271 -16.0559 217 " " " " A 43 0 0 "ILE " " N  " " " 7 0 1 C2 
    3316 14 -11.6721 13.4259 -15.7326 217 " " " " A 2 0 0 "ILE " " CA " " " 6 0 1 C2 
    3317 14 -10.5697 12.9447 -14.7712 217 " " " " A 2 0 0 "ILE " " C  " " " 6 0 1 C2 
    3318 23 -10.8006 12.1077 -13.8383 217 " " " " A 70 0 0 "ILE " " O  " " " 8 0 1 C2 
    3319 14 -11.5852 12.561 -17.0118 217 " " " " A 2 0 0 "ILE " " CB " " " 6 0 1 C2 
    3320 14 -12.3395 13.0411 -18.3066 217 " " " " A 2 0 0 "ILE " " CG1" " " 6 0 1 C2 
    3321 14 -11.978 11.1412 -16.6879 217 " " " " A 2 0 0 "ILE " " CG2" " " 6 0 1 C2 
    3322 14 -13.7852 13.4788 -18.1804 217 " " " " A 2 0 0 "ILE " " CD1" " " 6 0 1 C2 
    3323 48 -11.1432 15.1494 -16.9477 217 " " " " A 21 0 0 "ILE " " H  " " " 1 0 1 C2 
    3324 48 -12.6447 13.2872 -15.2605 217 " " " " A 21 0 0 "ILE " " HA " " " 1 0 1 C2 
    3325 48 -10.5441 12.5333 -17.3335 217 " " " " A 21 0 0 "ILE " " HB " " " 1 0 1 C2 
    3326 48 -12.3268 12.2218 -19.0253 217 " " " " A 21 0 0 "ILE " HG13 " " 1 0 1 C2 
    3327 48 -11.7647 13.7875 -18.855 217 " " " " A 21 0 0 "ILE " HG12 " " 1 0 1 C2 
    3328 48 -12.9217 11.0518 -16.1497 217 " " " " A 21 0 0 "ILE " HG21 " " 1 0 1 C2 
    3329 48 -12.0292 10.473 -17.5476 217 " " " " A 21 0 0 "ILE " HG22 " " 1 0 1 C2 
    3330 48 -11.2525 10.6049 -16.0763 217 " " " " A 21 0 0 "ILE " HG23 " " 1 0 1 C2 
    3331 48 -13.9388 14.3312 -17.5187 217 " " " " A 21 0 0 "ILE " HD11 " " 1 0 1 C2 
    3332 48 -14.0703 13.8228 -19.1746 217 " " " " A 21 0 0 "ILE " HD12 " " 1 0 1 C2 
    3333 48 -14.3964 12.6296 -17.8745 217 " " " " A 21 0 0 "ILE " HD13 " " 1 0 1 C2 
    3334 40 -9.33595 13.5971 -14.726 218 " " " " A 43 0 0 "GLY " " N  " " " 7 0 1 C2 
    3335 14 -8.28703 13.5583 -13.693 218 " " " " A 2 0 0 "GLY " " CA " " " 6 0 1 C2 
    3336 14 -8.85828 13.8948 -12.3488 218 " " " " A 2 0 0 "GLY " " C  " " " 6 0 1 C2 
    3337 23 -8.67345 13.0272 -11.5013 218 " " " " A 70 0 0 "GLY " " O  " " " 8 0 1 C2 
    3338 48 -9.1899 14.2831 -15.4528 218 " " " " A 21 0 0 "GLY " " H  " " " 1 0 1 C2 
    3339 48 -7.50021 14.2501 -13.9937 218 " " " " A 21 0 0 "GLY " " HA3" " " 1 0 1 C2 
    3340 48 -7.75432 12.6118 -13.6013 218 " " " " A 21 0 0 "GLY " " HA2" " " 1 0 1 C2 
    3341 40 -9.54421 15.0779 -12.2138 219 " " " " A 43 0 0 "GLY " " N  " " " 7 0 1 C2 
    3342 14 -10.161 15.5659 -10.9847 219 " " " " A 2 0 0 "GLY " " CA " " " 6 0 1 C2 
    3343 14 -11.2943 14.6716 -10.4842 219 " " " " A 2 0 0 "GLY " " C  " " " 6 0 1 C2 
    3344 23 -11.3991 14.5864 -9.23445 219 " " " " A 70 0 0 "GLY " " O  " " " 8 0 1 C2 
    3345 48 -9.54124 15.7163 -12.9964 219 " " " " A 21 0 0 "GLY " " H  " " " 1 0 1 C2 
    3346 48 -10.465 16.6061 -11.1013 219 " " " " A 21 0 0 "GLY " " HA3" " " 1 0 1 C2 
    3347 48 -9.34389 15.6658 -10.2703 219 " " " " A 21 0 0 "GLY " " HA2" " " 1 0 1 C2 
    3348 40 -12.0872 14.1285 -11.3399 220 " " " " A 43 0 0 "LEU " " N  " " " 7 0 1 C2 
    3349 14 -13.1624 13.2376 -11.0363 220 " " " " A 2 0 0 "LEU " " CA " " " 6 0 1 C2 
    3350 14 -12.586 11.9494 -10.41 220 " " " " A 2 0 0 "LEU " " C  " " " 6 0 1 C2 
    3351 23 -13.1771 11.4 -9.42747 220 " " " " A 70 0 0 "LEU " " O  " " " 8 0 1 C2 
    3352 14 -14.0142 12.807 -12.2447 220 " " " " A 2 0 0 "LEU " " CB " " " 6 0 1 C2 
    3353 14 -15.0727 13.8402 -12.6817 220 " " " " A 2 0 0 "LEU " " CG " " " 6 0 1 C2 
    3354 14 -15.6104 13.4759 -14.0132 220 " " " " A 2 0 0 "LEU " " CD1" " " 6 0 1 C2 
    3355 14 -16.1981 14.0053 -11.6633 220 " " " " A 2 0 0 "LEU " " CD2" " " 6 0 1 C2 
    3356 48 -12.0356 14.3402 -12.3261 220 " " " " A 21 0 0 "LEU " " H  " " " 1 0 1 C2 
    3357 48 -13.7057 13.6988 -10.2116 220 " " " " A 21 0 0 "LEU " " HA " " " 1 0 1 C2 
    3358 48 -14.3669 11.7808 -12.1412 220 " " " " A 21 0 0 "LEU " " HB3" " " 1 0 1 C2 
    3359 48 -13.3679 12.7545 -13.1208 220 " " " " A 21 0 0 "LEU " " HB2" " " 1 0 1 C2 
    3360 48 -14.6816 14.854 -12.7671 220 " " " " A 21 0 0 "LEU " " HG " " " 1 0 1 C2 
    3361 48 -14.8949 13.4679 -14.8355 220 " " " " A 21 0 0 "LEU " HD11 " " 1 0 1 C2 
    3362 48 -16.1129 12.5086 -14.0145 220 " " " " A 21 0 0 "LEU " HD12 " " 1 0 1 C2 
    3363 48 -16.3378 14.2684 -14.1888 220 " " " " A 21 0 0 "LEU " HD13 " " 1 0 1 C2 
    3364 48 -16.8026 13.0992 -11.6234 220 " " " " A 21 0 0 "LEU " HD21 " " 1 0 1 C2 
    3365 48 -15.7628 14.3361 -10.7203 220 " " " " A 21 0 0 "LEU " HD22 " " 1 0 1 C2 
    3366 48 -16.8384 14.7855 -12.0748 220 " " " " A 21 0 0 "LEU " HD23 " " 1 0 1 C2 
    3367 40 -11.3952 11.5311 -10.9292 221 " " " " A 43 0 0 "ALA " " N  " " " 7 0 1 C2 
    3368 14 -10.7104 10.3709 -10.421 221 " " " " A 2 0 0 "ALA " " CA " " " 6 0 1 C2 
    3369 14 -9.97243 10.6239 -9.16238 221 " " " " A 2 0 0 "ALA " " C  " " " 6 0 1 C2 
    3370 23 -9.20108 9.80956 -8.69557 221 " " " " A 70 0 0 "ALA " " O  " " " 8 0 1 C2 
    3371 14 -9.8802 9.80218 -11.5438 221 " " " " A 2 0 0 "ALA " " CB " " " 6 0 1 C2 
    3372 48 -11.0875 12.0647 -11.7296 221 " " " " A 21 0 0 "ALA " " H  " " " 1 0 1 C2 
    3373 48 -11.4939 9.63881 -10.2257 221 " " " " A 21 0 0 "ALA " " HA " " " 1 0 1 C2 
    3374 48 -9.383 10.5805 -12.1227 221 " " " " A 21 0 0 "ALA " " HB1" " " 1 0 1 C2 
    3375 48 -9.14519 9.01176 -11.3918 221 " " " " A 21 0 0 "ALA " " HB2" " " 1 0 1 C2 
    3376 48 -10.5545 9.3114 -12.2456 221 " " " " A 21 0 0 "ALA " " HB3" " " 1 0 1 C2 
    3377 40 -10.2286 11.7619 -8.4953 222 " " " " A 43 0 0 "ILE " " N  " " " 7 0 1 C2 
    3378 14 -9.80689 12.2404 -7.22305 222 " " " " A 2 0 0 "ILE " " CA " " " 6 0 1 C2 
    3379 14 -11.0288 12.3363 -6.37841 222 " " " " A 2 0 0 "ILE " " C  " " " 6 0 1 C2 
    3380 23 -11.3499 11.4436 -5.5887 222 " " " " A 70 0 0 "ILE " " O  " " " 8 0 1 C2 
    3381 14 -8.9052 13.5522 -7.19179 222 " " " " A 2 0 0 "ILE " " CB " " " 6 0 1 C2 
    3382 14 -7.60366 13.2881 -7.95628 222 " " " " A 2 0 0 "ILE " " CG1" " " 6 0 1 C2 
    3383 14 -8.65078 14.2198 -5.80616 222 " " " " A 2 0 0 "ILE " " CG2" " " 6 0 1 C2 
    3384 14 -6.49657 14.4012 -8.05341 222 " " " " A 2 0 0 "ILE " " CD1" " " 6 0 1 C2 
    3385 48 -11.0179 12.2419 -8.90357 222 " " " " A 21 0 0 "ILE " " H  " " " 1 0 1 C2 
    3386 48 -9.18373 11.4057 -6.90204 222 " " " " A 21 0 0 "ILE " " HA " " " 1 0 1 C2 
    3387 48 -9.50145 14.3068 -7.70477 222 " " " " A 21 0 0 "ILE " " HB " " " 1 0 1 C2 
    3388 48 -7.94941 13.1164 -8.97562 222 " " " " A 21 0 0 "ILE " HG13 " " 1 0 1 C2 
    3389 48 -7.3061 12.3323 -7.52501 222 " " " " A 21 0 0 "ILE " HG12 " " 1 0 1 C2 
    3390 48 -9.56807 14.5403 -5.31223 222 " " " " A 21 0 0 "ILE " HG21 " " 1 0 1 C2 
    3391 48 -8.14299 13.513 -5.14998 222 " " " " A 21 0 0 "ILE " HG22 " " 1 0 1 C2 
    3392 48 -8.01796 15.08 -6.02477 222 " " " " A 21 0 0 "ILE " HG23 " " 1 0 1 C2 
    3393 48 -6.8633 15.4235 -8.14611 222 " " " " A 21 0 0 "ILE " HD11 " " 1 0 1 C2 
    3394 48 -6.08371 14.3898 -7.04469 222 " " " " A 21 0 0 "ILE " HD12 " " 1 0 1 C2 
    3395 48 -5.6504 14.2075 -8.71262 222 " " " " A 21 0 0 "ILE " HD13 " " 1 0 1 C2 
    3396 40 -11.7791 13.3911 -6.57422 223 " " " " A 43 0 0 "ALA " " N  " " " 7 0 1 C2 
    3397 14 -12.985 13.7697 -5.89142 223 " " " " A 2 0 0 "ALA " " CA " " " 6 0 1 C2 
    3398 14 -14.055 12.6777 -5.78873 223 " " " " A 2 0 0 "ALA " " C  " " " 6 0 1 C2 
    3399 23 -14.552 12.445 -4.70177 223 " " " " A 70 0 0 "ALA " " O  " " " 8 0 1 C2 
    3400 14 -13.511 14.9837 -6.64291 223 " " " " A 2 0 0 "ALA " " CB " " " 6 0 1 C2 
    3401 48 -11.4741 14.1161 -7.20779 223 " " " " A 21 0 0 "ALA " " H  " " " 1 0 1 C2 
    3402 48 -12.6578 14.1218 -4.91315 223 " " " " A 21 0 0 "ALA " " HA " " " 1 0 1 C2 
    3403 48 -12.9139 15.8138 -6.26538 223 " " " " A 21 0 0 "ALA " " HB1" " " 1 0 1 C2 
    3404 48 -13.332 14.7343 -7.68879 223 " " " " A 21 0 0 "ALA " " HB2" " " 1 0 1 C2 
    3405 48 -14.597 15.0197 -6.55738 223 " " " " A 21 0 0 "ALA " " HB3" " " 1 0 1 C2 
    3406 40 -14.3744 11.9516 -6.8932 224 " " " " A 43 0 0 "GLY " " N  " " " 7 0 1 C2 
    3407 14 -15.3178 10.8739 -7.03971 224 " " " " A 2 0 0 "GLY " " CA " " " 6 0 1 C2 
    3408 14 -14.7309 9.61051 -6.37874 224 " " " " A 2 0 0 "GLY " " C  " " " 6 0 1 C2 
    3409 23 -15.5052 8.957 -5.56984 224 " " " " A 70 0 0 "GLY " " O  " " " 8 0 1 C2 
    3410 48 -13.6831 12.0399 -7.62423 224 " " " " A 21 0 0 "GLY " " H  " " " 1 0 1 C2 
    3411 48 -15.4611 10.7169 -8.10879 224 " " " " A 21 0 0 "GLY " " HA3" " " 1 0 1 C2 
    3412 48 -16.2422 11.1668 -6.5418 224 " " " " A 21 0 0 "GLY " " HA2" " " 1 0 1 C2 
    3413 40 -13.4197 9.34002 -6.5632 225 " " " " A 43 0 0 "ALA " " N  " " " 7 0 1 C2 
    3414 14 -12.7562 8.15253 -6.09229 225 " " " " A 2 0 0 "ALA " " CA " " " 6 0 1 C2 
    3415 14 -12.8795 8.02833 -4.56529 225 " " " " A 2 0 0 "ALA " " C  " " " 6 0 1 C2 
    3416 23 -13.2686 6.9761 -4.05113 225 " " " " A 70 0 0 "ALA " " O  " " " 8 0 1 C2 
    3417 14 -11.3264 8.17949 -6.52552 225 " " " " A 2 0 0 "ALA " " CB " " " 6 0 1 C2 
    3418 48 -12.9066 9.91921 -7.21236 225 " " " " A 21 0 0 "ALA " " H  " " " 1 0 1 C2 
    3419 48 -13.2428 7.33774 -6.62843 225 " " " " A 21 0 0 "ALA " " HA " " " 1 0 1 C2 
    3420 48 -10.6257 7.79081 -5.78653 225 " " " " A 21 0 0 "ALA " " HB1" " " 1 0 1 C2 
    3421 48 -11.296 7.72346 -7.51508 225 " " " " A 21 0 0 "ALA " " HB2" " " 1 0 1 C2 
    3422 48 -10.9946 9.20858 -6.66339 225 " " " " A 21 0 0 "ALA " " HB3" " " 1 0 1 C2 
    3423 40 -12.6525 9.09265 -3.83089 226 " " " " A 43 0 0 "LEU " " N  " " " 7 0 1 C2 
    3424 14 -12.8039 9.23221 -2.41578 226 " " " " A 2 0 0 "LEU " " CA " " " 6 0 1 C2 
    3425 14 -14.1895 9.32297 -1.82228 226 " " " " A 2 0 0 "LEU " " C  " " " 6 0 1 C2 
    3426 23 -14.3337 9.24754 -0.610146 226 " " " " A 70 0 0 "LEU " " O  " " " 8 0 1 C2 
    3427 14 -12.0818 10.6045 -2.07296 226 " " " " A 2 0 0 "LEU " " CB " " " 6 0 1 C2 
    3428 14 -10.5315 10.6302 -2.45145 226 " " " " A 2 0 0 "LEU " " CG " " " 6 0 1 C2 
    3429 14 -9.98415 12.0202 -2.10131 226 " " " " A 2 0 0 "LEU " " CD1" " " 6 0 1 C2 
    3430 14 -9.6877 9.44572 -1.78697 226 " " " " A 2 0 0 "LEU " " CD2" " " 6 0 1 C2 
    3431 48 -12.4532 9.95123 -4.32407 226 " " " " A 21 0 0 "LEU " " H  " " " 1 0 1 C2 
    3432 48 -12.2622 8.42985 -1.91484 226 " " " " A 21 0 0 "LEU " " HA " " " 1 0 1 C2 
    3433 48 -12.2607 10.9085 -1.04163 226 " " " " A 21 0 0 "LEU " " HB3" " " 1 0 1 C2 
    3434 48 -12.6069 11.3777 -2.63364 226 " " " " A 21 0 0 "LEU " " HB2" " " 1 0 1 C2 
    3435 48 -10.3548 10.5238 -3.52175 226 " " " " A 21 0 0 "LEU " " HG " " " 1 0 1 C2 
    3436 48 -9.04576 12.0485 -2.65513 226 " " " " A 21 0 0 "LEU " HD11 " " 1 0 1 C2 
    3437 48 -10.6494 12.7404 -2.57756 226 " " " " A 21 0 0 "LEU " HD12 " " 1 0 1 C2 
    3438 48 -9.95675 12.201 -1.02677 226 " " " " A 21 0 0 "LEU " HD13 " " 1 0 1 C2 
    3439 48 -9.8191 8.44409 -2.19632 226 " " " " A 21 0 0 "LEU " HD21 " " 1 0 1 C2 
    3440 48 -8.62836 9.70009 -1.8216 226 " " " " A 21 0 0 "LEU " HD22 " " 1 0 1 C2 
    3441 48 -9.9964 9.37329 -0.744114 226 " " " " A 21 0 0 "LEU " HD23 " " 1 0 1 C2 
    3442 40 -15.2415 9.49236 -2.66677 227 " " " " A 43 0 0 "GLY " " N  " " " 7 0 1 C2 
    3443 14 -16.6474 9.49684 -2.29524 227 " " " " A 2 0 0 "GLY " " CA " " " 6 0 1 C2 
    3444 14 -17.0939 8.04722 -2.32347 227 " " " " A 2 0 0 "GLY " " C  " " " 6 0 1 C2 
    3445 23 -17.7918 7.64144 -1.45111 227 " " " " A 70 0 0 "GLY " " O  " " " 8 0 1 C2 
    3446 48 -14.9362 9.65558 -3.61559 227 " " " " A 21 0 0 "GLY " " H  " " " 1 0 1 C2 
    3447 48 -17.2765 10.015 -3.01901 227 " " " " A 21 0 0 "GLY " " HA3" " " 1 0 1 C2 
    3448 48 -16.8677 9.85734 -1.29045 227 " " " " A 21 0 0 "GLY " " HA2" " " 1 0 1 C2 
    3449 40 -16.6967 7.27523 -3.3069 228 " " " " A 43 0 0 "ILE " " N  " " " 7 0 1 C2 
    3450 14 -17.0299 5.85396 -3.44348 228 " " " " A 2 0 0 "ILE " " CA " " " 6 0 1 C2 
    3451 14 -16.2053 5.02125 -2.37586 228 " " " " A 2 0 0 "ILE " " C  " " " 6 0 1 C2 
    3452 23 -16.7538 4.15692 -1.68019 228 " " " " A 70 0 0 "ILE " " O  " " " 8 0 1 C2 
    3453 14 -16.5606 5.43967 -4.88349 228 " " " " A 2 0 0 "ILE " " CB " " " 6 0 1 C2 
    3454 14 -17.4474 6.08178 -6.01723 228 " " " " A 2 0 0 "ILE " " CG1" " " 6 0 1 C2 
    3455 14 -16.4251 3.97309 -5.13989 228 " " " " A 2 0 0 "ILE " " CG2" " " 6 0 1 C2 
    3456 14 -16.7725 5.92621 -7.34361 228 " " " " A 2 0 0 "ILE " " CD1" " " 6 0 1 C2 
    3457 48 -16.194 7.6646 -4.09163 228 " " " " A 21 0 0 "ILE " " H  " " " 1 0 1 C2 
    3458 48 -18.1001 5.65941 -3.37344 228 " " " " A 21 0 0 "ILE " " HA " " " 1 0 1 C2 
    3459 48 -15.5572 5.863 -4.92934 228 " " " " A 21 0 0 "ILE " " HB " " " 1 0 1 C2 
    3460 48 -17.5297 7.15228 -5.82919 228 " " " " A 21 0 0 "ILE " HG13 " " 1 0 1 C2 
    3461 48 -18.4686 5.70071 -6.01502 228 " " " " A 21 0 0 "ILE " HG12 " " 1 0 1 C2 
    3462 48 -15.8701 3.34589 -4.44223 228 " " " " A 21 0 0 "ILE " HG21 " " 1 0 1 C2 
    3463 48 -17.3723 3.43849 -5.2109 228 " " " " A 21 0 0 "ILE " HG22 " " 1 0 1 C2 
    3464 48 -15.8369 3.75422 -6.03104 228 " " " " A 21 0 0 "ILE " HG23 " " 1 0 1 C2 
    3465 48 -16.7879 4.90895 -7.73478 228 " " " " A 21 0 0 "ILE " HD11 " " 1 0 1 C2 
    3466 48 -17.3006 6.48532 -8.116 228 " " " " A 21 0 0 "ILE " HD12 " " 1 0 1 C2 
    3467 48 -15.7901 6.39839 -7.33575 228 " " " " A 21 0 0 "ILE " HD13 " " 1 0 1 C2 
    3468 40 -14.952 5.41273 -2.06555 229 " " " " A 43 0 0 "MET " " N  " " " 7 0 1 C2 
    3469 14 -14.2433 4.80408 -0.965519 229 " " " " A 2 0 0 "MET " " CA " " " 6 0 1 C2 
    3470 14 -14.8888 5.12873 0.44051 229 " " " " A 2 0 0 "MET " " C  " " " 6 0 1 C2 
    3471 23 -14.6006 4.34757 1.37756 229 " " " " A 70 0 0 "MET " " O  " " " 8 0 1 C2 
    3472 14 -12.8246 5.26194 -1.01176 229 " " " " A 2 0 0 "MET " " CB " " " 6 0 1 C2 
    3473 14 -11.9884 4.64311 -2.15088 229 " " " " A 2 0 0 "MET " " CG " " " 6 0 1 C2 
    3474 52 -10.3385 5.23909 -2.3697 229 " " " " A 13 0 0 "MET " " SD " " " 16 0 1 C2 
    3475 14 -9.47345 4.27033 -1.10969 229 " " " " A 2 0 0 "MET " " CE " " " 6 0 1 C2 
    3476 48 -14.504 6.06639 -2.69173 229 " " " " A 21 0 0 "MET " " H  " " " 1 0 1 C2 
    3477 48 -14.1908 3.72261 -1.09106 229 " " " " A 21 0 0 "MET " " HA " " " 1 0 1 C2 
    3478 48 -12.3075 5.00842 -0.0862808 229 " " " " A 21 0 0 "MET " " HB3" " " 1 0 1 C2 
    3479 48 -12.9424 6.34509 -1.0433 229 " " " " A 21 0 0 "MET " " HB2" " " 1 0 1 C2 
    3480 48 -12.4846 4.96524 -3.06637 229 " " " " A 21 0 0 "MET " " HG3" " " 1 0 1 C2 
    3481 48 -11.9949 3.55373 -2.1149 229 " " " " A 21 0 0 "MET " " HG2" " " 1 0 1 C2 
    3482 48 -9.98516 4.41593 -0.158344 229 " " " " A 21 0 0 "MET " " HE1" " " 1 0 1 C2 
    3483 48 -9.49038 3.22328 -1.41216 229 " " " " A 21 0 0 "MET " " HE2" " " 1 0 1 C2 
    3484 48 -8.44286 4.62375 -1.0769 229 " " " " A 21 0 0 "MET " " HE3" " " 1 0 1 C2 
    3485 40 -15.7367 6.14107 0.601936 230 " " " " A 43 0 0 "ARG " " N  " " " 7 0 1 C2 
    3486 14 -16.6823 6.24536 1.7976 230 " " " " A 2 0 0 "ARG " " CA " " " 6 0 1 C2 
    3487 14 -17.9396 5.34878 1.72626 230 " " " " A 2 0 0 "ARG " " C  " " " 6 0 1 C2 
    3488 23 -18.2527 4.76067 2.75242 230 " " " " A 70 0 0 "ARG " " O  " " " 8 0 1 C2 
    3489 14 -17.113 7.69723 1.99948 230 " " " " A 2 0 0 "ARG " " CB " " " 6 0 1 C2 
    3490 14 -17.9378 7.98396 3.29948 230 " " " " A 2 0 0 "ARG " " CG " " " 6 0 1 C2 
    3491 14 -17.2522 7.60101 4.65384 230 " " " " A 2 0 0 "ARG " " CD " " " 6 0 1 C2 
    3492 40 -17.897 6.49946 5.33184 230 " " " " A 43 0 0 "ARG " " NE " " " 7 0 1 C2 
    3493 14 -17.6146 5.90198 6.52244 230 " " " " A 2 0 0 "ARG " " CZ " " " 6 0 1 C2 
    3494 40 -16.6279 6.26685 7.32485 230 " " " " A 43 0 0 "ARG " " NH1" " " 7 0 1 C2 
    3495 40 -18.3881 4.93393 6.9528 230 " " " " A 43 0 0 "ARG " " NH2" " " 7 0 1 C2 
    3496 48 -15.7786 6.78023 -0.178974 230 " " " " A 21 0 0 "ARG " " H  " " " 1 0 1 C2 
    3497 48 -16.1243 5.9585 2.6889 230 " " " " A 21 0 0 "ARG " " HA " " " 1 0 1 C2 
    3498 48 -17.4548 8.08277 1.03895 230 " " " " A 21 0 0 "ARG " " HB3" " " 1 0 1 C2 
    3499 48 -16.1413 8.16632 2.15368 230 " " " " A 21 0 0 "ARG " " HB2" " " 1 0 1 C2 
    3500 48 -18.884 7.4472 3.36726 230 " " " " A 21 0 0 "ARG " " HG3" " " 1 0 1 C2 
    3501 48 -18.234 9.03284 3.28404 230 " " " " A 21 0 0 "ARG " " HG2" " " 1 0 1 C2 
    3502 48 -17.4094 8.40511 5.37274 230 " " " " A 21 0 0 "ARG " " HD3" " " 1 0 1 C2 
    3503 48 -16.1953 7.35876 4.54217 230 " " " " A 21 0 0 "ARG " " HD2" " " 1 0 1 C2 
    3504 48 -18.7958 6.2655 4.93502 230 " " " " A 21 0 0 "ARG " " HE " " " 1 0 1 C2 
    3505 48 -16.3789 5.78935 8.1793 230 " " " " A 21 0 0 "ARG " HH12 " " 1 0 1 C2 
    3506 48 -15.9612 6.96987 7.03959 230 " " " " A 21 0 0 "ARG " HH11 " " 1 0 1 C2 
    3507 48 -18.2528 4.36083 7.7734 230 " " " " A 21 0 0 "ARG " HH22 " " 1 0 1 C2 
    3508 48 -19.3135 4.87229 6.55301 230 " " " " A 21 0 0 "ARG " HH21 " " 1 0 1 C2 
    3509 40 -18.582 4.98975 0.61105 231 " " " " A 43 0 0 "LEU " " N  " " " 7 0 1 C2 
    3510 14 -19.5486 3.9103 0.536537 231 " " " " A 2 0 0 "LEU " " CA " " " 6 0 1 C2 
    3511 14 -19.0342 2.56381 0.903175 231 " " " " A 2 0 0 "LEU " " C  " " " 6 0 1 C2 
    3512 23 -19.688 1.8009 1.56866 231 " " " " A 70 0 0 "LEU " " O  " " " 8 0 1 C2 
    3513 14 -20.1961 3.65911 -0.896118 231 " " " " A 2 0 0 "LEU " " CB " " " 6 0 1 C2 
    3514 14 -20.8387 4.91693 -1.53024 231 " " " " A 2 0 0 "LEU " " CG " " " 6 0 1 C2 
    3515 14 -20.9998 4.55404 -2.97348 231 " " " " A 2 0 0 "LEU " " CD1" " " 6 0 1 C2 
    3516 14 -22.2136 5.28643 -0.861553 231 " " " " A 2 0 0 "LEU " " CD2" " " 6 0 1 C2 
    3517 48 -18.3092 5.44532 -0.248093 231 " " " " A 21 0 0 "LEU " " H  " " " 1 0 1 C2 
    3518 48 -20.3596 4.08431 1.24373 231 " " " " A 21 0 0 "LEU " " HA " " " 1 0 1 C2 
    3519 48 -21.0275 2.96301 -0.784889 231 " " " " A 21 0 0 "LEU " " HB3" " " 1 0 1 C2 
    3520 48 -19.5636 3.01964 -1.51186 231 " " " " A 21 0 0 "LEU " " HB2" " " 1 0 1 C2 
    3521 48 -20.164 5.77065 -1.5937 231 " " " " A 21 0 0 "LEU " " HG " " " 1 0 1 C2 
    3522 48 -21.3358 5.31136 -3.6818 231 " " " " A 21 0 0 "LEU " HD11 " " 1 0 1 C2 
    3523 48 -19.9856 4.4405 -3.3562 231 " " " " A 21 0 0 "LEU " HD12 " " 1 0 1 C2 
    3524 48 -21.6289 3.68509 -3.16655 231 " " " " A 21 0 0 "LEU " HD13 " " 1 0 1 C2 
    3525 48 -22.8058 6.09665 -1.28692 231 " " " " A 21 0 0 "LEU " HD21 " " 1 0 1 C2 
    3526 48 -22.7692 4.37158 -0.655571 231 " " " " A 21 0 0 "LEU " HD22 " " 1 0 1 C2 
    3527 48 -21.9566 5.66226 0.128799 231 " " " " A 21 0 0 "LEU " HD23 " " 1 0 1 C2 
    3528 40 -17.8119 2.19117 0.505722 232 " " " " A 43 0 0 "VAL " " N  " " " 7 0 1 C2 
    3529 14 -17.0054 1.0719 0.931061 232 " " " " A 2 0 0 "VAL " " CA " " " 6 0 1 C2 
    3530 14 -16.6257 0.994379 2.42308 232 " " " " A 2 0 0 "VAL " " C  " " " 6 0 1 C2 
    3531 23 -16.5343 -0.0595763 2.99732 232 " " " " A 70 0 0 "VAL " " O  " " " 8 0 1 C2 
    3532 14 -15.745 1.05167 -0.0631676 232 " " " " A 2 0 0 "VAL " " CB " " " 6 0 1 C2 
    3533 14 -14.5903 0.0919588 0.377235 232 " " " " A 2 0 0 "VAL " " CG1" " " 6 0 1 C2 
    3534 14 -16.1559 0.882025 -1.57191 232 " " " " A 2 0 0 "VAL " " CG2" " " 6 0 1 C2 
    3535 48 -17.3412 2.70203 -0.227463 232 " " " " A 21 0 0 "VAL " " H  " " " 1 0 1 C2 
    3536 48 -17.63 0.209192 0.699078 232 " " " " A 21 0 0 "VAL " " HA " " " 1 0 1 C2 
    3537 48 -15.3168 2.05406 -0.0634117 232 " " " " A 21 0 0 "VAL " " HB " " " 1 0 1 C2 
    3538 48 -14.498 0.0844553 1.4633 232 " " " " A 21 0 0 "VAL " HG11 " " 1 0 1 C2 
    3539 48 -14.8821 -0.944147 0.205608 232 " " " " A 21 0 0 "VAL " HG12 " " 1 0 1 C2 
    3540 48 -13.6529 0.345022 -0.118107 232 " " " " A 21 0 0 "VAL " HG13 " " 1 0 1 C2 
    3541 48 -15.5283 1.4762 -2.23616 232 " " " " A 21 0 0 "VAL " HG21 " " 1 0 1 C2 
    3542 48 -16.2491 -0.137018 -1.94736 232 " " " " A 21 0 0 "VAL " HG22 " " 1 0 1 C2 
    3543 48 -17.1441 1.26908 -1.82051 232 " " " " A 21 0 0 "VAL " HG23 " " 1 0 1 C2 
    3544 40 -16.3682 2.18373 3.02911 233 " " " " A 43 0 0 "ALA " " N  " " " 7 0 1 C2 
    3545 14 -15.9653 2.39668 4.44248 233 " " " " A 2 0 0 "ALA " " CA " " " 6 0 1 C2 
    3546 14 -17.1347 1.9704 5.41282 233 " " " " A 2 0 0 "ALA " " C  " " " 6 0 1 C2 
    3547 23 -16.9576 1.83294 6.63118 233 " " " " A 70 0 0 "ALA " " O  " " " 8 0 1 C2 
    3548 14 -15.596 3.88366 4.65892 233 " " " " A 2 0 0 "ALA " " CB " " " 6 0 1 C2 
    3549 48 -16.4682 3.02777 2.48348 233 " " " " A 21 0 0 "ALA " " H  " " " 1 0 1 C2 
    3550 48 -15.0726 1.83322 4.71413 233 " " " " A 21 0 0 "ALA " " HA " " " 1 0 1 C2 
    3551 48 -14.631 4.02035 4.17101 233 " " " " A 21 0 0 "ALA " " HB1" " " 1 0 1 C2 
    3552 48 -16.3416 4.61034 4.3362 233 " " " " A 21 0 0 "ALA " " HB2" " " 1 0 1 C2 
    3553 48 -15.2353 4.04206 5.67521 233 " " " " A 21 0 0 "ALA " " HB3" " " 1 0 1 C2 
    3554 40 -18.3526 1.77398 4.90515 234 " " " " A 43 0 0 "GLU " " N  " " " 7 0 1 C2 
    3555 14 -19.5512 1.17834 5.61202 234 " " " " A 2 0 0 "GLU " " CA " " " 6 0 1 C2 
    3556 14 -19.3474 -0.352041 5.84158 234 " " " " A 2 0 0 "GLU " " C  " " " 6 0 1 C2 
    3557 23 -20.08 -0.939757 6.64767 234 " " " " A 70 0 0 "GLU " " O  " " " 8 0 1 C2 
    3558 14 -20.7792 1.48247 4.78152 234 " " " " A 2 0 0 "GLU " " CB " " " 6 0 1 C2 
    3559 14 -21.2144 2.93456 4.42945 234 " " " " A 2 0 0 "GLU " " CG " " " 6 0 1 C2 
    3560 14 -21.3317 3.81856 5.68273 234 " " " " A 2 0 0 "GLU " " CD " " " 6 0 1 C2 
    3561 23 -20.6787 4.8863 5.72364 234 " " " " A 70 0 0 "GLU " " OE1" " " 8 0 1 C2 
    3562 23 -22.3325 3.56991 6.37682 234 " " " " A 70 0 0 "GLU " " OE2" " " 8 0 1 C2 
    3563 48 -18.4219 2.26941 4.02774 234 " " " " A 21 0 0 "GLU " " H  " " " 1 0 1 C2 
    3564 48 -19.6971 1.62843 6.59397 234 " " " " A 21 0 0 "GLU " " HA " " " 1 0 1 C2 
    3565 48 -21.6214 1.00041 5.27795 234 " " " " A 21 0 0 "GLU " " HB3" " " 1 0 1 C2 
    3566 48 -20.6336 0.946443 3.84366 234 " " " " A 21 0 0 "GLU " " HB2" " " 1 0 1 C2 
    3567 48 -22.208 2.78874 4.00583 234 " " " " A 21 0 0 "GLU " " HG3" " " 1 0 1 C2 
    3568 48 -20.7118 3.34935 3.55569 234 " " " " A 21 0 0 "GLU " " HG2" " " 1 0 1 C2 
    3569 40 -18.3926 -1.06221 5.13137 235 " " " " A 43 0 0 "PHE " " N  " " " 7 0 1 C2 
    3570 14 -18.09 -2.40671 5.31962 235 " " " " A 2 0 0 "PHE " " CA " " " 6 0 1 C2 
    3571 14 -16.6155 -2.93092 5.43567 235 " " " " A 2 0 0 "PHE " " C  " " " 6 0 1 C2 
    3572 23 -16.3537 -4.13766 5.5748 235 " " " " A 70 0 0 "PHE " " O  " " " 8 0 1 C2 
    3573 14 -18.9474 -3.39978 4.45604 235 " " " " A 2 0 0 "PHE " " CB " " " 6 0 1 C2 
    3574 14 -18.7212 -3.2695 2.95789 235 " " " " A 2 0 0 "PHE " " CG " " " 6 0 1 C2 
    3575 14 -19.4609 -2.28197 2.31082 235 " " " " A 2 0 0 "PHE " " CD1" " " 6 0 1 C2 
    3576 14 -17.7972 -4.00327 2.18766 235 " " " " A 2 0 0 "PHE " " CD2" " " 6 0 1 C2 
    3577 14 -19.1877 -1.93695 0.929638 235 " " " " A 2 0 0 "PHE " " CE1" " " 6 0 1 C2 
    3578 14 -17.4829 -3.72372 0.828117 235 " " " " A 2 0 0 "PHE " " CE2" " " 6 0 1 C2 
    3579 14 -18.2541 -2.73389 0.231514 235 " " " " A 2 0 0 "PHE " " CZ " " " 6 0 1 C2 
    3580 48 -17.9246 -0.73844 4.29694 235 " " " " A 21 0 0 "PHE " " H  " " " 1 0 1 C2 
    3581 48 -18.5037 -2.62435 6.30431 235 " " " " A 21 0 0 "PHE " " HA " " " 1 0 1 C2 
    3582 48 -19.9841 -3.1186 4.64086 235 " " " " A 21 0 0 "PHE " " HB3" " " 1 0 1 C2 
    3583 48 -18.8245 -4.43358 4.77894 235 " " " " A 21 0 0 "PHE " " HB2" " " 1 0 1 C2 
    3584 48 -20.2192 -1.70965 2.8245 235 " " " " A 21 0 0 "PHE " " HD1" " " 1 0 1 C2 
    3585 48 -17.117 -4.65277 2.71866 235 " " " " A 21 0 0 "PHE " " HD2" " " 1 0 1 C2 
    3586 48 -19.6687 -1.07987 0.481918 235 " " " " A 21 0 0 "PHE " " HE1" " " 1 0 1 C2 
    3587 48 -16.646 -4.18415 0.324169 235 " " " " A 21 0 0 "PHE " " HE2" " " 1 0 1 C2 
    3588 48 -18.0466 -2.42005 -0.780842 235 " " " " A 21 0 0 "PHE " " HZ " " " 1 0 1 C2 
    3589 40 -15.6864 -2.00727 5.21468 236 " " " " A 43 0 0 "THR " " N  " " " 7 0 1 C2 
    3590 14 -14.2462 -2.3351 5.34867 236 " " " " A 2 0 0 "THR " " CA " " " 6 0 1 C2 
    3591 14 -13.4486 -1.11678 5.81462 236 " " " " A 2 0 0 "THR " " C  " " " 6 0 1 C2 
    3592 23 -13.6264 -0.101034 5.16026 236 " " " " A 70 0 0 "THR " " O  " " " 8 0 1 C2 
    3593 14 -13.6753 -3.19424 4.08934 236 " " " " A 2 0 0 "THR " " CB " " " 6 0 1 C2 
    3594 23 -12.3663 -3.5742 4.20323 236 " " " " A 70 0 0 "THR " " OG1" " " 8 0 1 C2 
    3595 14 -13.914 -2.32595 2.79853 236 " " " " A 2 0 0 "THR " " CG2" " " 6 0 1 C2 
    3596 48 -15.9343 -1.03108 5.13944 236 " " " " A 21 0 0 "THR " " H  " " " 1 0 1 C2 
    3597 48 -14.3666 -3.03882 6.17231 236 " " " " A 21 0 0 "THR " " HA " " " 1 0 1 C2 
    3598 48 -14.2711 -4.10633 4.05404 236 " " " " A 21 0 0 "THR " " HB " " " 1 0 1 C2 
    3599 48 -12.3611 -4.51543 4.28732 236 " " " " A 21 0 0 "THR " " HG1" " " 1 0 1 C2 
    3600 48 -13.2913 -1.43974 2.67606 236 " " " " A 21 0 0 "THR " HG21 " " 1 0 1 C2 
    3601 48 -13.5745 -2.94267 1.96639 236 " " " " A 21 0 0 "THR " HG22 " " 1 0 1 C2 
    3602 48 -14.9932 -2.18713 2.73351 236 " " " " A 21 0 0 "THR " HG23 " " 1 0 1 C2 
    3603 40 -12.5111 -1.24076 6.79227 237 " " " " A 43 0 0 "PRO " " N  " " " 7 0 1 C2 
    3604 14 -11.7641 -0.156588 7.30848 237 " " " " A 2 0 0 "PRO " " CA " " " 6 0 1 C2 
    3605 14 -10.5688 0.13505 6.30858 237 " " " " A 2 0 0 "PRO " " C  " " " 6 0 1 C2 
    3606 23 -9.87967 -0.74491 5.78621 237 " " " " A 70 0 0 "PRO " " O  " " " 8 0 1 C2 
    3607 14 -11.2098 -0.564379 8.64762 237 " " " " A 2 0 0 "PRO " " CB " " " 6 0 1 C2 
    3608 14 -10.9963 -2.05908 8.50749 237 " " " " A 2 0 0 "PRO " " CG " " " 6 0 1 C2 
    3609 14 -12.1379 -2.42231 7.56544 237 " " " " A 2 0 0 "PRO " " CD " " " 6 0 1 C2 
    3610 48 -12.3697 0.744726 7.4033 237 " " " " A 21 0 0 "PRO " " HA " " " 1 0 1 C2 
    3611 48 -11.9428 -0.323569 9.41762 237 " " " " A 21 0 0 "PRO " " HB3" " " 1 0 1 C2 
    3612 48 -10.2951 -0.0152762 8.87072 237 " " " " A 21 0 0 "PRO " " HB2" " " 1 0 1 C2 
    3613 48 -11.1656 -2.57928 9.45027 237 " " " " A 21 0 0 "PRO " " HG3" " " 1 0 1 C2 
    3614 48 -10.0479 -2.43328 8.1222 237 " " " " A 21 0 0 "PRO " " HG2" " " 1 0 1 C2 
    3615 48 -11.9652 -3.27976 6.915 237 " " " " A 21 0 0 "PRO " " HD2" " " 1 0 1 C2 
    3616 48 -12.9813 -2.72075 8.18801 237 " " " " A 21 0 0 "PRO " " HD3" " " 1 0 1 C2 
    3617 40 -10.4276 1.40672 6.06051 238 " " " " A 43 0 0 "VAL " " N  " " " 7 0 1 C2 
    3618 14 -9.47658 1.9121 5.03597 238 " " " " A 2 0 0 "VAL " " CA " " " 6 0 1 C2 
    3619 14 -8.05031 2.08496 5.63566 238 " " " " A 2 0 0 "VAL " " C  " " " 6 0 1 C2 
    3620 23 -7.88222 2.35139 6.8609 238 " " " " A 70 0 0 "VAL " " O  " " " 8 0 1 C2 
    3621 14 -9.92462 3.28336 4.4043 238 " " " " A 2 0 0 "VAL " " CB " " " 6 0 1 C2 
    3622 14 -9.01925 3.91743 3.34237 238 " " " " A 2 0 0 "VAL " " CG1" " " 6 0 1 C2 
    3623 14 -11.408 3.0701 3.90565 238 " " " " A 2 0 0 "VAL " " CG2" " " 6 0 1 C2 
    3624 48 -10.984 2.07275 6.57711 238 " " " " A 21 0 0 "VAL " " H  " " " 1 0 1 C2 
    3625 48 -9.39884 1.2109 4.20508 238 " " " " A 21 0 0 "VAL " " HA " " " 1 0 1 C2 
    3626 48 -10.1123 3.8858 5.29309 238 " " " " A 21 0 0 "VAL " " HB " " " 1 0 1 C2 
    3627 48 -8.05592 4.19326 3.77135 238 " " " " A 21 0 0 "VAL " HG11 " " 1 0 1 C2 
    3628 48 -8.70673 3.45248 2.40735 238 " " " " A 21 0 0 "VAL " HG12 " " 1 0 1 C2 
    3629 48 -9.46791 4.82245 2.9328 238 " " " " A 21 0 0 "VAL " HG13 " " 1 0 1 C2 
    3630 48 -11.3664 2.61942 2.91405 238 " " " " A 21 0 0 "VAL " HG21 " " 1 0 1 C2 
    3631 48 -12.0417 2.4665 4.55538 238 " " " " A 21 0 0 "VAL " HG22 " " 1 0 1 C2 
    3632 48 -11.7905 4.0675 3.68895 238 " " " " A 21 0 0 "VAL " HG23 " " 1 0 1 C2 
    3633 40 -7.00694 1.88446 4.78328 239 " " " " A 43 0 0 "HIE " " N  " " " 7 0 1 C2 
    3634 14 -5.53638 2.07839 5.10243 239 " " " " A 2 0 0 "HIE " " CA " " " 6 0 1 C2 
    3635 14 -5.20628 3.56265 4.88223 239 " " " " A 2 0 0 "HIE " " C  " " " 6 0 1 C2 
    3636 23 -5.521 4.0364 3.72665 239 " " " " A 70 0 0 "HIE " " O  " " " 8 0 1 C2 
    3637 14 -4.56294 1.10175 4.39933 239 " " " " A 2 0 0 "HIE " " CB " " " 6 0 1 C2 
    3638 14 -3.20365 1.19496 5.00276 239 " " " " A 2 0 0 "HIE " " CG " " " 6 0 1 C2 
    3639 40 -2.20896 1.99215 4.44479 239 " " " " A 43 0 0 "HIE " " ND1" " " 7 0 1 C2 
    3640 14 -2.67446 0.56936 6.11298 239 " " " " A 2 0 0 "HIE " " CD2" " " 6 0 1 C2 
    3641 14 -1.16022 1.90269 5.28851 239 " " " " A 2 0 0 "HIE " " CE1" " " 6 0 1 C2 
    3642 40 -1.37732 1.01139 6.28934 239 " " " " A 43 0 0 "HIE " " NE2" " " 7 0 1 C2 
    3643 48 -7.25951 1.58911 3.85104 239 " " " " A 21 0 0 "HIE " " H  " " " 1 0 1 C2 
    3644 48 -5.49533 1.82163 6.16096 239 " " " " A 21 0 0 "HIE " " HA " " " 1 0 1 C2 
    3645 48 -4.42461 1.2419 3.32727 239 " " " " A 21 0 0 "HIE " " HB3" " " 1 0 1 C2 
    3646 48 -5.10848 0.17021 4.55006 239 " " " " A 21 0 0 "HIE " " HB2" " " 1 0 1 C2 
    3647 48 -3.07389 -0.229712 6.71989 239 " " " " A 21 0 0 "HIE " " HD2" " " 1 0 1 C2 
    3648 48 -0.245718 2.4644 5.16779 239 " " " " A 21 0 0 "HIE " " HE1" " " 1 0 1 C2 
    3649 40 -4.43518 4.22 5.81943 240 " " " " A 43 0 0 "PHE " " N  " " " 7 0 1 C2 
    3650 14 -4.12487 5.6406 5.80973 240 " " " " A 2 0 0 "PHE " " CA " " " 6 0 1 C2 
    3651 14 -3.19969 6.03345 4.56876 240 " " " " A 2 0 0 "PHE " " C  " " " 6 0 1 C2 
    3652 23 -3.10372 7.19674 4.15475 240 " " " " A 70 0 0 "PHE " " O  " " " 8 0 1 C2 
    3653 14 -3.44598 6.04516 7.10256 240 " " " " A 2 0 0 "PHE " " CB " " " 6 0 1 C2 
    3654 14 -2.14478 5.32113 7.44416 240 " " " " A 2 0 0 "PHE " " CG " " " 6 0 1 C2 
    3655 14 -0.871103 5.77824 6.94866 240 " " " " A 2 0 0 "PHE " " CD1" " " 6 0 1 C2 
    3656 14 -2.08574 4.27531 8.38427 240 " " " " A 2 0 0 "PHE " " CD2" " " 6 0 1 C2 
    3657 14 0.293734 5.17123 7.32288 240 " " " " A 2 0 0 "PHE " " CE1" " " 6 0 1 C2 
    3658 14 -0.916715 3.67344 8.78311 240 " " " " A 2 0 0 "PHE " " CE2" " " 6 0 1 C2 
    3659 14 0.343619 4.10859 8.24257 240 " " " " A 2 0 0 "PHE " " CZ " " " 6 0 1 C2 
    3660 48 -4.37972 3.79377 6.73341 240 " " " " A 21 0 0 "PHE " " H  " " " 1 0 1 C2 
    3661 48 -5.00331 6.2811 5.73101 240 " " " " A 21 0 0 "PHE " " HA " " " 1 0 1 C2 
    3662 48 -4.19846 5.8938 7.87648 240 " " " " A 21 0 0 "PHE " " HB3" " " 1 0 1 C2 
    3663 48 -3.28389 7.11445 6.96675 240 " " " " A 21 0 0 "PHE " " HB2" " " 1 0 1 C2 
    3664 48 -0.789522 6.65339 6.32108 240 " " " " A 21 0 0 "PHE " " HD1" " " 1 0 1 C2 
    3665 48 -3.01677 4.21984 8.92879 240 " " " " A 21 0 0 "PHE " " HD2" " " 1 0 1 C2 
    3666 48 1.2437 5.46982 6.90477 240 " " " " A 21 0 0 "PHE " " HE1" " " 1 0 1 C2 
    3667 48 -0.994318 2.88465 9.51672 240 " " " " A 21 0 0 "PHE " " HE2" " " 1 0 1 C2 
    3668 48 1.26584 3.56907 8.4001 240 " " " " A 21 0 0 "PHE " " HZ " " " 1 0 1 C2 
    3669 40 -2.48414 5.03426 4.02711 241 " " " " A 43 0 0 "PHE " " N  " " " 7 0 1 C2 
    3670 14 -1.62647 5.02698 2.84676 241 " " " " A 2 0 0 "PHE " " CA " " " 6 0 1 C2 
    3671 14 -2.04461 3.90793 1.87503 241 " " " " A 2 0 0 "PHE " " C  " " " 6 0 1 C2 
    3672 23 -1.23375 3.38548 1.14995 241 " " " " A 70 0 0 "PHE " " O  " " " 8 0 1 C2 
    3673 14 -0.133985 5.00933 3.14495 241 " " " " A 2 0 0 "PHE " " CB " " " 6 0 1 C2 
    3674 14 0.86957 5.66585 2.18253 241 " " " " A 2 0 0 "PHE " " CG " " " 6 0 1 C2 
    3675 14 1.42059 5.12127 1.02196 241 " " " " A 2 0 0 "PHE " " CD1" " " 6 0 1 C2 
    3676 14 1.24839 6.93087 2.55527 241 " " " " A 2 0 0 "PHE " " CD2" " " 6 0 1 C2 
    3677 14 2.381 5.809 0.275963 241 " " " " A 2 0 0 "PHE " " CE1" " " 6 0 1 C2 
    3678 14 2.1184 7.75272 1.76893 241 " " " " A 2 0 0 "PHE " " CE2" " " 6 0 1 C2 
    3679 14 2.7773 7.13846 0.680012 241 " " " " A 2 0 0 "PHE " " CZ " " " 6 0 1 C2 
    3680 48 -2.56512 4.14408 4.49735 241 " " " " A 21 0 0 "PHE " " H  " " " 1 0 1 C2 
    3681 48 -1.82983 5.94399 2.29373 241 " " " " A 21 0 0 "PHE " " HA " " " 1 0 1 C2 
    3682 48 0.0746442 3.95103 3.30167 241 " " " " A 21 0 0 "PHE " " HB3" " " 1 0 1 C2 
    3683 48 -0.0424021 5.48139 4.12315 241 " " " " A 21 0 0 "PHE " " HB2" " " 1 0 1 C2 
    3684 48 1.24837 4.07593 0.812218 241 " " " " A 21 0 0 "PHE " " HD1" " " 1 0 1 C2 
    3685 48 0.91152 7.35581 3.48926 241 " " " " A 21 0 0 "PHE " " HD2" " " 1 0 1 C2 
    3686 48 2.84519 5.35422 -0.586647 241 " " " " A 21 0 0 "PHE " " HE1" " " 1 0 1 C2 
    3687 48 2.23371 8.80185 1.99791 241 " " " " A 21 0 0 "PHE " " HE2" " " 1 0 1 C2 
    3688 48 3.34359 7.79981 0.0410195 241 " " " " A 21 0 0 "PHE " " HZ " " " 1 0 1 C2 
    3689 40 -3.40383 3.72121 1.70656 242 " " " " A 43 0 0 "ALA " " N  " " " 7 0 1 C2 
    3690 14 -3.95561 3.17532 0.480537 242 " " " " A 2 0 0 "ALA " " CA " " " 6 0 1 C2 
    3691 14 -4.31387 4.34014 -0.463161 242 " " " " A 2 0 0 "ALA " " C  " " " 6 0 1 C2 
    3692 23 -4.4302 4.18728 -1.70364 242 " " " " A 70 0 0 "ALA " " O  " " " 8 0 1 C2 
    3693 14 -5.20555 2.413 0.915497 242 " " " " A 2 0 0 "ALA " " CB " " " 6 0 1 C2 
    3694 48 -4.04342 4.10564 2.38718 242 " " " " A 21 0 0 "ALA " " H  " " " 1 0 1 C2 
    3695 48 -3.28662 2.57273 -0.133827 242 " " " " A 21 0 0 "ALA " " HA " " " 1 0 1 C2 
    3696 48 -5.67842 2.14205 -0.0284729 242 " " " " A 21 0 0 "ALA " " HB1" " " 1 0 1 C2 
    3697 48 -4.97499 1.44644 1.36349 242 " " " " A 21 0 0 "ALA " " HB2" " " 1 0 1 C2 
    3698 48 -5.81603 3.10239 1.49872 242 " " " " A 21 0 0 "ALA " " HB3" " " 1 0 1 C2 
    3699 40 -4.42848 5.54397 0.123943 243 " " " " A 43 0 0 "GLN " " N  " " " 7 0 1 C2 
    3700 14 -5.0098 6.70774 -0.505962 243 " " " " A 2 0 0 "GLN " " CA " " " 6 0 1 C2 
    3701 14 -4.11494 7.33261 -1.61728 243 " " " " A 2 0 0 "GLN " " C  " " " 6 0 1 C2 
    3702 23 -4.69454 7.70634 -2.60201 243 " " " " A 70 0 0 "GLN " " O  " " " 8 0 1 C2 
    3703 14 -5.30223 7.67114 0.623962 243 " " " " A 2 0 0 "GLN " " CB " " " 6 0 1 C2 
    3704 14 -6.46536 7.11624 1.50926 243 " " " " A 2 0 0 "GLN " " CG " " " 6 0 1 C2 
    3705 14 -6.77558 7.79593 2.82938 243 " " " " A 2 0 0 "GLN " " CD " " " 6 0 1 C2 
    3706 23 -7.78086 7.56939 3.46401 243 " " " " A 70 0 0 "GLN " " OE1" " " 8 0 1 C2 
    3707 40 -5.89897 8.64036 3.30132 243 " " " " A 43 0 0 "GLN " " NE2" " " 7 0 1 C2 
    3708 48 -4.19072 5.55272 1.10552 243 " " " " A 21 0 0 "GLN " " H  " " " 1 0 1 C2 
    3709 48 -5.95945 6.40754 -0.948849 243 " " " " A 21 0 0 "GLN " " HA " " " 1 0 1 C2 
    3710 48 -5.57421 8.68303 0.323586 243 " " " " A 21 0 0 "GLN " " HB3" " " 1 0 1 C2 
    3711 48 -4.31421 7.77152 1.07321 243 " " " " A 21 0 0 "GLN " " HB2" " " 1 0 1 C2 
    3712 48 -6.29236 6.09704 1.85479 243 " " " " A 21 0 0 "GLN " " HG3" " " 1 0 1 C2 
    3713 48 -7.38575 7.11501 0.925323 243 " " " " A 21 0 0 "GLN " " HG2" " " 1 0 1 C2 
    3714 48 -6.10111 9.18976 4.12437 243 " " " " A 21 0 0 "GLN " HE22 " " 1 0 1 C2 
    3715 48 -5.00479 8.66074 2.83215 243 " " " " A 21 0 0 "GLN " HE21 " " 1 0 1 C2 
    3716 40 -2.77544 7.64565 -1.53521 244 " " " " A 43 0 0 "PRO " " N  " " " 7 0 1 C2 
    3717 14 -2.07327 8.48842 -2.52815 244 " " " " A 2 0 0 "PRO " " CA " " " 6 0 1 C2 
    3718 14 -1.97687 7.87048 -3.92611 244 " " " " A 2 0 0 "PRO " " C  " " " 6 0 1 C2 
    3719 23 -1.53788 8.54947 -4.84224 244 " " " " A 70 0 0 "PRO " " O  " " " 8 0 1 C2 
    3720 14 -0.705587 8.82295 -1.90478 244 " " " " A 2 0 0 "PRO " " CB " " " 6 0 1 C2 
    3721 14 -0.535429 7.76188 -0.816288 244 " " " " A 2 0 0 "PRO " " CG " " " 6 0 1 C2 
    3722 14 -1.88791 7.29177 -0.351669 244 " " " " A 2 0 0 "PRO " " CD " " " 6 0 1 C2 
    3723 48 -2.51882 9.47477 -2.65738 244 " " " " A 21 0 0 "PRO " " HA " " " 1 0 1 C2 
    3724 48 -0.890882 9.73409 -1.33594 244 " " " " A 21 0 0 "PRO " " HB3" " " 1 0 1 C2 
    3725 48 0.131891 8.91517 -2.59632 244 " " " " A 21 0 0 "PRO " " HB2" " " 1 0 1 C2 
    3726 48 -0.0616015 8.26313 0.02771 244 " " " " A 21 0 0 "PRO " " HG3" " " 1 0 1 C2 
    3727 48 0.0434324 6.92457 -1.20608 244 " " " " A 21 0 0 "PRO " " HG2" " " 1 0 1 C2 
    3728 48 -1.93986 6.23013 -0.110157 244 " " " " A 21 0 0 "PRO " " HD2" " " 1 0 1 C2 
    3729 48 -2.21087 7.94462 0.459244 244 " " " " A 21 0 0 "PRO " " HD3" " " 1 0 1 C2 
    3730 40 -2.27908 6.58343 -4.25119 245 " " " " A 43 0 0 "VAL " " N  " " " 7 0 1 C2 
    3731 14 -2.46163 6.08594 -5.66371 245 " " " " A 2 0 0 "VAL " " CA " " " 6 0 1 C2 
    3732 14 -3.59169 6.85245 -6.39081 245 " " " " A 2 0 0 "VAL " " C  " " " 6 0 1 C2 
    3733 23 -3.53311 7.22729 -7.57736 245 " " " " A 70 0 0 "VAL " " O  " " " 8 0 1 C2 
    3734 14 -2.7938 4.5572 -5.59457 245 " " " " A 2 0 0 "VAL " " CB " " " 6 0 1 C2 
    3735 14 -4.2042 4.19685 -5.04341 245 " " " " A 2 0 0 "VAL " " CG1" " " 6 0 1 C2 
    3736 14 -2.48998 3.6816 -6.82107 245 " " " " A 2 0 0 "VAL " " CG2" " " 6 0 1 C2 
    3737 48 -2.52045 5.9531 -3.49983 245 " " " " A 21 0 0 "VAL " " H  " " " 1 0 1 C2 
    3738 48 -1.49548 6.28299 -6.12828 245 " " " " A 21 0 0 "VAL " " HA " " " 1 0 1 C2 
    3739 48 -2.1142 4.14026 -4.85133 245 " " " " A 21 0 0 "VAL " " HB " " " 1 0 1 C2 
    3740 48 -4.13102 3.18759 -4.63829 245 " " " " A 21 0 0 "VAL " HG11 " " 1 0 1 C2 
    3741 48 -4.46667 4.82713 -4.19373 245 " " " " A 21 0 0 "VAL " HG12 " " 1 0 1 C2 
    3742 48 -5.00924 4.34204 -5.76378 245 " " " " A 21 0 0 "VAL " HG13 " " 1 0 1 C2 
    3743 48 -2.51855 4.32014 -7.70399 245 " " " " A 21 0 0 "VAL " HG21 " " 1 0 1 C2 
    3744 48 -1.46115 3.32441 -6.77606 245 " " " " A 21 0 0 "VAL " HG22 " " 1 0 1 C2 
    3745 48 -3.07777 2.78048 -6.99596 245 " " " " A 21 0 0 "VAL " HG23 " " 1 0 1 C2 
    3746 40 -4.6592 7.1447 -5.59369 246 " " " " A 43 0 0 "VAL " " N  " " " 7 0 1 C2 
    3747 14 -5.86834 7.8394 -6.0253 246 " " " " A 2 0 0 "VAL " " CA " " " 6 0 1 C2 
    3748 14 -5.46606 9.18808 -6.64868 246 " " " " A 2 0 0 "VAL " " C  " " " 6 0 1 C2 
    3749 23 -5.81163 9.5065 -7.80318 246 " " " " A 70 0 0 "VAL " " O  " " " 8 0 1 C2 
    3750 14 -6.81044 8.06083 -4.82117 246 " " " " A 2 0 0 "VAL " " CB " " " 6 0 1 C2 
    3751 14 -7.94412 8.99064 -5.12998 246 " " " " A 2 0 0 "VAL " " CG1" " " 6 0 1 C2 
    3752 14 -7.41789 6.72372 -4.39613 246 " " " " A 2 0 0 "VAL " " CG2" " " 6 0 1 C2 
    3753 48 -4.60489 6.97454 -4.59961 246 " " " " A 21 0 0 "VAL " " H  " " " 1 0 1 C2 
    3754 48 -6.40564 7.23281 -6.7543 246 " " " " A 21 0 0 "VAL " " HA " " " 1 0 1 C2 
    3755 48 -6.34779 8.51815 -3.94658 246 " " " " A 21 0 0 "VAL " " HB " " " 1 0 1 C2 
    3756 48 -7.67021 10.0291 -5.31609 246 " " " " A 21 0 0 "VAL " HG11 " " 1 0 1 C2 
    3757 48 -8.2233 8.6877 -6.13914 246 " " " " A 21 0 0 "VAL " HG12 " " 1 0 1 C2 
    3758 48 -8.64576 9.11609 -4.30532 246 " " " " A 21 0 0 "VAL " HG13 " " 1 0 1 C2 
    3759 48 -8.15143 6.36785 -5.11958 246 " " " " A 21 0 0 "VAL " HG21 " " 1 0 1 C2 
    3760 48 -6.74376 5.88552 -4.21988 246 " " " " A 21 0 0 "VAL " HG22 " " 1 0 1 C2 
    3761 48 -7.91033 6.88314 -3.43686 246 " " " " A 21 0 0 "VAL " HG23 " " 1 0 1 C2 
    3762 40 -4.66854 10.0166 -5.93546 247 " " " " A 43 0 0 "THR " " N  " " " 7 0 1 C2 
    3763 14 -4.07634 11.2717 -6.43899 247 " " " " A 2 0 0 "THR " " CA " " " 6 0 1 C2 
    3764 14 -2.94169 11.0835 -7.50694 247 " " " " A 2 0 0 "THR " " C  " " " 6 0 1 C2 
    3765 23 -2.89226 11.8882 -8.41603 247 " " " " A 70 0 0 "THR " " O  " " " 8 0 1 C2 
    3766 14 -3.60433 12.0751 -5.16435 247 " " " " A 2 0 0 "THR " " CB " " " 6 0 1 C2 
    3767 23 -2.68883 11.3272 -4.46458 247 " " " " A 70 0 0 "THR " " OG1" " " 8 0 1 C2 
    3768 14 -4.86377 12.261 -4.28386 247 " " " " A 2 0 0 "THR " " CG2" " " 6 0 1 C2 
    3769 48 -4.44192 9.85643 -4.96433 247 " " " " A 21 0 0 "THR " " H  " " " 1 0 1 C2 
    3770 48 -4.87154 11.803 -6.96191 247 " " " " A 21 0 0 "THR " " HA " " " 1 0 1 C2 
    3771 48 -3.26002 13.0156 -5.59449 247 " " " " A 21 0 0 "THR " " HB " " " 1 0 1 C2 
    3772 48 -1.8754 11.8076 -4.43953 247 " " " " A 21 0 0 "THR " " HG1" " " 1 0 1 C2 
    3773 48 -4.61081 12.9374 -3.46747 247 " " " " A 21 0 0 "THR " HG21 " " 1 0 1 C2 
    3774 48 -5.61937 12.812 -4.84377 247 " " " " A 21 0 0 "THR " HG22 " " 1 0 1 C2 
    3775 48 -5.20002 11.2941 -3.90946 247 " " " " A 21 0 0 "THR " HG23 " " 1 0 1 C2 
    3776 40 -2.19999 10.0065 -7.57208 248 " " " " A 43 0 0 "LEU " " N  " " " 7 0 1 C2 
    3777 14 -1.21229 9.69143 -8.64616 248 " " " " A 2 0 0 "LEU " " CA " " " 6 0 1 C2 
    3778 14 -1.91788 9.34773 -9.9744 248 " " " " A 2 0 0 "LEU " " C  " " " 6 0 1 C2 
    3779 23 -1.71484 9.86864 -11.0242 248 " " " " A 70 0 0 "LEU " " O  " " " 8 0 1 C2 
    3780 14 -0.321806 8.55784 -8.17141 248 " " " " A 2 0 0 "LEU " " CB " " " 6 0 1 C2 
    3781 14 0.649393 7.94167 -9.1771 248 " " " " A 2 0 0 "LEU " " CG " " " 6 0 1 C2 
    3782 14 1.94825 8.79121 -9.12743 248 " " " " A 2 0 0 "LEU " " CD1" " " 6 0 1 C2 
    3783 14 0.916193 6.41528 -9.01672 248 " " " " A 2 0 0 "LEU " " CD2" " " 6 0 1 C2 
    3784 48 -2.48314 9.25 -6.96569 248 " " " " A 21 0 0 "LEU " " H  " " " 1 0 1 C2 
    3785 48 -0.690321 10.6226 -8.86654 248 " " " " A 21 0 0 "LEU " " HA " " " 1 0 1 C2 
    3786 48 -0.963499 7.70181 -7.96274 248 " " " " A 21 0 0 "LEU " " HB3" " " 1 0 1 C2 
    3787 48 0.253363 8.90185 -7.31179 248 " " " " A 21 0 0 "LEU " " HB2" " " 1 0 1 C2 
    3788 48 0.283346 8.00253 -10.202 248 " " " " A 21 0 0 "LEU " " HG " " " 1 0 1 C2 
    3789 48 1.71393 9.79512 -9.4815 248 " " " " A 21 0 0 "LEU " HD11 " " 1 0 1 C2 
    3790 48 2.26962 8.72797 -8.0878 248 " " " " A 21 0 0 "LEU " HD12 " " 1 0 1 C2 
    3791 48 2.69967 8.35792 -9.78753 248 " " " " A 21 0 0 "LEU " HD13 " " 1 0 1 C2 
    3792 48 1.39709 6.15672 -8.07333 248 " " " " A 21 0 0 "LEU " HD21 " " 1 0 1 C2 
    3793 48 -0.00394996 5.83162 -9.04457 248 " " " " A 21 0 0 "LEU " HD22 " " 1 0 1 C2 
    3794 48 1.55278 6.02662 -9.81158 248 " " " " A 21 0 0 "LEU " HD23 " " 1 0 1 C2 
    3795 40 -2.92861 8.38838 -9.87119 249 " " " " A 43 0 0 "ILE " " N  " " " 7 0 1 C2 
    3796 14 -3.91763 8.07404 -10.8714 249 " " " " A 2 0 0 "ILE " " CA " " " 6 0 1 C2 
    3797 14 -4.71741 9.35892 -11.2988 249 " " " " A 2 0 0 "ILE " " C  " " " 6 0 1 C2 
    3798 23 -4.84864 9.54552 -12.4817 249 " " " " A 70 0 0 "ILE " " O  " " " 8 0 1 C2 
    3799 14 -4.86097 6.89832 -10.2742 249 " " " " A 2 0 0 "ILE " " CB " " " 6 0 1 C2 
    3800 14 -4.07521 5.61524 -10.0133 249 " " " " A 2 0 0 "ILE " " CG1" " " 6 0 1 C2 
    3801 14 -6.02763 6.61204 -11.2341 249 " " " " A 2 0 0 "ILE " " CG2" " " 6 0 1 C2 
    3802 14 -4.81611 4.68372 -8.97786 249 " " " " A 2 0 0 "ILE " " CD1" " " 6 0 1 C2 
    3803 48 -3.15218 8.02778 -8.95463 249 " " " " A 21 0 0 "ILE " " H  " " " 1 0 1 C2 
    3804 48 -3.43464 7.62584 -11.7397 249 " " " " A 21 0 0 "ILE " " HA " " " 1 0 1 C2 
    3805 48 -5.24905 7.35231 -9.36238 249 " " " " A 21 0 0 "ILE " " HB " " " 1 0 1 C2 
    3806 48 -3.10025 5.82547 -9.57358 249 " " " " A 21 0 0 "ILE " HG13 " " 1 0 1 C2 
    3807 48 -3.78688 5.07539 -10.9153 249 " " " " A 21 0 0 "ILE " HG12 " " 1 0 1 C2 
    3808 48 -6.60906 7.52614 -11.3543 249 " " " " A 21 0 0 "ILE " HG21 " " 1 0 1 C2 
    3809 48 -5.72317 6.18926 -12.1915 249 " " " " A 21 0 0 "ILE " HG22 " " 1 0 1 C2 
    3810 48 -6.73807 5.93804 -10.7554 249 " " " " A 21 0 0 "ILE " HG23 " " 1 0 1 C2 
    3811 48 -4.36264 3.69515 -8.90574 249 " " " " A 21 0 0 "ILE " HD11 " " 1 0 1 C2 
    3812 48 -5.05193 5.13567 -8.01441 249 " " " " A 21 0 0 "ILE " HD12 " " 1 0 1 C2 
    3813 48 -5.83401 4.59553 -9.3576 249 " " " " A 21 0 0 "ILE " HD13 " " 1 0 1 C2 
    3814 40 -5.23598 10.2034 -10.4441 250 " " " " A 43 0 0 "GLY " " N  " " " 7 0 1 C2 
    3815 14 -5.89424 11.493 -10.6402 250 " " " " A 2 0 0 "GLY " " CA " " " 6 0 1 C2 
    3816 14 -5.08915 12.4913 -11.4568 250 " " " " A 2 0 0 "GLY " " C  " " " 6 0 1 C2 
    3817 23 -5.59566 13.1027 -12.3527 250 " " " " A 70 0 0 "GLY " " O  " " " 8 0 1 C2 
    3818 48 -5.12172 9.8705 -9.49745 250 " " " " A 21 0 0 "GLY " " H  " " " 1 0 1 C2 
    3819 48 -6.00307 12.025 -9.69511 250 " " " " A 21 0 0 "GLY " " HA3" " " 1 0 1 C2 
    3820 48 -6.81968 11.2782 -11.1745 250 " " " " A 21 0 0 "GLY " " HA2" " " 1 0 1 C2 
    3821 40 -3.8372 12.7013 -11.0157 251 " " " " A 43 0 0 "LEU " " N  " " " 7 0 1 C2 
    3822 14 -2.99057 13.6902 -11.6483 251 " " " " A 2 0 0 "LEU " " CA " " " 6 0 1 C2 
    3823 14 -2.29178 13.1643 -12.9114 251 " " " " A 2 0 0 "LEU " " C  " " " 6 0 1 C2 
    3824 23 -1.72004 13.8683 -13.7178 251 " " " " A 70 0 0 "LEU " " O  " " " 8 0 1 C2 
    3825 14 -1.83586 14.1509 -10.747 251 " " " " A 2 0 0 "LEU " " CB " " " 6 0 1 C2 
    3826 14 -2.16226 15.184 -9.58377 251 " " " " A 2 0 0 "LEU " " CG " " " 6 0 1 C2 
    3827 14 -1.26381 15.1571 -8.38572 251 " " " " A 2 0 0 "LEU " " CD1" " " 6 0 1 C2 
    3828 14 -2.52666 16.628 -10.0409 251 " " " " A 2 0 0 "LEU " " CD2" " " 6 0 1 C2 
    3829 48 -3.55904 12.3093 -10.1274 251 " " " " A 21 0 0 "LEU " " H  " " " 1 0 1 C2 
    3830 48 -3.59338 14.5006 -12.0583 251 " " " " A 21 0 0 "LEU " " HA " " " 1 0 1 C2 
    3831 48 -1.00391 14.6189 -11.2732 251 " " " " A 21 0 0 "LEU " " HB3" " " 1 0 1 C2 
    3832 48 -1.42318 13.2643 -10.2657 251 " " " " A 21 0 0 "LEU " " HB2" " " 1 0 1 C2 
    3833 48 -3.14234 14.8361 -9.25739 251 " " " " A 21 0 0 "LEU " " HG " " " 1 0 1 C2 
    3834 48 -1.49308 14.2946 -7.75994 251 " " " " A 21 0 0 "LEU " HD11 " " 1 0 1 C2 
    3835 48 -0.240591 14.9438 -8.69492 251 " " " " A 21 0 0 "LEU " HD12 " " 1 0 1 C2 
    3836 48 -1.28695 16.0512 -7.76264 251 " " " " A 21 0 0 "LEU " HD13 " " 1 0 1 C2 
    3837 48 -3.10971 16.6254 -10.9619 251 " " " " A 21 0 0 "LEU " HD21 " " 1 0 1 C2 
    3838 48 -2.9001 17.2599 -9.23513 251 " " " " A 21 0 0 "LEU " HD22 " " 1 0 1 C2 
    3839 48 -1.55585 17.002 -10.366 251 " " " " A 21 0 0 "LEU " HD23 " " 1 0 1 C2 
    3840 40 -2.18938 11.8095 -13.0463 252 " " " " A 43 0 0 "GLY " " N  " " " 7 0 1 C2 
    3841 14 -1.45969 11.2354 -14.1182 252 " " " " A 2 0 0 "GLY " " CA " " " 6 0 1 C2 
    3842 14 -2.3412 10.4222 -14.9904 252 " " " " A 2 0 0 "GLY " " C  " " " 6 0 1 C2 
    3843 23 -2.7671 10.8629 -16.0996 252 " " " " A 70 0 0 "GLY " " O  " " " 8 0 1 C2 
    3844 48 -2.40618 11.0993 -12.3617 252 " " " " A 21 0 0 "GLY " " H  " " " 1 0 1 C2 
    3845 48 -0.71919 10.6273 -13.5986 252 " " " " A 21 0 0 "GLY " " HA3" " " 1 0 1 C2 
    3846 48 -1.01986 11.9602 -14.8032 252 " " " " A 21 0 0 "GLY " " HA2" " " 1 0 1 C2 
    3847 40 -2.48792 9.11334 -14.614 253 " " " " A 43 0 0 "ILE " " N  " " " 7 0 1 C2 
    3848 14 -3.03653 8.0071 -15.3862 253 " " " " A 2 0 0 "ILE " " CA " " " 6 0 1 C2 
    3849 14 -4.48922 8.32288 -15.9247 253 " " " " A 2 0 0 "ILE " " C  " " " 6 0 1 C2 
    3850 23 -4.70696 7.93626 -17.0707 253 " " " " A 70 0 0 "ILE " " O  " " " 8 0 1 C2 
    3851 14 -2.91411 6.7451 -14.576 253 " " " " A 2 0 0 "ILE " " CB " " " 6 0 1 C2 
    3852 14 -1.42745 6.50843 -14.1984 253 " " " " A 2 0 0 "ILE " " CG1" " " 6 0 1 C2 
    3853 14 -3.42561 5.61726 -15.5187 253 " " " " A 2 0 0 "ILE " " CG2" " " 6 0 1 C2 
    3854 14 -1.26172 5.33914 -13.1256 253 " " " " A 2 0 0 "ILE " " CD1" " " 6 0 1 C2 
    3855 48 -2.17255 8.93997 -13.6703 253 " " " " A 21 0 0 "ILE " " H  " " " 1 0 1 C2 
    3856 48 -2.48974 8.10955 -16.3235 253 " " " " A 21 0 0 "ILE " " HA " " " 1 0 1 C2 
    3857 48 -3.5833 6.7266 -13.7158 253 " " " " A 21 0 0 "ILE " " HB " " " 1 0 1 C2 
    3858 48 -1.0613 7.35438 -13.6167 253 " " " " A 21 0 0 "ILE " HG13 " " 1 0 1 C2 
    3859 48 -0.735746 6.39288 -15.0329 253 " " " " A 21 0 0 "ILE " HG12 " " 1 0 1 C2 
    3860 48 -2.67209 5.47895 -16.2941 253 " " " " A 21 0 0 "ILE " HG21 " " 1 0 1 C2 
    3861 48 -3.47383 4.64535 -15.0276 253 " " " " A 21 0 0 "ILE " HG22 " " 1 0 1 C2 
    3862 48 -4.36937 5.7875 -16.0368 253 " " " " A 21 0 0 "ILE " HG23 " " 1 0 1 C2 
    3863 48 -0.265859 4.90518 -13.036 253 " " " " A 21 0 0 "ILE " HD11 " " 1 0 1 C2 
    3864 48 -1.65306 5.69172 -12.1713 253 " " " " A 21 0 0 "ILE " HD12 " " 1 0 1 C2 
    3865 48 -1.8716 4.49083 -13.4362 253 " " " " A 21 0 0 "ILE " HD13 " " 1 0 1 C2 
    3866 40 -5.39225 9.02154 -15.1348 254 " " " " A 43 0 0 "ALA " " N  " " " 7 0 1 C2 
    3867 14 -6.76787 9.30899 -15.547 254 " " " " A 2 0 0 "ALA " " CA " " " 6 0 1 C2 
    3868 14 -6.7975 10.3773 -16.6196 254 " " " " A 2 0 0 "ALA " " C  " " " 6 0 1 C2 
    3869 23 -7.52467 10.2319 -17.626 254 " " " " A 70 0 0 "ALA " " O  " " " 8 0 1 C2 
    3870 14 -7.47668 9.84297 -14.3325 254 " " " " A 2 0 0 "ALA " " CB " " " 6 0 1 C2 
    3871 48 -5.15434 9.35348 -14.211 254 " " " " A 21 0 0 "ALA " " H  " " " 1 0 1 C2 
    3872 48 -7.21042 8.36342 -15.8602 254 " " " " A 21 0 0 "ALA " " HA " " " 1 0 1 C2 
    3873 48 -7.98692 8.98112 -13.9024 254 " " " " A 21 0 0 "ALA " " HB1" " " 1 0 1 C2 
    3874 48 -6.87901 10.3926 -13.6053 254 " " " " A 21 0 0 "ALA " " HB2" " " 1 0 1 C2 
    3875 48 -8.3542 10.3602 -14.7205 254 " " " " A 21 0 0 "ALA " " HB3" " " 1 0 1 C2 
    3876 40 -5.92151 11.3943 -16.4798 255 " " " " A 43 0 0 "ILE " " N  " " " 7 0 1 C2 
    3877 14 -5.71029 12.4059 -17.4726 255 " " " " A 2 0 0 "ILE " " CA " " " 6 0 1 C2 
    3878 14 -5.3557 11.743 -18.7659 255 " " " " A 2 0 0 "ILE " " C  " " " 6 0 1 C2 
    3879 23 -6.08885 11.8322 -19.7278 255 " " " " A 70 0 0 "ILE " " O  " " " 8 0 1 C2 
    3880 14 -4.67848 13.5154 -16.9423 255 " " " " A 2 0 0 "ILE " " CB " " " 6 0 1 C2 
    3881 14 -4.97321 13.9142 -15.4284 255 " " " " A 2 0 0 "ILE " " CG1" " " 6 0 1 C2 
    3882 14 -4.60208 14.6601 -17.9887 255 " " " " A 2 0 0 "ILE " " CG2" " " 6 0 1 C2 
    3883 14 -4.39997 15.2809 -15.0597 255 " " " " A 2 0 0 "ILE " " CD1" " " 6 0 1 C2 
    3884 48 -5.3012 11.3943 -15.6828 255 " " " " A 21 0 0 "ILE " " H  " " " 1 0 1 C2 
    3885 48 -6.71098 12.8339 -17.5322 255 " " " " A 21 0 0 "ILE " " HA " " " 1 0 1 C2 
    3886 48 -3.73287 12.9733 -16.9388 255 " " " " A 21 0 0 "ILE " " HB " " " 1 0 1 C2 
    3887 48 -4.61345 13.0972 -14.803 255 " " " " A 21 0 0 "ILE " HG13 " " 1 0 1 C2 
    3888 48 -6.06189 13.9676 -15.4236 255 " " " " A 21 0 0 "ILE " HG12 " " 1 0 1 C2 
    3889 48 -4.40097 14.2553 -18.9806 255 " " " " A 21 0 0 "ILE " HG21 " " 1 0 1 C2 
    3890 48 -5.58378 15.1128 -18.1283 255 " " " " A 21 0 0 "ILE " HG22 " " 1 0 1 C2 
    3891 48 -3.87556 15.4445 -17.7764 255 " " " " A 21 0 0 "ILE " HG23 " " 1 0 1 C2 
    3892 48 -4.70713 15.5814 -14.058 255 " " " " A 21 0 0 "ILE " HD11 " " 1 0 1 C2 
    3893 48 -3.321 15.3304 -15.2063 255 " " " " A 21 0 0 "ILE " HD12 " " 1 0 1 C2 
    3894 48 -4.77922 16.0833 -15.6925 255 " " " " A 21 0 0 "ILE " HD13 " " 1 0 1 C2 
    3895 40 -4.34446 10.9246 -18.6995 256 " " " " A 43 0 0 "ASH " " N  " " " 7 0 1 C2 
    3896 14 -3.68227 10.2199 -19.7665 256 " " " " A 2 0 0 "ASH " " CA " " " 6 0 1 C2 
    3897 14 -4.60492 9.32398 -20.4757 256 " " " " A 2 0 0 "ASH " " C  " " " 6 0 1 C2 
    3898 23 -4.62308 9.31988 -21.7031 256 " " " " A 70 0 0 "ASH " " O  " " " 8 0 1 C2 
    3899 14 -2.41518 9.56733 -19.3174 256 " " " " A 2 0 0 "ASH " " CB " " " 6 0 1 C2 
    3900 14 -1.43843 9.52778 -20.47 256 " " " " A 2 0 0 "ASH " " CG " " " 6 0 1 C2 
    3901 23 -1.3251 10.3607 -21.3228 256 " " " " A 70 0 0 "ASH " " OD1" " " 8 0 1 C2 
    3902 23 -0.58859 8.52783 -20.2171 256 " " " " A 70 0 0 "ASH " " OD2" " " 8 0 1 C2 
    3903 48 -3.85821 10.9831 -17.8162 256 " " " " A 21 0 0 "ASH " " H  " " " 1 0 1 C2 
    3904 48 -3.49759 10.9376 -20.5658 256 " " " " A 21 0 0 "ASH " " HA " " " 1 0 1 C2 
    3905 48 -2.5492 8.54399 -18.9668 256 " " " " A 21 0 0 "ASH " " HB3" " " 1 0 1 C2 
    3906 48 -2.09491 10.1699 -18.4674 256 " " " " A 21 0 0 "ASH " " HB2" " " 1 0 1 C2 
    3907 40 -5.50482 8.64903 -19.7633 257 " " " " A 43 0 0 "TYR " " N  " " " 7 0 1 C2 
    3908 14 -6.5986 7.91942 -20.4012 257 " " " " A 2 0 0 "TYR " " CA " " " 6 0 1 C2 
    3909 14 -7.64966 8.78263 -21.2264 257 " " " " A 2 0 0 "TYR " " C  " " " 6 0 1 C2 
    3910 23 -8.04603 8.35329 -22.2801 257 " " " " A 70 0 0 "TYR " " O  " " " 8 0 1 C2 
    3911 14 -7.34727 7.16793 -19.3048 257 " " " " A 2 0 0 "TYR " " CB " " " 6 0 1 C2 
    3912 14 -6.77293 5.88043 -18.7596 257 " " " " A 2 0 0 "TYR " " CG " " " 6 0 1 C2 
    3913 14 -5.45591 5.55585 -18.9795 257 " " " " A 2 0 0 "TYR " " CD1" " " 6 0 1 C2 
    3914 14 -7.62928 5.01408 -18.0326 257 " " " " A 2 0 0 "TYR " " CD2" " " 6 0 1 C2 
    3915 14 -4.93652 4.29371 -18.5338 257 " " " " A 2 0 0 "TYR " " CE1" " " 6 0 1 C2 
    3916 14 -7.16198 3.76293 -17.5973 257 " " " " A 2 0 0 "TYR " " CE2" " " 6 0 1 C2 
    3917 14 -5.84141 3.36483 -17.9244 257 " " " " A 2 0 0 "TYR " " CZ " " " 6 0 1 C2 
    3918 23 -5.39772 2.12906 -17.4202 257 " " " " A 70 0 0 "TYR " " OH " " " 8 0 1 C2 
    3919 48 -5.65889 8.86116 -18.7879 257 " " " " A 21 0 0 "TYR " " H  " " " 1 0 1 C2 
    3920 48 -6.18397 7.23209 -21.1386 257 " " " " A 21 0 0 "TYR " " HA " " " 1 0 1 C2 
    3921 48 -8.36821 6.96897 -19.6306 257 " " " " A 21 0 0 "TYR " " HB3" " " 1 0 1 C2 
    3922 48 -7.46332 7.84767 -18.4606 257 " " " " A 21 0 0 "TYR " " HB2" " " 1 0 1 C2 
    3923 48 -4.8027 6.20747 -19.5408 257 " " " " A 21 0 0 "TYR " " HD1" " " 1 0 1 C2 
    3924 48 -8.66002 5.3142 -17.9146 257 " " " " A 21 0 0 "TYR " " HD2" " " 1 0 1 C2 
    3925 48 -3.88716 4.05176 -18.6156 257 " " " " A 21 0 0 "TYR " " HE1" " " 1 0 1 C2 
    3926 48 -7.80933 3.11938 -17.02 257 " " " " A 21 0 0 "TYR " " HE2" " " 1 0 1 C2 
    3927 48 -4.47822 1.98149 -17.2597 257 " " " " A 21 0 0 "TYR " " HH " " " 1 0 1 C2 
    3928 40 -7.9318 9.98709 -20.7408 258 " " " " A 43 0 0 "GLY " " N  " " " 7 0 1 C2 
    3929 14 -8.60542 11.0051 -21.5263 258 " " " " A 2 0 0 "GLY " " CA " " " 6 0 1 C2 
    3930 14 -7.83032 11.5786 -22.681 258 " " " " A 2 0 0 "GLY " " C  " " " 6 0 1 C2 
    3931 23 -8.47953 11.7536 -23.7432 258 " " " " A 70 0 0 "GLY " " O  " " " 8 0 1 C2 
    3932 48 -7.58968 10.3356 -19.8567 258 " " " " A 21 0 0 "GLY " " H  " " " 1 0 1 C2 
    3933 48 -8.82155 11.7661 -20.7764 258 " " " " A 21 0 0 "GLY " " HA3" " " 1 0 1 C2 
    3934 48 -9.517 10.4309 -21.6916 258 " " " " A 21 0 0 "GLY " " HA2" " " 1 0 1 C2 
    3935 40 -6.53852 11.8413 -22.4619 259 " " " " A 43 0 0 "LEU " " N  " " " 7 0 1 C2 
    3936 14 -5.56734 12.4834 -23.3563 259 " " " " A 2 0 0 "LEU " " CA " " " 6 0 1 C2 
    3937 14 -5.59601 11.7188 -24.704 259 " " " " A 2 0 0 "LEU " " C  " " " 6 0 1 C2 
    3938 23 -5.66244 12.3229 -25.7409 259 " " " " A 70 0 0 "LEU " " O  " " " 8 0 1 C2 
    3939 14 -4.16041 12.5603 -22.6863 259 " " " " A 2 0 0 "LEU " " CB " " " 6 0 1 C2 
    3940 14 -3.09015 13.4436 -23.4875 259 " " " " A 2 0 0 "LEU " " CG " " " 6 0 1 C2 
    3941 14 -2.49357 14.5061 -22.5243 259 " " " " A 2 0 0 "LEU " " CD1" " " 6 0 1 C2 
    3942 14 -1.95084 12.584 -24.1639 259 " " " " A 2 0 0 "LEU " " CD2" " " 6 0 1 C2 
    3943 48 -6.0871 11.6616 -21.5764 259 " " " " A 21 0 0 "LEU " " H  " " " 1 0 1 C2 
    3944 48 -5.89146 13.4881 -23.6278 259 " " " " A 21 0 0 "LEU " " HA " " " 1 0 1 C2 
    3945 48 -3.78442 11.5377 -22.7183 259 " " " " A 21 0 0 "LEU " " HB3" " " 1 0 1 C2 
    3946 48 -4.13408 12.936 -21.6634 259 " " " " A 21 0 0 "LEU " " HB2" " " 1 0 1 C2 
    3947 48 -3.64354 13.9843 -24.2554 259 " " " " A 21 0 0 "LEU " " HG " " " 1 0 1 C2 
    3948 48 -3.34288 15.1179 -22.22 259 " " " " A 21 0 0 "LEU " HD11 " " 1 0 1 C2 
    3949 48 -1.99121 14.0979 -21.6473 259 " " " " A 21 0 0 "LEU " HD12 " " 1 0 1 C2 
    3950 48 -1.83794 15.2362 -22.9988 259 " " " " A 21 0 0 "LEU " HD13 " " 1 0 1 C2 
    3951 48 -1.08345 13.1624 -24.4821 259 " " " " A 21 0 0 "LEU " HD21 " " 1 0 1 C2 
    3952 48 -1.60331 11.8565 -23.4304 259 " " " " A 21 0 0 "LEU " HD22 " " 1 0 1 C2 
    3953 48 -2.33565 11.8801 -24.9017 259 " " " " A 21 0 0 "LEU " HD23 " " 1 0 1 C2 
    3954 40 -5.64304 10.3538 -24.6763 260 " " " " A 43 0 0 "PHE " " N  " " " 7 0 1 C2 
    3955 14 -5.57205 9.42913 -25.764 260 " " " " A 2 0 0 "PHE " " CA " " " 6 0 1 C2 
    3956 14 -6.80664 9.51063 -26.6719 260 " " " " A 2 0 0 "PHE " " C  " " " 6 0 1 C2 
    3957 23 -6.72389 9.17886 -27.8605 260 " " " " A 70 0 0 "PHE " " O  " " " 8 0 1 C2 
    3958 14 -5.31115 7.9857 -25.2854 260 " " " " A 2 0 0 "PHE " " CB " " " 6 0 1 C2 
    3959 14 -4.58672 7.16657 -26.3918 260 " " " " A 2 0 0 "PHE " " CG " " " 6 0 1 C2 
    3960 14 -3.36103 7.57905 -26.939 260 " " " " A 2 0 0 "PHE " " CD1" " " 6 0 1 C2 
    3961 14 -5.14985 5.94991 -26.6875 260 " " " " A 2 0 0 "PHE " " CD2" " " 6 0 1 C2 
    3962 14 -2.77678 6.75843 -27.9347 260 " " " " A 2 0 0 "PHE " " CE1" " " 6 0 1 C2 
    3963 14 -4.56318 5.08278 -27.5922 260 " " " " A 2 0 0 "PHE " " CE2" " " 6 0 1 C2 
    3964 14 -3.40792 5.52196 -28.2695 260 " " " " A 2 0 0 "PHE " " CZ " " " 6 0 1 C2 
    3965 48 -5.80605 9.92962 -23.7743 260 " " " " A 21 0 0 "PHE " " H  " " " 1 0 1 C2 
    3966 48 -4.82721 9.73371 -26.4992 260 " " " " A 21 0 0 "PHE " " HA " " " 1 0 1 C2 
    3967 48 -6.33067 7.68308 -25.0465 260 " " " " A 21 0 0 "PHE " " HB3" " " 1 0 1 C2 
    3968 48 -4.68566 7.89138 -24.3978 260 " " " " A 21 0 0 "PHE " " HB2" " " 1 0 1 C2 
    3969 48 -2.83228 8.46209 -26.6118 260 " " " " A 21 0 0 "PHE " " HD1" " " 1 0 1 C2 
    3970 48 -6.10437 5.67166 -26.2658 260 " " " " A 21 0 0 "PHE " " HD2" " " 1 0 1 C2 
    3971 48 -1.91707 7.0442 -28.5226 260 " " " " A 21 0 0 "PHE " " HE1" " " 1 0 1 C2 
    3972 48 -5.04859 4.23513 -28.0529 260 " " " " A 21 0 0 "PHE " " HE2" " " 1 0 1 C2 
    3973 48 -2.91623 4.90545 -29.0074 260 " " " " A 21 0 0 "PHE " " HZ " " " 1 0 1 C2 
    3974 40 -7.97385 9.86638 -26.1145 261 " " " " A 43 0 0 "ILE " " N  " " " 7 0 1 C2 
    3975 14 -9.20864 10.0156 -26.8098 261 " " " " A 2 0 0 "ILE " " CA " " " 6 0 1 C2 
    3976 14 -9.20581 11.3969 -27.5761 261 " " " " A 2 0 0 "ILE " " C  " " " 6 0 1 C2 
    3977 23 -9.26994 11.5064 -28.8381 261 " " " " A 70 0 0 "ILE " " O  " " " 8 0 1 C2 
    3978 14 -10.384 9.84588 -25.7774 261 " " " " A 2 0 0 "ILE " " CB " " " 6 0 1 C2 
    3979 14 -10.4067 8.34875 -25.2542 261 " " " " A 2 0 0 "ILE " " CG1" " " 6 0 1 C2 
    3980 14 -11.7615 10.3592 -26.114 261 " " " " A 2 0 0 "ILE " " CG2" " " 6 0 1 C2 
    3981 14 -11.3871 7.41171 -26.0355 261 " " " " A 2 0 0 "ILE " " CD1" " " 6 0 1 C2 
    3982 48 -8.01823 10.1746 -25.1537 261 " " " " A 21 0 0 "ILE " " H  " " " 1 0 1 C2 
    3983 48 -9.40857 9.23996 -27.5491 261 " " " " A 21 0 0 "ILE " " HA " " " 1 0 1 C2 
    3984 48 -10.0872 10.3864 -24.8786 261 " " " " A 21 0 0 "ILE " " HB " " " 1 0 1 C2 
    3985 48 -10.656 8.41041 -24.1949 261 " " " " A 21 0 0 "ILE " HG13 " " 1 0 1 C2 
    3986 48 -9.41574 7.89466 -25.2564 261 " " " " A 21 0 0 "ILE " HG12 " " 1 0 1 C2 
    3987 48 -12.3977 10.1254 -25.2604 261 " " " " A 21 0 0 "ILE " HG21 " " 1 0 1 C2 
    3988 48 -11.7966 11.4473 -26.1677 261 " " " " A 21 0 0 "ILE " HG22 " " 1 0 1 C2 
    3989 48 -12.2787 9.84932 -26.9267 261 " " " " A 21 0 0 "ILE " HG23 " " 1 0 1 C2 
    3990 48 -11.0458 7.10275 -27.0235 261 " " " " A 21 0 0 "ILE " HD11 " " 1 0 1 C2 
    3991 48 -11.5612 6.49508 -25.472 261 " " " " A 21 0 0 "ILE " HD12 " " 1 0 1 C2 
    3992 48 -12.4226 7.73416 -26.1439 261 " " " " A 21 0 0 "ILE " HD13 " " 1 0 1 C2 
    3993 40 -8.88014 12.4533 -26.7282 262 " " " " A 43 0 0 "VAL " " N  " " " 7 0 1 C2 
    3994 14 -8.80572 13.8708 -27.1571 262 " " " " A 2 0 0 "VAL " " CA " " " 6 0 1 C2 
    3995 14 -7.80611 14.1087 -28.3287 262 " " " " A 2 0 0 "VAL " " C  " " " 6 0 1 C2 
    3996 23 -8.0573 14.8825 -29.2983 262 " " " " A 70 0 0 "VAL " " O  " " " 8 0 1 C2 
    3997 14 -8.46332 14.8346 -25.9196 262 " " " " A 2 0 0 "VAL " " CB " " " 6 0 1 C2 
    3998 14 -8.25362 16.373 -26.1218 262 " " " " A 2 0 0 "VAL " " CG1" " " 6 0 1 C2 
    3999 14 -9.34002 14.8033 -24.6345 262 " " " " A 2 0 0 "VAL " " CG2" " " 6 0 1 C2 
    4000 48 -8.63925 12.2871 -25.7615 262 " " " " A 21 0 0 "VAL " " H  " " " 1 0 1 C2 
    4001 48 -9.8163 14.0923 -27.5003 262 " " " " A 21 0 0 "VAL " " HA " " " 1 0 1 C2 
    4002 48 -7.49945 14.503 -25.5334 262 " " " " A 21 0 0 "VAL " " HB " " " 1 0 1 C2 
    4003 48 -9.19851 16.7457 -26.5173 262 " " " " A 21 0 0 "VAL " HG11 " " 1 0 1 C2 
    4004 48 -8.02916 16.9235 -25.2082 262 " " " " A 21 0 0 "VAL " HG12 " " 1 0 1 C2 
    4005 48 -7.45223 16.6686 -26.7989 262 " " " " A 21 0 0 "VAL " HG13 " " 1 0 1 C2 
    4006 48 -10.3915 14.8106 -24.9215 262 " " " " A 21 0 0 "VAL " HG21 " " 1 0 1 C2 
    4007 48 -9.24361 13.9854 -23.9204 262 " " " " A 21 0 0 "VAL " HG22 " " 1 0 1 C2 
    4008 48 -9.09151 15.6388 -23.98 262 " " " " A 21 0 0 "VAL " HG23 " " 1 0 1 C2 
    4009 40 -6.67669 13.3592 -28.3169 263 " " " " A 43 0 0 "SER " " N  " " " 7 0 1 C2 
    4010 14 -5.60586 13.5412 -29.2729 263 " " " " A 2 0 0 "SER " " CA " " " 6 0 1 C2 
    4011 14 -5.829 12.6709 -30.557 263 " " " " A 2 0 0 "SER " " C  " " " 6 0 1 C2 
    4012 23 -5.12531 12.9292 -31.5458 263 " " " " A 70 0 0 "SER " " O  " " " 8 0 1 C2 
    4013 14 -4.33502 13.077 -28.5543 263 " " " " A 2 0 0 "SER " " CB " " " 6 0 1 C2 
    4014 23 -4.2916 11.744 -28.1243 263 " " " " A 70 0 0 "SER " " OG " " " 8 0 1 C2 
    4015 48 -6.46331 12.8689 -27.46 263 " " " " A 21 0 0 "SER " " H  " " " 1 0 1 C2 
    4016 48 -5.35063 14.5389 -29.6302 263 " " " " A 21 0 0 "SER " " HA " " " 1 0 1 C2 
    4017 48 -4.03018 13.7792 -27.7784 263 " " " " A 21 0 0 "SER " " HB3" " " 1 0 1 C2 
    4018 48 -3.49992 13.2139 -29.2413 263 " " " " A 21 0 0 "SER " " HB2" " " 1 0 1 C2 
    4019 48 -4.74796 11.7351 -27.2969 263 " " " " A 21 0 0 "SER " " HG " " " 1 0 1 C2 
    4020 40 -6.78393 11.7182 -30.5453 264 " " " " A 43 0 0 "ARG " " N  " " " 7 0 1 C2 
    4021 14 -7.25464 10.8888 -31.6354 264 " " " " A 2 0 0 "ARG " " CA " " " 6 0 1 C2 
    4022 14 -8.35297 11.6642 -32.2981 264 " " " " A 2 0 0 "ARG " " C  " " " 6 0 1 C2 
    4023 23 -8.22503 11.84 -33.5248 264 " " " " A 70 0 0 "ARG " " O  " " " 8 0 1 C2 
    4024 14 -7.83073 9.58983 -31.1228 264 " " " " A 2 0 0 "ARG " " CB " " " 6 0 1 C2 
    4025 14 -8.26079 8.56385 -32.1591 264 " " " " A 2 0 0 "ARG " " CG " " " 6 0 1 C2 
    4026 14 -7.21103 7.89132 -32.9907 264 " " " " A 2 0 0 "ARG " " CD " " " 6 0 1 C2 
    4027 40 -7.09037 8.42411 -34.4041 264 " " " " A 43 0 0 "ARG " " NE " " " 7 0 1 C2 
    4028 14 -6.03797 8.88753 -35.1231 264 " " " " A 2 0 0 "ARG " " CZ " " " 6 0 1 C2 
    4029 40 -6.37509 9.23575 -36.3557 264 " " " " A 43 0 0 "ARG " " NH1" " " 7 0 1 C2 
    4030 40 -4.81306 8.94531 -34.6412 264 " " " " A 43 0 0 "ARG " " NH2" " " 7 0 1 C2 
    4031 48 -7.268 11.5815 -29.6695 264 " " " " A 21 0 0 "ARG " " H  " " " 1 0 1 C2 
    4032 48 -6.4874 10.6551 -32.3736 264 " " " " A 21 0 0 "ARG " " HA " " " 1 0 1 C2 
    4033 48 -8.76308 9.76482 -30.586 264 " " " " A 21 0 0 "ARG " " HB3" " " 1 0 1 C2 
    4034 48 -7.18884 9.23666 -30.3157 264 " " " " A 21 0 0 "ARG " " HB2" " " 1 0 1 C2 
    4035 48 -8.96384 9.00683 -32.8645 264 " " " " A 21 0 0 "ARG " " HG3" " " 1 0 1 C2 
    4036 48 -8.90989 7.82294 -31.6924 264 " " " " A 21 0 0 "ARG " " HG2" " " 1 0 1 C2 
    4037 48 -7.39881 6.83039 -33.1558 264 " " " " A 21 0 0 "ARG " " HD3" " " 1 0 1 C2 
    4038 48 -6.262 7.89448 -32.4546 264 " " " " A 21 0 0 "ARG " " HD2" " " 1 0 1 C2 
    4039 48 -7.96829 8.63489 -34.8567 264 " " " " A 21 0 0 "ARG " " HE " " " 1 0 1 C2 
    4040 48 -5.7255 9.55907 -37.0582 264 " " " " A 21 0 0 "ARG " HH12 " " 1 0 1 C2 
    4041 48 -7.30448 9.12472 -36.7351 264 " " " " A 21 0 0 "ARG " HH11 " " 1 0 1 C2 
    4042 48 -4.06682 8.95329 -35.3217 264 " " " " A 21 0 0 "ARG " HH22 " " 1 0 1 C2 
    4043 48 -4.62119 8.73475 -33.6722 264 " " " " A 21 0 0 "ARG " HH21 " " 1 0 1 C2 
    4044 40 -9.3575 12.1911 -31.5667 265 " " " " A 43 0 0 "PHE " " N  " " " 7 0 1 C2 
    4045 14 -10.5096 12.9292 -32.134 265 " " " " A 2 0 0 "PHE " " CA " " " 6 0 1 C2 
    4046 14 -10.1855 14.0298 -33.1561 265 " " " " A 2 0 0 "PHE " " C  " " " 6 0 1 C2 
    4047 23 -10.8518 14.0737 -34.225 265 " " " " A 70 0 0 "PHE " " O  " " " 8 0 1 C2 
    4048 14 -11.4119 13.4957 -30.9619 265 " " " " A 2 0 0 "PHE " " CB " " " 6 0 1 C2 
    4049 14 -12.5892 14.1884 -31.5288 265 " " " " A 2 0 0 "PHE " " CG " " " 6 0 1 C2 
    4050 14 -13.6097 13.5025 -32.1231 265 " " " " A 2 0 0 "PHE " " CD1" " " 6 0 1 C2 
    4051 14 -12.6363 15.5589 -31.3418 265 " " " " A 2 0 0 "PHE " " CD2" " " 6 0 1 C2 
    4052 14 -14.7937 14.2004 -32.5202 265 " " " " A 2 0 0 "PHE " " CE1" " " 6 0 1 C2 
    4053 14 -13.8141 16.2436 -31.6894 265 " " " " A 2 0 0 "PHE " " CE2" " " 6 0 1 C2 
    4054 14 -14.8758 15.5239 -32.2536 265 " " " " A 2 0 0 "PHE " " CZ " " " 6 0 1 C2 
    4055 48 -9.25737 12.1706 -30.5619 265 " " " " A 21 0 0 "PHE " " H  " " " 1 0 1 C2 
    4056 48 -11.0795 12.1314 -32.6104 265 " " " " A 21 0 0 "PHE " " HA " " " 1 0 1 C2 
    4057 48 -10.773 14.1294 -30.3469 265 " " " " A 21 0 0 "PHE " " HB3" " " 1 0 1 C2 
    4058 48 -11.7 12.6899 -30.2869 265 " " " " A 21 0 0 "PHE " " HB2" " " 1 0 1 C2 
    4059 48 -13.4259 12.4469 -32.2579 265 " " " " A 21 0 0 "PHE " " HD1" " " 1 0 1 C2 
    4060 48 -11.8833 16.189 -30.8918 265 " " " " A 21 0 0 "PHE " " HD2" " " 1 0 1 C2 
    4061 48 -15.5883 13.597 -32.9338 265 " " " " A 21 0 0 "PHE " " HE1" " " 1 0 1 C2 
    4062 48 -13.8969 17.3123 -31.5578 265 " " " " A 21 0 0 "PHE " " HE2" " " 1 0 1 C2 
    4063 48 -15.752 16.0531 -32.5978 265 " " " " A 21 0 0 "PHE " " HZ " " " 1 0 1 C2 
    4064 40 -9.19507 14.8442 -32.8301 266 " " " " A 43 0 0 "ARG " " N  " " " 7 0 1 C2 
    4065 14 -8.70006 15.9382 -33.6837 266 " " " " A 2 0 0 "ARG " " CA " " " 6 0 1 C2 
    4066 14 -8.1468 15.3448 -35.0224 266 " " " " A 2 0 0 "ARG " " C  " " " 6 0 1 C2 
    4067 23 -8.35737 15.9421 -36.0722 266 " " " " A 70 0 0 "ARG " " O  " " " 8 0 1 C2 
    4068 14 -7.67959 16.8689 -32.9766 266 " " " " A 2 0 0 "ARG " " CB " " " 6 0 1 C2 
    4069 14 -6.44655 16.0932 -32.5506 266 " " " " A 2 0 0 "ARG " " CG " " " 6 0 1 C2 
    4070 14 -5.04505 16.7368 -32.9432 266 " " " " A 2 0 0 "ARG " " CD " " " 6 0 1 C2 
    4071 40 -4.69491 16.471 -34.3375 266 " " " " A 43 0 0 "ARG " " NE " " " 7 0 1 C2 
    4072 14 -4.7521 17.1642 -35.4072 266 " " " " A 2 0 0 "ARG " " CZ " " " 6 0 1 C2 
    4073 40 -5.078 18.4817 -35.408 266 " " " " A 43 0 0 "ARG " " NH1" " " 7 0 1 C2 
    4074 40 -4.49741 16.5703 -36.6098 266 " " " " A 43 0 0 "ARG " " NH2" " " 7 0 1 C2 
    4075 48 -8.90151 14.901 -31.8654 266 " " " " A 21 0 0 "ARG " " H  " " " 1 0 1 C2 
    4076 48 -9.61901 16.4726 -33.9248 266 " " " " A 21 0 0 "ARG " " HA " " " 1 0 1 C2 
    4077 48 -8.05993 17.3443 -32.0725 266 " " " " A 21 0 0 "ARG " " HB3" " " 1 0 1 C2 
    4078 48 -7.45425 17.7006 -33.644 266 " " " " A 21 0 0 "ARG " " HB2" " " 1 0 1 C2 
    4079 48 -6.34845 15.0816 -32.9444 266 " " " " A 21 0 0 "ARG " " HG3" " " 1 0 1 C2 
    4080 48 -6.42534 15.944 -31.471 266 " " " " A 21 0 0 "ARG " " HG2" " " 1 0 1 C2 
    4081 48 -4.20159 16.2818 -32.424 266 " " " " A 21 0 0 "ARG " " HD3" " " 1 0 1 C2 
    4082 48 -5.08797 17.7576 -32.5635 266 " " " " A 21 0 0 "ARG " " HD2" " " 1 0 1 C2 
    4083 48 -4.15412 15.6357 -34.5104 266 " " " " A 21 0 0 "ARG " " HE " " " 1 0 1 C2 
    4084 48 -5.02699 19.0013 -36.2726 266 " " " " A 21 0 0 "ARG " HH12 " " 1 0 1 C2 
    4085 48 -5.40523 18.9839 -34.5951 266 " " " " A 21 0 0 "ARG " HH11 " " 1 0 1 C2 
    4086 48 -4.46873 17.0818 -37.4802 266 " " " " A 21 0 0 "ARG " HH22 " " 1 0 1 C2 
    4087 48 -4.3391 15.5756 -36.6858 266 " " " " A 21 0 0 "ARG " HH21 " " 1 0 1 C2 
    4088 40 -7.60935 14.1307 -35.0526 267 " " " " A 43 0 0 "GLU " " N  " " " 7 0 1 C2 
    4089 14 -7.10636 13.5914 -36.2813 267 " " " " A 2 0 0 "GLU " " CA " " " 6 0 1 C2 
    4090 14 -8.22166 13.035 -37.1451 267 " " " " A 2 0 0 "GLU " " C  " " " 6 0 1 C2 
    4091 23 -8.03458 13.0761 -38.3752 267 " " " " A 70 0 0 "GLU " " O  " " " 8 0 1 C2 
    4092 14 -6.15335 12.3967 -35.8942 267 " " " " A 2 0 0 "GLU " " CB " " " 6 0 1 C2 
    4093 14 -4.85698 12.6878 -35.0336 267 " " " " A 2 0 0 "GLU " " CG " " " 6 0 1 C2 
    4094 14 -3.85648 13.6796 -35.5001 267 " " " " A 2 0 0 "GLU " " CD " " " 6 0 1 C2 
    4095 23 -3.1615 14.3341 -34.6763 267 " " " " A 70 0 0 "GLU " " OE1" " " 8 0 1 C2 
    4096 23 -3.88041 13.9555 -36.7048 267 " " " " A 70 0 0 "GLU " " OE2" " " 8 0 1 C2 
    4097 48 -7.59809 13.5947 -34.1967 267 " " " " A 21 0 0 "GLU " " H  " " " 1 0 1 C2 
    4098 48 -6.51656 14.2349 -36.934 267 " " " " A 21 0 0 "GLU " " HA " " " 1 0 1 C2 
    4099 48 -5.84213 11.9418 -36.8346 267 " " " " A 21 0 0 "GLU " " HB3" " " 1 0 1 C2 
    4100 48 -6.72215 11.6332 -35.3635 267 " " " " A 21 0 0 "GLU " " HB2" " " 1 0 1 C2 
    4101 48 -4.34841 11.7348 -34.8877 267 " " " " A 21 0 0 "GLU " " HG3" " " 1 0 1 C2 
    4102 48 -5.19041 12.8784 -34.0135 267 " " " " A 21 0 0 "GLU " " HG2" " " 1 0 1 C2 
    4103 40 -9.35835 12.5452 -36.6006 268 " " " " A 43 0 0 "GLU " " N  " " " 7 0 1 C2 
    4104 14 -10.5752 12.2396 -37.2482 268 " " " " A 2 0 0 "GLU " " CA " " " 6 0 1 C2 
    4105 14 -11.2318 13.534 -37.8978 268 " " " " A 2 0 0 "GLU " " C  " " " 6 0 1 C2 
    4106 23 -11.6238 13.5945 -39.0768 268 " " " " A 70 0 0 "GLU " " O  " " " 8 0 1 C2 
    4107 14 -11.56 11.327 -36.4171 268 " " " " A 2 0 0 "GLU " " CB " " " 6 0 1 C2 
    4108 14 -10.741 10.1927 -35.6702 268 " " " " A 2 0 0 "GLU " " CG " " " 6 0 1 C2 
    4109 14 -9.95749 9.25616 -36.5877 268 " " " " A 2 0 0 "GLU " " CD " " " 6 0 1 C2 
    4110 23 -10.2622 9.13362 -37.7697 268 " " " " A 70 0 0 "GLU " " OE1" " " 8 0 1 C2 
    4111 23 -9.10615 8.51239 -36.165 268 " " " " A 70 0 0 "GLU " " OE2" " " 8 0 1 C2 
    4112 48 -9.39768 12.5778 -35.5919 268 " " " " A 21 0 0 "GLU " " H  " " " 1 0 1 C2 
    4113 48 -10.099 11.654 -38.0345 268 " " " " A 21 0 0 "GLU " " HA " " " 1 0 1 C2 
    4114 48 -12.2957 10.826 -37.0462 268 " " " " A 21 0 0 "GLU " " HB3" " " 1 0 1 C2 
    4115 48 -12.0263 11.9018 -35.6169 268 " " " " A 21 0 0 "GLU " " HB2" " " 1 0 1 C2 
    4116 48 -11.4 9.47188 -35.1862 268 " " " " A 21 0 0 "GLU " " HG3" " " 1 0 1 C2 
    4117 48 -10.0236 10.5451 -34.9291 268 " " " " A 21 0 0 "GLU " " HG2" " " 1 0 1 C2 
    4118 40 -11.2122 14.6588 -37.2097 269 " " " " A 43 0 0 "ILE " " N  " " " 7 0 1 C2 
    4119 14 -11.7203 15.9477 -37.6598 269 " " " " A 2 0 0 "ILE " " CA " " " 6 0 1 C2 
    4120 14 -10.7292 16.5583 -38.6926 269 " " " " A 2 0 0 "ILE " " C  " " " 6 0 1 C2 
    4121 23 -11.1987 17.2054 -39.6005 269 " " " " A 70 0 0 "ILE " " O  " " " 8 0 1 C2 
    4122 14 -12.043 16.9513 -36.5069 269 " " " " A 2 0 0 "ILE " " CB " " " 6 0 1 C2 
    4123 14 -13.3008 16.5477 -35.7001 269 " " " " A 2 0 0 "ILE " " CG1" " " 6 0 1 C2 
    4124 14 -11.9959 18.4271 -36.8131 269 " " " " A 2 0 0 "ILE " " CG2" " " 6 0 1 C2 
    4125 14 -14.6424 16.8766 -36.2219 269 " " " " A 2 0 0 "ILE " " CD1" " " 6 0 1 C2 
    4126 48 -10.987 14.6891 -36.2256 269 " " " " A 21 0 0 "ILE " " H  " " " 1 0 1 C2 
    4127 48 -12.6358 15.7759 -38.2259 269 " " " " A 21 0 0 "ILE " " HA " " " 1 0 1 C2 
    4128 48 -11.194 16.893 -35.8258 269 " " " " A 21 0 0 "ILE " " HB " " " 1 0 1 C2 
    4129 48 -13.2125 17.0737 -34.7494 269 " " " " A 21 0 0 "ILE " HG13 " " 1 0 1 C2 
    4130 48 -13.42 15.4896 -35.4671 269 " " " " A 21 0 0 "ILE " HG12 " " 1 0 1 C2 
    4131 48 -12.5157 19.0074 -36.0508 269 " " " " A 21 0 0 "ILE " HG21 " " 1 0 1 C2 
    4132 48 -10.9661 18.758 -36.9483 269 " " " " A 21 0 0 "ILE " HG22 " " 1 0 1 C2 
    4133 48 -12.4719 18.6297 -37.7725 269 " " " " A 21 0 0 "ILE " HG23 " " 1 0 1 C2 
    4134 48 -14.8177 16.158 -37.0225 269 " " " " A 21 0 0 "ILE " HD11 " " 1 0 1 C2 
    4135 48 -15.3359 16.6718 -35.4063 269 " " " " A 21 0 0 "ILE " HD12 " " 1 0 1 C2 
    4136 48 -14.7685 17.8832 -36.6208 269 " " " " A 21 0 0 "ILE " HD13 " " 1 0 1 C2 
    4137 40 -9.37356 16.3877 -38.5388 270 " " " " A 43 0 0 "ALA " " N  " " " 7 0 1 C2 
    4138 14 -8.49424 16.9005 -39.6299 270 " " " " A 2 0 0 "ALA " " CA " " " 6 0 1 C2 
    4139 14 -8.72896 16.1386 -40.9614 270 " " " " A 2 0 0 "ALA " " C  " " " 6 0 1 C2 
    4140 23 -8.67267 16.8105 -41.9827 270 " " " " A 70 0 0 "ALA " " O  " " " 8 0 1 C2 
    4141 14 -7.01341 16.7524 -39.0879 270 " " " " A 2 0 0 "ALA " " CB " " " 6 0 1 C2 
    4142 48 -8.97906 16.0593 -37.669 270 " " " " A 21 0 0 "ALA " " H  " " " 1 0 1 C2 
    4143 48 -8.78515 17.9193 -39.8857 270 " " " " A 21 0 0 "ALA " " HA " " " 1 0 1 C2 
    4144 48 -6.90081 15.714 -38.7765 270 " " " " A 21 0 0 "ALA " " HB1" " " 1 0 1 C2 
    4145 48 -6.24612 17.1279 -39.765 270 " " " " A 21 0 0 "ALA " " HB2" " " 1 0 1 C2 
    4146 48 -6.98629 17.3466 -38.1745 270 " " " " A 21 0 0 "ALA " " HB3" " " 1 0 1 C2 
    4147 40 -8.96784 14.82 -40.8251 271 " " " " A 43 0 0 "GLU " " N  " " " 7 0 1 C2 
    4148 14 -9.18928 13.9508 -41.9849 271 " " " " A 2 0 0 "GLU " " CA " " " 6 0 1 C2 
    4149 14 -10.5714 14.232 -42.5874 271 " " " " A 2 0 0 "GLU " " C  " " " 6 0 1 C2 
    4150 23 -10.8627 13.7276 -43.6189 271 " " " " A 70 0 0 "GLU " " O  " " " 8 0 1 C2 
    4151 14 -9.02243 12.4938 -41.5761 271 " " " " A 2 0 0 "GLU " " CB " " " 6 0 1 C2 
    4152 14 -8.77324 11.4534 -42.7707 271 " " " " A 2 0 0 "GLU " " CG " " " 6 0 1 C2 
    4153 14 -7.76538 11.9103 -43.8139 271 " " " " A 2 0 0 "GLU " " CD " " " 6 0 1 C2 
    4154 23 -7.98971 11.6466 -44.9954 271 " " " " A 70 0 0 "GLU " " OE1" " " 8 0 1 C2 
    4155 23 -6.65969 12.3834 -43.4429 271 " " " " A 70 0 0 "GLU " " OE2" " " 8 0 1 C2 
    4156 48 -8.59599 14.4048 -39.9828 271 " " " " A 21 0 0 "GLU " " H  " " " 1 0 1 C2 
    4157 48 -8.40396 14.2056 -42.6965 271 " " " " A 21 0 0 "GLU " " HA " " " 1 0 1 C2 
    4158 48 -9.97857 12.1999 -41.143 271 " " " " A 21 0 0 "GLU " " HB3" " " 1 0 1 C2 
    4159 48 -8.30439 12.3289 -40.7727 271 " " " " A 21 0 0 "GLU " " HB2" " " 1 0 1 C2 
    4160 48 -9.74903 11.3079 -43.2341 271 " " " " A 21 0 0 "GLU " " HG3" " " 1 0 1 C2 
    4161 48 -8.37065 10.5761 -42.2643 271 " " " " A 21 0 0 "GLU " " HG2" " " 1 0 1 C2 
    4162 40 -11.4077 15.0367 -41.9079 272 " " " " A 43 0 0 "GLY " " N  " " " 7 0 1 C2 
    4163 14 -12.6389 15.6587 -42.3134 272 " " " " A 2 0 0 "GLY " " CA " " " 6 0 1 C2 
    4164 14 -13.8521 14.7508 -42.1126 272 " " " " A 2 0 0 "GLY " " C  " " " 6 0 1 C2 
    4165 23 -14.7587 14.8516 -42.9719 272 " " " " A 70 0 0 "GLY " " O  " " " 8 0 1 C2 
    4166 48 -10.9416 15.4065 -41.0918 272 " " " " A 21 0 0 "GLY " " H  " " " 1 0 1 C2 
    4167 48 -12.4686 15.7774 -43.3835 272 " " " " A 21 0 0 "GLY " " HA3" " " 1 0 1 C2 
    4168 48 -12.8952 16.6253 -41.8797 272 " " " " A 21 0 0 "GLY " " HA2" " " 1 0 1 C2 
    4169 40 -13.827 13.801 -41.1549 273 " " " " A 43 0 0 "TYR " " N  " " " 7 0 1 C2 
    4170 14 -15.0484 13.1522 -40.7101 273 " " " " A 2 0 0 "TYR " " CA " " " 6 0 1 C2 
    4171 14 -16.0492 14.1211 -39.9549 273 " " " " A 2 0 0 "TYR " " C  " " " 6 0 1 C2 
    4172 23 -15.6912 14.9006 -39.1028 273 " " " " A 70 0 0 "TYR " " O  " " " 8 0 1 C2 
    4173 14 -14.6401 12.0382 -39.7878 273 " " " " A 2 0 0 "TYR " " CB " " " 6 0 1 C2 
    4174 14 -13.8818 10.9555 -40.5171 273 " " " " A 2 0 0 "TYR " " CG " " " 6 0 1 C2 
    4175 14 -12.5048 10.8651 -40.2924 273 " " " " A 2 0 0 "TYR " " CD1" " " 6 0 1 C2 
    4176 14 -14.5398 10.1639 -41.5114 273 " " " " A 2 0 0 "TYR " " CD2" " " 6 0 1 C2 
    4177 14 -11.7809 9.87814 -41.0381 273 " " " " A 2 0 0 "TYR " " CE1" " " 6 0 1 C2 
    4178 14 -13.7895 9.2861 -42.3238 273 " " " " A 2 0 0 "TYR " " CE2" " " 6 0 1 C2 
    4179 14 -12.3949 9.15249 -42.0809 273 " " " " A 2 0 0 "TYR " " CZ " " " 6 0 1 C2 
    4180 23 -11.6608 8.1979 -42.703 273 " " " " A 70 0 0 "TYR " " OH " " " 8 0 1 C2 
    4181 48 -13.0391 13.747 -40.5253 273 " " " " A 21 0 0 "TYR " " H  " " " 1 0 1 C2 
    4182 48 -15.5362 12.8314 -41.6306 273 " " " " A 21 0 0 "TYR " " HA " " " 1 0 1 C2 
    4183 48 -15.4821 11.5763 -39.2722 273 " " " " A 21 0 0 "TYR " " HB3" " " 1 0 1 C2 
    4184 48 -14.1255 12.4088 -38.9013 273 " " " " A 21 0 0 "TYR " " HB2" " " 1 0 1 C2 
    4185 48 -12.022 11.3132 -39.4365 273 " " " " A 21 0 0 "TYR " " HD1" " " 1 0 1 C2 
    4186 48 -15.5946 10.2885 -41.7069 273 " " " " A 21 0 0 "TYR " " HD2" " " 1 0 1 C2 
    4187 48 -10.7155 9.80314 -40.8775 273 " " " " A 21 0 0 "TYR " " HE1" " " 1 0 1 C2 
    4188 48 -14.3255 8.71092 -43.0642 273 " " " " A 21 0 0 "TYR " " HE2" " " 1 0 1 C2 
    4189 48 -10.7572 8.24978 -42.4312 273 " " " " A 21 0 0 "TYR " " HH " " " 1 0 1 C2 
    4190 40 -17.3109 14.1132 -40.3702 274 " " " " A 43 0 0 "ASP " " N  " " " 7 0 1 C2 
    4191 14 -18.5057 14.6468 -39.6658 274 " " " " A 2 0 0 "ASP " " CA " " " 6 0 1 C2 
    4192 14 -18.4167 14.2092 -38.2072 274 " " " " A 2 0 0 "ASP " " C  " " " 6 0 1 C2 
    4193 23 -17.9193 13.12 -37.9052 274 " " " " A 70 0 0 "ASP " " O  " " " 8 0 1 C2 
    4194 14 -19.8593 14.2945 -40.3679 274 " " " " A 2 0 0 "ASP " " CB " " " 6 0 1 C2 
    4195 14 -20.5934 13.0748 -39.886 274 " " " " A 2 0 0 "ASP " " CG " " " 6 0 1 C2 
    4196 23 -20.5661 12.0873 -40.6769 274 " " " " A 70 0 0 "ASP " " OD1" " " 8 0 1 C2 
    4197 23 -21.2007 13.1924 -38.8276 274 " " " " A 70 0 0 "ASP " " OD2" " " 8 0 1 C2 
    4198 48 -17.5241 13.3661 -41.0156 274 " " " " A 21 0 0 "ASP " " H  " " " 1 0 1 C2 
    4199 48 -18.3319 15.7184 -39.763 274 " " " " A 21 0 0 "ASP " " HA " " " 1 0 1 C2 
    4200 48 -19.7413 14.1436 -41.4409 274 " " " " A 21 0 0 "ASP " " HB3" " " 1 0 1 C2 
    4201 48 -20.4663 15.1932 -40.2585 274 " " " " A 21 0 0 "ASP " " HB2" " " 1 0 1 C2 
    4202 40 -18.8653 15.0203 -37.2618 275 " " " " A 43 0 0 "THR " " N  " " " 7 0 1 C2 
    4203 14 -18.7538 14.8572 -35.8531 275 " " " " A 2 0 0 "THR " " CA " " " 6 0 1 C2 
    4204 14 -19.1947 13.4616 -35.251 275 " " " " A 2 0 0 "THR " " C  " " " 6 0 1 C2 
    4205 23 -18.5776 12.8877 -34.3617 275 " " " " A 70 0 0 "THR " " O  " " " 8 0 1 C2 
    4206 14 -19.4734 16.0271 -35.2915 275 " " " " A 2 0 0 "THR " " CB " " " 6 0 1 C2 
    4207 23 -20.6886 16.2542 -35.8852 275 " " " " A 70 0 0 "THR " " OG1" " " 8 0 1 C2 
    4208 14 -18.607 17.3612 -35.3956 275 " " " " A 2 0 0 "THR " " CG2" " " 6 0 1 C2 
    4209 48 -19.4198 15.7945 -37.5983 275 " " " " A 21 0 0 "THR " " H  " " " 1 0 1 C2 
    4210 48 -17.7524 14.8942 -35.4242 275 " " " " A 21 0 0 "THR " " HA " " " 1 0 1 C2 
    4211 48 -19.5436 15.8842 -34.2132 275 " " " " A 21 0 0 "THR " " HB " " " 1 0 1 C2 
    4212 48 -21.332 15.9706 -35.2538 275 " " " " A 21 0 0 "THR " " HG1" " " 1 0 1 C2 
    4213 48 -19.1675 18.2295 -35.0491 275 " " " " A 21 0 0 "THR " HG21 " " 1 0 1 C2 
    4214 48 -17.6985 17.283 -34.7983 275 " " " " A 21 0 0 "THR " HG22 " " 1 0 1 C2 
    4215 48 -18.4359 17.5958 -36.4462 275 " " " " A 21 0 0 "THR " HG23 " " 1 0 1 C2 
    4216 40 -20.2057 12.7769 -35.8237 276 " " " " A 43 0 0 "GLU " " N  " " " 7 0 1 C2 
    4217 14 -20.7129 11.5415 -35.3928 276 " " " " A 2 0 0 "GLU " " CA " " " 6 0 1 C2 
    4218 14 -19.8205 10.3424 -35.762 276 " " " " A 2 0 0 "GLU " " C  " " " 6 0 1 C2 
    4219 23 -19.6718 9.46475 -34.9703 276 " " " " A 70 0 0 "GLU " " O  " " " 8 0 1 C2 
    4220 14 -22.1385 11.3305 -36.01 276 " " " " A 2 0 0 "GLU " " CB " " " 6 0 1 C2 
    4221 14 -22.9631 10.1447 -35.3924 276 " " " " A 2 0 0 "GLU " " CG " " " 6 0 1 C2 
    4222 14 -22.9238 8.88346 -36.2678 276 " " " " A 2 0 0 "GLU " " CD " " " 6 0 1 C2 
    4223 23 -22.5807 8.93861 -37.4829 276 " " " " A 70 0 0 "GLU " " OE1" " " 8 0 1 C2 
    4224 23 -23.098 7.79447 -35.64 276 " " " " A 70 0 0 "GLU " " OE2" " " 8 0 1 C2 
    4225 48 -20.5396 13.2509 -36.6507 276 " " " " A 21 0 0 "GLU " " H  " " " 1 0 1 C2 
    4226 48 -20.7693 11.6321 -34.308 276 " " " " A 21 0 0 "GLU " " HA " " " 1 0 1 C2 
    4227 48 -22.2396 11.3654 -37.0947 276 " " " " A 21 0 0 "GLU " " HB3" " " 1 0 1 C2 
    4228 48 -22.6245 12.2065 -35.5803 276 " " " " A 21 0 0 "GLU " " HB2" " " 1 0 1 C2 
    4229 48 -24.0264 10.3662 -35.3006 276 " " " " A 21 0 0 "GLU " " HG3" " " 1 0 1 C2 
    4230 48 -22.7656 10.083 -34.3222 276 " " " " A 21 0 0 "GLU " " HG2" " " 1 0 1 C2 
    4231 40 -19.2285 10.3741 -36.9457 277 " " " " A 43 0 0 "ALA " " N  " " " 7 0 1 C2 
    4232 14 -18.3367 9.3334 -37.5103 277 " " " " A 2 0 0 "ALA " " CA " " " 6 0 1 C2 
    4233 14 -16.9781 9.55948 -36.8724 277 " " " " A 2 0 0 "ALA " " C  " " " 6 0 1 C2 
    4234 23 -16.3155 8.63897 -36.4833 277 " " " " A 70 0 0 "ALA " " O  " " " 8 0 1 C2 
    4235 14 -18.2037 9.49675 -39.0159 277 " " " " A 2 0 0 "ALA " " CB " " " 6 0 1 C2 
    4236 48 -19.3488 11.2057 -37.5061 277 " " " " A 21 0 0 "ALA " " H  " " " 1 0 1 C2 
    4237 48 -18.7717 8.35224 -37.3199 277 " " " " A 21 0 0 "ALA " " HA " " " 1 0 1 C2 
    4238 48 -17.4491 10.2608 -39.2026 277 " " " " A 21 0 0 "ALA " " HB1" " " 1 0 1 C2 
    4239 48 -17.7994 8.60113 -39.4876 277 " " " " A 21 0 0 "ALA " " HB2" " " 1 0 1 C2 
    4240 48 -19.127 9.87987 -39.4504 277 " " " " A 21 0 0 "ALA " " HB3" " " 1 0 1 C2 
    4241 40 -16.5187 10.8177 -36.6751 278 " " " " A 43 0 0 "ALA " " N  " " " 7 0 1 C2 
    4242 14 -15.3645 11.1745 -35.7627 278 " " " " A 2 0 0 "ALA " " CA " " " 6 0 1 C2 
    4243 14 -15.3526 10.5854 -34.3752 278 " " " " A 2 0 0 "ALA " " C  " " " 6 0 1 C2 
    4244 23 -14.3309 10.0192 -34.0377 278 " " " " A 70 0 0 "ALA " " O  " " " 8 0 1 C2 
    4245 14 -15.0235 12.6136 -35.7984 278 " " " " A 2 0 0 "ALA " " CB " " " 6 0 1 C2 
    4246 48 -17.2036 11.5206 -36.9135 278 " " " " A 21 0 0 "ALA " " H  " " " 1 0 1 C2 
    4247 48 -14.534 10.5884 -36.1562 278 " " " " A 21 0 0 "ALA " " HA " " " 1 0 1 C2 
    4248 48 -15.713 13.3361 -35.3618 278 " " " " A 21 0 0 "ALA " " HB1" " " 1 0 1 C2 
    4249 48 -14.0685 12.8615 -35.335 278 " " " " A 21 0 0 "ALA " " HB2" " " 1 0 1 C2 
    4250 48 -14.8544 12.9162 -36.8318 278 " " " " A 21 0 0 "ALA " " HB3" " " 1 0 1 C2 
    4251 40 -16.4548 10.6755 -33.6671 279 " " " " A 43 0 0 "VAL " " N  " " " 7 0 1 C2 
    4252 14 -16.5628 10.0624 -32.2623 279 " " " " A 2 0 0 "VAL " " CA " " " 6 0 1 C2 
    4253 14 -16.6332 8.58188 -32.3658 279 " " " " A 2 0 0 "VAL " " C  " " " 6 0 1 C2 
    4254 23 -15.9871 7.8369 -31.608 279 " " " " A 70 0 0 "VAL " " O  " " " 8 0 1 C2 
    4255 14 -17.7588 10.5968 -31.3804 279 " " " " A 2 0 0 "VAL " " CB " " " 6 0 1 C2 
    4256 14 -18 9.89011 -30.0015 279 " " " " A 2 0 0 "VAL " " CG1" " " 6 0 1 C2 
    4257 14 -17.5973 12.1055 -31.1713 279 " " " " A 2 0 0 "VAL " " CG2" " " 6 0 1 C2 
    4258 48 -17.2614 11.1965 -33.9801 279 " " " " A 21 0 0 "VAL " " H  " " " 1 0 1 C2 
    4259 48 -15.6945 10.3459 -31.6675 279 " " " " A 21 0 0 "VAL " " HA " " " 1 0 1 C2 
    4260 48 -18.6676 10.4619 -31.967 279 " " " " A 21 0 0 "VAL " " HB " " " 1 0 1 C2 
    4261 48 -18.7587 10.402 -29.4096 279 " " " " A 21 0 0 "VAL " HG11 " " 1 0 1 C2 
    4262 48 -18.4231 8.88734 -29.942 279 " " " " A 21 0 0 "VAL " HG12 " " 1 0 1 C2 
    4263 48 -17.1212 9.78473 -29.3652 279 " " " " A 21 0 0 "VAL " HG13 " " 1 0 1 C2 
    4264 48 -16.5924 12.3615 -30.8353 279 " " " " A 21 0 0 "VAL " HG21 " " 1 0 1 C2 
    4265 48 -17.8333 12.5659 -32.1307 279 " " " " A 21 0 0 "VAL " HG22 " " 1 0 1 C2 
    4266 48 -18.3531 12.3611 -30.4288 279 " " " " A 21 0 0 "VAL " HG23 " " 1 0 1 C2 
    4267 40 -17.4245 8.00904 -33.3105 280 " " " " A 43 0 0 "ARG " " N  " " " 7 0 1 C2 
    4268 14 -17.4521 6.54595 -33.5236 280 " " " " A 2 0 0 "ARG " " CA " " " 6 0 1 C2 
    4269 14 -15.9995 5.99774 -33.7732 280 " " " " A 2 0 0 "ARG " " C  " " " 6 0 1 C2 
    4270 23 -15.5531 5.18751 -33.0649 280 " " " " A 70 0 0 "ARG " " O  " " " 8 0 1 C2 
    4271 14 -18.396 6.18525 -34.6777 280 " " " " A 2 0 0 "ARG " " CB " " " 6 0 1 C2 
    4272 14 -19.8863 6.11448 -34.3732 280 " " " " A 2 0 0 "ARG " " CG " " " 6 0 1 C2 
    4273 14 -20.5522 5.42146 -35.5431 280 " " " " A 2 0 0 "ARG " " CD " " " 6 0 1 C2 
    4274 40 -21.0424 6.35996 -36.6093 280 " " " " A 43 0 0 "ARG " " NE " " " 7 0 1 C2 
    4275 14 -20.5748 6.38341 -37.8494 280 " " " " A 2 0 0 "ARG " " CZ " " " 6 0 1 C2 
    4276 40 -21.0652 7.30778 -38.636 280 " " " " A 43 0 0 "ARG " " NH1" " " 7 0 1 C2 
    4277 40 -19.6141 5.63035 -38.3208 280 " " " " A 43 0 0 "ARG " " NH2" " " 7 0 1 C2 
    4278 48 -17.9544 8.59436 -33.9403 280 " " " " A 21 0 0 "ARG " " H  " " " 1 0 1 C2 
    4279 48 -17.753 6.1251 -32.5642 280 " " " " A 21 0 0 "ARG " " HA " " " 1 0 1 C2 
    4280 48 -18.0881 5.23712 -35.1185 280 " " " " A 21 0 0 "ARG " " HB3" " " 1 0 1 C2 
    4281 48 -18.282 6.88288 -35.5074 280 " " " " A 21 0 0 "ARG " " HB2" " " 1 0 1 C2 
    4282 48 -20.2466 7.08707 -34.0379 280 " " " " A 21 0 0 "ARG " " HG3" " " 1 0 1 C2 
    4283 48 -20.1499 5.39242 -33.6003 280 " " " " A 21 0 0 "ARG " " HG2" " " 1 0 1 C2 
    4284 48 -21.4267 4.88423 -35.1759 280 " " " " A 21 0 0 "ARG " " HD3" " " 1 0 1 C2 
    4285 48 -19.8721 4.64816 -35.9003 280 " " " " A 21 0 0 "ARG " " HD2" " " 1 0 1 C2 
    4286 48 -21.7303 6.97097 -36.1926 280 " " " " A 21 0 0 "ARG " " HE " " " 1 0 1 C2 
    4287 48 -20.9269 7.4242 -39.6297 280 " " " " A 21 0 0 "ARG " HH12 " " 1 0 1 C2 
    4288 48 -21.7358 7.87677 -38.1393 280 " " " " A 21 0 0 "ARG " HH11 " " 1 0 1 C2 
    4289 48 -19.4676 4.74151 -37.8641 280 " " " " A 21 0 0 "ARG " HH22 " " 1 0 1 C2 
    4290 48 -19.1728 5.70215 -39.2265 280 " " " " A 21 0 0 "ARG " HH21 " " 1 0 1 C2 
    4291 40 -15.1875 6.63022 -34.6581 281 " " " " A 43 0 0 "ARG " " N  " " " 7 0 1 C2 
    4292 14 -13.8441 6.28491 -35.0851 281 " " " " A 2 0 0 "ARG " " CA " " " 6 0 1 C2 
    4293 14 -12.834 6.24719 -33.9068 281 " " " " A 2 0 0 "ARG " " C  " " " 6 0 1 C2 
    4294 23 -11.9834 5.35926 -33.8506 281 " " " " A 70 0 0 "ARG " " O  " " " 8 0 1 C2 
    4295 14 -13.4708 7.26922 -36.2335 281 " " " " A 2 0 0 "ARG " " CB " " " 6 0 1 C2 
    4296 14 -14.235 6.88517 -37.5543 281 " " " " A 2 0 0 "ARG " " CG " " " 6 0 1 C2 
    4297 14 -13.8746 7.71227 -38.7371 281 " " " " A 2 0 0 "ARG " " CD " " " 6 0 1 C2 
    4298 40 -12.4258 7.71058 -38.9389 281 " " " " A 43 0 0 "ARG " " NE " " " 7 0 1 C2 
    4299 14 -11.7508 7.02582 -39.8782 281 " " " " A 2 0 0 "ARG " " CZ " " " 6 0 1 C2 
    4300 40 -10.4771 7.26782 -39.8695 281 " " " " A 43 0 0 "ARG " " NH1" " " 7 0 1 C2 
    4301 40 -12.2291 6.15061 -40.7639 281 " " " " A 43 0 0 "ARG " " NH2" " " 7 0 1 C2 
    4302 48 -15.7455 7.26691 -35.2088 281 " " " " A 21 0 0 "ARG " " H  " " " 1 0 1 C2 
    4303 48 -13.8475 5.29968 -35.5513 281 " " " " A 21 0 0 "ARG " " HA " " " 1 0 1 C2 
    4304 48 -12.3973 7.2803 -36.4223 281 " " " " A 21 0 0 "ARG " " HB3" " " 1 0 1 C2 
    4305 48 -13.6842 8.33761 -36.2005 281 " " " " A 21 0 0 "ARG " " HB2" " " 1 0 1 C2 
    4306 48 -15.3162 6.78839 -37.4555 281 " " " " A 21 0 0 "ARG " " HG3" " " 1 0 1 C2 
    4307 48 -13.9768 5.85194 -37.7865 281 " " " " A 21 0 0 "ARG " " HG2" " " 1 0 1 C2 
    4308 48 -14.1688 8.74683 -38.5603 281 " " " " A 21 0 0 "ARG " " HD3" " " 1 0 1 C2 
    4309 48 -14.2934 7.22082 -39.6153 281 " " " " A 21 0 0 "ARG " " HD2" " " 1 0 1 C2 
    4310 48 -11.838 8.37895 -38.4615 281 " " " " A 21 0 0 "ARG " " HE " " " 1 0 1 C2 
    4311 48 -9.92006 6.84125 -40.596 281 " " " " A 21 0 0 "ARG " HH12 " " 1 0 1 C2 
    4312 48 -10.0865 7.84592 -39.1392 281 " " " " A 21 0 0 "ARG " HH11 " " 1 0 1 C2 
    4313 48 -13.1887 6.1762 -41.0781 281 " " " " A 21 0 0 "ARG " HH22 " " 1 0 1 C2 
    4314 48 -11.7386 5.63001 -41.4769 281 " " " " A 21 0 0 "ARG " HH21 " " 1 0 1 C2 
    4315 40 -13.0547 7.16842 -32.932 282 " " " " A 43 0 0 "THR " " N  " " " 7 0 1 C2 
    4316 14 -12.2186 7.37807 -31.7624 282 " " " " A 2 0 0 "THR " " CA " " " 6 0 1 C2 
    4317 14 -12.4714 6.37347 -30.6579 282 " " " " A 2 0 0 "THR " " C  " " " 6 0 1 C2 
    4318 23 -11.585 5.78541 -30.0859 282 " " " " A 70 0 0 "THR " " O  " " " 8 0 1 C2 
    4319 14 -12.6064 8.83791 -31.1472 282 " " " " A 2 0 0 "THR " " CB " " " 6 0 1 C2 
    4320 23 -12.1399 9.85868 -32.0489 282 " " " " A 70 0 0 "THR " " OG1" " " 8 0 1 C2 
    4321 14 -11.9132 9.11565 -29.772 282 " " " " A 2 0 0 "THR " " CG2" " " 6 0 1 C2 
    4322 48 -13.8159 7.77186 -33.2085 282 " " " " A 21 0 0 "THR " " H  " " " 1 0 1 C2 
    4323 48 -11.145 7.25214 -31.9022 282 " " " " A 21 0 0 "THR " " HA " " " 1 0 1 C2 
    4324 48 -13.6878 8.82673 -31.0108 282 " " " " A 21 0 0 "THR " " HB " " " 1 0 1 C2 
    4325 48 -12.7303 9.90343 -32.7854 282 " " " " A 21 0 0 "THR " " HG1" " " 1 0 1 C2 
    4326 48 -10.8372 9.05295 -29.9347 282 " " " " A 21 0 0 "THR " HG21 " " 1 0 1 C2 
    4327 48 -12.0964 10.1167 -29.3817 282 " " " " A 21 0 0 "THR " HG22 " " 1 0 1 C2 
    4328 48 -12.1945 8.48542 -28.9283 282 " " " " A 21 0 0 "THR " HG23 " " 1 0 1 C2 
    4329 40 -13.7804 6.08774 -30.343 283 " " " " A 43 0 0 "VAL " " N  " " " 7 0 1 C2 
    4330 14 -14.1243 4.95509 -29.4152 283 " " " " A 2 0 0 "VAL " " CA " " " 6 0 1 C2 
    4331 14 -13.7859 3.59169 -30.1093 283 " " " " A 2 0 0 "VAL " " C  " " " 6 0 1 C2 
    4332 23 -13.307 2.74342 -29.4126 283 " " " " A 70 0 0 "VAL " " O  " " " 8 0 1 C2 
    4333 14 -15.6581 4.97764 -29.085 283 " " " " A 2 0 0 "VAL " " CB " " " 6 0 1 C2 
    4334 14 -16.2688 3.66254 -28.5764 283 " " " " A 2 0 0 "VAL " " CG1" " " 6 0 1 C2 
    4335 14 -16.0264 6.10754 -28.1278 283 " " " " A 2 0 0 "VAL " " CG2" " " 6 0 1 C2 
    4336 48 -14.3679 6.49619 -31.0558 283 " " " " A 21 0 0 "VAL " " H  " " " 1 0 1 C2 
    4337 48 -13.545 5.08071 -28.5005 283 " " " " A 21 0 0 "VAL " " HA " " " 1 0 1 C2 
    4338 48 -16.2221 5.29001 -29.9638 283 " " " " A 21 0 0 "VAL " " HB " " " 1 0 1 C2 
    4339 48 -16.2317 2.82165 -29.269 283 " " " " A 21 0 0 "VAL " HG11 " " 1 0 1 C2 
    4340 48 -15.9418 3.26451 -27.6158 283 " " " " A 21 0 0 "VAL " HG12 " " 1 0 1 C2 
    4341 48 -17.281 4.02623 -28.3996 283 " " " " A 21 0 0 "VAL " HG13 " " 1 0 1 C2 
    4342 48 -17.0468 6.10343 -27.7446 283 " " " " A 21 0 0 "VAL " HG21 " " 1 0 1 C2 
    4343 48 -15.3198 6.11604 -27.2979 283 " " " " A 21 0 0 "VAL " HG22 " " 1 0 1 C2 
    4344 48 -15.9355 7.10124 -28.5664 283 " " " " A 21 0 0 "VAL " HG23 " " 1 0 1 C2 
    4345 40 -13.9736 3.38503 -31.3934 284 " " " " A 43 0 0 "MET " " N  " " " 7 0 1 C2 
    4346 14 -13.7219 2.10904 -32.1048 284 " " " " A 2 0 0 "MET " " CA " " " 6 0 1 C2 
    4347 14 -12.15 1.85159 -32.2593 284 " " " " A 2 0 0 "MET " " C  " " " 6 0 1 C2 
    4348 23 -11.7129 0.794691 -32.6063 284 " " " " A 70 0 0 "MET " " O  " " " 8 0 1 C2 
    4349 14 -14.2594 2.22518 -33.541 284 " " " " A 2 0 0 "MET " " CB " " " 6 0 1 C2 
    4350 14 -15.8101 1.98038 -33.6346 284 " " " " A 2 0 0 "MET " " CG " " " 6 0 1 C2 
    4351 52 -16.5604 2.73025 -35.2425 284 " " " " A 13 0 0 "MET " " SD " " " 16 0 1 C2 
    4352 14 -15.8012 1.41899 -36.1945 284 " " " " A 2 0 0 "MET " " CE " " " 6 0 1 C2 
    4353 48 -14.2204 4.23435 -31.8811 284 " " " " A 21 0 0 "MET " " H  " " " 1 0 1 C2 
    4354 48 -14.1154 1.26096 -31.5444 284 " " " " A 21 0 0 "MET " " HA " " " 1 0 1 C2 
    4355 48 -13.7661 1.52163 -34.2117 284 " " " " A 21 0 0 "MET " " HB3" " " 1 0 1 C2 
    4356 48 -13.9238 3.16327 -33.9831 284 " " " " A 21 0 0 "MET " " HB2" " " 1 0 1 C2 
    4357 48 -16.2589 2.4797 -32.7759 284 " " " " A 21 0 0 "MET " " HG3" " " 1 0 1 C2 
    4358 48 -15.9557 0.911138 -33.4808 284 " " " " A 21 0 0 "MET " " HG2" " " 1 0 1 C2 
    4359 48 -16.0814 0.473417 -35.7303 284 " " " " A 21 0 0 "MET " " HE1" " " 1 0 1 C2 
    4360 48 -16.1959 1.26473 -37.1988 284 " " " " A 21 0 0 "MET " " HE2" " " 1 0 1 C2 
    4361 48 -14.7126 1.43737 -36.2453 284 " " " " A 21 0 0 "MET " " HE3" " " 1 0 1 C2 
    4362 40 -11.2821 2.77567 -31.8649 285 " " " " A 43 0 0 "THR " " N  " " " 7 0 1 C2 
    4363 14 -9.80158 2.73517 -31.8132 285 " " " " A 2 0 0 "THR " " CA " " " 6 0 1 C2 
    4364 14 -9.31202 2.93694 -30.377 285 " " " " A 2 0 0 "THR " " C  " " " 6 0 1 C2 
    4365 23 -9.12487 1.96323 -29.6793 285 " " " " A 70 0 0 "THR " " O  " " " 8 0 1 C2 
    4366 14 -9.17779 3.65573 -32.8652 285 " " " " A 2 0 0 "THR " " CB " " " 6 0 1 C2 
    4367 23 -9.62263 4.97256 -32.6591 285 " " " " A 70 0 0 "THR " " OG1" " " 8 0 1 C2 
    4368 14 -9.57232 3.22003 -34.2691 285 " " " " A 2 0 0 "THR " " CG2" " " 6 0 1 C2 
    4369 48 -11.7119 3.63033 -31.5411 285 " " " " A 21 0 0 "THR " " H  " " " 1 0 1 C2 
    4370 48 -9.53035 1.71932 -32.1006 285 " " " " A 21 0 0 "THR " " HA " " " 1 0 1 C2 
    4371 48 -8.09825 3.50561 -32.8779 285 " " " " A 21 0 0 "THR " " HB " " " 1 0 1 C2 
    4372 48 -10.4419 5.07028 -33.1198 285 " " " " A 21 0 0 "THR " " HG1" " " 1 0 1 C2 
    4373 48 -9.26294 2.21016 -34.5384 285 " " " " A 21 0 0 "THR " HG21 " " 1 0 1 C2 
    4374 48 -10.659 3.28199 -34.3275 285 " " " " A 21 0 0 "THR " HG22 " " 1 0 1 C2 
    4375 48 -9.05679 3.82185 -35.0175 285 " " " " A 21 0 0 "THR " HG23 " " 1 0 1 C2 
    4376 40 -8.95257 4.20543 -30.0482 286 " " " " A 43 0 0 "SER " " N  " " " 7 0 1 C2 
    4377 14 -8.41853 4.65994 -28.7947 286 " " " " A 2 0 0 "SER " " CA " " " 6 0 1 C2 
    4378 14 -9.23633 4.30078 -27.5739 286 " " " " A 2 0 0 "SER " " C  " " " 6 0 1 C2 
    4379 23 -8.71306 4.0002 -26.4993 286 " " " " A 70 0 0 "SER " " O  " " " 8 0 1 C2 
    4380 14 -8.16829 6.16818 -28.979 286 " " " " A 2 0 0 "SER " " CB " " " 6 0 1 C2 
    4381 23 -9.24743 6.98637 -29.4285 286 " " " " A 70 0 0 "SER " " OG " " " 8 0 1 C2 
    4382 48 -8.89799 4.89422 -30.7849 286 " " " " A 21 0 0 "SER " " H  " " " 1 0 1 C2 
    4383 48 -7.42983 4.22136 -28.6597 286 " " " " A 21 0 0 "SER " " HA " " " 1 0 1 C2 
    4384 48 -7.41038 6.32792 -29.7459 286 " " " " A 21 0 0 "SER " " HB3" " " 1 0 1 C2 
    4385 48 -7.90699 6.62725 -28.0256 286 " " " " A 21 0 0 "SER " " HB2" " " 1 0 1 C2 
    4386 48 -9.74685 6.44025 -30.0162 286 " " " " A 21 0 0 "SER " " HG " " " 1 0 1 C2 
    4387 40 -10.5492 4.07936 -27.6677 287 " " " " A 43 0 0 "GLY " " N  " " " 7 0 1 C2 
    4388 14 -11.4059 3.70982 -26.5917 287 " " " " A 2 0 0 "GLY " " CA " " " 6 0 1 C2 
    4389 14 -11.1959 2.20194 -26.2515 287 " " " " A 2 0 0 "GLY " " C  " " " 6 0 1 C2 
    4390 23 -11.5302 1.80747 -25.1786 287 " " " " A 70 0 0 "GLY " " O  " " " 8 0 1 C2 
    4391 48 -10.9442 4.14942 -28.5946 287 " " " " A 21 0 0 "GLY " " H  " " " 1 0 1 C2 
    4392 48 -12.4731 3.87366 -26.7411 287 " " " " A 21 0 0 "GLY " " HA3" " " 1 0 1 C2 
    4393 48 -11.1934 4.30845 -25.706 287 " " " " A 21 0 0 "GLY " " HA2" " " 1 0 1 C2 
    4394 40 -10.7207 1.41177 -27.2215 288 " " " " A 43 0 0 "ARG " " N  " " " 7 0 1 C2 
    4395 14 -10.4646 -0.0219481 -27.01 288 " " " " A 2 0 0 "ARG " " CA " " " 6 0 1 C2 
    4396 14 -9.22193 -0.103216 -26.1016 288 " " " " A 2 0 0 "ARG " " C  " " " 6 0 1 C2 
    4397 23 -9.16428 -0.988871 -25.2598 288 " " " " A 70 0 0 "ARG " " O  " " " 8 0 1 C2 
    4398 14 -10.1191 -0.62163 -28.4036 288 " " " " A 2 0 0 "ARG " " CB " " " 6 0 1 C2 
    4399 14 -11.2405 -0.739325 -29.3958 288 " " " " A 2 0 0 "ARG " " CG " " " 6 0 1 C2 
    4400 14 -10.8105 -1.61129 -30.6217 288 " " " " A 2 0 0 "ARG " " CD " " " 6 0 1 C2 
    4401 40 -12.0709 -2.02278 -31.2602 288 " " " " A 43 0 0 "ARG " " NE " " " 7 0 1 C2 
    4402 14 -12.7006 -3.13237 -30.8441 288 " " " " A 2 0 0 "ARG " " CZ " " " 6 0 1 C2 
    4403 40 -13.8168 -3.38888 -31.4667 288 " " " " A 43 0 0 "ARG " " NH1" " " 7 0 1 C2 
    4404 40 -12.3076 -3.87854 -29.8441 288 " " " " A 43 0 0 "ARG " " NH2" " " 7 0 1 C2 
    4405 48 -10.5139 1.75898 -28.1471 288 " " " " A 21 0 0 "ARG " " H  " " " 1 0 1 C2 
    4406 48 -11.3043 -0.476839 -26.4846 288 " " " " A 21 0 0 "ARG " " HA " " " 1 0 1 C2 
    4407 48 -9.93919 -1.66422 -28.1415 288 " " " " A 21 0 0 "ARG " " HB3" " " 1 0 1 C2 
    4408 48 -9.20721 -0.284743 -28.8966 288 " " " " A 21 0 0 "ARG " " HB2" " " 1 0 1 C2 
    4409 48 -11.4399 0.235311 -29.8412 288 " " " " A 21 0 0 "ARG " " HG3" " " 1 0 1 C2 
    4410 48 -12.1084 -1.0671 -28.8235 288 " " " " A 21 0 0 "ARG " " HG2" " " 1 0 1 C2 
    4411 48 -10.166 -2.44525 -30.3437 288 " " " " A 21 0 0 "ARG " " HD3" " " 1 0 1 C2 
    4412 48 -10.1774 -1.0406 -31.3012 288 " " " " A 21 0 0 "ARG " " HD2" " " 1 0 1 C2 
    4413 48 -12.5233 -1.41566 -31.9287 288 " " " " A 21 0 0 "ARG " " HE " " " 1 0 1 C2 
    4414 48 -14.4963 -4.07263 -31.1654 288 " " " " A 21 0 0 "ARG " HH12 " " 1 0 1 C2 
    4415 48 -14.0047 -2.92106 -32.3419 288 " " " " A 21 0 0 "ARG " HH11 " " 1 0 1 C2 
    4416 48 -12.8798 -4.64438 -29.5184 288 " " " " A 21 0 0 "ARG " HH22 " " 1 0 1 C2 
    4417 48 -11.4698 -3.66868 -29.3205 288 " " " " A 21 0 0 "ARG " HH21 " " 1 0 1 C2 
    4418 40 -8.26115 0.831232 -26.1837 289 " " " " A 43 0 0 "THR " " N  " " " 7 0 1 C2 
    4419 14 -7.04104 0.677313 -25.4113 289 " " " " A 2 0 0 "THR " " CA " " " 6 0 1 C2 
    4420 14 -7.24696 0.821748 -23.8831 289 " " " " A 2 0 0 "THR " " C  " " " 6 0 1 C2 
    4421 23 -6.65518 0.0819948 -23.1182 289 " " " " A 70 0 0 "THR " " O  " " " 8 0 1 C2 
    4422 14 -6.04192 1.76464 -25.9508 289 " " " " A 2 0 0 "THR " " CB " " " 6 0 1 C2 
    4423 23 -6.14474 1.95858 -27.3197 289 " " " " A 70 0 0 "THR " " OG1" " " 8 0 1 C2 
    4424 14 -4.557 1.55009 -25.5167 289 " " " " A 2 0 0 "THR " " CG2" " " 6 0 1 C2 
    4425 48 -8.2581 1.508 -26.9334 289 " " " " A 21 0 0 "THR " " H  " " " 1 0 1 C2 
    4426 48 -6.65598 -0.329237 -25.5746 289 " " " " A 21 0 0 "THR " " HA " " " 1 0 1 C2 
    4427 48 -6.42052 2.74924 -25.6764 289 " " " " A 21 0 0 "THR " " HB " " " 1 0 1 C2 
    4428 48 -6.05293 1.10967 -27.7246 289 " " " " A 21 0 0 "THR " " HG1" " " 1 0 1 C2 
    4429 48 -4.45767 1.46033 -24.435 289 " " " " A 21 0 0 "THR " HG21 " " 1 0 1 C2 
    4430 48 -4.16884 0.638044 -25.9702 289 " " " " A 21 0 0 "THR " HG22 " " 1 0 1 C2 
    4431 48 -3.96747 2.43726 -25.748 289 " " " " A 21 0 0 "THR " HG23 " " 1 0 1 C2 
    4432 40 -7.92536 1.8765 -23.4693 290 " " " " A 43 0 0 "VAL " " N  " " " 7 0 1 C2 
    4433 14 -7.95397 2.37581 -22.0762 290 " " " " A 2 0 0 "VAL " " CA " " " 6 0 1 C2 
    4434 14 -8.63293 1.43467 -21.062 290 " " " " A 2 0 0 "VAL " " C  " " " 6 0 1 C2 
    4435 23 -8.08699 1.19916 -19.9563 290 " " " " A 70 0 0 "VAL " " O  " " " 8 0 1 C2 
    4436 14 -8.631 3.80799 -22.1497 290 " " " " A 2 0 0 "VAL " " CB " " " 6 0 1 C2 
    4437 14 -7.67279 4.73556 -23.0047 290 " " " " A 2 0 0 "VAL " " CG1" " " 6 0 1 C2 
    4438 14 -10.0398 3.92843 -22.615 290 " " " " A 2 0 0 "VAL " " CG2" " " 6 0 1 C2 
    4439 48 -8.39813 2.42913 -24.1701 290 " " " " A 21 0 0 "VAL " " H  " " " 1 0 1 C2 
    4440 48 -6.94927 2.394 -21.6538 290 " " " " A 21 0 0 "VAL " " HA " " " 1 0 1 C2 
    4441 48 -8.72494 4.2203 -21.145 290 " " " " A 21 0 0 "VAL " " HB " " " 1 0 1 C2 
    4442 48 -7.49541 4.21542 -23.946 290 " " " " A 21 0 0 "VAL " HG11 " " 1 0 1 C2 
    4443 48 -8.1499 5.7 -23.1788 290 " " " " A 21 0 0 "VAL " HG12 " " 1 0 1 C2 
    4444 48 -6.74555 4.99036 -22.4914 290 " " " " A 21 0 0 "VAL " HG13 " " 1 0 1 C2 
    4445 48 -10.172 3.67565 -23.667 290 " " " " A 21 0 0 "VAL " HG21 " " 1 0 1 C2 
    4446 48 -10.7691 3.31791 -22.0826 290 " " " " A 21 0 0 "VAL " HG22 " " 1 0 1 C2 
    4447 48 -10.4122 4.94587 -22.4958 290 " " " " A 21 0 0 "VAL " HG23 " " 1 0 1 C2 
    4448 40 -9.73784 0.839342 -21.5196 291 " " " " A 43 0 0 "VAL " " N  " " " 7 0 1 C2 
    4449 14 -10.474 -0.186026 -20.7709 291 " " " " A 2 0 0 "VAL " " CA " " " 6 0 1 C2 
    4450 14 -9.63084 -1.41861 -20.4404 291 " " " " A 2 0 0 "VAL " " C  " " " 6 0 1 C2 
    4451 23 -9.92218 -2.10468 -19.5101 291 " " " " A 70 0 0 "VAL " " O  " " " 8 0 1 C2 
    4452 14 -11.7407 -0.515566 -21.5676 291 " " " " A 2 0 0 "VAL " " CB " " " 6 0 1 C2 
    4453 14 -12.6214 0.69708 -21.8238 291 " " " " A 2 0 0 "VAL " " CG1" " " 6 0 1 C2 
    4454 14 -11.4934 -1.18621 -22.9809 291 " " " " A 2 0 0 "VAL " " CG2" " " 6 0 1 C2 
    4455 48 -10.149 1.27684 -22.3318 291 " " " " A 21 0 0 "VAL " " H  " " " 1 0 1 C2 
    4456 48 -10.8252 0.341676 -19.8842 291 " " " " A 21 0 0 "VAL " " HA " " " 1 0 1 C2 
    4457 48 -12.207 -1.28058 -20.9468 291 " " " " A 21 0 0 "VAL " " HB " " " 1 0 1 C2 
    4458 48 -13.2105 0.908258 -20.9313 291 " " " " A 21 0 0 "VAL " HG11 " " 1 0 1 C2 
    4459 48 -12.1434 1.66235 -21.9908 291 " " " " A 21 0 0 "VAL " HG12 " " 1 0 1 C2 
    4460 48 -13.3433 0.595472 -22.6341 291 " " " " A 21 0 0 "VAL " HG13 " " 1 0 1 C2 
    4461 48 -12.4131 -1.55541 -23.4347 291 " " " " A 21 0 0 "VAL " HG21 " " 1 0 1 C2 
    4462 48 -11.0635 -0.412047 -23.6164 291 " " " " A 21 0 0 "VAL " HG22 " " 1 0 1 C2 
    4463 48 -10.8606 -2.07368 -22.987 291 " " " " A 21 0 0 "VAL " HG23 " " 1 0 1 C2 
    4464 40 -8.72488 -1.74115 -21.3242 292 " " " " A 43 0 0 "PHE " " N  " " " 7 0 1 C2 
    4465 14 -7.9889 -3.03057 -21.3999 292 " " " " A 2 0 0 "PHE " " CA " " " 6 0 1 C2 
    4466 14 -6.70273 -2.97064 -20.5525 292 " " " " A 2 0 0 "PHE " " C  " " " 6 0 1 C2 
    4467 23 -6.28424 -3.93532 -19.9272 292 " " " " A 70 0 0 "PHE " " O  " " " 8 0 1 C2 
    4468 14 -7.65845 -3.1696 -22.8321 292 " " " " A 2 0 0 "PHE " " CB " " " 6 0 1 C2 
    4469 14 -7.15977 -4.49167 -23.3778 292 " " " " A 2 0 0 "PHE " " CG " " " 6 0 1 C2 
    4470 14 -7.14513 -5.68431 -22.5104 292 " " " " A 2 0 0 "PHE " " CD1" " " 6 0 1 C2 
    4471 14 -6.58138 -4.69488 -24.6739 292 " " " " A 2 0 0 "PHE " " CD2" " " 6 0 1 C2 
    4472 14 -6.73587 -6.87863 -22.9669 292 " " " " A 2 0 0 "PHE " " CE1" " " 6 0 1 C2 
    4473 14 -5.96954 -5.85409 -25.036 292 " " " " A 2 0 0 "PHE " " CE2" " " 6 0 1 C2 
    4474 14 -6.07214 -6.92716 -24.1812 292 " " " " A 2 0 0 "PHE " " CZ " " " 6 0 1 C2 
    4475 48 -8.69443 -1.12276 -22.1222 292 " " " " A 21 0 0 "PHE " " H  " " " 1 0 1 C2 
    4476 48 -8.67309 -3.81863 -21.0853 292 " " " " A 21 0 0 "PHE " " HA " " " 1 0 1 C2 
    4477 48 -7.03401 -2.33468 -23.1501 292 " " " " A 21 0 0 "PHE " " HB3" " " 1 0 1 C2 
    4478 48 -8.58063 -3.14398 -23.4127 292 " " " " A 21 0 0 "PHE " " HB2" " " 1 0 1 C2 
    4479 48 -7.47932 -5.72411 -21.4842 292 " " " " A 21 0 0 "PHE " " HD1" " " 1 0 1 C2 
    4480 48 -6.50406 -3.8656 -25.3615 292 " " " " A 21 0 0 "PHE " " HD2" " " 1 0 1 C2 
    4481 48 -6.73425 -7.73826 -22.3131 292 " " " " A 21 0 0 "PHE " " HE1" " " 1 0 1 C2 
    4482 48 -5.43736 -5.98116 -25.9671 292 " " " " A 21 0 0 "PHE " " HE2" " " 1 0 1 C2 
    4483 48 -5.50436 -7.81278 -24.4255 292 " " " " A 21 0 0 "PHE " " HZ " " " 1 0 1 C2 
    4484 40 -6.05732 -1.79219 -20.5936 293 " " " " A 43 0 0 "SER " " N  " " " 7 0 1 C2 
    4485 14 -4.90571 -1.55218 -19.7276 293 " " " " A 2 0 0 "SER " " CA " " " 6 0 1 C2 
    4486 14 -5.38095 -1.42147 -18.2193 293 " " " " A 2 0 0 "SER " " C  " " " 6 0 1 C2 
    4487 23 -4.63696 -1.7451 -17.3381 293 " " " " A 70 0 0 "SER " " O  " " " 8 0 1 C2 
    4488 14 -4.2226 -0.186728 -20.0812 293 " " " " A 2 0 0 "SER " " CB " " " 6 0 1 C2 
    4489 23 -5.08927 0.928877 -20.2795 293 " " " " A 70 0 0 "SER " " OG " " " 8 0 1 C2 
    4490 48 -6.30452 -1.00683 -21.1786 293 " " " " A 21 0 0 "SER " " H  " " " 1 0 1 C2 
    4491 48 -4.14854 -2.33611 -19.7434 293 " " " " A 21 0 0 "SER " " HA " " " 1 0 1 C2 
    4492 48 -3.73212 -0.254099 -21.0523 293 " " " " A 21 0 0 "SER " " HB3" " " 1 0 1 C2 
    4493 48 -3.46663 0.0174921 -19.323 293 " " " " A 21 0 0 "SER " " HB2" " " 1 0 1 C2 
    4494 48 -5.44623 1.33099 -19.5024 293 " " " " A 21 0 0 "SER " " HG " " " 1 0 1 C2 
    4495 40 -6.63711 -1.08472 -18.027 294 " " " " A 43 0 0 "ALA " " N  " " " 7 0 1 C2 
    4496 14 -7.18398 -0.807455 -16.729 294 " " " " A 2 0 0 "ALA " " CA " " " 6 0 1 C2 
    4497 14 -7.39409 -2.06664 -15.9239 294 " " " " A 2 0 0 "ALA " " C  " " " 6 0 1 C2 
    4498 23 -6.80654 -2.30541 -14.8711 294 " " " " A 70 0 0 "ALA " " O  " " " 8 0 1 C2 
    4499 14 -8.55265 -0.100344 -16.9259 294 " " " " A 2 0 0 "ALA " " CB " " " 6 0 1 C2 
    4500 48 -7.17716 -0.782446 -18.8251 294 " " " " A 21 0 0 "ALA " " H  " " " 1 0 1 C2 
    4501 48 -6.58252 -0.20949 -16.0443 294 " " " " A 21 0 0 "ALA " " HA " " " 1 0 1 C2 
    4502 48 -9.14002 -0.569628 -17.7151 294 " " " " A 21 0 0 "ALA " " HB1" " " 1 0 1 C2 
    4503 48 -9.05649 0.171484 -15.9983 294 " " " " A 21 0 0 "ALA " " HB2" " " 1 0 1 C2 
    4504 48 -8.23051 0.852907 -17.345 294 " " " " A 21 0 0 "ALA " " HB3" " " 1 0 1 C2 
    4505 40 -8.06411 -3.0433 -16.564 295 " " " " A 43 0 0 "VAL " " N  " " " 7 0 1 C2 
    4506 14 -8.52287 -4.31824 -15.9627 295 " " " " A 2 0 0 "VAL " " CA " " " 6 0 1 C2 
    4507 14 -7.38068 -5.19837 -15.5361 295 " " " " A 2 0 0 "VAL " " C  " " " 6 0 1 C2 
    4508 23 -7.54395 -6.09211 -14.6647 295 " " " " A 70 0 0 "VAL " " O  " " " 8 0 1 C2 
    4509 14 -9.51394 -5.03822 -16.9305 295 " " " " A 2 0 0 "VAL " " CB " " " 6 0 1 C2 
    4510 14 -10.9649 -4.35362 -16.9138 295 " " " " A 2 0 0 "VAL " " CG1" " " 6 0 1 C2 
    4511 14 -9.0861 -5.19635 -18.432 295 " " " " A 2 0 0 "VAL " " CG2" " " 6 0 1 C2 
    4512 48 -8.32235 -2.94044 -17.535 295 " " " " A 21 0 0 "VAL " " H  " " " 1 0 1 C2 
    4513 48 -8.8811 -4.04279 -14.9707 295 " " " " A 21 0 0 "VAL " " HA " " " 1 0 1 C2 
    4514 48 -9.47412 -6.04954 -16.5259 295 " " " " A 21 0 0 "VAL " " HB " " " 1 0 1 C2 
    4515 48 -11.5785 -4.8146 -17.6879 295 " " " " A 21 0 0 "VAL " HG11 " " 1 0 1 C2 
    4516 48 -11.4957 -4.38154 -15.9622 295 " " " " A 21 0 0 "VAL " HG12 " " 1 0 1 C2 
    4517 48 -10.8817 -3.30589 -17.2027 295 " " " " A 21 0 0 "VAL " HG13 " " 1 0 1 C2 
    4518 48 -9.89823 -5.80786 -18.8252 295 " " " " A 21 0 0 "VAL " HG21 " " 1 0 1 C2 
    4519 48 -9.09215 -4.18899 -18.8483 295 " " " " A 21 0 0 "VAL " HG22 " " 1 0 1 C2 
    4520 48 -8.11787 -5.64671 -18.6507 295 " " " " A 21 0 0 "VAL " HG23 " " 1 0 1 C2 
    4521 40 -6.19328 -5.09935 -16.1604 296 " " " " A 43 0 0 "ILE " " N  " " " 7 0 1 C2 
    4522 14 -4.9952 -5.74706 -15.7062 296 " " " " A 2 0 0 "ILE " " CA " " " 6 0 1 C2 
    4523 14 -4.51649 -5.30446 -14.3307 296 " " " " A 2 0 0 "ILE " " C  " " " 6 0 1 C2 
    4524 23 -4.13073 -6.12176 -13.4944 296 " " " " A 70 0 0 "ILE " " O  " " " 8 0 1 C2 
    4525 14 -3.94604 -5.58221 -16.9068 296 " " " " A 2 0 0 "ILE " " CB " " " 6 0 1 C2 
    4526 14 -4.39703 -6.42864 -18.1638 296 " " " " A 2 0 0 "ILE " " CG1" " " 6 0 1 C2 
    4527 14 -2.53792 -5.97808 -16.4442 296 " " " " A 2 0 0 "ILE " " CG2" " " 6 0 1 C2 
    4528 14 -3.45233 -6.2175 -19.3524 296 " " " " A 2 0 0 "ILE " " CD1" " " 6 0 1 C2 
    4529 48 -6.0827 -4.51318 -16.9754 296 " " " " A 21 0 0 "ILE " " H  " " " 1 0 1 C2 
    4530 48 -5.28632 -6.79542 -15.6407 296 " " " " A 21 0 0 "ILE " " HA " " " 1 0 1 C2 
    4531 48 -3.88099 -4.54057 -17.2212 296 " " " " A 21 0 0 "ILE " " HB " " " 1 0 1 C2 
    4532 48 -5.41079 -6.2267 -18.5096 296 " " " " A 21 0 0 "ILE " HG13 " " 1 0 1 C2 
    4533 48 -4.27134 -7.48318 -17.9183 296 " " " " A 21 0 0 "ILE " HG12 " " 1 0 1 C2 
    4534 48 -1.78957 -5.83694 -17.224 296 " " " " A 21 0 0 "ILE " HG21 " " 1 0 1 C2 
    4535 48 -2.07582 -5.37246 -15.6646 296 " " " " A 21 0 0 "ILE " HG22 " " 1 0 1 C2 
    4536 48 -2.40097 -7.01712 -16.1446 296 " " " " A 21 0 0 "ILE " HG23 " " 1 0 1 C2 
    4537 48 -3.50014 -5.19017 -19.7135 296 " " " " A 21 0 0 "ILE " HD11 " " 1 0 1 C2 
    4538 48 -2.45275 -6.5672 -19.0942 296 " " " " A 21 0 0 "ILE " HD12 " " 1 0 1 C2 
    4539 48 -3.84707 -6.81743 -20.1724 296 " " " " A 21 0 0 "ILE " HD13 " " 1 0 1 C2 
    4540 40 -4.61929 -3.98438 -14.0731 297 " " " " A 43 0 0 "ILE " " N  " " " 7 0 1 C2 
    4541 14 -4.35249 -3.3559 -12.7702 297 " " " " A 2 0 0 "ILE " " CA " " " 6 0 1 C2 
    4542 14 -5.29258 -3.93776 -11.645 297 " " " " A 2 0 0 "ILE " " C  " " " 6 0 1 C2 
    4543 23 -4.85426 -4.15504 -10.5315 297 " " " " A 70 0 0 "ILE " " O  " " " 8 0 1 C2 
    4544 14 -4.34247 -1.7574 -12.9119 297 " " " " A 2 0 0 "ILE " " CB " " " 6 0 1 C2 
    4545 14 -3.37695 -1.2203 -13.9646 297 " " " " A 2 0 0 "ILE " " CG1" " " 6 0 1 C2 
    4546 14 -4.02394 -1.08824 -11.5428 297 " " " " A 2 0 0 "ILE " " CG2" " " 6 0 1 C2 
    4547 14 -3.67811 0.261598 -14.5124 297 " " " " A 2 0 0 "ILE " " CD1" " " 6 0 1 C2 
    4548 48 -4.99317 -3.35854 -14.7721 297 " " " " A 21 0 0 "ILE " " H  " " " 1 0 1 C2 
    4549 48 -3.32694 -3.63543 -12.5289 297 " " " " A 21 0 0 "ILE " " HA " " " 1 0 1 C2 
    4550 48 -5.36017 -1.48272 -13.1892 297 " " " " A 21 0 0 "ILE " " HB " " " 1 0 1 C2 
    4551 48 -3.14442 -1.79466 -14.8613 297 " " " " A 21 0 0 "ILE " HG13 " " 1 0 1 C2 
    4552 48 -2.36536 -1.15254 -13.5644 297 " " " " A 21 0 0 "ILE " HG12 " " 1 0 1 C2 
    4553 48 -4.2064 -1.5862 -10.5906 297 " " " " A 21 0 0 "ILE " HG21 " " 1 0 1 C2 
    4554 48 -2.94729 -0.922014 -11.5068 297 " " " " A 21 0 0 "ILE " HG22 " " 1 0 1 C2 
    4555 48 -4.57932 -0.162298 -11.3935 297 " " " " A 21 0 0 "ILE " HG23 " " 1 0 1 C2 
    4556 48 -4.75499 0.296274 -14.6774 297 " " " " A 21 0 0 "ILE " HD11 " " 1 0 1 C2 
    4557 48 -3.43949 1.09242 -13.8484 297 " " " " A 21 0 0 "ILE " HD12 " " 1 0 1 C2 
    4558 48 -3.25836 0.374922 -15.5119 297 " " " " A 21 0 0 "ILE " HD13 " " 1 0 1 C2 
    4559 40 -6.58322 -4.16302 -11.8993 298 " " " " A 43 0 0 "VAL " " N  " " " 7 0 1 C2 
    4560 14 -7.6565 -4.64271 -10.9988 298 " " " " A 2 0 0 "VAL " " CA " " " 6 0 1 C2 
    4561 14 -7.37975 -6.11134 -10.7416 298 " " " " A 2 0 0 "VAL " " C  " " " 6 0 1 C2 
    4562 23 -7.38288 -6.58853 -9.61072 298 " " " " A 70 0 0 "VAL " " O  " " " 8 0 1 C2 
    4563 14 -9.05455 -4.42412 -11.7878 298 " " " " A 2 0 0 "VAL " " CB " " " 6 0 1 C2 
    4564 14 -10.3114 -4.77552 -10.9194 298 " " " " A 2 0 0 "VAL " " CG1" " " 6 0 1 C2 
    4565 14 -9.28394 -2.96308 -12.3019 298 " " " " A 2 0 0 "VAL " " CG2" " " 6 0 1 C2 
    4566 48 -6.88494 -4.06184 -12.8579 298 " " " " A 21 0 0 "VAL " " H  " " " 1 0 1 C2 
    4567 48 -7.62964 -4.03373 -10.0951 298 " " " " A 21 0 0 "VAL " " HA " " " 1 0 1 C2 
    4568 48 -8.9853 -5.13716 -12.6094 298 " " " " A 21 0 0 "VAL " " HB " " " 1 0 1 C2 
    4569 48 -10.1884 -5.77729 -10.5078 298 " " " " A 21 0 0 "VAL " HG11 " " 1 0 1 C2 
    4570 48 -10.3062 -4.09993 -10.064 298 " " " " A 21 0 0 "VAL " HG12 " " 1 0 1 C2 
    4571 48 -11.2769 -4.83834 -11.4214 298 " " " " A 21 0 0 "VAL " HG13 " " 1 0 1 C2 
    4572 48 -8.39231 -2.54004 -12.7646 298 " " " " A 21 0 0 "VAL " HG21 " " 1 0 1 C2 
    4573 48 -9.98916 -3.08387 -13.1242 298 " " " " A 21 0 0 "VAL " HG22 " " 1 0 1 C2 
    4574 48 -9.70989 -2.34217 -11.5138 298 " " " " A 21 0 0 "VAL " HG23 " " 1 0 1 C2 
    4575 40 -6.97223 -6.8369 -11.7401 299 " " " " A 43 0 0 "ALA " " N  " " " 7 0 1 C2 
    4576 14 -6.67062 -8.22037 -11.5559 299 " " " " A 2 0 0 "ALA " " CA " " " 6 0 1 C2 
    4577 14 -5.26494 -8.48738 -10.9169 299 " " " " A 2 0 0 "ALA " " C  " " " 6 0 1 C2 
    4578 23 -5.11465 -9.51488 -10.2768 299 " " " " A 70 0 0 "ALA " " O  " " " 8 0 1 C2 
    4579 14 -6.60876 -8.96081 -12.8937 299 " " " " A 2 0 0 "ALA " " CB " " " 6 0 1 C2 
    4580 48 -7.26098 -6.63708 -12.6871 299 " " " " A 21 0 0 "ALA " " H  " " " 1 0 1 C2 
    4581 48 -7.29932 -8.82591 -10.9031 299 " " " " A 21 0 0 "ALA " " HA " " " 1 0 1 C2 
    4582 48 -6.18774 -8.32594 -13.6733 299 " " " " A 21 0 0 "ALA " " HB1" " " 1 0 1 C2 
    4583 48 -5.96011 -9.83612 -12.8594 299 " " " " A 21 0 0 "ALA " " HB2" " " 1 0 1 C2 
    4584 48 -7.55922 -9.35887 -13.2491 299 " " " " A 21 0 0 "ALA " " HB3" " " 1 0 1 C2 
    4585 40 -4.30724 -7.53705 -10.9367 300 " " " " A 43 0 0 "SER " " N  " " " 7 0 1 C2 
    4586 14 -3.07713 -7.47994 -10.2513 300 " " " " A 2 0 0 "SER " " CA " " " 6 0 1 C2 
    4587 14 -3.20357 -6.98691 -8.74964 300 " " " " A 2 0 0 "SER " " C  " " " 6 0 1 C2 
    4588 23 -2.15256 -6.87223 -8.08335 300 " " " " A 70 0 0 "SER " " O  " " " 8 0 1 C2 
    4589 14 -2.22534 -6.47651 -10.954 300 " " " " A 2 0 0 "SER " " CB " " " 6 0 1 C2 
    4590 23 -2.03382 -6.89165 -12.3291 300 " " " " A 70 0 0 "SER " " OG " " " 8 0 1 C2 
    4591 48 -4.5227 -6.71848 -11.4878 300 " " " " A 21 0 0 "SER " " H  " " " 1 0 1 C2 
    4592 48 -2.58152 -8.44723 -10.3339 300 " " " " A 21 0 0 "SER " " HA " " " 1 0 1 C2 
    4593 48 -1.2311 -6.39034 -10.5156 300 " " " " A 21 0 0 "SER " " HB3" " " 1 0 1 C2 
    4594 48 -2.75446 -5.5239 -10.9283 300 " " " " A 21 0 0 "SER " " HB2" " " 1 0 1 C2 
    4595 48 -2.86424 -6.7255 -12.7484 300 " " " " A 21 0 0 "SER " " HG " " " 1 0 1 C2 
    4596 40 -4.42039 -6.61882 -8.23269 301 " " " " A 43 0 0 "SER " " N  " " " 7 0 1 C2 
    4597 14 -4.59358 -6.11495 -6.85115 301 " " " " A 2 0 0 "SER " " CA " " " 6 0 1 C2 
    4598 14 -5.30598 -7.27961 -6.03491 301 " " " " A 2 0 0 "SER " " C  " " " 6 0 1 C2 
    4599 23 -4.86179 -7.60044 -4.91897 301 " " " " A 70 0 0 "SER " " O  " " " 8 0 1 C2 
    4600 14 -5.38412 -4.82196 -7.00559 301 " " " " A 2 0 0 "SER " " CB " " " 6 0 1 C2 
    4601 23 -6.65627 -4.86562 -7.52328 301 " " " " A 70 0 0 "SER " " OG " " " 8 0 1 C2 
    4602 48 -5.15207 -6.81445 -8.90087 301 " " " " A 21 0 0 "SER " " H  " " " 1 0 1 C2 
    4603 48 -3.64503 -5.82485 -6.39926 301 " " " " A 21 0 0 "SER " " HA " " " 1 0 1 C2 
    4604 48 -4.73117 -4.27905 -7.68897 301 " " " " A 21 0 0 "SER " " HB3" " " 1 0 1 C2 
    4605 48 -5.36798 -4.37687 -6.01074 301 " " " " A 21 0 0 "SER " " HB2" " " 1 0 1 C2 
    4606 48 -6.58346 -5.22404 -8.39464 301 " " " " A 21 0 0 "SER " " HG " " " 1 0 1 C2 
    4607 40 -6.24817 -8.0772 -6.7073 302 " " " " A 43 0 0 "VAL " " N  " " " 7 0 1 C2 
    4608 14 -6.91667 -9.2382 -6.0107 302 " " " " A 2 0 0 "VAL " " CA " " " 6 0 1 C2 
    4609 14 -6.08286 -10.3704 -5.38 302 " " " " A 2 0 0 "VAL " " C  " " " 6 0 1 C2 
    4610 23 -6.51243 -10.8986 -4.37374 302 " " " " A 70 0 0 "VAL " " O  " " " 8 0 1 C2 
    4611 14 -8.18605 -9.74664 -6.78941 302 " " " " A 2 0 0 "VAL " " CB " " " 6 0 1 C2 
    4612 14 -9.08459 -8.48888 -7.16751 302 " " " " A 2 0 0 "VAL " " CG1" " " 6 0 1 C2 
    4613 14 -7.89411 -10.501 -8.08183 302 " " " " A 2 0 0 "VAL " " CG2" " " 6 0 1 C2 
    4614 48 -6.51864 -7.81988 -7.64577 302 " " " " A 21 0 0 "VAL " " H  " " " 1 0 1 C2 
    4615 48 -7.22165 -8.74592 -5.08725 302 " " " " A 21 0 0 "VAL " " HA " " " 1 0 1 C2 
    4616 48 -8.78065 -10.3577 -6.11036 302 " " " " A 21 0 0 "VAL " " HB " " " 1 0 1 C2 
    4617 48 -9.84442 -8.76792 -7.89752 302 " " " " A 21 0 0 "VAL " HG11 " " 1 0 1 C2 
    4618 48 -9.47623 -8.10505 -6.22549 302 " " " " A 21 0 0 "VAL " HG12 " " 1 0 1 C2 
    4619 48 -8.50067 -7.67884 -7.60451 302 " " " " A 21 0 0 "VAL " HG13 " " 1 0 1 C2 
    4620 48 -7.13005 -11.2607 -7.91668 302 " " " " A 21 0 0 "VAL " HG21 " " 1 0 1 C2 
    4621 48 -8.81761 -11.0324 -8.31175 302 " " " " A 21 0 0 "VAL " HG22 " " 1 0 1 C2 
    4622 48 -7.63341 -9.79318 -8.86865 302 " " " " A 21 0 0 "VAL " HG23 " " 1 0 1 C2 
    4623 40 -4.84382 -10.7861 -5.80051 303 " " " " A 43 0 0 "PRO " " N  " " " 7 0 1 C2 
    4624 14 -4.04445 -11.9064 -5.10238 303 " " " " A 2 0 0 "PRO " " CA " " " 6 0 1 C2 
    4625 14 -3.35384 -11.5351 -3.78588 303 " " " " A 2 0 0 "PRO " " C  " " " 6 0 1 C2 
    4626 23 -3.06578 -12.4977 -3.00736 303 " " " " A 70 0 0 "PRO " " O  " " " 8 0 1 C2 
    4627 14 -2.99543 -12.3526 -6.0909 303 " " " " A 2 0 0 "PRO " " CB " " " 6 0 1 C2 
    4628 14 -2.83714 -11.2503 -7.11426 303 " " " " A 2 0 0 "PRO " " CG " " " 6 0 1 C2 
    4629 14 -4.13282 -10.4966 -7.07282 303 " " " " A 2 0 0 "PRO " " CD " " " 6 0 1 C2 
    4630 48 -4.63305 -12.7862 -4.84256 303 " " " " A 21 0 0 "PRO " " HA " " " 1 0 1 C2 
    4631 48 -3.41748 -13.2431 -6.55674 303 " " " " A 21 0 0 "PRO " " HB3" " " 1 0 1 C2 
    4632 48 -2.082 -12.8143 -5.71606 303 " " " " A 21 0 0 "PRO " " HB2" " " 1 0 1 C2 
    4633 48 -2.73073 -11.7125 -8.09566 303 " " " " A 21 0 0 "PRO " " HG3" " " 1 0 1 C2 
    4634 48 -1.991 -10.5689 -7.02544 303 " " " " A 21 0 0 "PRO " " HG2" " " 1 0 1 C2 
    4635 48 -3.9099 -9.43031 -7.03369 303 " " " " A 21 0 0 "PRO " " HD2" " " 1 0 1 C2 
    4636 48 -4.8275 -10.8066 -7.85345 303 " " " " A 21 0 0 "PRO " " HD3" " " 1 0 1 C2 
    4637 40 -3.29036 -10.2513 -3.47725 304 " " " " A 43 0 0 "LEU " " N  " " " 7 0 1 C2 
    4638 14 -3.05804 -9.74745 -2.11227 304 " " " " A 2 0 0 "LEU " " CA " " " 6 0 1 C2 
    4639 14 -4.13916 -10.1284 -1.05787 304 " " " " A 2 0 0 "LEU " " C  " " " 6 0 1 C2 
    4640 23 -3.90583 -10.1361 0.123978 304 " " " " A 70 0 0 "LEU " " O  " " " 8 0 1 C2 
    4641 14 -3.05979 -8.21786 -2.33832 304 " " " " A 2 0 0 "LEU " " CB " " " 6 0 1 C2 
    4642 14 -2.64083 -7.35584 -1.11286 304 " " " " A 2 0 0 "LEU " " CG " " " 6 0 1 C2 
    4643 14 -1.22112 -7.72622 -0.58226 304 " " " " A 2 0 0 "LEU " " CD1" " " 6 0 1 C2 
    4644 14 -2.56613 -5.9017 -1.51693 304 " " " " A 2 0 0 "LEU " " CD2" " " 6 0 1 C2 
    4645 48 -3.45972 -9.57078 -4.20415 304 " " " " A 21 0 0 "LEU " " H  " " " 1 0 1 C2 
    4646 48 -2.10716 -10.0856 -1.70052 304 " " " " A 21 0 0 "LEU " " HA " " " 1 0 1 C2 
    4647 48 -4.06504 -7.8927 -2.60636 304 " " " " A 21 0 0 "LEU " " HB3" " " 1 0 1 C2 
    4648 48 -2.41513 -7.99827 -3.18937 304 " " " " A 21 0 0 "LEU " " HB2" " " 1 0 1 C2 
    4649 48 -3.36221 -7.42284 -0.298473 304 " " " " A 21 0 0 "LEU " " HG " " " 1 0 1 C2 
    4650 48 -0.748236 -6.94006 0.00631715 304 " " " " A 21 0 0 "LEU " HD11 " " 1 0 1 C2 
    4651 48 -1.39233 -8.57278 0.0826683 304 " " " " A 21 0 0 "LEU " HD12 " " 1 0 1 C2 
    4652 48 -0.576322 -7.98642 -1.42169 304 " " " " A 21 0 0 "LEU " HD13 " " 1 0 1 C2 
    4653 48 -3.4967 -5.38509 -1.75199 304 " " " " A 21 0 0 "LEU " HD21 " " 1 0 1 C2 
    4654 48 -2.16207 -5.42639 -0.623104 304 " " " " A 21 0 0 "LEU " HD22 " " 1 0 1 C2 
    4655 48 -1.91247 -5.80655 -2.38398 304 " " " " A 21 0 0 "LEU " HD23 " " 1 0 1 C2 
    4656 40 -5.39276 -10.3946 -1.53014 305 " " " " A 43 0 0 "LEU " " N  " " " 7 0 1 C2 
    4657 14 -6.35602 -10.9429 -0.546856 305 " " " " A 2 0 0 "LEU " " CA " " " 6 0 1 C2 
    4658 14 -6.16972 -12.4561 -0.187672 305 " " " " A 2 0 0 "LEU " " C  " " " 6 0 1 C2 
    4659 23 -6.91224 -12.8888 0.750919 305 " " " " A 70 0 0 "LEU " " O  " " " 8 0 1 C2 
    4660 14 -7.86059 -10.6921 -0.985256 305 " " " " A 2 0 0 "LEU " " CB " " " 6 0 1 C2 
    4661 14 -8.39945 -9.20956 -0.893974 305 " " " " A 2 0 0 "LEU " " CG " " " 6 0 1 C2 
    4662 14 -7.59383 -8.20609 -1.77798 305 " " " " A 2 0 0 "LEU " " CD1" " " 6 0 1 C2 
    4663 14 -9.85704 -9.1503 -1.43337 305 " " " " A 2 0 0 "LEU " " CD2" " " 6 0 1 C2 
    4664 48 -5.67562 -10.3404 -2.4982 305 " " " " A 21 0 0 "LEU " " H  " " " 1 0 1 C2 
    4665 48 -6.17305 -10.5351 0.447277 305 " " " " A 21 0 0 "LEU " " HA " " " 1 0 1 C2 
    4666 48 -8.53445 -11.342 -0.426929 305 " " " " A 21 0 0 "LEU " " HB3" " " 1 0 1 C2 
    4667 48 -7.90693 -11.0294 -2.02074 305 " " " " A 21 0 0 "LEU " " HB2" " " 1 0 1 C2 
    4668 48 -8.38021 -8.82292 0.124962 305 " " " " A 21 0 0 "LEU " " HG " " " 1 0 1 C2 
    4669 48 -8.1592 -7.35053 -2.14741 305 " " " " A 21 0 0 "LEU " HD11 " " 1 0 1 C2 
    4670 48 -6.74883 -7.72728 -1.28319 305 " " " " A 21 0 0 "LEU " HD12 " " 1 0 1 C2 
    4671 48 -6.97326 -8.64008 -2.56197 305 " " " " A 21 0 0 "LEU " HD13 " " 1 0 1 C2 
    4672 48 -10.1597 -8.11519 -1.59165 305 " " " " A 21 0 0 "LEU " HD21 " " 1 0 1 C2 
    4673 48 -9.90174 -9.44399 -2.48211 305 " " " " A 21 0 0 "LEU " HD22 " " 1 0 1 C2 
    4674 48 -10.5153 -9.79228 -0.847992 305 " " " " A 21 0 0 "LEU " HD23 " " 1 0 1 C2 
    4675 40 -5.0855 -13.053 -0.70929 306 " " " " A 43 0 0 "LEU " " N  " " " 7 0 1 C2 
    4676 14 -4.52812 -14.2973 -0.133419 306 " " " " A 2 0 0 "LEU " " CA " " " 6 0 1 C2 
    4677 14 -4.00748 -13.9279 1.31542 306 " " " " A 2 0 0 "LEU " " C  " " " 6 0 1 C2 
    4678 23 -4.03984 -14.748 2.22521 306 " " " " A 70 0 0 "LEU " " O  " " " 8 0 1 C2 
    4679 14 -3.35426 -14.8763 -0.945377 306 " " " " A 2 0 0 "LEU " " CB " " " 6 0 1 C2 
    4680 14 -2.70758 -16.137 -0.347038 306 " " " " A 2 0 0 "LEU " " CG " " " 6 0 1 C2 
    4681 14 -3.49631 -17.3434 -0.83992 306 " " " " A 2 0 0 "LEU " " CD1" " " 6 0 1 C2 
    4682 14 -1.22746 -16.2907 -0.900455 306 " " " " A 2 0 0 "LEU " " CD2" " " 6 0 1 C2 
    4683 48 -4.54163 -12.5296 -1.38037 306 " " " " A 21 0 0 "LEU " " H  " " " 1 0 1 C2 
    4684 48 -5.30791 -15.0437 0.0178452 306 " " " " A 21 0 0 "LEU " " HA " " " 1 0 1 C2 
    4685 48 -2.58091 -14.1314 -1.13263 306 " " " " A 21 0 0 "LEU " " HB3" " " 1 0 1 C2 
    4686 48 -3.69951 -15.2064 -1.92514 306 " " " " A 21 0 0 "LEU " " HB2" " " 1 0 1 C2 
    4687 48 -2.70478 -16.2341 0.738628 306 " " " " A 21 0 0 "LEU " " HG " " " 1 0 1 C2 
    4688 48 -4.52668 -17.139 -0.548977 306 " " " " A 21 0 0 "LEU " HD11 " " 1 0 1 C2 
    4689 48 -3.37794 -17.4883 -1.91375 306 " " " " A 21 0 0 "LEU " HD12 " " 1 0 1 C2 
    4690 48 -3.22145 -18.2479 -0.297245 306 " " " " A 21 0 0 "LEU " HD13 " " 1 0 1 C2 
    4691 48 -1.20064 -16.3078 -1.98999 306 " " " " A 21 0 0 "LEU " HD21 " " 1 0 1 C2 
    4692 48 -0.62261 -15.4804 -0.493378 306 " " " " A 21 0 0 "LEU " HD22 " " 1 0 1 C2 
    4693 48 -0.748915 -17.2255 -0.608494 306 " " " " A 21 0 0 "LEU " HD23 " " 1 0 1 C2 
    4694 40 -3.51963 -12.708 1.53096 307 " " " " A 43 0 0 "PHE " " N  " " " 7 0 1 C2 
    4695 14 -3.00705 -12.2611 2.86247 307 " " " " A 2 0 0 "PHE " " CA " " " 6 0 1 C2 
    4696 14 -4.22082 -12.122 3.87571 307 " " " " A 2 0 0 "PHE " " C  " " " 6 0 1 C2 
    4697 23 -5.21733 -11.4821 3.48991 307 " " " " A 70 0 0 "PHE " " O  " " " 8 0 1 C2 
    4698 14 -2.28304 -10.9521 2.8219 307 " " " " A 2 0 0 "PHE " " CB " " " 6 0 1 C2 
    4699 14 -0.885343 -10.8845 2.12769 307 " " " " A 2 0 0 "PHE " " CG " " " 6 0 1 C2 
    4700 14 -0.318949 -12.0037 1.40039 307 " " " " A 2 0 0 "PHE " " CD1" " " 6 0 1 C2 
    4701 14 -0.131452 -9.78839 2.25096 307 " " " " A 2 0 0 "PHE " " CD2" " " 6 0 1 C2 
    4702 14 1.01162 -12.0497 0.961273 307 " " " " A 2 0 0 "PHE " " CE1" " " 6 0 1 C2
[truncated: 9,340,980 more chars]
