# Supplementary material for: Inhibition Mechanism of Anti-TB Drug SQ109: Allosteric Inhibition of TMM Translocation of Mycobacterium Tuberculosis MmpL3 Transporter
Source: J Chem Inf Model. 2023 Aug 17;63(16):5356–74. doi: 10.1021/acs.jcim.3c00616 (PMC10466384; doi:10.1021/acs.jcim.3c00616)
Supplement: Supplementary file 2 — ci3c00616_si_002.zip [file ci3c00616_si_002.zip › data/water_passing/6AJF_apo_traj1_frame603_SPC15047.cms]

{ 
 s_m_m2io_version
 :::
 2.0.0 
} 

f_m_ct { 
 s_m_title
 r_chorus_box_ax
 r_chorus_box_ay
 r_chorus_box_az
 r_chorus_box_bx
 r_chorus_box_by
 r_chorus_box_bz
 r_chorus_box_cx
 r_chorus_box_cy
 r_chorus_box_cz
 i_chorus_frame
 i_m_ct_format
 :::
 "Full System - Frame 603" 
  86.9506072998047
  24.0877418518066
  6.91130065917969
  -21.1690883636475
  75.9452133178711
  1.63736569881439
  -8.32567596435547
  -4.95101928710938
  122.00040435791
  603
  2
 m_atom[88624] { 
  # First column is atom index #
  i_m_mmod_type
  r_m_x_coord
  r_m_y_coord
  r_m_z_coord
  i_m_residue_number
  s_m_mmod_res
  s_m_chain_name
  i_m_color
  r_m_charge1
  r_m_charge2
  s_m_pdb_residue_name
  s_m_pdb_atom_name
  i_m_atomic_number
  i_m_formal_charge
  i_m_visibility
  s_m_color_rgb
  s_m_atom_name
  i_m_secondary_structure
  i_m_ribbon_style
  i_m_ribbon_color
  s_m_label_format
  i_m_label_color
  s_m_label_user_text
  s_m_ribbon_color_rgb
  r_ffio_x_vel
  r_ffio_y_vel
  r_ffio_z_vel
  r_m_pdb_occupancy
  r_m_pdb_tfactor
  i_ffio_grp_energy
  i_i_constraint
  i_i_internal_atom_index
  i_m_Hcount
  i_m_original_index
  i_pa_atomindex
  i_pdb_PDB_serial
  r_pa_state_gap
  s_pa_state
  r_ffio_custom_charge
  :::
  1 32 -6.827523 19.207495 -31.245230 1 M "A" 38 -0.30000 -0.30000 "MET " " N  " 7 1 1 2E2EFF  "N1"  0 1 7 ""  1 ""  <> -1.2296121 -1.3907703 -2.2303236 1 97.12 0 0 1 3 1 1 1 <> <> <>
  2 3 -6.275600 19.189152 -29.856583 1 M "A" 24 0.25000 0.25000 "MET " " CA " 6 0 1 808080  "C2"  0 1 -1105 ""  1 ""  FF1E00  -3.8787799 -7.3893352 4.8761072 1 92.81 0 0 2 1 2 2 2 <> <> <>
  3 2 -4.850344 19.687855 -29.680840 1 M "A" 24 0.50000 0.50000 "MET " " C  " 6 0 1 808080  "C3"  0 1 7 ""  1 ""  <> 6.4808145 1.6442102 0.96687907 1 97.95 0 0 3 0 3 3 3 <> <> <>
  4 15 -4.609564 20.544287 -28.852106 1 M "A" 70 -0.50000 -0.50000 "MET " " O  " 8 0 1 FF2E2E  "O4"  0 1 7 ""  1 ""  <> -3.0992301 -0.886531 -5.9902911 1 105.78 0 0 4 0 4 4 4 <> <> <>
  5 3 -6.493273 17.848152 -29.132973 1 M "A" 24 -0.12000 -0.12000 "MET " " CB " 6 0 1 808080  "C5"  0 1 7 ""  1 ""  <> -3.7302794 -5.2623587 1.2792869 1 82.37 0 0 5 2 5 5 5 <> <> <>
  6 3 -6.070196 17.756395 -27.639515 1 M "A" 24 0.04750 0.04750 "MET " " CG " 6 0 1 808080  "C6"  0 1 7 ""  1 ""  <> 13.266284 7.6071949 -6.2163396 1 86.58 0 0 6 2 6 6 6 <> <> <>
  7 49 -6.019485 16.103710 -27.002687 1 M "A" 143 -0.33500 -0.33500 "MET " " SD " 16 0 1 FFFF6B  "S7"  0 1 7 ""  1 ""  <> 4.8731885 -1.197525 -4.7043767 1 226.8 0 0 7 0 7 7 7 <> <> <>
  8 3 -5.673056 16.326290 -25.220638 1 M "A" 24 -0.01250 -0.01250 "MET " " CE " 6 0 1 808080  "C8"  0 1 7 ""  1 ""  <> 0.61965394 -1.8059987 -4.6382003 1 142.12 0 0 8 3 8 8 8 <> <> <>
  9 25 -3.911059 19.413975 -30.633810 2 F "A" 38 -0.50000 -0.50000 "PHE " " N  " 7 0 1 2E2EFF  "N9"  0 1 7 ""  1 ""  <> -1.3660897 1.5706018 3.8019924 1 87.12 0 0 20 1 9 9 19 <> <> <>
  10 3 -2.527136 20.019375 -30.585510 2 F "A" 24 0.14000 0.14000 "PHE " " CA " 6 0 1 808080  "C10"  0 1 -1105 ""  1 ""  FF1E00  -4.2229333 6.0839071 -0.55710256 1 82.84 0 0 21 1 10 10 20 <> <> <>
  11 2 -2.201833 20.550861 -32.020782 2 F "A" 24 0.50000 0.50000 "PHE " " C  " 6 0 1 808080  "C11"  0 1 7 ""  1 ""  <> 3.4775691 -5.6209912 5.1206665 1 83.29 0 0 22 0 11 11 21 <> <> <>
  12 15 -1.042068 20.474718 -32.430912 2 F "A" 70 -0.50000 -0.50000 "PHE " " O  " 8 0 1 FF2E2E  "O12"  0 1 7 ""  1 ""  <> -3.7791398 5.2176046 -3.0797844 1 85.67 0 0 23 0 12 12 22 <> <> <>
  13 3 -1.609329 18.929222 -30.217218 2 F "A" 24 -0.00500 -0.00500 "PHE " " CB " 6 0 1 808080  "C13"  0 1 7 ""  1 ""  <> -5.9769258 6.1121216 6.3151212 1 77.43 0 0 24 2 13 13 23 <> <> <>
  14 2 -1.776216 18.256388 -28.878319 2 F "A" 24 -0.11500 -0.11500 "PHE " " CG " 6 0 1 808080  "C14"  0 1 7 ""  1 ""  <> -1.9873824 2.6678262 -1.467253 1 81.96 0 0 25 0 14 14 24 <> <> <>
  15 2 -1.018086 18.692389 -27.759785 2 F "A" 24 -0.11500 -0.11500 "PHE " " CD1" 6 0 1 808080  "C15"  0 1 7 ""  1 ""  <> -11.441051 4.4950542 -4.5786872 1 83.01 0 0 26 1 15 15 25 <> <> <>
  16 2 -2.514059 17.055340 -28.784000 2 F "A" 24 -0.11500 -0.11500 "PHE " " CD2" 6 0 1 808080  "C16"  0 1 7 ""  1 ""  <> 1.7099316 -0.41587028 1.3548265 1 82.35 0 0 27 1 16 16 26 <> <> <>
  17 2 -1.050526 17.977699 -26.531897 2 F "A" 24 -0.11500 -0.11500 "PHE " " CE1" 6 0 1 808080  "C17"  0 1 7 ""  1 ""  <> -1.8788527 3.3796871 1.1690366 1 88.24 0 0 28 1 17 17 27 <> <> <>
  18 2 -2.631213 16.372889 -27.536457 2 F "A" 24 -0.11500 -0.11500 "PHE " " CE2" 6 0 1 808080  "C18"  0 1 7 ""  1 ""  <> 1.7225338 2.7299256 3.0975633 1 82.47 0 0 29 1 18 18 28 <> <> <>
  19 2 -1.870890 16.860010 -26.474096 2 F "A" 24 -0.11500 -0.11500 "PHE " " CZ " 6 0 1 808080  "C19"  0 1 7 ""  1 ""  <> -0.76390022 1.168975 8.3622541 1 89.89 0 0 30 1 19 19 29 <> <> <>
  20 25 -3.185058 21.035160 -32.776817 3 A "A" 38 -0.50000 -0.50000 "ALA " " N  " 7 0 1 2E2EFF  "N20"  0 1 7 ""  1 ""  <> -1.5407978 1.2374011 -7.1498704 1 86.57 0 0 40 1 20 20 39 <> <> <>
  21 3 -3.076923 21.612610 -34.103462 3 A "A" 24 0.14000 0.14000 "ALA " " CA " 6 0 1 808080  "C21"  0 1 -1105 ""  1 ""  FF1E00  0.21973665 3.7578244 8.6869688 1 87.89 0 0 41 1 21 21 40 <> <> <>
  22 2 -2.547127 23.090288 -34.079048 3 A "A" 24 0.50000 0.50000 "ALA " " C  " 6 0 1 808080  "C22"  0 1 7 ""  1 ""  <> 2.6703186 2.6781328 3.3314257 1 90.85 0 0 42 0 22 22 41 <> <> <>
  23 15 -1.635889 23.552132 -34.807625 3 A "A" 70 -0.50000 -0.50000 "ALA " " O  " 8 0 1 FF2E2E  "O23"  0 1 7 ""  1 ""  <> 0.3442767 1.0910316 -1.5320529 1 91.19 0 0 43 0 23 23 42 <> <> <>
  24 3 -4.376066 21.348387 -34.879627 3 A "A" 24 -0.18000 -0.18000 "ALA " " CB " 6 0 1 808080  "C24"  0 1 7 ""  1 ""  <> -3.0982983 1.2290914 3.0793395 1 81.82 0 0 44 3 24 24 43 <> <> <>
  25 25 -3.029118 23.840874 -33.094498 4 W "A" 38 -0.50000 -0.50000 "TRP " " N  " 7 0 1 2E2EFF  "N25"  0 1 7 ""  1 ""  <> 6.8904085 0.29684359 3.2487082 1 89.06 0 0 50 1 25 25 49 <> <> <>
  26 3 -2.376157 25.066692 -32.618080 4 W "A" 24 0.14000 0.14000 "TRP " " CA " 6 0 1 808080  "C26"  0 1 -1105 ""  1 ""  FF1E00  -4.9656081 -8.4468279 3.6558321 1 91.85 0 0 51 1 26 26 50 <> <> <>
  27 2 -1.037583 24.802027 -31.887537 4 W "A" 24 0.50000 0.50000 "TRP " " C  " 6 0 1 808080  "C27"  0 1 7 ""  1 ""  <> -4.9195929 -4.1892166 -3.9619119 1 79.81 0 0 52 0 27 27 51 <> <> <>
  28 15 -0.068228 25.480019 -32.191643 4 W "A" 70 -0.50000 -0.50000 "TRP " " O  " 8 0 1 FF2E2E  "O28"  0 1 7 ""  1 ""  <> -3.2365186 6.8445034 2.3450675 1 71.88 0 0 53 0 28 28 52 <> <> <>
  29 3 -3.367917 25.742462 -31.662611 4 W "A" 24 -0.12000 -0.12000 "TRP " " CB " 6 0 1 808080  "C29"  0 1 7 ""  1 ""  <> 1.4706941 3.4119503 -1.0959402 1 101.8 0 0 54 2 29 29 53 <> <> <>
  30 2 -2.853578 27.036198 -31.078014 4 W "A" 24 0.07500 0.07500 "TRP " " CG " 6 0 1 808080  "C30"  0 1 7 ""  1 ""  <> 3.9198923 2.6132696 -2.5722394 1 102.27 0 0 55 0 30 30 54 <> <> <>
  31 2 -2.562680 28.132439 -31.773165 4 W "A" 24 -0.11500 -0.11500 "TRP " " CD1" 6 0 1 808080  "C31"  0 1 7 ""  1 ""  <> 1.0791496 0.79904199 2.5420992 1 103.57 0 0 56 1 31 31 55 <> <> <>
  32 2 -2.452442 27.368692 -29.668278 4 W "A" 24 -0.05500 -0.05500 "TRP " " CD2" 6 0 1 808080  "C32"  0 1 7 ""  1 ""  <> -4.5393448 7.2220316 -3.0975142 1 99.34 0 0 57 0 32 32 56 <> <> <>
  33 25 -1.944585 29.097740 -30.956469 4 W "A" 38 -0.57000 -0.57000 "TRP " " NE1" 7 0 1 2E2EFF  "N33"  0 1 7 ""  1 ""  <> -3.6589265 -2.4994125 -0.19492377 1 106.24 0 0 58 1 33 33 57 <> <> <>
  34 2 -2.036848 28.716084 -29.651974 4 W "A" 24 0.13000 0.13000 "TRP " " CE2" 6 0 1 808080  "C34"  0 1 7 ""  1 ""  <> 1.1938058 0.27130365 6.4546371 1 103.08 0 0 59 0 34 34 58 <> <> <>
  35 2 -2.498402 26.712582 -28.393837 4 W "A" 24 -0.11500 -0.11500 "TRP " " CE3" 6 0 1 808080  "C35"  0 1 7 ""  1 ""  <> 2.0970166 -7.9294825 -9.4361935 1 92.32 0 0 60 1 35 35 59 <> <> <>
  36 2 -1.509463 29.360292 -28.510223 4 W "A" 24 -0.11500 -0.11500 "TRP " " CZ2" 6 0 1 808080  "C36"  0 1 7 ""  1 ""  <> -5.0882473 10.006021 0.32965425 1 97.82 0 0 61 1 36 36 60 <> <> <>
  37 2 -2.021749 27.371540 -27.203787 4 W "A" 24 -0.11500 -0.11500 "TRP " " CZ3" 6 0 1 808080  "C37"  0 1 7 ""  1 ""  <> 1.4546425 -8.6525869 4.0053196 1 91.75 0 0 62 1 37 37 61 <> <> <>
  38 2 -1.473073 28.695602 -27.277620 4 W "A" 24 -0.11500 -0.11500 "TRP " " CH2" 6 0 1 808080  "C38"  0 1 7 ""  1 ""  <> -0.52889633 -0.24110177 6.7033024 1 96.24 0 0 63 1 38 38 62 <> <> <>
  39 25 -0.923374 23.854267 -30.927515 5 W "A" 38 -0.50000 -0.50000 "TRP " " N  " 7 0 1 2E2EFF  "N39"  1 1 7 ""  1 ""  <> 0.94386047 -0.66253161 2.2835476 1 76.45 0 0 74 1 39 39 73 <> <> <>
  40 3 0.267447 23.668858 -30.110245 5 W "A" 24 0.14000 0.14000 "TRP " " CA " 6 0 1 808080  "C40"  1 1 -1105 ""  1 ""  FF1E00  -4.0651445 -0.37969372 -3.1376081 1 76.88 0 0 75 1 40 40 74 <> <> <>
  41 2 1.514087 23.114738 -30.791321 5 W "A" 24 0.50000 0.50000 "TRP " " C  " 6 0 1 808080  "C41"  1 1 7 ""  1 ""  <> 8.2480125 3.6477098 7.6034336 1 84.1 0 0 76 0 41 41 75 <> <> <>
  42 15 2.634204 23.339193 -30.390512 5 W "A" 70 -0.50000 -0.50000 "TRP " " O  " 8 0 1 FF2E2E  "O42"  1 1 7 ""  1 ""  <> -3.1342773 -1.3913705 0.61028963 1 85.81 0 0 77 0 42 42 76 <> <> <>
  43 3 -0.159794 22.689905 -29.021849 5 W "A" 24 -0.12000 -0.12000 "TRP " " CB " 6 0 1 808080  "C43"  1 1 7 ""  1 ""  <> 1.125867 2.6317029 2.3406889 1 75.94 0 0 78 2 43 43 77 <> <> <>
  44 2 0.810052 22.671772 -27.876125 5 W "A" 24 0.07500 0.07500 "TRP " " CG " 6 0 1 808080  "C44"  1 1 7 ""  1 ""  <> -2.3995776 4.4703016 -5.044322 1 77.88 0 0 79 0 44 44 78 <> <> <>
  45 2 1.720175 21.707531 -27.570927 5 W "A" 24 -0.11500 -0.11500 "TRP " " CD1" 6 0 1 808080  "C45"  1 1 7 ""  1 ""  <> 1.9155507 -1.1910176 -4.8679891 1 66.05 0 0 80 1 45 45 79 <> <> <>
  46 2 1.048881 23.711803 -26.882505 5 W "A" 24 -0.05500 -0.05500 "TRP " " CD2" 6 0 1 808080  "C46"  1 1 7 ""  1 ""  <> 1.1127186 -3.16271 -9.8388414 1 81.42 0 0 81 0 46 46 80 <> <> <>
  47 25 2.406472 22.020636 -26.374365 5 W "A" 38 -0.57000 -0.57000 "TRP " " NE1" 7 0 1 2E2EFF  "N47"  1 1 7 ""  1 ""  <> -2.1556127 4.2839212 0.68557489 1 71.55 0 0 82 1 47 47 81 <> <> <>
  48 2 2.120103 23.304392 -26.040419 5 W "A" 24 0.13000 0.13000 "TRP " " CE2" 6 0 1 808080  "C48"  1 1 7 ""  1 ""  <> -0.65428239 -0.96658754 -6.3823743 1 77.8 0 0 83 0 48 48 82 <> <> <>
  49 2 0.417205 24.949810 -26.649004 5 W "A" 24 -0.11500 -0.11500 "TRP " " CE3" 6 0 1 808080  "C49"  1 1 7 ""  1 ""  <> -1.9339634 -11.457457 -6.7560811 1 83.78 0 0 84 1 49 49 83 <> <> <>
  50 2 2.651913 24.222771 -25.191172 5 W "A" 24 -0.11500 -0.11500 "TRP " " CZ2" 6 0 1 808080  "C50"  1 1 7 ""  1 ""  <> 3.7601035 -5.0224028 -2.0352824 1 75.28 0 0 85 1 50 50 84 <> <> <>
  51 2 0.896944 25.806763 -25.652857 5 W "A" 24 -0.11500 -0.11500 "TRP " " CZ3" 6 0 1 808080  "C51"  1 1 7 ""  1 ""  <> 0.26798987 1.530059 1.5534731 1 85.51 0 0 86 1 51 51 85 <> <> <>
  52 2 2.118783 25.531429 -24.970564 5 W "A" 24 -0.11500 -0.11500 "TRP " " CH2" 6 0 1 808080  "C52"  1 1 7 ""  1 ""  <> -5.6251917 -1.8171595 -8.0961943 1 73.27 0 0 87 1 52 52 86 <> <> <>
  53 25 1.303571 22.322845 -31.806179 6 G "A" 38 -0.50000 -0.50000 "GLY " " N  " 7 0 1 2E2EFF  "N53"  1 1 7 ""  1 ""  <> -0.49936625 2.4080143 0.032402784 1 81.66 0 0 98 1 53 53 97 <> <> <>
  54 3 2.299662 21.665482 -32.733139 6 G "A" 24 0.08000 0.08000 "GLY " " CA " 6 0 1 808080  "C54"  1 1 -1105 ""  1 ""  FF1E00  -8.8388491 -5.3515191 -5.2510538 1 83.69 0 0 99 2 54 54 98 <> <> <>
  55 2 3.145530 22.716183 -33.433495 6 G "A" 24 0.50000 0.50000 "GLY " " C  " 6 0 1 808080  "C55"  1 1 7 ""  1 ""  <> -5.5218854 -1.4217263 -2.4642682 1 90.69 0 0 100 0 55 55 99 <> <> <>
  56 15 4.221778 22.468140 -33.930840 6 G "A" 70 -0.50000 -0.50000 "GLY " " O  " 8 0 1 FF2E2E  "O56"  1 1 7 ""  1 ""  <> -2.992285 -3.1592505 -2.2428234 1 97.29 0 0 101 0 56 56 100 <> <> <>
  57 25 2.760485 23.984716 -33.401936 7 R "A" 38 -0.50000 -0.50000 "ARG " " N  " 7 0 1 2E2EFF  "N57"  1 1 7 ""  1 ""  <> 1.8029745 -6.2536387 2.35148 1 91.38 0 0 105 1 57 57 104 <> <> <>
  58 3 3.699375 25.136745 -33.681019 7 R "A" 24 0.14000 0.14000 "ARG " " CA " 6 0 1 808080  "C58"  1 1 -1105 ""  1 ""  FF1E00  1.0864383 -13.548285 1.1121438 1 93.15 0 0 106 1 58 58 105 <> <> <>
  59 2 4.369628 25.700621 -32.408875 7 R "A" 24 0.50000 0.50000 "ARG " " C  " 6 0 1 808080  "C59"  1 1 7 ""  1 ""  <> -7.4235363 -2.1461158 -6.0525312 1 92.15 0 0 107 0 59 59 106 <> <> <>
  60 15 5.586296 26.076651 -32.440483 7 R "A" 70 -0.50000 -0.50000 "ARG " " O  " 8 0 1 FF2E2E  "O60"  1 1 7 ""  1 ""  <> 7.8950558 -3.4291446 -1.5482155 1 105.8 0 0 108 0 60 60 107 <> <> <>
  61 3 2.882913 26.218880 -34.405251 7 R "A" 24 -0.12000 -0.12000 "ARG " " CB " 6 0 1 808080  "C61"  1 1 7 ""  1 ""  <> 1.4033055 8.914072 0.97229117 1 94.19 0 0 109 2 61 61 108 <> <> <>
  62 3 3.647890 27.526758 -34.812107 7 R "A" 24 -0.05000 -0.05000 "ARG " " CG " 6 0 1 808080  "C62"  1 1 7 ""  1 ""  <> 0.82523614 -4.7359304 3.3833787 1 111.86 0 0 110 2 62 62 109 <> <> <>
  63 3 2.929731 28.432167 -35.851528 7 R "A" 24 0.19000 0.19000 "ARG " " CD " 6 0 1 808080  "C63"  1 1 7 ""  1 ""  <> 2.1960976 -2.0282238 9.871995 1 118.59 0 0 111 2 63 63 110 <> <> <>
  64 25 1.597745 28.846159 -35.348354 7 R "A" 38 -0.69997 -0.69997 "ARG " " NE " 7 0 1 2E2EFF  "N64"  1 1 7 ""  1 ""  <> 7.6516275 -1.141147 -9.9828749 1 125.67 0 0 112 1 64 64 111 <> <> <>
  65 2 0.505041 29.024700 -36.056458 7 R "A" 24 0.63990 0.63990 "ARG " " CZ " 6 0 1 808080  "C65"  1 1 7 ""  1 ""  <> 1.5536866 3.1041827 4.5178442 1 130.78 0 0 113 0 65 65 112 <> <> <>
  66 25 0.468489 29.088936 -37.402946 7 R "A" 38 -0.79997 -0.79997 "ARG " " NH1" 7 0 1 2E2EFF  "N66"  1 1 7 ""  1 ""  <> -3.016202 -1.7243972 -1.3402681 1 138.85 0 0 114 2 66 66 113 <> <> <>
  67 31 -0.587436 29.237364 -35.367214 7 R "A" 38 -0.79997 -0.79997 "ARG " " NH2" 7 1 1 2E2EFF  "N67"  1 1 7 ""  1 ""  <> 5.5518165 -2.3940172 7.2236586 1 127.04 0 0 115 2 67 67 114 <> <> <>
  68 25 3.599998 25.877434 -31.337919 8 T "A" 38 -0.50000 -0.50000 "THR " " N  " 7 0 1 2E2EFF  "N68"  1 1 7 ""  1 ""  <> -6.0480876 2.0000708 0.69374424 1 83.12 0 0 129 1 68 68 128 <> <> <>
  69 3 4.092861 26.610003 -30.168179 8 T "A" 24 0.14000 0.14000 "THR " " CA " 6 0 1 808080  "C69"  1 1 -1105 ""  1 ""  FF1E00  -6.7059965 2.4933736 7.1192961 1 85.37 0 0 130 1 69 69 129 <> <> <>
  70 2 5.363909 25.872150 -29.602987 8 T "A" 24 0.50000 0.50000 "THR " " C  " 6 0 1 808080  "C70"  1 1 7 ""  1 ""  <> 3.9571283 2.8203876 -0.46050993 1 90.25 0 0 131 0 70 70 130 <> <> <>
  71 15 6.206731 26.489653 -29.023357 8 T "A" 70 -0.50000 -0.50000 "THR " " O  " 8 0 1 FF2E2E  "O71"  1 1 7 ""  1 ""  <> 8.5506334 -2.5841098 0.19896714 1 92.84 0 0 132 0 71 71 131 <> <> <>
  72 3 2.829061 26.702236 -29.166349 8 T "A" 24 0.20500 0.20500 "THR " " CB " 6 0 1 808080  "C72"  1 1 7 ""  1 ""  <> 1.813427 -4.9825344 1.4097524 1 87.83 0 0 133 1 72 72 132 <> <> <>
  73 16 1.682361 27.132679 -29.899422 8 T "A" 70 -0.68300 -0.68300 "THR " " OG1" 8 0 1 FF2E2E  "O73"  1 1 7 "%UT"  13 ""  <> 9.6674213 -3.299449 0.69228041 1 92.28 0 0 134 1 73 73 133 <> <> <>
  74 3 3.029266 27.648289 -27.957859 8 T "A" 24 -0.18000 -0.18000 "THR " " CG2" 6 0 1 808080  "C74"  1 1 7 ""  1 ""  <> 0.82423419 -1.8600253 2.66365 1 82.47 0 0 135 3 74 74 134 <> <> <>
  75 25 5.464697 24.565907 -29.821384 9 V "A" 38 -0.50000 -0.50000 "VAL " " N  " 7 0 1 2E2EFF  "N75"  1 1 7 ""  1 ""  <> -4.5260229 2.5605419 -4.194643 1 92.64 0 0 143 1 75 75 142 <> <> <>
  76 3 6.622080 23.785316 -29.274454 9 V "A" 24 0.14000 0.14000 "VAL " " CA " 6 0 1 808080  "C76"  1 1 -1105 ""  1 ""  FF1E00  -2.2217581 -0.79833573 -7.7990623 1 85.75 0 0 144 1 76 76 143 <> <> <>
  77 2 8.021414 24.110762 -29.860344 9 V "A" 24 0.50000 0.50000 "VAL " " C  " 6 0 1 808080  "C77"  1 1 7 ""  1 ""  <> -2.6101365 2.0680056 3.6057639 1 91.05 0 0 145 0 77 77 144 <> <> <>
  78 15 9.005503 23.977856 -29.143311 9 V "A" 70 -0.50000 -0.50000 "VAL " " O  " 8 0 1 FF2E2E  "O78"  1 1 7 ""  1 ""  <> 2.9768252 -1.2156439 -2.992063 1 94.98 0 0 146 0 78 78 145 <> <> <>
  79 3 6.397089 22.275982 -29.192781 9 V "A" 24 -0.06000 -0.06000 "VAL " " CB " 6 0 1 808080  "C79"  1 1 7 ""  1 ""  <> -4.1559348 -0.058067277 -4.1034236 1 89.95 0 0 147 1 79 79 146 <> <> <>
  80 3 5.432831 21.858625 -27.993704 9 V "A" 24 -0.18000 -0.18000 "VAL " " CG1" 6 0 1 808080  "C80"  1 1 7 ""  1 ""  <> 4.0690126 -4.5894213 -1.1613702 1 100.21 0 0 148 3 80 80 147 <> <> <>
  81 3 5.840137 21.722977 -30.510210 9 V "A" 24 -0.18000 -0.18000 "VAL " " CG2" 6 0 1 808080  "C81"  1 1 7 ""  1 ""  <> -5.2529922 1.5548199 -5.1800313 1 92.05 0 0 149 3 81 81 148 <> <> <>
  82 25 8.117560 24.575222 -31.081078 10 Y "A" 38 -0.50000 -0.50000 "TYR " " N  " 7 0 1 2E2EFF  "N82"  1 1 7 ""  1 ""  <> -3.5652146 -2.8885558 6.6521168 1 85.92 0 0 159 1 82 82 158 <> <> <>
  83 3 9.380900 24.866327 -31.737654 10 Y "A" 24 0.14000 0.14000 "TYR " " CA " 6 0 1 808080  "C83"  1 1 -1105 ""  1 ""  FF1E00  -7.3681421 2.0409286 0.91229391 1 82.91 0 0 160 1 83 83 159 <> <> <>
  84 2 9.557798 26.384111 -31.538073 10 Y "A" 24 0.50000 0.50000 "TYR " " C  " 6 0 1 808080  "C84"  1 1 7 ""  1 ""  <> -2.1008151 -5.2197804 9.3830328 1 91.23 0 0 161 0 84 84 160 <> <> <>
  85 15 10.624067 26.695484 -30.990221 10 Y "A" 70 -0.50000 -0.50000 "TYR " " O  " 8 0 1 FF2E2E  "O85"  1 1 7 ""  1 ""  <> 0.35564882 3.1258278 4.3612595 1 105.9 0 0 162 0 85 85 161 <> <> <>
  86 3 9.324000 24.554983 -33.266350 10 Y "A" 24 -0.00500 -0.00500 "TYR " " CB " 6 0 1 808080  "C86"  1 1 7 ""  1 ""  <> 0.37019172 1.5730808 7.3167644 1 87.66 0 0 163 2 86 86 162 <> <> <>
  87 2 10.677474 24.707302 -33.859852 10 Y "A" 24 -0.11500 -0.11500 "TYR " " CG " 6 0 1 808080  "C87"  1 1 7 ""  1 ""  <> -2.5325766 -5.1129589 -5.5032797 1 90.25 0 0 164 0 87 87 163 <> <> <>
  88 2 11.587170 23.653580 -33.808998 10 Y "A" 24 -0.11500 -0.11500 "TYR " " CD1" 6 0 1 808080  "C88"  1 1 7 ""  1 ""  <> -5.1471481 -6.324348 3.4519787 1 98.38 0 0 165 1 88 88 164 <> <> <>
  89 2 10.972567 25.883627 -34.552616 10 Y "A" 24 -0.11500 -0.11500 "TYR " " CD2" 6 0 1 808080  "C89"  1 1 7 ""  1 ""  <> -7.2952638 -5.0943942 -5.625155 1 81.63 0 0 166 1 89 89 165 <> <> <>
  90 2 12.887780 23.841869 -34.279953 10 Y "A" 24 -0.11500 -0.11500 "TYR " " CE1" 6 0 1 808080  "C90"  1 1 7 ""  1 ""  <> 0.014289945 -0.38742998 1.3225427 1 101.39 0 0 167 1 90 90 166 <> <> <>
  91 2 12.274229 25.935963 -35.132774 10 Y "A" 24 -0.11500 -0.11500 "TYR " " CE2" 6 0 1 808080  "C91"  1 1 7 ""  1 ""  <> 4.4410028 -7.698782 -0.98044628 1 91.3 0 0 168 1 91 91 167 <> <> <>
  92 2 13.283165 24.971626 -34.971531 10 Y "A" 24 0.15000 0.15000 "TYR " " CZ " 6 0 1 808080  "C92"  1 1 7 ""  1 ""  <> -4.4149485 3.8566468 0.44451585 1 97.18 0 0 169 0 92 92 168 <> <> <>
  93 16 14.517981 25.051207 -35.570911 10 Y "A" 70 -0.58500 -0.58500 "TYR " " OH " 8 0 1 FF2E2E  "O93"  1 1 7 "%UT"  13 ""  <> 1.0066671 -0.18846744 1.6976405 1 108.67 0 0 170 1 93 93 169 <> <> <>
  94 25 8.592569 27.306818 -31.904299 11 Q "A" 38 -0.50000 -0.50000 "GLN " " N  " 7 0 1 2E2EFF  "N94"  1 1 7 ""  1 ""  <> 2.9383042 7.2636919 1.5701828 1 82.07 0 0 180 1 94 94 179 <> <> <>
  95 3 8.714684 28.773487 -31.914185 11 Q "A" 24 0.14000 0.14000 "GLN " " CA " 6 0 1 808080  "C95"  1 1 -1105 ""  1 ""  FF1E00  -5.7236366 1.3972446 2.6147027 1 95.54 0 0 181 1 95 95 180 <> <> <>
  96 2 8.686666 29.458706 -30.524494 11 Q "A" 24 0.50000 0.50000 "GLN " " C  " 6 0 1 808080  "C96"  1 1 7 ""  1 ""  <> -4.0374966 -2.1395168 3.2654128 1 101.82 0 0 182 0 96 96 181 <> <> <>
  97 15 8.891388 30.657059 -30.527395 11 Q "A" 70 -0.50000 -0.50000 "GLN " " O  " 8 0 1 FF2E2E  "O97"  1 1 7 ""  1 ""  <> -3.9728169 -0.54476976 7.5438371 1 106.98 0 0 183 0 97 97 182 <> <> <>
  98 3 7.564894 29.259464 -32.789360 11 Q "A" 24 -0.12000 -0.12000 "GLN " " CB " 6 0 1 808080  "C98"  1 1 7 ""  1 ""  <> -6.4079976 1.0421394 4.5811472 1 96.8 0 0 184 2 98 98 183 <> <> <>
  99 3 7.292643 28.698046 -34.181561 11 Q "A" 24 -0.12000 -0.12000 "GLN " " CG " 6 0 1 808080  "C99"  1 1 7 ""  1 ""  <> -2.1432824 0.32561365 -4.9523735 1 104.95 0 0 185 2 99 99 184 <> <> <>
  100 2 8.460583 28.843321 -35.157124 11 Q "A" 24 0.50000 0.50000 "GLN " " CD " 6 0 1 808080  "C100"  1 1 7 "%UT"  13 ""  <> 0.2120866 1.4713922 -1.6769087 1 110.52 0 0 186 0 100 100 185 0.315796661441117 "No Flip"  <>
  101 15 9.202944 29.695593 -34.987007 11 Q "A" 70 -0.50000 -0.50000 "GLN " " OE1" 8 0 1 FF2E2E  "O101"  1 1 7 ""  1 ""  <> -6.4086118 -2.5381899 4.0052624 1 109.73 0 0 187 0 101 101 186 <> <> <>
  102 25 8.567368 28.044306 -36.155285 11 Q "A" 38 -0.76000 -0.76000 "GLN " " NE2" 7 0 1 2E2EFF  "N102"  1 1 7 ""  1 ""  <> -0.79667467 0.12173404 -4.3157043 1 111.04 0 0 188 2 102 102 187 <> <> <>
  103 25 8.350294 28.728115 -29.454920 12 F "A" 38 -0.50000 -0.50000 "PHE " " N  " 7 0 1 2E2EFF  "N103"  0 1 7 ""  1 ""  <> -2.9055951 3.6063185 1.9561921 1 97.76 0 0 197 1 103 103 196 <> <> <>
  104 3 8.223015 29.176590 -28.083891 12 F "A" 24 0.14000 0.14000 "PHE " " CA " 6 0 1 808080  "C104"  0 1 -1105 ""  1 ""  FF1E00  1.9157931 -5.2779832 -0.689843 1 101.14 0 0 198 1 104 104 197 <> <> <>
  105 2 8.859276 28.162401 -27.112129 12 F "A" 24 0.50000 0.50000 "PHE " " C  " 6 0 1 808080  "C105"  0 1 7 ""  1 ""  <> -5.1598039 3.5751226 -1.8274664 1 100.82 0 0 199 0 105 105 198 <> <> <>
  106 15 8.487527 28.187052 -25.902349 12 F "A" 70 -0.50000 -0.50000 "PHE " " O  " 8 0 1 FF2E2E  "O106"  0 1 7 ""  1 ""  <> -4.4471655 2.1154306 -1.9503917 1 93.15 0 0 200 0 106 106 199 <> <> <>
  107 3 6.714675 29.589634 -27.810410 12 F "A" 24 -0.00500 -0.00500 "PHE " " CB " 6 0 1 808080  "C107"  0 1 7 ""  1 ""  <> 10.96052 8.343152 -1.0499496 1 96.39 0 0 201 2 107 107 200 <> <> <>
  108 2 6.256911 30.818216 -28.561420 12 F "A" 24 -0.11500 -0.11500 "PHE " " CG " 6 0 1 808080  "C108"  0 1 7 ""  1 ""  <> 1.3163134 9.0056019 -6.1352649 1 107.85 0 0 202 0 108 108 201 <> <> <>
  109 2 6.953234 32.047733 -28.438877 12 F "A" 24 -0.11500 -0.11500 "PHE " " CD1" 6 0 1 808080  "C109"  0 1 7 ""  1 ""  <> 3.5983725 2.8500803 -7.4592695 1 114.82 0 0 203 1 109 109 202 <> <> <>
  110 2 5.163318 30.736357 -29.421227 12 F "A" 24 -0.11500 -0.11500 "PHE " " CD2" 6 0 1 808080  "C110"  0 1 7 ""  1 ""  <> 4.4210668 2.401372 -13.483935 1 106.26 0 0 204 1 110 110 203 <> <> <>
  111 2 6.531278 33.182549 -29.124910 12 F "A" 24 -0.11500 -0.11500 "PHE " " CE1" 6 0 1 808080  "C111"  0 1 7 ""  1 ""  <> 4.2581863 -11.680429 1.755298 1 112.33 0 0 205 1 111 111 204 <> <> <>
  112 2 4.777812 31.885101 -30.199333 12 F "A" 24 -0.11500 -0.11500 "PHE " " CE2" 6 0 1 808080  "C112"  0 1 7 ""  1 ""  <> -9.169735 0.5100525 -0.25111705 1 108.28 0 0 206 1 112 112 205 <> <> <>
  113 2 5.457140 33.111225 -30.062214 12 F "A" 24 -0.11500 -0.11500 "PHE " " CZ " 6 0 1 808080  "C113"  0 1 7 ""  1 ""  <> -0.43913248 7.5828733 1.2568458 1 108.75 0 0 207 1 113 113 206 <> <> <>
  114 25 9.804684 27.324635 -27.575779 13 R "A" 38 -0.50000 -0.50000 "ARG " " N  " 7 0 1 2E2EFF  "N114"  1 1 7 ""  1 ""  <> -6.8272266 2.3370957 2.372555 1 105.82 0 0 217 1 114 114 216 <> <> <>
  115 3 10.558980 26.314646 -26.852335 13 R "A" 24 0.14000 0.14000 "ARG " " CA " 6 0 1 808080  "C115"  1 1 -1105 ""  1 ""  FF1E00  -1.6903691 3.5923076 0.83172822 1 96.74 0 0 218 1 115 115 217 <> <> <>
  116 2 11.022449 26.704557 -25.394888 13 R "A" 24 0.50000 0.50000 "ARG " " C  " 6 0 1 808080  "C116"  1 1 7 ""  1 ""  <> -1.828571 2.2797596 -6.5975404 1 99.45 0 0 219 0 116 116 218 <> <> <>
  117 15 10.534136 26.043343 -24.487749 13 R "A" 70 -0.50000 -0.50000 "ARG " " O  " 8 0 1 FF2E2E  "O117"  1 1 7 ""  1 ""  <> -10.308208 1.414349 2.9820905 1 103.42 0 0 220 0 117 117 219 <> <> <>
  118 3 11.642722 25.701319 -27.802782 13 R "A" 24 -0.12000 -0.12000 "ARG " " CB " 6 0 1 808080  "C118"  1 1 7 ""  1 ""  <> -4.8496299 -6.4469171 5.4794059 1 96.17 0 0 221 2 118 118 220 <> <> <>
  119 3 12.809919 26.616745 -28.136763 13 R "A" 24 -0.05000 -0.05000 "ARG " " CG " 6 0 1 808080  "C119"  1 1 7 ""  1 ""  <> -1.0586468 -1.7719574 -4.5693579 1 103.52 0 0 222 2 119 119 221 <> <> <>
  120 3 13.770810 26.272713 -29.286026 13 R "A" 24 0.19000 0.19000 "ARG " " CD " 6 0 1 808080  "C120"  1 1 7 ""  1 ""  <> -1.8430457 -1.015547 -1.6132445 1 104.92 0 0 223 2 120 120 222 <> <> <>
  121 25 14.520085 27.419928 -29.827669 13 R "A" 38 -0.69997 -0.69997 "ARG " " NE " 7 0 1 2E2EFF  "N121"  1 1 7 ""  1 ""  <> 4.1247067 -5.1250558 3.2637513 1 100.33 0 0 224 1 121 121 223 <> <> <>
  122 2 15.005239 27.419235 -31.145836 13 R "A" 24 0.63990 0.63990 "ARG " " CZ " 6 0 1 808080  "C122"  1 1 7 ""  1 ""  <> 2.9987533 4.1531634 3.1171298 1 100.57 0 0 225 0 122 122 224 <> <> <>
  123 25 14.923773 26.345196 -31.937901 13 R "A" 38 -0.79997 -0.79997 "ARG " " NH1" 7 0 1 2E2EFF  "N123"  1 1 7 ""  1 ""  <> 0.33404234 -3.2718043 -1.3822172 1 101.96 0 0 226 2 123 123 225 <> <> <>
  124 31 15.719418 28.414984 -31.538366 13 R "A" 38 -0.79997 -0.79997 "ARG " " NH2" 7 1 1 2E2EFF  "N124"  1 1 7 ""  1 ""  <> 2.6196394 -0.20382908 4.3114576 1 103.46 0 0 227 2 124 124 226 <> <> <>
  125 25 11.726104 27.802954 -25.217941 14 Y "A" 38 -0.50000 -0.50000 "TYR " " N  " 7 0 1 2E2EFF  "N125"  1 1 7 ""  1 ""  <> 3.4292865 -2.0785706 -2.9593933 1 102.16 0 0 241 1 125 125 240 <> <> <>
  126 3 12.289629 28.247971 -23.951139 14 Y "A" 24 0.14000 0.14000 "TYR " " CA " 6 0 1 808080  "C126"  1 1 -1105 ""  1 ""  FF1E00  1.6446003 -6.1201334 -1.9764062 1 96.4 0 0 242 1 126 126 241 <> <> <>
  127 2 11.220304 28.919334 -22.980228 14 Y "A" 24 0.50000 0.50000 "TYR " " C  " 6 0 1 808080  "C127"  1 1 7 ""  1 ""  <> 1.3899189 -7.7022233 7.7290702 1 95.2 0 0 243 0 127 127 242 <> <> <>
  128 15 11.541151 29.080315 -21.770281 14 Y "A" 70 -0.50000 -0.50000 "TYR " " O  " 8 0 1 FF2E2E  "O128"  1 1 7 ""  1 ""  <> 3.0777869 0.90514749 2.2463346 1 97.1 0 0 244 0 128 128 243 <> <> <>
  129 3 13.354423 29.271265 -24.230320 14 Y "A" 24 -0.00500 -0.00500 "TYR " " CB " 6 0 1 808080  "C129"  1 1 7 ""  1 ""  <> -2.1171582 -2.1181929 0.95252752 1 96.85 0 0 245 2 129 129 244 <> <> <>
  130 2 14.510398 28.912628 -25.125551 14 Y "A" 24 -0.11500 -0.11500 "TYR " " CG " 6 0 1 808080  "C130"  1 1 7 ""  1 ""  <> 4.7701688 -8.9603176 2.9276607 1 103.16 0 0 246 0 130 130 245 <> <> <>
  131 2 15.286301 27.757690 -24.899740 14 Y "A" 24 -0.11500 -0.11500 "TYR " " CD1" 6 0 1 808080  "C131"  1 1 7 ""  1 ""  <> 1.9790876 1.2404494 -5.5844493 1 104.78 0 0 247 1 131 131 246 <> <> <>
  132 2 14.898784 29.794683 -26.128868 14 Y "A" 24 -0.11500 -0.11500 "TYR " " CD2" 6 0 1 808080  "C132"  1 1 7 ""  1 ""  <> -0.49626353 -5.6091323 3.3911765 1 106.35 0 0 248 1 132 132 247 <> <> <>
  133 2 16.406015 27.557568 -25.698347 14 Y "A" 24 -0.11500 -0.11500 "TYR " " CE1" 6 0 1 808080  "C133"  1 1 7 ""  1 ""  <> 12.269068 3.7156773 -1.0452192 1 105.73 0 0 249 1 133 133 248 <> <> <>
  134 2 15.988016 29.550449 -26.950579 14 Y "A" 24 -0.11500 -0.11500 "TYR " " CE2" 6 0 1 808080  "C134"  1 1 7 ""  1 ""  <> 1.9534026 6.1334743 8.2445059 1 108.28 0 0 250 1 134 134 249 <> <> <>
  135 2 16.728786 28.424406 -26.721718 14 Y "A" 24 0.15000 0.15000 "TYR " " CZ " 6 0 1 808080  "C135"  1 1 7 ""  1 ""  <> 7.3928747 -4.2596354 -1.1624008 1 108.04 0 0 251 0 135 135 250 <> <> <>
  136 16 17.802839 28.198860 -27.481468 14 Y "A" 70 -0.58500 -0.58500 "TYR " " OH " 8 0 1 FF2E2E  "O136"  1 1 7 "%UT"  13 ""  <> 2.3052728 1.4181715 0.0091833835 1 107.03 0 0 252 1 136 136 251 <> <> <>
  137 25 10.053344 29.222746 -23.538307 15 I "A" 38 -0.50000 -0.50000 "ILE " " N  " 7 0 1 2E2EFF  "N137"  1 1 7 ""  1 ""  <> 2.2424824 -1.00799 3.8213277 1 90.66 0 0 262 1 137 137 261 <> <> <>
  138 3 8.952750 29.682030 -22.728687 15 I "A" 24 0.14000 0.14000 "ILE " " CA " 6 0 1 808080  "C138"  1 1 -1105 ""  1 ""  FF1E00  6.0787005 -7.1956444 -4.6569862 1 92.25 0 0 263 1 138 138 262 <> <> <>
  139 2 8.269650 28.383167 -22.213125 15 I "A" 24 0.50000 0.50000 "ILE " " C  " 6 0 1 808080  "C139"  1 1 7 ""  1 ""  <> -0.077884309 -1.3728285 -1.8320367 1 96.38 0 0 264 0 139 139 263 <> <> <>
  140 15 8.142035 28.170572 -20.987007 15 I "A" 70 -0.50000 -0.50000 "ILE " " O  " 8 0 1 FF2E2E  "O140"  1 1 7 ""  1 ""  <> 0.34567934 7.0583167 -0.57846379 1 96.52 0 0 265 0 140 140 264 <> <> <>
  141 3 7.965679 30.582043 -23.456560 15 I "A" 24 -0.06000 -0.06000 "ILE " " CB " 6 0 1 808080  "C141"  1 1 7 ""  1 ""  <> -2.3053336 -1.0153129 -0.62267208 1 89.23 0 0 266 1 141 141 265 <> <> <>
  142 3 8.628159 31.683790 -24.310291 15 I "A" 24 -0.12000 -0.12000 "ILE " " CG1" 6 0 1 808080  "C142"  1 1 7 ""  1 ""  <> -5.1619802 3.13691 2.6891377 1 99.51 0 0 267 2 142 142 266 <> <> <>
  143 3 6.790764 31.109171 -22.509743 15 I "A" 24 -0.18000 -0.18000 "ILE " " CG2" 6 0 1 808080  "C143"  1 1 7 ""  1 ""  <> -3.5778122 -4.2570324 6.2403083 1 76.65 0 0 268 3 143 143 267 <> <> <>
  144 3 7.700668 32.688473 -24.869873 15 I "A" 24 -0.18000 -0.18000 "ILE " " CD1" 6 0 1 808080  "C144"  1 1 7 ""  1 ""  <> 6.2035856 0.085908033 6.7683959 1 103.17 0 0 269 3 144 144 268 <> <> <>
  145 25 7.893994 27.433065 -23.073084 16 V "A" 38 -0.50000 -0.50000 "VAL " " N  " 7 0 1 2E2EFF  "N145"  1 1 7 ""  1 ""  <> -4.8140178 -1.3773437 1.5720068 1 90.61 0 0 281 1 145 145 280 <> <> <>
  146 3 7.180306 26.194511 -22.802870 16 V "A" 24 0.14000 0.14000 "VAL " " CA " 6 0 1 808080  "C146"  1 1 -1105 ""  1 ""  FF1E00  10.069644 -2.0808871 -0.040615473 1 84.19 0 0 282 1 146 146 281 <> <> <>
  147 2 7.924039 25.105951 -21.912188 16 V "A" 24 0.50000 0.50000 "VAL " " C  " 6 0 1 808080  "C147"  1 1 7 ""  1 ""  <> 2.7352228 -5.9470687 3.9342191 1 89.16 0 0 283 0 147 147 282 <> <> <>
  148 15 7.273196 24.278688 -21.276072 16 V "A" 70 -0.50000 -0.50000 "VAL " " O  " 8 0 1 FF2E2E  "O148"  1 1 7 ""  1 ""  <> 9.2948389 0.15564895 2.0023754 1 87.14 0 0 284 0 148 148 283 <> <> <>
  149 3 6.813812 25.709158 -24.205568 16 V "A" 24 -0.06000 -0.06000 "VAL " " CB " 6 0 1 808080  "C149"  1 1 7 ""  1 ""  <> 2.1435082 0.51559192 -2.9937148 1 72.36 0 0 285 1 149 149 284 <> <> <>
  150 3 6.355414 24.183670 -24.324823 16 V "A" 24 -0.18000 -0.18000 "VAL " " CG1" 6 0 1 808080  "C150"  1 1 7 ""  1 ""  <> -4.2787299 3.4559946 -2.8971674 1 74.1 0 0 286 3 150 150 285 <> <> <>
  151 3 5.723809 26.517908 -24.854635 16 V "A" 24 -0.18000 -0.18000 "VAL " " CG2" 6 0 1 808080  "C151"  1 1 7 ""  1 ""  <> 1.3785691 -1.6554492 1.3360442 1 69.53 0 0 287 3 151 151 286 <> <> <>
  152 25 9.289198 25.220655 -21.862049 17 I "A" 38 -0.50000 -0.50000 "ILE " " N  " 7 0 1 2E2EFF  "N152"  0 1 7 ""  1 ""  <> -4.5771451 7.2983909 2.2334118 1 96.97 0 0 297 1 152 152 296 <> <> <>
  153 3 10.124916 24.504095 -20.910959 17 I "A" 24 0.14000 0.14000 "ILE " " CA " 6 0 1 808080  "C153"  0 1 -1105 ""  1 ""  FF1E00  -8.4965305 -0.23284398 1.8506505 1 104.17 0 0 298 1 153 153 297 <> <> <>
  154 2 10.009744 25.258614 -19.556227 17 I "A" 24 0.50000 0.50000 "ILE " " C  " 6 0 1 808080  "C154"  0 1 7 ""  1 ""  <> 11.643986 -1.3692355 -1.6357059 1 100.16 0 0 299 0 154 154 298 <> <> <>
  155 15 9.908442 24.665104 -18.526625 17 I "A" 70 -0.50000 -0.50000 "ILE " " O  " 8 0 1 FF2E2E  "O155"  0 1 7 ""  1 ""  <> -0.3137764 -4.6730227 3.2435932 1 106.96 0 0 300 0 155 155 299 <> <> <>
  156 3 11.611661 24.339546 -21.380510 17 I "A" 24 -0.06000 -0.06000 "ILE " " CB " 6 0 1 808080  "C156"  0 1 7 ""  1 ""  <> -1.5094453 -1.1892151 2.6047573 1 109.59 0 0 301 1 156 156 300 <> <> <>
  157 3 11.777443 23.135880 -22.311430 17 I "A" 24 -0.12000 -0.12000 "ILE " " CG1" 6 0 1 808080  "C157"  0 1 7 ""  1 ""  <> 2.5161924 4.4626145 4.6002207 1 105.64 0 0 302 2 157 157 301 <> <> <>
  158 3 12.592162 24.321291 -20.158524 17 I "A" 24 -0.18000 -0.18000 "ILE " " CG2" 6 0 1 808080  "C158"  0 1 7 ""  1 ""  <> -0.15193333 -1.0785459 -3.5079064 1 117.92 0 0 303 3 158 158 302 <> <> <>
  159 3 13.001035 23.109369 -23.177734 17 I "A" 24 -0.18000 -0.18000 "ILE " " CD1" 6 0 1 808080  "C159"  0 1 7 ""  1 ""  <> -2.3835096 3.1923082 1.5895635 1 104.68 0 0 304 3 159 159 303 <> <> <>
  160 25 10.213326 26.562164 -19.610920 18 G "A" 38 -0.50000 -0.50000 "GLY " " N  " 7 0 1 2E2EFF  "N160"  1 1 7 ""  1 ""  <> -2.2714345 0.13997073 6.2536669 1 94.4 0 0 316 1 160 160 315 <> <> <>
  161 3 10.491249 27.559231 -18.636992 18 G "A" 24 0.08000 0.08000 "GLY " " CA " 6 0 1 808080  "C161"  1 1 -1105 ""  1 ""  FF1E00  -4.7207289 -4.6749434 -4.4014101 1 95.46 0 0 317 2 161 161 316 <> <> <>
  162 2 9.418404 27.731945 -17.545063 18 G "A" 24 0.50000 0.50000 "GLY " " C  " 6 0 1 808080  "C162"  1 1 7 ""  1 ""  <> -4.3186598 -0.12055293 0.72932106 1 96.38 0 0 318 0 162 162 317 <> <> <>
  163 15 9.658804 27.744654 -16.349850 18 G "A" 70 -0.50000 -0.50000 "GLY " " O  " 8 0 1 FF2E2E  "O163"  1 1 7 ""  1 ""  <> -1.4688728 -0.36508498 0.29562852 1 101.57 0 0 319 0 163 163 318 <> <> <>
  164 25 8.188725 27.831963 -18.023640 19 V "A" 38 -0.50000 -0.50000 "VAL " " N  " 7 0 1 2E2EFF  "N164"  1 1 7 ""  1 ""  <> 2.1204033 -9.4192801 1.4381244 1 85.73 0 0 323 1 164 164 322 <> <> <>
  165 3 6.953968 27.901564 -17.270535 19 V "A" 24 0.14000 0.14000 "VAL " " CA " 6 0 1 808080  "C165"  1 1 -1105 ""  1 ""  FF1E00  -2.2068522 7.1401148 -9.4970522 1 83.7 0 0 324 1 165 165 323 <> <> <>
  166 2 6.693790 26.588884 -16.442545 19 V "A" 24 0.50000 0.50000 "VAL " " C  " 6 0 1 808080  "C166"  1 1 7 ""  1 ""  <> 6.9859271 5.1922889 5.0829539 1 90.48 0 0 325 0 166 166 324 <> <> <>
  167 15 6.070055 26.616970 -15.332806 19 V "A" 70 -0.50000 -0.50000 "VAL " " O  " 8 0 1 FF2E2E  "O167"  1 1 7 ""  1 ""  <> 5.2502847 4.1695428 -0.38697836 1 100.91 0 0 326 0 167 167 325 <> <> <>
  168 3 5.767902 28.374292 -18.144197 19 V "A" 24 -0.06000 -0.06000 "VAL " " CB " 6 0 1 808080  "C168"  1 1 7 ""  1 ""  <> -5.1356502 5.5642133 -4.4453597 1 85.64 0 0 327 1 168 168 326 <> <> <>
  169 3 6.059289 29.871080 -18.626099 19 V "A" 24 -0.18000 -0.18000 "VAL " " CG1" 6 0 1 808080  "C169"  1 1 7 ""  1 ""  <> 2.5239 -0.19315243 -0.043173704 1 86.82 0 0 328 3 169 169 327 <> <> <>
  170 3 5.470908 27.472723 -19.336107 19 V "A" 24 -0.18000 -0.18000 "VAL " " CG2" 6 0 1 808080  "C170"  1 1 7 ""  1 ""  <> -0.69543993 -3.4732492 -5.6597176 1 78.2 0 0 329 3 170 170 328 <> <> <>
  171 25 6.976346 25.391748 -17.036158 20 M "A" 38 -0.50000 -0.50000 "MET " " N  " 7 0 1 2E2EFF  "N171"  1 1 7 ""  1 ""  <> 7.053937 3.8539593 -5.1104245 1 87.17 0 0 339 1 171 171 338 <> <> <>
  172 3 6.342895 24.140276 -16.570400 20 M "A" 24 0.14000 0.14000 "MET " " CA " 6 0 1 808080  "C172"  1 1 -1105 ""  1 ""  FF1E00  -5.7556124 8.7309427 -0.4967604 1 86.25 0 0 340 1 172 172 339 <> <> <>
  173 2 7.344681 23.366652 -15.743171 20 M "A" 24 0.50000 0.50000 "MET " " C  " 6 0 1 808080  "C173"  1 1 7 ""  1 ""  <> -1.1525909 -3.1018338 1.6579827 1 86.99 0 0 341 0 173 173 340 <> <> <>
  174 15 6.942755 22.762766 -14.777672 20 M "A" 70 -0.50000 -0.50000 "MET " " O  " 8 0 1 FF2E2E  "O174"  1 1 7 ""  1 ""  <> 3.5987952 -5.324522 -5.596127 1 95.64 0 0 342 0 174 174 341 <> <> <>
  175 3 5.932319 23.420206 -17.853628 20 M "A" 24 -0.12000 -0.12000 "MET " " CB " 6 0 1 808080  "C175"  1 1 7 ""  1 ""  <> -12.192645 4.5472784 -5.8707571 1 82.66 0 0 343 2 175 175 342 <> <> <>
  176 3 5.019688 22.173714 -17.620106 20 M "A" 24 0.04750 0.04750 "MET " " CG " 6 0 1 808080  "C176"  1 1 7 ""  1 ""  <> -3.0755987 1.8985384 3.6748731 1 73.48 0 0 344 2 176 176 343 <> <> <>
  177 49 3.417432 22.482378 -16.774450 20 M "A" 143 -0.33500 -0.33500 "MET " " SD " 16 0 1 FFFF6B  "S177"  1 1 7 ""  1 ""  <> 3.6570342 -1.4507021 -0.39025387 1 95.32 0 0 345 0 177 177 344 <> <> <>
  178 3 3.663939 21.642118 -15.256321 20 M "A" 24 -0.01250 -0.01250 "MET " " CE " 6 0 1 808080  "C178"  1 1 7 ""  1 ""  <> -3.951252 8.1348429 4.5626111 1 71.39 0 0 346 3 178 178 345 <> <> <>
  179 25 8.672736 23.543581 -15.922018 21 V "A" 38 -0.50000 -0.50000 "VAL " " N  " 7 0 1 2E2EFF  "N179"  1 1 7 ""  1 ""  <> -0.091577828 2.2555394 0.18783896 1 87.54 0 0 356 1 179 179 355 <> <> <>
  180 3 9.726507 22.955837 -15.043562 21 V "A" 24 0.14000 0.14000 "VAL " " CA " 6 0 1 808080  "C180"  1 1 -1105 ""  1 ""  FF1E00  -1.4036422 1.6533139 0.93049717 1 86.06 0 0 357 1 180 180 356 <> <> <>
  181 2 9.729847 23.652073 -13.674089 21 V "A" 24 0.50000 0.50000 "VAL " " C  " 6 0 1 808080  "C181"  1 1 7 ""  1 ""  <> 4.966331 3.2529707 3.0171783 1 90.44 0 0 358 0 181 181 357 <> <> <>
  182 15 9.973202 22.968496 -12.676980 21 V "A" 70 -0.50000 -0.50000 "VAL " " O  " 8 0 1 FF2E2E  "O182"  1 1 7 ""  1 ""  <> 5.6071477 -0.71366823 0.82291627 1 102.07 0 0 359 0 182 182 358 <> <> <>
  183 3 11.150198 22.931032 -15.755983 21 V "A" 24 -0.06000 -0.06000 "VAL " " CB " 6 0 1 808080  "C183"  1 1 7 ""  1 ""  <> -0.54294401 2.7859316 1.9389074 1 83.11 0 0 360 1 183 183 359 <> <> <>
  184 3 12.367801 22.876450 -14.756264 21 V "A" 24 -0.18000 -0.18000 "VAL " " CG1" 6 0 1 808080  "C184"  1 1 7 ""  1 ""  <> -4.1161203 -2.6356039 4.339766 1 78.5 0 0 361 3 184 184 360 <> <> <>
  185 3 11.201025 21.780102 -16.705484 21 V "A" 24 -0.18000 -0.18000 "VAL " " CG2" 6 0 1 808080  "C185"  1 1 7 ""  1 ""  <> -4.920989 -1.6809369 2.3893118 1 81.97 0 0 362 3 185 185 361 <> <> <>
  186 25 9.441353 25.018263 -13.645322 22 A "A" 38 -0.50000 -0.50000 "ALA " " N  " 7 0 1 2E2EFF  "N186"  1 1 7 ""  1 ""  <> -0.92858869 0.46793887 0.40265089 1 92.94 0 0 372 1 186 186 371 <> <> <>
  187 3 9.408287 25.768539 -12.378581 22 A "A" 24 0.14000 0.14000 "ALA " " CA " 6 0 1 808080  "C187"  1 1 -1105 ""  1 ""  FF1E00  -1.2480584 -1.9825616 -6.4990177 1 103.17 0 0 373 1 187 187 372 <> <> <>
  188 2 8.264119 25.361172 -11.442208 22 A "A" 24 0.50000 0.50000 "ALA " " C  " 6 0 1 808080  "C188"  1 1 7 ""  1 ""  <> -5.2931681 -2.2146499 -0.78067863 1 103.63 0 0 374 0 188 188 373 <> <> <>
  189 15 8.362300 25.500633 -10.208254 22 A "A" 70 -0.50000 -0.50000 "ALA " " O  " 8 0 1 FF2E2E  "O189"  1 1 7 ""  1 ""  <> 0.22771956 6.8943844 -0.90283543 1 107.74 0 0 375 0 189 189 374 <> <> <>
  190 3 9.214849 27.284254 -12.602820 22 A "A" 24 -0.18000 -0.18000 "ALA " " CB " 6 0 1 808080  "C190"  1 1 7 ""  1 ""  <> -6.3902664 -1.632462 -1.5457861 1 93.83 0 0 376 3 190 190 375 <> <> <>
  191 25 7.256334 24.747541 -11.991590 23 L "A" 38 -0.50000 -0.50000 "LEU " " N  " 7 0 1 2E2EFF  "N191"  1 1 7 ""  1 ""  <> 1.4980636 -4.0730991 -0.38833338 1 91.6 0 0 382 1 191 191 381 <> <> <>
  192 3 6.179869 24.194462 -11.200460 23 L "A" 24 0.14000 0.14000 "LEU " " CA " 6 0 1 808080  "C192"  1 1 -1105 ""  1 ""  FF1E00  4.8965607 -1.5451003 -0.12437591 1 83.94 0 0 383 1 192 192 382 <> <> <>
  193 2 6.597584 22.867785 -10.534974 23 L "A" 24 0.50000 0.50000 "LEU " " C  " 6 0 1 808080  "C193"  1 1 7 ""  1 ""  <> 6.8580899 3.7949579 3.2995977 1 82.69 0 0 384 0 193 193 383 <> <> <>
  194 15 6.273541 22.591816 -9.377620 23 L "A" 70 -0.50000 -0.50000 "LEU " " O  " 8 0 1 FF2E2E  "O194"  1 1 7 ""  1 ""  <> 6.2391181 -0.13698007 4.9960227 1 81.9 0 0 385 0 194 194 384 <> <> <>
  195 3 4.959002 23.959370 -12.157030 23 L "A" 24 -0.12000 -0.12000 "LEU " " CB " 6 0 1 808080  "C195"  1 1 7 ""  1 ""  <> 7.9686975 2.913182 1.7684916 1 85.8 0 0 386 2 195 195 385 <> <> <>
  196 3 4.285908 25.249161 -12.645854 23 L "A" 24 -0.06000 -0.06000 "LEU " " CG " 6 0 1 808080  "C196"  1 1 7 ""  1 ""  <> -3.0069125 0.19162488 6.6513085 1 101.31 0 0 387 1 196 196 386 <> <> <>
  197 3 3.360699 25.122866 -13.852850 23 L "A" 24 -0.18000 -0.18000 "LEU " " CD1" 6 0 1 808080  "C197"  1 1 7 ""  1 ""  <> -0.20547956 -0.58443004 4.8262691 1 104.88 0 0 388 3 197 197 387 <> <> <>
  198 3 3.509821 25.897343 -11.472929 23 L "A" 24 -0.18000 -0.18000 "LEU " " CD2" 6 0 1 808080  "C198"  1 1 7 ""  1 ""  <> -0.71466154 -3.6714277 2.5130553 1 107.42 0 0 389 3 198 198 388 <> <> <>
  199 25 7.465573 22.054071 -11.206951 24 C "A" 38 -0.50000 -0.50000 "CYS " " N  " 7 0 1 2E2EFF  "N199"  1 1 7 ""  1 ""  <> -0.5491395 4.8966727 -2.0495412 1 82.57 0 0 401 1 199 199 400 <> <> <>
  200 3 7.957368 20.778635 -10.732940 24 C "A" 24 0.14000 0.14000 "CYS " " CA " 6 0 1 808080  "C200"  1 1 -1105 ""  1 ""  FF1E00  -6.2622647 -5.5804372 -12.187222 1 76.07 0 0 402 1 200 200 401 <> <> <>
  201 2 9.108552 20.853998 -9.751380 24 C "A" 24 0.50000 0.50000 "CYS " " C  " 6 0 1 808080  "C201"  1 1 7 ""  1 ""  <> 7.7911577 -3.8205154 7.3521318 1 83.52 0 0 403 0 201 201 402 <> <> <>
  202 15 9.194386 20.032028 -8.870895 24 C "A" 70 -0.50000 -0.50000 "CYS " " O  " 8 0 1 FF2E2E  "O202"  1 1 7 ""  1 ""  <> -5.9211307 -3.2840168 4.9050646 1 97.35 0 0 404 0 202 202 403 <> <> <>
  203 3 8.354725 20.012882 -12.007774 24 C "A" 24 0.06000 0.06000 "CYS " " CB " 6 0 1 808080  "C203"  1 1 7 ""  1 ""  <> 6.0782404 -1.7226981 -4.0012956 1 78.34 0 0 405 2 203 203 404 <> <> <>
  204 49 6.928601 19.738115 -13.052423 24 C "A" 143 -0.33500 -0.33500 "CYS " " SG " 16 0 1 FFFF6B  "S204"  1 1 7 "%UT"  13 ""  <> 1.5248134 0.014788438 -1.8276995 1 96.49 0 0 406 1 204 204 405 <> <> <>
  205 25 9.936949 21.910673 -9.905171 25 L "A" 38 -0.50000 -0.50000 "LEU " " N  " 7 0 1 2E2EFF  "N205"  1 1 7 ""  1 ""  <> 0.746831 -1.8666039 -1.8593148 1 86.91 0 0 412 1 205 205 411 <> <> <>
  206 3 10.841686 22.468773 -8.951630 25 L "A" 24 0.14000 0.14000 "LEU " " CA " 6 0 1 808080  "C206"  1 1 -1105 ""  1 ""  FF1E00  0.64070696 1.7422646 -5.0648661 1 91.43 0 0 413 1 206 206 412 <> <> <>
  207 2 10.164158 23.123520 -7.740214 25 L "A" 24 0.50000 0.50000 "LEU " " C  " 6 0 1 808080  "C207"  1 1 7 ""  1 ""  <> 0.87167436 -0.58038121 0.13168103 1 90.61 0 0 414 0 207 207 413 <> <> <>
  208 15 10.662149 23.010893 -6.640285 25 L "A" 70 -0.50000 -0.50000 "LEU " " O  " 8 0 1 FF2E2E  "O208"  1 1 7 ""  1 ""  <> -2.1514242 2.9180841 8.5902681 1 95.29 0 0 415 0 208 208 414 <> <> <>
  209 3 11.792589 23.452354 -9.659157 25 L "A" 24 -0.12000 -0.12000 "LEU " " CB " 6 0 1 808080  "C209"  1 1 7 ""  1 ""  <> -6.6044803 -5.1134763 4.1964765 1 89.19 0 0 416 2 209 209 415 <> <> <>
  210 3 12.785170 23.083958 -10.741037 25 L "A" 24 -0.06000 -0.06000 "LEU " " CG " 6 0 1 808080  "C210"  1 1 7 ""  1 ""  <> 2.8530984 3.0639162 -6.1584163 1 89.58 0 0 417 1 210 210 416 <> <> <>
  211 3 13.451137 24.346777 -11.329675 25 L "A" 24 -0.18000 -0.18000 "LEU " " CD1" 6 0 1 808080  "C211"  1 1 7 ""  1 ""  <> -1.4435145 -3.2584114 -0.073211335 1 89.48 0 0 418 3 211 211 417 <> <> <>
  212 3 13.751475 21.962164 -10.301147 25 L "A" 24 -0.18000 -0.18000 "LEU " " CD2" 6 0 1 808080  "C212"  1 1 7 ""  1 ""  <> 2.2865884 -3.206212 -6.4402647 1 85.48 0 0 419 3 212 212 418 <> <> <>
  213 25 9.137507 23.884014 -7.927266 26 G "A" 38 -0.50000 -0.50000 "GLY " " N  " 7 0 1 2E2EFF  "N213"  1 1 7 ""  1 ""  <> 1.5045286 -5.9923954 -8.1010408 1 85.8 0 0 431 1 213 213 430 <> <> <>
  214 3 8.319720 24.590176 -6.987703 26 G "A" 24 0.08000 0.08000 "GLY " " CA " 6 0 1 808080  "C214"  1 1 -1105 ""  1 ""  FF1E00  -7.6447473 1.4498299 8.3682737 1 82.11 0 0 432 2 214 214 431 <> <> <>
  215 2 7.484743 23.631008 -6.111631 26 G "A" 24 0.50000 0.50000 "GLY " " C  " 6 0 1 808080  "C215"  1 1 7 ""  1 ""  <> 4.0526204 -10.676511 6.4681754 1 87.32 0 0 433 0 215 215 432 <> <> <>
  216 15 7.625556 23.670448 -4.889060 26 G "A" 70 -0.50000 -0.50000 "GLY " " O  " 8 0 1 FF2E2E  "O216"  1 1 7 ""  1 ""  <> 1.5621741 -0.83939332 3.1312749 1 94.13 0 0 434 0 216 216 433 <> <> <>
  217 25 6.879525 22.595562 -6.744935 27 G "A" 38 -0.50000 -0.50000 "GLY " " N  " 7 0 1 2E2EFF  "N217"  1 1 7 ""  1 ""  <> -6.6658993 -5.4249415 -0.87019187 1 81.44 0 0 438 1 217 217 437 <> <> <>
  218 3 6.311174 21.444237 -6.140608 27 G "A" 24 0.08000 0.08000 "GLY " " CA " 6 0 1 808080  "C218"  1 1 -1105 ""  1 ""  FF1E00  -3.3423197 -1.7952935 0.058169935 1 77.19 0 0 439 2 218 218 438 <> <> <>
  219 2 7.262792 20.710394 -5.190660 27 G "A" 24 0.50000 0.50000 "GLY " " C  " 6 0 1 808080  "C219"  1 1 7 ""  1 ""  <> -2.4954598 2.793865 -1.9095104 1 84.77 0 0 440 0 219 219 439 <> <> <>
  220 15 6.775776 20.486530 -4.102599 27 G "A" 70 -0.50000 -0.50000 "GLY " " O  " 8 0 1 FF2E2E  "O220"  1 1 7 ""  1 ""  <> 4.2745891 1.6340103 1.7158962 1 93.04 0 0 441 0 220 220 440 <> <> <>
  221 25 8.550982 20.433887 -5.671433 28 G "A" 38 -0.50000 -0.50000 "GLY " " N  " 7 0 1 2E2EFF  "N221"  1 1 7 ""  1 ""  <> -1.1435802 -0.71468878 2.9958174 1 82.5 0 0 445 1 221 221 444 <> <> <>
  222 3 9.459228 19.608324 -4.928540 28 G "A" 24 0.08000 0.08000 "GLY " " CA " 6 0 1 808080  "C222"  1 1 -1105 ""  1 ""  FF1E00  2.7820594 -1.1039023 1.2482513 1 70.56 0 0 446 2 222 222 445 <> <> <>
  223 2 9.825033 20.129408 -3.540711 28 G "A" 24 0.50000 0.50000 "GLY " " C  " 6 0 1 808080  "C223"  1 1 7 ""  1 ""  <> -5.6838136 -0.89065778 -4.017889 1 76.16 0 0 447 0 223 223 446 <> <> <>
  224 15 9.717041 19.389500 -2.571234 28 G "A" 70 -0.50000 -0.50000 "GLY " " O  " 8 0 1 FF2E2E  "O224"  1 1 7 ""  1 ""  <> -5.9290533 0.065476693 5.4396615 1 85.4 0 0 448 0 224 224 447 <> <> <>
  225 25 10.236756 21.398062 -3.472480 29 V "A" 38 -0.50000 -0.50000 "VAL " " N  " 7 0 1 2E2EFF  "N225"  1 1 7 ""  1 ""  <> 3.2792695 -3.8913236 -7.0604758 1 75.04 0 0 452 1 225 225 451 <> <> <>
  226 3 10.512966 22.132315 -2.290470 29 V "A" 24 0.14000 0.14000 "VAL " " CA " 6 0 1 808080  "C226"  1 1 -1105 ""  1 ""  FF1E00  0.55794024 -1.9344069 0.47439334 1 83.55 0 0 453 1 226 226 452 <> <> <>
  227 2 9.309503 22.291382 -1.368170 29 V "A" 24 0.50000 0.50000 "VAL " " C  " 6 0 1 808080  "C227"  1 1 7 ""  1 ""  <> 5.5625257 -3.7737529 5.9838243 1 85.4 0 0 454 0 227 227 453 <> <> <>
  228 15 9.488474 22.429085 -0.149736 29 V "A" 70 -0.50000 -0.50000 "VAL " " O  " 8 0 1 FF2E2E  "O228"  1 1 7 ""  1 ""  <> 5.3317451 -0.95754117 0.010438045 1 88.86 0 0 455 0 228 228 454 <> <> <>
  229 3 11.084008 23.458099 -2.705291 29 V "A" 24 -0.06000 -0.06000 "VAL " " CB " 6 0 1 808080  "C229"  1 1 7 ""  1 ""  <> 0.41407171 9.1021042 -7.0596519 1 87.12 0 0 456 1 229 229 455 <> <> <>
  230 3 12.433152 23.329563 -3.479866 29 V "A" 24 -0.18000 -0.18000 "VAL " " CG1" 6 0 1 808080  "C230"  1 1 7 ""  1 ""  <> -0.26868793 1.4042089 -1.7508469 1 82.57 0 0 457 3 230 230 456 <> <> <>
  231 3 10.144948 24.395840 -3.440220 29 V "A" 24 -0.18000 -0.18000 "VAL " " CG2" 6 0 1 808080  "C231"  1 1 7 ""  1 ""  <> 0.21357308 1.5301739 -3.1589897 1 90.98 0 0 458 3 231 231 457 <> <> <>
  232 25 8.084597 22.318937 -1.884813 30 Y "A" 38 -0.50000 -0.50000 "TYR " " N  " 7 0 1 2E2EFF  "N232"  1 1 7 ""  1 ""  <> 6.7925558 3.6173859 3.1483097 1 87.12 0 0 468 1 232 232 467 <> <> <>
  233 3 6.933929 22.421169 -0.963937 30 Y "A" 24 0.14000 0.14000 "TYR " " CA " 6 0 1 808080  "C233"  1 1 -1105 ""  1 ""  FF1E00  0.7981838 -0.44784608 -5.2315121 1 79.46 0 0 469 1 233 233 468 <> <> <>
  234 2 6.515489 21.044754 -0.425305 30 Y "A" 24 0.50000 0.50000 "TYR " " C  " 6 0 1 808080  "C234"  1 1 7 ""  1 ""  <> 2.1308568 -4.9235225 1.7018914 1 86.55 0 0 470 0 234 234 469 <> <> <>
  235 15 6.062754 20.832556 0.704057 30 Y "A" 70 -0.50000 -0.50000 "TYR " " O  " 8 0 1 FF2E2E  "O235"  1 1 7 ""  1 ""  <> -1.517037 0.33368143 -1.6274565 1 95.93 0 0 471 0 235 235 470 <> <> <>
  236 3 5.792558 22.924091 -1.910185 30 Y "A" 24 -0.00500 -0.00500 "TYR " " CB " 6 0 1 808080  "C236"  1 1 7 ""  1 ""  <> 6.7957191 -0.12538195 2.4520683 1 83.64 0 0 472 2 236 236 471 <> <> <>
  237 2 4.406276 23.265190 -1.281342 30 Y "A" 24 -0.11500 -0.11500 "TYR " " CG " 6 0 1 808080  "C237"  1 1 7 ""  1 ""  <> -3.4941175 9.6063299 4.8654308 1 94.12 0 0 473 0 237 237 472 <> <> <>
  238 2 4.273625 23.834433 0.043042 30 Y "A" 24 -0.11500 -0.11500 "TYR " " CD1" 6 0 1 808080  "C238"  1 1 7 ""  1 ""  <> -3.3523061 5.4835529 3.1574373 1 95.63 0 0 474 1 238 238 473 <> <> <>
  239 2 3.241111 22.978722 -2.004247 30 Y "A" 24 -0.11500 -0.11500 "TYR " " CD2" 6 0 1 808080  "C239"  1 1 7 ""  1 ""  <> -12.697282 -5.6263294 -7.9345741 1 95.37 0 0 475 1 239 239 474 <> <> <>
  240 2 3.038678 24.095264 0.560646 30 Y "A" 24 -0.11500 -0.11500 "TYR " " CE1" 6 0 1 808080  "C240"  1 1 7 ""  1 ""  <> 7.5729442 6.0148473 3.0451012 1 99.01 0 0 476 1 240 240 475 <> <> <>
  241 2 1.974950 23.146278 -1.422963 30 Y "A" 24 -0.11500 -0.11500 "TYR " " CE2" 6 0 1 808080  "C241"  1 1 7 ""  1 ""  <> -5.7961864 -7.4150119 2.3331292 1 94.79 0 0 477 1 241 241 476 <> <> <>
  242 2 1.876571 23.710686 -0.173445 30 Y "A" 24 0.15000 0.15000 "TYR " " CZ " 6 0 1 808080  "C242"  1 1 7 ""  1 ""  <> 3.0887349 7.4104166 -4.4746499 1 94.82 0 0 478 0 242 242 477 <> <> <>
  243 16 0.641084 23.968374 0.286964 30 Y "A" 70 -0.58500 -0.58500 "TYR " " OH " 8 0 1 FF2E2E  "O243"  1 1 7 "%UT"  13 ""  <> -2.4537854 -1.8185967 -0.71213305 1 95.42 0 0 479 1 243 243 478 <> <> <>
  244 25 6.569683 20.036245 -1.316226 31 G "A" 38 -0.50000 -0.50000 "GLY " " N  " 7 0 1 2E2EFF  "N244"  1 1 7 ""  1 ""  <> -7.6129851 -6.6851182 -2.7270806 1 83.02 0 0 489 1 244 244 488 <> <> <>
  245 3 6.279572 18.655493 -1.043051 31 G "A" 24 0.08000 0.08000 "GLY " " CA " 6 0 1 808080  "C245"  1 1 -1106 ""  1 ""  FF3C00  -3.0224919 4.8333893 -9.7925053 1 89.02 0 0 490 2 245 245 489 <> <> <>
  246 2 6.984963 18.081608 0.280053 31 G "A" 24 0.50000 0.50000 "GLY " " C  " 6 0 1 808080  "C246"  1 1 7 ""  1 ""  <> 4.2162566 6.5333304 9.5039186 1 100.79 0 0 491 0 246 246 490 <> <> <>
  247 15 6.487647 17.173765 0.842982 31 G "A" 70 -0.50000 -0.50000 "GLY " " O  " 8 0 1 FF2E2E  "O247"  1 1 7 ""  1 ""  <> 0.39878821 3.1392314 -7.452219 1 103.22 0 0 492 0 247 247 491 <> <> <>
  248 25 8.195091 18.485266 0.671262 32 I "A" 38 -0.50000 -0.50000 "ILE " " N  " 7 0 1 2E2EFF  "N248"  0 1 7 ""  1 ""  <> 6.5259142 2.0743275 -6.5327001 1 102.56 0 0 496 1 248 248 495 <> <> <>
  249 3 8.971445 17.966545 1.784362 32 I "A" 24 0.14000 0.14000 "ILE " " CA " 6 0 1 808080  "C249"  0 1 -1106 ""  1 ""  FF3C00  6.7948198 2.764858 3.9384608 1 106.13 0 0 497 1 249 249 496 <> <> <>
  250 2 8.243800 18.028603 3.112073 32 I "A" 24 0.50000 0.50000 "ILE " " C  " 6 0 1 808080  "C250"  0 1 7 ""  1 ""  <> -3.2284477 -5.4001541 2.803556 1 101.31 0 0 498 0 250 250 497 <> <> <>
  251 15 8.252127 17.070539 3.853647 32 I "A" 70 -0.50000 -0.50000 "ILE " " O  " 8 0 1 FF2E2E  "O251"  0 1 7 ""  1 ""  <> 0.29175353 6.2526512 -2.585494 1 106.76 0 0 499 0 251 251 498 <> <> <>
  252 3 10.283323 18.829121 1.770742 32 I "A" 24 -0.06000 -0.06000 "ILE " " CB " 6 0 1 808080  "C252"  0 1 7 ""  1 ""  <> 2.2163048 2.122566 -3.7526629 1 110.06 0 0 500 1 252 252 499 <> <> <>
  253 3 11.065969 18.679415 0.466095 32 I "A" 24 -0.12000 -0.12000 "ILE " " CG1" 6 0 1 808080  "C253"  0 1 7 ""  1 ""  <> -0.7558437 4.027317 6.6876574 1 117.4 0 0 501 2 253 253 500 <> <> <>
  254 3 11.162303 18.414803 2.982667 32 I "A" 24 -0.18000 -0.18000 "ILE " " CG2" 6 0 1 808080  "C254"  0 1 7 ""  1 ""  <> 3.669116 0.54878318 3.091408 1 106.86 0 0 502 3 254 254 501 <> <> <>
  255 3 12.116902 19.701406 0.181200 32 I "A" 24 -0.18000 -0.18000 "ILE " " CD1" 6 0 1 808080  "C255"  0 1 7 ""  1 ""  <> 4.3025589 -0.51986247 1.3814969 1 118.37 0 0 503 3 255 255 502 <> <> <>
  256 25 7.449515 19.101162 3.314061 33 S "A" 38 -0.50000 -0.50000 "SER " " N  " 7 0 1 2E2EFF  "N256"  1 1 7 ""  1 ""  <> -5.4254065 3.6782513 -1.948963 1 92.48 0 0 515 1 256 256 514 <> <> <>
  257 3 6.653070 19.304785 4.492521 33 S "A" 24 0.14000 0.14000 "SER " " CA " 6 0 1 808080  "C257"  1 1 -1106 ""  1 ""  FF3C00  0.96479309 -0.16491747 1.9818677 1 84.94 0 0 516 1 257 257 515 <> <> <>
  258 2 5.602473 18.240658 4.740155 33 S "A" 24 0.50000 0.50000 "SER " " C  " 6 0 1 808080  "C258"  1 1 7 ""  1 ""  <> -1.2406055 -7.7273455 3.0256619 1 82.89 0 0 517 0 258 258 516 <> <> <>
  259 15 5.063496 18.136003 5.855208 33 S "A" 70 -0.50000 -0.50000 "SER " " O  " 8 0 1 FF2E2E  "O259"  1 1 7 ""  1 ""  <> 1.1172315 0.95663482 0.12532745 1 82.06 0 0 518 0 259 259 517 <> <> <>
  260 3 6.106962 20.732487 4.535723 33 S "A" 24 0.14500 0.14500 "SER " " CB " 6 0 1 808080  "C260"  1 1 7 ""  1 ""  <> -1.9394782 1.1894778 -7.3285327 1 82.74 0 0 519 2 260 260 518 <> <> <>
  261 16 5.340522 21.249651 3.462392 33 S "A" 70 -0.68300 -0.68300 "SER " " OG " 8 0 1 FF2E2E  "O261"  1 1 7 "%UT"  13 ""  <> -4.3477049 -5.3100643 5.0695548 1 90.76 0 0 520 1 261 261 519 <> <> <>
  262 25 5.283573 17.409658 3.764971 34 L "A" 38 -0.50000 -0.50000 "LEU " " N  " 7 0 1 2E2EFF  "N262"  1 1 7 ""  1 ""  <> -2.1432812 6.6810265 6.0682893 1 77.02 0 0 526 1 262 262 525 <> <> <>
  263 3 4.226809 16.407776 3.802785 34 L "A" 24 0.14000 0.14000 "LEU " " CA " 6 0 1 808080  "C263"  1 1 -1106 ""  1 ""  FF3C00  5.2488036 -15.064345 3.2034731 1 81.19 0 0 527 1 263 263 526 <> <> <>
  264 2 4.553824 15.315800 4.833363 34 L "A" 24 0.50000 0.50000 "LEU " " C  " 6 0 1 808080  "C264"  1 1 7 ""  1 ""  <> 0.99896163 -6.3061161 -0.91496301 1 102.05 0 0 528 0 264 264 527 <> <> <>
  265 15 3.742376 14.856698 5.593221 34 L "A" 70 -0.50000 -0.50000 "LEU " " O  " 8 0 1 FF2E2E  "O265"  1 1 7 ""  1 ""  <> -0.087067969 5.2685404 2.3613412 1 117.31 0 0 529 0 265 265 528 <> <> <>
  266 3 3.929327 15.857656 2.385683 34 L "A" 24 -0.12000 -0.12000 "LEU " " CB " 6 0 1 808080  "C266"  1 1 7 ""  1 ""  <> 3.7839611 3.7753091 -1.724279 1 68.74 0 0 530 2 266 266 529 <> <> <>
  267 3 2.851614 14.689413 2.365148 34 L "A" 24 -0.06000 -0.06000 "LEU " " CG " 6 0 1 808080  "C267"  1 1 7 ""  1 ""  <> 2.4076874 3.5462143 4.8597436 1 59.46 0 0 531 1 267 267 530 <> <> <>
  268 3 1.431305 15.184041 2.889764 34 L "A" 24 -0.18000 -0.18000 "LEU " " CD1" 6 0 1 808080  "C268"  1 1 7 ""  1 ""  <> -2.2322085 -4.687098 9.5222778 1 63.54 0 0 532 3 268 268 531 <> <> <>
  269 3 2.780298 14.035938 0.906842 34 L "A" 24 -0.18000 -0.18000 "LEU " " CD2" 6 0 1 808080  "C269"  1 1 7 ""  1 ""  <> -11.031768 -3.4760826 -1.9043939 1 66.3 0 0 533 3 269 269 532 <> <> <>
  270 25 5.832152 14.821238 4.859266 35 G "A" 38 -0.50000 -0.50000 "GLY " " N  " 7 0 1 2E2EFF  "N270"  1 1 7 ""  1 ""  <> -1.9398289 -3.199333 -1.8168447 1 92.88 0 0 545 1 270 270 544 <> <> <>
  271 3 6.361202 13.870312 5.788421 35 G "A" 24 0.08000 0.08000 "GLY " " CA " 6 0 1 808080  "C271"  1 1 -1106 ""  1 ""  FF3C00  -0.72686547 -0.30164924 -3.2284396 1 77.61 0 0 546 2 271 271 545 <> <> <>
  272 2 6.406978 14.373180 7.287379 35 G "A" 24 0.50000 0.50000 "GLY " " C  " 6 0 1 808080  "C272"  1 1 7 ""  1 ""  <> 4.3550496 -1.8810784 -2.707181 1 79.74 0 0 547 0 272 272 546 <> <> <>
  273 15 6.313694 13.569605 8.183515 35 G "A" 70 -0.50000 -0.50000 "GLY " " O  " 8 0 1 FF2E2E  "O273"  1 1 7 ""  1 ""  <> -3.9585099 -2.2555118 -3.8760262 1 83 0 0 548 0 273 273 547 <> <> <>
  274 25 6.419386 15.661270 7.471825 36 N "A" 38 -0.50000 -0.50000 "ASN " " N  " 7 0 1 2E2EFF  "N274"  1 1 7 ""  1 ""  <> 9.8373051 9.096509 -0.38903412 1 80.01 0 0 552 1 274 274 551 <> <> <>
  275 3 6.306464 16.341738 8.802692 36 N "A" 24 0.14000 0.14000 "ASN " " CA " 6 0 1 808080  "C275"  1 1 -1106 ""  1 ""  FF3C00  -0.11502585 14.502143 5.9404616 1 84.79 0 0 553 1 275 275 552 <> <> <>
  276 2 4.884944 16.263266 9.337456 36 N "A" 24 0.50000 0.50000 "ASN " " C  " 6 0 1 808080  "C276"  1 1 7 ""  1 ""  <> -0.4586744 -1.2483376 -0.36023802 1 73.91 0 0 554 0 276 276 553 <> <> <>
  277 15 4.709994 16.258984 10.572251 36 N "A" 70 -0.50000 -0.50000 "ASN " " O  " 8 0 1 FF2E2E  "O277"  1 1 7 ""  1 ""  <> -0.71576446 -10.09363 -1.7394389 1 83.24 0 0 555 0 277 277 554 <> <> <>
  278 3 6.732642 17.789715 8.656060 36 N "A" 24 -0.12000 -0.12000 "ASN " " CB " 6 0 1 808080  "C278"  1 1 7 ""  1 ""  <> -1.3595322 6.959774 0.61431575 1 92.27 0 0 556 2 278 278 555 <> <> <>
  279 2 7.515225 18.357363 9.809463 36 N "A" 24 0.50000 0.50000 "ASN " " CG " 6 0 1 808080  "C279"  1 1 7 "%UT"  13 ""  <> 3.0817335 -8.8333626 -2.5072203 1 110.34 0 0 557 0 279 279 556 0.302630539787122 "No Flip"  <>
  280 15 6.947638 18.533653 10.882031 36 N "A" 70 -0.50000 -0.50000 "ASN " " OD1" 8 0 1 FF2E2E  "O280"  1 1 7 ""  1 ""  <> -1.1478859 4.4701347 -3.0105901 1 119.2 0 0 558 0 280 280 557 <> <> <>
  281 25 8.810257 18.659393 9.652583 36 N "A" 38 -0.76000 -0.76000 "ASN " " ND2" 7 0 1 2E2EFF  "N281"  1 1 7 ""  1 ""  <> 5.9434776 2.4679604 -4.8985705 1 112.83 0 0 559 2 281 281 558 <> <> <>
  282 25 3.887321 16.119745 8.495573 37 H "A" 38 -0.50000 -0.50000 "HIS " " N  " 7 0 1 2E2EFF  "N282"  0 1 7 ""  1 ""  <> 1.1680179 -3.1520951 4.2825446 1 70.39 0 0 566 1 282 282 565 <> <> <>
  283 3 2.477903 16.106287 8.987701 37 H "A" 24 0.14000 0.14000 "HIS " " CA " 6 0 1 808080  "C283"  0 1 -1106 ""  1 ""  FF3C00  -5.6659141 1.1390401 -3.9831293 1 77.1 0 0 567 1 283 283 566 <> <> <>
  284 2 1.538708 14.959040 8.375610 37 H "A" 24 0.50000 0.50000 "HIS " " C  " 6 0 1 808080  "C284"  0 1 7 ""  1 ""  <> 3.2526257 -0.83943987 0.7309348 1 73.48 0 0 568 0 284 284 567 <> <> <>
  285 15 0.319415 15.137418 8.327018 37 H "A" 70 -0.50000 -0.50000 "HIS " " O  " 8 0 1 FF2E2E  "O285"  0 1 7 ""  1 ""  <> -3.7182655 -2.9447126 1.4582807 1 78.35 0 0 569 0 285 285 568 <> <> <>
  286 3 1.735834 17.464725 8.982916 37 H "A" 24 -0.00500 -0.00500 "HIS " " CB " 6 0 1 808080  "C286"  0 1 7 ""  1 ""  <> 0.61360532 5.8128419 3.7902315 1 70.26 0 0 570 2 286 286 569 <> <> <>
  287 2 1.814414 18.131086 7.705839 37 H "A" 24 0.01500 0.01500 "HIS " " CG " 6 0 1 808080  "C287"  0 1 7 "%UT"  13 "HIS"  <> 4.9121113 0.81957763 -0.94194555 1 79.34 0 0 571 0 287 287 570 0.0702182406673815 "HIS"  <>
  288 25 1.666172 19.516632 7.552905 37 H "A" 38 -0.57000 -0.57000 "HIS " " ND1" 7 0 1 2E2EFF  "N288"  0 1 7 ""  1 ""  <> -3.5813916 -4.9444213 -2.8831434 1 84.31 0 0 572 1 288 288 571 <> <> <>
  289 2 1.788664 17.675259 6.386422 37 H "A" 24 -0.01500 -0.01500 "HIS " " CD2" 6 0 1 808080  "C289"  0 1 7 ""  1 ""  <> -2.2777023 0.017460015 -1.5470139 1 80.88 0 0 573 1 289 289 572 <> <> <>
  290 2 1.566294 19.747087 6.212471 37 H "A" 24 0.29500 0.29500 "HIS " " CE1" 6 0 1 808080  "C290"  0 1 7 ""  1 ""  <> -12.643813 -3.0160491 -7.4437189 1 92.62 0 0 574 1 290 290 573 <> <> <>
  291 25 1.465888 18.683472 5.487261 37 H "A" 38 -0.49000 -0.49000 "HIS " " NE2" 7 0 1 2E2EFF  "N291"  0 1 7 ""  1 ""  <> 5.7433848 1.5578232 -2.706291 1 94.12 0 0 575 0 291 291 574 <> <> <>
  292 25 2.073127 13.776824 8.005572 38 V "A" 38 -0.50000 -0.50000 "VAL " " N  " 7 0 1 2E2EFF  "N292"  0 1 7 ""  1 ""  <> -0.78513545 5.7290812 4.5937057 1 67.4 0 0 583 1 292 292 582 <> <> <>
  293 3 1.249343 12.584952 7.635873 38 V "A" 24 0.14000 0.14000 "VAL " " CA " 6 0 1 808080  "C293"  0 1 -1106 ""  1 ""  FF3C00  1.2907557 8.0726776 -3.5873923 1 55.76 0 0 584 1 293 293 583 <> <> <>
  294 2 0.782822 11.814775 8.849992 38 V "A" 24 0.50000 0.50000 "VAL " " C  " 6 0 1 808080  "C294"  0 1 7 ""  1 ""  <> -10.617056 4.8006086 0.55436778 1 58.79 0 0 585 0 294 294 584 <> <> <>
  295 15 1.604825 11.581449 9.715542 38 V "A" 70 -0.50000 -0.50000 "VAL " " O  " 8 0 1 FF2E2E  "O295"  0 1 7 ""  1 ""  <> -0.075372182 0.49453399 -5.0489249 1 66.83 0 0 586 0 295 295 585 <> <> <>
  296 3 1.972895 11.571471 6.686680 38 V "A" 24 -0.06000 -0.06000 "VAL " " CB " 6 0 1 808080  "C296"  0 1 7 ""  1 ""  <> 4.7341194 -3.0742354 -2.5380464 1 72.83 0 0 587 1 296 296 586 <> <> <>
  297 3 1.802829 11.870909 5.145455 38 V "A" 24 -0.18000 -0.18000 "VAL " " CG1" 6 0 1 808080  "C297"  0 1 7 ""  1 ""  <> 1.6655054 5.1929007 -1.8932042 1 78.82 0 0 588 3 297 297 587 <> <> <>
  298 3 3.427607 11.288407 7.033236 38 V "A" 24 -0.18000 -0.18000 "VAL " " CG2" 6 0 1 808080  "C298"  0 1 7 ""  1 ""  <> 2.253742 3.5175235 -9.9741764 1 72.31 0 0 589 3 298 298 588 <> <> <>
  299 25 -0.395074 11.169498 8.736458 39 T "A" 38 -0.50000 -0.50000 "THR " " N  " 7 0 1 2E2EFF  "N299"  0 1 7 ""  1 ""  <> -2.834821 -0.65932375 3.6429434 1 52.47 0 0 599 1 299 299 598 <> <> <>
  300 3 -1.039226 10.529309 9.838947 39 T "A" 24 0.14000 0.14000 "THR " " CA " 6 0 1 808080  "C300"  0 1 -1106 ""  1 ""  FF3C00  -1.2823502 -6.6603055 2.4981453 1 55.24 0 0 600 1 300 300 599 <> <> <>
  301 2 -0.694582 9.025791 10.007952 39 T "A" 24 0.50000 0.50000 "THR " " C  " 6 0 1 808080  "C301"  0 1 7 ""  1 ""  <> 3.3880394 2.2656751 4.2362008 1 55.13 0 0 601 0 301 301 600 <> <> <>
  302 15 -0.381986 8.334678 9.017840 39 T "A" 70 -0.50000 -0.50000 "THR " " O  " 8 0 1 FF2E2E  "O302"  0 1 7 ""  1 ""  <> 1.0050241 0.53496677 -2.5238862 1 51.44 0 0 602 0 302 302 601 <> <> <>
  303 3 -2.588817 10.903207 10.028774 39 T "A" 24 0.20500 0.20500 "THR " " CB " 6 0 1 808080  "C303"  0 1 7 ""  1 ""  <> -2.0690238 7.5359836 6.8365602 1 58.34 0 0 603 1 303 303 602 <> <> <>
  304 16 -3.168592 10.313656 11.188236 39 T "A" 70 -0.68300 -0.68300 "THR " " OG1" 8 0 1 FF2E2E  "O304"  0 1 7 "%UT"  13 ""  <> -4.1825027 1.6726274 -2.1397007 1 54.4 0 0 604 1 304 304 603 <> <> <>
  305 3 -3.408229 10.139956 8.863050 39 T "A" 24 -0.18000 -0.18000 "THR " " CG2" 6 0 1 808080  "C305"  0 1 7 ""  1 ""  <> -5.6174965 3.2467823 4.1091971 1 48.26 0 0 605 3 305 305 604 <> <> <>
  306 25 -0.758041 8.490448 11.196939 40 Q "A" 38 -0.50000 -0.50000 "GLN " " N  " 7 0 1 2E2EFF  "N306"  0 1 7 ""  1 ""  <> -2.5340865 6.9262271 3.1174316 1 55 0 0 613 1 306 306 612 <> <> <>
  307 3 -0.737158 7.017814 11.504346 40 Q "A" 24 0.14000 0.14000 "GLN " " CA " 6 0 1 808080  "C307"  0 1 -1106 ""  1 ""  FF3C00  -3.3778558 -6.2454944 1.6746379 1 57.35 0 0 614 1 307 307 613 <> <> <>
  308 2 -2.145257 6.513224 11.435802 40 Q "A" 24 0.50000 0.50000 "GLN " " C  " 6 0 1 808080  "C308"  0 1 7 ""  1 ""  <> -5.1839242 1.2129782 -5.4323392 1 57.98 0 0 615 0 308 308 614 <> <> <>
  309 15 -2.265947 5.289212 11.165775 40 Q "A" 70 -0.50000 -0.50000 "GLN " " O  " 8 0 1 FF2E2E  "O309"  0 1 7 ""  1 ""  <> -1.3564897 -1.8444791 4.3598509 1 62.54 0 0 616 0 309 309 615 <> <> <>
  310 3 -0.284750 6.766741 12.975849 40 Q "A" 24 -0.12000 -0.12000 "GLN " " CB " 6 0 1 808080  "C310"  0 1 7 ""  1 ""  <> -0.77614522 4.4751139 -10.002132 1 57.06 0 0 617 2 310 310 616 <> <> <>
  311 3 1.216100 7.064773 13.230871 40 Q "A" 24 -0.12000 -0.12000 "GLN " " CG " 6 0 1 808080  "C311"  0 1 7 ""  1 ""  <> -2.4122989 2.076982 -1.7311817 1 66.66 0 0 618 2 311 311 617 <> <> <>
  312 2 2.163590 6.209073 12.333189 40 Q "A" 24 0.50000 0.50000 "GLN " " CD " 6 0 1 808080  "C312"  0 1 7 "%UT"  13 ""  <> -0.12500829 0.20928611 4.3157892 1 68.35 0 0 619 0 312 312 618 0.234187574486509 "No Flip"  <>
  313 15 2.176890 4.945490 12.353420 40 Q "A" 70 -0.50000 -0.50000 "GLN " " OE1" 8 0 1 FF2E2E  "O313"  0 1 7 ""  1 ""  <> -2.4751146 -4.5911155 3.919147 1 63.65 0 0 620 0 313 313 619 <> <> <>
  314 25 3.129061 6.852767 11.768670 40 Q "A" 38 -0.76000 -0.76000 "GLN " " NE2" 7 0 1 2E2EFF  "N314"  0 1 7 ""  1 ""  <> -0.037624836 -1.6273613 1.869516 1 62.51 0 0 621 2 314 314 620 <> <> <>
  315 25 -3.245224 7.248710 11.677682 41 S "A" 38 -0.50000 -0.50000 "SER " " N  " 7 0 1 2E2EFF  "N315"  0 1 7 ""  1 ""  <> -0.67407793 -10.06548 0.1886242 1 58.68 0 0 630 1 315 315 629 <> <> <>
  316 3 -4.615734 6.681233 11.856037 41 S "A" 24 0.14000 0.14000 "SER " " CA " 6 0 1 808080  "C316"  0 1 -1106 ""  1 ""  FF3C00  -4.3315001 -5.2923594 8.8402452 1 50.45 0 0 631 1 316 316 630 <> <> <>
  317 2 -5.288304 6.524349 10.420731 41 S "A" 24 0.50000 0.50000 "SER " " C  " 6 0 1 808080  "C317"  0 1 7 ""  1 ""  <> -7.0521169 -2.3928678 6.630034 1 63 0 0 632 0 317 317 631 <> <> <>
  318 15 -5.363010 7.457449 9.665359 41 S "A" 70 -0.50000 -0.50000 "SER " " O  " 8 0 1 FF2E2E  "O318"  0 1 7 ""  1 ""  <> -5.3961768 -0.21717054 6.0401974 1 74.13 0 0 633 0 318 318 632 <> <> <>
  319 3 -5.502520 7.668522 12.635038 41 S "A" 24 0.14500 0.14500 "SER " " CB " 6 0 1 808080  "C319"  0 1 7 ""  1 ""  <> 2.0112565 -9.9349289 2.3996677 1 54.44 0 0 634 2 319 319 633 <> <> <>
  320 16 -5.278139 7.776878 14.016209 41 S "A" 70 -0.68300 -0.68300 "SER " " OG " 8 0 1 FF2E2E  "O320"  0 1 7 "%UT"  13 ""  <> -10.08039 -3.4299583 -6.9708571 1 71.78 0 0 635 1 320 320 634 <> <> <>
  321 25 -5.668818 5.291780 10.053427 42 G "A" 38 -0.50000 -0.50000 "GLY " " N  " 7 0 1 2E2EFF  "N321"  0 1 7 ""  1 ""  <> 2.0749578 -2.4656787 6.6681104 1 61.5 0 0 641 1 321 321 640 <> <> <>
  322 3 -6.116597 5.125008 8.664483 42 G "A" 24 0.08000 0.08000 "GLY " " CA " 6 0 1 808080  "C322"  0 1 -1106 ""  1 ""  FF3C00  0.78370494 6.2787189 -4.0984674 1 63.15 0 0 642 2 322 322 641 <> <> <>
  323 2 -6.079532 3.681108 8.177147 42 G "A" 24 0.50000 0.50000 "GLY " " C  " 6 0 1 808080  "C323"  0 1 7 ""  1 ""  <> -1.1883404 2.4990897 -2.0123405 1 61.49 0 0 643 0 323 323 642 <> <> <>
  324 15 -6.528254 3.524787 7.052460 42 G "A" 70 -0.50000 -0.50000 "GLY " " O  " 8 0 1 FF2E2E  "O324"  0 1 7 ""  1 ""  <> 0.19776797 3.5788686 -0.15484436 1 60.94 0 0 644 0 324 324 643 <> <> <>
  325 25 -5.513688 2.684146 8.930977 43 F "A" 38 -0.50000 -0.50000 "PHE " " N  " 7 0 1 2E2EFF  "N325"  0 1 7 ""  1 ""  <> -1.2778571 1.0930569 -9.9998293 1 66.07 0 0 648 1 325 325 647 <> <> <>
  326 3 -5.447393 1.324913 8.404192 43 F "A" 24 0.14000 0.14000 "PHE " " CA " 6 0 1 808080  "C326"  0 1 -1106 ""  1 ""  FF3C00  -0.13694121 5.4373736 -0.97656584 1 70.92 0 0 649 1 326 326 648 <> <> <>
  327 2 -6.773253 0.567428 8.552382 43 F "A" 24 0.50000 0.50000 "PHE " " C  " 6 0 1 808080  "C327"  0 1 7 ""  1 ""  <> 3.7404714 -4.4728475 -2.5458524 1 72.93 0 0 650 0 327 327 649 <> <> <>
  328 15 -7.069676 -0.328388 7.792739 43 F "A" 70 -0.50000 -0.50000 "PHE " " O  " 8 0 1 FF2E2E  "O328"  0 1 7 ""  1 ""  <> 5.2089424 1.3988645 -2.8283558 1 78.87 0 0 651 0 328 328 650 <> <> <>
  329 3 -4.382915 0.565418 9.313225 43 F "A" 24 -0.00500 -0.00500 "PHE " " CB " 6 0 1 808080  "C329"  0 1 7 ""  1 ""  <> 9.3711824 3.872407 -5.3639979 1 61.3 0 0 652 2 329 329 651 <> <> <>
  330 2 -2.883992 0.846081 9.067762 43 F "A" 24 -0.11500 -0.11500 "PHE " " CG " 6 0 1 808080  "C330"  0 1 7 ""  1 ""  <> 11.659823 0.89519936 -6.660593 1 60.61 0 0 653 0 330 330 652 <> <> <>
  331 2 -2.251435 0.597954 7.844244 43 F "A" 24 -0.11500 -0.11500 "PHE " " CD1" 6 0 1 808080  "C331"  0 1 7 ""  1 ""  <> -6.160305 -3.1893761 -1.6267419 1 65.38 0 0 654 1 331 331 653 <> <> <>
  332 2 -2.200141 1.346566 10.205663 43 F "A" 24 -0.11500 -0.11500 "PHE " " CD2" 6 0 1 808080  "C332"  0 1 7 ""  1 ""  <> -5.7227535 -4.033493 -0.83989155 1 60.74 0 0 655 1 332 332 654 <> <> <>
  333 2 -0.844824 0.748803 7.769096 43 F "A" 24 -0.11500 -0.11500 "PHE " " CE1" 6 0 1 808080  "C333"  0 1 7 ""  1 ""  <> -6.1186633 1.6420051 -8.2213221 1 65.54 0 0 656 1 333 333 655 <> <> <>
  334 2 -0.802005 1.493595 10.102271 43 F "A" 24 -0.11500 -0.11500 "PHE " " CE2" 6 0 1 808080  "C334"  0 1 7 ""  1 ""  <> 2.959965 -1.0270611 4.6368122 1 68.43 0 0 657 1 334 334 656 <> <> <>
  335 2 -0.198283 1.228238 8.891029 43 F "A" 24 -0.11500 -0.11500 "PHE " " CZ " 6 0 1 808080  "C335"  0 1 7 ""  1 ""  <> -2.1135609 -2.2590063 3.197938 1 64.55 0 0 658 1 335 335 657 <> <> <>
  336 25 -7.541605 0.957743 9.610366 44 Y "A" 38 -0.50000 -0.50000 "TYR " " N  " 7 0 1 2E2EFF  "N336"  0 1 7 ""  1 ""  <> -3.0783842 -5.47194 -5.2696919 1 69.96 0 0 668 1 336 336 667 <> <> <>
  337 3 -8.894230 0.539085 9.948522 44 Y "A" 24 0.14000 0.14000 "TYR " " CA " 6 0 1 808080  "C337"  0 1 -1106 ""  1 ""  FF3C00  -3.3950076 3.1893311 -1.6176834 1 67.25 0 0 669 1 337 337 668 <> <> <>
  338 2 -9.852071 1.701074 9.961699 44 Y "A" 24 0.50000 0.50000 "TYR " " C  " 6 0 1 808080  "C338"  0 1 7 ""  1 ""  <> -2.9609752 -0.76214272 1.5247495 1 70.48 0 0 670 0 338 338 669 <> <> <>
  339 15 -9.441813 2.807932 10.200180 44 Y "A" 70 -0.50000 -0.50000 "TYR " " O  " 8 0 1 FF2E2E  "O339"  0 1 7 ""  1 ""  <> 0.85337341 -1.2194756 -0.37783504 1 77.94 0 0 671 0 339 339 670 <> <> <>
  340 3 -8.812718 -0.321642 11.183244 44 Y "A" 24 -0.00500 -0.00500 "TYR " " CB " 6 0 1 808080  "C340"  0 1 7 ""  1 ""  <> -3.1642292 2.1237035 6.4416118 1 53.71 0 0 672 2 340 340 671 <> <> <>
  341 2 -7.884675 -1.512200 11.023912 44 Y "A" 24 -0.11500 -0.11500 "TYR " " CG " 6 0 1 808080  "C341"  0 1 7 ""  1 ""  <> -5.1637745 3.1359777 -3.228456 1 52.52 0 0 673 0 341 341 672 <> <> <>
  342 2 -8.103234 -2.587809 10.123481 44 Y "A" 24 -0.11500 -0.11500 "TYR " " CD1" 6 0 1 808080  "C342"  0 1 7 ""  1 ""  <> 0.12268411 -0.62941051 -5.3410683 1 63.13 0 0 674 1 342 342 673 <> <> <>
  343 2 -6.720091 -1.556689 11.740022 44 Y "A" 24 -0.11500 -0.11500 "TYR " " CD2" 6 0 1 808080  "C343"  0 1 7 ""  1 ""  <> 2.6924434 -4.5518403 0.40378129 1 60.62 0 0 675 1 343 343 674 <> <> <>
  344 2 -7.185547 -3.600737 9.892108 44 Y "A" 24 -0.11500 -0.11500 "TYR " " CE1" 6 0 1 808080  "C344"  0 1 7 ""  1 ""  <> -4.7636027 -2.3510287 4.5171542 1 63.17 0 0 676 1 344 344 675 <> <> <>
  345 2 -5.757225 -2.562828 11.622381 44 Y "A" 24 -0.11500 -0.11500 "TYR " " CE2" 6 0 1 808080  "C345"  0 1 7 ""  1 ""  <> -1.427812 -5.8443208 -1.0565525 1 63.23 0 0 677 1 345 345 676 <> <> <>
  346 2 -6.085565 -3.664830 10.763837 44 Y "A" 24 0.15000 0.15000 "TYR " " CZ " 6 0 1 808080  "C346"  0 1 7 ""  1 ""  <> -2.1814587 -10.529485 -5.4586978 1 66.07 0 0 678 0 346 346 677 <> <> <>
  347 16 -5.294818 -4.768551 10.699451 44 Y "A" 70 -0.58500 -0.58500 "TYR " " OH " 8 0 1 FF2E2E  "O347"  0 1 7 "%UT"  13 ""  <> -0.82825553 1.0018643 5.5257673 1 78.93 0 0 679 1 347 347 678 <> <> <>
  348 25 -11.087447 1.502265 9.511569 45 D "A" 38 -0.50000 -0.50000 "ASP " " N  " 7 0 1 2E2EFF  "N348"  0 1 7 ""  1 ""  <> -0.91798967 -4.7600684 9.1157494 1 72.03 0 0 689 1 348 348 688 <> <> <>
  349 3 -12.118693 2.554282 9.273836 45 D "A" 24 0.14000 0.14000 "ASP " " CA " 6 0 1 808080  "C349"  0 1 -1106 ""  1 ""  FF3C00  -0.89790952 -1.4792064 -5.2872348 1 70.37 0 0 690 1 349 349 689 <> <> <>
  350 2 -12.741784 2.958786 10.605268 45 D "A" 24 0.50000 0.50000 "ASP " " C  " 6 0 1 808080  "C350"  0 1 7 ""  1 ""  <> 0.61555171 1.9576117 -0.5315901 1 71.8 0 0 691 0 350 350 690 <> <> <>
  351 15 -12.898624 2.133025 11.507788 45 D "A" 70 -0.50000 -0.50000 "ASP " " O  " 8 0 1 FF2E2E  "O351"  0 1 7 ""  1 ""  <> -1.8622354 -0.26465964 0.33033669 1 71.13 0 0 692 0 351 351 691 <> <> <>
  352 3 -13.203225 2.250844 8.167250 45 D "A" 24 -0.22000 -0.22000 "ASP " " CB " 6 0 1 808080  "C352"  0 1 7 ""  1 ""  <> -2.244318 -3.4950538 -6.6956196 1 79.99 0 0 693 2 352 352 692 <> <> <>
  353 2 -14.393151 1.358857 8.574694 45 D "A" 24 0.70000 0.70000 "ASP " " CG " 6 0 1 808080  "C353"  0 1 7 "%UT"  13 ""  <> -5.0125842 -4.7212048 -4.6498661 1 89.99 0 0 694 0 353 353 693 4.05575779905372 <> <>
  354 18 -14.215011 0.144587 8.582178 45 D "A" 70 -0.80000 -0.80000 "ASP " " OD1" 8 -1 1 FF2E2E  "O354"  0 1 7 ""  1 ""  <> -2.2081244 -0.92430341 -2.8856571 1 93.14 0 0 695 0 354 354 694 <> <> <>
  355 15 -15.483748 1.924600 8.854544 45 D "A" 70 -0.80000 -0.80000 "ASP " " OD2" 8 0 1 FF2E2E  "O355"  0 1 7 ""  1 ""  <> 0.69480515 1.7050668 -1.349085 1 90.83 0 0 696 0 355 355 695 <> <> <>
  356 25 -13.092972 4.267882 10.627959 46 E "A" 38 -0.50000 -0.50000 "GLU " " N  " 7 0 1 2E2EFF  "N356"  0 1 7 ""  1 ""  <> -0.06066807 3.3005028 -0.13517827 1 76.88 0 0 701 1 356 356 700 <> <> <>
  357 3 -13.777237 5.014795 11.662835 46 E "A" 24 0.14000 0.14000 "GLU " " CA " 6 0 1 808080  "C357"  0 1 -1106 ""  1 ""  FF3C00  1.2371602 -1.2395214 -5.7259111 1 87 0 0 702 1 357 357 701 <> <> <>
  358 2 -15.033798 4.441241 12.167855 46 E "A" 24 0.50000 0.50000 "GLU " " C  " 6 0 1 808080  "C358"  0 1 7 ""  1 ""  <> -2.9662764 -0.82563037 0.098304972 1 84.18 0 0 703 0 358 358 702 <> <> <>
  359 15 -15.462456 4.711033 13.237662 46 E "A" 70 -0.50000 -0.50000 "GLU " " O  " 8 0 1 FF2E2E  "O359"  0 1 7 ""  1 ""  <> -1.5135258 2.0293674 -2.3361309 1 76 0 0 704 0 359 359 703 <> <> <>
  360 3 -14.067884 6.509647 11.146420 46 E "A" 24 -0.12000 -0.12000 "GLU " " CB " 6 0 1 808080  "C360"  0 1 7 ""  1 ""  <> -2.248137 9.3362617 -2.5127349 1 99.88 0 0 705 2 360 360 704 <> <> <>
  361 3 -12.889897 7.412744 10.876334 46 E "A" 24 -0.22000 -0.22000 "GLU " " CG " 6 0 1 808080  "C361"  0 1 7 ""  1 ""  <> 3.6542141 0.79447991 -0.86405718 1 110.68 0 0 706 2 361 361 705 <> <> <>
  362 2 -12.172932 7.322858 9.459153 46 E "A" 24 0.70000 0.70000 "GLU " " CD " 6 0 1 808080  "C362"  0 1 7 "%UT"  13 ""  <> 5.7535219 -4.7706451 -1.6301215 1 110.79 0 0 707 0 362 362 706 4 <> <>
  363 18 -12.415413 6.255171 8.825794 46 E "A" 70 -0.80000 -0.80000 "GLU " " OE1" 8 -1 1 FF2E2E  "O363"  0 1 7 ""  1 ""  <> 10.911173 -1.5918852 6.7787061 1 110.25 0 0 708 0 363 363 707 <> <> <>
  364 15 -11.347421 8.206861 9.091611 46 E "A" 70 -0.80000 -0.80000 "GLU " " OE2" 8 0 1 FF2E2E  "O364"  0 1 7 ""  1 ""  <> -6.070158 0.66618222 6.5272188 1 117.47 0 0 709 0 364 364 708 <> <> <>
  365 25 -15.732355 3.665180 11.317747 47 G "A" 38 -0.50000 -0.50000 "GLY " " N  " 7 0 1 2E2EFF  "N365"  0 1 7 ""  1 ""  <> 8.6015339 -0.052072633 1.4310502 1 73.15 0 0 716 1 365 365 715 <> <> <>
  366 3 -17.002077 3.010536 11.684528 47 G "A" 24 0.08000 0.08000 "GLY " " CA " 6 0 1 808080  "C366"  0 1 -1106 ""  1 ""  FF3C00  -6.0914054 5.2064962 -0.24042833 1 82.21 0 0 717 2 366 366 716 <> <> <>
  367 2 -16.879087 1.551466 11.969128 47 G "A" 24 0.50000 0.50000 "GLY " " C  " 6 0 1 808080  "C367"  0 1 7 ""  1 ""  <> -2.0396967 0.76879084 -4.3856297 1 83.19 0 0 718 0 367 367 717 <> <> <>
  368 15 -17.849447 0.896561 12.348971 47 G "A" 70 -0.50000 -0.50000 "GLY " " O  " 8 0 1 FF2E2E  "O368"  0 1 7 ""  1 ""  <> -2.3989995 -6.4421177 2.4953587 1 87.18 0 0 719 0 368 368 718 <> <> <>
  369 25 -15.695570 0.980247 11.868120 48 S "A" 38 -0.50000 -0.50000 "SER " " N  " 7 0 1 2E2EFF  "N369"  0 1 7 ""  1 ""  <> 1.5354278 2.577951 9.4465733 1 73.23 0 0 723 1 369 369 722 <> <> <>
  370 3 -15.444887 -0.305945 12.441473 48 S "A" 24 0.14000 0.14000 "SER " " CA " 6 0 1 808080  "C370"  0 1 -1106 ""  1 ""  FF3C00  2.8178542 1.9255127 -7.7648401 1 69.63 0 0 724 1 370 370 723 <> <> <>
  371 2 -15.579879 -0.263350 14.005578 48 S "A" 24 0.50000 0.50000 "SER " " C  " 6 0 1 808080  "C371"  0 1 7 ""  1 ""  <> 5.9600487 9.5720091 -0.83006513 1 66.67 0 0 725 0 371 371 724 <> <> <>
  372 15 -15.050167 0.716042 14.541064 48 S "A" 70 -0.50000 -0.50000 "SER " " O  " 8 0 1 FF2E2E  "O372"  0 1 7 ""  1 ""  <> 8.0585594 3.9849102 -4.4574709 1 72.85 0 0 726 0 372 372 725 <> <> <>
  373 3 -14.083112 -0.896416 12.104555 48 S "A" 24 0.14500 0.14500 "SER " " CB " 6 0 1 808080  "C373"  0 1 7 ""  1 ""  <> -1.3548881 2.7304924 1.3760149 1 69.09 0 0 727 2 373 373 726 <> <> <>
  374 16 -14.134703 -2.329452 12.389238 48 S "A" 70 -0.68300 -0.68300 "SER " " OG " 8 0 1 FF2E2E  "O374"  0 1 7 "%UT"  13 ""  <> 4.182518 2.6867208 1.6577934 1 76.93 0 0 728 1 374 374 727 <> <> <>
  375 25 -16.286280 -1.187518 14.650778 49 Q "A" 38 -0.50000 -0.50000 "GLN " " N  " 7 0 1 2E2EFF  "N375"  1 1 7 ""  1 ""  <> 4.9965501 1.3498285 -1.084039 1 68.06 0 0 734 1 375 375 733 <> <> <>
  376 3 -16.661625 -1.225710 16.035612 49 Q "A" 24 0.14000 0.14000 "GLN " " CA " 6 0 1 808080  "C376"  1 1 -1106 ""  1 ""  FF3C00  3.7441013 0.48582941 2.5361574 1 77.24 0 0 735 1 376 376 734 <> <> <>
  377 2 -15.624444 -0.837864 17.098072 49 Q "A" 24 0.50000 0.50000 "GLN " " C  " 6 0 1 808080  "C377"  1 1 7 ""  1 ""  <> 4.1283326 2.6522386 1.9635741 1 77.64 0 0 736 0 377 377 735 <> <> <>
  378 15 -15.831523 -0.012214 17.981897 49 Q "A" 70 -0.50000 -0.50000 "GLN " " O  " 8 0 1 FF2E2E  "O378"  1 1 7 ""  1 ""  <> 0.19526173 -0.63912219 -7.4008331 1 76.57 0 0 737 0 378 378 736 <> <> <>
  379 3 -17.232466 -2.633768 16.320883 49 Q "A" 24 -0.12000 -0.12000 "GLN " " CB " 6 0 1 808080  "C379"  1 1 7 ""  1 ""  <> -0.79408157 -6.978971 0.29815888 1 75.32 0 0 738 2 379 379 737 <> <> <>
  380 3 -18.545177 -2.940887 15.688050 49 Q "A" 24 -0.12000 -0.12000 "GLN " " CG " 6 0 1 808080  "C380"  1 1 7 ""  1 ""  <> 13.150642 -1.9382381 -0.19217923 1 87.35 0 0 739 2 380 380 738 <> <> <>
  381 2 -18.506660 -3.397146 14.176141 49 Q "A" 24 0.50000 0.50000 "GLN " " CD " 6 0 1 808080  "C381"  1 1 7 "%UT"  13 "Flip"  <> 5.7819996 -5.3480287 5.9078493 1 100.08 0 0 740 0 381 381 739 <> "Flip"  <>
  382 15 -19.382010 -3.107905 13.404945 49 Q "A" 70 -0.50000 -0.50000 "GLN " " OE1" 8 0 1 FF2E2E  "O382"  1 1 7 ""  1 ""  <> 1.0635431 -5.6633458 0.21578331 1 103 0 0 741 0 382 382 740 <> <> <>
  383 25 -17.484913 -4.169178 13.787796 49 Q "A" 38 -0.76000 -0.76000 "GLN " " NE2" 7 0 1 2E2EFF  "N383"  1 1 7 ""  1 ""  <> 3.5145998 -1.2753781 0.87091023 1 108.63 0 0 742 2 383 383 741 <> <> <>
  384 25 -14.449155 -1.386104 16.866186 50 S "A" 38 -0.50000 -0.50000 "SER " " N  " 7 0 1 2E2EFF  "N384"  1 1 7 ""  1 ""  <> 0.72674567 0.58201766 1.9028413 1 71.87 0 0 751 1 384 384 750 <> <> <>
  385 3 -13.246555 -1.349597 17.690807 50 S "A" 24 0.14000 0.14000 "SER " " CA " 6 0 1 808080  "C385"  1 1 -1106 ""  1 ""  FF3C00  -1.0944579 0.2388474 -1.3922719 1 75.1 0 0 752 1 385 385 751 <> <> <>
  386 2 -12.568613 0.007743 17.589663 50 S "A" 24 0.50000 0.50000 "SER " " C  " 6 0 1 808080  "C386"  1 1 7 ""  1 ""  <> 3.0645773 -7.2669754 3.7513571 1 71.54 0 0 753 0 386 386 752 <> <> <>
  387 15 -12.081161 0.539338 18.604864 50 S "A" 70 -0.50000 -0.50000 "SER " " O  " 8 0 1 FF2E2E  "O387"  1 1 7 ""  1 ""  <> 5.3880014 0.94589776 1.4757781 1 70.75 0 0 754 0 387 387 753 <> <> <>
  388 3 -12.264834 -2.465664 17.203606 50 S "A" 24 0.14500 0.14500 "SER " " CB " 6 0 1 808080  "C388"  1 1 7 ""  1 ""  <> 1.6789824 3.7639225 3.8443894 1 76.24 0 0 755 2 388 388 754 <> <> <>
  389 16 -12.946847 -3.688617 17.490316 50 S "A" 70 -0.68300 -0.68300 "SER " " OG " 8 0 1 FF2E2E  "O389"  1 1 7 "%UT"  13 ""  <> -5.432642 5.8201475 -3.3679683 1 68.06 0 0 756 1 389 389 755 <> <> <>
  390 25 -12.566935 0.587408 16.407169 51 V "A" 38 -0.50000 -0.50000 "VAL " " N  " 7 0 1 2E2EFF  "N390"  1 1 7 ""  1 ""  <> -2.9659779 -1.2073364 -2.539407 1 70.28 0 0 762 1 390 390 761 <> <> <>
  391 3 -11.993307 1.798853 16.027552 51 V "A" 24 0.14000 0.14000 "VAL " " CA " 6 0 1 808080  "C391"  1 1 -1106 ""  1 ""  FF3C00  3.1524358 3.6088846 6.2886314 1 69.76 0 0 763 1 391 391 762 <> <> <>
  392 2 -12.949732 2.918865 16.520954 51 V "A" 24 0.50000 0.50000 "VAL " " C  " 6 0 1 808080  "C392"  1 1 7 ""  1 ""  <> -3.568027 -0.093677163 -4.5757718 1 70.22 0 0 764 0 392 392 763 <> <> <>
  393 15 -12.443138 3.958353 16.971962 51 V "A" 70 -0.50000 -0.50000 "VAL " " O  " 8 0 1 FF2E2E  "O393"  1 1 7 ""  1 ""  <> -0.66449904 -2.2901738 4.2626128 1 78.2 0 0 765 0 393 393 764 <> <> <>
  394 3 -11.686185 1.874935 14.484494 51 V "A" 24 -0.06000 -0.06000 "VAL " " CB " 6 0 1 808080  "C394"  1 1 7 ""  1 ""  <> 9.7474918 -5.197319 -8.9374495 1 51.84 0 0 766 1 394 394 765 <> <> <>
  395 3 -10.954231 3.170174 14.096085 51 V "A" 24 -0.18000 -0.18000 "VAL " " CG1" 6 0 1 808080  "C395"  1 1 7 ""  1 ""  <> 9.4892178 3.960479 -7.0153818 1 50.9 0 0 767 3 395 395 766 <> <> <>
  396 3 -10.820129 0.664449 14.022211 51 V "A" 24 -0.18000 -0.18000 "VAL " " CG2" 6 0 1 808080  "C396"  1 1 7 ""  1 ""  <> 4.2288303 1.6281668 3.7582843 1 62.4 0 0 768 3 396 396 767 <> <> <>
  397 25 -14.268284 2.668275 16.464581 52 A "A" 38 -0.50000 -0.50000 "ALA " " N  " 7 0 1 2E2EFF  "N397"  1 1 7 ""  1 ""  <> -2.35285 -1.4994369 -1.3944077 1 58.76 0 0 778 1 397 397 777 <> <> <>
  398 3 -15.317051 3.571466 16.881199 52 A "A" 24 0.14000 0.14000 "ALA " " CA " 6 0 1 808080  "C398"  1 1 -1106 ""  1 ""  FF3C00  -0.98464704 5.5501041 1.0632048 1 69.5 0 0 779 1 398 398 778 <> <> <>
  399 2 -15.335621 3.815263 18.362722 52 A "A" 24 0.50000 0.50000 "ALA " " C  " 6 0 1 808080  "C399"  1 1 7 ""  1 ""  <> 0.46689522 -0.5547784 12.310106 1 72.45 0 0 780 0 399 399 779 <> <> <>
  400 15 -15.347511 4.961689 18.794334 52 A "A" 70 -0.50000 -0.50000 "ALA " " O  " 8 0 1 FF2E2E  "O400"  1 1 7 ""  1 ""  <> -5.3182211 -1.7276784 -3.1776049 1 70.16 0 0 781 0 400 400 780 <> <> <>
  401 3 -16.728294 3.036063 16.398838 52 A "A" 24 -0.18000 -0.18000 "ALA " " CB " 6 0 1 808080  "C401"  1 1 7 ""  1 ""  <> -2.5900772 1.1542046 -7.1689577 1 62.66 0 0 782 3 401 401 781 <> <> <>
  402 25 -15.239606 2.732701 19.091021 53 A "A" 38 -0.50000 -0.50000 "ALA " " N  " 7 0 1 2E2EFF  "N402"  1 1 7 ""  1 ""  <> 1.5989552 2.8513076 -3.3862565 1 69.28 0 0 788 1 402 402 787 <> <> <>
  403 3 -15.072754 2.667396 20.539928 53 A "A" 24 0.14000 0.14000 "ALA " " CA " 6 0 1 808080  "C403"  1 1 -1106 ""  1 ""  FF3C00  5.8589926 -0.22351857 0.74794316 1 67.41 0 0 789 1 403 403 788 <> <> <>
  404 2 -13.738003 3.396550 21.009058 53 A "A" 24 0.50000 0.50000 "ALA " " C  " 6 0 1 808080  "C404"  1 1 7 ""  1 ""  <> -2.1749625 6.6905975 -7.8273506 1 71.57 0 0 790 0 404 404 789 <> <> <>
  405 15 -13.746780 4.024672 22.008389 53 A "A" 70 -0.50000 -0.50000 "ALA " " O  " 8 0 1 FF2E2E  "O405"  1 1 7 ""  1 ""  <> 10.986391 -5.4629326 3.8799379 1 65.18 0 0 791 0 405 405 790 <> <> <>
  406 3 -15.076535 1.273308 21.021122 53 A "A" 24 -0.18000 -0.18000 "ALA " " CB " 6 0 1 808080  "C406"  1 1 7 ""  1 ""  <> 9.2402611 7.1623588 0.66873246 1 69.21 0 0 792 3 406 406 791 <> <> <>
  407 25 -12.652402 3.357038 20.199669 54 S "A" 38 -0.50000 -0.50000 "SER " " N  " 7 0 1 2E2EFF  "N407"  1 1 7 ""  1 ""  <> 5.3050032 3.006279 -1.9366984 1 53.46 0 0 798 1 407 407 797 <> <> <>
  408 3 -11.387421 4.057924 20.485254 54 S "A" 24 0.14000 0.14000 "SER " " CA " 6 0 1 808080  "C408"  1 1 -1106 ""  1 ""  FF3C00  -1.1004614 2.9466319 5.8857245 1 52.51 0 0 799 1 408 408 798 <> <> <>
  409 2 -11.550606 5.586458 20.039328 54 S "A" 24 0.50000 0.50000 "SER " " C  " 6 0 1 808080  "C409"  1 1 7 ""  1 ""  <> 3.1137791 -4.4461112 -1.6382354 1 66.07 0 0 800 0 409 409 799 <> <> <>
  410 15 -10.987251 6.496084 20.689404 54 S "A" 70 -0.50000 -0.50000 "SER " " O  " 8 0 1 FF2E2E  "O410"  1 1 7 ""  1 ""  <> 4.7705288 -1.0037509 -0.6259467 1 59.46 0 0 801 0 410 410 800 <> <> <>
  411 3 -10.388489 3.388763 19.532810 54 S "A" 24 0.14500 0.14500 "SER " " CB " 6 0 1 808080  "C411"  1 1 7 ""  1 ""  <> 6.1697454 0.50284183 4.1949325 1 57.77 0 0 802 2 411 411 801 <> <> <>
  412 16 -9.116554 3.883208 19.985128 54 S "A" 70 -0.68300 -0.68300 "SER " " OG " 8 0 1 FF2E2E  "O412"  1 1 7 "%UT"  13 ""  <> -3.3918931 2.0941968 -0.23246692 1 64.45 0 0 803 1 412 412 802 <> <> <>
  413 25 -12.327521 5.854078 18.966217 55 L "A" 38 -0.50000 -0.50000 "LEU " " N  " 7 0 1 2E2EFF  "N413"  1 1 7 ""  1 ""  <> 6.865418 0.82063341 0.041427813 1 63.48 0 0 809 1 413 413 808 <> <> <>
  414 3 -12.675371 7.251311 18.485416 55 L "A" 24 0.14000 0.14000 "LEU " " CA " 6 0 1 808080  "C414"  1 1 -1106 ""  1 ""  FF3C00  5.6917672 3.3887086 3.888865 1 63.5 0 0 810 1 414 414 809 <> <> <>
  415 2 -13.568668 7.964541 19.500423 55 L "A" 24 0.50000 0.50000 "LEU " " C  " 6 0 1 808080  "C415"  1 1 7 ""  1 ""  <> -2.232496 -4.2222476 6.261497 1 69.28 0 0 811 0 415 415 810 <> <> <>
  416 15 -13.157837 8.992179 19.975534 55 L "A" 70 -0.50000 -0.50000 "LEU " " O  " 8 0 1 FF2E2E  "O416"  1 1 7 ""  1 ""  <> 0.59513503 -1.9250703 2.668761 1 76.39 0 0 812 0 416 416 811 <> <> <>
  417 3 -13.283528 7.211980 17.081291 55 L "A" 24 -0.12000 -0.12000 "LEU " " CB " 6 0 1 808080  "C417"  1 1 7 ""  1 ""  <> 1.5663382 8.6958094 -4.1047049 1 52.65 0 0 813 2 417 417 812 <> <> <>
  418 3 -12.237020 7.059986 15.912289 55 L "A" 24 -0.06000 -0.06000 "LEU " " CG " 6 0 1 808080  "C418"  1 1 7 ""  1 ""  <> -0.5455392 0.73244596 4.2808285 1 57.27 0 0 814 1 418 418 813 <> <> <>
  419 3 -12.975250 6.615562 14.668899 55 L "A" 24 -0.18000 -0.18000 "LEU " " CD1" 6 0 1 808080  "C419"  1 1 7 ""  1 ""  <> -5.4349179 -1.599012 1.9814036 1 55.72 0 0 815 3 419 419 814 <> <> <>
  420 3 -11.564035 8.386405 15.600950 55 L "A" 24 -0.18000 -0.18000 "LEU " " CD2" 6 0 1 808080  "C420"  1 1 7 ""  1 ""  <> -7.6798644 -2.8608675 0.47119454 1 53.77 0 0 816 3 420 420 815 <> <> <>
  421 25 -14.759243 7.413295 19.916609 56 I "A" 38 -0.50000 -0.50000 "ILE " " N  " 7 0 1 2E2EFF  "N421"  1 1 7 ""  1 ""  <> 2.5904269 -1.7556379 1.7606311 1 57.48 0 0 828 1 421 421 827 <> <> <>
  422 3 -15.745002 7.927639 20.905226 56 I "A" 24 0.14000 0.14000 "ILE " " CA " 6 0 1 808080  "C422"  1 1 -1106 ""  1 ""  FF3C00  4.2113414 3.2862687 -3.5056481 1 56.48 0 0 829 1 422 422 828 <> <> <>
  423 2 -15.122469 7.943399 22.336561 56 I "A" 24 0.50000 0.50000 "ILE " " C  " 6 0 1 808080  "C423"  1 1 7 ""  1 ""  <> 1.3903296 3.7073417 -4.3527131 1 62.84 0 0 830 0 423 423 829 <> <> <>
  424 15 -15.385275 8.834821 23.135809 56 I "A" 70 -0.50000 -0.50000 "ILE " " O  " 8 0 1 FF2E2E  "O424"  1 1 7 ""  1 ""  <> -0.15549174 9.0221701 -0.045035265 1 68.46 0 0 831 0 424 424 830 <> <> <>
  425 3 -17.067095 7.017638 20.838327 56 I "A" 24 -0.06000 -0.06000 "ILE " " CB " 6 0 1 808080  "C425"  1 1 7 ""  1 ""  <> 3.9770725 2.8335772 -1.6578841 1 63.47 0 0 832 1 425 425 831 <> <> <>
  426 3 -17.716139 7.177526 19.448580 56 I "A" 24 -0.12000 -0.12000 "ILE " " CG1" 6 0 1 808080  "C426"  1 1 7 ""  1 ""  <> 4.8071256 -1.1451871 -4.6617622 1 60.02 0 0 833 2 426 426 832 <> <> <>
  427 3 -18.127369 7.266872 21.918341 56 I "A" 24 -0.18000 -0.18000 "ILE " " CG2" 6 0 1 808080  "C427"  1 1 7 ""  1 ""  <> -4.212245 0.060083471 0.86875474 1 60.68 0 0 834 3 427 427 833 <> <> <>
  428 3 -18.703457 6.102177 19.000668 56 I "A" 24 -0.18000 -0.18000 "ILE " " CD1" 6 0 1 808080  "C428"  1 1 7 ""  1 ""  <> 0.59327501 -0.9752354 -1.7068108 1 74.52 0 0 835 3 428 428 834 <> <> <>
  429 25 -14.243395 6.961974 22.632759 57 G "A" 38 -0.50000 -0.50000 "GLY " " N  " 7 0 1 2E2EFF  "N429"  1 1 7 ""  1 ""  <> -7.5169916 5.8084297 -2.6984878 1 63.91 0 0 847 1 429 429 846 <> <> <>
  430 3 -13.419926 6.854026 23.816038 57 G "A" 24 0.08000 0.08000 "GLY " " CA " 6 0 1 808080  "C430"  1 1 -1106 ""  1 ""  FF3C00  -0.1494408 -6.4256959 -2.2170851 1 54.74 0 0 848 2 430 430 847 <> <> <>
  431 2 -12.620194 8.043698 24.169827 57 G "A" 24 0.50000 0.50000 "GLY " " C  " 6 0 1 808080  "C431"  1 1 7 ""  1 ""  <> -1.9803319 -1.2129207 -3.6991577 1 52.17 0 0 849 0 431 431 848 <> <> <>
  432 15 -12.831347 8.747318 25.190815 57 G "A" 70 -0.50000 -0.50000 "GLY " " O  " 8 0 1 FF2E2E  "O432"  1 1 7 ""  1 ""  <> 2.1654289 -1.3675165 1.6250366 1 54.19 0 0 850 0 432 432 849 <> <> <>
  433 25 -11.683728 8.337955 23.229156 58 D "A" 38 -0.50000 -0.50000 "ASP " " N  " 7 0 1 2E2EFF  "N433"  1 1 7 ""  1 ""  <> -1.7921149 -4.3077354 -1.7604409 1 58.5 0 0 854 1 433 433 853 <> <> <>
  434 3 -10.711033 9.366657 23.394363 58 D "A" 24 0.14000 0.14000 "ASP " " CA " 6 0 1 808080  "C434"  1 1 -1106 ""  1 ""  FF3C00  -0.49840701 -4.3124757 -5.1054692 1 64.5 0 0 855 1 434 434 854 <> <> <>
  435 2 -11.365401 10.730727 23.119959 58 D "A" 24 0.50000 0.50000 "ASP " " C  " 6 0 1 808080  "C435"  1 1 7 ""  1 ""  <> 1.408615 -5.2504668 14.633595 1 63.38 0 0 856 0 435 435 855 <> <> <>
  436 15 -10.875340 11.753646 23.552008 58 D "A" 70 -0.50000 -0.50000 "ASP " " O  " 8 0 1 FF2E2E  "O436"  1 1 7 ""  1 ""  <> 0.7215538 4.554163 2.0066295 1 72.57 0 0 857 0 436 436 856 <> <> <>
  437 3 -9.559385 9.153175 22.425663 58 D "A" 24 -0.22000 -0.22000 "ASP " " CB " 6 0 1 808080  "C437"  1 1 7 ""  1 ""  <> -7.9753747 1.3768034 -8.3238029 1 66.78 0 0 858 2 437 437 857 <> <> <>
  438 2 -8.655624 7.895940 22.744276 58 D "A" 24 0.70000 0.70000 "ASP " " CG " 6 0 1 808080  "C438"  1 1 7 "%UT"  13 ""  <> -2.3268015 0.070410833 0.49719155 1 76.21 0 0 859 0 438 438 858 4.04918377962482 <> <>
  439 18 -8.185040 7.725598 23.898607 58 D "A" 70 -0.80000 -0.80000 "ASP " " OD1" 8 -1 1 FF2E2E  "O439"  1 1 7 ""  1 ""  <> 4.899611 2.8245425 -1.1161495 1 78.2 0 0 860 0 439 439 859 <> <> <>
  440 15 -8.278171 7.189190 21.747711 58 D "A" 70 -0.80000 -0.80000 "ASP " " OD2" 8 0 1 FF2E2E  "O440"  1 1 7 ""  1 ""  <> 1.818347 1.4378577 2.0493374 1 76.16 0 0 861 0 440 440 860 <> <> <>
  441 25 -12.544915 10.798136 22.476324 59 E "A" 38 -0.50000 -0.50000 "GLU " " N  " 7 0 1 2E2EFF  "N441"  1 1 7 ""  1 ""  <> -5.7477441 -0.57508075 1.5580661 1 62.85 0 0 866 1 441 441 865 <> <> <>
  442 3 -13.351357 12.024713 22.146915 59 E "A" 24 0.14000 0.14000 "GLU " " CA " 6 0 1 808080  "C442"  1 1 -1106 ""  1 ""  FF3C00  4.4381614 2.4684772 -1.6453394 1 58.02 0 0 867 1 442 442 866 <> <> <>
  443 2 -14.025243 12.522168 23.379679 59 E "A" 24 0.50000 0.50000 "GLU " " C  " 6 0 1 808080  "C443"  1 1 7 ""  1 ""  <> -3.2958405 -1.471503 -0.3629564 1 59.79 0 0 868 0 443 443 867 <> <> <>
  444 15 -13.683144 13.585651 23.878164 59 E "A" 70 -0.50000 -0.50000 "GLU " " O  " 8 0 1 FF2E2E  "O444"  1 1 7 ""  1 ""  <> 9.6910067 -0.24567015 -1.5386159 1 70.4 0 0 869 0 444 444 868 <> <> <>
  445 3 -14.372063 11.749688 21.070665 59 E "A" 24 -0.12000 -0.12000 "GLU " " CB " 6 0 1 808080  "C445"  1 1 7 ""  1 ""  <> 4.9061899 1.0750679 0.61081302 1 67.4 0 0 870 2 445 445 869 <> <> <>
  446 3 -15.395175 12.730467 20.688698 59 E "A" 24 -0.22000 -0.22000 "GLU " " CG " 6 0 1 808080  "C446"  1 1 7 ""  1 ""  <> 3.6352184 -1.1059145 11.733109 1 78.79 0 0 871 2 446 446 870 <> <> <>
  447 2 -14.781217 13.981218 20.030462 59 E "A" 24 0.70000 0.70000 "GLU " " CD " 6 0 1 808080  "C447"  1 1 7 "%UT"  13 ""  <> -1.4483805 0.76399058 -2.7052181 1 86.57 0 0 872 0 447 447 871 4 <> <>
  448 18 -13.614802 13.880665 19.629871 59 E "A" 70 -0.80000 -0.80000 "GLU " " OE1" 8 -1 1 FF2E2E  "O448"  1 1 7 ""  1 ""  <> -3.5114312 -1.8159332 -2.9409022 1 101.86 0 0 873 0 448 448 872 <> <> <>
  449 15 -15.393373 15.072469 19.978634 59 E "A" 70 -0.80000 -0.80000 "GLU " " OE2" 8 0 1 FF2E2E  "O449"  1 1 7 ""  1 ""  <> 4.2763524 2.4007072 1.4242661 1 95.78 0 0 874 0 449 449 873 <> <> <>
  450 25 -14.928635 11.685502 23.858334 60 V "A" 38 -0.50000 -0.50000 "VAL " " N  " 7 0 1 2E2EFF  "N450"  1 1 7 ""  1 ""  <> -3.2252989 -7.2484307 2.5041661 1 65.53 0 0 881 1 450 450 880 <> <> <>
  451 3 -15.924634 12.016083 24.895781 60 V "A" 24 0.14000 0.14000 "VAL " " CA " 6 0 1 808080  "C451"  1 1 -1106 ""  1 ""  FF3C00  4.7973399 -3.9284496 -5.0355754 1 71.98 0 0 882 1 451 451 881 <> <> <>
  452 2 -15.290171 12.127325 26.273373 60 V "A" 24 0.50000 0.50000 "VAL " " C  " 6 0 1 808080  "C452"  1 1 7 ""  1 ""  <> -2.6027205 4.0856514 4.3828001 1 67.57 0 0 883 0 452 452 882 <> <> <>
  453 15 -15.471598 13.123055 26.988033 60 V "A" 70 -0.50000 -0.50000 "VAL " " O  " 8 0 1 FF2E2E  "O453"  1 1 7 ""  1 ""  <> -9.994977 -2.5934627 -9.6603155 1 69.73 0 0 884 0 453 453 883 <> <> <>
  454 3 -17.009895 10.893640 24.819885 60 V "A" 24 -0.06000 -0.06000 "VAL " " CB " 6 0 1 808080  "C454"  1 1 7 ""  1 ""  <> -2.8726487 0.59148467 5.7495475 1 80.53 0 0 885 1 454 454 884 <> <> <>
  455 3 -18.238255 11.167514 25.764631 60 V "A" 24 -0.18000 -0.18000 "VAL " " CG1" 6 0 1 808080  "C455"  1 1 7 ""  1 ""  <> 1.8134885 0.018108809 -0.65625346 1 63.66 0 0 886 3 455 455 885 <> <> <>
  456 3 -17.669968 10.802064 23.417574 60 V "A" 24 -0.18000 -0.18000 "VAL " " CG2" 6 0 1 808080  "C456"  1 1 7 ""  1 ""  <> -3.6431723 -0.27200994 1.5037581 1 59.62 0 0 887 3 456 456 886 <> <> <>
  457 25 -14.477166 11.177151 26.611998 61 Y "A" 38 -0.50000 -0.50000 "TYR " " N  " 7 0 1 2E2EFF  "N457"  0 1 7 ""  1 ""  <> 1.2006003 4.3785415 -4.6521058 1 71.15 0 0 897 1 457 457 896 <> <> <>
  458 3 -13.850583 11.114589 27.966829 61 Y "A" 24 0.14000 0.14000 "TYR " " CA " 6 0 1 808080  "C458"  0 1 -1107 ""  1 ""  FF5A00  -3.0391183 2.9661698 7.1279397 1 65.66 0 0 898 1 458 458 897 <> <> <>
  459 2 -12.358143 11.601242 27.916698 61 Y "A" 24 0.50000 0.50000 "TYR " " C  " 6 0 1 808080  "C459"  0 1 7 ""  1 ""  <> 2.4934969 5.6402702 2.5993452 1 60.55 0 0 899 0 459 459 898 <> <> <>
  460 15 -11.819175 11.977653 28.954575 61 Y "A" 70 -0.50000 -0.50000 "TYR " " O  " 8 0 1 FF2E2E  "O460"  0 1 7 ""  1 ""  <> 5.1779242 3.385139 -4.3619037 1 57.66 0 0 900 0 460 460 899 <> <> <>
  461 3 -13.763095 9.623215 28.353909 61 Y "A" 24 -0.00500 -0.00500 "TYR " " CB " 6 0 1 808080  "C461"  0 1 7 ""  1 ""  <> -0.55062282 -8.3142643 -2.4801309 1 57.5 0 0 901 2 461 461 900 <> <> <>
  462 2 -15.109465 8.888288 28.678778 61 Y "A" 24 -0.11500 -0.11500 "TYR " " CG " 6 0 1 808080  "C462"  0 1 7 ""  1 ""  <> -2.770648 1.1605899 3.1884811 1 58.22 0 0 902 0 462 462 901 <> <> <>
  463 2 -15.796399 8.240831 27.625378 61 Y "A" 24 -0.11500 -0.11500 "TYR " " CD1" 6 0 1 808080  "C463"  0 1 7 ""  1 ""  <> 1.262143 -3.0037179 6.1492672 1 59.54 0 0 903 1 463 463 902 <> <> <>
  464 2 -15.561784 8.924896 29.979361 61 Y "A" 24 -0.11500 -0.11500 "TYR " " CD2" 6 0 1 808080  "C464"  0 1 7 ""  1 ""  <> -5.1663656 5.2181625 1.2307174 1 58.84 0 0 904 1 464 464 903 <> <> <>
  465 2 -17.025192 7.599030 27.926846 61 Y "A" 24 -0.11500 -0.11500 "TYR " " CE1" 6 0 1 808080  "C465"  0 1 7 ""  1 ""  <> 11.934901 -2.0045674 0.5659188 1 60.63 0 0 905 1 465 465 904 <> <> <>
  466 2 -16.837183 8.312411 30.244579 61 Y "A" 24 -0.11500 -0.11500 "TYR " " CE2" 6 0 1 808080  "C466"  0 1 7 ""  1 ""  <> 5.7552795 1.9499944 -1.0205567 1 65.6 0 0 906 1 466 466 905 <> <> <>
  467 2 -17.515167 7.606040 29.238197 61 Y "A" 24 0.15000 0.15000 "TYR " " CZ " 6 0 1 808080  "C467"  0 1 7 ""  1 ""  <> -9.2835779 -2.7039082 5.5965338 1 61.3 0 0 907 0 467 467 906 <> <> <>
  468 16 -18.673864 6.969927 29.583483 61 Y "A" 70 -0.58500 -0.58500 "TYR " " OH " 8 0 1 FF2E2E  "O468"  0 1 7 "%UT"  13 ""  <> 8.3167419 -2.5803151 2.8727777 1 69.92 0 0 908 1 468 468 907 <> <> <>
  469 25 -11.754774 11.621346 26.746920 62 G "A" 38 -0.50000 -0.50000 "GLY " " N  " 7 0 1 2E2EFF  "N469"  0 1 7 ""  1 ""  <> 4.2223516 3.2655506 2.7511766 1 67.1 0 0 918 1 469 469 917 <> <> <>
  470 3 -10.499118 12.354444 26.581059 62 G "A" 24 0.08000 0.08000 "GLY " " CA " 6 0 1 808080  "C470"  0 1 -1107 ""  1 ""  FF5A00  -1.3418176 5.4847522 1.8473245 1 48.95 0 0 919 2 470 470 918 <> <> <>
  471 2 -9.279011 11.396639 26.469936 62 G "A" 24 0.50000 0.50000 "GLY " " C  " 6 0 1 808080  "C471"  0 1 7 ""  1 ""  <> -1.5003293 -5.6152425 -3.3254304 1 47.96 0 0 920 0 471 471 919 <> <> <>
  472 15 -9.337722 10.282228 26.926779 62 G "A" 70 -0.50000 -0.50000 "GLY " " O  " 8 0 1 FF2E2E  "O472"  0 1 7 ""  1 ""  <> 2.9579251 -0.92543167 4.1023059 1 70.72 0 0 921 0 472 472 920 <> <> <>
  473 25 -8.262550 11.941556 25.826277 63 R "A" 38 -0.50000 -0.50000 "ARG " " N  " 7 0 1 2E2EFF  "N473"  0 1 7 ""  1 ""  <> 3.3656077 -4.7080731 -5.0061526 1 50.5 0 0 925 1 473 473 924 <> <> <>
  474 3 -7.107724 11.256689 25.305536 63 R "A" 24 0.14000 0.14000 "ARG " " CA " 6 0 1 808080  "C474"  0 1 -1107 ""  1 ""  FF5A00  -0.96886653 0.67171365 -3.0464315 1 67.96 0 0 926 1 474 474 925 <> <> <>
  475 2 -5.978227 11.481379 26.340452 63 R "A" 24 0.50000 0.50000 "ARG " " C  " 6 0 1 808080  "C475"  0 1 7 ""  1 ""  <> 1.0687524 -0.022194585 -3.8958702 1 64.07 0 0 927 0 475 475 926 <> <> <>
  476 15 -5.774979 12.594514 26.863567 63 R "A" 70 -0.50000 -0.50000 "ARG " " O  " 8 0 1 FF2E2E  "O476"  0 1 7 ""  1 ""  <> -3.6079938 -1.8424383 -3.1320825 1 58.56 0 0 928 0 476 476 927 <> <> <>
  477 3 -6.661113 11.826009 23.986933 63 R "A" 24 -0.12000 -0.12000 "ARG " " CB " 6 0 1 808080  "C477"  0 1 7 ""  1 ""  <> 1.1843818 -8.6516418 4.9220896 1 61.95 0 0 929 2 477 477 928 <> <> <>
  478 3 -5.372190 11.105897 23.355783 63 R "A" 24 -0.05000 -0.05000 "ARG " " CG " 6 0 1 808080  "C478"  0 1 7 ""  1 ""  <> 1.9792354 1.2483007 2.6085434 1 51.41 0 0 930 2 478 478 929 <> <> <>
  479 3 -5.145439 11.474354 21.888958 63 R "A" 24 0.19000 0.19000 "ARG " " CD " 6 0 1 808080  "C479"  0 1 7 ""  1 ""  <> -2.2506254 1.0036715 2.8413093 1 62.52 0 0 931 2 479 479 930 <> <> <>
  480 25 -4.740730 12.868627 21.816074 63 R "A" 38 -0.69997 -0.69997 "ARG " " NE " 7 0 1 2E2EFF  "N480"  0 1 7 ""  1 ""  <> -2.5481117 0.48425296 -2.0783806 1 66.69 0 0 932 1 480 480 931 <> <> <>
  481 2 -4.796813 13.616407 20.742983 63 R "A" 24 0.63990 0.63990 "ARG " " CZ " 6 0 1 808080  "C481"  0 1 7 ""  1 ""  <> 6.2136173 -0.438225 0.66086072 1 70.98 0 0 933 0 481 481 932 <> <> <>
  482 25 -5.330861 13.175200 19.591753 63 R "A" 38 -0.79997 -0.79997 "ARG " " NH1" 7 0 1 2E2EFF  "N482"  0 1 7 ""  1 ""  <> 5.6585045 4.6150374 -1.4331665 1 70.81 0 0 934 2 482 482 933 <> <> <>
  483 31 -4.509204 14.911522 20.833836 63 R "A" 38 -0.79997 -0.79997 "ARG " " NH2" 7 1 1 2E2EFF  "N483"  0 1 7 ""  1 ""  <> -0.76976156 -3.0255158 -1.1754619 1 76.15 0 0 935 2 483 483 934 <> <> <>
  484 25 -5.337352 10.406953 26.756332 64 D "A" 38 -0.50000 -0.50000 "ASP " " N  " 7 0 1 2E2EFF  "N484"  0 1 7 ""  1 ""  <> -3.0818033 -0.81970733 0.87881899 1 58.4 0 0 949 1 484 484 948 <> <> <>
  485 3 -4.060269 10.286240 27.535810 64 D "A" 24 0.14000 0.14000 "ASP " " CA " 6 0 1 808080  "C485"  0 1 -1107 ""  1 ""  FF5A00  4.3907418 0.70427257 2.4505982 1 51.43 0 0 950 1 485 485 949 <> <> <>
  486 2 -3.406128 8.941635 27.066788 64 D "A" 24 0.50000 0.50000 "ASP " " C  " 6 0 1 808080  "C486"  0 1 7 ""  1 ""  <> 1.2707375 -0.86947751 -3.3631427 1 58.31 0 0 951 0 486 486 950 <> <> <>
  487 15 -4.038818 8.093552 26.471380 64 D "A" 70 -0.50000 -0.50000 "ASP " " O  " 8 0 1 FF2E2E  "O487"  0 1 7 ""  1 ""  <> -12.122902 3.6701229 -2.3114135 1 65.15 0 0 952 0 487 487 951 <> <> <>
  488 3 -4.403420 10.381184 29.016527 64 D "A" 24 -0.22000 -0.22000 "ASP " " CB " 6 0 1 808080  "C488"  0 1 7 ""  1 ""  <> -3.1282086 -0.77993536 4.563798 1 56.57 0 0 953 2 488 488 952 <> <> <>
  489 2 -4.835575 9.085346 29.657572 64 D "A" 24 0.70000 0.70000 "ASP " " CG " 6 0 1 808080  "C489"  0 1 7 "%UT"  13 ""  <> -2.0619693 -2.4019961 0.30862996 1 71.59 0 0 954 0 489 489 953 4.83752576582688 <> <>
  490 18 -5.983174 8.715693 29.519270 64 D "A" 70 -0.80000 -0.80000 "ASP " " OD1" 8 -1 1 FF2E2E  "O490"  0 1 7 ""  1 ""  <> 4.9427352 4.4745183 9.8352318 1 63.91 0 0 955 0 490 490 954 <> <> <>
  491 15 -3.960601 8.499781 30.331692 64 D "A" 70 -0.80000 -0.80000 "ASP " " OD2" 8 0 1 FF2E2E  "O491"  0 1 7 ""  1 ""  <> 9.145093 9.9225893 -2.3433504 1 86.96 0 0 956 0 491 491 955 <> <> <>
  492 25 -2.102182 8.776932 27.198515 65 R "A" 38 -0.50000 -0.50000 "ARG " " N  " 7 0 1 2E2EFF  "N492"  0 1 7 ""  1 ""  <> 1.6755852 5.3003025 -0.69828314 1 44.31 0 0 961 1 492 492 960 <> <> <>
  493 3 -1.347199 7.681840 26.795763 65 R "A" 24 0.14000 0.14000 "ARG " " CA " 6 0 1 808080  "C493"  0 1 -1107 ""  1 ""  FF5A00  -3.0887964 -2.4674959 -0.63911372 1 67.34 0 0 962 1 493 493 961 <> <> <>
  494 2 -0.309663 7.481523 27.869446 65 R "A" 24 0.50000 0.50000 "ARG " " C  " 6 0 1 808080  "C494"  0 1 7 ""  1 ""  <> -4.8665314 3.5978961 -1.5349455 1 61.58 0 0 963 0 494 494 962 <> <> <>
  495 15 0.894693 7.280978 27.642290 65 R "A" 70 -0.50000 -0.50000 "ARG " " O  " 8 0 1 FF2E2E  "O495"  0 1 7 ""  1 ""  <> 0.51242912 -0.16999279 -2.9999084 1 56.47 0 0 964 0 495 495 963 <> <> <>
  496 3 -0.759487 7.863257 25.339376 65 R "A" 24 -0.12000 -0.12000 "ARG " " CB " 6 0 1 808080  "C496"  0 1 7 ""  1 ""  <> 2.7312684 0.42740488 1.0629995 1 53.64 0 0 965 2 496 496 964 <> <> <>
  497 3 -1.816755 8.140386 24.294245 65 R "A" 24 -0.05000 -0.05000 "ARG " " CG " 6 0 1 808080  "C497"  0 1 7 ""  1 ""  <> 3.7721844 -3.3025665 -2.9711425 1 43.57 0 0 966 2 497 497 965 <> <> <>
  498 3 -2.644458 6.922798 23.898651 65 R "A" 24 0.19000 0.19000 "ARG " " CD " 6 0 1 808080  "C498"  0 1 7 ""  1 ""  <> 2.8175378 -4.4565167 0.64311326 1 67.3 0 0 967 2 498 498 966 <> <> <>
  499 25 -3.539014 7.299510 22.828804 65 R "A" 38 -0.69997 -0.69997 "ARG " " NE " 7 0 1 2E2EFF  "N499"  0 1 7 ""  1 ""  <> 0.95081151 -4.7903724 -0.13409725 1 68.52 0 0 968 1 499 499 967 <> <> <>
  500 2 -4.861874 7.349498 22.775526 65 R "A" 24 0.63990 0.63990 "ARG " " CZ " 6 0 1 808080  "C500"  0 1 7 ""  1 ""  <> 1.7882389 5.0238233 -0.97038585 1 63.92 0 0 969 0 500 500 968 <> <> <>
  501 25 -5.553656 7.455576 21.687166 65 R "A" 38 -0.79997 -0.79997 "ARG " " NH1" 7 0 1 2E2EFF  "N501"  0 1 7 ""  1 ""  <> 6.1297073 2.7292988 -0.91641212 1 62.23 0 0 970 2 501 501 969 <> <> <>
  502 31 -5.540966 7.185092 23.884642 65 R "A" 38 -0.79997 -0.79997 "ARG " " NH2" 7 1 1 2E2EFF  "N502"  0 1 7 ""  1 ""  <> 9.8786201 1.9608579 4.7951188 1 75.57 0 0 971 2 502 502 970 <> <> <>
  503 25 -0.723553 7.621874 29.180128 66 T "A" 38 -0.50000 -0.50000 "THR " " N  " 7 0 1 2E2EFF  "N503"  0 1 7 ""  1 ""  <> -1.4400189 7.2487164 -3.3068271 1 58.52 0 0 985 1 503 503 984 <> <> <>
  504 3 0.069547 7.700567 30.370203 66 T "A" 24 0.14000 0.14000 "THR " " CA " 6 0 1 808080  "C504"  0 1 -1107 ""  1 ""  FF5A00  -5.2893 -4.816463 8.5130014 1 61.25 0 0 986 1 504 504 985 <> <> <>
  505 2 0.992889 6.470513 30.620903 66 T "A" 24 0.50000 0.50000 "THR " " C  " 6 0 1 808080  "C505"  0 1 7 ""  1 ""  <> -7.0029149 1.5133052 3.073525 1 70.53 0 0 987 0 505 505 986 <> <> <>
  506 15 2.019594 6.693367 31.257502 66 T "A" 70 -0.50000 -0.50000 "THR " " O  " 8 0 1 FF2E2E  "O506"  0 1 7 ""  1 ""  <> -6.5518713 -2.3203719 6.1719675 1 66.29 0 0 988 0 506 506 987 <> <> <>
  507 3 -0.996604 8.041245 31.487736 66 T "A" 24 0.20500 0.20500 "THR " " CB " 6 0 1 808080  "C507"  0 1 7 ""  1 ""  <> -0.7618019 -2.3549953 -1.024433 1 65.3 0 0 989 1 507 507 988 <> <> <>
  508 16 -1.717877 9.179180 31.111681 66 T "A" 70 -0.68300 -0.68300 "THR " " OG1" 8 0 1 FF2E2E  "O508"  0 1 7 "%UT"  13 ""  <> 2.5377829 -2.53544 -9.07125 1 59.48 0 0 990 1 508 508 989 <> <> <>
  509 3 -0.324714 8.224726 32.811230 66 T "A" 24 -0.18000 -0.18000 "THR " " CG2" 6 0 1 808080  "C509"  0 1 7 ""  1 ""  <> 2.2180007 3.8316231 -0.80632663 1 46.56 0 0 991 3 509 509 990 <> <> <>
  510 25 0.660265 5.324512 30.071920 67 S "A" 38 -0.50000 -0.50000 "SER " " N  " 7 0 1 2E2EFF  "N510"  0 1 7 ""  1 ""  <> -2.2878683 2.5889513 4.8379483 1 72.76 0 0 999 1 510 510 998 <> <> <>
  511 3 1.383132 4.114888 30.314806 67 S "A" 24 0.14000 0.14000 "SER " " CA " 6 0 1 808080  "C511"  0 1 -1107 ""  1 ""  FF5A00  -4.8414497 -2.3190281 4.1410618 1 51.07 0 0 1000 1 511 511 999 <> <> <>
  512 2 1.617818 3.323016 29.032436 67 S "A" 24 0.50000 0.50000 "SER " " C  " 6 0 1 808080  "C512"  0 1 7 ""  1 ""  <> -2.2224684 -1.8349316 2.8230608 1 50.6 0 0 1001 0 512 512 1000 <> <> <>
  513 15 1.787267 2.107915 29.067167 67 S "A" 70 -0.50000 -0.50000 "SER " " O  " 8 0 1 FF2E2E  "O513"  0 1 7 ""  1 ""  <> 1.2664223 -1.5318987 -1.3444641 1 55.69 0 0 1002 0 513 513 1001 <> <> <>
  514 3 0.700578 3.315731 31.422195 67 S "A" 24 0.14500 0.14500 "SER " " CB " 6 0 1 808080  "C514"  0 1 7 ""  1 ""  <> 2.7487204 3.3763118 0.62273365 1 60.12 0 0 1003 2 514 514 1002 <> <> <>
  515 16 1.526501 2.287559 31.893679 67 S "A" 70 -0.68300 -0.68300 "SER " " OG " 8 0 1 FF2E2E  "O515"  0 1 7 "%UT"  13 ""  <> -3.5501499 5.4170866 2.9098225 1 78.08 0 0 1004 1 515 515 1003 <> <> <>
  516 25 1.624414 4.045745 27.906439 68 H "A" 38 -0.50000 -0.50000 "HIE " " N  " 7 0 1 2E2EFF  "N516"  0 1 7 ""  1 ""  <> 2.1201077 8.2231903 -2.588557 1 54.1 0 0 1010 1 516 516 1009 <> <> <>
  517 3 1.751674 3.459576 26.500298 68 H "A" 24 0.14000 0.14000 "HIE " " CA " 6 0 1 808080  "C517"  0 1 -1107 ""  1 ""  FF5A00  1.6450807 -6.7710156 -0.22701304 1 52.1 0 0 1011 1 517 517 1010 <> <> <>
  518 2 3.192793 3.194578 25.962545 68 H "A" 24 0.50000 0.50000 "HIE " " C  " 6 0 1 808080  "C518"  0 1 7 ""  1 ""  <> 0.77469981 -0.28425494 -0.26865917 1 68.64 0 0 1012 0 518 518 1011 <> <> <>
  519 15 3.323194 2.503769 24.963568 68 H "A" 70 -0.50000 -0.50000 "HIE " " O  " 8 0 1 FF2E2E  "O519"  0 1 7 ""  1 ""  <> -3.1252081 1.7228786 -0.87885201 1 71.25 0 0 1013 0 519 519 1012 <> <> <>
  520 3 1.106287 4.523078 25.576735 68 H "A" 24 -0.29700 -0.29700 "HIE " " CB " 6 0 1 808080  "C520"  0 1 7 ""  1 ""  <> -2.224226 1.7439893 -0.097036123 1 51.96 0 0 1014 2 520 520 1013 <> <> <>
  521 2 0.870934 4.080447 24.123638 68 H "A" 24 0.50400 0.50400 "HIE " " CG " 6 0 1 808080  "C521"  0 1 7 "%UT"  13 "HIE"  <> -0.92994696 3.913626 1.2598394 1 51.8 0 0 1015 0 521 521 1014 <> "HIE"  <>
  522 25 1.722862 4.480345 23.048166 68 H "A" 38 -0.56400 -0.56400 "HIE " " ND1" 7 0 1 2E2EFF  "N522"  0 1 7 ""  1 ""  <> -5.2555013 -10.167861 3.9162154 1 54.89 0 0 1016 0 522 522 1015 <> <> <>
  523 2 -0.271365 3.448233 23.630310 68 H "A" 24 -0.26100 -0.26100 "HIE " " CD2" 6 0 1 808080  "C523"  0 1 7 ""  1 ""  <> 12.538935 -4.4158931 2.6376119 1 56.1 0 0 1017 1 523 523 1016 <> <> <>
  524 2 1.109024 4.155221 21.927345 68 H "A" 24 0.18200 0.18200 "HIE " " CE1" 6 0 1 808080  "C524"  0 1 7 ""  1 ""  <> 10.593917 3.2314453 2.355139 1 65.36 0 0 1018 1 524 524 1017 <> <> <>
  525 25 -0.073274 3.627470 22.245600 68 H "A" 38 -0.29100 -0.29100 "HIE " " NE2" 7 0 1 2E2EFF  "N525"  0 1 7 ""  1 ""  <> -4.0162129 1.1342242 -0.70354044 1 65.77 0 0 1019 1 525 525 1018 <> <> <>
  526 25 4.145826 3.673009 26.744499 69 V "A" 38 -0.50000 -0.50000 "VAL " " N  " 7 0 1 2E2EFF  "N526"  2 1 7 ""  1 ""  <> -0.59445834 3.3792419 -6.9490027 1 71.99 0 0 1027 1 526 526 1026 <> <> <>
  527 3 5.533555 3.214530 26.893427 69 V "A" 24 0.14000 0.14000 "VAL " " CA " 6 0 1 808080  "C527"  2 1 -1107 ""  1 ""  FF5A00  2.0979652 2.8823683 4.0389709 1 52.55 0 0 1028 1 527 527 1027 <> <> <>
  528 2 5.732959 2.907643 28.380581 69 V "A" 24 0.50000 0.50000 "VAL " " C  " 6 0 1 808080  "C528"  2 1 7 ""  1 ""  <> -6.6509309 1.6999656 8.7855282 1 65.67 0 0 1029 0 528 528 1028 <> <> <>
  529 15 5.193421 3.686154 29.232567 69 V "A" 70 -0.50000 -0.50000 "VAL " " O  " 8 0 1 FF2E2E  "O529"  2 1 7 ""  1 ""  <> 1.5949124 -1.4041575 -5.2726893 1 77.12 0 0 1030 0 529 529 1029 <> <> <>
  530 3 6.549808 4.283098 26.358099 69 V "A" 24 -0.06000 -0.06000 "VAL " " CB " 6 0 1 808080  "C530"  2 1 7 ""  1 ""  <> -7.5689244 11.769182 1.3762901 1 55.07 0 0 1031 1 530 530 1030 <> <> <>
  531 3 6.164931 5.807579 26.525354 69 V "A" 24 -0.18000 -0.18000 "VAL " " CG1" 6 0 1 808080  "C531"  2 1 7 ""  1 ""  <> -8.5392075 2.1649842 4.6268749 1 48.29 0 0 1032 3 531 531 1031 <> <> <>
  532 3 7.951000 3.872361 26.611603 69 V "A" 24 -0.18000 -0.18000 "VAL " " CG2" 6 0 1 808080  "C532"  2 1 7 ""  1 ""  <> 2.8691008 3.2328744 2.2785194 1 64.39 0 0 1033 3 532 532 1032 <> <> <>
  533 25 6.408079 1.832401 28.587242 70 V "A" 38 -0.50000 -0.50000 "VAL " " N  " 7 0 1 2E2EFF  "N533"  2 1 7 ""  1 ""  <> 8.0296717 2.468235 -6.992744 1 63.48 0 0 1043 1 533 533 1042 <> <> <>
  534 3 6.817842 1.326331 29.943947 70 V "A" 24 0.14000 0.14000 "VAL " " CA " 6 0 1 808080  "C534"  2 1 -1107 ""  1 ""  FF5A00  0.21374555 -1.7278105 -8.4112425 1 59.18 0 0 1044 1 534 534 1043 <> <> <>
  535 2 8.360759 1.077883 29.852047 70 V "A" 24 0.50000 0.50000 "VAL " " C  " 6 0 1 808080  "C535"  2 1 7 ""  1 ""  <> 0.1822543 6.5130329 -4.1370215 1 62.32 0 0 1045 0 535 535 1044 <> <> <>
  536 15 8.811284 0.580001 28.780182 70 V "A" 70 -0.50000 -0.50000 "VAL " " O  " 8 0 1 FF2E2E  "O536"  2 1 7 ""  1 ""  <> -0.4357776 -2.7898774 4.9263382 1 59.35 0 0 1046 0 536 536 1045 <> <> <>
  537 3 6.140590 -0.009689 30.459396 70 V "A" 24 -0.06000 -0.06000 "VAL " " CB " 6 0 1 808080  "C537"  2 1 7 ""  1 ""  <> 1.5768996 -3.7514884 2.1641877 1 59.79 0 0 1047 1 537 537 1046 <> <> <>
  538 3 4.686669 0.281373 30.811056 70 V "A" 24 -0.18000 -0.18000 "VAL " " CG1" 6 0 1 808080  "C538"  2 1 7 ""  1 ""  <> 0.41797268 -2.3944323 0.78783178 1 74.91 0 0 1048 3 538 538 1047 <> <> <>
  539 3 6.100925 -1.204836 29.400518 70 V "A" 24 -0.18000 -0.18000 "VAL " " CG2" 6 0 1 808080  "C539"  2 1 7 ""  1 ""  <> -1.9784758 -0.12393653 4.1061831 1 64.02 0 0 1049 3 539 539 1048 <> <> <>
  540 25 9.151928 1.266349 30.938316 71 A "A" 38 -0.50000 -0.50000 "ALA " " N  " 7 0 1 2E2EFF  "N540"  2 1 7 ""  1 ""  <> -11.481297 6.4177194 5.2657657 1 54.48 0 0 1059 1 540 540 1058 <> <> <>
  541 3 10.503484 0.721001 30.995249 71 A "A" 24 0.14000 0.14000 "ALA " " CA " 6 0 1 808080  "C541"  2 1 -1107 ""  1 ""  FF5A00  -0.55528349 2.5483532 -0.19933242 1 64.54 0 0 1060 1 541 541 1059 <> <> <>
  542 2 10.446754 -0.636401 31.718914 71 A "A" 24 0.50000 0.50000 "ALA " " C  " 6 0 1 808080  "C542"  2 1 7 ""  1 ""  <> -4.6393456 -1.8102076 -3.919539 1 64.71 0 0 1061 0 542 542 1060 <> <> <>
  543 15 9.656803 -0.726563 32.684895 71 A "A" 70 -0.50000 -0.50000 "ALA " " O  " 8 0 1 FF2E2E  "O543"  2 1 7 ""  1 ""  <> 7.1126986 1.4341708 3.7333553 1 66.23 0 0 1062 0 543 543 1061 <> <> <>
  544 3 11.242029 1.633692 31.910206 71 A "A" 24 -0.18000 -0.18000 "ALA " " CB " 6 0 1 808080  "C544"  2 1 7 ""  1 ""  <> 9.4961452 5.3370647 0.60494512 1 54.31 0 0 1063 3 544 544 1062 <> <> <>
  545 25 11.248337 -1.584996 31.346731 72 I "A" 38 -0.50000 -0.50000 "ILE " " N  " 7 0 1 2E2EFF  "N545"  2 1 7 ""  1 ""  <> 1.0014791 -1.9549246 -4.3002777 1 66.96 0 0 1069 1 545 545 1068 <> <> <>
  546 3 11.475885 -2.843879 32.041714 72 I "A" 24 0.14000 0.14000 "ILE " " CA " 6 0 1 808080  "C546"  2 1 -1107 ""  1 ""  FF5A00  3.136869 -8.8354692 -1.1609185 1 77.8 0 0 1070 1 546 546 1069 <> <> <>
  547 2 12.817753 -2.625921 32.838730 72 I "A" 24 0.50000 0.50000 "ILE " " C  " 6 0 1 808080  "C547"  2 1 7 ""  1 ""  <> -3.6162636 7.522995 -2.43892 1 70.63 0 0 1071 0 547 547 1070 <> <> <>
  548 15 13.857484 -2.263234 32.207493 72 I "A" 70 -0.50000 -0.50000 "ILE " " O  " 8 0 1 FF2E2E  "O548"  2 1 7 ""  1 ""  <> 1.7834538 -3.655853 -0.53594398 1 75.3 0 0 1072 0 548 548 1071 <> <> <>
  549 3 11.496544 -4.174140 31.118841 72 I "A" 24 -0.06000 -0.06000 "ILE " " CB " 6 0 1 808080  "C549"  2 1 7 ""  1 ""  <> -1.8861742 4.4753852 5.9251289 1 69.73 0 0 1073 1 549 549 1072 <> <> <>
  550 3 10.537907 -4.063252 29.950058 72 I "A" 24 -0.12000 -0.12000 "ILE " " CG1" 6 0 1 808080  "C550"  2 1 7 ""  1 ""  <> -1.6622655 6.9256301 1.0761397 1 69.7 0 0 1074 2 550 550 1073 <> <> <>
  551 3 11.232191 -5.384890 31.978523 72 I "A" 24 -0.18000 -0.18000 "ILE " " CG2" 6 0 1 808080  "C551"  2 1 7 ""  1 ""  <> 0.0132182 -3.4406986 1.3463346 1 67.52 0 0 1075 3 551 551 1074 <> <> <>
  552 3 10.088053 -5.388158 29.290760 72 I "A" 24 -0.18000 -0.18000 "ILE " " CD1" 6 0 1 808080  "C552"  2 1 7 ""  1 ""  <> 6.3515153 -1.9658078 7.7231202 1 66.98 0 0 1076 3 552 552 1075 <> <> <>
  553 25 12.751716 -2.967370 34.120552 73 L "A" 38 -0.50000 -0.50000 "LEU " " N  " 7 0 1 2E2EFF  "N553"  2 1 7 ""  1 ""  <> -4.4534283 2.519114 -3.3944364 1 62.01 0 0 1088 1 553 553 1087 <> <> <>
  554 3 13.794280 -2.880105 35.093987 73 L "A" 24 0.14000 0.14000 "LEU " " CA " 6 0 1 808080  "C554"  2 1 -1107 ""  1 ""  FF5A00  5.2492719 -6.1204658 -1.4611715 1 77.08 0 0 1089 1 554 554 1088 <> <> <>
  555 2 13.936476 -4.300434 35.708149 73 L "A" 24 0.50000 0.50000 "LEU " " C  " 6 0 1 808080  "C555"  2 1 7 ""  1 ""  <> -3.4253452 4.1886663 1.1937525 1 83.41 0 0 1090 0 555 555 1089 <> <> <>
  556 15 12.929504 -4.971162 36.028645 73 L "A" 70 -0.50000 -0.50000 "LEU " " O  " 8 0 1 FF2E2E  "O556"  2 1 7 ""  1 ""  <> -3.022517 4.9010139 -5.6857753 1 83.31 0 0 1091 0 556 556 1090 <> <> <>
  557 3 13.367560 -1.822369 36.172768 73 L "A" 24 -0.12000 -0.12000 "LEU " " CB " 6 0 1 808080  "C557"  2 1 7 ""  1 ""  <> -6.5719995 -0.94502944 3.6647756 1 80.05 0 0 1092 2 557 557 1091 <> <> <>
  558 3 13.380276 -0.385566 35.730415 73 L "A" 24 -0.06000 -0.06000 "LEU " " CG " 6 0 1 808080  "C558"  2 1 7 ""  1 ""  <> -0.015078356 4.056747 -4.7625799 1 80.14 0 0 1093 1 558 558 1092 <> <> <>
  559 3 11.951445 0.045498 35.381489 73 L "A" 24 -0.18000 -0.18000 "LEU " " CD1" 6 0 1 808080  "C559"  2 1 7 ""  1 ""  <> 7.0255122 -5.1396132 -6.9035344 1 85.41 0 0 1094 3 559 559 1093 <> <> <>
  560 3 13.965590 0.545706 36.890659 73 L "A" 24 -0.18000 -0.18000 "LEU " " CD2" 6 0 1 808080  "C560"  2 1 7 ""  1 ""  <> -2.0475807 -3.8814776 -1.4225435 1 78.06 0 0 1095 3 560 560 1094 <> <> <>
  561 25 15.167105 -4.678993 35.862133 74 T "A" 38 -0.50000 -0.50000 "THR " " N  " 7 0 1 2E2EFF  "N561"  0 1 7 ""  1 ""  <> 2.3098059 3.8797879 -1.5978918 1 88.1 0 0 1107 1 561 561 1106 <> <> <>
  562 3 15.539124 -5.842885 36.776550 74 T "A" 24 0.14000 0.14000 "THR " " CA " 6 0 1 808080  "C562"  0 1 -1107 ""  1 ""  FF5A00  -1.5048749 1.7456483 -5.750237 1 80.59 0 0 1108 1 562 562 1107 <> <> <>
  563 2 16.805105 -5.535712 37.544643 74 T "A" 24 0.50000 0.50000 "THR " " C  " 6 0 1 808080  "C563"  0 1 7 ""  1 ""  <> -2.97051 -3.96137 -4.8359022 1 81.88 0 0 1109 0 563 563 1108 <> <> <>
  564 15 17.751854 -4.923536 36.996181 74 T "A" 70 -0.50000 -0.50000 "THR " " O  " 8 0 1 FF2E2E  "O564"  0 1 7 ""  1 ""  <> -2.1138306 -1.0784357 -1.2383233 1 103.05 0 0 1110 0 564 564 1109 <> <> <>
  565 3 15.531516 -7.171612 35.922962 74 T "A" 24 0.20500 0.20500 "THR " " CB " 6 0 1 808080  "C565"  0 1 7 ""  1 ""  <> 7.3034353 2.0503895 -3.8896861 1 87.01 0 0 1111 1 565 565 1110 <> <> <>
  566 16 15.914688 -8.271616 36.731682 74 T "A" 70 -0.68300 -0.68300 "THR " " OG1" 8 0 1 FF2E2E  "O566"  0 1 7 "%UT"  13 ""  <> -1.9998105 1.540965 10.170167 1 95.54 0 0 1112 1 566 566 1111 <> <> <>
  567 3 16.501289 -7.137244 34.730087 74 T "A" 24 -0.18000 -0.18000 "THR " " CG2" 6 0 1 808080  "C567"  0 1 7 ""  1 ""  <> 4.3384604 5.8441854 3.336612 1 88.75 0 0 1113 3 567 567 1112 <> <> <>
  568 25 16.858343 -5.946017 38.824215 75 P "A" 38 -0.14000 -0.14000 "PRO " " N  " 7 0 1 2E2EFF  "N568"  0 1 7 ""  1 ""  <> -1.7132981 -2.3433425 -1.8934606 1 70.18 0 0 1121 0 568 568 1120 <> <> <>
  569 3 18.102463 -5.763243 39.667408 75 P "A" 24 0.01000 0.01000 "PRO " " CA " 6 0 1 808080  "C569"  0 1 -1107 ""  1 ""  FF5A00  -1.2173637 2.0282238 -0.78669846 1 74.74 0 0 1122 1 569 569 1121 <> <> <>
  570 2 19.237705 -6.830629 39.345047 75 P "A" 24 0.50000 0.50000 "PRO " " C  " 6 0 1 808080  "C570"  0 1 7 ""  1 ""  <> 0.62677014 -4.5571375 4.5166821 1 91.48 0 0 1123 0 570 570 1122 <> <> <>
  571 15 18.965424 -7.928085 38.874912 75 P "A" 70 -0.50000 -0.50000 "PRO " " O  " 8 0 1 FF2E2E  "O571"  0 1 7 ""  1 ""  <> -1.8861604 5.6331658 5.3022032 1 92.82 0 0 1124 0 571 571 1123 <> <> <>
  572 3 17.510538 -5.945225 41.122849 75 P "A" 24 -0.12000 -0.12000 "PRO " " CB " 6 0 1 808080  "C572"  0 1 7 ""  1 ""  <> -3.2400892 -5.3106942 4.6994786 1 76.49 0 0 1125 2 572 572 1124 <> <> <>
  573 3 16.311968 -6.911757 41.020187 75 P "A" 24 -0.12000 -0.12000 "PRO " " CG " 6 0 1 808080  "C573"  0 1 7 ""  1 ""  <> -5.6116166 3.9910667 2.9433305 1 69.84 0 0 1126 2 573 573 1125 <> <> <>
  574 3 15.768982 -6.510403 39.644215 75 P "A" 24 -0.05000 -0.05000 "PRO " " CD " 6 0 1 808080  "C574"  0 1 7 ""  1 ""  <> 7.9206743 9.5698862 -0.16217446 1 66.19 0 0 1127 2 574 574 1126 <> <> <>
  575 25 20.503906 -6.494094 39.641048 76 P "A" 38 -0.14000 -0.14000 "PRO " " N  " 7 0 1 2E2EFF  "N575"  0 1 7 ""  1 ""  <> -3.7271652 1.342895 -4.3019185 1 104.26 0 0 1135 0 575 575 1134 <> <> <>
  576 3 21.559793 -7.493703 39.777145 76 P "A" 24 0.01000 0.01000 "PRO " " CA " 6 0 1 808080  "C576"  0 1 -1107 ""  1 ""  FF5A00  -2.726846 -0.6222614 -12.094805 1 101.01 0 0 1136 1 576 576 1135 <> <> <>
  577 2 21.222868 -8.879226 40.394981 76 P "A" 24 0.50000 0.50000 "PRO " " C  " 6 0 1 808080  "C577"  0 1 7 ""  1 ""  <> -3.6663196 1.2828224 3.1006594 1 101.86 0 0 1137 0 577 577 1136 <> <> <>
  578 15 20.444401 -8.970270 41.347553 76 P "A" 70 -0.50000 -0.50000 "PRO " " O  " 8 0 1 FF2E2E  "O578"  0 1 7 ""  1 ""  <> 2.2683144 0.85847837 -3.2909777 1 103.36 0 0 1138 0 578 578 1137 <> <> <>
  579 3 22.768522 -6.752358 40.422180 76 P "A" 24 -0.12000 -0.12000 "PRO " " CB " 6 0 1 808080  "C579"  0 1 7 ""  1 ""  <> -5.4110765 -8.7420626 2.8454032 1 93.93 0 0 1139 2 579 579 1138 <> <> <>
  580 3 22.555672 -5.313177 40.090279 76 P "A" 24 -0.12000 -0.12000 "PRO " " CG " 6 0 1 808080  "C580"  0 1 7 ""  1 ""  <> -6.2085543 10.417489 -6.0916352 1 97.95 0 0 1140 2 580 580 1139 <> <> <>
  581 3 21.038044 -5.135388 39.927555 76 P "A" 24 -0.05000 -0.05000 "PRO " " CD " 6 0 1 808080  "C581"  0 1 7 ""  1 ""  <> 1.1284499 1.5036924 0.18089922 1 102.77 0 0 1141 2 581 581 1140 <> <> <>
  582 25 21.805332 -9.922911 39.772865 77 D "A" 38 -0.50000 -0.50000 "ASP " " N  " 7 0 1 2E2EFF  "N582"  0 1 7 ""  1 ""  <> 6.9734225 2.6272595 0.2351297 1 104.89 0 0 1149 1 582 582 1148 <> <> <>
  583 3 21.435032 -11.415472 39.913197 77 D "A" 24 0.14000 0.14000 "ASP " " CA " 6 0 1 808080  "C583"  0 1 -1107 ""  1 ""  FF5A00  3.7407382 6.0486054 3.0040505 1 108.04 0 0 1150 1 583 583 1149 <> <> <>
  584 2 21.274267 -12.062895 41.323544 77 D "A" 24 0.50000 0.50000 "ASP " " C  " 6 0 1 808080  "C584"  0 1 7 ""  1 ""  <> 4.3298697 -5.5806341 -1.8400522 1 115.13 0 0 1151 0 584 584 1150 <> <> <>
  585 15 20.884933 -13.240489 41.351288 77 D "A" 70 -0.50000 -0.50000 "ASP " " O  " 8 0 1 FF2E2E  "O585"  0 1 7 ""  1 ""  <> 5.0540361 -0.61390257 3.4661586 1 116.97 0 0 1152 0 585 585 1151 <> <> <>
  586 3 22.402340 -12.117124 38.957870 77 D "A" 24 -0.22000 -0.22000 "ASP " " CB " 6 0 1 808080  "C586"  0 1 7 ""  1 ""  <> -1.9958127 -0.0094978865 4.1534505 1 112.26 0 0 1153 2 586 586 1152 <> <> <>
  587 2 23.827122 -12.203172 39.436317 77 D "A" 24 0.70000 0.70000 "ASP " " CG " 6 0 1 808080  "C587"  0 1 7 "%UT"  13 ""  <> -2.5042677 4.6691003 -0.99460071 1 118.53 0 0 1154 0 587 587 1153 3.9992676076711 <> <>
  588 18 24.658600 -11.468740 38.771919 77 D "A" 70 -0.80000 -0.80000 "ASP " " OD1" 8 -1 1 FF2E2E  "O588"  0 1 7 ""  1 ""  <> 2.9261856 -2.6614766 -3.8955181 1 125.71 0 0 1155 0 588 588 1154 <> <> <>
  589 15 24.284981 -12.934401 40.314934 77 D "A" 70 -0.80000 -0.80000 "ASP " " OD2" 8 0 1 FF2E2E  "O589"  0 1 7 ""  1 ""  <> 5.9066019 -6.6180105 -4.1231236 1 119.43 0 0 1156 0 589 589 1155 <> <> <>
  590 25 21.534119 -11.395729 42.437836 78 D "A" 38 -0.50000 -0.50000 "ASP " " N  " 7 0 1 2E2EFF  "N590"  0 1 7 ""  1 ""  <> 5.0224667 2.6138575 2.4882677 1 116.99 0 0 1161 1 590 590 1160 <> <> <>
  591 3 21.601425 -11.775245 43.861343 78 D "A" 24 0.14000 0.14000 "ASP " " CA " 6 0 1 808080  "C591"  0 1 -1107 ""  1 ""  FF5A00  -0.21196753 6.075551 -3.0583277 1 118.75 0 0 1162 1 591 591 1161 <> <> <>
  592 2 20.813965 -10.778601 44.775284 78 D "A" 24 0.50000 0.50000 "ASP " " C  " 6 0 1 808080  "C592"  0 1 7 ""  1 ""  <> 1.571931 -1.5608234 0.74318802 1 103.54 0 0 1163 0 592 592 1162 <> <> <>
  593 15 20.930634 -10.846256 45.975910 78 D "A" 70 -0.50000 -0.50000 "ASP " " O  " 8 0 1 FF2E2E  "O593"  0 1 7 ""  1 ""  <> -4.1670337 3.9924598 -1.650472 1 100.26 0 0 1164 0 593 593 1163 <> <> <>
  594 3 23.104849 -12.025821 44.312656 78 D "A" 24 -0.22000 -0.22000 "ASP " " CB " 6 0 1 808080  "C594"  0 1 7 ""  1 ""  <> -5.6407714 -1.7649519 1.7932897 1 133.27 0 0 1165 2 594 594 1164 <> <> <>
  595 2 23.916151 -10.719215 44.490463 78 D "A" 24 0.70000 0.70000 "ASP " " CG " 6 0 1 808080  "C595"  0 1 7 "%UT"  13 ""  <> -3.7040071 7.4281478 -1.1258835 1 143.03 0 0 1166 0 595 595 1165 4 <> <>
  596 18 24.077795 -10.323999 45.688869 78 D "A" 70 -0.80000 -0.80000 "ASP " " OD1" 8 -1 1 FF2E2E  "O596"  0 1 7 ""  1 ""  <> 0.34295732 -0.96293586 1.8649883 1 143.88 0 0 1167 0 596 596 1166 <> <> <>
  597 15 24.422356 -10.135996 43.459213 78 D "A" 70 -0.80000 -0.80000 "ASP " " OD2" 8 0 1 FF2E2E  "O597"  0 1 7 ""  1 ""  <> 8.2509508 2.7181306 5.8674669 1 150.54 0 0 1168 0 597 597 1167 <> <> <>
  598 25 19.993671 -9.901422 44.236298 79 K "A" 38 -0.50000 -0.50000 "LYS " " N  " 7 0 1 2E2EFF  "N598"  0 1 7 ""  1 ""  <> -0.75632435 -0.76075763 -2.4005983 1 106.71 0 0 1173 1 598 598 1172 <> <> <>
  599 3 19.075150 -9.108477 45.000923 79 K "A" 24 0.14000 0.14000 "LYS " " CA " 6 0 1 808080  "C599"  0 1 -1107 ""  1 ""  FF5A00  -1.2782233 -3.2240787 8.1946764 1 101.35 0 0 1174 1 599 599 1173 <> <> <>
  600 2 17.690989 -8.978294 44.303249 79 K "A" 24 0.50000 0.50000 "LYS " " C  " 6 0 1 808080  "C600"  0 1 7 ""  1 ""  <> -10.180737 -5.5111022 -7.0961776 1 88.03 0 0 1175 0 600 600 1174 <> <> <>
  601 15 17.564671 -9.294239 43.109650 79 K "A" 70 -0.50000 -0.50000 "LYS " " O  " 8 0 1 FF2E2E  "O601"  0 1 7 ""  1 ""  <> -2.1268027 -3.8379977 3.212122 1 87.84 0 0 1176 0 601 601 1175 <> <> <>
  602 3 19.689516 -7.725810 45.212971 79 K "A" 24 -0.12000 -0.12000 "LYS " " CB " 6 0 1 808080  "C602"  0 1 7 ""  1 ""  <> 6.2424393 -0.4820475 0.089394286 1 110.86 0 0 1177 2 602 602 1176 <> <> <>
  603 3 20.477772 -7.121378 43.915333 79 K "A" 24 -0.12000 -0.12000 "LYS " " CG " 6 0 1 808080  "C603"  0 1 7 ""  1 ""  <> -1.798521 -5.3520608 2.8273602 1 128.61 0 0 1178 2 603 603 1177 <> <> <>
  604 3 20.765152 -5.590859 44.064377 79 K "A" 24 -0.12000 -0.12000 "LYS " " CD " 6 0 1 808080  "C604"  0 1 7 ""  1 ""  <> 9.6628733 3.868588 6.5943418 1 139.18 0 0 1179 2 604 604 1178 <> <> <>
  605 3 22.138947 -5.540216 44.875866 79 K "A" 24 0.19000 0.19000 "LYS " " CE " 6 0 1 808080  "C605"  0 1 7 ""  1 ""  <> 3.4131534 1.2009344 3.4792814 1 142.83 0 0 1180 2 605 605 1179 <> <> <>
  606 32 22.466017 -4.214303 45.407673 79 K "A" 38 -0.30000 -0.30000 "LYS " " NZ " 7 1 1 2E2EFF  "N606"  0 1 7 "%UT"  13 ""  <> 3.6431265 -4.8333354 -3.9068384 1 147.43 0 0 1181 3 606 606 1180 <> <> <>
  607 25 16.635319 -8.532423 45.096706 80 K "A" 38 -0.50000 -0.50000 "LYS " " N  " 7 0 1 2E2EFF  "N607"  0 1 7 ""  1 ""  <> 0.88078737 7.1092138 -0.97108346 1 85.24 0 0 1195 1 607 607 1194 <> <> <>
  608 3 15.311766 -8.174273 44.596874 80 K "A" 24 0.14000 0.14000 "LYS " " CA " 6 0 1 808080  "C608"  0 1 -1107 ""  1 ""  FF5A00  1.7099768 -5.8219371 -4.9687986 1 89.81 0 0 1196 1 608 608 1195 <> <> <>
  609 2 15.097082 -6.630355 44.598022 80 K "A" 24 0.50000 0.50000 "LYS " " C  " 6 0 1 808080  "C609"  0 1 7 ""  1 ""  <> -1.956815 -3.4340997 -11.026134 1 94.43 0 0 1197 0 609 609 1196 <> <> <>
  610 15 15.942444 -5.937166 45.207661 80 K "A" 70 -0.50000 -0.50000 "LYS " " O  " 8 0 1 FF2E2E  "O610"  0 1 7 ""  1 ""  <> -2.0986667 8.80791 0.63687801 1 88.93 0 0 1198 0 610 610 1197 <> <> <>
  611 3 14.389435 -8.878856 45.544750 80 K "A" 24 -0.12000 -0.12000 "LYS " " CB " 6 0 1 808080  "C611"  0 1 7 ""  1 ""  <> -1.0227988 1.9590119 0.36336294 1 93.94 0 0 1199 2 611 611 1198 <> <> <>
  612 3 14.189939 -10.394054 45.270611 80 K "A" 24 -0.12000 -0.12000 "LYS " " CG " 6 0 1 808080  "C612"  0 1 7 ""  1 ""  <> 3.0288978 0.15571524 -1.6379275 1 108.77 0 0 1200 2 612 612 1199 <> <> <>
  613 3 13.550367 -11.049811 46.464336 80 K "A" 24 -0.12000 -0.12000 "LYS " " CD " 6 0 1 808080  "C613"  0 1 7 ""  1 ""  <> 2.5360465 3.4557605 -4.0552444 1 113.97 0 0 1201 2 613 613 1200 <> <> <>
  614 3 13.780588 -12.524405 46.465221 80 K "A" 24 0.19000 0.19000 "LYS " " CE " 6 0 1 808080  "C614"  0 1 7 ""  1 ""  <> -8.9753008 2.8392274 2.7307799 1 111.62 0 0 1202 2 614 614 1201 <> <> <>
  615 32 12.971808 -13.215240 47.516033 80 K "A" 38 -0.30000 -0.30000 "LYS " " NZ " 7 1 1 2E2EFF  "N615"  0 1 7 "%UT"  13 ""  <> 6.3515267 2.7382007 7.1708889 1 107.15 0 0 1203 3 615 615 1202 <> <> <>
  616 25 14.063246 -6.118327 43.904655 81 V "A" 38 -0.50000 -0.50000 "VAL " " N  " 7 0 1 2E2EFF  "N616"  0 1 7 ""  1 ""  <> 6.4119411 2.5799406 0.32906678 1 96.11 0 0 1217 1 616 616 1216 <> <> <>
  617 3 13.703927 -4.700433 43.759033 81 V "A" 24 0.14000 0.14000 "VAL " " CA " 6 0 1 808080  "C617"  0 1 -1107 ""  1 ""  FF5A00  4.7347355 -2.5995998 -0.72698045 1 94.42 0 0 1218 1 617 617 1217 <> <> <>
  618 2 13.547686 -3.836468 45.066673 81 V "A" 24 0.50000 0.50000 "VAL " " C  " 6 0 1 808080  "C618"  0 1 7 ""  1 ""  <> 0.99625558 1.2921889 10.712782 1 96 0 0 1219 0 618 618 1218 <> <> <>
  619 15 13.590969 -2.587047 45.056034 81 V "A" 70 -0.50000 -0.50000 "VAL " " O  " 8 0 1 FF2E2E  "O619"  0 1 7 ""  1 ""  <> -3.9231977 4.0602765 4.716218 1 91.71 0 0 1220 0 619 619 1219 <> <> <>
  620 3 12.438802 -4.479697 42.818321 81 V "A" 24 -0.06000 -0.06000 "VAL " " CB " 6 0 1 808080  "C620"  0 1 7 ""  1 ""  <> -5.9873681 1.1531699 2.4705467 1 86.09 0 0 1221 1 620 620 1220 <> <> <>
  621 3 12.650938 -5.044811 41.395569 81 V "A" 24 -0.18000 -0.18000 "VAL " " CG1" 6 0 1 808080  "C621"  0 1 7 ""  1 ""  <> -0.46919885 0.56599271 -3.3176818 1 98.62 0 0 1222 3 621 621 1221 <> <> <>
  622 3 11.150486 -5.062343 43.445114 81 V "A" 24 -0.18000 -0.18000 "VAL " " CG2" 6 0 1 808080  "C622"  0 1 7 ""  1 ""  <> -2.5472691 -4.6809959 -1.5382223 1 75.85 0 0 1223 3 622 622 1222 <> <> <>
  623 25 13.543379 -4.558438 46.182827 82 T "A" 38 -0.50000 -0.50000 "THR " " N  " 7 0 1 2E2EFF  "N623"  0 1 7 ""  1 ""  <> 1.0506221 0.034878243 -2.9040036 1 98.65 0 0 1233 1 623 623 1232 <> <> <>
  624 3 13.420810 -4.089971 47.541668 82 T "A" 24 0.14000 0.14000 "THR " " CA " 6 0 1 808080  "C624"  0 1 -1107 ""  1 ""  FF5A00  0.49287581 6.2692208 3.0524638 1 94.7 0 0 1234 1 624 624 1233 <> <> <>
  625 2 14.709063 -3.760134 48.244225 82 T "A" 24 0.50000 0.50000 "THR " " C  " 6 0 1 808080  "C625"  0 1 7 ""  1 ""  <> 1.478418 -1.825405 0.4991174 1 90.12 0 0 1235 0 625 625 1234 <> <> <>
  626 15 14.613842 -3.142207 49.308609 82 T "A" 70 -0.50000 -0.50000 "THR " " O  " 8 0 1 FF2E2E  "O626"  0 1 7 ""  1 ""  <> 2.3704011 5.403347 1.6446795 1 94.55 0 0 1236 0 626 626 1235 <> <> <>
  627 3 12.608506 -5.198603 48.303932 82 T "A" 24 0.20500 0.20500 "THR " " CB " 6 0 1 808080  "C627"  0 1 7 ""  1 ""  <> -7.7807236 4.5705447 -0.97102231 1 93.65 0 0 1237 1 627 627 1236 <> <> <>
  628 16 13.288342 -6.404582 48.375713 82 T "A" 70 -0.68300 -0.68300 "THR " " OG1" 8 0 1 FF2E2E  "O628"  0 1 7 "%UT"  13 ""  <> 1.6171664 0.34416264 -6.9173074 1 99.45 0 0 1238 1 628 628 1237 <> <> <>
  629 3 11.222044 -5.418960 47.711727 82 T "A" 24 -0.18000 -0.18000 "THR " " CG2" 6 0 1 808080  "C629"  0 1 7 ""  1 ""  <> 8.2271242 0.6501925 -2.9508984 1 84.61 0 0 1239 3 629 629 1238 <> <> <>
  630 25 15.910323 -3.952121 47.636738 83 D "A" 38 -0.50000 -0.50000 "ASP " " N  " 7 0 1 2E2EFF  "N630"  0 1 7 ""  1 ""  <> -4.09023 4.4588513 -5.3111515 1 79.75 0 0 1247 1 630 630 1246 <> <> <>
  631 3 17.221794 -3.604383 48.049015 83 D "A" 24 0.14000 0.14000 "ASP " " CA " 6 0 1 808080  "C631"  0 1 -1107 ""  1 ""  FF5A00  2.7855704 4.4293494 -4.6265421 1 86.83 0 0 1248 1 631 631 1247 <> <> <>
  632 2 17.435436 -2.155479 48.008846 83 D "A" 24 0.50000 0.50000 "ASP " " C  " 6 0 1 808080  "C632"  0 1 7 ""  1 ""  <> 6.9981146 0.26198643 -2.1638837 1 101.57 0 0 1249 0 632 632 1248 <> <> <>
  633 15 17.358334 -1.530373 46.928345 83 D "A" 70 -0.50000 -0.50000 "ASP " " O  " 8 0 1 FF2E2E  "O633"  0 1 7 ""  1 ""  <> 2.1276751 3.5721111 6.0507126 1 107.35 0 0 1250 0 633 633 1249 <> <> <>
  634 3 18.223286 -4.357313 47.172737 83 D "A" 24 -0.22000 -0.22000 "ASP " " CB " 6 0 1 808080  "C634"  0 1 7 ""  1 ""  <> 4.3291965 -0.28416461 1.9057819 1 87.63 0 0 1251 2 634 634 1250 <> <> <>
  635 2 19.645187 -4.073285 47.406677 83 D "A" 24 0.70000 0.70000 "ASP " " CG " 6 0 1 808080  "C635"  0 1 7 "%UT"  13 ""  <> 0.21607794 -5.2845449 2.7234337 1 95.86 0 0 1252 0 635 635 1251 5.06154762002052 <> <>
  636 18 20.279072 -3.298433 46.687378 83 D "A" 70 -0.80000 -0.80000 "ASP " " OD1" 8 -1 1 FF2E2E  "O636"  0 1 7 ""  1 ""  <> 3.4163144 -0.6036433 -2.8686006 1 103.31 0 0 1253 0 636 636 1252 <> <> <>
  637 15 20.252668 -4.707972 48.351612 83 D "A" 70 -0.80000 -0.80000 "ASP " " OD2" 8 0 1 FF2E2E  "O637"  0 1 7 ""  1 ""  <> -1.1165688 -1.4476947 3.750304 1 104.65 0 0 1254 0 637 637 1253 <> <> <>
  638 25 17.663580 -1.547541 49.189938 84 K "A" 38 -0.50000 -0.50000 "LYS " " N  " 7 0 1 2E2EFF  "N638"  0 1 7 ""  1 ""  <> -1.2346933 7.1931009 -1.9722985 1 105.1 0 0 1259 1 638 638 1258 <> <> <>
  639 3 17.829803 -0.059474 49.362423 84 K "A" 24 0.14000 0.14000 "LYS " " CA " 6 0 1 808080  "C639"  0 1 -1107 ""  1 ""  FF5A00  2.8786192 -0.37810045 1.7436813 1 113.33 0 0 1260 1 639 639 1259 <> <> <>
  640 2 18.987421 0.486811 48.538551 84 K "A" 24 0.50000 0.50000 "LYS " " C  " 6 0 1 808080  "C640"  0 1 7 ""  1 ""  <> -11.166344 2.1064653 6.0621357 1 105.27 0 0 1261 0 640 640 1260 <> <> <>
  641 15 18.917110 1.641609 48.144299 84 K "A" 70 -0.50000 -0.50000 "LYS " " O  " 8 0 1 FF2E2E  "O641"  0 1 7 ""  1 ""  <> -0.27615505 4.5045004 -0.56002611 1 105.47 0 0 1262 0 641 641 1261 <> <> <>
  642 3 17.956579 0.226186 50.853794 84 K "A" 24 -0.12000 -0.12000 "LYS " " CB " 6 0 1 808080  "C642"  0 1 7 ""  1 ""  <> 1.936534 4.2130208 1.3388364 1 114.02 0 0 1263 2 642 642 1262 <> <> <>
  643 3 16.723669 -0.121005 51.684059 84 K "A" 24 -0.12000 -0.12000 "LYS " " CG " 6 0 1 808080  "C643"  0 1 7 ""  1 ""  <> -5.1731901 5.3586106 1.4666657 1 123.39 0 0 1264 2 643 643 1263 <> <> <>
  644 3 17.072712 0.150538 53.162888 84 K "A" 24 -0.12000 -0.12000 "LYS " " CD " 6 0 1 808080  "C644"  0 1 7 ""  1 ""  <> 3.6079772 4.995338 -7.4063759 1 126.67 0 0 1265 2 644 644 1264 <> <> <>
  645 3 15.870675 0.074628 54.112873 84 K "A" 24 0.19000 0.19000 "LYS " " CE " 6 0 1 808080  "C645"  0 1 7 ""  1 ""  <> -0.60539681 -1.4753671 -5.1008081 1 124.32 0 0 1266 2 645 645 1265 <> <> <>
  646 32 16.164560 0.246075 55.481674 84 K "A" 38 -0.30000 -0.30000 "LYS " " NZ " 7 1 1 2E2EFF  "N646"  0 1 7 "%UT"  13 ""  <> -4.8561358 -5.5415626 -1.1540631 1 118.32 0 0 1267 3 646 646 1266 <> <> <>
  647 25 20.112181 -0.260201 48.339485 85 A "A" 38 -0.50000 -0.50000 "ALA " " N  " 7 0 1 2E2EFF  "N647"  0 1 7 ""  1 ""  <> 5.5967269 4.121439 -3.0908108 1 93.74 0 0 1281 1 647 647 1280 <> <> <>
  648 3 21.276892 0.163957 47.504234 85 A "A" 24 0.14000 0.14000 "ALA " " CA " 6 0 1 808080  "C648"  0 1 -1107 ""  1 ""  FF5A00  -5.2437243 2.7386394 -1.775111 1 96.4 0 0 1282 1 648 648 1281 <> <> <>
  649 2 20.899506 0.266827 46.068768 85 A "A" 24 0.50000 0.50000 "ALA " " C  " 6 0 1 808080  "C649"  0 1 7 ""  1 ""  <> -3.3492348 4.0441737 8.7590265 1 104.6 0 0 1283 0 649 649 1282 <> <> <>
  650 15 21.321753 1.217611 45.370659 85 A "A" 70 -0.50000 -0.50000 "ALA " " O  " 8 0 1 FF2E2E  "O650"  0 1 7 ""  1 ""  <> -0.83958137 -3.0448296 -3.2409761 1 100.87 0 0 1284 0 650 650 1283 <> <> <>
  651 3 22.479671 -0.789125 47.701557 85 A "A" 24 -0.18000 -0.18000 "ALA " " CB " 6 0 1 808080  "C651"  0 1 7 ""  1 ""  <> -1.4070258 -3.8195791 5.2555256 1 95.1 0 0 1285 3 651 651 1284 <> <> <>
  652 25 20.111176 -0.683573 45.518230 86 W "A" 38 -0.50000 -0.50000 "TRP " " N  " 7 0 1 2E2EFF  "N652"  1 1 7 ""  1 ""  <> -1.5692955 -13.726048 5.022213 1 103.48 0 0 1291 1 652 652 1290 <> <> <>
  653 3 19.582870 -0.561667 44.103970 86 W "A" 24 0.14000 0.14000 "TRP " " CA " 6 0 1 808080  "C653"  1 1 -1107 ""  1 ""  FF5A00  0.23844498 2.7101169 0.37283617 1 94.89 0 0 1292 1 653 653 1291 <> <> <>
  654 2 18.660625 0.617731 43.932064 86 W "A" 24 0.50000 0.50000 "TRP " " C  " 6 0 1 808080  "C654"  1 1 7 ""  1 ""  <> 2.2655888 5.0697484 0.59240037 1 95.07 0 0 1293 0 654 654 1292 <> <> <>
  655 15 18.842201 1.471876 43.060760 86 W "A" 70 -0.50000 -0.50000 "TRP " " O  " 8 0 1 FF2E2E  "O655"  1 1 7 ""  1 ""  <> -2.4910245 5.5302129 2.7353938 1 91.76 0 0 1294 0 655 655 1293 <> <> <>
  656 3 18.918079 -1.958892 43.784626 86 W "A" 24 -0.12000 -0.12000 "TRP " " CB " 6 0 1 808080  "C656"  1 1 7 ""  1 ""  <> 3.1875899 3.1113153 -9.0985317 1 85.15 0 0 1295 2 656 656 1294 <> <> <>
  657 2 18.228613 -2.108869 42.454418 86 W "A" 24 0.07500 0.07500 "TRP " " CG " 6 0 1 808080  "C657"  1 1 7 ""  1 ""  <> 3.6838493 -4.723012 -8.4593115 1 85.11 0 0 1296 0 657 657 1295 <> <> <>
  658 2 18.818268 -2.262203 41.290756 86 W "A" 24 -0.11500 -0.11500 "TRP " " CD1" 6 0 1 808080  "C658"  1 1 7 ""  1 ""  <> -2.4035852 -2.8409727 -1.9120563 1 80.84 0 0 1297 1 658 658 1296 <> <> <>
  659 2 16.810040 -1.945158 42.131741 86 W "A" 24 -0.05500 -0.05500 "TRP " " CD2" 6 0 1 808080  "C659"  1 1 7 ""  1 ""  <> 5.0523787 -2.4691219 -7.0543919 1 88.27 0 0 1298 0 659 659 1297 <> <> <>
  660 25 17.945101 -2.125495 40.194511 86 W "A" 38 -0.57000 -0.57000 "TRP " " NE1" 7 0 1 2E2EFF  "N660"  1 1 7 ""  1 ""  <> 4.6630712 -7.6706424 -2.2312427 1 76.83 0 0 1299 1 660 660 1298 <> <> <>
  661 2 16.634083 -1.967650 40.666584 86 W "A" 24 0.13000 0.13000 "TRP " " CE2" 6 0 1 808080  "C661"  1 1 7 ""  1 ""  <> 6.2975626 6.0453615 2.8489265 1 83.28 0 0 1300 0 661 661 1299 <> <> <>
  662 2 15.672873 -1.712983 42.921593 86 W "A" 24 -0.11500 -0.11500 "TRP " " CE3" 6 0 1 808080  "C662"  1 1 7 ""  1 ""  <> -2.288075 -5.8097911 -0.94815022 1 95.17 0 0 1301 1 662 662 1300 <> <> <>
  663 2 15.381117 -1.766721 40.144196 86 W "A" 24 -0.11500 -0.11500 "TRP " " CZ2" 6 0 1 808080  "C663"  1 1 7 ""  1 ""  <> -3.6236057 -2.7663856 -1.3439283 1 81.7 0 0 1302 1 663 663 1301 <> <> <>
  664 2 14.435383 -1.458310 42.382919 86 W "A" 24 -0.11500 -0.11500 "TRP " " CZ3" 6 0 1 808080  "C664"  1 1 7 ""  1 ""  <> 0.23822324 5.029675 -3.2205718 1 91.51 0 0 1303 1 664 664 1302 <> <> <>
  665 2 14.269833 -1.588780 40.975479 86 W "A" 24 -0.11500 -0.11500 "TRP " " CH2" 6 0 1 808080  "C665"  1 1 7 ""  1 ""  <> -0.086367935 -2.4317791 1.6684169 1 81.94 0 0 1304 1 665 665 1303 <> <> <>
  666 25 17.757151 0.801574 44.905743 87 Q "A" 38 -0.50000 -0.50000 "GLN " " N  " 7 0 1 2E2EFF  "N666"  1 1 7 ""  1 ""  <> -3.5291429 -1.6573802 -2.9131026 1 92.91 0 0 1315 1 666 666 1314 <> <> <>
  667 3 16.783907 1.862375 45.057880 87 Q "A" 24 0.14000 0.14000 "GLN " " CA " 6 0 1 808080  "C667"  1 1 -1107 ""  1 ""  FF5A00  5.173018 4.3422709 0.59282333 1 88.31 0 0 1316 1 667 667 1315 <> <> <>
  668 2 17.430639 3.295472 45.270912 87 Q "A" 24 0.50000 0.50000 "GLN " " C  " 6 0 1 808080  "C668"  1 1 7 ""  1 ""  <> 1.0389489 -3.8866105 -6.4515615 1 92.93 0 0 1317 0 668 668 1316 <> <> <>
  669 15 16.827278 4.361537 45.201557 87 Q "A" 70 -0.50000 -0.50000 "GLN " " O  " 8 0 1 FF2E2E  "O669"  1 1 7 ""  1 ""  <> -0.22110407 -2.9427736 -3.4020414 1 96.75 0 0 1318 0 669 669 1317 <> <> <>
  670 3 15.824744 1.495700 46.229107 87 Q "A" 24 -0.12000 -0.12000 "GLN " " CB " 6 0 1 808080  "C670"  1 1 7 ""  1 ""  <> -3.3138096 0.73500007 7.1075354 1 88.95 0 0 1319 2 670 670 1318 <> <> <>
  671 3 14.754322 0.419827 45.991634 87 Q "A" 24 -0.12000 -0.12000 "GLN " " CG " 6 0 1 808080  "C671"  1 1 7 ""  1 ""  <> -2.0659072 3.925329 -0.10565937 1 93.21 0 0 1320 2 671 671 1319 <> <> <>
  672 2 13.404457 1.147839 45.636284 87 Q "A" 24 0.50000 0.50000 "GLN " " CD " 6 0 1 808080  "C672"  1 1 7 "%UT"  13 ""  <> -1.4901046 4.311913 -1.0804267 1 97.05 0 0 1321 0 672 672 1320 <> "No Flip"  <>
  673 15 13.364104 2.274745 45.287399 87 Q "A" 70 -0.50000 -0.50000 "GLN " " OE1" 8 0 1 FF2E2E  "O673"  1 1 7 ""  1 ""  <> 0.028225264 -3.9573171 -0.74922723 1 95.03 0 0 1322 0 673 673 1321 <> <> <>
  674 25 12.376622 0.286201 45.454422 87 Q "A" 38 -0.76000 -0.76000 "GLN " " NE2" 7 0 1 2E2EFF  "N674"  1 1 7 ""  1 ""  <> -2.0855603 1.2303339 -1.0404421 1 105.21 0 0 1323 2 674 674 1322 <> <> <>
  675 25 18.755964 3.352451 45.569187 88 K "A" 38 -0.50000 -0.50000 "LYS " " N  " 7 0 1 2E2EFF  "N675"  1 1 7 ""  1 ""  <> 3.5855148 1.7731422 1.8417965 1 100.25 0 0 1332 1 675 675 1331 <> <> <>
  676 3 19.541718 4.597000 45.759483 88 K "A" 24 0.14000 0.14000 "LYS " " CA " 6 0 1 808080  "C676"  1 1 -1107 ""  1 ""  FF5A00  9.8149958 -0.77354598 4.787641 1 110.52 0 0 1333 1 676 676 1332 <> <> <>
  677 2 19.966827 5.079364 44.348297 88 K "A" 24 0.50000 0.50000 "LYS " " C  " 6 0 1 808080  "C677"  1 1 7 ""  1 ""  <> 5.9344049 -0.26298016 0.42687517 1 112.02 0 0 1334 0 677 677 1333 <> <> <>
  678 15 19.923559 6.221221 43.939346 88 K "A" 70 -0.50000 -0.50000 "LYS " " O  " 8 0 1 FF2E2E  "O678"  1 1 7 ""  1 ""  <> 5.6200919 2.5057197 -4.6016273 1 120.18 0 0 1335 0 678 678 1334 <> <> <>
  679 3 20.861246 4.274580 46.577507 88 K "A" 24 -0.12000 -0.12000 "LYS " " CB " 6 0 1 808080  "C679"  1 1 7 ""  1 ""  <> 2.4136827 -3.5216134 -6.4063058 1 107.44 0 0 1336 2 679 679 1335 <> <> <>
  680 3 21.684702 5.570743 46.962227 88 K "A" 24 -0.12000 -0.12000 "LYS " " CG " 6 0 1 808080  "C680"  1 1 7 ""  1 ""  <> 6.6687603 0.2555806 -2.2895286 1 104.68 0 0 1337 2 680 680 1336 <> <> <>
  681 3 22.971523 5.209342 47.745792 88 K "A" 24 -0.12000 -0.12000 "LYS " " CD " 6 0 1 808080  "C681"  1 1 7 ""  1 ""  <> -4.8825827 3.3040612 -0.17257984 1 110.63 0 0 1338 2 681 681 1337 <> <> <>
  682 3 23.735533 6.477675 48.253826 88 K "A" 24 0.19000 0.19000 "LYS " " CE " 6 0 1 808080  "C682"  1 1 7 ""  1 ""  <> -2.7826753 -0.79790866 0.21367575 1 112.84 0 0 1339 2 682 682 1338 <> <> <>
  683 32 24.917416 6.063119 49.060951 88 K "A" 38 -0.30000 -0.30000 "LYS " " NZ " 7 1 1 2E2EFF  "N683"  1 1 7 "%UT"  13 ""  <> -0.059270121 0.10529672 1.5756021 1 114.89 0 0 1340 3 683 683 1339 <> <> <>
  684 25 20.407995 4.054767 43.559391 89 K "A" 38 -0.50000 -0.50000 "LYS " " N  " 7 0 1 2E2EFF  "N684"  1 1 7 ""  1 ""  <> 2.7997386 4.6582961 1.385263 1 99.19 0 0 1354 1 684 684 1353 <> <> <>
  685 3 21.026590 4.207565 42.256428 89 K "A" 24 0.14000 0.14000 "LYS " " CA " 6 0 1 808080  "C685"  1 1 -1107 ""  1 ""  FF5A00  5.646101 4.0575972 -1.4081345 1 93.22 0 0 1355 1 685 685 1354 <> <> <>
  686 2 20.048071 4.689300 41.228043 89 K "A" 24 0.50000 0.50000 "LYS " " C  " 6 0 1 808080  "C686"  1 1 7 ""  1 ""  <> 8.0271063 -2.7896931 6.891006 1 98.26 0 0 1356 0 686 686 1355 <> <> <>
  687 15 20.061144 5.828707 40.757294 89 K "A" 70 -0.50000 -0.50000 "LYS " " O  " 8 0 1 FF2E2E  "O687"  1 1 7 ""  1 ""  <> 4.3080831 -3.0350235 8.254817 1 97.06 0 0 1357 0 687 687 1356 <> <> <>
  688 3 21.715780 2.871757 41.829021 89 K "A" 24 -0.12000 -0.12000 "LYS " " CB " 6 0 1 808080  "C688"  1 1 7 ""  1 ""  <> -2.510994 -0.05040491 -4.3330398 1 90.24 0 0 1358 2 688 688 1357 <> <> <>
  689 3 22.661034 3.061948 40.584930 89 K "A" 24 -0.12000 -0.12000 "LYS " " CG " 6 0 1 808080  "C689"  1 1 7 ""  1 ""  <> -0.83427823 8.8113489 3.3765581 1 97 0 0 1359 2 689 689 1358 <> <> <>
  690 3 23.484545 4.373128 40.520016 89 K "A" 24 -0.12000 -0.12000 "LYS " " CD " 6 0 1 808080  "C690"  1 1 7 ""  1 ""  <> -2.891238 -6.5974751 -3.1812744 1 112.41 0 0 1360 2 690 690 1359 <> <> <>
  691 3 24.498001 4.319363 39.389610 89 K "A" 24 0.19000 0.19000 "LYS " " CE " 6 0 1 808080  "C691"  1 1 7 ""  1 ""  <> 3.4441643 -1.7663194 -8.1585817 1 120.25 0 0 1361 2 691 691 1360 <> <> <>
  692 32 25.152481 5.555125 39.147934 89 K "A" 38 -0.30000 -0.30000 "LYS " " NZ " 7 1 1 2E2EFF  "N692"  1 1 7 "%UT"  13 ""  <> -3.2677443 -5.5993996 1.4509771 1 121.63 0 0 1362 3 692 692 1361 <> <> <>
  693 25 19.213907 3.766571 40.738167 90 V "A" 38 -0.50000 -0.50000 "VAL " " N  " 7 0 1 2E2EFF  "N693"  1 1 7 ""  1 ""  <> 4.8839855 0.74390483 -0.8565892 1 93.86 0 0 1376 1 693 693 1375 <> <> <>
  694 3 18.586966 3.863958 39.388351 90 V "A" 24 0.14000 0.14000 "VAL " " CA " 6 0 1 808080  "C694"  1 1 -1107 ""  1 ""  FF5A00  6.1912131 1.5626179 6.8320847 1 84.11 0 0 1377 1 694 694 1376 <> <> <>
  695 2 17.561619 5.014705 39.282391 90 V "A" 24 0.50000 0.50000 "VAL " " C  " 6 0 1 808080  "C695"  1 1 7 ""  1 ""  <> 1.4011661 1.0228972 -1.9430425 1 83.33 0 0 1378 0 695 695 1377 <> <> <>
  696 15 17.226646 5.340469 38.144424 90 V "A" 70 -0.50000 -0.50000 "VAL " " O  " 8 0 1 FF2E2E  "O696"  1 1 7 ""  1 ""  <> -4.5872898 -5.7280483 2.6537976 1 72.63 0 0 1379 0 696 696 1378 <> <> <>
  697 3 18.028200 2.500696 38.842136 90 V "A" 24 -0.06000 -0.06000 "VAL " " CB " 6 0 1 808080  "C697"  1 1 7 ""  1 ""  <> 1.3180914 4.5597615 2.0165248 1 86.13 0 0 1380 1 697 697 1379 <> <> <>
  698 3 19.153711 1.503041 38.723179 90 V "A" 24 -0.18000 -0.18000 "VAL " " CG1" 6 0 1 808080  "C698"  1 1 7 ""  1 ""  <> 9.8051033 3.5303104 5.5606489 1 85.87 0 0 1381 3 698 698 1380 <> <> <>
  699 3 17.000370 1.848665 39.802223 90 V "A" 24 -0.18000 -0.18000 "VAL " " CG2" 6 0 1 808080  "C699"  1 1 7 ""  1 ""  <> -4.5165057 0.67353278 4.160645 1 84.88 0 0 1382 3 699 699 1381 <> <> <>
  700 25 17.135067 5.681946 40.352055 91 T "A" 38 -0.50000 -0.50000 "THR " " N  " 7 0 1 2E2EFF  "N700"  1 1 7 ""  1 ""  <> -5.8984404 -4.0895748 0.25032401 1 84.03 0 0 1392 1 700 700 1391 <> <> <>
  701 3 16.193518 6.759017 40.277565 91 T "A" 24 0.14000 0.14000 "THR " " CA " 6 0 1 808080  "C701"  1 1 -1107 ""  1 ""  FF5A00  -0.39261624 -0.86089122 1.608399 1 79.42 0 0 1393 1 701 701 1392 <> <> <>
  702 2 16.809601 8.013726 39.596706 91 T "A" 24 0.50000 0.50000 "THR " " C  " 6 0 1 808080  "C702"  1 1 7 ""  1 ""  <> 0.28108898 -13.746106 -2.6658838 1 82.83 0 0 1394 0 702 702 1393 <> <> <>
  703 15 16.214300 8.723806 38.838306 91 T "A" 70 -0.50000 -0.50000 "THR " " O  " 8 0 1 FF2E2E  "O703"  1 1 7 ""  1 ""  <> -1.391315 2.3912187 3.2416482 1 87.63 0 0 1395 0 703 703 1394 <> <> <>
  704 3 15.738472 7.134576 41.707581 91 T "A" 24 0.20500 0.20500 "THR " " CB " 6 0 1 808080  "C704"  1 1 7 ""  1 ""  <> 7.5367923 6.1762128 -0.70359504 1 79.16 0 0 1396 1 704 704 1395 <> <> <>
  705 16 16.808315 7.376134 42.595581 91 T "A" 70 -0.68300 -0.68300 "THR " " OG1" 8 0 1 FF2E2E  "O705"  1 1 7 "%UT"  13 ""  <> 4.3080797 -5.8618689 0.64298177 1 81.74 0 0 1397 1 705 705 1396 <> <> <>
  706 3 14.861523 6.043972 42.341011 91 T "A" 24 -0.18000 -0.18000 "THR " " CG2" 6 0 1 808080  "C706"  1 1 7 ""  1 ""  <> 0.83410579 -3.79759 -3.2319217 1 80.38 0 0 1398 3 706 706 1397 <> <> <>
  707 25 18.158588 8.176411 39.773247 92 E "A" 38 -0.50000 -0.50000 "GLU " " N  " 7 0 1 2E2EFF  "N707"  1 1 7 ""  1 ""  <> -5.2187076 -0.50915539 -0.46548456 1 74.33 0 0 1406 1 707 707 1405 <> <> <>
  708 3 18.953936 9.180268 39.097843 92 E "A" 24 0.14000 0.14000 "GLU " " CA " 6 0 1 808080  "C708"  1 1 -1107 ""  1 ""  FF5A00  1.6858194 -6.6242108 2.8742747 1 74.19 0 0 1407 1 708 708 1406 <> <> <>
  709 2 19.113396 8.789415 37.649078 92 E "A" 24 0.50000 0.50000 "GLU " " C  " 6 0 1 808080  "C709"  1 1 7 ""  1 ""  <> 7.0824828 2.8422372 -5.6823149 1 86.07 0 0 1408 0 709 709 1407 <> <> <>
  710 15 19.035976 9.640100 36.794807 92 E "A" 70 -0.50000 -0.50000 "GLU " " O  " 8 0 1 FF2E2E  "O710"  1 1 7 ""  1 ""  <> -2.6745472 -2.1783979 -1.163802 1 90.93 0 0 1409 0 710 710 1408 <> <> <>
  711 3 20.270630 9.079412 39.790398 92 E "A" 24 -0.12000 -0.12000 "GLU " " CB " 6 0 1 808080  "C711"  1 1 7 ""  1 ""  <> 5.6753831 -8.460124 -1.7288781 1 76.81 0 0 1410 2 711 711 1409 <> <> <>
  712 3 20.278624 9.140441 41.387455 92 E "A" 24 -0.22000 -0.22000 "GLU " " CG " 6 0 1 808080  "C712"  1 1 7 ""  1 ""  <> -7.0695109 0.19983749 1.1964996 1 90.95 0 0 1411 2 712 712 1410 <> <> <>
  713 2 19.332571 10.120866 42.030602 92 E "A" 24 0.70000 0.70000 "GLU " " CD " 6 0 1 808080  "C713"  1 1 7 "%UT"  13 ""  <> -3.1527233 -0.92969644 1.7206203 1 98.89 0 0 1412 0 713 713 1411 4 <> <>
  714 18 19.294489 11.344965 41.676979 92 E "A" 70 -0.80000 -0.80000 "GLU " " OE1" 8 -1 1 FF2E2E  "O714"  1 1 7 ""  1 ""  <> -8.0435896 -0.46639505 5.0291834 1 96.65 0 0 1413 0 714 714 1412 <> <> <>
  715 15 18.476892 9.687207 42.774464 92 E "A" 70 -0.80000 -0.80000 "GLU " " OE2" 8 0 1 FF2E2E  "O715"  1 1 7 ""  1 ""  <> -6.9271073 -2.7042336 -2.2475984 1 104.15 0 0 1414 0 715 715 1413 <> <> <>
  716 25 19.380768 7.476743 37.485882 93 E "A" 38 -0.50000 -0.50000 "GLU " " N  " 7 0 1 2E2EFF  "N716"  1 1 7 ""  1 ""  <> 0.69135684 -2.0528617 5.2644558 1 85.84 0 0 1421 1 716 716 1420 <> <> <>
  717 3 19.826117 6.942845 36.137890 93 E "A" 24 0.14000 0.14000 "GLU " " CA " 6 0 1 808080  "C717"  1 1 -1107 ""  1 ""  FF5A00  3.0791793 9.1345844 -3.991847 1 83.79 0 0 1422 1 717 717 1421 <> <> <>
  718 2 18.657217 7.212198 35.083614 93 E "A" 24 0.50000 0.50000 "GLU " " C  " 6 0 1 808080  "C718"  1 1 7 ""  1 ""  <> -0.28939193 -0.0020203027 1.134675 1 88.3 0 0 1423 0 718 718 1422 <> <> <>
  719 15 18.990768 7.588312 33.975262 93 E "A" 70 -0.50000 -0.50000 "GLU " " O  " 8 0 1 FF2E2E  "O719"  1 1 7 ""  1 ""  <> 1.3005323 -6.3341269 -2.0512793 1 88.83 0 0 1424 0 719 719 1423 <> <> <>
  720 3 20.039728 5.379884 36.270508 93 E "A" 24 -0.12000 -0.12000 "GLU " " CB " 6 0 1 808080  "C720"  1 1 7 ""  1 ""  <> 1.5090593 7.2892766 0.86600763 1 77.5 0 0 1425 2 720 720 1424 <> <> <>
  721 3 21.358709 5.166656 37.011124 93 E "A" 24 -0.22000 -0.22000 "GLU " " CG " 6 0 1 808080  "C721"  1 1 7 ""  1 ""  <> 3.7156527 -3.2906172 -5.9888339 1 88.76 0 0 1426 2 721 721 1425 <> <> <>
  722 2 22.594292 5.878973 36.579594 93 E "A" 24 0.70000 0.70000 "GLU " " CD " 6 0 1 808080  "C722"  1 1 7 "%UT"  13 ""  <> -1.5760825 2.739325 7.4252405 1 94.15 0 0 1427 0 722 722 1426 5.00470983950069 <> <>
  723 18 22.885044 5.846901 35.328167 93 E "A" 70 -0.80000 -0.80000 "GLU " " OE1" 8 -1 1 FF2E2E  "O723"  1 1 7 ""  1 ""  <> -0.50998145 -1.6117347 -0.34014896 1 94.9 0 0 1428 0 723 723 1427 <> <> <>
  724 15 23.276215 6.483104 37.416885 93 E "A" 70 -0.80000 -0.80000 "GLU " " OE2" 8 0 1 FF2E2E  "O724"  1 1 7 ""  1 ""  <> 1.5532527 5.7601919 -4.3177409 1 98.82 0 0 1429 0 724 724 1428 <> <> <>
  725 25 17.378370 7.119651 35.560261 94 L "A" 38 -0.50000 -0.50000 "LEU " " N  " 7 0 1 2E2EFF  "N725"  1 1 7 ""  1 ""  <> 4.0777893 -3.0734544 -0.1587673 1 77.82 0 0 1436 1 725 725 1435 <> <> <>
  726 3 16.253609 7.510680 34.814354 94 L "A" 24 0.14000 0.14000 "LEU " " CA " 6 0 1 808080  "C726"  1 1 -1107 ""  1 ""  FF5A00  -1.3484329 -7.2054133 2.527957 1 73.23 0 0 1437 1 726 726 1436 <> <> <>
  727 2 16.083416 9.083906 34.688789 94 L "A" 24 0.50000 0.50000 "LEU " " C  " 6 0 1 808080  "C727"  1 1 7 ""  1 ""  <> -5.1885271 -5.1273804 0.65189666 1 77.06 0 0 1438 0 727 727 1437 <> <> <>
  728 15 15.762635 9.661650 33.643173 94 L "A" 70 -0.50000 -0.50000 "LEU " " O  " 8 0 1 FF2E2E  "O728"  1 1 7 ""  1 ""  <> -3.2505696 -0.30144557 6.4398608 1 71.9 0 0 1439 0 728 728 1438 <> <> <>
  729 3 14.989780 7.012921 35.478382 94 L "A" 24 -0.12000 -0.12000 "LEU " " CB " 6 0 1 808080  "C729"  1 1 7 ""  1 ""  <> -0.96700639 -0.75135136 -4.1568303 1 69.4 0 0 1440 2 729 729 1439 <> <> <>
  730 3 14.728268 5.419905 35.445477 94 L "A" 24 -0.06000 -0.06000 "LEU " " CG " 6 0 1 808080  "C730"  1 1 7 ""  1 ""  <> 9.1671476 -10.160874 -8.0459871 1 69.34 0 0 1441 1 730 730 1440 <> <> <>
  731 3 13.654827 5.196374 36.519726 94 L "A" 24 -0.18000 -0.18000 "LEU " " CD1" 6 0 1 808080  "C731"  1 1 7 ""  1 ""  <> -0.59614944 -4.1838374 -5.6448817 1 62.52 0 0 1442 3 731 731 1441 <> <> <>
  732 3 14.350379 4.923757 34.033695 94 L "A" 24 -0.18000 -0.18000 "LEU " " CD2" 6 0 1 808080  "C732"  1 1 7 ""  1 ""  <> 3.8139577 -2.755348 0.0095800124 1 51.77 0 0 1443 3 732 732 1442 <> <> <>
  733 25 16.170116 9.830686 35.815746 95 D "A" 38 -0.50000 -0.50000 "ASP " " N  " 7 0 1 2E2EFF  "N733"  1 1 7 ""  1 ""  <> 1.3816466 -1.3140064 0.83618689 1 72.38 0 0 1455 1 733 733 1454 <> <> <>
  734 3 16.140738 11.287661 36.008766 95 D "A" 24 0.14000 0.14000 "ASP " " CA " 6 0 1 808080  "C734"  1 1 -1107 ""  1 ""  FF5A00  3.9615712 2.2045813 9.146863 1 69.62 0 0 1456 1 734 734 1455 <> <> <>
  735 2 16.951712 12.105379 35.038254 95 D "A" 24 0.50000 0.50000 "ASP " " C  " 6 0 1 808080  "C735"  1 1 7 ""  1 ""  <> 2.1035867 -8.8322954 5.437398 1 68.61 0 0 1457 0 735 735 1456 <> <> <>
  736 15 16.441862 13.147962 34.550030 95 D "A" 70 -0.50000 -0.50000 "ASP " " O  " 8 0 1 FF2E2E  "O736"  1 1 7 ""  1 ""  <> 3.8112953 2.2982349 -1.0638729 1 74.34 0 0 1458 0 736 736 1457 <> <> <>
  737 3 16.438604 11.663515 37.504902 95 D "A" 24 -0.22000 -0.22000 "ASP " " CB " 6 0 1 808080  "C737"  1 1 7 ""  1 ""  <> 1.9096993 2.284683 -4.9979372 1 67.28 0 0 1459 2 737 737 1458 <> <> <>
  738 2 16.715929 13.067762 37.798435 95 D "A" 24 0.70000 0.70000 "ASP " " CG " 6 0 1 808080  "C738"  1 1 7 "%UT"  13 ""  <> -0.36781415 6.8966851 -2.5164716 1 75.45 0 0 1460 0 738 738 1459 4.06203518327052 <> <>
  739 18 15.710194 13.816788 37.799255 95 D "A" 70 -0.80000 -0.80000 "ASP " " OD1" 8 -1 1 FF2E2E  "O739"  1 1 7 ""  1 ""  <> 0.90579486 -0.9905107 0.42676994 1 78.31 0 0 1461 0 739 739 1460 <> <> <>
  740 15 17.891752 13.471762 37.983849 95 D "A" 70 -0.80000 -0.80000 "ASP " " OD2" 8 0 1 FF2E2E  "O740"  1 1 7 ""  1 ""  <> 0.81795925 -0.8958562 4.5347357 1 78.09 0 0 1462 0 740 740 1461 <> <> <>
  741 25 18.153097 11.646734 34.628052 96 Q "A" 38 -0.50000 -0.50000 "GLN " " N  " 7 0 1 2E2EFF  "N741"  1 1 7 ""  1 ""  <> 0.79746342 -1.9680307 10.119486 1 71.46 0 0 1467 1 741 741 1466 <> <> <>
  742 3 19.207798 12.285667 33.814587 96 Q "A" 24 0.14000 0.14000 "GLN " " CA " 6 0 1 808080  "C742"  1 1 -1107 ""  1 ""  FF5A00  -2.6247797 0.23274133 4.0314851 1 69.29 0 0 1468 1 742 742 1467 <> <> <>
  743 2 18.783686 12.347332 32.337688 96 Q "A" 24 0.50000 0.50000 "GLN " " C  " 6 0 1 808080  "C743"  1 1 7 ""  1 ""  <> 0.036279216 5.0981269 6.9086876 1 67.4 0 0 1469 0 743 743 1468 <> <> <>
  744 15 19.434135 12.985970 31.507082 96 Q "A" 70 -0.50000 -0.50000 "GLN " " O  " 8 0 1 FF2E2E  "O744"  1 1 7 ""  1 ""  <> 5.7208352 -1.0156286 -4.9224753 1 74 0 0 1470 0 744 744 1469 <> <> <>
  745 3 20.448708 11.408801 33.823475 96 Q "A" 24 -0.12000 -0.12000 "GLN " " CB " 6 0 1 808080  "C745"  1 1 7 ""  1 ""  <> -3.2330182 -11.029592 -6.4112868 1 68.49 0 0 1471 2 745 745 1470 <> <> <>
  746 3 21.255762 11.452791 35.142391 96 Q "A" 24 -0.12000 -0.12000 "GLN " " CG " 6 0 1 808080  "C746"  1 1 7 ""  1 ""  <> -0.73118943 -3.0430479 -7.8344994 1 66.52 0 0 1472 2 746 746 1471 <> <> <>
  747 2 22.387365 10.428442 35.280270 96 Q "A" 24 0.50000 0.50000 "GLN " " CD " 6 0 1 808080  "C747"  1 1 7 "%UT"  13 ""  <> -0.66725832 -4.395957 -2.7217829 1 81.74 0 0 1473 0 747 747 1472 1.68776641655112 "No Flip"  <>
  748 15 23.134375 10.591791 36.226700 96 Q "A" 70 -0.50000 -0.50000 "GLN " " OE1" 8 0 1 FF2E2E  "O748"  1 1 7 ""  1 ""  <> -1.3345131 0.65216821 7.7740655 1 89.42 0 0 1474 0 748 748 1473 <> <> <>
  749 25 22.533068 9.513095 34.397682 96 Q "A" 38 -0.76000 -0.76000 "GLN " " NE2" 7 0 1 2E2EFF  "N749"  1 1 7 ""  1 ""  <> 4.833406 -7.7487583 -2.3696711 1 72.77 0 0 1475 2 749 749 1474 <> <> <>
  750 25 17.718731 11.672342 31.955349 97 V "A" 38 -0.50000 -0.50000 "VAL " " N  " 7 0 1 2E2EFF  "N750"  1 1 7 ""  1 ""  <> 3.6558487 1.5311072 -0.074570067 1 60.72 0 0 1484 1 750 750 1483 <> <> <>
  751 3 17.164873 11.756994 30.630379 97 V "A" 24 0.14000 0.14000 "VAL " " CA " 6 0 1 808080  "C751"  1 1 -1107 ""  1 ""  FF5A00  1.0722879 -9.9358568 2.1583321 1 70.29 0 0 1485 1 751 751 1484 <> <> <>
  752 2 16.004879 12.822154 30.530897 97 V "A" 24 0.50000 0.50000 "VAL " " C  " 6 0 1 808080  "C752"  1 1 7 ""  1 ""  <> 2.3189666 0.7735911 4.4689999 1 72.8 0 0 1486 0 752 752 1485 <> <> <>
  753 15 15.843885 13.628723 29.619408 97 V "A" 70 -0.50000 -0.50000 "VAL " " O  " 8 0 1 FF2E2E  "O753"  1 1 7 ""  1 ""  <> 4.1384664 8.4484329 -2.1571672 1 79.41 0 0 1487 0 753 753 1486 <> <> <>
  754 3 16.629639 10.350244 30.267258 97 V "A" 24 -0.06000 -0.06000 "VAL " " CB " 6 0 1 808080  "C754"  1 1 7 ""  1 ""  <> -1.0851941 12.746598 -2.0017462 1 65.39 0 0 1488 1 754 754 1487 <> <> <>
  755 3 16.322805 10.240635 28.738586 97 V "A" 24 -0.18000 -0.18000 "VAL " " CG1" 6 0 1 808080  "C755"  1 1 7 ""  1 ""  <> -0.077481888 8.491168 2.7052181 1 65.51 0 0 1489 3 755 755 1488 <> <> <>
  756 3 17.626562 9.293164 30.588379 97 V "A" 24 -0.18000 -0.18000 "VAL " " CG2" 6 0 1 808080  "C756"  1 1 7 ""  1 ""  <> -4.6182928 -1.8485646 2.9272008 1 56.52 0 0 1490 3 756 756 1489 <> <> <>
  757 25 15.240580 12.979857 31.638422 98 V "A" 38 -0.50000 -0.50000 "VAL " " N  " 7 0 1 2E2EFF  "N757"  1 1 7 ""  1 ""  <> 3.5542672 -9.7481251 -4.5366011 1 65.94 0 0 1500 1 757 757 1499 <> <> <>
  758 3 14.192631 13.985440 31.800772 98 V "A" 24 0.14000 0.14000 "VAL " " CA " 6 0 1 808080  "C758"  1 1 -1107 ""  1 ""  FF5A00  -3.745177 -3.1588869 3.568877 1 55.33 0 0 1501 1 758 758 1500 <> <> <>
  759 2 14.809294 15.385694 31.869396 98 V "A" 24 0.50000 0.50000 "VAL " " C  " 6 0 1 808080  "C759"  1 1 7 ""  1 ""  <> -1.2215194 1.5723909 -7.2698784 1 71.37 0 0 1502 0 759 759 1501 <> <> <>
  760 15 14.393096 16.258829 31.151665 98 V "A" 70 -0.50000 -0.50000 "VAL " " O  " 8 0 1 FF2E2E  "O760"  1 1 7 ""  1 ""  <> -13.123068 4.6336536 -3.6543579 1 71.98 0 0 1503 0 760 760 1502 <> <> <>
  761 3 13.326352 13.633967 33.103199 98 V "A" 24 -0.06000 -0.06000 "VAL " " CB " 6 0 1 808080  "C761"  1 1 7 ""  1 ""  <> -4.10004 7.0936685 0.57422996 1 61.38 0 0 1504 1 761 761 1503 <> <> <>
  762 3 12.087934 14.550979 33.255676 98 V "A" 24 -0.18000 -0.18000 "VAL " " CG1" 6 0 1 808080  "C762"  1 1 7 ""  1 ""  <> 2.5746129 -9.2128677 -0.54401988 1 51.62 0 0 1505 3 762 762 1504 <> <> <>
  763 3 13.053126 12.167926 33.225998 98 V "A" 24 -0.18000 -0.18000 "VAL " " CG2" 6 0 1 808080  "C763"  1 1 7 ""  1 ""  <> 0.23699957 -8.7822018 -1.4654216 1 49.57 0 0 1506 3 763 763 1505 <> <> <>
  764 25 15.870358 15.523806 32.645279 99 K "A" 38 -0.50000 -0.50000 "LYS " " N  " 7 0 1 2E2EFF  "N764"  0 1 7 ""  1 ""  <> 0.041801069 0.25550732 -4.9020777 1 72.7 0 0 1516 1 764 764 1515 <> <> <>
  765 3 16.818470 16.654659 32.775673 99 K "A" 24 0.14000 0.14000 "LYS " " CA " 6 0 1 808080  "C765"  0 1 -1108 ""  1 ""  FF7800  0.65432757 -5.3648973 0.66516823 1 77.04 0 0 1517 1 765 765 1516 <> <> <>
  766 2 17.411259 16.868353 31.346292 99 K "A" 24 0.50000 0.50000 "LYS " " C  " 6 0 1 808080  "C766"  0 1 7 ""  1 ""  <> -5.466754 2.7651455 3.6953347 1 81.46 0 0 1518 0 766 766 1517 <> <> <>
  767 15 18.307959 16.135620 30.908764 99 K "A" 70 -0.50000 -0.50000 "LYS " " O  " 8 0 1 FF2E2E  "O767"  0 1 7 ""  1 ""  <> 4.0084224 -0.66651511 3.2768805 1 88.88 0 0 1519 0 767 767 1518 <> <> <>
  768 3 17.978405 16.180956 33.778759 99 K "A" 24 -0.12000 -0.12000 "LYS " " CB " 6 0 1 808080  "C768"  0 1 7 ""  1 ""  <> -3.966429 1.3537506 -0.57445991 1 86.78 0 0 1520 2 768 768 1519 <> <> <>
  769 3 18.464338 17.308603 34.740093 99 K "A" 24 -0.12000 -0.12000 "LYS " " CG " 6 0 1 808080  "C769"  0 1 7 ""  1 ""  <> 1.1777009 2.2555447 -7.1042051 1 100.09 0 0 1521 2 769 769 1520 <> <> <>
  770 3 19.801630 16.979507 35.517609 99 K "A" 24 -0.12000 -0.12000 "LYS " " CD " 6 0 1 808080  "C770"  0 1 7 ""  1 ""  <> -9.0212135 7.6798477 2.367996 1 124.12 0 0 1522 2 770 770 1521 <> <> <>
  771 3 19.738768 15.762939 36.516243 99 K "A" 24 0.19000 0.19000 "LYS " " CE " 6 0 1 808080  "C771"  0 1 7 ""  1 ""  <> 2.2758503 -3.6991084 3.3933651 1 122.57 0 0 1523 2 771 771 1522 <> <> <>
  772 32 18.577795 15.921708 37.412628 99 K "A" 38 -0.30000 -0.30000 "LYS " " NZ " 7 1 1 2E2EFF  "N772"  0 1 7 "%UT"  13 ""  <> 0.25736305 10.773566 0.74420762 1 118.88 0 0 1524 3 772 772 1523 <> <> <>
  773 25 16.902857 17.921860 30.641359 100 D "A" 38 -0.50000 -0.50000 "ASP " " N  " 7 0 1 2E2EFF  "N773"  0 1 7 ""  1 ""  <> -5.6398978 -4.1161819 2.2765191 1 81.26 0 0 1538 1 773 773 1537 <> <> <>
  774 3 17.168644 18.503000 29.305239 100 D "A" 24 0.14000 0.14000 "ASP " " CA " 6 0 1 808080  "C774"  0 1 -1108 ""  1 ""  FF7800  -4.002511 4.2123227 -0.4940297 1 77.52 0 0 1539 1 774 774 1538 <> <> <>
  775 2 16.180891 17.981644 28.263111 100 D "A" 24 0.50000 0.50000 "ASP " " C  " 6 0 1 808080  "C775"  0 1 7 ""  1 ""  <> 7.8785439 -10.187762 0.33718112 1 74.26 0 0 1540 0 775 775 1539 <> <> <>
  776 15 16.360207 18.291019 27.073561 100 D "A" 70 -0.50000 -0.50000 "ASP " " O  " 8 0 1 FF2E2E  "O776"  0 1 7 ""  1 ""  <> 4.5029159 1.7536132 7.6055589 1 80.2 0 0 1541 0 776 776 1540 <> <> <>
  777 3 18.663359 18.651613 28.906677 100 D "A" 24 -0.22000 -0.22000 "ASP " " CB " 6 0 1 808080  "C777"  0 1 7 ""  1 ""  <> 3.4394257 -0.74033415 -6.1984282 1 78.58 0 0 1542 2 777 777 1541 <> <> <>
  778 2 19.384823 17.505667 28.199326 100 D "A" 24 0.70000 0.70000 "ASP " " CG " 6 0 1 808080  "C778"  0 1 7 "%UT"  13 ""  <> 7.5079741 -1.4602189 3.5956008 1 90.5 0 0 1543 0 778 778 1542 5.06421423559382 <> <>
  779 18 18.739599 16.572401 27.622597 100 D "A" 70 -0.80000 -0.80000 "ASP " " OD1" 8 -1 1 FF2E2E  "O779"  0 1 7 ""  1 ""  <> 4.1678967 1.8090557 5.9867988 1 94.28 0 0 1544 0 779 779 1543 <> <> <>
  780 15 20.639727 17.520714 28.172411 100 D "A" 70 -0.80000 -0.80000 "ASP " " OD2" 8 0 1 FF2E2E  "O780"  0 1 7 ""  1 ""  <> 2.4558136 -1.8233471 1.649168 1 97.45 0 0 1545 0 780 780 1544 <> <> <>
  781 25 15.081676 17.280060 28.595043 101 H "A" 38 -0.50000 -0.50000 "HIP " " N  " 7 0 1 2E2EFF  "N781"  0 1 7 ""  1 ""  <> 0.26562747 3.9726157 2.3569627 1 69.38 0 0 1550 1 781 781 1549 <> <> <>
  782 3 14.079102 16.758200 27.704060 101 H "A" 24 0.14000 0.14000 "HIP " " CA " 6 0 1 808080  "C782"  0 1 -1108 ""  1 ""  FF7800  -5.6942806 -4.1916599 2.0229716 1 74.85 0 0 1551 1 782 782 1550 <> <> <>
  783 2 12.628695 16.855909 28.296434 101 H "A" 24 0.50000 0.50000 "HIP " " C  " 6 0 1 808080  "C783"  0 1 7 ""  1 ""  <> -2.3768122 -3.0600975 -0.75239438 1 73.92 0 0 1552 0 783 783 1551 <> <> <>
  784 15 11.778358 16.120056 27.887369 101 H "A" 70 -0.50000 -0.50000 "HIP " " O  " 8 0 1 FF2E2E  "O784"  0 1 7 ""  1 ""  <> -11.898823 7.3517289 0.5350377 1 70.67 0 0 1553 0 784 784 1552 <> <> <>
  785 3 14.429718 15.331051 27.287806 101 H "A" 24 -0.12000 -0.12000 "HIP " " CB " 6 0 1 808080  "C785"  0 1 7 ""  1 ""  <> -1.0350192 3.0572023 -2.12094 1 73.96 0 0 1554 2 785 785 1553 <> <> <>
  786 2 15.796207 14.827657 26.809195 101 H "A" 24 0.12250 0.12250 "HIP " " CG " 6 0 1 808080  "C786"  0 1 7 "%UT"  13 "HIP"  <> -0.024637837 8.4920464 2.3406026 1 76.65 0 0 1555 0 786 786 1554 1.04588700535047 "HIP"  <>
  787 32 16.662203 15.846084 26.068928 101 H "A" 38 0.13500 0.13500 "HIP " " ND1" 7 1 1 2E2EFF  "N787"  0 1 7 ""  1 ""  <> -9.8350763 4.3052177 1.5938141 1 79.36 0 0 1556 2 787 787 1555 <> <> <>
  788 2 16.274881 13.597247 26.703861 101 H "A" 24 0.00750 0.00750 "HIP " " CD2" 6 0 1 808080  "C788"  0 1 7 ""  1 ""  <> -1.5001075 3.3242602 -11.704356 1 65.96 0 0 1557 1 788 788 1556 <> <> <>
  789 2 17.692789 14.978670 25.543198 101 H "A" 24 0.38590 0.38590 "HIP " " CE1" 6 0 1 808080  "C789"  0 1 7 ""  1 ""  <> -0.29039797 -2.2911916 3.5119758 1 72.37 0 0 1558 1 789 789 1557 <> <> <>
  790 31 17.532890 13.786414 25.917812 101 H "A" 38 -0.13900 -0.13900 "HIP " " NE2" 7 1 1 2E2EFF  "N790"  0 1 7 ""  1 ""  <> -0.79994947 5.9186349 0.1829479 1 71.93 0 0 1559 1 790 790 1558 <> <> <>
  791 25 12.468962 17.768044 29.336567 102 E "A" 38 -0.50000 -0.50000 "GLU " " N  " 7 0 1 2E2EFF  "N791"  0 1 7 ""  1 ""  <> 0.26016596 -2.7949636 0.91038018 1 73.73 0 0 1569 1 791 791 1567 <> <> <>
  792 3 11.223116 18.154083 30.042196 102 E "A" 24 0.14000 0.14000 "GLU " " CA " 6 0 1 808080  "C792"  0 1 -1108 ""  1 ""  FF7800  -4.5066876 4.6806226 3.3209465 1 72.34 0 0 1570 1 792 792 1568 <> <> <>
  793 2 9.949656 18.484428 29.197403 102 E "A" 24 0.50000 0.50000 "GLU " " C  " 6 0 1 808080  "C793"  0 1 7 ""  1 ""  <> -3.7964237 -5.3728595 1.4037079 1 73.03 0 0 1571 0 793 793 1569 <> <> <>
  794 15 8.860023 18.463161 29.754612 102 E "A" 70 -0.50000 -0.50000 "GLU " " O  " 8 0 1 FF2E2E  "O794"  0 1 7 ""  1 ""  <> 4.1006751 -5.2924743 -3.9206574 1 85.74 0 0 1572 0 794 794 1570 <> <> <>
  795 3 11.550927 19.436382 30.908962 102 E "A" 24 -0.12000 -0.12000 "GLU " " CB " 6 0 1 808080  "C795"  0 1 7 ""  1 ""  <> 7.8547888 -2.45893 -3.8543186 1 83.26 0 0 1573 2 795 795 1571 <> <> <>
  796 3 12.764223 19.364454 31.939470 102 E "A" 24 -0.22000 -0.22000 "GLU " " CG " 6 0 1 808080  "C796"  0 1 7 ""  1 ""  <> 6.1218781 -0.91749662 -0.99890828 1 100.45 0 0 1574 2 796 796 1572 <> <> <>
  797 2 14.123358 19.572432 31.300823 102 E "A" 24 0.70000 0.70000 "GLU " " CD " 6 0 1 808080  "C797"  0 1 7 "%UT"  13 ""  <> 0.63072455 6.5519729 -3.9829364 1 114.4 0 0 1575 0 797 797 1573 4 <> <>
  798 18 14.140975 20.074968 30.137169 102 E "A" 70 -0.80000 -0.80000 "GLU " " OE1" 8 -1 1 FF2E2E  "O798"  0 1 7 ""  1 ""  <> -8.281436 3.7874999 5.199213 1 124.72 0 0 1576 0 798 798 1574 <> <> <>
  799 15 15.222031 19.497488 31.920765 102 E "A" 70 -0.80000 -0.80000 "GLU " " OE2" 8 0 1 FF2E2E  "O799"  0 1 7 ""  1 ""  <> 3.0264134 4.0567899 0.023591956 1 115.5 0 0 1577 0 799 799 1575 <> <> <>
  800 25 10.142920 18.760180 27.888895 103 D "A" 38 -0.50000 -0.50000 "ASP " " N  " 7 0 1 2E2EFF  "N800"  0 1 7 ""  1 ""  <> 2.2533703 -5.7994714 2.465735 1 73.16 0 0 1584 1 800 800 1582 <> <> <>
  801 3 8.992382 18.856016 26.955954 103 D "A" 24 0.14000 0.14000 "ASP " " CA " 6 0 1 808080  "C801"  0 1 -1108 ""  1 ""  FF7800  -1.8138252 -1.3820882 3.1167233 1 73.76 0 0 1585 1 801 801 1583 <> <> <>
  802 2 8.796970 17.584263 26.095469 103 D "A" 24 0.50000 0.50000 "ASP " " C  " 6 0 1 808080  "C802"  0 1 7 ""  1 ""  <> 2.4238908 -9.3088036 -4.0571618 1 61.69 0 0 1586 0 802 802 1584 <> <> <>
  803 15 7.884825 17.643902 25.304693 103 D "A" 70 -0.50000 -0.50000 "ASP " " O  " 8 0 1 FF2E2E  "O803"  0 1 7 ""  1 ""  <> -0.46760964 -6.5791931 1.4559193 1 71.84 0 0 1587 0 803 803 1585 <> <> <>
  804 3 9.385915 19.996729 25.975666 103 D "A" 24 -0.22000 -0.22000 "ASP " " CB " 6 0 1 808080  "C804"  0 1 7 ""  1 ""  <> 2.3515172 4.2206092 8.176362 1 82.34 0 0 1588 2 804 804 1586 <> <> <>
  805 2 10.432385 19.834871 24.879213 103 D "A" 24 0.70000 0.70000 "ASP " " CG " 6 0 1 808080  "C805"  0 1 7 "%UT"  13 ""  <> 4.1547894 -8.767477 -3.2367342 1 95.52 0 0 1589 0 805 805 1587 4.00234028931293 <> <>
  806 18 11.246052 18.905067 25.123594 103 D "A" 70 -0.80000 -0.80000 "ASP " " OD1" 8 -1 1 FF2E2E  "O806"  0 1 7 ""  1 ""  <> 2.2952356 3.6225905 1.8762063 1 97.86 0 0 1590 0 806 806 1588 <> <> <>
  807 15 10.445555 20.632462 23.888868 103 D "A" 70 -0.80000 -0.80000 "ASP " " OD2" 8 0 1 FF2E2E  "O807"  0 1 7 ""  1 ""  <> 7.7802773 -0.56472415 0.1966767 1 107.69 0 0 1591 0 807 807 1589 <> <> <>
  808 25 9.476211 16.477827 26.298128 104 Q "A" 38 -0.50000 -0.50000 "GLN " " N  " 7 0 1 2E2EFF  "N808"  0 1 7 ""  1 ""  <> 2.2220557 -3.8787138 2.069535 1 68.31 0 0 1596 1 808 808 1594 <> <> <>
  809 3 9.128489 15.199277 25.687662 104 Q "A" 24 0.14000 0.14000 "GLN " " CA " 6 0 1 808080  "C809"  0 1 -1108 ""  1 ""  FF7800  4.8878717 1.9609789 2.3387794 1 63.99 0 0 1597 1 809 809 1595 <> <> <>
  810 2 8.662067 14.328979 26.810051 104 Q "A" 24 0.50000 0.50000 "GLN " " C  " 6 0 1 808080  "C810"  0 1 7 ""  1 ""  <> -1.7758255 1.144329 -1.3955323 1 69.99 0 0 1598 0 810 810 1596 <> <> <>
  811 15 7.554865 13.761641 26.665800 104 Q "A" 70 -0.50000 -0.50000 "GLN " " O  " 8 0 1 FF2E2E  "O811"  0 1 7 ""  1 ""  <> -0.7292636 -2.0463841 2.6727962 1 70.62 0 0 1599 0 811 811 1597 <> <> <>
  812 3 10.308145 14.518299 24.952374 104 Q "A" 24 -0.12000 -0.12000 "GLN " " CB " 6 0 1 808080  "C812"  0 1 7 ""  1 ""  <> 1.8707099 2.1540821 2.6749997 1 58.66 0 0 1600 2 812 812 1598 <> <> <>
  813 3 10.875169 15.344947 23.783279 104 Q "A" 24 -0.12000 -0.12000 "GLN " " CG " 6 0 1 808080  "C813"  0 1 7 ""  1 ""  <> 4.2405329 -5.8672132 5.2243385 1 65.73 0 0 1601 2 813 813 1599 <> <> <>
  814 2 12.339149 15.709534 23.838743 104 Q "A" 24 0.50000 0.50000 "GLN " " CD " 6 0 1 808080  "C814"  0 1 7 "%UT"  13 ""  <> -10.628003 6.6819787 -3.167814 1 65.65 0 0 1602 0 814 814 1600 0.784413488487151 "No Flip"  <>
  815 15 13.212318 14.841163 23.611074 104 Q "A" 70 -0.50000 -0.50000 "GLN " " OE1" 8 0 1 FF2E2E  "O815"  0 1 7 ""  1 ""  <> 1.5246174 0.16449632 3.4086938 1 75.99 0 0 1603 0 815 815 1601 <> <> <>
  816 25 12.804529 16.950974 23.926126 104 Q "A" 38 -0.76000 -0.76000 "GLN " " NE2" 7 0 1 2E2EFF  "N816"  0 1 7 ""  1 ""  <> 2.2153969 -4.0006275 4.2295246 1 67.35 0 0 1604 2 816 816 1602 <> <> <>
  817 25 9.309302 14.223130 27.945663 105 I "A" 38 -0.50000 -0.50000 "ILE " " N  " 7 0 1 2E2EFF  "N817"  0 1 7 ""  1 ""  <> -1.8173835 -0.95257914 -7.4017897 1 67.09 0 0 1613 1 817 817 1611 <> <> <>
  818 3 8.982739 13.264160 29.026516 105 I "A" 24 0.14000 0.14000 "ILE " " CA " 6 0 1 808080  "C818"  0 1 -1108 ""  1 ""  FF7800  -1.5425915 -0.83668041 1.8911428 1 65.38 0 0 1614 1 818 818 1612 <> <> <>
  819 2 8.297933 14.145118 30.167219 105 I "A" 24 0.50000 0.50000 "ILE " " C  " 6 0 1 808080  "C819"  0 1 7 ""  1 ""  <> 5.0020804 -5.3807025 -5.3060622 1 70.73 0 0 1615 0 819 819 1613 <> <> <>
  820 15 8.836581 15.171666 30.615732 105 I "A" 70 -0.50000 -0.50000 "ILE " " O  " 8 0 1 FF2E2E  "O820"  0 1 7 ""  1 ""  <> 4.6521282 -5.5275464 1.5603182 1 77.44 0 0 1616 0 820 820 1614 <> <> <>
  821 3 10.364070 12.746374 29.580044 105 I "A" 24 -0.06000 -0.06000 "ILE " " CB " 6 0 1 808080  "C821"  0 1 7 ""  1 ""  <> 0.79985917 1.5070841 -5.7646627 1 61.57 0 0 1617 1 821 821 1615 <> <> <>
  822 3 11.220431 12.166121 28.437881 105 I "A" 24 -0.12000 -0.12000 "ILE " " CG1" 6 0 1 808080  "C822"  0 1 7 ""  1 ""  <> -1.556483 -0.73985374 6.9501243 1 63.08 0 0 1618 2 822 822 1616 <> <> <>
  823 3 10.187488 11.676260 30.649532 105 I "A" 24 -0.18000 -0.18000 "ILE " " CG2" 6 0 1 808080  "C823"  0 1 7 ""  1 ""  <> -4.7139983 -1.891763 3.8632293 1 49.88 0 0 1619 3 823 823 1617 <> <> <>
  824 3 12.490303 11.395294 28.743006 105 I "A" 24 -0.18000 -0.18000 "ILE " " CD1" 6 0 1 808080  "C824"  0 1 7 ""  1 ""  <> 0.80208069 0.5256688 6.1926422 1 50.82 0 0 1620 3 824 824 1618 <> <> <>
  825 25 7.090919 13.716330 30.490904 106 V "A" 38 -0.50000 -0.50000 "VAL " " N  " 7 0 1 2E2EFF  "N825"  0 1 7 ""  1 ""  <> -1.425483 -0.97532308 -2.7375634 1 61.43 0 0 1632 1 825 825 1630 <> <> <>
  826 3 6.388278 14.266542 31.740208 106 V "A" 24 0.14000 0.14000 "VAL " " CA " 6 0 1 808080  "C826"  0 1 -1108 ""  1 ""  FF7800  5.7149186 1.5105664 -0.82963401 1 64.5 0 0 1633 1 826 826 1631 <> <> <>
  827 2 7.159295 13.863816 32.960377 106 V "A" 24 0.50000 0.50000 "VAL " " C  " 6 0 1 808080  "C827"  0 1 7 ""  1 ""  <> 5.5035877 3.2450454 1.9546305 1 60.75 0 0 1634 0 827 827 1632 <> <> <>
  828 15 7.318727 14.565519 33.945583 106 V "A" 70 -0.50000 -0.50000 "VAL " " O  " 8 0 1 FF2E2E  "O828"  0 1 7 ""  1 ""  <> -4.3195534 1.2808801 0.23662241 1 70.24 0 0 1635 0 828 828 1633 <> <> <>
  829 3 4.927266 13.737571 31.654106 106 V "A" 24 -0.06000 -0.06000 "VAL " " CB " 6 0 1 808080  "C829"  0 1 7 ""  1 ""  <> 3.6258767 -2.6744084 -1.1694021 1 61.04 0 0 1636 1 829 829 1634 <> <> <>
  830 3 4.226469 14.073716 33.004059 106 V "A" 24 -0.18000 -0.18000 "VAL " " CG1" 6 0 1 808080  "C830"  0 1 7 ""  1 ""  <> -3.6630549 -0.83756739 -0.47538707 1 57.51 0 0 1637 3 830 830 1635 <> <> <>
  831 3 4.124331 14.217279 30.506815 106 V "A" 24 -0.18000 -0.18000 "VAL " " CG2" 6 0 1 808080  "C831"  0 1 7 ""  1 ""  <> 4.0502672 -3.8784842 -3.65676 1 49.07 0 0 1638 3 831 831 1636 <> <> <>
  832 25 7.747751 12.609848 32.898930 107 G "A" 38 -0.50000 -0.50000 "GLY " " N  " 7 0 1 2E2EFF  "N832"  0 1 7 ""  1 ""  <> -2.5584502 -1.4379941 4.3234439 1 58.13 0 0 1648 1 832 832 1646 <> <> <>
  833 3 8.531742 11.907858 33.982212 107 G "A" 24 0.08000 0.08000 "GLY " " CA " 6 0 1 808080  "C833"  0 1 -1108 ""  1 ""  FF7800  0.014795021 -0.10847218 -2.412734 1 63.46 0 0 1649 2 833 833 1647 <> <> <>
  834 2 8.263019 10.469069 33.881996 107 G "A" 24 0.50000 0.50000 "GLY " " C  " 6 0 1 808080  "C834"  0 1 7 ""  1 ""  <> 4.3610697 -1.7001381 -2.154973 1 63.7 0 0 1650 0 834 834 1648 <> <> <>
  835 15 7.511034 9.996716 33.005978 107 G "A" 70 -0.50000 -0.50000 "GLY " " O  " 8 0 1 FF2E2E  "O835"  0 1 7 ""  1 ""  <> 6.8185101 -1.3199319 4.6825175 1 64.27 0 0 1651 0 835 835 1649 <> <> <>
  836 25 8.882380 9.711784 34.773136 108 W "A" 38 -0.50000 -0.50000 "TRP " " N  " 7 0 1 2E2EFF  "N836"  0 1 7 ""  1 ""  <> 1.8714949 -3.635288 -2.1883676 1 65.36 0 0 1655 1 836 836 1653 <> <> <>
  837 3 8.606182 8.336182 35.145428 108 W "A" 24 0.14000 0.14000 "TRP " " CA " 6 0 1 808080  "C837"  0 1 -1108 ""  1 ""  FF7800  0.58281213 -2.6259377 4.0708361 1 73.27 0 0 1656 1 837 837 1654 <> <> <>
  838 2 8.023445 8.348309 36.520916 108 W "A" 24 0.50000 0.50000 "TRP " " C  " 6 0 1 808080  "C838"  0 1 7 ""  1 ""  <> 0.90134239 -9.6568089 3.1242008 1 72.9 0 0 1657 0 838 838 1655 <> <> <>
  839 15 8.361610 9.084932 37.422577 108 W "A" 70 -0.50000 -0.50000 "TRP " " O  " 8 0 1 FF2E2E  "O839"  0 1 7 ""  1 ""  <> 2.303417 0.54447079 -2.1817827 1 73.57 0 0 1658 0 839 839 1656 <> <> <>
  840 3 9.934893 7.627309 35.360481 108 W "A" 24 -0.12000 -0.12000 "TRP " " CB " 6 0 1 808080  "C840"  0 1 7 ""  1 ""  <> 5.4257812 -0.72102219 -5.6269455 1 69.99 0 0 1659 2 840 840 1657 <> <> <>
  841 2 10.937059 8.226054 36.238579 108 W "A" 24 0.07500 0.07500 "TRP " " CG " 6 0 1 808080  "C841"  0 1 7 ""  1 ""  <> 3.2410047 -2.2123382 2.5155642 1 62.83 0 0 1660 0 841 841 1658 <> <> <>
  842 2 11.996384 9.078568 35.924316 108 W "A" 24 -0.11500 -0.11500 "TRP " " CD1" 6 0 1 808080  "C842"  0 1 7 ""  1 ""  <> 3.0149076 -6.5841908 8.5937519 1 64.09 0 0 1661 1 842 842 1659 <> <> <>
  843 2 11.151881 7.902945 37.666580 108 W "A" 24 -0.05500 -0.05500 "TRP " " CD2" 6 0 1 808080  "C843"  0 1 7 ""  1 ""  <> -0.87534952 0.77363628 0.37611711 1 70.87 0 0 1662 0 843 843 1660 <> <> <>
  844 25 12.735315 9.426054 37.015182 108 W "A" 38 -0.57000 -0.57000 "TRP " " NE1" 7 0 1 2E2EFF  "N844"  0 1 7 ""  1 ""  <> 4.2606492 9.7717915 8.3369875 1 68.38 0 0 1663 1 844 844 1661 <> <> <>
  845 2 12.278951 8.696970 38.093391 108 W "A" 24 0.13000 0.13000 "TRP " " CE2" 6 0 1 808080  "C845"  0 1 7 ""  1 ""  <> 3.2852297 1.8171719 -0.015809279 1 74.76 0 0 1664 0 845 845 1662 <> <> <>
  846 2 10.585320 7.014027 38.581844 108 W "A" 24 -0.11500 -0.11500 "TRP " " CE3" 6 0 1 808080  "C846"  0 1 7 ""  1 ""  <> 1.332673 -6.8409419 -0.6174981 1 69.13 0 0 1665 1 846 846 1663 <> <> <>
  847 2 12.735750 8.690332 39.423431 108 W "A" 24 -0.11500 -0.11500 "TRP " " CZ2" 6 0 1 808080  "C847"  0 1 7 ""  1 ""  <> 0.80382997 6.4418707 -2.8513165 1 71.84 0 0 1666 1 847 847 1664 <> <> <>
  848 2 11.113667 6.936389 39.886131 108 W "A" 24 -0.11500 -0.11500 "TRP " " CZ3" 6 0 1 808080  "C848"  0 1 7 ""  1 ""  <> -3.123893 -2.5911736 2.0787888 1 69.35 0 0 1667 1 848 848 1665 <> <> <>
  849 2 12.131561 7.808826 40.324509 108 W "A" 24 -0.11500 -0.11500 "TRP " " CH2" 6 0 1 808080  "C849"  0 1 7 ""  1 ""  <> -5.1436782 -2.4949136 -3.5302818 1 64.24 0 0 1668 1 849 849 1666 <> <> <>
  850 25 7.025549 7.481593 36.616737 109 V "A" 38 -0.50000 -0.50000 "VAL " " N  " 7 0 1 2E2EFF  "N850"  0 1 7 ""  1 ""  <> 3.6409361 4.89956 -3.3404622 1 76.49 0 0 1679 1 850 850 1677 <> <> <>
  851 3 6.023942 7.309344 37.664547 109 V "A" 24 0.14000 0.14000 "VAL " " CA " 6 0 1 808080  "C851"  0 1 -1108 ""  1 ""  FF7800  2.848984 -3.0786045 -6.2862701 1 76.64 0 0 1680 1 851 851 1678 <> <> <>
  852 2 5.740170 5.778836 37.781494 109 V "A" 24 0.50000 0.50000 "VAL " " C  " 6 0 1 808080  "C852"  0 1 7 ""  1 ""  <> -2.4949465 2.2040105 -2.2473197 1 74.67 0 0 1681 0 852 852 1679 <> <> <>
  853 15 5.616947 5.090697 36.768066 109 V "A" 70 -0.50000 -0.50000 "VAL " " O  " 8 0 1 FF2E2E  "O853"  0 1 7 ""  1 ""  <> -4.7775359 -2.5227764 -0.26741248 1 83.04 0 0 1682 0 853 853 1680 <> <> <>
  854 3 4.785025 8.125302 37.250614 109 V "A" 24 -0.06000 -0.06000 "VAL " " CB " 6 0 1 808080  "C854"  0 1 7 ""  1 ""  <> 1.3195533 -5.0071311 -3.1777103 1 72.28 0 0 1683 1 854 854 1681 <> <> <>
  855 3 4.953292 9.584532 36.885384 109 V "A" 24 -0.18000 -0.18000 "VAL " " CG1" 6 0 1 808080  "C855"  0 1 7 ""  1 ""  <> -3.2098544 -6.5324759 -2.8362422 1 83.13 0 0 1684 3 855 855 1682 <> <> <>
  856 3 3.961251 7.439387 36.143108 109 V "A" 24 -0.18000 -0.18000 "VAL " " CG2" 6 0 1 808080  "C856"  0 1 7 ""  1 ""  <> -0.1142744 6.4591498 4.897583 1 71.22 0 0 1685 3 856 856 1683 <> <> <>
  857 25 5.416186 5.299053 38.980442 110 G "A" 38 -0.50000 -0.50000 "GLY " " N  " 7 0 1 2E2EFF  "N857"  0 1 7 ""  1 ""  <> 4.7508178 -1.6977446 2.6937551 1 63.67 0 0 1695 1 857 857 1693 <> <> <>
  858 3 5.172246 3.947092 39.239811 110 G "A" 24 0.08000 0.08000 "GLY " " CA " 6 0 1 808080  "C858"  0 1 -1108 ""  1 ""  FF7800  -4.4947958 -6.5707469 6.0585675 1 61.13 0 0 1696 2 858 858 1694 <> <> <>
  859 2 5.865753 3.525941 40.584225 110 G "A" 24 0.50000 0.50000 "GLY " " C  " 6 0 1 808080  "C859"  0 1 7 ""  1 ""  <> 2.536186 -0.35975349 4.6078835 1 63.5 0 0 1697 0 859 859 1695 <> <> <>
  860 15 6.429172 4.435571 41.187389 110 G "A" 70 -0.50000 -0.50000 "GLY " " O  " 8 0 1 FF2E2E  "O860"  0 1 7 ""  1 ""  <> -2.8040671 7.8453813 -1.4412611 1 64.91 0 0 1698 0 860 860 1696 <> <> <>
  861 25 5.857815 2.235608 40.940170 111 W "A" 38 -0.50000 -0.50000 "TRP " " N  " 7 0 1 2E2EFF  "N861"  0 1 7 ""  1 ""  <> -2.1092443 0.72852743 6.0184951 1 77.33 0 0 1702 1 861 861 1700 <> <> <>
  862 3 6.322858 1.664783 42.169628 111 W "A" 24 0.14000 0.14000 "TRP " " CA " 6 0 1 808080  "C862"  0 1 -1108 ""  1 ""  FF7800  3.3740983 1.3642504 1.817525 1 77.93 0 0 1703 1 862 862 1701 <> <> <>
  863 2 7.748970 2.039701 42.676262 111 W "A" 24 0.50000 0.50000 "TRP " " C  " 6 0 1 808080  "C863"  0 1 7 ""  1 ""  <> 2.6187475 4.0710082 -2.5643308 1 76.21 0 0 1704 0 863 863 1702 <> <> <>
  864 15 7.920165 2.062904 43.840450 111 W "A" 70 -0.50000 -0.50000 "TRP " " O  " 8 0 1 FF2E2E  "O864"  0 1 7 ""  1 ""  <> -3.0181303 -0.62103593 3.063514 1 82.59 0 0 1705 0 864 864 1703 <> <> <>
  865 3 6.128613 0.124233 42.118954 111 W "A" 24 -0.12000 -0.12000 "TRP " " CB " 6 0 1 808080  "C865"  0 1 7 ""  1 ""  <> 1.2269971 -3.729528 1.4864582 1 80.28 0 0 1706 2 865 865 1704 <> <> <>
  866 2 6.396542 -0.679217 43.359474 111 W "A" 24 0.07500 0.07500 "TRP " " CG " 6 0 1 808080  "C866"  0 1 7 ""  1 ""  <> 2.7423308 -0.59160787 -3.6077678 1 81.59 0 0 1707 0 866 866 1705 <> <> <>
  867 2 5.451422 -1.019435 44.247349 111 W "A" 24 -0.11500 -0.11500 "TRP " " CD1" 6 0 1 808080  "C867"  0 1 7 ""  1 ""  <> -2.3771899 -5.9754558 1.5442257 1 89.34 0 0 1708 1 867 867 1706 <> <> <>
  868 2 7.638080 -1.370692 43.791023 111 W "A" 24 -0.05500 -0.05500 "TRP " " CD2" 6 0 1 808080  "C868"  0 1 7 ""  1 ""  <> -9.7789345 2.9339106 2.138864 1 93.97 0 0 1709 0 868 868 1707 <> <> <>
  869 25 5.995117 -1.876593 45.211147 111 W "A" 38 -0.57000 -0.57000 "TRP " " NE1" 7 0 1 2E2EFF  "N869"  0 1 7 ""  1 ""  <> -1.9309059 -3.690382 4.9660277 1 97.73 0 0 1710 1 869 869 1708 <> <> <>
  870 2 7.380315 -2.029567 45.021996 111 W "A" 24 0.13000 0.13000 "TRP " " CE2" 6 0 1 808080  "C870"  0 1 7 ""  1 ""  <> 5.5329027 0.81331551 -4.6888022 1 100.77 0 0 1711 0 870 870 1709 <> <> <>
  871 2 8.975265 -1.378733 43.328449 111 W "A" 24 -0.11500 -0.11500 "TRP " " CE3" 6 0 1 808080  "C871"  0 1 7 ""  1 ""  <> 1.6835321 -5.3734961 -5.0761991 1 91.64 0 0 1712 1 871 871 1710 <> <> <>
  872 2 8.408537 -2.587567 45.807503 111 W "A" 24 -0.11500 -0.11500 "TRP " " CZ2" 6 0 1 808080  "C872"  0 1 7 ""  1 ""  <> 9.0168285 -1.7804328 3.3303909 1 101.46 0 0 1713 1 872 872 1711 <> <> <>
  873 2 10.008099 -1.903669 44.168854 111 W "A" 24 -0.11500 -0.11500 "TRP " " CZ3" 6 0 1 808080  "C873"  0 1 7 ""  1 ""  <> 2.8550284 4.9075613 -5.4502754 1 93.99 0 0 1714 1 873 873 1712 <> <> <>
  874 2 9.700691 -2.603550 45.351059 111 W "A" 24 -0.11500 -0.11500 "TRP " " CH2" 6 0 1 808080  "C874"  0 1 7 ""  1 ""  <> -0.63479799 0.55991125 -0.058888536 1 97.2 0 0 1715 1 874 874 1713 <> <> <>
  875 25 8.713232 2.503635 41.937141 112 L "A" 38 -0.50000 -0.50000 "LEU " " N  " 7 0 1 2E2EFF  "N875"  0 1 7 ""  1 ""  <> 5.1546869 -1.1448162 -6.4476538 1 77.75 0 0 1726 1 875 875 1724 <> <> <>
  876 3 10.059422 3.009907 42.336613 112 L "A" 24 0.14000 0.14000 "LEU " " CA " 6 0 1 808080  "C876"  0 1 -1108 ""  1 ""  FF7800  -4.1241069 -4.2659388 6.8179383 1 81.12 0 0 1727 1 876 876 1725 <> <> <>
  877 2 10.002806 4.464542 42.810833 112 L "A" 24 0.50000 0.50000 "LEU " " C  " 6 0 1 808080  "C877"  0 1 7 ""  1 ""  <> -2.4414618 3.9258218 3.1095948 1 92.07 0 0 1728 0 877 877 1726 <> <> <>
  878 15 10.887604 4.899208 43.543446 112 L "A" 70 -0.50000 -0.50000 "LEU " " O  " 8 0 1 FF2E2E  "O878"  0 1 7 ""  1 ""  <> -1.3640547 -4.9576645 1.4768909 1 99.56 0 0 1729 0 878 878 1727 <> <> <>
  879 3 10.955309 2.963236 41.042458 112 L "A" 24 -0.12000 -0.12000 "LEU " " CB " 6 0 1 808080  "C879"  0 1 7 ""  1 ""  <> 5.0788069 -5.2509718 -4.0016284 1 81.58 0 0 1730 2 879 879 1728 <> <> <>
  880 3 12.464235 2.979795 41.190800 112 L "A" 24 -0.06000 -0.06000 "LEU " " CG " 6 0 1 808080  "C880"  0 1 7 ""  1 ""  <> 2.838098 -3.8171811 -0.72898024 1 89.5 0 0 1731 1 880 880 1729 <> <> <>
  881 3 12.933105 1.555991 41.507423 112 L "A" 24 -0.18000 -0.18000 "LEU " " CD1" 6 0 1 808080  "C881"  0 1 7 ""  1 ""  <> -5.1980581 -12.539945 -2.8370512 1 94.3 0 0 1732 3 881 881 1730 <> <> <>
  882 3 13.258801 3.619222 39.977177 112 L "A" 24 -0.18000 -0.18000 "LEU " " CD2" 6 0 1 808080  "C882"  0 1 7 ""  1 ""  <> 1.3226905 -0.76732492 -6.1509633 1 99.89 0 0 1733 3 882 882 1731 <> <> <>
  883 25 8.897188 5.119067 42.613731 113 K "A" 38 -0.50000 -0.50000 "LYS " " N  " 7 0 1 2E2EFF  "N883"  0 1 7 ""  1 ""  <> -4.598227 2.076648 -6.4233327 1 91 0 0 1745 1 883 883 1743 <> <> <>
  884 3 8.595457 6.463738 43.096298 113 K "A" 24 0.14000 0.14000 "LYS " " CA " 6 0 1 808080  "C884"  0 1 -1108 ""  1 ""  FF7800  1.661859 0.23152997 4.3635006 1 92.13 0 0 1746 1 884 884 1744 <> <> <>
  885 2 7.671450 6.517401 44.281078 113 K "A" 24 0.50000 0.50000 "LYS " " C  " 6 0 1 808080  "C885"  0 1 7 ""  1 ""  <> -0.073773898 -0.056675237 0.54876268 1 100.28 0 0 1747 0 885 885 1745 <> <> <>
  886 15 7.503777 7.587617 44.872944 113 K "A" 70 -0.50000 -0.50000 "LYS " " O  " 8 0 1 FF2E2E  "O886"  0 1 7 ""  1 ""  <> 2.3509741 0.39726534 0.86330587 1 101.97 0 0 1748 0 886 886 1746 <> <> <>
  887 3 8.001668 7.172085 41.921535 113 K "A" 24 -0.12000 -0.12000 "LYS " " CB " 6 0 1 808080  "C887"  0 1 7 ""  1 ""  <> -4.72681 0.95787394 -6.0715184 1 84.81 0 0 1749 2 887 887 1747 <> <> <>
  888 3 8.109020 8.720048 41.881840 113 K "A" 24 -0.12000 -0.12000 "LYS " " CG " 6 0 1 808080  "C888"  0 1 7 ""  1 ""  <> -2.2884076 -7.2178516 0.89701849 1 80.69 0 0 1750 2 888 888 1748 <> <> <>
  889 3 8.412060 9.467028 40.527832 113 K "A" 24 -0.12000 -0.12000 "LYS " " CD " 6 0 1 808080  "C889"  0 1 7 ""  1 ""  <> -0.37495092 -6.332417 -1.0977265 1 74.81 0 0 1751 2 889 889 1749 <> <> <>
  890 3 8.702363 10.994875 40.568443 113 K "A" 24 0.19000 0.19000 "LYS " " CE " 6 0 1 808080  "C890"  0 1 7 ""  1 ""  <> -7.5180387 1.6840414 -0.60372555 1 81.89 0 0 1752 2 890 890 1750 <> <> <>
  891 32 7.594467 11.715318 41.208652 113 K "A" 38 -0.30000 -0.30000 "LYS " " NZ " 7 1 1 2E2EFF  "N891"  0 1 7 "%UT"  13 ""  <> 1.3952036 1.5904689 1.9584564 1 102.45 0 0 1753 3 891 891 1751 <> <> <>
  892 25 7.000304 5.420502 44.457653 114 A "A" 38 -0.50000 -0.50000 "ALA " " N  " 7 0 1 2E2EFF  "N892"  0 1 7 ""  1 ""  <> -3.0186281 3.8343635 0.21848111 1 99.41 0 0 1767 1 892 892 1765 <> <> <>
  893 3 6.043983 5.239648 45.517727 114 A "A" 24 0.14000 0.14000 "ALA " " CA " 6 0 1 808080  "C893"  0 1 -1108 ""  1 ""  FF7800  0.92134833 1.1472567 -1.2268658 1 95.11 0 0 1768 1 893 893 1766 <> <> <>
  894 2 6.722005 4.393018 46.617188 114 A "A" 24 0.50000 0.50000 "ALA " " C  " 6 0 1 808080  "C894"  0 1 7 ""  1 ""  <> 0.37031901 6.4184809 4.4321294 1 90.01 0 0 1769 0 894 894 1767 <> <> <>
  895 15 6.936993 3.199933 46.431435 114 A "A" 70 -0.50000 -0.50000 "ALA " " O  " 8 0 1 FF2E2E  "O895"  0 1 7 ""  1 ""  <> -2.0206773 0.032584213 0.77735388 1 89.66 0 0 1770 0 895 895 1768 <> <> <>
  896 3 4.818829 4.508753 45.040283 114 A "A" 24 -0.18000 -0.18000 "ALA " " CB " 6 0 1 808080  "C896"  0 1 7 ""  1 ""  <> 0.79313302 9.4695406 5.2981615 1 99.63 0 0 1771 3 896 896 1769 <> <> <>
  897 25 7.016192 5.022726 47.827950 115 P "A" 38 -0.14000 -0.14000 "PRO " " N  " 7 0 1 2E2EFF  "N897"  0 1 7 ""  1 ""  <> -1.6454149 8.7063942 7.1635613 1 90.4 0 0 1777 0 897 897 1775 <> <> <>
  898 3 7.500180 4.270145 49.019100 115 P "A" 24 0.01000 0.01000 "PRO " " CA " 6 0 1 808080  "C898"  0 1 -1108 ""  1 ""  FF7800  3.0713241 2.1908252 0.92497009 1 92.51 0 0 1778 1 898 898 1776 <> <> <>
  899 2 6.373308 3.556661 49.786034 115 P "A" 24 0.50000 0.50000 "PRO " " C  " 6 0 1 808080  "C899"  0 1 7 ""  1 ""  <> -6.1023898 6.8562131 -5.0567517 1 103.01 0 0 1779 0 899 899 1777 <> <> <>
  900 15 6.747179 2.722155 50.586548 115 P "A" 70 -0.50000 -0.50000 "PRO " " O  " 8 0 1 FF2E2E  "O900"  0 1 7 ""  1 ""  <> 7.5357261 -1.037374 -3.09624 1 101.08 0 0 1780 0 900 900 1778 <> <> <>
  901 3 8.231769 5.239749 49.890762 115 P "A" 24 -0.12000 -0.12000 "PRO " " CB " 6 0 1 808080  "C901"  0 1 7 ""  1 ""  <> -9.2924604 2.6448596 -3.9044771 1 91.31 0 0 1781 2 901 901 1779 <> <> <>
  902 3 7.459258 6.520429 49.552284 115 P "A" 24 -0.12000 -0.12000 "PRO " " CG " 6 0 1 808080  "C902"  0 1 7 ""  1 ""  <> -1.8120513 5.2551112 -2.6763754 1 88.51 0 0 1782 2 902 902 1780 <> <> <>
  903 3 6.952697 6.420315 48.154629 115 P "A" 24 -0.05000 -0.05000 "PRO " " CD " 6 0 1 808080  "C903"  0 1 7 ""  1 ""  <> 1.7626196 -3.2882888 -3.6359944 1 80.64 0 0 1783 2 903 903 1781 <> <> <>
  904 25 5.070375 3.852156 49.432133 116 D "A" 38 -0.50000 -0.50000 "ASP " " N  " 7 0 1 2E2EFF  "N904"  0 1 7 ""  1 ""  <> 4.5975966 -3.5301745 -4.8692527 1 116.72 0 0 1791 1 904 904 1789 <> <> <>
  905 3 3.910035 3.099391 49.986111 116 D "A" 24 0.14000 0.14000 "ASP " " CA " 6 0 1 808080  "C905"  0 1 -1108 ""  1 ""  FF7800  -3.081943 4.2012401 -4.67172 1 127.61 0 0 1792 1 905 905 1790 <> <> <>
  906 2 2.796659 3.012427 48.904354 116 D "A" 24 0.50000 0.50000 "ASP " " C  " 6 0 1 808080  "C906"  0 1 7 ""  1 ""  <> -0.32987189 -8.1457825 3.5262084 1 126.97 0 0 1793 0 906 906 1791 <> <> <>
  907 15 2.705790 3.924568 48.072266 116 D "A" 70 -0.50000 -0.50000 "ASP " " O  " 8 0 1 FF2E2E  "O907"  0 1 7 ""  1 ""  <> 7.4612451 -1.2751278 5.2160912 1 137.88 0 0 1794 0 907 907 1792 <> <> <>
  908 3 3.393284 3.539334 51.405880 116 D "A" 24 -0.22000 -0.22000 "ASP " " CB " 6 0 1 808080  "C908"  0 1 7 ""  1 ""  <> -9.068161 0.75665259 -5.6567035 1 136.91 0 0 1795 2 908 908 1793 <> <> <>
  909 2 2.288256 2.629071 51.963139 116 D "A" 24 0.70000 0.70000 "ASP " " CG " 6 0 1 808080  "C909"  0 1 7 "%UT"  13 ""  <> 2.790576 2.9922571 -7.7291112 1 149.65 0 0 1796 0 909 909 1794 4.45936090841964 <> <>
  910 18 2.525341 1.418477 52.192165 116 D "A" 70 -0.80000 -0.80000 "ASP " " OD1" 8 -1 1 FF2E2E  "O910"  0 1 7 ""  1 ""  <> -0.34614789 0.19819647 5.6737556 1 152.58 0 0 1797 0 910 910 1795 <> <> <>
  911 15 1.150042 3.104365 52.169971 116 D "A" 70 -0.80000 -0.80000 "ASP " " OD2" 8 0 1 FF2E2E  "O911"  0 1 7 ""  1 ""  <> 3.467478 -3.1284604 -3.7189991 1 156.82 0 0 1798 0 911 911 1796 <> <> <>
  912 25 2.020519 1.948730 48.970402 117 T "A" 38 -0.50000 -0.50000 "THR " " N  " 7 0 1 2E2EFF  "N912"  0 1 7 ""  1 ""  <> -4.5100012 -3.8999121 3.4132223 1 121.11 0 0 1803 1 912 912 1801 <> <> <>
  913 3 0.927184 1.676470 48.093948 117 T "A" 24 0.14000 0.14000 "THR " " CA " 6 0 1 808080  "C913"  0 1 -1108 ""  1 ""  FF7800  5.9743304 -0.32015225 -3.0361741 1 117.79 0 0 1804 1 913 913 1802 <> <> <>
  914 2 0.036079 0.600981 48.707348 117 T "A" 24 0.50000 0.50000 "THR " " C  " 6 0 1 808080  "C914"  0 1 7 ""  1 ""  <> 1.8064749 5.7111654 -0.41078666 1 127.87 0 0 1805 0 914 914 1803 <> <> <>
  915 15 0.442944 -0.351957 49.417484 117 T "A" 70 -0.50000 -0.50000 "THR " " O  " 8 0 1 FF2E2E  "O915"  0 1 7 ""  1 ""  <> 2.4989686 4.4601097 0.21403234 1 127.17 0 0 1806 0 915 915 1804 <> <> <>
  916 3 1.346725 1.371087 46.675457 117 T "A" 24 0.20500 0.20500 "THR " " CB " 6 0 1 808080  "C916"  0 1 7 ""  1 ""  <> -3.6678267 7.8981061 6.3636208 1 110.16 0 0 1807 1 916 916 1805 <> <> <>
  917 16 0.274976 1.099990 45.826878 117 T "A" 70 -0.68300 -0.68300 "THR " " OG1" 8 0 1 FF2E2E  "O917"  0 1 7 "%UT"  13 ""  <> -0.80230838 0.15416925 -1.9222435 1 117.23 0 0 1808 1 917 917 1806 <> <> <>
  918 3 2.168805 0.110647 46.413967 117 T "A" 24 -0.18000 -0.18000 "THR " " CG2" 6 0 1 808080  "C918"  0 1 7 ""  1 ""  <> 6.8446951 -2.7461457 -4.0982661 1 99.14 0 0 1809 3 918 918 1807 <> <> <>
  919 25 -1.196043 0.705661 48.320507 118 T "A" 38 -0.50000 -0.50000 "THR " " N  " 7 0 1 2E2EFF  "N919"  0 1 7 ""  1 ""  <> 5.0468974 -2.9454279 8.6626949 1 139.8 0 0 1817 1 919 919 1815 <> <> <>
  920 3 -2.355946 -0.264042 48.526749 118 T "A" 24 0.14000 0.14000 "THR " " CA " 6 0 1 808080  "C920"  0 1 -1108 ""  1 ""  FF7800  3.0157163 8.5461512 -1.3852007 1 141.09 0 0 1818 1 920 920 1816 <> <> <>
  921 2 -3.280120 -0.268511 47.248199 118 T "A" 24 0.50000 0.50000 "THR " " C  " 6 0 1 808080  "C921"  0 1 7 ""  1 ""  <> -1.167156 2.8860476 -0.97467285 1 133.55 0 0 1819 0 921 921 1817 <> <> <>
  922 15 -4.354280 -0.831044 47.336136 118 T "A" 70 -0.50000 -0.50000 "THR " " O  " 8 0 1 FF2E2E  "O922"  0 1 7 ""  1 ""  <> -1.854726 0.065125264 -5.0956187 1 135.1 0 0 1820 0 922 922 1818 <> <> <>
  923 3 -2.984004 0.099697 49.886009 118 T "A" 24 0.20500 0.20500 "THR " " CB " 6 0 1 808080  "C923"  0 1 7 ""  1 ""  <> 0.71505165 -9.1295424 -2.3922765 1 142.33 0 0 1821 1 923 923 1819 <> <> <>
  924 16 -3.014103 1.505344 50.102173 118 T "A" 70 -0.68300 -0.68300 "THR " " OG1" 8 0 1 FF2E2E  "O924"  0 1 7 "%UT"  13 ""  <> -3.1463153 -3.0671084 -4.9510555 1 142.8 0 0 1822 1 924 924 1820 <> <> <>
  925 3 -2.234466 -0.569313 51.010242 118 T "A" 24 -0.18000 -0.18000 "THR " " CG2" 6 0 1 808080  "C925"  0 1 7 ""  1 ""  <> 1.1548945 -2.5998707 -3.4468417 1 141.45 0 0 1823 3 925 925 1821 <> <> <>
  926 25 -2.925025 0.364379 46.134430 119 D "A" 38 -0.50000 -0.50000 "ASP " " N  " 7 0 1 2E2EFF  "N926"  0 1 7 ""  1 ""  <> 1.8008088 6.8677669 2.6959279 1 117.98 0 0 1831 1 926 926 1829 <> <> <>
  927 3 -3.699741 0.465595 44.902874 119 D "A" 24 0.14000 0.14000 "ASP " " CA " 6 0 1 808080  "C927"  0 1 -1108 ""  1 ""  FF7800  0.36649194 9.8791647 8.6801233 1 113.7 0 0 1832 1 927 927 1830 <> <> <>
  928 2 -3.330350 -0.757789 44.095192 119 D "A" 24 0.50000 0.50000 "ASP " " C  " 6 0 1 808080  "C928"  0 1 7 ""  1 ""  <> 2.1620195 -3.3745542 4.8838229 1 122.64 0 0 1833 0 928 928 1831 <> <> <>
  929 15 -2.115832 -0.996726 44.016312 119 D "A" 70 -0.50000 -0.50000 "ASP " " O  " 8 0 1 FF2E2E  "O929"  0 1 7 ""  1 ""  <> 2.7953801 -8.6125593 3.4017146 1 120.38 0 0 1834 0 929 929 1832 <> <> <>
  930 3 -3.200434 1.749678 44.180099 119 D "A" 24 -0.22000 -0.22000 "ASP " " CB " 6 0 1 808080  "C930"  0 1 7 ""  1 ""  <> -1.3255485 1.1512523 3.7281892 1 108.79 0 0 1835 2 930 930 1833 <> <> <>
  931 2 -3.534639 1.997854 42.658741 119 D "A" 24 0.70000 0.70000 "ASP " " CG " 6 0 1 808080  "C931"  0 1 7 "%UT"  13 ""  <> 1.0976813 2.8877804 4.3855391 1 110.46 0 0 1836 0 931 931 1834 4.35802873317274 <> <>
  932 18 -3.857418 0.999368 41.950382 119 D "A" 70 -0.80000 -0.80000 "ASP " " OD1" 8 -1 1 FF2E2E  "O932"  0 1 7 ""  1 ""  <> -6.9715352 5.1021419 -2.8027785 1 112.07 0 0 1837 0 932 932 1835 <> <> <>
  933 15 -3.388422 3.140317 42.161610 119 D "A" 70 -0.80000 -0.80000 "ASP " " OD2" 8 0 1 FF2E2E  "O933"  0 1 7 ""  1 ""  <> 3.6877496 -5.8680005 1.7619519 1 106.63 0 0 1838 0 933 933 1836 <> <> <>
  934 25 -4.288678 -1.525457 43.515152 120 P "A" 38 -0.14000 -0.14000 "PRO " " N  " 7 0 1 2E2EFF  "N934"  0 1 7 ""  1 ""  <> 4.9518266 1.0842185 -1.6922444 1 133.85 0 0 1843 0 934 934 1841 <> <> <>
  935 3 -4.011259 -2.843170 42.948601 120 P "A" 24 0.01000 0.01000 "PRO " " CA " 6 0 1 808080  "C935"  0 1 -1108 ""  1 ""  FF7800  4.9961553 0.83886498 -5.0570598 1 133.7 0 0 1844 1 935 935 1842 <> <> <>
  936 2 -3.121293 -2.790617 41.716000 120 P "A" 24 0.50000 0.50000 "PRO " " C  " 6 0 1 808080  "C936"  0 1 7 ""  1 ""  <> -2.8307848 7.633225 -8.0599155 1 124.77 0 0 1845 0 936 936 1843 <> <> <>
  937 15 -2.546051 -3.839215 41.413975 120 P "A" 70 -0.50000 -0.50000 "PRO " " O  " 8 0 1 FF2E2E  "O937"  0 1 7 ""  1 ""  <> 0.75717443 1.5319943 1.7389518 1 123.83 0 0 1846 0 937 937 1844 <> <> <>
  938 3 -5.405880 -3.403557 42.746468 120 P "A" 24 -0.12000 -0.12000 "PRO " " CB " 6 0 1 808080  "C938"  0 1 7 ""  1 ""  <> -11.197605 5.3112893 -2.2616138 1 138.06 0 0 1847 2 938 938 1845 <> <> <>
  939 3 -6.384039 -2.244193 42.641747 120 P "A" 24 -0.12000 -0.12000 "PRO " " CG " 6 0 1 808080  "C939"  0 1 7 ""  1 ""  <> 1.4688544 -1.283738 -7.6603718 1 141.97 0 0 1848 2 939 939 1846 <> <> <>
  940 3 -5.751824 -1.176090 43.543556 120 P "A" 24 -0.05000 -0.05000 "PRO " " CD " 6 0 1 808080  "C940"  0 1 7 ""  1 ""  <> 4.7890124 2.6852574 -6.9376945 1 140.79 0 0 1849 2 940 940 1847 <> <> <>
  941 25 -3.004937 -1.677904 41.029808 121 T "A" 38 -0.50000 -0.50000 "THR " " N  " 7 0 1 2E2EFF  "N941"  0 1 7 ""  1 ""  <> 1.9022533 7.9002228 4.0292554 1 119.72 0 0 1857 1 941 941 1855 <> <> <>
  942 3 -2.117568 -1.598471 39.873779 121 T "A" 24 0.14000 0.14000 "THR " " CA " 6 0 1 808080  "C942"  0 1 -1108 ""  1 ""  FF7800  3.8481426 -0.81613249 -2.2161405 1 118.22 0 0 1858 1 942 942 1856 <> <> <>
  943 2 -0.684399 -1.471993 40.323902 121 T "A" 24 0.50000 0.50000 "THR " " C  " 6 0 1 808080  "C943"  0 1 7 ""  1 ""  <> 1.2911747 4.7049069 2.2897255 1 106.37 0 0 1859 0 943 943 1857 <> <> <>
  944 15 0.107856 -2.269341 39.881783 121 T "A" 70 -0.50000 -0.50000 "THR " " O  " 8 0 1 FF2E2E  "O944"  0 1 7 ""  1 ""  <> -3.0670128 -6.2344322 9.5664072 1 104.82 0 0 1860 0 944 944 1858 <> <> <>
  945 3 -2.463587 -0.452435 38.875595 121 T "A" 24 0.20500 0.20500 "THR " " CB " 6 0 1 808080  "C945"  0 1 7 ""  1 ""  <> 2.8598411 -1.8541368 -6.8096066 1 112.95 0 0 1861 1 945 945 1859 <> <> <>
  946 16 -2.506698 0.789817 39.620968 121 T "A" 70 -0.68300 -0.68300 "THR " " OG1" 8 0 1 FF2E2E  "O946"  0 1 7 "%UT"  13 ""  <> 0.7977336 -6.5009232 2.2472317 1 121.21 0 0 1862 1 946 946 1860 <> <> <>
  947 3 -3.804075 -0.628897 38.235718 121 T "A" 24 -0.18000 -0.18000 "THR " " CG2" 6 0 1 808080  "C947"  0 1 7 ""  1 ""  <> -10.241773 2.3433335 4.5485306 1 106.69 0 0 1863 3 947 947 1861 <> <> <>
  948 25 -0.344566 -0.571449 41.214600 122 V "A" 38 -0.50000 -0.50000 "VAL " " N  " 7 0 1 2E2EFF  "N948"  0 1 7 ""  1 ""  <> 5.1201048 -0.1492493 7.902205 1 92.13 0 0 1871 1 948 948 1869 <> <> <>
  949 3 1.008768 -0.295513 41.569664 122 V "A" 24 0.14000 0.14000 "VAL " " CA " 6 0 1 808080  "C949"  0 1 -1108 ""  1 ""  FF7800  5.7737703 2.8133454 2.4696681 1 87.01 0 0 1872 1 949 949 1870 <> <> <>
  950 2 1.651454 -1.384158 42.515575 122 V "A" 24 0.50000 0.50000 "VAL " " C  " 6 0 1 808080  "C950"  0 1 7 ""  1 ""  <> -6.7196455 3.9388099 3.595572 1 91.06 0 0 1873 0 950 950 1871 <> <> <>
  951 15 2.843905 -1.646648 42.433796 122 V "A" 70 -0.50000 -0.50000 "VAL " " O  " 8 0 1 FF2E2E  "O951"  0 1 7 ""  1 ""  <> -0.58707994 -4.6879063 5.3613114 1 90.43 0 0 1874 0 951 951 1872 <> <> <>
  952 3 1.106288 1.080664 42.224319 122 V "A" 24 -0.06000 -0.06000 "VAL " " CB " 6 0 1 808080  "C952"  0 1 7 ""  1 ""  <> 3.6464081 4.0428762 -0.4895415 1 85.88 0 0 1875 1 952 952 1873 <> <> <>
  953 3 2.464560 1.527663 42.807369 122 V "A" 24 -0.18000 -0.18000 "VAL " " CG1" 6 0 1 808080  "C953"  0 1 7 ""  1 ""  <> 2.7478826 -3.1772873 3.2750707 1 80.42 0 0 1876 3 953 953 1874 <> <> <>
  954 3 0.551238 2.159316 41.282665 122 V "A" 24 -0.18000 -0.18000 "VAL " " CG2" 6 0 1 808080  "C954"  0 1 7 ""  1 ""  <> 3.2221282 -3.7118874 4.6779532 1 87.45 0 0 1877 3 954 954 1875 <> <> <>
  955 25 0.742016 -1.869814 43.372429 123 S "A" 38 -0.50000 -0.50000 "SER " " N  " 7 0 1 2E2EFF  "N955"  0 1 7 ""  1 ""  <> -2.2746282 2.527734 0.95135731 1 97.41 0 0 1887 1 955 955 1885 <> <> <>
  956 3 1.130308 -2.946956 44.258026 123 S "A" 24 0.14000 0.14000 "SER " " CA " 6 0 1 808080  "C956"  0 1 -1108 ""  1 ""  FF7800  9.3792381 -0.41311905 1.1783538 1 98.69 0 0 1888 1 956 956 1886 <> <> <>
  957 2 1.323961 -4.302039 43.537884 123 S "A" 24 0.50000 0.50000 "SER " " C  " 6 0 1 808080  "C957"  0 1 7 ""  1 ""  <> 3.759541 -5.6733303 -7.4966083 1 94.99 0 0 1889 0 957 957 1887 <> <> <>
  958 15 1.947632 -5.176980 44.098732 123 S "A" 70 -0.50000 -0.50000 "SER " " O  " 8 0 1 FF2E2E  "O958"  0 1 7 ""  1 ""  <> -2.2915208 4.0158238 -3.6444409 1 100.94 0 0 1890 0 958 958 1888 <> <> <>
  959 3 -0.060534 -3.212488 45.235603 123 S "A" 24 0.14500 0.14500 "SER " " CB " 6 0 1 808080  "C959"  0 1 7 ""  1 ""  <> 3.7407956 -1.3794026 1.7269152 1 110.7 0 0 1891 2 959 959 1889 <> <> <>
  960 16 -0.398102 -2.029979 46.002247 123 S "A" 70 -0.68300 -0.68300 "SER " " OG " 8 0 1 FF2E2E  "O960"  0 1 7 "%UT"  13 ""  <> -11.782352 -4.5654116 -4.5490856 1 125.74 0 0 1892 1 960 960 1890 <> <> <>
  961 25 1.017180 -4.475078 42.263622 124 A "A" 38 -0.50000 -0.50000 "ALA " " N  " 7 0 1 2E2EFF  "N961"  0 1 7 ""  1 ""  <> 3.4242933 1.2787585 5.8564668 1 92.06 0 0 1898 1 961 961 1896 <> <> <>
  962 3 1.457549 -5.609175 41.403057 124 A "A" 24 0.14000 0.14000 "ALA " " CA " 6 0 1 808080  "C962"  0 1 -1108 ""  1 ""  FF7800  4.1372104 -7.9871106 -3.0497537 1 88.29 0 0 1899 1 962 962 1897 <> <> <>
  963 2 2.384116 -5.238801 40.220276 124 A "A" 24 0.50000 0.50000 "ALA " " C  " 6 0 1 808080  "C963"  0 1 7 ""  1 ""  <> 6.6009569 0.02038781 1.7561357 1 81.06 0 0 1900 0 963 963 1898 <> <> <>
  964 15 2.501981 -6.006738 39.239761 124 A "A" 70 -0.50000 -0.50000 "ALA " " O  " 8 0 1 FF2E2E  "O964"  0 1 7 ""  1 ""  <> -4.7228732 -2.3541615 -5.1490512 1 75.45 0 0 1901 0 964 964 1899 <> <> <>
  965 3 0.168005 -6.148801 40.773689 124 A "A" 24 -0.18000 -0.18000 "ALA " " CB " 6 0 1 808080  "C965"  0 1 7 ""  1 ""  <> 8.0939035 -1.7565587 1.2002363 1 89.39 0 0 1902 3 965 965 1900 <> <> <>
  966 25 3.019281 -4.046884 40.248394 125 M "A" 38 -0.50000 -0.50000 "MET " " N  " 7 0 1 2E2EFF  "N966"  0 1 7 ""  1 ""  <> 0.52181792 0.72974926 1.9925107 1 73.53 0 0 1908 1 966 966 1906 <> <> <>
  967 3 3.954591 -3.483273 39.278732 125 M "A" 24 0.14000 0.14000 "MET " " CA " 6 0 1 808080  "C967"  0 1 -1108 ""  1 ""  FF7800  -3.239465 -4.3050966 -6.0083842 1 72.58 0 0 1909 1 967 967 1907 <> <> <>
  968 2 5.388982 -4.072257 39.490692 125 M "A" 24 0.50000 0.50000 "MET " " C  " 6 0 1 808080  "C968"  0 1 7 ""  1 ""  <> -3.6403143 1.6240934 -0.59019119 1 79.92 0 0 1910 0 968 968 1908 <> <> <>
  969 15 6.327047 -3.468761 38.960991 125 M "A" 70 -0.50000 -0.50000 "MET " " O  " 8 0 1 FF2E2E  "O969"  0 1 7 ""  1 ""  <> -0.017984511 0.77479523 2.8675647 1 83.23 0 0 1911 0 969 969 1909 <> <> <>
  970 3 4.027948 -1.917105 39.487415 125 M "A" 24 -0.12000 -0.12000 "MET " " CB " 6 0 1 808080  "C970"  0 1 7 ""  1 ""  <> 0.92029303 -2.1986272 -9.2093935 1 69.53 0 0 1912 2 970 970 1910 <> <> <>
  971 3 4.730742 -1.057930 38.405319 125 M "A" 24 0.04750 0.04750 "MET " " CG " 6 0 1 808080  "C971"  0 1 7 ""  1 ""  <> 0.7055127 -4.0337601 -0.89085078 1 74.74 0 0 1913 2 971 971 1911 <> <> <>
  972 49 4.264019 0.698492 38.273819 125 M "A" 143 -0.33500 -0.33500 "MET " " SD " 16 0 1 FFFF6B  "S972"  0 1 7 ""  1 ""  <> 1.1791956 1.5233753 1.3612162 1 86.18 0 0 1914 0 972 972 1912 <> <> <>
  973 3 2.650759 0.637139 37.455959 125 M "A" 24 -0.01250 -0.01250 "MET " " CE " 6 0 1 808080  "C973"  0 1 7 ""  1 ""  <> -9.8648748 3.4525166 -1.280954 1 108.91 0 0 1915 3 973 973 1913 <> <> <>
  974 25 5.459559 -5.144258 40.282875 126 K "A" 38 -0.50000 -0.50000 "LYS " " N  " 7 0 1 2E2EFF  "N974"  0 1 7 ""  1 ""  <> -4.6035371 8.8737288 -2.832437 1 83.16 0 0 1925 1 974 974 1923 <> <> <>
  975 3 6.632103 -6.087063 40.343414 126 K "A" 24 0.14000 0.14000 "LYS " " CA " 6 0 1 808080  "C975"  0 1 -1108 ""  1 ""  FF7800  -5.5278726 1.2721829 -10.839646 1 86.09 0 0 1926 1 975 975 1924 <> <> <>
  976 2 6.092598 -7.535368 40.428738 126 K "A" 24 0.50000 0.50000 "LYS " " C  " 6 0 1 808080  "C976"  0 1 7 ""  1 ""  <> 2.6103871 4.1413779 6.3578143 1 81.49 0 0 1927 0 976 976 1925 <> <> <>
  977 15 4.905011 -7.772777 40.670265 126 K "A" 70 -0.50000 -0.50000 "LYS " " O  " 8 0 1 FF2E2E  "O977"  0 1 7 ""  1 ""  <> 0.77782553 5.07232 5.953681 1 86.86 0 0 1928 0 977 977 1926 <> <> <>
  978 3 7.403903 -5.667412 41.646172 126 K "A" 24 -0.12000 -0.12000 "LYS " " CB " 6 0 1 808080  "C978"  0 1 7 ""  1 ""  <> 0.33862653 2.8445163 -2.8424263 1 90.5 0 0 1929 2 978 978 1927 <> <> <>
  979 3 6.609321 -4.996440 42.867813 126 K "A" 24 -0.12000 -0.12000 "LYS " " CG " 6 0 1 808080  "C979"  0 1 7 ""  1 ""  <> 2.836973 -0.389902 3.5670538 1 97.01 0 0 1930 2 979 979 1928 <> <> <>
  980 3 5.416611 -5.789285 43.369595 126 K "A" 24 -0.12000 -0.12000 "LYS " " CD " 6 0 1 808080  "C980"  0 1 7 ""  1 ""  <> 2.2513769 4.8079877 -0.9600544 1 93.81 0 0 1931 2 980 980 1929 <> <> <>
  981 3 5.096135 -5.447424 44.787178 126 K "A" 24 0.19000 0.19000 "LYS " " CE " 6 0 1 808080  "C981"  0 1 7 ""  1 ""  <> 2.7758834 -2.3100107 -0.98777604 1 98.11 0 0 1932 2 981 981 1930 <> <> <>
  982 32 4.347290 -6.529691 45.471210 126 K "A" 38 -0.30000 -0.30000 "LYS " " NZ " 7 1 1 2E2EFF  "N982"  0 1 7 "%UT"  13 ""  <> -3.2198551 8.1305141 0.64998883 1 103 0 0 1933 3 982 982 1931 <> <> <>
  983 25 6.888304 -8.586162 40.350708 127 T "A" 38 -0.50000 -0.50000 "THR " " N  " 7 0 1 2E2EFF  "N983"  0 1 7 ""  1 ""  <> -1.0974621 -1.9116058 3.3150737 1 84.12 0 0 1947 1 983 983 1945 <> <> <>
  984 3 6.547286 -10.008655 40.431000 127 T "A" 24 0.14000 0.14000 "THR " " CA " 6 0 1 808080  "C984"  0 1 -1108 ""  1 ""  FF7800  0.89979023 -1.0961537 -3.8905404 1 84.05 0 0 1948 1 984 984 1946 <> <> <>
  985 2 6.493299 -10.566206 41.896175 127 T "A" 24 0.50000 0.50000 "THR " " C  " 6 0 1 808080  "C985"  0 1 7 ""  1 ""  <> -0.69619548 -7.1072602 -11.141448 1 92.5 0 0 1949 0 985 985 1947 <> <> <>
  986 15 7.012065 -9.942683 42.855473 127 T "A" 70 -0.50000 -0.50000 "THR " " O  " 8 0 1 FF2E2E  "O986"  0 1 7 ""  1 ""  <> -3.6047046 5.6324782 6.5962868 1 90.73 0 0 1950 0 986 986 1948 <> <> <>
  987 3 7.742176 -10.617682 39.538658 127 T "A" 24 0.20500 0.20500 "THR " " CB " 6 0 1 808080  "C987"  0 1 7 ""  1 ""  <> 1.9013101 -6.564374 -11.130414 1 81.6 0 0 1951 1 987 987 1949 <> <> <>
  988 16 8.980114 -10.243126 40.072517 127 T "A" 70 -0.68300 -0.68300 "THR " " OG1" 8 0 1 FF2E2E  "O988"  0 1 7 "%UT"  13 ""  <> -1.7265038 1.1158289 -1.5910004 1 91.38 0 0 1952 1 988 988 1950 <> <> <>
  989 3 7.767018 -10.167968 38.054256 127 T "A" 24 -0.18000 -0.18000 "THR " " CG2" 6 0 1 808080  "C989"  0 1 7 ""  1 ""  <> 1.8946456 -4.1732473 5.030447 1 64.62 0 0 1953 3 989 989 1951 <> <> <>
  990 25 6.074826 -11.845499 42.017895 128 Q "A" 38 -0.50000 -0.50000 "GLN " " N  " 7 0 1 2E2EFF  "N990"  0 1 7 ""  1 ""  <> 3.5116067 0.055417847 9.5928926 1 102.5 0 0 1961 1 990 990 1959 <> <> <>
  991 3 5.894122 -12.552170 43.298317 128 Q "A" 24 0.14000 0.14000 "GLN " " CA " 6 0 1 808080  "C991"  0 1 -1109 ""  1 ""  FF9600  1.8670142 -2.6253464 -1.3783597 1 102.06 0 0 1962 1 991 991 1960 <> <> <>
  992 2 7.254936 -12.909332 43.980404 128 Q "A" 24 0.50000 0.50000 "GLN " " C  " 6 0 1 808080  "C992"  0 1 7 ""  1 ""  <> -0.48438808 -5.5124822 -3.4203682 1 106.3 0 0 1963 0 992 992 1961 <> <> <>
  993 15 7.388402 -13.081312 45.195229 128 Q "A" 70 -0.50000 -0.50000 "GLN " " O  " 8 0 1 FF2E2E  "O993"  0 1 7 ""  1 ""  <> -4.1439161 -6.8810024 -0.70018446 1 113.32 0 0 1964 0 993 993 1962 <> <> <>
  994 3 5.042169 -13.822799 43.092594 128 Q "A" 24 -0.12000 -0.12000 "GLN " " CB " 6 0 1 808080  "C994"  0 1 7 ""  1 ""  <> 5.1060438 5.4366097 2.145467 1 100.03 0 0 1965 2 994 994 1963 <> <> <>
  995 3 5.382739 -14.821784 41.990444 128 Q "A" 24 -0.12000 -0.12000 "GLN " " CG " 6 0 1 808080  "C995"  0 1 7 ""  1 ""  <> -1.5992913 -1.3523996 2.1221595 1 113.22 0 0 1966 2 995 995 1964 <> <> <>
  996 2 6.239991 -16.042767 42.395672 128 Q "A" 24 0.50000 0.50000 "GLN " " CD " 6 0 1 808080  "C996"  0 1 7 "%UT"  13 ""  <> 4.9824071 -7.2974687 2.0811169 1 126.73 0 0 1967 0 996 996 1965 <> "No Flip"  <>
  997 15 6.023475 -16.646614 43.432583 128 Q "A" 70 -0.50000 -0.50000 "GLN " " OE1" 8 0 1 FF2E2E  "O997"  0 1 7 ""  1 ""  <> -0.94099319 7.6542068 -3.450141 1 134.72 0 0 1968 0 997 997 1966 <> <> <>
  998 25 7.222926 -16.395681 41.585041 128 Q "A" 38 -0.76000 -0.76000 "GLN " " NE2" 7 0 1 2E2EFF  "N998"  0 1 7 ""  1 ""  <> -5.9187794 -5.01722 -0.084366255 1 124.7 0 0 1969 2 998 998 1967 <> <> <>
  999 25 8.264678 -13.009819 43.165718 129 D "A" 38 -0.50000 -0.50000 "ASP " " N  " 7 0 1 2E2EFF  "N999"  0 1 7 ""  1 ""  <> -1.8851715 -2.3194857 -6.4254417 1 101.83 0 0 1978 1 999 999 1976 <> <> <>
  1000 3 9.649318 -13.313462 43.464622 129 D "A" 24 0.14000 0.14000 "ASP " " CA " 6 0 1 808080  "C1000"  0 1 -1109 ""  1 ""  FF9600  1.603644 0.94681567 2.5136752 1 102.48 0 0 1979 1 1000 1000 1977 <> <> <>
  1001 2 10.427326 -11.969329 43.648224 129 D "A" 24 0.50000 0.50000 "ASP " " C  " 6 0 1 808080  "C1001"  0 1 7 ""  1 ""  <> 2.9252093 -4.8879786 -4.8421397 1 92.62 0 0 1980 0 1001 1001 1978 <> <> <>
  1002 15 11.570018 -12.032872 44.087730 129 D "A" 70 -0.50000 -0.50000 "ASP " " O  " 8 0 1 FF2E2E  "O1002"  0 1 7 ""  1 ""  <> -1.6608422 -4.1330376 -0.88147843 1 99 0 0 1981 0 1002 1002 1979 <> <> <>
  1003 3 10.085796 -14.182620 42.243088 129 D "A" 24 -0.22000 -0.22000 "ASP " " CB " 6 0 1 808080  "C1003"  0 1 7 ""  1 ""  <> 1.4438881 -1.0912919 -3.6610265 1 101.93 0 0 1982 2 1003 1003 1980 <> <> <>
  1004 2 10.739741 -13.510444 41.087330 129 D "A" 24 0.70000 0.70000 "ASP " " CG " 6 0 1 808080  "C1004"  0 1 7 "%UT"  13 ""  <> 2.9842293 4.6179152 -5.2920761 1 101.28 0 0 1983 0 1004 1004 1981 4.08256320449261 <> <>
  1005 18 11.719288 -14.096373 40.607761 129 D "A" 70 -0.80000 -0.80000 "ASP " " OD1" 8 -1 1 FF2E2E  "O1005"  0 1 7 ""  1 ""  <> 4.040205 0.018286617 1.1635677 1 95.26 0 0 1984 0 1005 1005 1982 <> <> <>
  1006 15 10.232738 -12.530707 40.573002 129 D "A" 70 -0.80000 -0.80000 "ASP " " OD2" 8 0 1 FF2E2E  "O1006"  0 1 7 ""  1 ""  <> -1.3235416 3.7864795 1.4458203 1 109.42 0 0 1985 0 1006 1006 1983 <> <> <>
  1007 25 9.898465 -10.763638 43.264420 130 L "A" 38 -0.50000 -0.50000 "LEU " " N  " 7 0 1 2E2EFF  "N1007"  0 1 7 ""  1 ""  <> 3.9569285 -6.8239164 2.1988363 1 92.03 0 0 1990 1 1007 1007 1988 <> <> <>
  1008 3 10.399434 -9.398704 43.317558 130 L "A" 24 0.14000 0.14000 "LEU " " CA " 6 0 1 808080  "C1008"  0 1 -1109 ""  1 ""  FF9600  -12.749276 -2.8071489 4.1086879 1 94.21 0 0 1991 1 1008 1008 1989 <> <> <>
  1009 2 11.693200 -9.174444 42.445648 130 L "A" 24 0.50000 0.50000 "LEU " " C  " 6 0 1 808080  "C1009"  0 1 7 ""  1 ""  <> 0.97759652 -4.0647011 -3.7374737 1 90.01 0 0 1992 0 1009 1009 1990 <> <> <>
  1010 15 12.486401 -8.260706 42.731869 130 L "A" 70 -0.50000 -0.50000 "LEU " " O  " 8 0 1 FF2E2E  "O1010"  0 1 7 ""  1 ""  <> -2.937314 -4.804904 -2.5956886 1 93.07 0 0 1993 0 1010 1010 1991 <> <> <>
  1011 3 10.495173 -8.814803 44.801704 130 L "A" 24 -0.12000 -0.12000 "LEU " " CB " 6 0 1 808080  "C1011"  0 1 7 ""  1 ""  <> 2.2142477 2.2224479 3.4468417 1 97.29 0 0 1994 2 1011 1011 1992 <> <> <>
  1012 3 9.205578 -8.976649 45.737480 130 L "A" 24 -0.06000 -0.06000 "LEU " " CG " 6 0 1 808080  "C1012"  0 1 7 ""  1 ""  <> -1.4123148 9.6201639 -0.27838704 1 91.67 0 0 1995 1 1012 1012 1993 <> <> <>
  1013 3 9.587125 -8.752262 47.232639 130 L "A" 24 -0.18000 -0.18000 "LEU " " CD1" 6 0 1 808080  "C1013"  0 1 7 ""  1 ""  <> -5.8173218 0.26446664 -6.110857 1 88.89 0 0 1996 3 1013 1013 1994 <> <> <>
  1014 3 8.087419 -7.973533 45.357510 130 L "A" 24 -0.18000 -0.18000 "LEU " " CD2" 6 0 1 808080  "C1014"  0 1 7 ""  1 ""  <> 6.5928059 0.98038059 0.89288753 1 84.8 0 0 1997 3 1014 1014 1995 <> <> <>
  1015 25 11.882523 -9.914493 41.379116 131 R "A" 38 -0.50000 -0.50000 "ARG " " N  " 7 0 1 2E2EFF  "N1015"  0 1 7 ""  1 ""  <> 0.12646312 -0.069355056 2.8332293 1 82.86 0 0 2009 1 1015 1015 2007 <> <> <>
  1016 3 13.019434 -9.870106 40.502048 131 R "A" 24 0.14000 0.14000 "ARG " " CA " 6 0 1 808080  "C1016"  0 1 -1109 ""  1 ""  FF9600  -3.5227754 -6.9512372 -11.041927 1 86.22 0 0 2010 1 1016 1016 2008 <> <> <>
  1017 2 12.731562 -9.140231 39.144367 131 R "A" 24 0.50000 0.50000 "ARG " " C  " 6 0 1 808080  "C1017"  0 1 7 ""  1 ""  <> -1.1762924 1.1571406 3.0970418 1 97.8 0 0 2011 0 1017 1017 2009 <> <> <>
  1018 15 13.649093 -9.097348 38.270073 131 R "A" 70 -0.50000 -0.50000 "ARG " " O  " 8 0 1 FF2E2E  "O1018"  0 1 7 ""  1 ""  <> 4.1348934 -0.22784287 0.86458212 1 105.2 0 0 2012 0 1018 1018 2010 <> <> <>
  1019 3 13.446902 -11.365385 40.214386 131 R "A" 24 -0.12000 -0.12000 "ARG " " CB " 6 0 1 808080  "C1019"  0 1 7 ""  1 ""  <> 4.1120958 7.0531721 4.1763434 1 97.89 0 0 2013 2 1019 1019 2011 <> <> <>
  1020 3 13.997316 -12.100609 41.451271 131 R "A" 24 -0.05000 -0.05000 "ARG " " CG " 6 0 1 808080  "C1020"  0 1 7 ""  1 ""  <> 1.0783037 -3.8041766 -2.6520743 1 75.34 0 0 2014 2 1020 1020 2012 <> <> <>
  1021 3 15.442780 -11.728179 41.723118 131 R "A" 24 0.19000 0.19000 "ARG " " CD " 6 0 1 808080  "C1021"  0 1 7 ""  1 ""  <> 6.1240873 -5.5220375 5.6091733 1 83.77 0 0 2015 2 1021 1021 2013 <> <> <>
  1022 25 16.397673 -12.121343 40.646206 131 R "A" 38 -0.69997 -0.69997 "ARG " " NE " 7 0 1 2E2EFF  "N1022"  0 1 7 ""  1 ""  <> -3.1994951 4.7702518 1.2845687 1 85.36 0 0 2016 1 1022 1022 2014 <> <> <>
  1023 2 17.261688 -11.366813 39.939121 131 R "A" 24 0.63990 0.63990 "ARG " " CZ " 6 0 1 808080  "C1023"  0 1 7 ""  1 ""  <> 9.038579 0.37779659 1.0398974 1 95.93 0 0 2017 0 1023 1023 2015 <> <> <>
  1024 25 17.972897 -11.968509 39.006687 131 R "A" 38 -0.79997 -0.79997 "ARG " " NH1" 7 0 1 2E2EFF  "N1024"  0 1 7 ""  1 ""  <> 1.7623389 -2.3102424 2.1969559 1 96.95 0 0 2018 2 1024 1024 2016 <> <> <>
  1025 31 17.450552 -10.070700 40.348034 131 R "A" 38 -0.79997 -0.79997 "ARG " " NH2" 7 1 1 2E2EFF  "N1025"  0 1 7 ""  1 ""  <> -0.12550884 -3.5377417 -1.0291141 1 104.98 0 0 2019 2 1025 1025 2017 <> <> <>
  1026 25 11.517001 -8.589903 39.034554 132 H "A" 38 -0.50000 -0.50000 "HIE " " N  " 7 0 1 2E2EFF  "N1026"  0 1 7 ""  1 ""  <> 12.821882 -4.0889058 -1.8347011 1 90.51 0 0 2033 1 1026 1026 2031 <> <> <>
  1027 3 11.034926 -7.817033 37.898148 132 H "A" 24 0.14000 0.14000 "HIE " " CA " 6 0 1 808080  "C1027"  0 1 -1109 ""  1 ""  FF9600  -10.693561 -5.0522184 4.4366422 1 73.37 0 0 2034 1 1027 1027 2032 <> <> <>
  1028 2 10.122994 -6.662837 38.306904 132 H "A" 24 0.50000 0.50000 "HIE " " C  " 6 0 1 808080  "C1028"  0 1 7 ""  1 ""  <> 1.5087185 5.458168 0.11181882 1 82.55 0 0 2035 0 1028 1028 2033 <> <> <>
  1029 15 9.226644 -6.845768 39.115028 132 H "A" 70 -0.50000 -0.50000 "HIE " " O  " 8 0 1 FF2E2E  "O1029"  0 1 7 ""  1 ""  <> -4.2392893 -0.82036072 -2.7639735 1 94.09 0 0 2036 0 1029 1029 2034 <> <> <>
  1030 3 10.543240 -8.738199 36.759346 132 H "A" 24 -0.29700 -0.29700 "HIE " " CB " 6 0 1 808080  "C1030"  0 1 7 ""  1 ""  <> 6.7444682 3.1045687 5.5005817 1 72.54 0 0 2037 2 1030 1030 2035 <> <> <>
  1031 2 11.438659 -8.811235 35.553139 132 H "A" 24 0.50400 0.50400 "HIE " " CG " 6 0 1 808080  "C1031"  0 1 7 "%UT"  13 "HIE"  <> 0.67054337 10.76299 -3.1225338 1 83.29 0 0 2038 0 1031 1031 2036 0.795867447483576 "HIE"  <>
  1032 25 12.216133 -9.893497 35.284389 132 H "A" 38 -0.56400 -0.56400 "HIE " " ND1" 7 0 1 2E2EFF  "N1032"  0 1 7 ""  1 ""  <> -0.26926494 -0.40118605 2.8137708 1 82.62 0 0 2039 0 1032 1032 2037 <> <> <>
  1033 2 11.581419 -7.841794 34.609146 132 H "A" 24 -0.26100 -0.26100 "HIE " " CD2" 6 0 1 808080  "C1033"  0 1 7 ""  1 ""  <> 10.267679 5.0122681 -0.16296287 1 81.85 0 0 2040 1 1033 1033 2038 <> <> <>
  1034 2 13.066909 -9.524645 34.302685 132 H "A" 24 0.18200 0.18200 "HIE " " CE1" 6 0 1 808080  "C1034"  0 1 7 ""  1 ""  <> 1.6738495 -5.4840827 -0.58586723 1 83.37 0 0 2041 1 1034 1034 2039 <> <> <>
  1035 25 12.727545 -8.278201 33.890675 132 H "A" 38 -0.29100 -0.29100 "HIE " " NE2" 7 0 1 2E2EFF  "N1035"  0 1 7 ""  1 ""  <> -4.3388076 5.9864092 3.5623696 1 89.41 0 0 2042 1 1035 1035 2040 <> <> <>
  1036 25 10.230251 -5.461168 37.778698 133 T "A" 38 -0.50000 -0.50000 "THR " " N  " 7 0 1 2E2EFF  "N1036"  2 1 7 ""  1 ""  <> 5.7835588 -1.2271965 -4.2773929 1 78.47 0 0 2050 1 1036 1036 2048 <> <> <>
  1037 3 9.286463 -4.324079 37.933994 133 T "A" 24 0.14000 0.14000 "THR " " CA " 6 0 1 808080  "C1037"  2 1 -1109 ""  1 ""  FF9600  1.7015793 -5.3930211 4.7585149 1 81.7 0 0 2051 1 1037 1037 2049 <> <> <>
  1038 2 9.248633 -3.491665 36.613449 133 T "A" 24 0.50000 0.50000 "THR " " C  " 6 0 1 808080  "C1038"  2 1 7 ""  1 ""  <> 0.22771932 -7.591094 1.0472476 1 75.27 0 0 2052 0 1038 1038 2050 <> <> <>
  1039 15 9.942507 -3.811947 35.613255 133 T "A" 70 -0.50000 -0.50000 "THR " " O  " 8 0 1 FF2E2E  "O1039"  2 1 7 ""  1 ""  <> 3.2637203 -2.3838696 -1.9777691 1 74.17 0 0 2053 0 1039 1039 2051 <> <> <>
  1040 3 9.662280 -3.384861 39.212952 133 T "A" 24 0.20500 0.20500 "THR " " CB " 6 0 1 808080  "C1040"  2 1 7 ""  1 ""  <> 2.0087311 -1.5944746 0.18834805 1 81.39 0 0 2054 1 1040 1040 2052 <> <> <>
  1041 16 8.695957 -2.452354 39.652599 133 T "A" 70 -0.68300 -0.68300 "THR " " OG1" 8 0 1 FF2E2E  "O1041"  2 1 7 "%UT"  13 ""  <> 0.89117664 -5.7666068 -9.1874771 1 88.7 0 0 2055 1 1041 1041 2053 <> <> <>
  1042 3 10.977825 -2.624182 39.199684 133 T "A" 24 -0.18000 -0.18000 "THR " " CG2" 6 0 1 808080  "C1042"  2 1 7 ""  1 ""  <> -6.2882743 -0.78735137 1.865499 1 73.08 0 0 2056 3 1042 1042 2054 <> <> <>
  1043 25 8.426419 -2.462718 36.641323 134 F "A" 38 -0.50000 -0.50000 "PHE " " N  " 7 0 1 2E2EFF  "N1043"  2 1 7 ""  1 ""  <> -3.4512908 -0.50996178 2.7134004 1 69.37 0 0 2064 1 1043 1043 2062 <> <> <>
  1044 3 8.391670 -1.420083 35.613735 134 F "A" 24 0.14000 0.14000 "PHE " " CA " 6 0 1 808080  "C1044"  2 1 -1109 ""  1 ""  FF9600  -3.0065963 -2.7683361 0.93595445 1 73.3 0 0 2065 1 1044 1044 2063 <> <> <>
  1045 2 8.039830 -0.057864 36.206306 134 F "A" 24 0.50000 0.50000 "PHE " " C  " 6 0 1 808080  "C1045"  2 1 7 ""  1 ""  <> 3.7469797 -6.6772113 1.5104842 1 69.9 0 0 2066 0 1045 1045 2064 <> <> <>
  1046 15 7.737050 0.036213 37.409466 134 F "A" 70 -0.50000 -0.50000 "PHE " " O  " 8 0 1 FF2E2E  "O1046"  2 1 7 ""  1 ""  <> -7.8768029 0.73656654 -2.0181465 1 72.3 0 0 2067 0 1046 1046 2065 <> <> <>
  1047 3 7.440780 -1.923010 34.476162 134 F "A" 24 -0.00500 -0.00500 "PHE " " CB " 6 0 1 808080  "C1047"  2 1 7 ""  1 ""  <> -2.145155 -4.6228261 5.139802 1 68.06 0 0 2068 2 1047 1047 2066 <> <> <>
  1048 2 5.981126 -2.080142 34.749939 134 F "A" 24 -0.11500 -0.11500 "PHE " " CG " 6 0 1 808080  "C1048"  2 1 7 ""  1 ""  <> 4.2071695 -0.025290741 -0.55413783 1 75.29 0 0 2069 0 1048 1048 2067 <> <> <>
  1049 2 5.571174 -3.280883 35.290852 134 F "A" 24 -0.11500 -0.11500 "PHE " " CD1" 6 0 1 808080  "C1049"  2 1 7 ""  1 ""  <> -4.7752028 -5.2636809 -2.4859085 1 76.48 0 0 2070 1 1049 1049 2068 <> <> <>
  1050 2 5.017776 -1.120538 34.452583 134 F "A" 24 -0.11500 -0.11500 "PHE " " CD2" 6 0 1 808080  "C1050"  2 1 7 ""  1 ""  <> 0.43847549 4.8024936 -8.2017879 1 71.1 0 0 2071 1 1050 1050 2069 <> <> <>
  1051 2 4.164834 -3.554080 35.497410 134 F "A" 24 -0.11500 -0.11500 "PHE " " CE1" 6 0 1 808080  "C1051"  2 1 7 ""  1 ""  <> -2.3784506 -4.551208 -2.0541263 1 78.7 0 0 2072 1 1051 1051 2070 <> <> <>
  1052 2 3.667304 -1.353931 34.579185 134 F "A" 24 -0.11500 -0.11500 "PHE " " CE2" 6 0 1 808080  "C1052"  2 1 7 ""  1 ""  <> -3.7621608 4.2147536 -5.4214163 1 67 0 0 2073 1 1052 1052 2071 <> <> <>
  1053 2 3.229312 -2.616059 35.075661 134 F "A" 24 -0.11500 -0.11500 "PHE " " CZ " 6 0 1 808080  "C1053"  2 1 7 ""  1 ""  <> -2.8376875 5.1231465 -3.668849 1 76.39 0 0 2074 1 1053 1053 2072 <> <> <>
  1054 25 7.922592 0.913366 35.381271 135 I "A" 38 -0.50000 -0.50000 "ILE " " N  " 7 0 1 2E2EFF  "N1054"  2 1 7 ""  1 ""  <> -1.4672524 4.0221248 -2.3568676 1 63.44 0 0 2084 1 1054 1054 2082 <> <> <>
  1055 3 7.372582 2.293304 35.522652 135 I "A" 24 0.14000 0.14000 "ILE " " CA " 6 0 1 808080  "C1055"  2 1 -1109 ""  1 ""  FF9600  -4.0546322 0.2811054 7.0306411 1 65.98 0 0 2085 1 1055 1055 2083 <> <> <>
  1056 2 6.598848 2.604852 34.283142 135 I "A" 24 0.50000 0.50000 "ILE " " C  " 6 0 1 808080  "C1056"  2 1 7 ""  1 ""  <> -1.4552667 1.0944045 -3.8008544 1 63.21 0 0 2086 0 1056 1056 2084 <> <> <>
  1057 15 6.918065 2.079817 33.219658 135 I "A" 70 -0.50000 -0.50000 "ILE " " O  " 8 0 1 FF2E2E  "O1057"  2 1 7 ""  1 ""  <> 2.1519821 -2.2625403 1.7207268 1 67.25 0 0 2087 0 1057 1057 2085 <> <> <>
  1058 3 8.458017 3.279924 35.958176 135 I "A" 24 -0.06000 -0.06000 "ILE " " CB " 6 0 1 808080  "C1058"  2 1 7 ""  1 ""  <> -6.3423047 -7.3322821 -1.9510703 1 62.81 0 0 2088 1 1058 1058 2086 <> <> <>
  1059 3 9.797392 3.227924 35.128517 135 I "A" 24 -0.12000 -0.12000 "ILE " " CG1" 6 0 1 808080  "C1059"  2 1 7 ""  1 ""  <> -4.5263524 1.5101187 1.6168457 1 62.81 0 0 2089 2 1059 1059 2087 <> <> <>
  1060 3 8.774168 3.121829 37.488358 135 I "A" 24 -0.18000 -0.18000 "ILE " " CG2" 6 0 1 808080  "C1060"  2 1 7 ""  1 ""  <> -6.4876022 3.0571449 -5.2779584 1 52.6 0 0 2090 3 1060 1060 2088 <> <> <>
  1061 3 9.718128 4.055525 33.788960 135 I "A" 24 -0.18000 -0.18000 "ILE " " CD1" 6 0 1 808080  "C1061"  2 1 7 ""  1 ""  <> 0.23983702 1.0697256 0.37429392 1 65.17 0 0 2091 3 1061 1061 2089 <> <> <>
  1062 25 5.627631 3.527987 34.426315 136 S "A" 38 -0.50000 -0.50000 "SER " " N  " 7 0 1 2E2EFF  "N1062"  2 1 7 ""  1 ""  <> 6.591681 5.2098656 -0.17239112 1 63.42 0 0 2103 1 1062 1062 2101 <> <> <>
  1063 3 4.937916 4.134480 33.270298 136 S "A" 24 0.14000 0.14000 "SER " " CA " 6 0 1 808080  "C1063"  2 1 -1109 ""  1 ""  FF9600  -3.4305847 5.2877398 3.2293224 1 53.05 0 0 2104 1 1063 1063 2102 <> <> <>
  1064 2 5.707576 5.358114 32.844166 136 S "A" 24 0.50000 0.50000 "SER " " C  " 6 0 1 808080  "C1064"  2 1 7 ""  1 ""  <> -3.3964612 -9.3939514 4.2864127 1 67.86 0 0 2105 0 1064 1064 2103 <> <> <>
  1065 15 6.256001 6.048564 33.683331 136 S "A" 70 -0.50000 -0.50000 "SER " " O  " 8 0 1 FF2E2E  "O1065"  2 1 7 ""  1 ""  <> -4.003675 5.5940647 1.6014909 1 68.29 0 0 2106 0 1065 1065 2104 <> <> <>
  1066 3 3.601029 4.596781 33.682640 136 S "A" 24 0.14500 0.14500 "SER " " CB " 6 0 1 808080  "C1066"  2 1 7 ""  1 ""  <> -1.6784608 -1.4776748 3.0596581 1 48.4 0 0 2107 2 1066 1066 2105 <> <> <>
  1067 16 2.876725 3.412000 34.096893 136 S "A" 70 -0.68300 -0.68300 "SER " " OG " 8 0 1 FF2E2E  "O1067"  2 1 7 "%UT"  13 ""  <> -0.63469851 6.3036332 0.19545902 1 63.38 0 0 2108 1 1067 1067 2106 <> <> <>
  1068 25 5.877254 5.642655 31.529053 137 I "A" 38 -0.50000 -0.50000 "ILE " " N  " 7 0 1 2E2EFF  "N1068"  2 1 7 ""  1 ""  <> -1.5080887 -2.2295735 -0.80258691 1 64.29 0 0 2114 1 1068 1068 2112 <> <> <>
  1069 3 6.462449 6.905826 31.113449 137 I "A" 24 0.14000 0.14000 "ILE " " CA " 6 0 1 808080  "C1069"  2 1 -1109 ""  1 ""  FF9600  7.9934959 1.5229263 -0.78110975 1 58.27 0 0 2115 1 1069 1069 2113 <> <> <>
  1070 2 5.308745 7.635217 30.280487 137 I "A" 24 0.50000 0.50000 "ILE " " C  " 6 0 1 808080  "C1070"  2 1 7 ""  1 ""  <> 4.0819311 8.6042557 -5.8837948 1 63.92 0 0 2116 0 1070 1070 2114 <> <> <>
  1071 15 5.032777 7.416709 29.121904 137 I "A" 70 -0.50000 -0.50000 "ILE " " O  " 8 0 1 FF2E2E  "O1071"  2 1 7 ""  1 ""  <> 4.1307964 0.75719601 0.87375629 1 61.53 0 0 2117 0 1071 1071 2115 <> <> <>
  1072 3 7.750157 6.767156 30.295109 137 I "A" 24 -0.06000 -0.06000 "ILE " " CB " 6 0 1 808080  "C1072"  2 1 7 ""  1 ""  <> -0.80577636 -2.221947 7.9024425 1 54.98 0 0 2118 1 1072 1072 2116 <> <> <>
  1073 3 8.821459 5.874021 31.041672 137 I "A" 24 -0.12000 -0.12000 "ILE " " CG1" 6 0 1 808080  "C1073"  2 1 7 ""  1 ""  <> -4.5728974 2.5093842 -3.7583091 1 58.3 0 0 2119 2 1073 1073 2117 <> <> <>
  1074 3 8.358028 8.103539 29.996920 137 I "A" 24 -0.18000 -0.18000 "ILE " " CG2" 6 0 1 808080  "C1074"  2 1 7 ""  1 ""  <> 3.679739 2.3957462 -1.2091388 1 55.27 0 0 2120 3 1074 1074 2118 <> <> <>
  1075 3 9.985252 5.456873 30.208624 137 I "A" 24 -0.18000 -0.18000 "ILE " " CD1" 6 0 1 808080  "C1075"  2 1 7 ""  1 ""  <> 4.1014853 3.171021 -5.9171133 1 47.06 0 0 2121 3 1075 1075 2119 <> <> <>
  1076 25 4.687533 8.578443 30.949810 138 P "A" 38 -0.14000 -0.14000 "PRO " " N  " 7 0 1 2E2EFF  "N1076"  0 1 7 ""  1 ""  <> -6.1482468 4.7617059 5.3483572 1 65.63 0 0 2133 0 1076 1076 2131 <> <> <>
  1077 3 3.936911 9.686563 30.303699 138 P "A" 24 0.01000 0.01000 "PRO " " CA " 6 0 1 808080  "C1077"  0 1 -1109 ""  1 ""  FF9600  -0.27782857 3.9896214 1.4800893 1 61.17 0 0 2134 1 1077 1077 2132 <> <> <>
  1078 2 4.927889 10.644523 29.487333 138 P "A" 24 0.50000 0.50000 "PRO " " C  " 6 0 1 808080  "C1078"  0 1 7 ""  1 ""  <> 2.7552083 1.3128887 1.0457448 1 59.31 0 0 2135 0 1078 1078 2133 <> <> <>
  1079 15 5.851369 11.274392 30.013552 138 P "A" 70 -0.50000 -0.50000 "PRO " " O  " 8 0 1 FF2E2E  "O1079"  0 1 7 ""  1 ""  <> -0.28617692 -0.4833191 -0.3410522 1 60.97 0 0 2136 0 1079 1079 2134 <> <> <>
  1080 3 3.118734 10.291526 31.487669 138 P "A" 24 -0.12000 -0.12000 "PRO " " CB " 6 0 1 808080  "C1080"  0 1 7 ""  1 ""  <> 3.7937629 -5.3403497 6.8389997 1 49 0 0 2137 2 1080 1080 2135 <> <> <>
  1081 3 4.023550 10.142353 32.718880 138 P "A" 24 -0.12000 -0.12000 "PRO " " CG " 6 0 1 808080  "C1081"  0 1 7 ""  1 ""  <> 2.5411999 -6.7345719 -1.6432205 1 54.2 0 0 2138 2 1081 1081 2136 <> <> <>
  1082 3 4.676021 8.770909 32.457260 138 P "A" 24 -0.05000 -0.05000 "PRO " " CD " 6 0 1 808080  "C1082"  0 1 7 ""  1 ""  <> 3.0598962 -3.9529028 -5.4265289 1 51.16 0 0 2139 2 1082 1082 2137 <> <> <>
  1083 25 4.704973 10.703199 28.160557 139 L "A" 38 -0.50000 -0.50000 "LEU " " N  " 7 0 1 2E2EFF  "N1083"  0 1 7 ""  1 ""  <> -1.5059583 -1.2345207 0.67013758 1 59.54 0 0 2147 1 1083 1083 2145 <> <> <>
  1084 3 5.268776 11.690629 27.310869 139 L "A" 24 0.14000 0.14000 "LEU " " CA " 6 0 1 808080  "C1084"  0 1 -1109 ""  1 ""  FF9600  1.9990114 -2.7552576 7.2953291 1 61.15 0 0 2148 1 1084 1084 2146 <> <> <>
  1085 2 4.364059 12.908915 27.190014 139 L "A" 24 0.50000 0.50000 "LEU " " C  " 6 0 1 808080  "C1085"  0 1 7 ""  1 ""  <> 8.2302532 -0.96606189 0.58391261 1 64.29 0 0 2149 0 1085 1085 2147 <> <> <>
  1086 15 3.186514 12.752160 27.497089 139 L "A" 70 -0.50000 -0.50000 "LEU " " O  " 8 0 1 FF2E2E  "O1086"  0 1 7 ""  1 ""  <> -6.9645901 -5.9504628 1.8434833 1 68.18 0 0 2150 0 1086 1086 2148 <> <> <>
  1087 3 5.346085 11.081699 25.927826 139 L "A" 24 -0.12000 -0.12000 "LEU " " CB " 6 0 1 808080  "C1087"  0 1 7 ""  1 ""  <> -8.9806643 4.1175246 3.0731595 1 52.6 0 0 2151 2 1087 1087 2149 <> <> <>
  1088 3 6.418561 9.997326 25.733898 139 L "A" 24 -0.06000 -0.06000 "LEU " " CG " 6 0 1 808080  "C1088"  0 1 7 ""  1 ""  <> -1.500239 2.0523565 -0.93611461 1 58.47 0 0 2152 1 1088 1088 2150 <> <> <>
  1089 3 6.254178 9.176573 24.477217 139 L "A" 24 -0.18000 -0.18000 "LEU " " CD1" 6 0 1 808080  "C1089"  0 1 7 ""  1 ""  <> 4.8975625 -1.2811428 -1.6811711 1 53.79 0 0 2153 3 1089 1089 2151 <> <> <>
  1090 3 7.880523 10.430393 25.790548 139 L "A" 24 -0.18000 -0.18000 "LEU " " CD2" 6 0 1 808080  "C1090"  0 1 7 ""  1 ""  <> -7.1875057 -0.20112278 3.9337347 1 57.12 0 0 2154 3 1090 1090 2152 <> <> <>
  1091 25 4.910213 14.046208 26.825521 140 Q "A" 38 -0.50000 -0.50000 "GLN " " N  " 7 0 1 2E2EFF  "N1091"  0 1 7 ""  1 ""  <> 8.479166 -3.327775 -0.065238684 1 62.74 0 0 2166 1 1091 1091 2164 <> <> <>
  1092 3 4.271339 15.334149 26.660328 140 Q "A" 24 0.14000 0.14000 "GLN " " CA " 6 0 1 808080  "C1092"  0 1 -1109 ""  1 ""  FF9600  4.2786193 -3.3268471 -2.7967887 1 61.39 0 0 2167 1 1092 1092 2165 <> <> <>
  1093 2 3.650573 15.458927 25.221371 140 Q "A" 24 0.50000 0.50000 "GLN " " C  " 6 0 1 808080  "C1093"  0 1 7 ""  1 ""  <> -5.7996769 -6.7752614 -6.7904301 1 50.85 0 0 2168 0 1093 1093 2166 <> <> <>
  1094 15 3.105661 16.512100 24.912903 140 Q "A" 70 -0.50000 -0.50000 "GLN " " O  " 8 0 1 FF2E2E  "O1094"  0 1 7 ""  1 ""  <> 3.1501873 3.1480448 3.589396 1 67.64 0 0 2169 0 1094 1094 2167 <> <> <>
  1095 3 5.429448 16.379604 26.804243 140 Q "A" 24 -0.12000 -0.12000 "GLN " " CB " 6 0 1 808080  "C1095"  0 1 7 ""  1 ""  <> -5.8134413 -6.8875895 4.3089604 1 59.13 0 0 2170 2 1095 1095 2168 <> <> <>
  1096 3 6.068062 16.535027 28.220341 140 Q "A" 24 -0.12000 -0.12000 "GLN " " CG " 6 0 1 808080  "C1096"  0 1 7 ""  1 ""  <> -0.16778368 -2.5285976 -1.5060329 1 63.86 0 0 2171 2 1096 1096 2169 <> <> <>
  1097 2 5.228410 17.471626 29.088032 140 Q "A" 24 0.50000 0.50000 "GLN " " CD " 6 0 1 808080  "C1097"  0 1 7 "%UT"  13 ""  <> 4.8773556 5.4621224 -1.3081501 1 67.19 0 0 2172 0 1097 1097 2170 1.03765817667154 "No Flip"  <>
  1098 15 4.047418 17.480711 29.005510 140 Q "A" 70 -0.50000 -0.50000 "GLN " " OE1" 8 0 1 FF2E2E  "O1098"  0 1 7 ""  1 ""  <> -5.7480583 0.51447296 1.488932 1 65.55 0 0 2173 0 1098 1098 2171 <> <> <>
  1099 25 5.875748 18.355728 29.829205 140 Q "A" 38 -0.76000 -0.76000 "GLN " " NE2" 7 0 1 2E2EFF  "N1099"  0 1 7 ""  1 ""  <> -1.1858672 -4.2968125 -3.5286567 1 62.86 0 0 2174 2 1099 1099 2172 <> <> <>
  1100 25 3.820674 14.452305 24.404989 141 G "A" 38 -0.50000 -0.50000 "GLY " " N  " 7 0 1 2E2EFF  "N1100"  0 1 7 ""  1 ""  <> -1.8689983 0.95539618 5.4171667 1 55.87 0 0 2183 1 1100 1100 2181 <> <> <>
  1101 3 2.957819 14.095980 23.250494 141 G "A" 24 0.08000 0.08000 "GLY " " CA " 6 0 1 808080  "C1101"  0 1 -1109 ""  1 ""  FF9600  4.727385 -4.1815748 0.44924632 1 56.76 0 0 2184 2 1101 1101 2182 <> <> <>
  1102 2 1.820445 13.208430 23.701160 141 G "A" 24 0.50000 0.50000 "GLY " " C  " 6 0 1 808080  "C1102"  0 1 7 ""  1 ""  <> -6.4501038 2.1242087 3.7587936 1 56.15 0 0 2185 0 1102 1102 2183 <> <> <>
  1103 15 1.995716 12.347005 24.610018 141 G "A" 70 -0.50000 -0.50000 "GLY " " O  " 8 0 1 FF2E2E  "O1103"  0 1 7 ""  1 ""  <> -1.9193765 -2.3777812 3.2537384 1 52.5 0 0 2186 0 1103 1103 2184 <> <> <>
  1104 25 0.662120 13.343483 23.068167 142 D "A" 38 -0.50000 -0.50000 "ASP " " N  " 7 0 1 2E2EFF  "N1104"  0 1 7 ""  1 ""  <> 2.2879739 10.730786 4.1996608 1 53.99 0 0 2190 1 1104 1104 2188 <> <> <>
  1105 3 -0.589152 12.678597 23.385197 142 D "A" 24 0.14000 0.14000 "ASP " " CA " 6 0 1 808080  "C1105"  0 1 -1109 ""  1 ""  FF9600  2.882241 -4.459506 -3.0227423 1 61.37 0 0 2191 1 1105 1105 2189 <> <> <>
  1106 2 -1.208160 12.109488 22.117929 142 D "A" 24 0.50000 0.50000 "ASP " " C  " 6 0 1 808080  "C1106"  0 1 7 ""  1 ""  <> 0.9019953 5.9952154 -0.77935225 1 62.73 0 0 2192 0 1106 1106 2190 <> <> <>
  1107 15 -1.584530 10.928738 22.118021 142 D "A" 70 -0.50000 -0.50000 "ASP " " O  " 8 0 1 FF2E2E  "O1107"  0 1 7 ""  1 ""  <> 3.9504888 1.0796657 -1.0746255 1 67.68 0 0 2193 0 1107 1107 2191 <> <> <>
  1108 3 -1.486454 13.550787 24.277466 142 D "A" 24 -0.22000 -0.22000 "ASP " " CB " 6 0 1 808080  "C1108"  0 1 7 ""  1 ""  <> 1.8848438 2.5871537 3.0636904 1 70.88 0 0 2194 2 1108 1108 2192 <> <> <>
  1109 2 -2.249010 14.708679 23.649607 142 D "A" 24 0.70000 0.70000 "ASP " " CG " 6 0 1 808080  "C1109"  0 1 7 "%UT"  13 ""  <> -1.5006331 6.3100867 3.6126995 1 95.2 0 0 2195 0 1109 1109 2193 4.0065184931611 <> <>
  1110 18 -3.516221 14.658555 23.587307 142 D "A" 70 -0.80000 -0.80000 "ASP " " OD1" 8 -1 1 FF2E2E  "O1110"  0 1 7 ""  1 ""  <> 7.0831294 0.44221121 10.264964 1 107.51 0 0 2196 0 1110 1110 2194 <> <> <>
  1111 15 -1.529792 15.663902 23.217640 142 D "A" 70 -0.80000 -0.80000 "ASP " " OD2" 8 0 1 FF2E2E  "O1111"  0 1 7 ""  1 ""  <> 0.95907325 1.1387765 -1.1367235 1 98.01 0 0 2197 0 1111 1111 2195 <> <> <>
  1112 25 -1.260407 12.914663 21.066360 143 D "A" 38 -0.50000 -0.50000 "ASP " " N  " 7 0 1 2E2EFF  "N1112"  0 1 7 ""  1 ""  <> -7.1647019 0.70208967 -6.6332321 1 68.04 0 0 2202 1 1112 1112 2200 <> <> <>
  1113 3 -1.795696 12.536656 19.772757 143 D "A" 24 0.14000 0.14000 "ASP " " CA " 6 0 1 808080  "C1113"  0 1 -1109 ""  1 ""  FF9600  -0.82044816 0.83178157 -3.2987804 1 70.12 0 0 2203 1 1113 1113 2201 <> <> <>
  1114 2 -1.037751 11.305324 19.224354 143 D "A" 24 0.50000 0.50000 "ASP " " C  " 6 0 1 808080  "C1114"  0 1 7 ""  1 ""  <> 3.8652906 7.7123289 -6.2496872 1 66.86 0 0 2204 0 1114 1114 2202 <> <> <>
  1115 15 0.199264 11.322599 19.126114 143 D "A" 70 -0.50000 -0.50000 "ASP " " O  " 8 0 1 FF2E2E  "O1115"  0 1 7 ""  1 ""  <> -0.31009874 -0.11008963 2.8587852 1 54.09 0 0 2205 0 1115 1115 2203 <> <> <>
  1116 3 -1.705799 13.715044 18.724600 143 D "A" 24 -0.22000 -0.22000 "ASP " " CB " 6 0 1 808080  "C1116"  0 1 7 ""  1 ""  <> -6.7502375 5.123003 -4.2241654 1 65.53 0 0 2206 2 1116 1116 2204 <> <> <>
  1117 2 -2.495636 13.597810 17.415154 143 D "A" 24 0.70000 0.70000 "ASP " " CG " 6 0 1 808080  "C1117"  0 1 7 "%UT"  13 ""  <> -4.7411208 1.1585286 -1.970062 1 77.45 0 0 2207 0 1117 1117 2205 4.00065308867701 <> <>
  1118 18 -2.487887 12.496818 16.828529 143 D "A" 70 -0.80000 -0.80000 "ASP " " OD1" 8 -1 1 FF2E2E  "O1118"  0 1 7 ""  1 ""  <> 1.9843415 0.16122866 -1.7400401 1 81.08 0 0 2208 0 1118 1118 2206 <> <> <>
  1119 15 -3.089331 14.578267 16.912777 143 D "A" 70 -0.80000 -0.80000 "ASP " " OD2" 8 0 1 FF2E2E  "O1119"  0 1 7 ""  1 ""  <> -4.0695953 -0.2167667 4.0450168 1 89.27 0 0 2209 0 1119 1119 2207 <> <> <>
  1120 25 -1.742725 10.213663 18.903994 144 D "A" 38 -0.50000 -0.50000 "ASP " " N  " 7 0 1 2E2EFF  "N1120"  0 1 7 ""  1 ""  <> -2.1585176 4.4865251 3.6808217 1 59.93 0 0 2214 1 1120 1120 2212 <> <> <>
  1121 3 -1.220086 8.909716 18.379730 144 D "A" 24 0.14000 0.14000 "ASP " " CA " 6 0 1 808080  "C1121"  0 1 -1109 ""  1 ""  FF9600  -5.680007 -6.8899794 -0.79588836 1 48.21 0 0 2215 1 1121 1121 2213 <> <> <>
  1122 2 -0.345364 8.996474 17.125753 144 D "A" 24 0.50000 0.50000 "ASP " " C  " 6 0 1 808080  "C1122"  0 1 7 ""  1 ""  <> 10.737223 -2.9290609 -4.871623 1 55.31 0 0 2216 0 1122 1122 2214 <> <> <>
  1123 15 0.397908 8.044466 16.821159 144 D "A" 70 -0.50000 -0.50000 "ASP " " O  " 8 0 1 FF2E2E  "O1123"  0 1 7 ""  1 ""  <> -2.4702964 -1.8688047 -7.5231857 1 64.59 0 0 2217 0 1123 1123 2215 <> <> <>
  1124 3 -2.351717 7.862135 18.200073 144 D "A" 24 -0.22000 -0.22000 "ASP " " CB " 6 0 1 808080  "C1124"  0 1 7 ""  1 ""  <> -0.60801667 3.2216682 0.47420856 1 48.04 0 0 2218 2 1124 1124 2216 <> <> <>
  1125 2 -3.146142 7.581921 19.427980 144 D "A" 24 0.70000 0.70000 "ASP " " CG " 6 0 1 808080  "C1125"  0 1 7 "%UT"  13 ""  <> 7.3697066 -2.6498568 -1.5248727 1 66.87 0 0 2219 0 1125 1125 2217 <> <> <>
  1126 18 -2.563874 6.846935 20.251476 144 D "A" 70 -0.80000 -0.80000 "ASP " " OD1" 8 -1 1 FF2E2E  "O1126"  0 1 7 ""  1 ""  <> 4.5875115 0.20384091 -2.4181738 1 67.36 0 0 2220 0 1126 1126 2218 <> <> <>
  1127 15 -4.181168 8.239565 19.562506 144 D "A" 70 -0.80000 -0.80000 "ASP " " OD2" 8 0 1 FF2E2E  "O1127"  0 1 7 ""  1 ""  <> -1.9796773 5.8984079 1.5492328 1 74.09 0 0 2221 0 1127 1127 2219 <> <> <>
  1128 25 -0.260099 10.107949 16.412106 145 D "A" 38 -0.50000 -0.50000 "ASP " " N  " 7 0 1 2E2EFF  "N1128"  0 1 7 ""  1 ""  <> -6.0510101 0.76606423 -1.2375736 1 65.51 0 0 2226 1 1128 1128 2224 <> <> <>
  1129 3 0.684149 10.400326 15.310637 145 D "A" 24 0.14000 0.14000 "ASP " " CA " 6 0 1 808080  "C1129"  0 1 -1109 ""  1 ""  FF9600  1.3010503 5.9579425 -1.5484757 1 52.62 0 0 2227 1 1129 1129 2225 <> <> <>
  1130 2 1.931846 11.086670 15.845092 145 D "A" 24 0.50000 0.50000 "ASP " " C  " 6 0 1 808080  "C1130"  0 1 7 ""  1 ""  <> 1.1210586 1.7532531 8.5489435 1 63.28 0 0 2228 0 1130 1130 2226 <> <> <>
  1131 15 3.026121 10.724792 15.446620 145 D "A" 70 -0.50000 -0.50000 "ASP " " O  " 8 0 1 FF2E2E  "O1131"  0 1 7 ""  1 ""  <> -3.9097755 -3.1721239 2.0041909 1 69.58 0 0 2229 0 1131 1131 2227 <> <> <>
  1132 3 0.056074 11.496088 14.356514 145 D "A" 24 -0.22000 -0.22000 "ASP " " CB " 6 0 1 808080  "C1132"  0 1 7 ""  1 ""  <> 1.4114894 -1.8527408 -4.4500327 1 48.92 0 0 2230 2 1132 1132 2228 <> <> <>
  1133 2 -1.218558 11.165206 13.575109 145 D "A" 24 0.70000 0.70000 "ASP " " CG " 6 0 1 808080  "C1133"  0 1 7 "%UT"  13 ""  <> 0.071412772 -4.2020979 1.1810188 1 53.49 0 0 2231 0 1133 1133 2229 <> <> <>
  1134 18 -1.626119 10.018074 13.330914 145 D "A" 70 -0.80000 -0.80000 "ASP " " OD1" 8 -1 1 FF2E2E  "O1134"  0 1 7 ""  1 ""  <> 0.15925264 0.23527835 2.0018945 1 65.55 0 0 2232 0 1134 1134 2230 <> <> <>
  1135 15 -1.794907 12.167657 13.045661 145 D "A" 70 -0.80000 -0.80000 "ASP " " OD2" 8 0 1 FF2E2E  "O1135"  0 1 7 ""  1 ""  <> 0.046104964 -0.8273862 1.383112 1 67.74 0 0 2233 0 1135 1135 2231 <> <> <>
  1136 25 1.710362 12.098736 16.749941 146 E "A" 38 -0.50000 -0.50000 "GLU " " N  " 7 0 1 2E2EFF  "N1136"  0 1 7 ""  1 ""  <> 4.1322985 0.076865941 2.8436136 1 57.46 0 0 2238 1 1136 1136 2236 <> <> <>
  1137 3 2.768327 13.016855 17.096302 146 E "A" 24 0.14000 0.14000 "GLU " " CA " 6 0 1 808080  "C1137"  0 1 -1109 ""  1 ""  FF9600  -0.043498103 -9.9972544 -3.0355375 1 56.94 0 0 2239 1 1137 1137 2237 <> <> <>
  1138 2 3.567946 12.404378 18.308895 146 E "A" 24 0.50000 0.50000 "GLU " " C  " 6 0 1 808080  "C1138"  0 1 7 ""  1 ""  <> 1.9200225 -4.05655 -5.7644448 1 57.84 0 0 2240 0 1138 1138 2238 <> <> <>
  1139 15 4.759861 12.734318 18.441324 146 E "A" 70 -0.50000 -0.50000 "GLU " " O  " 8 0 1 FF2E2E  "O1139"  0 1 7 ""  1 ""  <> -5.1722951 -7.4160032 1.7246944 1 66.04 0 0 2241 0 1139 1139 2239 <> <> <>
  1140 3 2.225398 14.422132 17.569607 146 E "A" 24 -0.12000 -0.12000 "GLU " " CB " 6 0 1 808080  "C1140"  0 1 7 ""  1 ""  <> 3.7127538 -6.1269908 -8.4505854 1 61.59 0 0 2242 2 1140 1140 2240 <> <> <>
  1141 3 1.363610 15.085081 16.469385 146 E "A" 24 -0.22000 -0.22000 "GLU " " CG " 6 0 1 808080  "C1141"  0 1 7 ""  1 ""  <> -2.3326118 -5.5894794 2.1080585 1 84.97 0 0 2243 2 1141 1141 2241 <> <> <>
  1142 2 2.060857 15.282419 15.099242 146 E "A" 24 0.70000 0.70000 "GLU " " CD " 6 0 1 808080  "C1142"  0 1 7 "%UT"  13 ""  <> -2.6095617 0.96263725 -0.051751778 1 101.2 0 0 2244 0 1142 1142 2242 4 <> <>
  1143 18 1.333363 15.226753 14.099588 146 E "A" 70 -0.80000 -0.80000 "GLU " " OE1" 8 -1 1 FF2E2E  "O1143"  0 1 7 ""  1 ""  <> 3.8448598 1.6878744 -1.7285323 1 108.63 0 0 2245 0 1143 1143 2243 <> <> <>
  1144 15 3.252451 15.720316 15.039725 146 E "A" 70 -0.80000 -0.80000 "GLU " " OE2" 8 0 1 FF2E2E  "O1144"  0 1 7 ""  1 ""  <> -6.4658575 -0.65557152 4.8230152 1 96.12 0 0 2246 0 1144 1144 2244 <> <> <>
  1145 25 2.986561 11.473434 19.070299 147 I "A" 38 -0.50000 -0.50000 "ILE " " N  " 7 0 1 2E2EFF  "N1145"  1 1 7 ""  1 ""  <> -3.2991681 2.2896078 -4.5277944 1 52.91 0 0 2253 1 1145 1145 2251 <> <> <>
  1146 3 3.637871 10.944085 20.300274 147 I "A" 24 0.14000 0.14000 "ILE " " CA " 6 0 1 808080  "C1146"  1 1 -1109 ""  1 ""  FF9600  3.2976842 -2.7755468 -4.574142 1 56.16 0 0 2254 1 1146 1146 2252 <> <> <>
  1147 2 4.820022 10.083436 20.084881 147 I "A" 24 0.50000 0.50000 "ILE " " C  " 6 0 1 808080  "C1147"  1 1 7 ""  1 ""  <> -1.6548414 -0.71847218 2.3019254 1 56.22 0 0 2255 0 1147 1147 2253 <> <> <>
  1148 15 5.807977 10.016572 20.871052 147 I "A" 70 -0.50000 -0.50000 "ILE " " O  " 8 0 1 FF2E2E  "O1148"  1 1 7 ""  1 ""  <> 0.42680386 -8.4767256 4.3484969 1 55.63 0 0 2256 0 1148 1148 2254 <> <> <>
  1149 3 2.546128 10.262115 21.151871 147 I "A" 24 -0.06000 -0.06000 "ILE " " CB " 6 0 1 808080  "C1149"  1 1 7 ""  1 ""  <> -3.014739 -0.16256456 6.3915353 1 59.44 0 0 2257 1 1149 1149 2255 <> <> <>
  1150 3 3.009901 9.776522 22.512375 147 I "A" 24 -0.12000 -0.12000 "ILE " " CG1" 6 0 1 808080  "C1150"  1 1 7 ""  1 ""  <> -1.3716829 5.6188641 -0.24547909 1 63.52 0 0 2258 2 1150 1150 2256 <> <> <>
  1151 3 1.806795 9.059745 20.471437 147 I "A" 24 -0.18000 -0.18000 "ILE " " CG2" 6 0 1 808080  "C1151"  1 1 7 ""  1 ""  <> 1.5953697 0.33821592 3.4354672 1 51.22 0 0 2259 3 1151 1151 2257 <> <> <>
  1152 3 1.950121 9.108101 23.390932 147 I "A" 24 -0.18000 -0.18000 "ILE " " CD1" 6 0 1 808080  "C1152"  1 1 7 ""  1 ""  <> -1.4624363 2.3579683 -2.0001407 1 41.28 0 0 2260 3 1152 1152 2258 <> <> <>
  1153 25 4.795033 9.389978 18.980940 148 L "A" 38 -0.50000 -0.50000 "LEU " " N  " 7 0 1 2E2EFF  "N1153"  1 1 7 ""  1 ""  <> 4.3999052 -9.1625261 5.6195836 1 49.58 0 0 2272 1 1153 1153 2270 <> <> <>
  1154 3 5.851370 8.490954 18.472446 148 L "A" 24 0.14000 0.14000 "LEU " " CA " 6 0 1 808080  "C1154"  1 1 -1109 ""  1 ""  FF9600  -2.554759 2.3372233 2.726037 1 53.72 0 0 2273 1 1154 1154 2271 <> <> <>
  1155 2 7.016587 9.397520 18.021492 148 L "A" 24 0.50000 0.50000 "LEU " " C  " 6 0 1 808080  "C1155"  1 1 7 ""  1 ""  <> 4.1800556 -1.9621819 -1.0286338 1 59.83 0 0 2274 0 1155 1155 2272 <> <> <>
  1156 15 8.205935 9.006119 18.124311 148 L "A" 70 -0.50000 -0.50000 "LEU " " O  " 8 0 1 FF2E2E  "O1156"  1 1 7 ""  1 ""  <> 3.7974911 -2.5900288 -0.61925721 1 66.39 0 0 2275 0 1156 1156 2273 <> <> <>
  1157 3 5.303768 7.631079 17.301710 148 L "A" 24 -0.12000 -0.12000 "LEU " " CB " 6 0 1 808080  "C1157"  1 1 7 ""  1 ""  <> 3.8798475 -1.4121463 4.1093655 1 57.22 0 0 2276 2 1157 1157 2274 <> <> <>
  1158 3 3.875746 7.135784 17.479572 148 L "A" 24 -0.06000 -0.06000 "LEU " " CG " 6 0 1 808080  "C1158"  1 1 7 ""  1 ""  <> 4.3898263 2.5407071 -8.9107418 1 48.96 0 0 2277 1 1158 1158 2275 <> <> <>
  1159 3 3.547305 6.359736 16.197596 148 L "A" 24 -0.18000 -0.18000 "LEU " " CD1" 6 0 1 808080  "C1159"  1 1 7 ""  1 ""  <> -4.8183641 -1.5709373 0.48389122 1 52.29 0 0 2278 3 1159 1159 2276 <> <> <>
  1160 3 3.685487 6.191695 18.737955 148 L "A" 24 -0.18000 -0.18000 "LEU " " CD2" 6 0 1 808080  "C1160"  1 1 7 ""  1 ""  <> -0.59908956 2.1752417 4.3666706 1 51.3 0 0 2279 3 1160 1160 2277 <> <> <>
  1161 25 6.761751 10.649073 17.506012 149 K "A" 38 -0.50000 -0.50000 "LYS " " N  " 7 0 1 2E2EFF  "N1161"  1 1 7 ""  1 ""  <> -0.66804242 6.9613833 -0.89773178 1 61.23 0 0 2291 1 1161 1161 2289 <> <> <>
  1162 3 7.826438 11.609900 17.227507 149 K "A" 24 0.14000 0.14000 "LYS " " CA " 6 0 1 808080  "C1162"  1 1 -1109 ""  1 ""  FF9600  1.4413545 5.4293332 1.9362137 1 52.33 0 0 2292 1 1162 1162 2290 <> <> <>
  1163 2 8.421073 12.141683 18.548178 149 K "A" 24 0.50000 0.50000 "LYS " " C  " 6 0 1 808080  "C1163"  1 1 7 ""  1 ""  <> -0.40012258 3.7209129 1.8826716 1 62.65 0 0 2293 0 1163 1163 2291 <> <> <>
  1164 15 9.562841 12.362470 18.595198 149 K "A" 70 -0.50000 -0.50000 "LYS " " O  " 8 0 1 FF2E2E  "O1164"  1 1 7 ""  1 ""  <> -1.4206377 5.6680465 4.4201794 1 66.07 0 0 2294 0 1164 1164 2292 <> <> <>
  1165 3 7.240755 12.744451 16.382420 149 K "A" 24 -0.12000 -0.12000 "LYS " " CB " 6 0 1 808080  "C1165"  1 1 7 ""  1 ""  <> 0.40780959 0.53236616 7.542964 1 48.88 0 0 2295 2 1165 1165 2293 <> <> <>
  1166 3 6.482049 12.424465 15.107386 149 K "A" 24 -0.12000 -0.12000 "LYS " " CG " 6 0 1 808080  "C1166"  1 1 7 ""  1 ""  <> -4.3245358 0.44117332 -8.639286 1 53.82 0 0 2296 2 1166 1166 2294 <> <> <>
  1167 3 5.997553 13.678812 14.537357 149 K "A" 24 -0.12000 -0.12000 "LYS " " CD " 6 0 1 808080  "C1167"  1 1 7 ""  1 ""  <> -1.3371036 3.768661 0.024091698 1 61.81 0 0 2297 2 1167 1167 2295 <> <> <>
  1168 3 5.195772 13.431221 13.354385 149 K "A" 24 0.19000 0.19000 "LYS " " CE " 6 0 1 808080  "C1168"  1 1 7 ""  1 ""  <> -5.1708703 3.8132472 12.693984 1 73.28 0 0 2298 2 1168 1168 2296 <> <> <>
  1169 32 4.339083 14.600002 12.849047 149 K "A" 38 -0.30000 -0.30000 "LYS " " NZ " 7 1 1 2E2EFF  "N1169"  1 1 7 "%UT"  13 ""  <> -0.94665641 -3.5735989 1.5312622 1 84.71 0 0 2299 3 1169 1169 2297 <> <> <>
  1170 25 7.579424 12.283398 19.594755 150 N "A" 38 -0.50000 -0.50000 "ASN " " N  " 7 0 1 2E2EFF  "N1170"  1 1 7 ""  1 ""  <> -4.5990825 4.6839209 3.8827248 1 60.75 0 0 2313 1 1170 1170 2311 <> <> <>
  1171 3 8.049891 12.692795 20.862808 150 N "A" 24 0.14000 0.14000 "ASN " " CA " 6 0 1 808080  "C1171"  1 1 -1109 ""  1 ""  FF9600  8.1754131 2.5502255 5.1658072 1 62.79 0 0 2314 1 1171 1171 2312 <> <> <>
  1172 2 8.854142 11.628029 21.544424 150 N "A" 24 0.50000 0.50000 "ASN " " C  " 6 0 1 808080  "C1172"  1 1 7 ""  1 ""  <> 5.1602635 -0.65868437 4.7730184 1 63.93 0 0 2315 0 1172 1172 2313 <> <> <>
  1173 15 9.857517 11.867785 22.180988 150 N "A" 70 -0.50000 -0.50000 "ASN " " O  " 8 0 1 FF2E2E  "O1173"  1 1 7 ""  1 ""  <> 1.5592301 7.5922356 -1.6422535 1 61.59 0 0 2316 0 1173 1173 2314 <> <> <>
  1174 3 6.912268 13.217173 21.775766 150 N "A" 24 -0.12000 -0.12000 "ASN " " CB " 6 0 1 808080  "C1174"  1 1 7 ""  1 ""  <> -2.0899045 -4.1430616 -9.3036661 1 67.16 0 0 2317 2 1174 1174 2315 <> <> <>
  1175 2 6.332011 14.588711 21.371174 150 N "A" 24 0.50000 0.50000 "ASN " " CG " 6 0 1 808080  "C1175"  1 1 7 "%UT"  13 ""  <> 3.0454338 1.0652826 1.7404004 1 58.63 0 0 2318 0 1175 1175 2316 1.23208052107832 "No Flip"  <>
  1176 15 6.447752 15.558248 22.066338 150 N "A" 70 -0.50000 -0.50000 "ASN " " OD1" 8 0 1 FF2E2E  "O1176"  1 1 7 ""  1 ""  <> -3.5621295 -1.5268955 4.4235702 1 59.37 0 0 2319 0 1176 1176 2317 <> <> <>
  1177 25 5.614368 14.583295 20.228582 150 N "A" 38 -0.76000 -0.76000 "ASN " " ND2" 7 0 1 2E2EFF  "N1177"  1 1 7 ""  1 ""  <> 4.1733074 2.0268326 0.69866347 1 51.39 0 0 2320 2 1177 1177 2318 <> <> <>
  1178 25 8.542099 10.374054 21.354691 151 Y "A" 38 -0.50000 -0.50000 "TYR " " N  " 7 0 1 2E2EFF  "N1178"  1 1 7 ""  1 ""  <> 1.912877 -4.3919468 3.2826781 1 63.16 0 0 2327 1 1178 1178 2325 <> <> <>
  1179 3 9.288681 9.218285 21.794973 151 Y "A" 24 0.14000 0.14000 "TYR " " CA " 6 0 1 808080  "C1179"  1 1 -1109 ""  1 ""  FF9600  -1.6665977 2.2126009 -8.1100407 1 61.75 0 0 2328 1 1179 1179 2326 <> <> <>
  1180 2 10.633886 9.117523 21.065874 151 Y "A" 24 0.50000 0.50000 "TYR " " C  " 6 0 1 808080  "C1180"  1 1 7 ""  1 ""  <> -1.1844147 0.73989886 5.8245406 1 65.71 0 0 2329 0 1180 1180 2327 <> <> <>
  1181 15 11.628435 8.566916 21.563435 151 Y "A" 70 -0.50000 -0.50000 "TYR " " O  " 8 0 1 FF2E2E  "O1181"  1 1 7 ""  1 ""  <> 0.5515641 -5.8785276 3.29919 1 60.39 0 0 2330 0 1181 1181 2328 <> <> <>
  1182 3 8.457953 7.911772 21.662991 151 Y "A" 24 -0.00500 -0.00500 "TYR " " CB " 6 0 1 808080  "C1182"  1 1 7 ""  1 ""  <> 7.3214698 -0.99846476 5.2522078 1 58.71 0 0 2331 2 1182 1182 2329 <> <> <>
  1183 2 9.215214 6.673554 21.884407 151 Y "A" 24 -0.11500 -0.11500 "TYR " " CG " 6 0 1 808080  "C1183"  1 1 7 ""  1 ""  <> -3.7525315 -0.41978768 1.7018217 1 58.48 0 0 2332 0 1183 1183 2330 <> <> <>
  1184 2 9.385499 6.202158 23.229729 151 Y "A" 24 -0.11500 -0.11500 "TYR " " CD1" 6 0 1 808080  "C1184"  1 1 7 ""  1 ""  <> -10.166844 -8.2160168 -1.5974311 1 54.86 0 0 2333 1 1184 1184 2331 <> <> <>
  1185 2 9.690392 5.824487 20.848404 151 Y "A" 24 -0.11500 -0.11500 "TYR " " CD2" 6 0 1 808080  "C1185"  1 1 7 ""  1 ""  <> 7.927495 5.962028 -1.2003759 1 68.12 0 0 2334 1 1185 1185 2332 <> <> <>
  1186 2 10.258759 5.123829 23.550949 151 Y "A" 24 -0.11500 -0.11500 "TYR " " CE1" 6 0 1 808080  "C1186"  1 1 7 ""  1 ""  <> 2.1306267 0.50062853 -3.038609 1 60.81 0 0 2335 1 1186 1186 2333 <> <> <>
  1187 2 10.405584 4.649952 21.118670 151 Y "A" 24 -0.11500 -0.11500 "TYR " " CE2" 6 0 1 808080  "C1187"  1 1 7 ""  1 ""  <> 10.110658 -3.1324136 -1.2350291 1 73.03 0 0 2336 1 1187 1187 2334 <> <> <>
  1188 2 10.833117 4.372047 22.482372 151 Y "A" 24 0.15000 0.15000 "TYR " " CZ " 6 0 1 808080  "C1188"  1 1 7 ""  1 ""  <> -1.0408336 -6.4903741 -1.4734987 1 68.24 0 0 2337 0 1188 1188 2335 <> <> <>
  1189 16 11.666313 3.321025 22.760698 151 Y "A" 70 -0.58500 -0.58500 "TYR " " OH " 8 0 1 FF2E2E  "O1189"  1 1 7 "%UT"  13 ""  <> -1.2347628 -2.9568245 1.511855 1 79.98 0 0 2338 1 1189 1189 2336 <> <> <>
  1190 25 10.590847 9.502012 19.760540 152 Q "A" 38 -0.50000 -0.50000 "GLN " " N  " 7 0 1 2E2EFF  "N1190"  1 1 7 ""  1 ""  <> 0.86301905 5.1271753 -5.251142 1 63.56 0 0 2348 1 1190 1190 2346 <> <> <>
  1191 3 11.620682 9.070309 18.785831 152 Q "A" 24 0.14000 0.14000 "GLN " " CA " 6 0 1 808080  "C1191"  1 1 -1109 ""  1 ""  FF9600  1.5241992 -0.44413808 -1.0793591 1 62.93 0 0 2349 1 1191 1191 2347 <> <> <>
  1192 2 12.937753 9.767608 19.159880 152 Q "A" 24 0.50000 0.50000 "GLN " " C  " 6 0 1 808080  "C1192"  1 1 7 ""  1 ""  <> 0.85817695 2.3506057 -3.359751 1 68.97 0 0 2350 0 1192 1192 2348 <> <> <>
  1193 15 14.032982 9.271498 18.964710 152 Q "A" 70 -0.50000 -0.50000 "GLN " " O  " 8 0 1 FF2E2E  "O1193"  1 1 7 ""  1 ""  <> -5.9703183 2.0253446 -3.3819451 1 79.96 0 0 2351 0 1193 1193 2349 <> <> <>
  1194 3 11.174113 9.506944 17.334846 152 Q "A" 24 -0.12000 -0.12000 "GLN " " CB " 6 0 1 808080  "C1194"  1 1 7 ""  1 ""  <> 7.6929798 -3.6429384 -5.3033438 1 52.54 0 0 2352 2 1194 1194 2350 <> <> <>
  1195 3 12.215773 9.276986 16.188101 152 Q "A" 24 -0.12000 -0.12000 "GLN " " CG " 6 0 1 808080  "C1195"  1 1 7 ""  1 ""  <> -8.566309 1.9714663 -0.51810086 1 52.18 0 0 2353 2 1195 1195 2351 <> <> <>
  1196 2 12.294281 7.779397 15.734016 152 Q "A" 24 0.50000 0.50000 "GLN " " CD " 6 0 1 808080  "C1196"  1 1 7 "%UT"  13 ""  <> -1.5003622 4.9583688 7.3114548 1 55.81 0 0 2354 0 1196 1196 2352 0.171910345731602 "No Flip"  <>
  1197 15 11.426050 7.008071 15.989891 152 Q "A" 70 -0.50000 -0.50000 "GLN " " OE1" 8 0 1 FF2E2E  "O1197"  1 1 7 ""  1 ""  <> 7.413466 4.8834639 0.63579905 1 65.46 0 0 2355 0 1197 1197 2353 <> <> <>
  1198 25 13.484609 7.442648 15.235861 152 Q "A" 38 -0.76000 -0.76000 "GLN " " NE2" 7 0 1 2E2EFF  "N1198"  1 1 7 ""  1 ""  <> -7.6011009 2.7278588 9.9417286 1 53.28 0 0 2356 2 1198 1198 2354 <> <> <>
  1199 25 12.795236 11.014583 19.684116 153 V "A" 38 -0.50000 -0.50000 "VAL " " N  " 7 0 1 2E2EFF  "N1199"  1 1 7 ""  1 ""  <> -2.9369626 -0.77531463 1.602825 1 58.95 0 0 2365 1 1199 1199 2363 <> <> <>
  1200 3 14.012227 11.756889 20.078217 153 V "A" 24 0.14000 0.14000 "VAL " " CA " 6 0 1 808080  "C1200"  1 1 -1109 ""  1 ""  FF9600  5.5041337 0.98775965 4.893374 1 62.19 0 0 2366 1 1200 1200 2364 <> <> <>
  1201 2 14.502724 11.336730 21.469358 153 V "A" 24 0.50000 0.50000 "VAL " " C  " 6 0 1 808080  "C1201"  1 1 7 ""  1 ""  <> -8.6152849 0.6422509 -1.2613094 1 60.38 0 0 2367 0 1201 1201 2365 <> <> <>
  1202 15 15.667015 11.650507 21.664534 153 V "A" 70 -0.50000 -0.50000 "VAL " " O  " 8 0 1 FF2E2E  "O1202"  1 1 7 ""  1 ""  <> -1.036255 3.2507453 0.27346691 1 63.55 0 0 2368 0 1202 1202 2366 <> <> <>
  1203 3 13.586452 13.258359 20.096027 153 V "A" 24 -0.06000 -0.06000 "VAL " " CB " 6 0 1 808080  "C1203"  1 1 7 ""  1 ""  <> -1.3325005 2.311604 2.3448322 1 56.05 0 0 2369 1 1203 1203 2367 <> <> <>
  1204 3 13.515306 13.761164 18.681944 153 V "A" 24 -0.18000 -0.18000 "VAL " " CG1" 6 0 1 808080  "C1204"  1 1 7 ""  1 ""  <> -1.1461521 5.701097 -0.0010512144 1 51.18 0 0 2370 3 1204 1204 2368 <> <> <>
  1205 3 12.299466 13.557579 20.835552 153 V "A" 24 -0.18000 -0.18000 "VAL " " CG2" 6 0 1 808080  "C1205"  1 1 7 ""  1 ""  <> 5.9986935 7.4614868 -6.3912439 1 57.56 0 0 2371 3 1205 1205 2369 <> <> <>
  1206 25 13.754215 10.712753 22.438351 154 V "A" 38 -0.50000 -0.50000 "VAL " " N  " 7 0 1 2E2EFF  "N1206"  1 1 7 ""  1 ""  <> 0.73150641 0.42498636 -0.10161699 1 48.86 0 0 2381 1 1206 1206 2379 <> <> <>
  1207 3 14.271126 10.255482 23.716764 154 V "A" 24 0.14000 0.14000 "VAL " " CA " 6 0 1 808080  "C1207"  1 1 -1109 ""  1 ""  FF9600  1.7087038 0.92941725 -5.6396337 1 63.68 0 0 2382 1 1207 1207 2380 <> <> <>
  1208 2 14.765385 8.784859 23.621918 154 V "A" 24 0.50000 0.50000 "VAL " " C  " 6 0 1 808080  "C1208"  1 1 7 ""  1 ""  <> 0.64121616 0.85461676 -3.6120465 1 64.59 0 0 2383 0 1208 1208 2381 <> <> <>
  1209 15 15.645331 8.374303 24.420176 154 V "A" 70 -0.50000 -0.50000 "VAL " " O  " 8 0 1 FF2E2E  "O1209"  1 1 7 ""  1 ""  <> -1.2083348 -3.0680332 -2.264729 1 70.5 0 0 2384 0 1209 1209 2382 <> <> <>
  1210 3 13.191082 10.326468 24.833334 154 V "A" 24 -0.06000 -0.06000 "VAL " " CB " 6 0 1 808080  "C1210"  1 1 7 ""  1 ""  <> -2.6482432 4.2485776 -8.3967962 1 61.46 0 0 2385 1 1210 1210 2383 <> <> <>
  1211 3 12.854585 11.784802 25.064943 154 V "A" 24 -0.18000 -0.18000 "VAL " " CG1" 6 0 1 808080  "C1211"  1 1 7 ""  1 ""  <> 7.9345169 1.0798517 -8.6519213 1 57.65 0 0 2386 3 1211 1211 2384 <> <> <>
  1212 3 11.873994 9.564263 24.615751 154 V "A" 24 -0.18000 -0.18000 "VAL " " CG2" 6 0 1 808080  "C1212"  1 1 7 ""  1 ""  <> 3.6132004 -2.6409831 -9.2719536 1 52.29 0 0 2387 3 1212 1212 2385 <> <> <>
  1213 25 14.226960 7.969189 22.718754 155 E "A" 38 -0.50000 -0.50000 "GLU " " N  " 7 0 1 2E2EFF  "N1213"  1 1 7 ""  1 ""  <> 4.7659698 2.5559394 4.7821994 1 61.56 0 0 2397 1 1213 1213 2395 <> <> <>
  1214 3 14.544472 6.570772 22.467537 155 E "A" 24 0.14000 0.14000 "GLU " " CA " 6 0 1 808080  "C1214"  1 1 -1109 ""  1 ""  FF9600  -3.3247323 4.8626633 3.7431445 1 70.02 0 0 2398 1 1214 1214 2396 <> <> <>
  1215 2 16.045330 6.157876 22.575125 155 E "A" 24 0.50000 0.50000 "GLU " " C  " 6 0 1 808080  "C1215"  1 1 7 ""  1 ""  <> 9.444746 -1.3292893 -1.4104505 1 73.94 0 0 2399 0 1215 1215 2397 <> <> <>
  1216 15 16.423582 5.208244 23.289045 155 E "A" 70 -0.50000 -0.50000 "GLU " " O  " 8 0 1 FF2E2E  "O1216"  1 1 7 ""  1 ""  <> -1.6172929 0.13576549 3.2669973 1 69.61 0 0 2400 0 1216 1216 2398 <> <> <>
  1217 3 13.870800 6.062545 21.158716 155 E "A" 24 -0.12000 -0.12000 "GLU " " CB " 6 0 1 808080  "C1217"  1 1 7 ""  1 ""  <> 5.4035459 -0.92485511 -0.053291641 1 70.41 0 0 2401 2 1217 1217 2399 <> <> <>
  1218 3 14.456091 4.830842 20.475634 155 E "A" 24 -0.22000 -0.22000 "GLU " " CG " 6 0 1 808080  "C1218"  1 1 7 ""  1 ""  <> 2.3019543 -1.2139391 3.31073 1 81.71 0 0 2402 2 1218 1218 2400 <> <> <>
  1219 2 13.967883 4.581764 18.993612 155 E "A" 24 0.70000 0.70000 "GLU " " CD " 6 0 1 808080  "C1219"  1 1 7 "%UT"  13 ""  <> -1.374742 3.0159957 -4.1868596 1 99.58 0 0 2403 0 1219 1219 2401 4.21502037510571 <> <>
  1220 18 14.607141 5.037867 18.042229 155 E "A" 70 -0.80000 -0.80000 "GLU " " OE1" 8 -1 1 FF2E2E  "O1220"  1 1 7 ""  1 ""  <> -0.76031882 -4.5951662 0.068550155 1 111.36 0 0 2404 0 1220 1220 2402 <> <> <>
  1221 15 13.014266 3.809051 18.872526 155 E "A" 70 -0.80000 -0.80000 "GLU " " OE2" 8 0 1 FF2E2E  "O1221"  1 1 7 ""  1 ""  <> 3.1539974 2.3604255 0.81109101 1 101.93 0 0 2405 0 1221 1221 2403 <> <> <>
  1222 25 16.953819 6.792480 21.827919 156 P "A" 38 -0.14000 -0.14000 "PRO " " N  " 7 0 1 2E2EFF  "N1222"  1 1 7 ""  1 ""  <> 4.3289514 -7.7461882 -2.2277813 1 66.69 0 0 2412 0 1222 1222 2410 <> <> <>
  1223 3 18.288311 6.171134 21.692690 156 P "A" 24 0.01000 0.01000 "PRO " " CA " 6 0 1 808080  "C1223"  1 1 -1109 ""  1 ""  FF9600  -3.9852359 5.4425678 -0.73196137 1 69.42 0 0 2413 1 1223 1223 2411 <> <> <>
  1224 2 19.231001 6.341413 22.911804 156 P "A" 24 0.50000 0.50000 "PRO " " C  " 6 0 1 808080  "C1224"  1 1 7 ""  1 ""  <> 6.3105097 -0.36649603 6.0440803 1 78.71 0 0 2414 0 1224 1224 2412 <> <> <>
  1225 15 20.242844 5.657445 23.031363 156 P "A" 70 -0.50000 -0.50000 "PRO " " O  " 8 0 1 FF2E2E  "O1225"  1 1 7 ""  1 ""  <> -3.0446815 3.32461 0.14518933 1 96.16 0 0 2415 0 1225 1225 2413 <> <> <>
  1226 3 18.930187 6.841728 20.451302 156 P "A" 24 -0.12000 -0.12000 "PRO " " CB " 6 0 1 808080  "C1226"  1 1 7 ""  1 ""  <> -7.2914038 -1.6281915 10.354298 1 73.39 0 0 2416 2 1226 1226 2414 <> <> <>
  1227 3 18.156374 8.187574 20.268082 156 P "A" 24 -0.12000 -0.12000 "PRO " " CG " 6 0 1 808080  "C1227"  1 1 7 ""  1 ""  <> 5.5358386 0.029524341 1.6585453 1 67.21 0 0 2417 2 1227 1227 2415 <> <> <>
  1228 3 16.768732 7.974758 20.948725 156 P "A" 24 -0.05000 -0.05000 "PRO " " CD " 6 0 1 808080  "C1228"  1 1 7 ""  1 ""  <> 8.1973209 -1.7985046 2.7093163 1 68.67 0 0 2418 2 1228 1228 2416 <> <> <>
  1229 25 18.869087 7.287835 23.809452 157 E "A" 38 -0.50000 -0.50000 "GLU " " N  " 7 0 1 2E2EFF  "N1229"  1 1 7 ""  1 ""  <> -6.0647154 -5.0602994 -0.93785673 1 73.46 0 0 2426 1 1229 1229 2424 <> <> <>
  1230 3 19.452471 7.452128 25.137600 157 E "A" 24 0.14000 0.14000 "GLU " " CA " 6 0 1 808080  "C1230"  1 1 -1109 ""  1 ""  FF9600  3.2845726 3.3600547 1.2708484 1 82 0 0 2427 1 1230 1230 2425 <> <> <>
  1231 2 18.551012 6.675276 26.218725 157 E "A" 24 0.50000 0.50000 "GLU " " C  " 6 0 1 808080  "C1231"  1 1 7 ""  1 ""  <> -1.1678047 0.30105385 -7.1634345 1 74.61 0 0 2428 0 1231 1231 2426 <> <> <>
  1232 15 19.105398 5.945078 27.023785 157 E "A" 70 -0.50000 -0.50000 "GLU " " O  " 8 0 1 FF2E2E  "O1232"  1 1 7 ""  1 ""  <> 0.8656919 1.2659197 8.047576 1 67.96 0 0 2429 0 1232 1232 2427 <> <> <>
  1233 3 19.543638 8.913461 25.501448 157 E "A" 24 -0.12000 -0.12000 "GLU " " CB " 6 0 1 808080  "C1233"  1 1 7 ""  1 ""  <> -6.5615897 1.8338312 -1.6037918 1 93.46 0 0 2430 2 1233 1233 2428 <> <> <>
  1234 3 20.339926 9.835745 24.508331 157 E "A" 24 -0.22000 -0.22000 "GLU " " CG " 6 0 1 808080  "C1234"  1 1 7 ""  1 ""  <> -3.8688138 -4.8357382 1.4867374 1 102.58 0 0 2431 2 1234 1234 2429 <> <> <>
  1235 2 19.750763 11.288470 24.580891 157 E "A" 24 0.70000 0.70000 "GLU " " CD " 6 0 1 808080  "C1235"  1 1 7 "%UT"  13 ""  <> 4.1054478 6.252615 -8.1630611 1 105.3 0 0 2432 0 1235 1235 2430 5.04588700535047 <> <>
  1236 18 18.803923 11.591100 25.356182 157 E "A" 70 -0.80000 -0.80000 "GLU " " OE1" 8 -1 1 FF2E2E  "O1236"  1 1 7 ""  1 ""  <> -3.095047 4.6955881 -1.5522631 1 99.62 0 0 2433 0 1236 1236 2431 <> <> <>
  1237 15 20.261414 12.120133 23.773130 157 E "A" 70 -0.80000 -0.80000 "GLU " " OE2" 8 0 1 FF2E2E  "O1237"  1 1 7 ""  1 ""  <> 1.9945576 10.174838 2.2748003 1 111.01 0 0 2434 0 1237 1237 2432 <> <> <>
  1238 25 17.216129 6.720268 26.136084 158 L "A" 38 -0.50000 -0.50000 "LEU " " N  " 7 0 1 2E2EFF  "N1238"  1 1 7 ""  1 ""  <> -1.1523517 1.2145269 1.4192011 1 68.5 0 0 2441 1 1238 1238 2439 <> <> <>
  1239 3 16.343616 6.166523 27.171289 158 L "A" 24 0.14000 0.14000 "LEU " " CA " 6 0 1 808080  "C1239"  1 1 -1110 ""  1 ""  FFB400  2.8820727 -2.700582 7.1104717 1 67.87 0 0 2442 1 1239 1239 2440 <> <> <>
  1240 2 16.323132 4.601993 27.036976 158 L "A" 24 0.50000 0.50000 "LEU " " C  " 6 0 1 808080  "C1240"  1 1 7 ""  1 ""  <> 3.7968879 -6.5479159 4.0080709 1 73.97 0 0 2443 0 1240 1240 2441 <> <> <>
  1241 15 16.193348 4.005421 28.094053 158 L "A" 70 -0.50000 -0.50000 "LEU " " O  " 8 0 1 FF2E2E  "O1241"  1 1 7 ""  1 ""  <> 2.057152 -5.3354039 -9.5548744 1 72.09 0 0 2444 0 1241 1241 2442 <> <> <>
  1242 3 14.901915 6.854393 27.053284 158 L "A" 24 -0.12000 -0.12000 "LEU " " CB " 6 0 1 808080  "C1242"  1 1 7 ""  1 ""  <> -2.7427661 -4.7754126 -7.0484333 1 67.49 0 0 2445 2 1242 1242 2443 <> <> <>
  1243 3 13.879475 6.596855 28.138908 158 L "A" 24 -0.06000 -0.06000 "LEU " " CG " 6 0 1 808080  "C1243"  1 1 7 ""  1 ""  <> 1.590742 -1.488885 0.021131052 1 78.41 0 0 2446 1 1243 1243 2444 <> <> <>
  1244 3 14.111776 7.466969 29.325716 158 L "A" 24 -0.18000 -0.18000 "LEU " " CD1" 6 0 1 808080  "C1244"  1 1 7 ""  1 ""  <> 2.7734404 -4.2343736 -2.1078696 1 74.98 0 0 2447 3 1244 1244 2445 <> <> <>
  1245 3 12.372960 6.736756 27.743210 158 L "A" 24 -0.18000 -0.18000 "LEU " " CD2" 6 0 1 808080  "C1245"  1 1 7 ""  1 ""  <> 0.26737392 4.7558007 6.1726489 1 89 0 0 2448 3 1245 1245 2446 <> <> <>
  1246 25 16.664694 4.010953 25.849655 159 Q "A" 38 -0.50000 -0.50000 "GLN " " N  " 7 0 1 2E2EFF  "N1246"  0 1 7 ""  1 ""  <> 1.402306 4.6669164 1.9277896 1 67.99 0 0 2460 1 1246 1246 2458 <> <> <>
  1247 3 16.753393 2.516549 25.831776 159 Q "A" 24 0.14000 0.14000 "GLN " " CA " 6 0 1 808080  "C1247"  0 1 -1110 ""  1 ""  FFB400  -2.4282477 0.21162671 -1.8925678 1 72.69 0 0 2461 1 1247 1247 2459 <> <> <>
  1248 2 18.148623 2.109435 26.252176 159 Q "A" 24 0.50000 0.50000 "GLN " " C  " 6 0 1 808080  "C1248"  0 1 7 ""  1 ""  <> 0.5725587 6.4451103 0.25890672 1 76.85 0 0 2462 0 1248 1248 2460 <> <> <>
  1249 15 18.414915 0.894664 26.105425 159 Q "A" 70 -0.50000 -0.50000 "GLN " " O  " 8 0 1 FF2E2E  "O1249"  0 1 7 ""  1 ""  <> 0.22014843 -2.2772295 0.082009248 1 84.47 0 0 2463 0 1249 1249 2461 <> <> <>
  1250 3 16.631910 2.173071 24.353401 159 Q "A" 24 -0.12000 -0.12000 "GLN " " CB " 6 0 1 808080  "C1250"  0 1 7 ""  1 ""  <> -2.3612492 2.3440111 -1.1044321 1 66.22 0 0 2464 2 1250 1250 2462 <> <> <>
  1251 3 15.160803 2.146421 23.787626 159 Q "A" 24 -0.12000 -0.12000 "GLN " " CG " 6 0 1 808080  "C1251"  0 1 7 ""  1 ""  <> 5.4919586 4.1209822 -3.4520032 1 71.33 0 0 2465 2 1251 1251 2463 <> <> <>
  1252 2 14.493608 0.763561 24.082024 159 Q "A" 24 0.50000 0.50000 "GLN " " CD " 6 0 1 808080  "C1252"  0 1 7 "%UT"  13 ""  <> -1.8100474 -0.64733863 9.1393032 1 81.7 0 0 2466 0 1252 1252 2464 1.95899363773859 "No Flip"  <>
  1253 15 14.853180 0.078258 24.969990 159 Q "A" 70 -0.50000 -0.50000 "GLN " " OE1" 8 0 1 FF2E2E  "O1253"  0 1 7 ""  1 ""  <> -1.7225796 3.6742444 -1.1776217 1 73.37 0 0 2467 0 1253 1253 2465 <> <> <>
  1254 25 13.427099 0.488423 23.375210 159 Q "A" 38 -0.76000 -0.76000 "GLN " " NE2" 7 0 1 2E2EFF  "N1254"  0 1 7 ""  1 ""  <> 5.4638376 -4.3180919 -4.07268 1 78.57 0 0 2468 2 1254 1254 2466 <> <> <>
  1255 25 19.008558 3.012998 26.619341 160 Q "A" 38 -0.50000 -0.50000 "GLN " " N  " 7 0 1 2E2EFF  "N1255"  0 1 7 ""  1 ""  <> -1.9601889 0.62470609 -1.1191109 1 67.91 0 0 2477 1 1255 1255 2475 <> <> <>
  1256 3 20.412334 2.737226 26.882456 160 Q "A" 24 0.14000 0.14000 "GLN " " CA " 6 0 1 808080  "C1256"  0 1 -1110 ""  1 ""  FFB400  1.3261316 6.956666 -6.3622165 1 66.58 0 0 2478 1 1256 1256 2476 <> <> <>
  1257 2 20.762197 3.187887 28.264547 160 Q "A" 24 0.50000 0.50000 "GLN " " C  " 6 0 1 808080  "C1257"  0 1 7 ""  1 ""  <> 4.3337135 -4.2446847 2.6719775 1 70.51 0 0 2479 0 1257 1257 2477 <> <> <>
  1258 15 21.953594 3.311711 28.552559 160 Q "A" 70 -0.50000 -0.50000 "GLN " " O  " 8 0 1 FF2E2E  "O1258"  0 1 7 ""  1 ""  <> 3.3809896 1.119078 1.910153 1 89.2 0 0 2480 0 1258 1258 2478 <> <> <>
  1259 3 21.252102 3.519088 25.915775 160 Q "A" 24 -0.12000 -0.12000 "GLN " " CB " 6 0 1 808080  "C1259"  0 1 7 ""  1 ""  <> 5.9183125 7.8304548 1.152172 1 73.65 0 0 2481 2 1259 1259 2479 <> <> <>
  1260 3 21.272198 3.033843 24.424191 160 Q "A" 24 -0.12000 -0.12000 "GLN " " CG " 6 0 1 808080  "C1260"  0 1 7 ""  1 ""  <> -2.3110988 -15.130514 0.18868476 1 78.22 0 0 2482 2 1260 1260 2480 <> <> <>
  1261 2 21.330072 1.519384 24.179537 160 Q "A" 24 0.50000 0.50000 "GLN " " CD " 6 0 1 808080  "C1261"  0 1 7 "%UT"  13 ""  <> 4.7596607 -1.3834187 -3.7353959 1 89.45 0 0 2483 0 1261 1261 2481 0.368298442719247 "No Flip"  <>
  1262 15 22.230652 0.783523 24.677921 160 Q "A" 70 -0.50000 -0.50000 "GLN " " OE1" 8 0 1 FF2E2E  "O1262"  0 1 7 ""  1 ""  <> -4.2778015 -3.686193 -2.9704778 1 96.05 0 0 2484 0 1262 1262 2482 <> <> <>
  1263 25 20.400021 1.100378 23.417337 160 Q "A" 38 -0.76000 -0.76000 "GLN " " NE2" 7 0 1 2E2EFF  "N1263"  0 1 7 ""  1 ""  <> -1.8417225 -1.0418928 3.2719557 1 94.79 0 0 2485 2 1263 1263 2483 <> <> <>
  1264 25 19.842030 3.510050 29.182961 161 V "A" 38 -0.50000 -0.50000 "VAL " " N  " 7 0 1 2E2EFF  "N1264"  0 1 7 ""  1 ""  <> 2.9185817 7.8843169 0.59084201 1 68.62 0 0 2494 1 1264 1264 2492 <> <> <>
  1265 3 20.105534 3.869155 30.574162 161 V "A" 24 0.14000 0.14000 "VAL " " CA " 6 0 1 808080  "C1265"  0 1 -1110 ""  1 ""  FFB400  4.1445274 -4.0350041 -2.427681 1 63.56 0 0 2495 1 1265 1265 2493 <> <> <>
  1266 2 20.553455 2.607962 31.376366 161 V "A" 24 0.50000 0.50000 "VAL " " C  " 6 0 1 808080  "C1266"  0 1 7 ""  1 ""  <> 1.5728713 -0.12816192 -8.7716084 1 71.62 0 0 2496 0 1266 1266 2494 <> <> <>
  1267 15 20.135654 1.507118 31.203295 161 V "A" 70 -0.50000 -0.50000 "VAL " " O  " 8 0 1 FF2E2E  "O1267"  0 1 7 ""  1 ""  <> -6.3945851 -3.1093352 10.985315 1 78.04 0 0 2497 0 1267 1267 2495 <> <> <>
  1268 3 18.710648 4.379392 31.237658 161 V "A" 24 -0.06000 -0.06000 "VAL " " CB " 6 0 1 808080  "C1268"  0 1 7 ""  1 ""  <> -4.0110521 0.73626071 -1.8634171 1 81.77 0 0 2498 1 1268 1268 2496 <> <> <>
  1269 3 18.745764 4.599246 32.777859 161 V "A" 24 -0.18000 -0.18000 "VAL " " CG1" 6 0 1 808080  "C1269"  0 1 7 ""  1 ""  <> 10.384405 0.18165477 -4.6785693 1 75.07 0 0 2499 3 1269 1269 2497 <> <> <>
  1270 3 18.186069 5.689084 30.524920 161 V "A" 24 -0.18000 -0.18000 "VAL " " CG2" 6 0 1 808080  "C1270"  0 1 7 ""  1 ""  <> -10.729113 2.151458 2.4511979 1 81.29 0 0 2500 3 1270 1270 2498 <> <> <>
  1271 25 21.530432 2.882564 32.261189 162 N "A" 38 -0.50000 -0.50000 "ASN " " N  " 7 0 1 2E2EFF  "N1271"  0 1 7 ""  1 ""  <> -2.200361 2.5647955 2.3455749 1 74.01 0 0 2510 1 1271 1271 2508 <> <> <>
  1272 3 22.230654 2.039016 33.195621 162 N "A" 24 0.14000 0.14000 "ASN " " CA " 6 0 1 808080  "C1272"  0 1 -1110 ""  1 ""  FFB400  -0.86240232 1.9222893 -1.1985692 1 76.71 0 0 2511 1 1272 1272 2509 <> <> <>
  1273 2 23.079359 1.047985 32.429298 162 N "A" 24 0.50000 0.50000 "ASN " " C  " 6 0 1 808080  "C1273"  0 1 7 ""  1 ""  <> 1.5956243 6.4790859 -7.034308 1 77.97 0 0 2512 0 1273 1273 2510 <> <> <>
  1274 15 23.316364 -0.051697 32.873199 162 N "A" 70 -0.50000 -0.50000 "ASN " " O  " 8 0 1 FF2E2E  "O1274"  0 1 7 ""  1 ""  <> 3.1645095 5.1134768 -1.6483727 1 81.66 0 0 2513 0 1274 1274 2511 <> <> <>
  1275 3 21.293661 1.473724 34.325214 162 N "A" 24 -0.12000 -0.12000 "ASN " " CB " 6 0 1 808080  "C1275"  0 1 7 ""  1 ""  <> 2.0803533 -2.2699661 -0.57539207 1 73.38 0 0 2514 2 1275 1275 2512 <> <> <>
  1276 2 22.024839 0.938425 35.540543 162 N "A" 24 0.50000 0.50000 "ASN " " CG " 6 0 1 808080  "C1276"  0 1 7 "%UT"  13 ""  <> 0.19382997 -4.7301073 2.0753765 1 70.58 0 0 2515 0 1276 1276 2513 <> "No Flip"  <>
  1277 15 22.993849 1.534754 35.973335 162 N "A" 70 -0.50000 -0.50000 "ASN " " OD1" 8 0 1 FF2E2E  "O1277"  0 1 7 ""  1 ""  <> -7.1733727 -4.3217764 4.7094789 1 78.06 0 0 2516 0 1277 1277 2514 <> <> <>
  1278 25 21.611982 -0.140328 36.139740 162 N "A" 38 -0.76000 -0.76000 "ASN " " ND2" 7 0 1 2E2EFF  "N1278"  0 1 7 ""  1 ""  <> -1.347941 -5.3326349 8.1251621 1 70.52 0 0 2517 2 1278 1278 2515 <> <> <>
  1279 25 23.533781 1.482883 31.244190 163 G "A" 38 -0.50000 -0.50000 "GLY " " N  " 7 0 1 2E2EFF  "N1279"  0 1 7 ""  1 ""  <> -4.4904618 6.2438531 3.7663641 1 82.35 0 0 2524 1 1279 1279 2522 <> <> <>
  1280 3 24.303316 0.659015 30.273434 163 G "A" 24 0.08000 0.08000 "GLY " " CA " 6 0 1 808080  "C1280"  0 1 -1110 ""  1 ""  FFB400  3.3971841 -3.5132611 -6.0506916 1 77.01 0 0 2525 2 1280 1280 2523 <> <> <>
  1281 2 23.385597 -0.215965 29.437664 163 G "A" 24 0.50000 0.50000 "GLY " " C  " 6 0 1 808080  "C1281"  0 1 7 ""  1 ""  <> 3.2985013 2.9459832 -1.2998389 1 78.21 0 0 2526 0 1281 1281 2524 <> <> <>
  1282 15 23.888641 -1.202792 28.914307 163 G "A" 70 -0.50000 -0.50000 "GLY " " O  " 8 0 1 FF2E2E  "O1282"  0 1 7 ""  1 ""  <> -9.8322906 2.1083496 1.5245003 1 83.9 0 0 2527 0 1282 1282 2525 <> <> <>
  1283 25 22.116501 0.118480 29.331766 164 G "A" 38 -0.50000 -0.50000 "GLY " " N  " 7 0 1 2E2EFF  "N1283"  0 1 7 ""  1 ""  <> 9.3755741 4.2840304 0.42202848 1 75.85 0 0 2531 1 1283 1283 2529 <> <> <>
  1284 3 21.076126 -0.668610 28.673347 164 G "A" 24 0.08000 0.08000 "GLY " " CA " 6 0 1 808080  "C1284"  0 1 -1110 ""  1 ""  FFB400  2.106535 2.5947132 3.5967915 1 77.32 0 0 2532 2 1284 1284 2530 <> <> <>
  1285 2 20.464462 -1.769375 29.539326 164 G "A" 24 0.50000 0.50000 "GLY " " C  " 6 0 1 808080  "C1285"  0 1 7 ""  1 ""  <> -7.3763223 3.850512 -1.6681992 1 76.49 0 0 2533 0 1285 1285 2531 <> <> <>
  1286 15 20.049276 -2.782933 28.981924 164 G "A" 70 -0.50000 -0.50000 "GLY " " O  " 8 0 1 FF2E2E  "O1286"  0 1 7 ""  1 ""  <> 0.73994523 3.4671881 1.7802354 1 74.7 0 0 2534 0 1286 1286 2532 <> <> <>
  1287 25 20.582207 -1.634369 30.874016 165 D "A" 38 -0.50000 -0.50000 "ASP " " N  " 7 0 1 2E2EFF  "N1287"  0 1 7 ""  1 ""  <> -0.65818989 4.23631 -2.3101754 1 89.66 0 0 2538 1 1287 1287 2536 <> <> <>
  1288 3 20.051611 -2.592505 31.842756 165 D "A" 24 0.14000 0.14000 "ASP " " CA " 6 0 1 808080  "C1288"  0 1 -1110 ""  1 ""  FFB400  5.4148216 10.210704 -3.7120762 1 92.94 0 0 2539 1 1288 1288 2537 <> <> <>
  1289 2 18.541880 -2.261887 32.018574 165 D "A" 24 0.50000 0.50000 "ASP " " C  " 6 0 1 808080  "C1289"  0 1 7 ""  1 ""  <> 4.8070145 5.2946424 5.2597718 1 87.91 0 0 2540 0 1289 1289 2538 <> <> <>
  1290 15 17.708923 -3.163575 32.122593 165 D "A" 70 -0.50000 -0.50000 "ASP " " O  " 8 0 1 FF2E2E  "O1290"  0 1 7 ""  1 ""  <> 5.0085416 1.2546802 1.178075 1 91 0 0 2541 0 1290 1290 2539 <> <> <>
  1291 3 20.968065 -2.301082 33.062977 165 D "A" 24 -0.22000 -0.22000 "ASP " " CB " 6 0 1 808080  "C1291"  0 1 7 ""  1 ""  <> 6.563725 1.3236063 0.01105007 1 97.11 0 0 2542 2 1291 1291 2540 <> <> <>
  1292 2 20.487894 -2.986502 34.284184 165 D "A" 24 0.70000 0.70000 "ASP " " CG " 6 0 1 808080  "C1292"  0 1 7 "%UT"  13 ""  <> 0.31674814 -6.6619806 5.3339071 1 101.68 0 0 2543 0 1292 1292 2541 4.00033937451953 <> <>
  1293 18 19.985332 -2.312712 35.191448 165 D "A" 70 -0.80000 -0.80000 "ASP " " OD1" 8 -1 1 FF2E2E  "O1293"  0 1 7 ""  1 ""  <> -2.200094 -8.9197626 4.7108879 1 104.95 0 0 2544 0 1293 1293 2542 <> <> <>
  1294 15 20.569759 -4.280684 34.227623 165 D "A" 70 -0.80000 -0.80000 "ASP " " OD2" 8 0 1 FF2E2E  "O1294"  0 1 7 ""  1 ""  <> 5.2773628 2.9670529 -3.1602647 1 97.98 0 0 2545 0 1294 1294 2543 <> <> <>
  1295 25 18.205858 -0.992999 31.898981 166 I "A" 38 -0.50000 -0.50000 "ILE " " N  " 7 0 1 2E2EFF  "N1295"  0 1 7 ""  1 ""  <> -3.8882918 -3.1093926 1.4672136 1 61.86 0 0 2550 1 1295 1295 2548 <> <> <>
  1296 3 16.810728 -0.600317 31.719074 166 I "A" 24 0.14000 0.14000 "ILE " " CA " 6 0 1 808080  "C1296"  0 1 -1110 ""  1 ""  FFB400  0.26315674 10.66489 3.6165307 1 60.34 0 0 2551 1 1296 1296 2549 <> <> <>
  1297 2 16.585844 -0.699960 30.219698 166 I "A" 24 0.50000 0.50000 "ILE " " C  " 6 0 1 808080  "C1297"  0 1 7 ""  1 ""  <> 0.78138489 5.925909 4.8607702 1 66.31 0 0 2552 0 1297 1297 2550 <> <> <>
  1298 15 17.397507 -0.178776 29.523338 166 I "A" 70 -0.50000 -0.50000 "ILE " " O  " 8 0 1 FF2E2E  "O1298"  0 1 7 ""  1 ""  <> -1.7477931 -0.21475986 -0.28201526 1 68.09 0 0 2553 0 1298 1298 2551 <> <> <>
  1299 3 16.688141 0.839129 32.328251 166 I "A" 24 -0.06000 -0.06000 "ILE " " CB " 6 0 1 808080  "C1299"  0 1 7 ""  1 ""  <> 3.9771957 5.197701 -3.2799695 1 76.24 0 0 2554 1 1299 1299 2552 <> <> <>
  1300 3 17.086502 0.850837 33.826752 166 I "A" 24 -0.12000 -0.12000 "ILE " " CG1" 6 0 1 808080  "C1300"  0 1 7 ""  1 ""  <> 1.7804409 2.4993238 -5.7957144 1 65.72 0 0 2555 2 1300 1300 2553 <> <> <>
  1301 3 15.286798 1.339481 32.048149 166 I "A" 24 -0.18000 -0.18000 "ILE " " CG2" 6 0 1 808080  "C1301"  0 1 7 ""  1 ""  <> -5.4420342 -3.4448664 -0.13666609 1 61.85 0 0 2556 3 1301 1301 2554 <> <> <>
  1302 3 16.719948 2.083135 34.598484 166 I "A" 24 -0.18000 -0.18000 "ILE " " CD1" 6 0 1 808080  "C1302"  0 1 7 ""  1 ""  <> -3.3627238 -4.1910686 -2.6320026 1 57.18 0 0 2557 3 1302 1302 2555 <> <> <>
  1303 25 15.463944 -1.273134 29.770359 167 R "A" 38 -0.50000 -0.50000 "ARG " " N  " 7 0 1 2E2EFF  "N1303"  2 1 7 ""  1 ""  <> -3.1224 3.6902483 7.3846059 1 65 0 0 2569 1 1303 1303 2567 <> <> <>
  1304 3 15.200400 -1.292996 28.321915 167 R "A" 24 0.14000 0.14000 "ARG " " CA " 6 0 1 808080  "C1304"  2 1 -1110 ""  1 ""  FFB400  1.9076297 -6.1704273 -4.7094035 1 74.41 0 0 2570 1 1304 1304 2568 <> <> <>
  1305 2 13.655961 -1.412234 28.102892 167 R "A" 24 0.50000 0.50000 "ARG " " C  " 6 0 1 808080  "C1305"  2 1 7 ""  1 ""  <> 1.1190794 6.7167344 0.20763947 1 66.83 0 0 2571 0 1305 1305 2569 <> <> <>
  1306 15 12.955953 -1.895093 28.959520 167 R "A" 70 -0.50000 -0.50000 "ARG " " O  " 8 0 1 FF2E2E  "O1306"  2 1 7 ""  1 ""  <> -0.88143837 1.8893294 0.98171884 1 65.65 0 0 2572 0 1306 1306 2570 <> <> <>
  1307 3 16.036165 -2.382437 27.670712 167 R "A" 24 -0.12000 -0.12000 "ARG " " CB " 6 0 1 808080  "C1307"  2 1 7 ""  1 ""  <> -4.8874407 -3.415494 -5.3502297 1 73.63 0 0 2573 2 1307 1307 2571 <> <> <>
  1308 3 15.862311 -3.889198 28.229105 167 R "A" 24 -0.05000 -0.05000 "ARG " " CG " 6 0 1 808080  "C1308"  2 1 7 ""  1 ""  <> 0.67640716 8.1876907 -2.4706535 1 76.92 0 0 2574 2 1308 1308 2572 <> <> <>
  1309 3 16.758394 -4.840499 27.415005 167 R "A" 24 0.19000 0.19000 "ARG " " CD " 6 0 1 808080  "C1309"  2 1 7 ""  1 ""  <> 2.3190734 -0.81752861 3.9753766 1 87.2 0 0 2575 2 1309 1309 2573 <> <> <>
  1310 25 16.866032 -6.031596 28.226334 167 R "A" 38 -0.69997 -0.69997 "ARG " " NE " 7 0 1 2E2EFF  "N1310"  2 1 7 ""  1 ""  <> -10.633945 2.0401113 1.1889589 1 99.6 0 0 2576 1 1310 1310 2574 <> <> <>
  1311 2 17.905806 -6.503500 28.945387 167 R "A" 24 0.63990 0.63990 "ARG " " CZ " 6 0 1 808080  "C1311"  2 1 7 ""  1 ""  <> 4.1948791 4.7481136 -1.2180618 1 108.83 0 0 2577 0 1311 1311 2575 <> <> <>
  1312 25 18.981148 -5.781216 29.181076 167 R "A" 38 -0.79997 -0.79997 "ARG " " NH1" 7 0 1 2E2EFF  "N1312"  2 1 7 ""  1 ""  <> 7.3392763 5.5627007 4.9903879 1 109.47 0 0 2578 2 1312 1312 2576 <> <> <>
  1313 31 17.824144 -7.713309 29.467777 167 R "A" 38 -0.79997 -0.79997 "ARG " " NH2" 7 1 1 2E2EFF  "N1313"  2 1 7 ""  1 ""  <> -7.4360337 1.8030941 -3.0316253 1 124.88 0 0 2579 2 1313 1313 2577 <> <> <>
  1314 25 13.068034 -0.723217 27.071222 168 L "A" 38 -0.50000 -0.50000 "LEU " " N  " 7 0 1 2E2EFF  "N1314"  2 1 7 ""  1 ""  <> 2.9891551 0.54681545 -0.023536211 1 64.57 0 0 2593 1 1314 1314 2591 <> <> <>
  1315 3 11.673952 -0.269014 27.150425 168 L "A" 24 0.14000 0.14000 "LEU " " CA " 6 0 1 808080  "C1315"  2 1 -1110 ""  1 ""  FFB400  7.3184643 -5.9356613 -1.120804 1 57.32 0 0 2594 1 1315 1315 2592 <> <> <>
  1316 2 10.669107 -1.163030 26.435709 168 L "A" 24 0.50000 0.50000 "LEU " " C  " 6 0 1 808080  "C1316"  2 1 7 ""  1 ""  <> -2.7548673 10.676072 2.5358577 1 58.05 0 0 2595 0 1316 1316 2593 <> <> <>
  1317 15 11.056876 -2.039110 25.644310 168 L "A" 70 -0.50000 -0.50000 "LEU " " O  " 8 0 1 FF2E2E  "O1317"  2 1 7 ""  1 ""  <> -1.7514522 -4.2033048 1.7171972 1 62.55 0 0 2596 0 1317 1317 2594 <> <> <>
  1318 3 11.584051 1.102463 26.540989 168 L "A" 24 -0.12000 -0.12000 "LEU " " CB " 6 0 1 808080  "C1318"  2 1 7 ""  1 ""  <> 2.080538 2.5496383 7.5237465 1 48.31 0 0 2597 2 1318 1318 2595 <> <> <>
  1319 3 12.669252 2.056890 27.025373 168 L "A" 24 -0.06000 -0.06000 "LEU " " CG " 6 0 1 808080  "C1319"  2 1 7 ""  1 ""  <> 4.4766459 -4.0454178 3.9374876 1 55.22 0 0 2598 1 1319 1319 2596 <> <> <>
  1320 3 12.278214 3.444949 26.410280 168 L "A" 24 -0.18000 -0.18000 "LEU " " CD1" 6 0 1 808080  "C1320"  2 1 7 ""  1 ""  <> 10.661305 -8.1566105 -2.6288984 1 56.93 0 0 2599 3 1320 1320 2597 <> <> <>
  1321 3 12.655451 2.256833 28.554119 168 L "A" 24 -0.18000 -0.18000 "LEU " " CD2" 6 0 1 808080  "C1321"  2 1 7 ""  1 ""  <> 0.89841872 -7.2019272 -3.6248665 1 57.9 0 0 2600 3 1321 1321 2598 <> <> <>
  1322 25 9.391720 -0.953818 26.683321 169 A "A" 38 -0.50000 -0.50000 "ALA " " N  " 7 0 1 2E2EFF  "N1322"  2 1 7 ""  1 ""  <> 0.57942599 1.0754435 -5.2564626 1 63.46 0 0 2612 1 1322 1322 2610 <> <> <>
  1323 3 8.336699 -1.769547 26.051268 169 A "A" 24 0.14000 0.14000 "ALA " " CA " 6 0 1 808080  "C1323"  2 1 -1110 ""  1 ""  FFB400  1.4488198 -7.5292287 0.082606561 1 67.17 0 0 2613 1 1323 1323 2611 <> <> <>
  1324 2 7.009493 -1.037984 25.907619 169 A "A" 24 0.50000 0.50000 "ALA " " C  " 6 0 1 808080  "C1324"  2 1 7 ""  1 ""  <> -1.2942954 -0.13664965 -1.4606254 1 69 0 0 2614 0 1324 1324 2612 <> <> <>
  1325 15 7.033876 0.179196 26.012146 169 A "A" 70 -0.50000 -0.50000 "ALA " " O  " 8 0 1 FF2E2E  "O1325"  2 1 7 ""  1 ""  <> 1.1692615 -4.3291378 3.6581619 1 83.18 0 0 2615 0 1325 1325 2613 <> <> <>
  1326 3 8.187044 -3.101419 26.806761 169 A "A" 24 -0.18000 -0.18000 "ALA " " CB " 6 0 1 808080  "C1326"  2 1 7 ""  1 ""  <> 8.5384808 -1.8719089 -0.67065012 1 78.76 0 0 2616 3 1326 1326 2614 <> <> <>
  1327 25 5.857159 -1.707635 25.600021 170 G "A" 38 -0.50000 -0.50000 "GLY " " N  " 7 0 1 2E2EFF  "N1327"  0 1 7 ""  1 ""  <> -7.9226217 -1.6349919 -2.3872809 1 67.75 0 0 2622 1 1327 1327 2620 <> <> <>
  1328 3 4.626713 -1.028325 25.344801 170 G "A" 24 0.08000 0.08000 "GLY " " CA " 6 0 1 808080  "C1328"  0 1 -1110 ""  1 ""  FFB400  13.686466 1.7871425 -3.4484267 1 64.59 0 0 2623 2 1328 1328 2621 <> <> <>
  1329 2 4.473847 -0.672531 23.883572 170 G "A" 24 0.50000 0.50000 "GLY " " C  " 6 0 1 808080  "C1329"  0 1 7 ""  1 ""  <> 5.0415378 -2.6300561 -1.3005739 1 67.11 0 0 2624 0 1329 1329 2622 <> <> <>
  1330 15 5.484732 -0.526722 23.139469 170 G "A" 70 -0.50000 -0.50000 "GLY " " O  " 8 0 1 FF2E2E  "O1330"  0 1 7 ""  1 ""  <> 0.20884722 1.0253175 0.65928 1 66.3 0 0 2625 0 1330 1330 2623 <> <> <>
  1331 25 3.232159 -0.437368 23.463240 171 L "A" 38 -0.50000 -0.50000 "LEU " " N  " 7 0 1 2E2EFF  "N1331"  0 1 7 ""  1 ""  <> 5.9899902 3.5007014 -3.3192008 1 56.61 0 0 2629 1 1331 1331 2627 <> <> <>
  1332 3 2.920515 -0.068943 22.028812 171 L "A" 24 0.14000 0.14000 "LEU " " CA " 6 0 1 808080  "C1332"  0 1 -1110 ""  1 ""  FFB400  -1.9511853 3.4880033 1.7097344 1 61.12 0 0 2630 1 1332 1332 2628 <> <> <>
  1333 2 3.695741 1.174738 21.439182 171 L "A" 24 0.50000 0.50000 "LEU " " C  " 6 0 1 808080  "C1333"  0 1 7 ""  1 ""  <> 2.3538537 3.1719942 -3.2432098 1 48.88 0 0 2631 0 1333 1333 2629 <> <> <>
  1334 15 3.990873 1.078285 20.239962 171 L "A" 70 -0.50000 -0.50000 "LEU " " O  " 8 0 1 FF2E2E  "O1334"  0 1 7 ""  1 ""  <> 2.1303909 1.31811 4.1281328 1 59.67 0 0 2632 0 1334 1334 2630 <> <> <>
  1335 3 1.446028 0.026042 21.938597 171 L "A" 24 -0.12000 -0.12000 "LEU " " CB " 6 0 1 808080  "C1335"  0 1 7 ""  1 ""  <> -5.9488959 -3.0014553 -2.8863389 1 64.87 0 0 2633 2 1335 1335 2631 <> <> <>
  1336 3 0.560831 -1.152357 22.104557 171 L "A" 24 -0.06000 -0.06000 "LEU " " CG " 6 0 1 808080  "C1336"  0 1 7 ""  1 ""  <> 7.115284 -0.73707783 3.4375367 1 66.37 0 0 2634 1 1336 1336 2632 <> <> <>
  1337 3 -0.900459 -0.620037 22.257616 171 L "A" 24 -0.18000 -0.18000 "LEU " " CD1" 6 0 1 808080  "C1337"  0 1 7 ""  1 ""  <> 3.793648 -1.4973358 1.309382 1 51.66 0 0 2635 3 1337 1337 2633 <> <> <>
  1338 3 0.681241 -2.298651 21.182089 171 L "A" 24 -0.18000 -0.18000 "LEU " " CD2" 6 0 1 808080  "C1338"  0 1 7 ""  1 ""  <> -1.9120851 5.285851 -16.842142 1 65.51 0 0 2636 3 1338 1338 2634 <> <> <>
  1339 25 4.059227 2.263074 22.122929 172 N "A" 38 -0.50000 -0.50000 "ASN " " N  " 7 0 1 2E2EFF  "N1339"  1 1 7 ""  1 ""  <> 1.9510969 1.6760465 2.4057605 1 54.06 0 0 2648 1 1339 1339 2646 <> <> <>
  1340 3 4.869087 3.459782 21.674185 172 N "A" 24 0.14000 0.14000 "ASN " " CA " 6 0 1 808080  "C1340"  1 1 -1110 ""  1 ""  FFB400  -3.5662038 0.5748952 -2.0860815 1 57.52 0 0 2649 1 1340 1340 2647 <> <> <>
  1341 2 6.159830 3.127401 20.961229 172 N "A" 24 0.50000 0.50000 "ASN " " C  " 6 0 1 808080  "C1341"  1 1 7 ""  1 ""  <> -2.5085301 10.271929 4.9019685 1 64.92 0 0 2650 0 1341 1341 2648 <> <> <>
  1342 15 6.349862 3.502480 19.759104 172 N "A" 70 -0.50000 -0.50000 "ASN " " O  " 8 0 1 FF2E2E  "O1342"  1 1 7 ""  1 ""  <> 5.2412457 5.2335825 -2.5350516 1 61.29 0 0 2651 0 1342 1342 2649 <> <> <>
  1343 3 5.073113 4.452748 22.819214 172 N "A" 24 -0.12000 -0.12000 "ASN " " CB " 6 0 1 808080  "C1343"  1 1 7 ""  1 ""  <> -13.787264 3.2158291 -5.090477 1 54.88 0 0 2652 2 1343 1343 2650 <> <> <>
  1344 2 4.859330 5.871242 22.301363 172 N "A" 24 0.50000 0.50000 "ASN " " CG " 6 0 1 808080  "C1344"  1 1 7 "%UT"  13 ""  <> 6.1496577 8.8370457 3.7665012 1 50.34 0 0 2653 0 1344 1344 2651 0.815193939913184 "No Flip"  <>
  1345 15 5.680286 6.427453 21.657616 172 N "A" 70 -0.50000 -0.50000 "ASN " " OD1" 8 0 1 FF2E2E  "O1345"  1 1 7 ""  1 ""  <> -7.5925126 1.4691163 -2.8173165 1 68.62 0 0 2654 0 1345 1345 2652 <> <> <>
  1346 25 3.736375 6.411523 22.613804 172 N "A" 38 -0.76000 -0.76000 "ASN " " ND2" 7 0 1 2E2EFF  "N1346"  1 1 7 ""  1 ""  <> 3.5454745 -0.68802214 0.66354579 1 47.63 0 0 2655 2 1346 1346 2653 <> <> <>
  1347 25 7.161241 2.392928 21.538134 173 P "A" 38 -0.14000 -0.14000 "PRO " " N  " 7 0 1 2E2EFF  "N1347"  1 1 7 ""  1 ""  <> 2.5674469 -8.1041536 -8.3430548 1 64.62 0 0 2662 0 1347 1347 2660 <> <> <>
  1348 3 8.191382 1.722454 20.806454 173 P "A" 24 0.01000 0.01000 "PRO " " CA " 6 0 1 808080  "C1348"  1 1 -1110 ""  1 ""  FFB400  1.9592993 0.013185349 -2.1320968 1 52.88 0 0 2663 1 1348 1348 2661 <> <> <>
  1349 2 7.760760 0.926261 19.554024 173 P "A" 24 0.50000 0.50000 "PRO " " C  " 6 0 1 808080  "C1349"  1 1 7 ""  1 ""  <> 6.7866564 2.1407857 5.3022103 1 55.73 0 0 2664 0 1349 1349 2662 <> <> <>
  1350 15 8.376509 1.048456 18.490755 173 P "A" 70 -0.50000 -0.50000 "PRO " " O  " 8 0 1 FF2E2E  "O1350"  1 1 7 ""  1 ""  <> -1.9274193 -4.7016859 0.14380828 1 73.2 0 0 2665 0 1350 1350 2663 <> <> <>
  1351 3 8.866765 0.771082 21.833055 173 P "A" 24 -0.12000 -0.12000 "PRO " " CB " 6 0 1 808080  "C1351"  1 1 7 ""  1 ""  <> -0.23249495 -2.5804808 3.7087214 1 50.68 0 0 2666 2 1351 1351 2664 <> <> <>
  1352 3 8.578966 1.396163 23.190626 173 P "A" 24 -0.12000 -0.12000 "PRO " " CG " 6 0 1 808080  "C1352"  1 1 7 ""  1 ""  <> -4.3808331 -5.8158479 0.69071764 1 57.65 0 0 2667 2 1352 1352 2665 <> <> <>
  1353 3 7.325459 2.198748 23.004133 173 P "A" 24 -0.05000 -0.05000 "PRO " " CD " 6 0 1 808080  "C1353"  1 1 7 ""  1 ""  <> -1.174461 0.25409824 -1.1550382 1 53.33 0 0 2668 2 1353 1353 2666 <> <> <>
  1354 25 6.786927 0.017623 19.704220 174 L "A" 38 -0.50000 -0.50000 "LEU " " N  " 7 0 1 2E2EFF  "N1354"  1 1 7 ""  1 ""  <> -1.246979 3.0684719 -6.1140342 1 50.33 0 0 2676 1 1354 1354 2674 <> <> <>
  1355 3 6.456844 -0.983868 18.694593 174 L "A" 24 0.14000 0.14000 "LEU " " CA " 6 0 1 808080  "C1355"  1 1 -1110 ""  1 ""  FFB400  -1.7387661 -6.3988447 0.52168977 1 55.54 0 0 2677 1 1355 1355 2675 <> <> <>
  1356 2 5.801227 -0.224208 17.559387 174 L "A" 24 0.50000 0.50000 "LEU " " C  " 6 0 1 808080  "C1356"  1 1 7 ""  1 ""  <> 3.7915866 -2.0617764 -1.193851 1 64.2 0 0 2678 0 1356 1356 2676 <> <> <>
  1357 15 6.129662 -0.512691 16.459814 174 L "A" 70 -0.50000 -0.50000 "LEU " " O  " 8 0 1 FF2E2E  "O1357"  1 1 7 ""  1 ""  <> -4.5241251 -2.1464887 -7.5359945 1 59.15 0 0 2679 0 1357 1357 2677 <> <> <>
  1358 3 5.426431 -2.024410 19.165472 174 L "A" 24 -0.12000 -0.12000 "LEU " " CB " 6 0 1 808080  "C1358"  1 1 7 ""  1 ""  <> -3.2710342 -4.5334768 2.7481453 1 53.66 0 0 2680 2 1358 1358 2678 <> <> <>
  1359 3 5.970258 -2.817498 20.388355 174 L "A" 24 -0.06000 -0.06000 "LEU " " CG " 6 0 1 808080  "C1359"  1 1 7 ""  1 ""  <> -2.0632956 -1.0981125 0.79427457 1 68.11 0 0 2681 1 1359 1359 2679 <> <> <>
  1360 3 4.810717 -3.402468 21.241739 174 L "A" 24 -0.18000 -0.18000 "LEU " " CD1" 6 0 1 808080  "C1360"  1 1 7 ""  1 ""  <> 6.7323217 -1.0557313 3.1184275 1 68.33 0 0 2682 3 1360 1360 2680 <> <> <>
  1361 3 6.825685 -4.064798 20.031271 174 L "A" 24 -0.18000 -0.18000 "LEU " " CD2" 6 0 1 808080  "C1361"  1 1 7 ""  1 ""  <> -2.9664366 13.063954 5.7291307 1 71.3 0 0 2683 3 1361 1361 2681 <> <> <>
  1362 25 4.844007 0.702344 17.855732 175 A "A" 38 -0.50000 -0.50000 "ALA " " N  " 7 0 1 2E2EFF  "N1362"  1 1 7 ""  1 ""  <> -1.5546399 -7.9766803 6.5677648 1 58.37 0 0 2695 1 1362 1362 2693 <> <> <>
  1363 3 4.257196 1.653504 16.866087 175 A "A" 24 0.14000 0.14000 "ALA " " CA " 6 0 1 808080  "C1363"  1 1 -1110 ""  1 ""  FFB400  2.1807647 0.19553408 3.4223762 1 50.71 0 0 2696 1 1363 1363 2694 <> <> <>
  1364 2 5.282159 2.520438 16.141478 175 A "A" 24 0.50000 0.50000 "ALA " " C  " 6 0 1 808080  "C1364"  1 1 7 ""  1 ""  <> -0.81114328 -0.43533006 0.66847789 1 52.2 0 0 2697 0 1364 1364 2695 <> <> <>
  1365 15 5.170441 2.713599 14.933238 175 A "A" 70 -0.50000 -0.50000 "ALA " " O  " 8 0 1 FF2E2E  "O1365"  1 1 7 ""  1 ""  <> -3.2750986 3.5705421 -1.1730347 1 44.87 0 0 2698 0 1365 1365 2696 <> <> <>
  1366 3 3.261883 2.611815 17.582880 175 A "A" 24 -0.18000 -0.18000 "ALA " " CB " 6 0 1 808080  "C1366"  1 1 7 ""  1 ""  <> -4.3643298 -4.1195283 -1.6163037 1 48 0 0 2699 3 1366 1366 2697 <> <> <>
  1367 25 6.267197 3.080255 16.901499 176 S "A" 38 -0.50000 -0.50000 "SER " " N  " 7 0 1 2E2EFF  "N1367"  0 1 7 ""  1 ""  <> 3.5261989 -0.015895041 -8.2230959 1 43.73 0 0 2705 1 1367 1367 2703 <> <> <>
  1368 3 7.291614 3.956938 16.346918 176 S "A" 24 0.14000 0.14000 "SER " " CA " 6 0 1 808080  "C1368"  0 1 -1110 ""  1 ""  FFB400  4.5603528 -6.6094527 -5.1141992 1 50.85 0 0 2706 1 1368 1368 2704 <> <> <>
  1369 2 8.173126 3.093282 15.382247 176 S "A" 24 0.50000 0.50000 "SER " " C  " 6 0 1 808080  "C1369"  0 1 7 ""  1 ""  <> 0.11502585 10.409088 4.3335695 1 60.64 0 0 2707 0 1369 1369 2705 <> <> <>
  1370 15 8.612768 3.599918 14.361895 176 S "A" 70 -0.50000 -0.50000 "SER " " O  " 8 0 1 FF2E2E  "O1370"  0 1 7 ""  1 ""  <> 5.6237974 0.008400376 -4.9228826 1 58.47 0 0 2708 0 1370 1370 2706 <> <> <>
  1371 3 8.145075 4.495705 17.516027 176 S "A" 24 0.14500 0.14500 "SER " " CB " 6 0 1 808080  "C1371"  0 1 7 ""  1 ""  <> -2.8239436 1.9992743 7.0149632 1 55.11 0 0 2709 2 1371 1371 2707 <> <> <>
  1372 16 9.246440 5.251727 17.074322 176 S "A" 70 -0.68300 -0.68300 "SER " " OG " 8 0 1 FF2E2E  "O1372"  0 1 7 "%UT"  13 ""  <> 1.1689131 -1.6702722 2.3672752 1 68.85 0 0 2710 1 1372 1372 2708 <> <> <>
  1373 25 8.377931 1.798023 15.557319 177 E "A" 38 -0.50000 -0.50000 "GLU " " N  " 7 0 1 2E2EFF  "N1373"  1 1 7 ""  1 ""  <> -2.0087402 -1.7568985 -10.423291 1 54.4 0 0 2716 1 1373 1373 2714 <> <> <>
  1374 3 8.990460 0.837656 14.739644 177 E "A" 24 0.14000 0.14000 "GLU " " CA " 6 0 1 808080  "C1374"  1 1 -1110 ""  1 ""  FFB400  -9.2214289 2.7128229 3.0435736 1 63.18 0 0 2717 1 1374 1374 2715 <> <> <>
  1375 2 8.042948 0.297132 13.606895 177 E "A" 24 0.50000 0.50000 "GLU " " C  " 6 0 1 808080  "C1375"  1 1 7 ""  1 ""  <> 0.54709959 6.0240951 4.048161 1 66.29 0 0 2718 0 1375 1375 2716 <> <> <>
  1376 15 8.434214 0.033027 12.502375 177 E "A" 70 -0.50000 -0.50000 "GLU " " O  " 8 0 1 FF2E2E  "O1376"  1 1 7 ""  1 ""  <> -8.3534203 -1.9549664 5.1951809 1 68.53 0 0 2719 0 1376 1376 2717 <> <> <>
  1377 3 9.358642 -0.456783 15.667066 177 E "A" 24 -0.12000 -0.12000 "GLU " " CB " 6 0 1 808080  "C1377"  1 1 7 ""  1 ""  <> -3.3411329 -10.167592 1.1631112 1 67.58 0 0 2720 2 1377 1377 2718 <> <> <>
  1378 3 10.537848 -1.235703 15.130439 177 E "A" 24 -0.22000 -0.22000 "GLU " " CG " 6 0 1 808080  "C1378"  1 1 7 ""  1 ""  <> 6.0103016 1.5575876 1.6224221 1 78.15 0 0 2721 2 1378 1378 2719 <> <> <>
  1379 2 11.962718 -0.621546 15.263798 177 E "A" 24 0.70000 0.70000 "GLU " " CD " 6 0 1 808080  "C1379"  1 1 7 "%UT"  13 ""  <> 4.1871715 -7.3733287 1.4697948 1 83.45 0 0 2722 0 1379 1379 2720 4.03128359763502 <> <>
  1380 18 12.915649 -1.348828 14.965916 177 E "A" 70 -0.80000 -0.80000 "GLU " " OE1" 8 -1 1 FF2E2E  "O1380"  1 1 7 ""  1 ""  <> -1.8294755 -0.87833714 -2.1485634 1 83.07 0 0 2723 0 1380 1380 2721 <> <> <>
  1381 15 12.094154 0.521963 15.672336 177 E "A" 70 -0.80000 -0.80000 "GLU " " OE2" 8 0 1 FF2E2E  "O1381"  1 1 7 ""  1 ""  <> -1.9320188 -4.7389712 -2.107363 1 73.71 0 0 2724 0 1381 1381 2722 <> <> <>
  1382 25 6.655212 0.262234 13.729690 178 L "A" 38 -0.50000 -0.50000 "LEU " " N  " 7 0 1 2E2EFF  "N1382"  1 1 7 ""  1 ""  <> 2.7382042 -0.51795506 0.60110301 1 62.43 0 0 2731 1 1382 1382 2729 <> <> <>
  1383 3 5.609042 -0.192649 12.758492 178 L "A" 24 0.14000 0.14000 "LEU " " CA " 6 0 1 808080  "C1383"  1 1 -1110 ""  1 ""  FFB400  -7.234827 2.4635127 -1.9347888 1 66.22 0 0 2732 1 1383 1383 2730 <> <> <>
  1384 2 5.281536 0.909811 11.768078 178 L "A" 24 0.50000 0.50000 "LEU " " C  " 6 0 1 808080  "C1384"  1 1 7 ""  1 ""  <> -1.4292861 -2.8116372 0.79989612 1 60.9 0 0 2733 0 1384 1384 2731 <> <> <>
  1385 15 4.309869 0.788599 11.107403 178 L "A" 70 -0.50000 -0.50000 "LEU " " O  " 8 0 1 FF2E2E  "O1385"  1 1 7 ""  1 ""  <> 3.3326035 -6.8411121 1.0775324 1 57.46 0 0 2734 0 1385 1385 2732 <> <> <>
  1386 3 4.447932 -0.576062 13.587018 178 L "A" 24 -0.12000 -0.12000 "LEU " " CB " 6 0 1 808080  "C1386"  1 1 7 ""  1 ""  <> 1.9457731 -0.095196493 -8.7724991 1 61.51 0 0 2735 2 1386 1386 2733 <> <> <>
  1387 3 4.491914 -1.986302 14.251429 178 L "A" 24 -0.06000 -0.06000 "LEU " " CG " 6 0 1 808080  "C1387"  1 1 7 ""  1 ""  <> -3.5013528 -1.8527653 5.4822965 1 55.99 0 0 2736 1 1387 1387 2734 <> <> <>
  1388 3 3.591832 -2.114236 15.443748 178 L "A" 24 -0.18000 -0.18000 "LEU " " CD1" 6 0 1 808080  "C1388"  1 1 7 ""  1 ""  <> 2.012316 2.8907943 -3.1052504 1 61.86 0 0 2737 3 1388 1388 2735 <> <> <>
  1389 3 4.189723 -3.131729 13.237392 178 L "A" 24 -0.18000 -0.18000 "LEU " " CD2" 6 0 1 808080  "C1389"  1 1 7 ""  1 ""  <> -3.297019 2.4184625 -2.7209451 1 48.98 0 0 2738 3 1389 1389 2736 <> <> <>
  1390 25 6.048917 1.983988 11.662527 179 T "A" 38 -0.50000 -0.50000 "THR " " N  " 7 0 1 2E2EFF  "N1390"  1 1 7 ""  1 ""  <> -3.4927998 2.0325968 2.5933883 1 57.54 0 0 2750 1 1390 1390 2748 <> <> <>
  1391 3 5.959953 3.084716 10.785675 179 T "A" 24 0.14000 0.14000 "THR " " CA " 6 0 1 808080  "C1391"  1 1 -1110 ""  1 ""  FFB400  0.83730048 -5.7156334 3.6570311 1 67.47 0 0 2751 1 1391 1391 2749 <> <> <>
  1392 2 7.425533 3.357717 10.301719 179 T "A" 24 0.50000 0.50000 "THR " " C  " 6 0 1 808080  "C1392"  1 1 7 ""  1 ""  <> -1.6987748 2.6095002 -7.3074718 1 68.42 0 0 2752 0 1392 1392 2750 <> <> <>
  1393 15 7.687547 3.405454 9.139586 179 T "A" 70 -0.50000 -0.50000 "THR " " O  " 8 0 1 FF2E2E  "O1393"  1 1 7 ""  1 ""  <> -0.0067203008 2.5940115 -0.73612881 1 76.05 0 0 2753 0 1393 1393 2751 <> <> <>
  1394 3 5.135342 4.249423 11.397413 179 T "A" 24 0.20500 0.20500 "THR " " CB " 6 0 1 808080  "C1394"  1 1 7 ""  1 ""  <> -6.9346147 -2.0994887 -3.5850887 1 66.7 0 0 2754 1 1394 1394 2752 <> <> <>
  1395 16 4.834501 5.205502 10.457567 179 T "A" 70 -0.68300 -0.68300 "THR " " OG1" 8 0 1 FF2E2E  "O1395"  1 1 7 "%UT"  13 ""  <> 2.9963417 4.599195 -5.5807137 1 66.43 0 0 2755 1 1395 1395 2753 <> <> <>
  1396 3 5.759685 4.852943 12.637875 179 T "A" 24 -0.18000 -0.18000 "THR " " CG2" 6 0 1 808080  "C1396"  1 1 7 ""  1 ""  <> -7.1159167 -5.1089511 -3.9460945 1 58.7 0 0 2756 3 1396 1396 2754 <> <> <>
  1397 25 8.401197 3.457954 11.264384 180 G "A" 38 -0.50000 -0.50000 "GLY " " N  " 7 0 1 2E2EFF  "N1397"  1 1 7 ""  1 ""  <> -0.61507189 2.8295391 -0.81059074 1 55.2 0 0 2764 1 1397 1397 2762 <> <> <>
  1398 3 9.687697 3.984483 11.036092 180 G "A" 24 0.08000 0.08000 "GLY " " CA " 6 0 1 808080  "C1398"  1 1 -1110 ""  1 ""  FFB400  5.9452004 0.71715814 4.3111 1 44.24 0 0 2765 2 1398 1398 2763 <> <> <>
  1399 2 10.522212 3.032321 10.067097 180 G "A" 24 0.50000 0.50000 "GLY " " C  " 6 0 1 808080  "C1399"  1 1 7 ""  1 ""  <> -4.289464 1.1059597 -1.3148557 1 59.62 0 0 2766 0 1399 1399 2764 <> <> <>
  1400 15 11.293171 3.534242 9.280666 180 G "A" 70 -0.50000 -0.50000 "GLY " " O  " 8 0 1 FF2E2E  "O1400"  1 1 7 ""  1 ""  <> -10.205717 6.6980901 -2.5480392 1 64.78 0 0 2767 0 1400 1400 2765 <> <> <>
  1401 25 10.202494 1.746788 10.085126 181 T "A" 38 -0.50000 -0.50000 "THR " " N  " 7 0 1 2E2EFF  "N1401"  1 1 7 ""  1 ""  <> 5.3373814 1.6170793 -1.4848377 1 67.25 0 0 2771 1 1401 1401 2769 <> <> <>
  1402 3 10.626356 0.751308 9.060020 181 T "A" 24 0.14000 0.14000 "THR " " CA " 6 0 1 808080  "C1402"  1 1 -1110 ""  1 ""  FFB400  1.9487298 4.7991138 2.9723005 1 57.63 0 0 2772 1 1402 1402 2770 <> <> <>
  1403 2 10.310212 1.158517 7.657383 181 T "A" 24 0.50000 0.50000 "THR " " C  " 6 0 1 808080  "C1403"  1 1 7 ""  1 ""  <> -3.5091467 -8.2985783 3.6227353 1 75.52 0 0 2773 0 1403 1403 2771 <> <> <>
  1404 15 11.207269 1.386907 6.823578 181 T "A" 70 -0.50000 -0.50000 "THR " " O  " 8 0 1 FF2E2E  "O1404"  1 1 7 ""  1 ""  <> 5.6981153 1.9884261 -4.4062395 1 74.34 0 0 2774 0 1404 1404 2772 <> <> <>
  1405 3 10.047956 -0.645575 9.435180 181 T "A" 24 0.20500 0.20500 "THR " " CB " 6 0 1 808080  "C1405"  1 1 7 ""  1 ""  <> 2.3218944 4.0278225 0.17306438 1 59.85 0 0 2775 1 1405 1405 2773 <> <> <>
  1406 16 8.586979 -0.480101 9.676556 181 T "A" 70 -0.68300 -0.68300 "THR " " OG1" 8 0 1 FF2E2E  "O1406"  1 1 7 "%UT"  13 ""  <> -1.7602533 -6.0072985 1.2215134 1 62.7 0 0 2776 1 1406 1406 2774 <> <> <>
  1407 3 10.711522 -1.256886 10.687498 181 T "A" 24 -0.18000 -0.18000 "THR " " CG2" 6 0 1 808080  "C1407"  1 1 7 ""  1 ""  <> -0.84497517 -4.3736267 -5.9888177 1 61.13 0 0 2777 3 1407 1407 2775 <> <> <>
  1408 25 8.970374 1.301127 7.453640 182 I "A" 38 -0.50000 -0.50000 "ILE " " N  " 7 0 1 2E2EFF  "N1408"  1 1 7 ""  1 ""  <> 3.8680198 1.1929626 -4.9787111 1 73.88 0 0 2785 1 1408 1408 2783 <> <> <>
  1409 3 8.342008 1.719890 6.194946 182 I "A" 24 0.14000 0.14000 "ILE " " CA " 6 0 1 808080  "C1409"  1 1 -1110 ""  1 ""  FFB400  2.1562049 -2.5680017 -2.2455909 1 72.54 0 0 2786 1 1409 1409 2784 <> <> <>
  1410 2 8.913385 3.020200 5.600970 182 I "A" 24 0.50000 0.50000 "ILE " " C  " 6 0 1 808080  "C1410"  1 1 7 ""  1 ""  <> -0.20053968 7.0633721 -4.7393465 1 69.46 0 0 2787 0 1410 1410 2785 <> <> <>
  1411 15 8.779514 3.280062 4.418628 182 I "A" 70 -0.50000 -0.50000 "ILE " " O  " 8 0 1 FF2E2E  "O1411"  1 1 7 ""  1 ""  <> 0.82295018 -1.6427776 -0.47330958 1 72.39 0 0 2788 0 1411 1411 2786 <> <> <>
  1412 3 6.836064 1.771757 6.392630 182 I "A" 24 -0.06000 -0.06000 "ILE " " CB " 6 0 1 808080  "C1412"  1 1 7 ""  1 ""  <> -1.4596564 -1.5102173 -6.2318864 1 77.11 0 0 2789 1 1412 1412 2787 <> <> <>
  1413 3 6.400507 0.365319 6.711984 182 I "A" 24 -0.12000 -0.12000 "ILE " " CG1" 6 0 1 808080  "C1413"  1 1 7 ""  1 ""  <> -3.7606742 -0.70211267 -2.1173265 1 75.84 0 0 2790 2 1413 1413 2788 <> <> <>
  1414 3 6.021544 2.415938 5.253232 182 I "A" 24 -0.18000 -0.18000 "ILE " " CG2" 6 0 1 808080  "C1414"  1 1 7 ""  1 ""  <> -2.2013578 -0.95773435 -2.2868717 1 64.5 0 0 2791 3 1414 1414 2789 <> <> <>
  1415 3 5.140329 0.041272 7.486074 182 I "A" 24 -0.18000 -0.18000 "ILE " " CD1" 6 0 1 808080  "C1415"  1 1 7 ""  1 ""  <> 10.125449 5.0441537 -4.4329667 1 75.81 0 0 2792 3 1415 1415 2790 <> <> <>
  1416 25 9.529159 3.860031 6.427380 183 G "A" 38 -0.50000 -0.50000 "GLY " " N  " 7 0 1 2E2EFF  "N1416"  1 1 7 ""  1 ""  <> 4.9578619 3.6305239 -6.3792639 1 73.26 0 0 2804 1 1416 1416 2802 <> <> <>
  1417 3 10.160366 5.051481 5.976919 183 G "A" 24 0.08000 0.08000 "GLY " " CA " 6 0 1 808080  "C1417"  1 1 -1110 ""  1 ""  FFB400  -9.6909733 0.63068348 6.1471033 1 64.94 0 0 2805 2 1417 1417 2803 <> <> <>
  1418 2 11.632186 4.834612 5.683743 183 G "A" 24 0.50000 0.50000 "GLY " " C  " 6 0 1 808080  "C1418"  1 1 7 ""  1 ""  <> -0.12420344 -1.2980937 -0.043744478 1 74.59 0 0 2806 0 1418 1418 2804 <> <> <>
  1419 15 12.113936 5.230777 4.627731 183 G "A" 70 -0.50000 -0.50000 "GLY " " O  " 8 0 1 FF2E2E  "O1419"  1 1 7 ""  1 ""  <> 2.5951953 -5.2329102 -4.9086742 1 94.59 0 0 2807 0 1419 1419 2805 <> <> <>
  1420 25 12.361054 4.134381 6.580592 184 E "A" 38 -0.50000 -0.50000 "GLU " " N  " 7 0 1 2E2EFF  "N1420"  1 1 7 ""  1 ""  <> 5.251832 -0.69081807 3.5861769 1 76 0 0 2811 1 1420 1420 2809 <> <> <>
  1421 3 13.797955 4.058541 6.439627 184 E "A" 24 0.14000 0.14000 "GLU " " CA " 6 0 1 808080  "C1421"  1 1 -1110 ""  1 ""  FFB400  1.6398821 -5.6394939 11.000137 1 79.22 0 0 2812 1 1421 1421 2810 <> <> <>
  1422 2 14.102192 3.087803 5.335665 184 E "A" 24 0.50000 0.50000 "GLU " " C  " 6 0 1 808080  "C1422"  1 1 7 ""  1 ""  <> 4.923646 -2.745271 -5.5876684 1 75.98 0 0 2813 0 1422 1422 2811 <> <> <>
  1423 15 15.033175 3.357925 4.534817 184 E "A" 70 -0.50000 -0.50000 "GLU " " O  " 8 0 1 FF2E2E  "O1423"  1 1 7 ""  1 ""  <> -2.733279 -0.91445416 -4.3477511 1 80.01 0 0 2814 0 1423 1423 2812 <> <> <>
  1424 3 14.404311 3.557921 7.827518 184 E "A" 24 -0.12000 -0.12000 "GLU " " CB " 6 0 1 808080  "C1424"  1 1 7 ""  1 ""  <> 5.6505933 0.37006852 0.24296193 1 85.75 0 0 2815 2 1424 1424 2813 <> <> <>
  1425 3 14.497579 4.620237 8.928729 184 E "A" 24 -0.22000 -0.22000 "GLU " " CG " 6 0 1 808080  "C1425"  1 1 7 ""  1 ""  <> 5.5105438 0.89465737 12.981717 1 104.96 0 0 2816 2 1425 1425 2814 <> <> <>
  1426 2 15.326722 5.833214 8.497476 184 E "A" 24 0.70000 0.70000 "GLU " " CD " 6 0 1 808080  "C1426"  1 1 7 "%UT"  13 ""  <> 2.7705493 -2.7224605 1.0821718 1 121.39 0 0 2817 0 1426 1426 2815 4 <> <>
  1427 18 16.440920 5.699369 7.923437 184 E "A" 70 -0.80000 -0.80000 "GLU " " OE1" 8 -1 1 FF2E2E  "O1427"  1 1 7 ""  1 ""  <> 2.962213 3.7133238 -0.26705489 1 127.62 0 0 2818 0 1427 1427 2816 <> <> <>
  1428 15 14.926092 6.942647 8.837833 184 E "A" 70 -0.80000 -0.80000 "GLU " " OE2" 8 0 1 FF2E2E  "O1428"  1 1 7 ""  1 ""  <> 5.21594 5.8249874 -0.44411325 1 122.52 0 0 2819 0 1428 1428 2817 <> <> <>
  1429 25 13.337725 1.985072 5.131118 185 D "A" 38 -0.50000 -0.50000 "ASP " " N  " 7 0 1 2E2EFF  "N1429"  1 1 7 ""  1 ""  <> 2.8820026 -0.21426262 0.47543567 1 74.06 0 0 2826 1 1429 1429 2824 <> <> <>
  1430 3 13.505080 1.012398 4.127169 185 D "A" 24 0.14000 0.14000 "ASP " " CA " 6 0 1 808080  "C1430"  1 1 -1110 ""  1 ""  FFB400  -4.7095799 2.0314143 3.3965845 1 60.92 0 0 2827 1 1430 1430 2825 <> <> <>
  1431 2 13.130961 1.628209 2.763523 185 D "A" 24 0.50000 0.50000 "ASP " " C  " 6 0 1 808080  "C1431"  1 1 7 ""  1 ""  <> 2.5990331 -2.1668773 0.85785252 1 73.79 0 0 2828 0 1431 1431 2826 <> <> <>
  1432 15 13.862708 1.411316 1.812723 185 D "A" 70 -0.50000 -0.50000 "ASP " " O  " 8 0 1 FF2E2E  "O1432"  1 1 7 ""  1 ""  <> -1.7665267 -2.4766221 -1.8622047 1 83.57 0 0 2829 0 1432 1432 2827 <> <> <>
  1433 3 12.656504 -0.377884 4.314180 185 D "A" 24 -0.22000 -0.22000 "ASP " " CB " 6 0 1 808080  "C1433"  1 1 7 ""  1 ""  <> -2.0572019 -1.870443 -0.45753285 1 64.1 0 0 2830 2 1433 1433 2828 <> <> <>
  1434 2 13.320423 -1.388738 5.264117 185 D "A" 24 0.70000 0.70000 "ASP " " CG " 6 0 1 808080  "C1434"  1 1 7 "%UT"  13 ""  <> -3.8312166 6.5107126 2.6490479 1 68.63 0 0 2831 0 1434 1434 2829 <> <> <>
  1435 18 12.713590 -2.427390 5.521857 185 D "A" 70 -0.80000 -0.80000 "ASP " " OD1" 8 -1 1 FF2E2E  "O1435"  1 1 7 ""  1 ""  <> -0.35562724 -1.0176262 -5.1036153 1 65.24 0 0 2832 0 1435 1435 2830 <> <> <>
  1436 15 14.412915 -1.205554 5.808130 185 D "A" 70 -0.80000 -0.80000 "ASP " " OD2" 8 0 1 FF2E2E  "O1436"  1 1 7 ""  1 ""  <> 1.7304806 -4.7577944 1.4387085 1 88.16 0 0 2833 0 1436 1436 2831 <> <> <>
  1437 25 12.062685 2.387646 2.671031 186 Q "A" 38 -0.50000 -0.50000 "GLN " " N  " 7 0 1 2E2EFF  "N1437"  1 1 7 ""  1 ""  <> 4.2369723 1.5153108 1.9515864 1 67.29 0 0 2838 1 1437 1437 2836 <> <> <>
  1438 3 11.630157 3.000774 1.416116 186 Q "A" 24 0.14000 0.14000 "GLN " " CA " 6 0 1 808080  "C1438"  1 1 -1110 ""  1 ""  FFB400  0.77964795 -10.107073 -0.96276045 1 74.78 0 0 2839 1 1438 1438 2837 <> <> <>
  1439 2 12.730702 4.037861 1.091657 186 Q "A" 24 0.50000 0.50000 "GLN " " C  " 6 0 1 808080  "C1439"  1 1 7 ""  1 ""  <> 0.47110417 -0.77342278 -0.9080891 1 69.33 0 0 2840 0 1439 1439 2838 <> <> <>
  1440 15 13.065604 4.047287 -0.123729 186 Q "A" 70 -0.50000 -0.50000 "GLN " " O  " 8 0 1 FF2E2E  "O1440"  1 1 7 ""  1 ""  <> 2.5984476 -0.065143764 2.3272495 1 76.34 0 0 2841 0 1440 1440 2839 <> <> <>
  1441 3 10.341448 3.818686 1.740023 186 Q "A" 24 -0.12000 -0.12000 "GLN " " CB " 6 0 1 808080  "C1441"  1 1 7 ""  1 ""  <> -4.5595193 1.9987487 0.62601048 1 84.2 0 0 2842 2 1441 1441 2840 <> <> <>
  1442 3 9.756248 4.930456 0.744978 186 Q "A" 24 -0.12000 -0.12000 "GLN " " CG " 6 0 1 808080  "C1442"  1 1 7 ""  1 ""  <> -3.3398395 2.8386443 -0.78912115 1 97.65 0 0 2843 2 1442 1442 2841 <> <> <>
  1443 2 8.689763 5.863413 1.387305 186 Q "A" 24 0.50000 0.50000 "GLN " " CD " 6 0 1 808080  "C1443"  1 1 7 "%UT"  13 ""  <> 2.1643231 8.8319702 -4.9687905 1 108.79 0 0 2844 0 1443 1443 2842 3.99785276984049 "No Flip"  <>
  1444 15 8.457420 6.924698 0.795882 186 Q "A" 70 -0.50000 -0.50000 "GLN " " OE1" 8 0 1 FF2E2E  "O1444"  1 1 7 ""  1 ""  <> -2.3693624 -1.5497847 0.088217825 1 123.95 0 0 2845 0 1444 1444 2843 <> <> <>
  1445 25 7.972404 5.434519 2.448357 186 Q "A" 38 -0.76000 -0.76000 "GLN " " NE2" 7 0 1 2E2EFF  "N1445"  1 1 7 ""  1 ""  <> 2.6151955 -4.1568313 -7.2591815 1 93.58 0 0 2846 2 1445 1445 2844 <> <> <>
  1446 25 13.329364 4.804443 2.010187 187 K "A" 38 -0.50000 -0.50000 "LYS " " N  " 7 0 1 2E2EFF  "N1446"  1 1 7 ""  1 ""  <> 2.3109291 -5.4386816 -7.0827198 1 72.65 0 0 2855 1 1446 1446 2853 <> <> <>
  1447 3 14.459316 5.709834 1.799444 187 K "A" 24 0.14000 0.14000 "LYS " " CA " 6 0 1 808080  "C1447"  1 1 -1110 ""  1 ""  FFB400  6.2189431 -1.806976 -1.7775501 1 76.26 0 0 2856 1 1447 1447 2854 <> <> <>
  1448 2 15.789857 5.055298 1.233114 187 K "A" 24 0.50000 0.50000 "LYS " " C  " 6 0 1 808080  "C1448"  1 1 7 ""  1 ""  <> -2.7348287 -5.2811904 -9.3010302 1 77.35 0 0 2857 0 1448 1448 2855 <> <> <>
  1449 15 16.443668 5.586194 0.338228 187 K "A" 70 -0.50000 -0.50000 "LYS " " O  " 8 0 1 FF2E2E  "O1449"  1 1 7 ""  1 ""  <> 6.637475 2.5211949 2.0916691 1 87.15 0 0 2858 0 1449 1449 2856 <> <> <>
  1450 3 14.879646 6.526050 3.066610 187 K "A" 24 -0.12000 -0.12000 "LYS " " CB " 6 0 1 808080  "C1450"  1 1 7 ""  1 ""  <> -9.9100199 0.54701746 -8.8595486 1 85.48 0 0 2859 2 1450 1450 2857 <> <> <>
  1451 3 14.165307 7.892881 3.267941 187 K "A" 24 -0.12000 -0.12000 "LYS " " CG " 6 0 1 808080  "C1451"  1 1 7 ""  1 ""  <> 1.7056241 1.9023285 0.93853325 1 99.11 0 0 2860 2 1451 1451 2858 <> <> <>
  1452 3 14.868185 8.893047 4.278353 187 K "A" 24 -0.12000 -0.12000 "LYS " " CD " 6 0 1 808080  "C1452"  1 1 7 ""  1 ""  <> -6.3331518 -8.0558414 -4.0199013 1 109.54 0 0 2861 2 1452 1452 2859 <> <> <>
  1453 3 14.965146 8.332035 5.747637 187 K "A" 24 0.19000 0.19000 "LYS " " CE " 6 0 1 808080  "C1453"  1 1 7 ""  1 ""  <> -6.0483589 4.5371232 5.8422346 1 120.71 0 0 2862 2 1453 1453 2860 <> <> <>
  1454 32 15.651513 9.278154 6.622137 187 K "A" 38 -0.30000 -0.30000 "LYS " " NZ " 7 1 1 2E2EFF  "N1454"  1 1 7 "%UT"  13 ""  <> 0.4479979 -14.274648 5.1487994 1 124.53 0 0 2863 3 1454 1454 2861 <> <> <>
  1455 25 16.046928 3.834633 1.766757 188 R "A" 38 -0.50000 -0.50000 "ARG " " N  " 7 0 1 2E2EFF  "N1455"  1 1 7 ""  1 ""  <> 1.1669122 0.96432966 0.73360157 1 74.14 0 0 2877 1 1455 1455 2875 <> <> <>
  1456 3 17.192602 2.996454 1.346740 188 R "A" 24 0.14000 0.14000 "ARG " " CA " 6 0 1 808080  "C1456"  1 1 -1111 ""  1 ""  FFD200  3.7166095 7.6436796 -4.2453537 1 74.48 0 0 2878 1 1456 1456 2876 <> <> <>
  1457 2 17.019701 2.425382 -0.021588 188 R "A" 24 0.50000 0.50000 "ARG " " C  " 6 0 1 808080  "C1457"  1 1 7 ""  1 ""  <> -5.5450039 -3.4635379 -0.41358304 1 82.74 0 0 2879 0 1457 1457 2877 <> <> <>
  1458 15 18.020222 2.241787 -0.735411 188 R "A" 70 -0.50000 -0.50000 "ARG " " O  " 8 0 1 FF2E2E  "O1458"  1 1 7 ""  1 ""  <> 4.9104714 -7.4873123 0.16789038 1 84.57 0 0 2880 0 1458 1458 2878 <> <> <>
  1459 3 17.535521 1.828116 2.307675 188 R "A" 24 -0.12000 -0.12000 "ARG " " CB " 6 0 1 808080  "C1459"  1 1 7 ""  1 ""  <> -8.5813303 -2.4353271 -6.1183467 1 65.06 0 0 2881 2 1459 1459 2879 <> <> <>
  1460 3 18.219568 2.493044 3.512013 188 R "A" 24 -0.05000 -0.05000 "ARG " " CG " 6 0 1 808080  "C1460"  1 1 7 ""  1 ""  <> 6.6314998 3.3796706 -3.375782 1 74.35 0 0 2882 2 1460 1460 2880 <> <> <>
  1461 3 18.540745 1.526977 4.624081 188 R "A" 24 0.19000 0.19000 "ARG " " CD " 6 0 1 808080  "C1461"  1 1 7 ""  1 ""  <> -9.4298611 1.529829 3.0560567 1 79.61 0 0 2883 2 1461 1461 2881 <> <> <>
  1462 25 17.331882 0.939419 5.297022 188 R "A" 38 -0.69997 -0.69997 "ARG " " NE " 7 0 1 2E2EFF  "N1462"  1 1 7 ""  1 ""  <> -14.036955 -1.7876815 -2.8827703 1 89.07 0 0 2884 1 1462 1462 2882 <> <> <>
  1463 2 16.995541 1.061835 6.607901 188 R "A" 24 0.63990 0.63990 "ARG " " CZ " 6 0 1 808080  "C1463"  1 1 7 ""  1 ""  <> -1.6999943 -2.9642479 1.9415929 1 89.98 0 0 2885 0 1463 1463 2883 <> <> <>
  1464 25 15.923702 0.467563 7.039359 188 R "A" 38 -0.79997 -0.79997 "ARG " " NH1" 7 0 1 2E2EFF  "N1464"  1 1 7 ""  1 ""  <> -1.8269261 -6.1001849 2.7661879 1 91.83 0 0 2886 2 1464 1464 2884 <> <> <>
  1465 31 17.737896 1.675768 7.520449 188 R "A" 38 -0.79997 -0.79997 "ARG " " NH2" 7 1 1 2E2EFF  "N1465"  1 1 7 ""  1 ""  <> -2.2313094 -3.333962 -3.7309437 1 87.4 0 0 2887 2 1465 1465 2885 <> <> <>
  1466 25 15.738057 2.073097 -0.380315 189 A "A" 38 -0.50000 -0.50000 "ALA " " N  " 7 0 1 2E2EFF  "N1466"  1 1 7 ""  1 ""  <> -0.047794282 -4.8365502 1.2219392 1 77.1 0 0 2901 1 1466 1466 2899 <> <> <>
  1467 3 15.467420 1.336821 -1.613295 189 A "A" 24 0.14000 0.14000 "ALA " " CA " 6 0 1 808080  "C1467"  1 1 -1111 ""  1 ""  FFD200  1.0825044 -2.6912894 -3.5635717 1 73.35 0 0 2902 1 1467 1467 2900 <> <> <>
  1468 2 15.141303 2.338862 -2.770923 189 A "A" 24 0.50000 0.50000 "ALA " " C  " 6 0 1 808080  "C1468"  1 1 7 ""  1 ""  <> -3.7601118 -8.3283243 6.1674132 1 86.28 0 0 2903 0 1468 1468 2901 <> <> <>
  1469 15 15.384725 2.188561 -3.930437 189 A "A" 70 -0.50000 -0.50000 "ALA " " O  " 8 0 1 FF2E2E  "O1469"  1 1 7 ""  1 ""  <> -0.58826369 6.0721617 1.6942588 1 90.41 0 0 2904 0 1469 1469 2902 <> <> <>
  1470 3 14.159669 0.481240 -1.519587 189 A "A" 24 -0.18000 -0.18000 "ALA " " CB " 6 0 1 808080  "C1470"  1 1 7 ""  1 ""  <> -0.11126037 0.018971134 3.3349857 1 62.55 0 0 2905 3 1470 1470 2903 <> <> <>
  1471 25 14.666828 3.529736 -2.354151 190 E "A" 38 -0.50000 -0.50000 "GLU " " N  " 7 0 1 2E2EFF  "N1471"  1 1 7 ""  1 ""  <> 3.3958025 -1.9852251 3.9357831 1 82.33 0 0 2911 1 1471 1471 2909 <> <> <>
  1472 3 14.333963 4.544025 -3.376074 190 E "A" 24 0.14000 0.14000 "GLU " " CA " 6 0 1 808080  "C1472"  1 1 -1111 ""  1 ""  FFD200  3.4521961 -1.9025091 -7.7660022 1 86.16 0 0 2912 1 1472 1472 2910 <> <> <>
  1473 2 15.580100 4.970003 -4.128954 190 E "A" 24 0.50000 0.50000 "GLU " " C  " 6 0 1 808080  "C1473"  1 1 7 ""  1 ""  <> -8.6211777 -0.61921453 -7.8316045 1 87.54 0 0 2913 0 1473 1473 2911 <> <> <>
  1474 15 15.602015 5.024215 -5.324194 190 E "A" 70 -0.50000 -0.50000 "GLU " " O  " 8 0 1 FF2E2E  "O1474"  1 1 7 ""  1 ""  <> 1.747306 1.4654387 9.6056557 1 95.4 0 0 2914 0 1474 1474 2912 <> <> <>
  1475 3 13.701061 5.784856 -2.612367 190 E "A" 24 -0.12000 -0.12000 "GLU " " CB " 6 0 1 808080  "C1475"  1 1 7 ""  1 ""  <> -2.3867657 -2.2032139 5.746295 1 89.78 0 0 2915 2 1475 1475 2913 <> <> <>
  1476 3 13.499196 7.037424 -3.490252 190 E "A" 24 -0.22000 -0.22000 "GLU " " CG " 6 0 1 808080  "C1476"  1 1 7 ""  1 ""  <> -4.5029221 -10.770566 2.7782609 1 102.34 0 0 2916 2 1476 1476 2914 <> <> <>
  1477 2 12.631922 8.170102 -2.960065 190 E "A" 24 0.70000 0.70000 "GLU " " CD " 6 0 1 808080  "C1477"  1 1 7 "%UT"  13 ""  <> -0.78223491 5.8983107 -1.3034319 1 115.82 0 0 2917 0 1477 1477 2915 3.98900502694473 <> <>
  1478 18 11.748975 8.651223 -3.672913 190 E "A" 70 -0.80000 -0.80000 "GLU " " OE1" 8 -1 1 FF2E2E  "O1478"  1 1 7 ""  1 ""  <> -1.4271299 -0.10822151 1.0173056 1 120.81 0 0 2918 0 1478 1478 2916 <> <> <>
  1479 15 12.797789 8.448989 -1.743929 190 E "A" 70 -0.80000 -0.80000 "GLU " " OE2" 8 0 1 FF2E2E  "O1479"  1 1 7 ""  1 ""  <> 0.20840023 1.1977426 -0.17464459 1 117.74 0 0 2919 0 1479 1479 2917 <> <> <>
  1480 25 16.704588 5.142311 -3.387596 191 V "A" 38 -0.50000 -0.50000 "VAL " " N  " 7 0 1 2E2EFF  "N1480"  1 1 7 ""  1 ""  <> -2.7133968 6.8060107 1.9456636 1 83.67 0 0 2926 1 1480 1480 2924 <> <> <>
  1481 3 17.896971 5.558467 -3.962415 191 V "A" 24 0.14000 0.14000 "VAL " " CA " 6 0 1 808080  "C1481"  1 1 -1111 ""  1 ""  FFD200  6.8902955 1.9469066 -4.1587315 1 90.99 0 0 2927 1 1481 1481 2925 <> <> <>
  1482 2 18.483042 4.461979 -4.856193 191 V "A" 24 0.50000 0.50000 "VAL " " C  " 6 0 1 808080  "C1482"  1 1 7 ""  1 ""  <> -8.2517786 -1.2843746 -4.1360688 1 89.7 0 0 2928 0 1482 1482 2926 <> <> <>
  1483 15 19.492041 4.769098 -5.506756 191 V "A" 70 -0.50000 -0.50000 "VAL " " O  " 8 0 1 FF2E2E  "O1483"  1 1 7 ""  1 ""  <> -4.0754647 -3.4828236 3.0463524 1 94.4 0 0 2929 0 1483 1483 2927 <> <> <>
  1484 3 18.864004 6.165812 -2.978599 191 V "A" 24 -0.06000 -0.06000 "VAL " " CB " 6 0 1 808080  "C1484"  1 1 7 ""  1 ""  <> -3.95225 2.8306165 2.6286108 1 90.53 0 0 2930 1 1484 1484 2928 <> <> <>
  1485 3 18.404543 7.476654 -2.360928 191 V "A" 24 -0.18000 -0.18000 "VAL " " CG1" 6 0 1 808080  "C1485"  1 1 7 ""  1 ""  <> -9.5668106 -2.0535104 -1.060392 1 92.34 0 0 2931 3 1485 1485 2929 <> <> <>
  1486 3 19.381407 5.146744 -1.991567 191 V "A" 24 -0.18000 -0.18000 "VAL " " CG2" 6 0 1 808080  "C1486"  1 1 7 ""  1 ""  <> -0.67852604 2.2514014 2.6484525 1 85.35 0 0 2932 3 1486 1486 2930 <> <> <>
  1487 25 17.935524 3.268106 -4.945719 192 A "A" 38 -0.50000 -0.50000 "ALA " " N  " 7 0 1 2E2EFF  "N1487"  1 1 7 ""  1 ""  <> -3.6546974 3.8819394 1.6904732 1 92.03 0 0 2942 1 1487 1487 2940 <> <> <>
  1488 3 18.386431 2.148350 -5.727575 192 A "A" 24 0.14000 0.14000 "ALA " " CA " 6 0 1 808080  "C1488"  1 1 -1111 ""  1 ""  FFD200  1.1639981 5.7157812 6.8107276 1 87.04 0 0 2943 1 1488 1488 2941 <> <> <>
  1489 2 17.408386 1.886175 -6.946889 192 A "A" 24 0.50000 0.50000 "ALA " " C  " 6 0 1 808080  "C1489"  1 1 7 ""  1 ""  <> -4.0110645 2.7081542 6.8447361 1 92.98 0 0 2944 0 1489 1489 2942 <> <> <>
  1490 15 17.825102 1.350594 -7.961024 192 A "A" 70 -0.50000 -0.50000 "ALA " " O  " 8 0 1 FF2E2E  "O1490"  1 1 7 ""  1 ""  <> 0.60806394 1.4975636 -1.2998942 1 99.56 0 0 2945 0 1490 1490 2943 <> <> <>
  1491 3 18.485922 0.879798 -4.913068 192 A "A" 24 -0.18000 -0.18000 "ALA " " CB " 6 0 1 808080  "C1491"  1 1 7 ""  1 ""  <> -2.1016321 -7.9245634 -0.21868134 1 73.46 0 0 2946 3 1491 1491 2944 <> <> <>
  1492 25 16.162279 2.379261 -6.899439 193 A "A" 38 -0.50000 -0.50000 "ALA " " N  " 7 0 1 2E2EFF  "N1492"  1 1 7 ""  1 ""  <> -2.3851118 -4.9246702 -4.7070622 1 91.31 0 0 2952 1 1492 1492 2950 <> <> <>
  1493 3 15.241799 2.472959 -8.047504 193 A "A" 24 0.14000 0.14000 "ALA " " CA " 6 0 1 808080  "C1493"  1 1 -1111 ""  1 ""  FFD200  4.9067607 -4.2339425 -0.19245435 1 94.9 0 0 2953 1 1493 1493 2951 <> <> <>
  1494 2 15.680274 3.706612 -8.892818 193 A "A" 24 0.50000 0.50000 "ALA " " C  " 6 0 1 808080  "C1494"  1 1 7 ""  1 ""  <> 2.5784276 2.9159701 3.4415815 1 98.05 0 0 2954 0 1494 1494 2952 <> <> <>
  1495 15 15.822353 3.553872 -10.087615 193 A "A" 70 -0.50000 -0.50000 "ALA " " O  " 8 0 1 FF2E2E  "O1495"  1 1 7 ""  1 ""  <> -0.28449377 0.89818054 3.3049977 1 106.75 0 0 2955 0 1495 1495 2953 <> <> <>
  1496 3 13.841938 2.719812 -7.590992 193 A "A" 24 -0.18000 -0.18000 "ALA " " CB " 6 0 1 808080  "C1496"  1 1 7 ""  1 ""  <> -5.1346607 -6.3544183 3.1673582 1 91.83 0 0 2956 3 1496 1496 2954 <> <> <>
  1497 25 15.831939 4.882662 -8.259478 194 I "A" 38 -0.50000 -0.50000 "ILE " " N  " 7 0 1 2E2EFF  "N1497"  0 1 7 ""  1 ""  <> -3.2668993 -4.3608966 -7.5165024 1 95.16 0 0 2962 1 1497 1497 2960 <> <> <>
  1498 3 16.216021 6.154202 -8.887233 194 I "A" 24 0.14000 0.14000 "ILE " " CA " 6 0 1 808080  "C1498"  0 1 -1111 ""  1 ""  FFD200  -5.9307461 2.4957061 8.8761749 1 91.25 0 0 2963 1 1498 1498 2961 <> <> <>
  1499 2 17.189232 6.051426 -10.073216 194 I "A" 24 0.50000 0.50000 "ILE " " C  " 6 0 1 808080  "C1499"  0 1 7 ""  1 ""  <> -0.61667687 4.3792892 -5.5094886 1 99.22 0 0 2964 0 1499 1499 2962 <> <> <>
  1500 15 16.962025 6.709141 -11.102346 194 I "A" 70 -0.50000 -0.50000 "ILE " " O  " 8 0 1 FF2E2E  "O1500"  0 1 7 ""  1 ""  <> 0.88497114 1.8875939 -4.5949502 1 97.61 0 0 2965 0 1500 1500 2963 <> <> <>
  1501 3 16.554750 7.152588 -7.783644 194 I "A" 24 -0.06000 -0.06000 "ILE " " CB " 6 0 1 808080  "C1501"  0 1 7 ""  1 ""  <> 2.0577235 2.5508826 -1.3883297 1 88.73 0 0 2966 1 1501 1501 2964 <> <> <>
  1502 3 15.417469 7.722261 -6.930489 194 I "A" 24 -0.12000 -0.12000 "ILE " " CG1" 6 0 1 808080  "C1502"  0 1 7 ""  1 ""  <> 0.17691199 0.70377159 -0.041473694 1 92.69 0 0 2967 2 1502 1502 2965 <> <> <>
  1503 3 17.360886 8.409481 -8.249168 194 I "A" 24 -0.18000 -0.18000 "ILE " " CG2" 6 0 1 808080  "C1503"  0 1 7 ""  1 ""  <> -9.2703514 -5.1462693 -5.62674 1 80.65 0 0 2968 3 1503 1503 2966 <> <> <>
  1504 3 14.356402 8.574429 -7.715580 194 I "A" 24 -0.18000 -0.18000 "ILE " " CD1" 6 0 1 808080  "C1504"  0 1 7 ""  1 ""  <> -3.7978652 2.9326048 0.73244596 1 98.33 0 0 2969 3 1504 1504 2967 <> <> <>
  1505 25 18.405991 5.330866 -9.931662 195 P "A" 38 -0.14000 -0.14000 "PRO " " N  " 7 0 1 2E2EFF  "N1505"  0 1 7 ""  1 ""  <> -3.1981428 1.2168862 1.9084367 1 98.56 0 0 2981 0 1505 1505 2979 <> <> <>
  1506 3 19.343224 5.230019 -11.090082 195 P "A" 24 0.01000 0.01000 "PRO " " CA " 6 0 1 808080  "C1506"  0 1 -1111 ""  1 ""  FFD200  4.7672572 2.8798101 0.77860904 1 84.62 0 0 2982 1 1506 1506 2980 <> <> <>
  1507 2 18.789751 4.148401 -12.111383 195 P "A" 24 0.50000 0.50000 "PRO " " C  " 6 0 1 808080  "C1507"  0 1 7 ""  1 ""  <> -1.4977341 0.9915005 8.6508493 1 91.08 0 0 2983 0 1507 1507 2981 <> <> <>
  1508 15 18.764349 4.501611 -13.289437 195 P "A" 70 -0.50000 -0.50000 "PRO " " O  " 8 0 1 FF2E2E  "O1508"  0 1 7 ""  1 ""  <> 6.7231307 -2.6219347 1.4598128 1 104.85 0 0 2984 0 1508 1508 2982 <> <> <>
  1509 3 20.653870 4.901881 -10.531111 195 P "A" 24 -0.12000 -0.12000 "PRO " " CB " 6 0 1 808080  "C1509"  0 1 7 ""  1 ""  <> 4.6525187 -5.3621955 -0.51755065 1 81.36 0 0 2985 2 1509 1509 2983 <> <> <>
  1510 3 20.457642 4.412418 -9.071412 195 P "A" 24 -0.12000 -0.12000 "PRO " " CG " 6 0 1 808080  "C1510"  0 1 7 ""  1 ""  <> -1.734709 -7.9031653 -0.31873149 1 89.11 0 0 2986 2 1510 1510 2984 <> <> <>
  1511 3 19.041866 4.855981 -8.661882 195 P "A" 24 -0.05000 -0.05000 "PRO " " CD " 6 0 1 808080  "C1511"  0 1 7 ""  1 ""  <> -2.4546924 0.15612176 -1.0888857 1 94.1 0 0 2987 2 1511 1511 2985 <> <> <>
  1512 25 18.501360 2.912964 -11.690440 196 L "A" 38 -0.50000 -0.50000 "LEU " " N  " 7 0 1 2E2EFF  "N1512"  0 1 7 ""  1 ""  <> -4.861002 -2.1150475 3.5519009 1 89.65 0 0 2995 1 1512 1512 2993 <> <> <>
  1513 3 18.224827 1.754912 -12.584426 196 L "A" 24 0.14000 0.14000 "LEU " " CA " 6 0 1 808080  "C1513"  0 1 -1111 ""  1 ""  FFD200  5.1632776 -0.87617487 -6.2912636 1 97.61 0 0 2996 1 1513 1513 2994 <> <> <>
  1514 2 17.231152 1.903440 -13.741282 196 L "A" 24 0.50000 0.50000 "LEU " " C  " 6 0 1 808080  "C1514"  0 1 7 ""  1 ""  <> 1.5030025 -10.758247 4.0140743 1 88.69 0 0 2997 0 1514 1514 2995 <> <> <>
  1515 15 17.533024 1.391092 -14.843055 196 L "A" 70 -0.50000 -0.50000 "LEU " " O  " 8 0 1 FF2E2E  "O1515"  0 1 7 ""  1 ""  <> 0.96711296 -2.4024491 -4.1567464 1 91.45 0 0 2998 0 1515 1515 2996 <> <> <>
  1516 3 17.808786 0.505382 -11.592512 196 L "A" 24 -0.12000 -0.12000 "LEU " " CB " 6 0 1 808080  "C1516"  0 1 7 ""  1 ""  <> 3.77349 12.886479 3.8972089 1 103.04 0 0 2999 2 1516 1516 2997 <> <> <>
  1517 3 18.940098 -0.404132 -11.112931 196 L "A" 24 -0.06000 -0.06000 "LEU " " CG " 6 0 1 808080  "C1517"  0 1 7 ""  1 ""  <> 1.3119155 -4.6880794 -2.4942074 1 106.1 0 0 3000 1 1517 1517 2998 <> <> <>
  1518 3 18.344831 -1.370655 -10.060789 196 L "A" 24 -0.18000 -0.18000 "LEU " " CD1" 6 0 1 808080  "C1518"  0 1 7 ""  1 ""  <> 1.8082284 -4.7245188 -4.5754023 1 108.08 0 0 3001 3 1518 1518 2999 <> <> <>
  1519 3 19.468193 -1.263527 -12.236594 196 L "A" 24 -0.18000 -0.18000 "LEU " " CD2" 6 0 1 808080  "C1519"  0 1 7 ""  1 ""  <> -3.7372191 3.0773191 2.6009877 1 98.45 0 0 3002 3 1519 1519 3000 <> <> <>
  1520 25 16.231852 2.730597 -13.582029 197 V "A" 38 -0.50000 -0.50000 "VAL " " N  " 7 0 1 2E2EFF  "N1520"  1 1 7 ""  1 ""  <> -6.2908726 -4.6086254 1.1867899 1 85.63 0 0 3014 1 1520 1520 3012 <> <> <>
  1521 3 15.294024 3.186250 -14.669703 197 V "A" 24 0.14000 0.14000 "VAL " " CA " 6 0 1 808080  "C1521"  1 1 -1111 ""  1 ""  FFD200  2.8708131 6.0064626 -0.96455079 1 85.06 0 0 3015 1 1521 1521 3013 <> <> <>
  1522 2 15.997908 3.757513 -15.938111 197 V "A" 24 0.50000 0.50000 "VAL " " C  " 6 0 1 808080  "C1522"  1 1 7 ""  1 ""  <> -4.0421491 3.5313249 12.552514 1 82.77 0 0 3016 0 1522 1522 3014 <> <> <>
  1523 15 15.718176 3.294419 -17.048893 197 V "A" 70 -0.50000 -0.50000 "VAL " " O  " 8 0 1 FF2E2E  "O1523"  1 1 7 ""  1 ""  <> -0.33984685 2.670737 5.9579968 1 83.36 0 0 3017 0 1523 1523 3015 <> <> <>
  1524 3 14.126719 4.131044 -14.105521 197 V "A" 24 -0.06000 -0.06000 "VAL " " CB " 6 0 1 808080  "C1524"  1 1 7 ""  1 ""  <> -0.52283543 -1.3977743 1.8265548 1 85.28 0 0 3018 1 1524 1524 3016 <> <> <>
  1525 3 13.198426 3.320244 -13.231182 197 V "A" 24 -0.18000 -0.18000 "VAL " " CG1" 6 0 1 808080  "C1525"  1 1 7 ""  1 ""  <> -7.3179388 -2.4065499 -3.2357323 1 84.59 0 0 3019 3 1525 1525 3017 <> <> <>
  1526 3 14.561158 5.425847 -13.386921 197 V "A" 24 -0.18000 -0.18000 "VAL " " CG2" 6 0 1 808080  "C1526"  1 1 7 ""  1 ""  <> 0.13821006 -2.745542 0.82310498 1 79.44 0 0 3020 3 1526 1526 3018 <> <> <>
  1527 25 16.936829 4.763826 -15.814191 198 A "A" 38 -0.50000 -0.50000 "ALA " " N  " 7 0 1 2E2EFF  "N1527"  1 1 7 ""  1 ""  <> 3.0108566 -6.5274072 2.6969244 1 78.81 0 0 3030 1 1527 1527 3028 <> <> <>
  1528 3 17.711859 5.307799 -16.948851 198 A "A" 24 0.14000 0.14000 "ALA " " CA " 6 0 1 808080  "C1528"  1 1 -1111 ""  1 ""  FFD200  -1.6979699 -3.9000134 -5.4749255 1 77.11 0 0 3031 1 1528 1528 3029 <> <> <>
  1529 2 18.596081 4.206802 -17.575871 198 A "A" 24 0.50000 0.50000 "ALA " " C  " 6 0 1 808080  "C1529"  1 1 7 ""  1 ""  <> 7.5569296 0.13765571 -6.4227595 1 80.33 0 0 3032 0 1529 1529 3030 <> <> <>
  1530 15 18.444681 4.052074 -18.804810 198 A "A" 70 -0.50000 -0.50000 "ALA " " O  " 8 0 1 FF2E2E  "O1530"  1 1 7 ""  1 ""  <> 0.34804684 0.29130962 -0.8764444 1 92.35 0 0 3033 0 1530 1530 3031 <> <> <>
  1531 3 18.525581 6.578245 -16.557320 198 A "A" 24 -0.18000 -0.18000 "ALA " " CB " 6 0 1 808080  "C1531"  1 1 7 ""  1 ""  <> -7.8315759 -5.9679494 -3.8096952 1 68.86 0 0 3034 3 1531 1531 3032 <> <> <>
  1532 25 19.334667 3.372643 -16.770538 199 V "A" 38 -0.50000 -0.50000 "VAL " " N  " 7 0 1 2E2EFF  "N1532"  1 1 7 ""  1 ""  <> -2.8481209 1.3760302 7.8981872 1 71.58 0 0 3040 1 1532 1532 3038 <> <> <>
  1533 3 20.272152 2.293506 -17.083988 199 V "A" 24 0.14000 0.14000 "VAL " " CA " 6 0 1 808080  "C1533"  1 1 -1111 ""  1 ""  FFD200  -0.028226748 -0.11420459 1.9338977 1 84.75 0 0 3041 1 1533 1533 3039 <> <> <>
  1534 2 19.706238 1.227203 -18.038452 199 V "A" 24 0.50000 0.50000 "VAL " " C  " 6 0 1 808080  "C1534"  1 1 7 ""  1 ""  <> 2.7328289 2.2519805 1.9450217 1 83.5 0 0 3042 0 1534 1534 3040 <> <> <>
  1535 15 20.362152 0.843211 -18.968878 199 V "A" 70 -0.50000 -0.50000 "VAL " " O  " 8 0 1 FF2E2E  "O1535"  1 1 7 ""  1 ""  <> 1.0388414 0.98014665 1.8911605 1 89.38 0 0 3043 0 1535 1535 3041 <> <> <>
  1536 3 20.924511 1.742506 -15.809025 199 V "A" 24 -0.06000 -0.06000 "VAL " " CB " 6 0 1 808080  "C1536"  1 1 7 ""  1 ""  <> -2.731252 2.2523992 -4.310915 1 100.2 0 0 3044 1 1536 1536 3042 <> <> <>
  1537 3 21.988564 0.673859 -15.977543 199 V "A" 24 -0.18000 -0.18000 "VAL " " CG1" 6 0 1 808080  "C1537"  1 1 7 ""  1 ""  <> -2.0390561 1.4993479 -4.4302568 1 67.73 0 0 3045 3 1537 1537 3043 <> <> <>
  1538 3 21.514885 2.800989 -14.886700 199 V "A" 24 -0.18000 -0.18000 "VAL " " CG2" 6 0 1 808080  "C1538"  1 1 7 ""  1 ""  <> -6.0019045 -3.4994802 5.2424884 1 88.9 0 0 3046 3 1538 1538 3044 <> <> <>
  1539 25 18.500942 0.693525 -17.784737 200 V "A" 38 -0.50000 -0.50000 "VAL " " N  " 7 0 1 2E2EFF  "N1539"  1 1 7 ""  1 ""  <> -5.0420732 -2.966728 0.2733461 1 80.77 0 0 3056 1 1539 1539 3054 <> <> <>
  1540 3 17.817669 -0.299560 -18.644239 200 V "A" 24 0.14000 0.14000 "VAL " " CA " 6 0 1 808080  "C1540"  1 1 -1111 ""  1 ""  FFD200  -3.6665618 -8.5137691 -2.4119086 1 87.47 0 0 3057 1 1540 1540 3055 <> <> <>
  1541 2 17.280382 0.333227 -19.930723 200 V "A" 24 0.50000 0.50000 "VAL " " C  " 6 0 1 808080  "C1541"  1 1 7 ""  1 ""  <> -4.7592211 -3.8781803 2.5194037 1 90.05 0 0 3058 0 1541 1541 3056 <> <> <>
  1542 15 17.027264 -0.436134 -20.916618 200 V "A" 70 -0.50000 -0.50000 "VAL " " O  " 8 0 1 FF2E2E  "O1542"  1 1 7 ""  1 ""  <> 3.175632 -3.078126 8.2545424 1 94.31 0 0 3059 0 1542 1542 3057 <> <> <>
  1543 3 16.720772 -1.086591 -17.849556 200 V "A" 24 -0.06000 -0.06000 "VAL " " CB " 6 0 1 808080  "C1543"  1 1 7 ""  1 ""  <> 5.2368832 0.30730775 5.122921 1 84.85 0 0 3060 1 1543 1543 3058 <> <> <>
  1544 3 17.283752 -1.858182 -16.537373 200 V "A" 24 -0.18000 -0.18000 "VAL " " CG1" 6 0 1 808080  "C1544"  1 1 7 ""  1 ""  <> -1.2891051 -7.3992844 4.6161575 1 79.17 0 0 3061 3 1544 1544 3059 <> <> <>
  1545 3 15.461189 -0.184447 -17.525385 200 V "A" 24 -0.18000 -0.18000 "VAL " " CG2" 6 0 1 808080  "C1545"  1 1 7 ""  1 ""  <> -4.1628747 0.52628475 7.6027026 1 84.02 0 0 3062 3 1545 1545 3060 <> <> <>
  1546 25 17.109875 1.668429 -20.031179 201 L "A" 38 -0.50000 -0.50000 "LEU " " N  " 7 0 1 2E2EFF  "N1546"  1 1 7 ""  1 ""  <> 0.96076965 -0.16892618 -3.8825276 1 81.35 0 0 3072 1 1546 1546 3070 <> <> <>
  1547 3 16.575378 2.326409 -21.292191 201 L "A" 24 0.14000 0.14000 "LEU " " CA " 6 0 1 808080  "C1547"  1 1 -1111 ""  1 ""  FFD200  6.1250238 3.2591834 -2.0977845 1 76.83 0 0 3073 1 1547 1547 3071 <> <> <>
  1548 2 17.647112 2.676273 -22.244375 201 L "A" 24 0.50000 0.50000 "LEU " " C  " 6 0 1 808080  "C1548"  1 1 7 ""  1 ""  <> 0.45825145 4.099999 -4.5533805 1 86.41 0 0 3074 0 1548 1548 3072 <> <> <>
  1549 15 17.422159 2.748278 -23.484873 201 L "A" 70 -0.50000 -0.50000 "LEU " " O  " 8 0 1 FF2E2E  "O1549"  1 1 7 ""  1 ""  <> -0.26797971 2.259877 2.8683879 1 82.8 0 0 3075 0 1549 1549 3073 <> <> <>
  1550 3 15.743963 3.571311 -20.951571 201 L "A" 24 -0.12000 -0.12000 "LEU " " CB " 6 0 1 808080  "C1550"  1 1 7 ""  1 ""  <> -0.55187523 -2.4738605 1.4442453 1 73.86 0 0 3076 2 1550 1550 3074 <> <> <>
  1551 3 14.393645 3.292779 -20.175013 201 L "A" 24 -0.06000 -0.06000 "LEU " " CG " 6 0 1 808080  "C1551"  1 1 7 ""  1 ""  <> 1.1815362 8.4822903 6.7774954 1 74.3 0 0 3077 1 1551 1551 3075 <> <> <>
  1552 3 13.639770 4.543782 -19.856558 201 L "A" 24 -0.18000 -0.18000 "LEU " " CD1" 6 0 1 808080  "C1552"  1 1 7 ""  1 ""  <> 3.7785163 2.5056558 -0.84699959 1 59.75 0 0 3078 3 1552 1552 3076 <> <> <>
  1553 3 13.417408 2.325644 -20.810625 201 L "A" 24 -0.18000 -0.18000 "LEU " " CD2" 6 0 1 808080  "C1553"  1 1 7 ""  1 ""  <> 1.947198 -1.6782678 3.1490645 1 71.52 0 0 3079 3 1553 1553 3077 <> <> <>
  1554 25 18.933550 2.704056 -21.829346 202 F "A" 38 -0.50000 -0.50000 "PHE " " N  " 7 0 1 2E2EFF  "N1554"  0 1 7 ""  1 ""  <> -2.3949926 -1.4082217 0.55531585 1 85.28 0 0 3091 1 1554 1554 3089 <> <> <>
  1555 3 20.138475 2.792172 -22.711031 202 F "A" 24 0.14000 0.14000 "PHE " " CA " 6 0 1 808080  "C1555"  0 1 -1111 ""  1 ""  FFD200  -3.0545909 7.8455949 2.7005 1 79.59 0 0 3092 1 1555 1555 3090 <> <> <>
  1556 2 20.153748 1.843417 -23.887966 202 F "A" 24 0.50000 0.50000 "PHE " " C  " 6 0 1 808080  "C1556"  0 1 7 ""  1 ""  <> -3.0384121 3.1579671 2.8059828 1 85.84 0 0 3093 0 1556 1556 3091 <> <> <>
  1557 15 20.383841 2.319896 -24.967325 202 F "A" 70 -0.50000 -0.50000 "PHE " " O  " 8 0 1 FF2E2E  "O1557"  0 1 7 ""  1 ""  <> 6.2297716 -2.5311489 -0.78865814 1 85.21 0 0 3094 0 1557 1557 3092 <> <> <>
  1558 3 21.392994 2.693768 -21.786261 202 F "A" 24 -0.00500 -0.00500 "PHE " " CB " 6 0 1 808080  "C1558"  0 1 7 ""  1 ""  <> 5.4811096 5.534574 1.3988378 1 76.84 0 0 3095 2 1558 1558 3093 <> <> <>
  1559 2 21.712345 3.638062 -20.622927 202 F "A" 24 -0.11500 -0.11500 "PHE " " CG " 6 0 1 808080  "C1559"  0 1 7 ""  1 ""  <> -1.0394498 6.4849906 -5.1966743 1 90.73 0 0 3096 0 1559 1559 3094 <> <> <>
  1560 2 22.787779 3.226247 -19.797277 202 F "A" 24 -0.11500 -0.11500 "PHE " " CD1" 6 0 1 808080  "C1560"  0 1 7 ""  1 ""  <> 0.75118303 -4.5483088 -9.3063478 1 88.81 0 0 3097 1 1560 1560 3095 <> <> <>
  1561 2 20.998716 4.736444 -20.201576 202 F "A" 24 -0.11500 -0.11500 "PHE " " CD2" 6 0 1 808080  "C1561"  0 1 7 ""  1 ""  <> 2.7941196 2.4057615 7.2514081 1 95.85 0 0 3098 1 1561 1561 3096 <> <> <>
  1562 2 23.219944 3.971830 -18.692846 202 F "A" 24 -0.11500 -0.11500 "PHE " " CE1" 6 0 1 808080  "C1562"  0 1 7 ""  1 ""  <> -6.6616688 -0.68291157 3.953182 1 97.2 0 0 3099 1 1562 1562 3097 <> <> <>
  1563 2 21.318916 5.475989 -19.065603 202 F "A" 24 -0.11500 -0.11500 "PHE " " CE2" 6 0 1 808080  "C1563"  0 1 7 ""  1 ""  <> 0.31428847 -5.1487904 -5.003871 1 97.47 0 0 3100 1 1563 1563 3098 <> <> <>
  1564 2 22.444954 5.158545 -18.351816 202 F "A" 24 -0.11500 -0.11500 "PHE " " CZ " 6 0 1 808080  "C1564"  0 1 7 ""  1 ""  <> 3.077467 -1.2485511 7.1444511 1 100.81 0 0 3101 1 1564 1564 3099 <> <> <>
  1565 25 19.829651 0.603172 -23.661657 203 F "A" 38 -0.50000 -0.50000 "PHE " " N  " 7 0 1 2E2EFF  "N1565"  0 1 7 ""  1 ""  <> 8.3948488 9.2766151 3.787879 1 89.09 0 0 3111 1 1565 1565 3109 <> <> <>
  1566 3 19.873583 -0.481535 -24.583975 203 F "A" 24 0.14000 0.14000 "PHE " " CA " 6 0 1 808080  "C1566"  0 1 -1111 ""  1 ""  FFD200  -3.2454109 0.78587312 -3.0030484 1 90.66 0 0 3112 1 1566 1566 3110 <> <> <>
  1567 2 18.494686 -0.752349 -25.240175 203 F "A" 24 0.50000 0.50000 "PHE " " C  " 6 0 1 808080  "C1567"  0 1 7 ""  1 ""  <> 7.0848193 -2.3674827 1.6864599 1 88.3 0 0 3113 0 1567 1567 3111 <> <> <>
  1568 15 18.322021 -1.595623 -26.139328 203 F "A" 70 -0.50000 -0.50000 "PHE " " O  " 8 0 1 FF2E2E  "O1568"  0 1 7 ""  1 ""  <> 2.3098106 3.8028271 -5.7619677 1 80.51 0 0 3114 0 1568 1568 3112 <> <> <>
  1569 3 20.245255 -1.826301 -23.835606 203 F "A" 24 -0.00500 -0.00500 "PHE " " CB " 6 0 1 808080  "C1569"  0 1 7 ""  1 ""  <> -0.010914562 -3.2096081 3.2152131 1 99.2 0 0 3115 2 1569 1569 3113 <> <> <>
  1570 2 21.352882 -1.584005 -22.839001 203 F "A" 24 -0.11500 -0.11500 "PHE " " CG " 6 0 1 808080  "C1570"  0 1 7 ""  1 ""  <> 2.5726337 -0.86469364 -1.5272955 1 112.43 0 0 3116 0 1570 1570 3114 <> <> <>
  1571 2 21.120237 -1.427030 -21.466391 203 F "A" 24 -0.11500 -0.11500 "PHE " " CD1" 6 0 1 808080  "C1571"  0 1 7 ""  1 ""  <> -1.5412527 -3.6607802 1.5458189 1 118.14 0 0 3117 1 1571 1571 3115 <> <> <>
  1572 2 22.638096 -1.428962 -23.414848 203 F "A" 24 -0.11500 -0.11500 "PHE " " CD2" 6 0 1 808080  "C1572"  0 1 7 ""  1 ""  <> -12.573313 5.4194536 -4.5682616 1 111.3 0 0 3118 1 1572 1572 3116 <> <> <>
  1573 2 22.168962 -1.093081 -20.584360 203 F "A" 24 -0.11500 -0.11500 "PHE " " CE1" 6 0 1 808080  "C1573"  0 1 7 ""  1 ""  <> 2.5803823 -6.993093 -3.2377648 1 117.34 0 0 3119 1 1573 1573 3117 <> <> <>
  1574 2 23.687428 -1.131606 -22.528511 203 F "A" 24 -0.11500 -0.11500 "PHE " " CE2" 6 0 1 808080  "C1574"  0 1 7 ""  1 ""  <> 3.7779741 5.1400647 2.9462583 1 115.29 0 0 3120 1 1574 1574 3118 <> <> <>
  1575 2 23.447571 -0.933935 -21.132170 203 F "A" 24 -0.11500 -0.11500 "PHE " " CZ " 6 0 1 808080  "C1575"  0 1 7 ""  1 ""  <> -13.136846 -1.0460528 -2.3394611 1 115.83 0 0 3121 1 1575 1575 3119 <> <> <>
  1576 25 17.432140 -0.142357 -24.815781 204 V "A" 38 -0.50000 -0.50000 "VAL " " N  " 7 0 1 2E2EFF  "N1576"  0 1 7 ""  1 ""  <> -1.4372934 -2.1989315 2.5796835 1 89.98 0 0 3131 1 1576 1576 3129 <> <> <>
  1577 3 16.106592 -0.092547 -25.459991 204 V "A" 24 0.14000 0.14000 "VAL " " CA " 6 0 1 808080  "C1577"  0 1 -1111 ""  1 ""  FFD200  -0.049694516 6.0198693 -4.7873287 1 95.94 0 0 3132 1 1577 1577 3130 <> <> <>
  1578 2 16.021935 0.918202 -26.607510 204 V "A" 24 0.50000 0.50000 "VAL " " C  " 6 0 1 808080  "C1578"  0 1 7 ""  1 ""  <> -1.6710038 1.1464725 -4.3327856 1 94.02 0 0 3133 0 1578 1578 3131 <> <> <>
  1579 15 15.736399 0.528354 -27.745434 204 V "A" 70 -0.50000 -0.50000 "VAL " " O  " 8 0 1 FF2E2E  "O1579"  0 1 7 ""  1 ""  <> -6.056138 -0.51223183 0.34545121 1 98.22 0 0 3134 0 1579 1579 3132 <> <> <>
  1580 3 15.013269 0.293476 -24.389982 204 V "A" 24 -0.06000 -0.06000 "VAL " " CB " 6 0 1 808080  "C1580"  0 1 7 ""  1 ""  <> -6.7134371 -1.3543131 3.8305595 1 92.78 0 0 3135 1 1580 1580 3133 <> <> <>
  1581 3 13.729182 0.856772 -24.920767 204 V "A" 24 -0.18000 -0.18000 "VAL " " CG1" 6 0 1 808080  "C1581"  0 1 7 ""  1 ""  <> -8.4250193 3.0293 -0.15318576 1 91.83 0 0 3136 3 1581 1581 3134 <> <> <>
  1582 3 14.791374 -0.896099 -23.439762 204 V "A" 24 -0.18000 -0.18000 "VAL " " CG2" 6 0 1 808080  "C1582"  0 1 7 ""  1 ""  <> -1.1923317 3.0258222 -4.4165378 1 100.9 0 0 3137 3 1582 1582 3135 <> <> <>
  1583 25 16.437817 2.181944 -26.279501 205 F "A" 38 -0.50000 -0.50000 "PHE " " N  " 7 0 1 2E2EFF  "N1583"  0 1 7 ""  1 ""  <> -3.0359633 -2.3126228 1.2101358 1 83.94 0 0 3147 1 1583 1583 3145 <> <> <>
  1584 3 16.590044 3.261153 -27.260363 205 F "A" 24 0.14000 0.14000 "PHE " " CA " 6 0 1 808080  "C1584"  0 1 -1111 ""  1 ""  FFD200  6.3040671 -2.816072 1.2933838 1 92.29 0 0 3148 1 1584 1584 3146 <> <> <>
  1585 2 17.861319 3.099989 -28.064062 205 F "A" 24 0.50000 0.50000 "PHE " " C  " 6 0 1 808080  "C1585"  0 1 7 ""  1 ""  <> -6.5294743 -3.8457899 5.3541017 1 112.17 0 0 3149 0 1585 1585 3147 <> <> <>
  1586 15 17.876024 3.757496 -29.105072 205 F "A" 70 -0.50000 -0.50000 "PHE " " O  " 8 0 1 FF2E2E  "O1586"  0 1 7 ""  1 ""  <> -8.1777582 -0.62466741 2.9624999 1 130.16 0 0 3150 0 1586 1586 3148 <> <> <>
  1587 3 16.724743 4.601041 -26.476545 205 F "A" 24 -0.00500 -0.00500 "PHE " " CB " 6 0 1 808080  "C1587"  0 1 7 ""  1 ""  <> -5.5778131 -4.6156116 -4.5477219 1 93.38 0 0 3151 2 1587 1587 3149 <> <> <>
  1588 2 15.436653 5.180992 -26.073185 205 F "A" 24 -0.11500 -0.11500 "PHE " " CG " 6 0 1 808080  "C1588"  0 1 7 ""  1 ""  <> -5.2333436 5.6001558 10.856581 1 82.42 0 0 3152 0 1588 1588 3150 <> <> <>
  1589 2 14.841934 6.165521 -26.888395 205 F "A" 24 -0.11500 -0.11500 "PHE " " CD1" 6 0 1 808080  "C1589"  0 1 7 ""  1 ""  <> -2.0419183 -13.089031 -7.3319573 1 85.1 0 0 3153 1 1589 1589 3151 <> <> <>
  1590 2 14.920372 4.836874 -24.825197 205 F "A" 24 -0.11500 -0.11500 "PHE " " CD2" 6 0 1 808080  "C1590"  0 1 7 ""  1 ""  <> -11.819538 2.5701575 -1.6849735 1 88.22 0 0 3154 1 1590 1590 3152 <> <> <>
  1591 2 13.765344 6.906140 -26.346647 205 F "A" 24 -0.11500 -0.11500 "PHE " " CE1" 6 0 1 808080  "C1591"  0 1 7 ""  1 ""  <> 0.52017045 4.1446795 4.4761815 1 82.71 0 0 3155 1 1591 1591 3153 <> <> <>
  1592 2 13.794904 5.529181 -24.303556 205 F "A" 24 -0.11500 -0.11500 "PHE " " CE2" 6 0 1 808080  "C1592"  0 1 7 ""  1 ""  <> 8.0381765 5.0892448 -4.5026631 1 83.1 0 0 3156 1 1592 1592 3154 <> <> <>
  1593 2 13.264532 6.571070 -25.047104 205 F "A" 24 -0.11500 -0.11500 "PHE " " CZ " 6 0 1 808080  "C1593"  0 1 7 ""  1 ""  <> 9.3216686 8.3197708 0.79905021 1 79.06 0 0 3157 1 1593 1593 3155 <> <> <>
  1594 25 18.848595 2.389258 -27.535145 206 G "A" 38 -0.50000 -0.50000 "GLY " " N  " 7 0 1 2E2EFF  "N1594"  0 1 7 ""  1 ""  <> -0.36193436 -1.1323684 0.8255949 1 118.38 0 0 3167 1 1594 1594 3165 <> <> <>
  1595 3 20.169292 2.081069 -28.104794 206 G "A" 24 0.08000 0.08000 "GLY " " CA " 6 0 1 808080  "C1595"  0 1 -1111 ""  1 ""  FFD200  1.8537345 -1.0814245 6.1952457 1 126.49 0 0 3168 2 1595 1595 3166 <> <> <>
  1596 2 21.185684 3.267956 -28.042080 206 G "A" 24 0.50000 0.50000 "GLY " " C  " 6 0 1 808080  "C1596"  0 1 7 ""  1 ""  <> 0.8652398 7.1274838 0.32513732 1 120.65 0 0 3169 0 1596 1596 3167 <> <> <>
  1597 15 22.189804 3.416243 -28.802082 206 G "A" 70 -0.50000 -0.50000 "GLY " " O  " 8 0 1 FF2E2E  "O1597"  0 1 7 ""  1 ""  <> 4.1550727 -0.16725534 -0.84815133 1 128.8 0 0 3170 0 1597 1597 3168 <> <> <>
  1598 25 20.790930 4.277293 -27.250349 207 T "A" 38 -0.50000 -0.50000 "THR " " N  " 7 0 1 2E2EFF  "N1598"  0 1 7 ""  1 ""  <> 0.50687361 -1.7475108 1.8210456 1 99.35 0 0 3174 1 1598 1598 3172 <> <> <>
  1599 3 21.475275 5.424454 -26.929937 207 T "A" 24 0.14000 0.14000 "THR " " CA " 6 0 1 808080  "C1599"  0 1 -1111 ""  1 ""  FFD200  1.6576009 -5.6534433 1.2944145 1 104.46 0 0 3175 1 1599 1599 3173 <> <> <>
  1600 2 21.227833 5.843869 -25.512762 207 T "A" 24 0.50000 0.50000 "THR " " C  " 6 0 1 808080  "C1600"  0 1 7 ""  1 ""  <> 7.1225524 0.84462202 1.894855 1 98.57 0 0 3176 0 1600 1600 3174 <> <> <>
  1601 15 20.090332 5.664969 -25.027706 207 T "A" 70 -0.50000 -0.50000 "THR " " O  " 8 0 1 FF2E2E  "O1601"  0 1 7 ""  1 ""  <> 9.1839266 -0.6214028 5.2146177 1 96.84 0 0 3177 0 1601 1601 3175 <> <> <>
  1602 3 21.141563 6.528676 -27.968521 207 T "A" 24 0.20500 0.20500 "THR " " CB " 6 0 1 808080  "C1602"  0 1 7 ""  1 ""  <> 6.2970576 -0.73264712 -3.164726 1 113.97 0 0 3178 1 1602 1602 3176 <> <> <>
  1603 16 21.810484 7.696320 -27.490896 207 T "A" 70 -0.68300 -0.68300 "THR " " OG1" 8 0 1 FF2E2E  "O1603"  0 1 7 "%UT"  13 ""  <> -5.7580495 -2.503648 0.21739866 1 128.33 0 0 3179 1 1603 1603 3177 <> <> <>
  1604 3 19.668222 6.801334 -28.145569 207 T "A" 24 -0.18000 -0.18000 "THR " " CG2" 6 0 1 808080  "C1604"  0 1 7 ""  1 ""  <> 4.2931638 -7.0087461 -5.3513713 1 98.86 0 0 3180 3 1604 1604 3178 <> <> <>
  1605 25 22.261110 6.374078 -24.903431 208 V "A" 38 -0.50000 -0.50000 "VAL " " N  " 7 0 1 2E2EFF  "N1605"  1 1 7 ""  1 ""  <> -5.0341926 3.1673493 1.1466085 1 98.15 0 0 3188 1 1605 1605 3186 <> <> <>
  1606 3 22.243034 6.950964 -23.575939 208 V "A" 24 0.14000 0.14000 "VAL " " CA " 6 0 1 808080  "C1606"  1 1 -1111 ""  1 ""  FFD200  2.7387338 -9.7603531 -8.9879646 1 106.87 0 0 3189 1 1606 1606 3187 <> <> <>
  1607 2 21.330906 8.269463 -23.623205 208 V "A" 24 0.50000 0.50000 "VAL " " C  " 6 0 1 808080  "C1607"  1 1 7 ""  1 ""  <> -2.9698818 -2.0648026 1.7750864 1 102.35 0 0 3190 0 1607 1607 3188 <> <> <>
  1608 15 20.752966 8.526739 -22.573221 208 V "A" 70 -0.50000 -0.50000 "VAL " " O  " 8 0 1 FF2E2E  "O1608"  1 1 7 ""  1 ""  <> -5.4152741 -4.8322911 -9.2341404 1 99.3 0 0 3191 0 1608 1608 3189 <> <> <>
  1609 3 23.675035 7.334974 -23.310396 208 V "A" 24 -0.06000 -0.06000 "VAL " " CB " 6 0 1 808080  "C1609"  1 1 7 ""  1 ""  <> -6.1689162 -2.2942014 1.5910212 1 96.82 0 0 3192 1 1609 1609 3190 <> <> <>
  1610 3 24.506968 8.253349 -24.314415 208 V "A" 24 -0.18000 -0.18000 "VAL " " CG1" 6 0 1 808080  "C1610"  1 1 7 ""  1 ""  <> -12.284718 -1.0616814 -5.5827165 1 97.56 0 0 3193 3 1610 1610 3191 <> <> <>
  1611 3 24.005486 7.689325 -21.863947 208 V "A" 24 -0.18000 -0.18000 "VAL " " CG2" 6 0 1 808080  "C1611"  1 1 7 ""  1 ""  <> -0.83845437 -4.6679502 -0.99268311 1 96.45 0 0 3194 3 1611 1611 3192 <> <> <>
  1612 25 21.297939 9.035839 -24.767323 209 I "A" 38 -0.50000 -0.50000 "ILE " " N  " 7 0 1 2E2EFF  "N1612"  1 1 7 ""  1 ""  <> 3.485074 -7.4072156 -0.95473421 1 96.57 0 0 3204 1 1612 1612 3202 <> <> <>
  1613 3 20.791225 10.338661 -24.769836 209 I "A" 24 0.14000 0.14000 "ILE " " CA " 6 0 1 808080  "C1613"  1 1 -1111 ""  1 ""  FFD200  -0.61880803 1.0472271 2.5021284 1 95.89 0 0 3205 1 1613 1613 3203 <> <> <>
  1614 2 19.300528 10.243014 -24.616735 209 I "A" 24 0.50000 0.50000 "ILE " " C  " 6 0 1 808080  "C1614"  1 1 7 ""  1 ""  <> -7.6790428 -4.2885728 1.117716 1 98.34 0 0 3206 0 1614 1614 3204 <> <> <>
  1615 15 18.800945 10.903973 -23.698078 209 I "A" 70 -0.50000 -0.50000 "ILE " " O  " 8 0 1 FF2E2E  "O1615"  1 1 7 ""  1 ""  <> 0.69777685 1.4031125 -2.4228842 1 96.26 0 0 3207 0 1615 1615 3205 <> <> <>
  1616 3 21.302601 11.094852 -26.050209 209 I "A" 24 -0.06000 -0.06000 "ILE " " CB " 6 0 1 808080  "C1616"  1 1 7 ""  1 ""  <> -6.486855 0.76556742 3.1831799 1 102.25 0 0 3208 1 1616 1616 3206 <> <> <>
  1617 3 22.829914 11.369198 -26.058228 209 I "A" 24 -0.12000 -0.12000 "ILE " " CG1" 6 0 1 808080  "C1617"  1 1 7 ""  1 ""  <> -6.9335556 -5.9864278 -0.17505184 1 113.64 0 0 3209 2 1617 1617 3207 <> <> <>
  1618 3 20.677908 12.483640 -26.185801 209 I "A" 24 -0.18000 -0.18000 "ILE " " CG2" 6 0 1 808080  "C1618"  1 1 7 ""  1 ""  <> 0.90768665 3.6590433 4.1086755 1 79.85 0 0 3210 3 1618 1618 3208 <> <> <>
  1619 3 23.430285 11.124207 -27.449194 209 I "A" 24 -0.18000 -0.18000 "ILE " " CD1" 6 0 1 808080  "C1619"  1 1 7 ""  1 ""  <> 2.3830044 2.4853992 11.091495 1 116.87 0 0 3211 3 1619 1619 3209 <> <> <>
  1620 25 18.631027 9.551973 -25.505217 210 A "A" 38 -0.50000 -0.50000 "ALA " " N  " 7 0 1 2E2EFF  "N1620"  1 1 7 ""  1 ""  <> -0.69246602 -4.5995154 -2.7101502 1 95.01 0 0 3223 1 1620 1620 3221 <> <> <>
  1621 3 17.171627 9.569947 -25.448923 210 A "A" 24 0.14000 0.14000 "ALA " " CA " 6 0 1 808080  "C1621"  1 1 -1111 ""  1 ""  FFD200  0.71901423 2.9767764 5.8937979 1 94.17 0 0 3224 1 1621 1621 3222 <> <> <>
  1622 2 16.697910 8.667393 -24.292374 210 A "A" 24 0.50000 0.50000 "ALA " " C  " 6 0 1 808080  "C1622"  1 1 7 ""  1 ""  <> 3.535234 -2.8832469 -0.08000727 1 98.55 0 0 3225 0 1622 1622 3223 <> <> <>
  1623 15 15.508514 8.764811 -23.955084 210 A "A" 70 -0.50000 -0.50000 "ALA " " O  " 8 0 1 FF2E2E  "O1623"  1 1 7 ""  1 ""  <> 0.80658102 0.7382158 6.954525 1 105.92 0 0 3226 0 1623 1623 3224 <> <> <>
  1624 3 16.768097 8.942906 -26.713278 210 A "A" 24 -0.18000 -0.18000 "ALA " " CB " 6 0 1 808080  "C1624"  1 1 7 ""  1 ""  <> 0.5814119 -6.4965334 -5.3628688 1 86.42 0 0 3227 3 1624 1624 3225 <> <> <>
  1625 25 17.520208 7.841880 -23.630548 211 A "A" 38 -0.50000 -0.50000 "ALA " " N  " 7 0 1 2E2EFF  "N1625"  1 1 7 ""  1 ""  <> 2.1331046 -1.6813073 0.093701161 1 89.76 0 0 3233 1 1625 1625 3231 <> <> <>
  1626 3 17.166100 7.153130 -22.379404 211 A "A" 24 0.14000 0.14000 "ALA " " CA " 6 0 1 808080  "C1626"  1 1 -1111 ""  1 ""  FFD200  -2.0854821 -1.7230389 4.1723685 1 84.65 0 0 3234 1 1626 1626 3232 <> <> <>
  1627 2 17.155605 8.104327 -21.122791 211 A "A" 24 0.50000 0.50000 "ALA " " C  " 6 0 1 808080  "C1627"  1 1 7 ""  1 ""  <> -0.15815438 0.43375733 2.5179377 1 82.19 0 0 3235 0 1627 1627 3233 <> <> <>
  1628 15 16.430103 7.875600 -20.178291 211 A "A" 70 -0.50000 -0.50000 "ALA " " O  " 8 0 1 FF2E2E  "O1628"  1 1 7 ""  1 ""  <> 6.1458631 -0.67186052 -4.1768303 1 83.38 0 0 3236 0 1628 1628 3234 <> <> <>
  1629 3 18.186716 6.066646 -22.232853 211 A "A" 24 -0.18000 -0.18000 "ALA " " CB " 6 0 1 808080  "C1629"  1 1 7 ""  1 ""  <> -3.8095763 11.689586 -8.3977041 1 80.87 0 0 3237 3 1629 1629 3235 <> <> <>
  1630 25 17.981867 9.139824 -21.144697 212 A "A" 38 -0.50000 -0.50000 "ALA " " N  " 7 0 1 2E2EFF  "N1630"  1 1 7 ""  1 ""  <> 6.6959391 -0.63582277 6.0021458 1 84.58 0 0 3243 1 1630 1630 3241 <> <> <>
  1631 3 18.169132 10.044041 -19.954054 212 A "A" 24 0.14000 0.14000 "ALA " " CA " 6 0 1 808080  "C1631"  1 1 -1111 ""  1 ""  FFD200  0.076886475 4.9251447 -0.7320435 1 79.98 0 0 3244 1 1631 1631 3242 <> <> <>
  1632 2 16.898264 11.020621 -19.839043 212 A "A" 24 0.50000 0.50000 "ALA " " C  " 6 0 1 808080  "C1632"  1 1 7 ""  1 ""  <> 5.8744898 -3.3688917 3.3101838 1 81.09 0 0 3245 0 1632 1632 3243 <> <> <>
  1633 15 16.506712 11.302946 -18.716095 212 A "A" 70 -0.50000 -0.50000 "ALA " " O  " 8 0 1 FF2E2E  "O1633"  1 1 7 ""  1 ""  <> -1.9502683 -0.74690902 -1.7096599 1 80.32 0 0 3246 0 1633 1633 3244 <> <> <>
  1634 3 19.489058 10.818753 -20.212240 212 A "A" 24 -0.18000 -0.18000 "ALA " " CB " 6 0 1 808080  "C1634"  1 1 7 ""  1 ""  <> 5.4749751 -0.23171476 5.4666719 1 66.8 0 0 3247 3 1634 1634 3245 <> <> <>
  1635 25 16.487148 11.577724 -20.944092 213 L "A" 38 -0.50000 -0.50000 "LEU " " N  " 7 0 1 2E2EFF  "N1635"  1 1 7 ""  1 ""  <> -2.7859139 -4.3212538 1.4308213 1 80.13 0 0 3253 1 1635 1635 3251 <> <> <>
  1636 3 15.367184 12.497374 -21.038395 213 L "A" 24 0.14000 0.14000 "LEU " " CA " 6 0 1 808080  "C1636"  1 1 -1111 ""  1 ""  FFD200  -2.4547374 1.7217044 6.9617906 1 78.24 0 0 3254 1 1636 1636 3252 <> <> <>
  1637 2 13.989716 11.974365 -20.484413 213 L "A" 24 0.50000 0.50000 "LEU " " C  " 6 0 1 808080  "C1637"  1 1 7 ""  1 ""  <> -0.075457484 3.6987388 -5.9182425 1 78.55 0 0 3255 0 1637 1637 3253 <> <> <>
  1638 15 13.345411 12.727668 -19.698614 213 L "A" 70 -0.50000 -0.50000 "LEU " " O  " 8 0 1 FF2E2E  "O1638"  1 1 7 ""  1 ""  <> -2.9438248 -2.5463343 -8.4030981 1 81.35 0 0 3256 0 1638 1638 3254 <> <> <>
  1639 3 15.298298 12.812852 -22.580233 213 L "A" 24 -0.12000 -0.12000 "LEU " " CB " 6 0 1 808080  "C1639"  1 1 7 ""  1 ""  <> 3.2283902 -2.8326244 0.49556544 1 78.08 0 0 3257 2 1639 1639 3255 <> <> <>
  1640 3 15.730910 14.227459 -23.027847 213 L "A" 24 -0.06000 -0.06000 "LEU " " CG " 6 0 1 808080  "C1640"  1 1 7 ""  1 ""  <> -6.4235725 3.68959 5.3151083 1 77.32 0 0 3258 1 1640 1640 3256 <> <> <>
  1641 3 17.166775 14.521783 -22.694048 213 L "A" 24 -0.18000 -0.18000 "LEU " " CD1" 6 0 1 808080  "C1641"  1 1 7 ""  1 ""  <> 3.6412792 5.8553586 -5.2170782 1 71.46 0 0 3259 3 1641 1641 3257 <> <> <>
  1642 3 15.518057 14.507215 -24.515072 213 L "A" 24 -0.18000 -0.18000 "LEU " " CD2" 6 0 1 808080  "C1642"  1 1 7 ""  1 ""  <> 3.9518352 -3.0512073 2.0304 1 72.17 0 0 3260 3 1642 1642 3258 <> <> <>
  1643 25 13.470682 10.727427 -20.870577 214 P "A" 38 -0.14000 -0.14000 "PRO " " N  " 7 0 1 2E2EFF  "N1643"  1 1 7 ""  1 ""  <> 3.0931101 0.84662747 1.8051822 1 80.99 0 0 3272 0 1643 1643 3270 <> <> <>
  1644 3 12.194921 10.115619 -20.235495 214 P "A" 24 0.01000 0.01000 "PRO " " CA " 6 0 1 808080  "C1644"  1 1 -1111 ""  1 ""  FFD200  -4.569715 4.6659627 -0.88449013 1 77.55 0 0 3273 1 1644 1644 3271 <> <> <>
  1645 2 12.197098 10.085156 -18.729069 214 P "A" 24 0.50000 0.50000 "PRO " " C  " 6 0 1 808080  "C1645"  1 1 7 ""  1 ""  <> 6.497786 7.2009621 -2.2483547 1 78.5 0 0 3274 0 1645 1645 3272 <> <> <>
  1646 15 11.261712 10.431165 -18.023567 214 P "A" 70 -0.50000 -0.50000 "PRO " " O  " 8 0 1 FF2E2E  "O1646"  1 1 7 ""  1 ""  <> -3.9897008 1.5492235 -10.32917 1 78.98 0 0 3275 0 1646 1646 3273 <> <> <>
  1647 3 12.107138 8.717390 -20.816765 214 P "A" 24 -0.12000 -0.12000 "PRO " " CB " 6 0 1 808080  "C1647"  1 1 7 ""  1 ""  <> -9.5260229 -0.75296515 -6.3423009 1 84.94 0 0 3276 2 1647 1647 3274 <> <> <>
  1648 3 12.826411 8.813911 -22.124954 214 P "A" 24 -0.12000 -0.12000 "PRO " " CG " 6 0 1 808080  "C1648"  1 1 7 ""  1 ""  <> -1.4499121 -4.899004 8.8040514 1 81.59 0 0 3277 2 1648 1648 3275 <> <> <>
  1649 3 13.934604 9.896734 -21.886387 214 P "A" 24 -0.05000 -0.05000 "PRO " " CD " 6 0 1 808080  "C1649"  1 1 7 ""  1 ""  <> 2.8786972 7.8204889 -0.81019884 1 82.6 0 0 3278 2 1649 1649 3276 <> <> <>
  1650 25 13.313234 9.572482 -18.186619 215 A "A" 38 -0.50000 -0.50000 "ALA " " N  " 7 0 1 2E2EFF  "N1650"  1 1 7 ""  1 ""  <> -2.4863591 -2.302316 5.4511399 1 82.85 0 0 3286 1 1650 1650 3284 <> <> <>
  1651 3 13.580812 9.232738 -16.754314 215 A "A" 24 0.14000 0.14000 "ALA " " CA " 6 0 1 808080  "C1651"  1 1 -1111 ""  1 ""  FFD200  3.7385619 4.1896849 -0.56372601 1 75.27 0 0 3287 1 1651 1651 3285 <> <> <>
  1652 2 13.597352 10.530098 -15.890102 215 A "A" 24 0.50000 0.50000 "ALA " " C  " 6 0 1 808080  "C1652"  1 1 7 ""  1 ""  <> 0.88039613 -0.51114887 6.8769746 1 73.11 0 0 3288 0 1652 1652 3286 <> <> <>
  1653 15 12.902852 10.583452 -14.924254 215 A "A" 70 -0.50000 -0.50000 "ALA " " O  " 8 0 1 FF2E2E  "O1653"  1 1 7 ""  1 ""  <> 1.053697 2.4772663 -8.9843397 1 77.04 0 0 3289 0 1653 1653 3287 <> <> <>
  1654 3 14.980888 8.622459 -16.579777 215 A "A" 24 -0.18000 -0.18000 "ALA " " CB " 6 0 1 808080  "C1654"  1 1 7 ""  1 ""  <> -4.8094454 -2.1411183 1.2188338 1 69.02 0 0 3290 3 1654 1654 3288 <> <> <>
  1655 25 14.284548 11.539117 -16.373966 216 I "A" 38 -0.50000 -0.50000 "ILE " " N  " 7 0 1 2E2EFF  "N1655"  1 1 7 ""  1 ""  <> -4.7352924 3.082814 1.7410493 1 79.14 0 0 3296 1 1655 1655 3294 <> <> <>
  1656 3 14.305342 12.886404 -15.850363 216 I "A" 24 0.14000 0.14000 "ILE " " CA " 6 0 1 808080  "C1656"  1 1 -1111 ""  1 ""  FFD200  0.38699883 -2.2884445 -1.0404353 1 81.42 0 0 3297 1 1656 1656 3295 <> <> <>
  1657 2 13.012023 13.684720 -15.929419 216 I "A" 24 0.50000 0.50000 "ILE " " C  " 6 0 1 808080  "C1657"  1 1 7 ""  1 ""  <> -0.92166042 7.6857033 -5.2082744 1 83.33 0 0 3298 0 1657 1657 3296 <> <> <>
  1658 15 12.667290 14.386044 -14.951614 216 I "A" 70 -0.50000 -0.50000 "ILE " " O  " 8 0 1 FF2E2E  "O1658"  1 1 7 ""  1 ""  <> 7.600275 5.5103569 3.7721882 1 89.05 0 0 3299 0 1658 1658 3297 <> <> <>
  1659 3 15.549469 13.650192 -16.484818 216 I "A" 24 -0.06000 -0.06000 "ILE " " CB " 6 0 1 808080  "C1659"  1 1 7 ""  1 ""  <> 3.2981727 -5.4360514 1.3752429 1 80.98 0 0 3300 1 1659 1659 3298 <> <> <>
  1660 3 16.897863 12.991278 -16.106262 216 I "A" 24 -0.12000 -0.12000 "ILE " " CG1" 6 0 1 808080  "C1660"  1 1 7 ""  1 ""  <> 6.8931413 2.3403933 -4.0061164 1 86.66 0 0 3301 2 1660 1660 3299 <> <> <>
  1661 3 15.626141 15.222633 -16.240074 216 I "A" 24 -0.18000 -0.18000 "ILE " " CG2" 6 0 1 808080  "C1661"  1 1 7 ""  1 ""  <> -0.65030336 -3.7398472 3.2050254 1 69.62 0 0 3302 3 1661 1661 3300 <> <> <>
  1662 3 18.068222 13.528315 -17.061131 216 I "A" 24 -0.18000 -0.18000 "ILE " " CD1" 6 0 1 808080  "C1662"  1 1 7 ""  1 ""  <> -0.44779679 -3.8963466 -1.6111996 1 87.93 0 0 3303 3 1662 1662 3301 <> <> <>
  1663 25 12.152952 13.379684 -16.889423 217 I "A" 38 -0.50000 -0.50000 "ILE " " N  " 7 0 1 2E2EFF  "N1663"  1 1 7 ""  1 ""  <> 0.13839319 -0.69813174 2.2773783 1 75.69 0 0 3315 1 1663 1663 3313 <> <> <>
  1664 3 10.736495 13.816405 -16.910625 217 I "A" 24 0.14000 0.14000 "ILE " " CA " 6 0 1 808080  "C1664"  1 1 -1111 ""  1 ""  FFD200  -0.67669052 5.9717641 5.1498785 1 74.17 0 0 3316 1 1664 1664 3314 <> <> <>
  1665 2 9.894237 13.188379 -15.708238 217 I "A" 24 0.50000 0.50000 "ILE " " C  " 6 0 1 808080  "C1665"  1 1 7 ""  1 ""  <> 1.8823965 0.92615682 0.85175055 1 79.95 0 0 3317 0 1665 1665 3315 <> <> <>
  1666 15 9.111436 13.875793 -15.057177 217 I "A" 70 -0.50000 -0.50000 "ILE " " O  " 8 0 1 FF2E2E  "O1666"  1 1 7 ""  1 ""  <> 1.5606481 0.016782256 0.4237088 1 77.61 0 0 3318 0 1666 1666 3316 <> <> <>
  1667 3 10.063429 13.679561 -18.281338 217 I "A" 24 -0.06000 -0.06000 "ILE " " CB " 6 0 1 808080  "C1667"  1 1 7 ""  1 ""  <> 5.9648819 0.51030707 -0.29107961 1 73.1 0 0 3319 1 1667 1667 3317 <> <> <>
  1668 3 10.625553 14.671513 -19.349703 217 I "A" 24 -0.12000 -0.12000 "ILE " " CG1" 6 0 1 808080  "C1668"  1 1 7 ""  1 ""  <> -1.4757613 8.3398094 3.3960631 1 78.36 0 0 3320 2 1668 1668 3318 <> <> <>
  1669 3 8.505283 13.645796 -18.342024 217 I "A" 24 -0.18000 -0.18000 "ILE " " CG2" 6 0 1 808080  "C1669"  1 1 7 ""  1 ""  <> -7.343184 -4.4186115 -2.8872588 1 75.94 0 0 3321 3 1669 1669 3319 <> <> <>
  1670 3 10.371414 16.100552 -19.165794 217 I "A" 24 -0.18000 -0.18000 "ILE " " CD1" 6 0 1 808080  "C1670"  1 1 7 ""  1 ""  <> 2.406431 3.7861457 0.95180893 1 76.99 0 0 3322 3 1670 1670 3320 <> <> <>
  1671 25 10.202174 11.930820 -15.375462 218 G "A" 38 -0.50000 -0.50000 "GLY " " N  " 7 0 1 2E2EFF  "N1671"  1 1 7 ""  1 ""  <> 2.7957032 4.7927985 -9.1701145 1 85.23 0 0 3334 1 1671 1671 3332 <> <> <>
  1672 3 9.662807 11.127583 -14.273930 218 G "A" 24 0.08000 0.08000 "GLY " " CA " 6 0 1 808080  "C1672"  1 1 -1112 ""  1 ""  FFF000  -1.5692167 -2.7304759 2.0842993 1 74.15 0 0 3335 2 1672 1672 3333 <> <> <>
  1673 2 10.101378 11.760374 -12.935927 218 G "A" 24 0.50000 0.50000 "GLY " " C  " 6 0 1 808080  "C1673"  1 1 7 ""  1 ""  <> 4.5542879 -7.9893279 0.18623741 1 71.42 0 0 3336 0 1673 1673 3334 <> <> <>
  1674 15 9.200059 11.914496 -12.104516 218 G "A" 70 -0.50000 -0.50000 "GLY " " O  " 8 0 1 FF2E2E  "O1674"  1 1 7 ""  1 ""  <> -3.6300075 -1.477267 -3.1490128 1 76.68 0 0 3337 0 1674 1674 3335 <> <> <>
  1675 25 11.361669 12.181342 -12.920140 219 G "A" 38 -0.50000 -0.50000 "GLY " " N  " 7 0 1 2E2EFF  "N1675"  1 1 7 ""  1 ""  <> -5.7396169 -6.1508598 4.77247 1 68.08 0 0 3341 1 1675 1675 3339 <> <> <>
  1676 3 11.925641 12.815865 -11.742651 219 G "A" 24 0.08000 0.08000 "GLY " " CA " 6 0 1 808080  "C1676"  1 1 -1112 ""  1 ""  FFF000  -3.4459095 3.7869506 0.065138333 1 66.9 0 0 3342 2 1676 1676 3340 <> <> <>
  1677 2 11.286771 14.198748 -11.485568 219 G "A" 24 0.50000 0.50000 "GLY " " C  " 6 0 1 808080  "C1677"  1 1 7 ""  1 ""  <> -8.3853731 -3.5913424 11.501439 1 78.79 0 0 3343 0 1677 1677 3341 <> <> <>
  1678 15 11.067996 14.466855 -10.354771 219 G "A" 70 -0.50000 -0.50000 "GLY " " O  " 8 0 1 FF2E2E  "O1678"  1 1 7 ""  1 ""  <> 1.5771283 -0.057532556 3.4687881 1 86.42 0 0 3344 0 1678 1678 3342 <> <> <>
  1679 25 10.881321 14.984599 -12.502409 220 L "A" 38 -0.50000 -0.50000 "LEU " " N  " 7 0 1 2E2EFF  "N1679"  1 1 7 ""  1 ""  <> 3.3814676 3.6342564 4.554718 1 73.83 0 0 3348 1 1679 1679 3346 <> <> <>
  1680 3 10.156261 16.239126 -12.362864 220 L "A" 24 0.14000 0.14000 "LEU " " CA " 6 0 1 808080  "C1680"  1 1 -1112 ""  1 ""  FFF000  1.482664 2.0872929 9.0110798 1 76.74 0 0 3349 1 1680 1680 3347 <> <> <>
  1681 2 8.716566 16.051447 -11.962584 220 L "A" 24 0.50000 0.50000 "LEU " " C  " 6 0 1 808080  "C1681"  1 1 7 ""  1 ""  <> 1.2720309 -4.4956498 -1.5011752 1 76.66 0 0 3350 0 1681 1681 3348 <> <> <>
  1682 15 8.071839 16.790390 -11.233946 220 L "A" 70 -0.50000 -0.50000 "LEU " " O  " 8 0 1 FF2E2E  "O1682"  1 1 7 ""  1 ""  <> -2.3102298 2.1966136 -2.4961078 1 86.85 0 0 3351 0 1682 1682 3349 <> <> <>
  1683 3 10.202565 16.914026 -13.790699 220 L "A" 24 -0.12000 -0.12000 "LEU " " CB " 6 0 1 808080  "C1683"  1 1 7 ""  1 ""  <> -7.55516 4.1250267 1.1280721 1 75.72 0 0 3352 2 1683 1683 3350 <> <> <>
  1684 3 11.495218 17.607996 -14.257355 220 L "A" 24 -0.06000 -0.06000 "LEU " " CG " 6 0 1 808080  "C1684"  1 1 7 ""  1 ""  <> -0.48738158 0.71376222 -3.5130804 1 81.11 0 0 3353 1 1684 1684 3351 <> <> <>
  1685 3 11.595652 17.777140 -15.718653 220 L "A" 24 -0.18000 -0.18000 "LEU " " CD1" 6 0 1 808080  "C1685"  1 1 7 ""  1 ""  <> 3.2096901 -0.63906854 -0.72093594 1 77.22 0 0 3354 3 1685 1685 3352 <> <> <>
  1686 3 11.630102 18.917765 -13.470625 220 L "A" 24 -0.18000 -0.18000 "LEU " " CD2" 6 0 1 808080  "C1686"  1 1 7 ""  1 ""  <> -1.674256 -0.024851365 -4.3445458 1 87.31 0 0 3355 3 1686 1686 3353 <> <> <>
  1687 25 8.147137 14.995151 -12.578758 221 A "A" 38 -0.50000 -0.50000 "ALA " " N  " 7 0 1 2E2EFF  "N1687"  1 1 7 ""  1 ""  <> -1.4312967 -4.9091945 -6.0075755 1 71.42 0 0 3367 1 1687 1687 3365 <> <> <>
  1688 3 6.758712 14.686635 -12.436658 221 A "A" 24 0.14000 0.14000 "ALA " " CA " 6 0 1 808080  "C1688"  1 1 -1112 ""  1 ""  FFF000  -0.17665739 3.4737666 2.0073144 1 65.8 0 0 3368 1 1688 1688 3366 <> <> <>
  1689 2 6.472319 14.221243 -10.984528 221 A "A" 24 0.50000 0.50000 "ALA " " C  " 6 0 1 808080  "C1689"  1 1 7 ""  1 ""  <> -2.778532 12.08366 -1.3652277 1 69.03 0 0 3369 0 1689 1689 3367 <> <> <>
  1690 15 5.516091 14.685163 -10.395242 221 A "A" 70 -0.50000 -0.50000 "ALA " " O  " 8 0 1 FF2E2E  "O1690"  1 1 7 ""  1 ""  <> 6.0583053 6.5108771 0.11409098 1 68.16 0 0 3370 0 1690 1690 3368 <> <> <>
  1691 3 6.437126 13.474251 -13.355580 221 A "A" 24 -0.18000 -0.18000 "ALA " " CB " 6 0 1 808080  "C1691"  1 1 7 ""  1 ""  <> 1.4839616 -1.0326251 -3.9890752 1 65.35 0 0 3371 3 1691 1691 3369 <> <> <>
  1692 25 7.381561 13.380048 -10.371964 222 I "A" 38 -0.50000 -0.50000 "ILE " " N  " 7 0 1 2E2EFF  "N1692"  1 1 7 ""  1 ""  <> -0.67501456 0.1647746 0.083485939 1 62.88 0 0 3377 1 1692 1692 3375 <> <> <>
  1693 3 7.175393 12.905100 -9.004520 222 I "A" 24 0.14000 0.14000 "ILE " " CA " 6 0 1 808080  "C1693"  1 1 -1112 ""  1 ""  FFF000  -3.3719754 6.3201799 0.63453931 1 72.38 0 0 3378 1 1693 1693 3376 <> <> <>
  1694 2 7.475199 13.963142 -7.979462 222 I "A" 24 0.50000 0.50000 "ILE " " C  " 6 0 1 808080  "C1694"  1 1 7 ""  1 ""  <> 3.5832038 2.2032509 0.12936507 1 77.31 0 0 3379 0 1694 1694 3377 <> <> <>
  1695 15 6.818102 14.007475 -7.001927 222 I "A" 70 -0.50000 -0.50000 "ILE " " O  " 8 0 1 FF2E2E  "O1695"  1 1 7 ""  1 ""  <> -5.9961052 -8.2543049 2.1990705 1 79.69 0 0 3380 0 1695 1695 3378 <> <> <>
  1696 3 7.999124 11.644546 -8.756762 222 I "A" 24 -0.06000 -0.06000 "ILE " " CB " 6 0 1 808080  "C1696"  1 1 7 ""  1 ""  <> -6.9930558 -4.4643431 -2.8167577 1 73.37 0 0 3381 1 1696 1696 3379 <> <> <>
  1697 3 9.551646 11.810160 -8.833047 222 I "A" 24 -0.12000 -0.12000 "ILE " " CG1" 6 0 1 808080  "C1697"  1 1 7 ""  1 ""  <> 3.2866135 -3.7756991 -2.5841887 1 79.1 0 0 3382 2 1697 1697 3380 <> <> <>
  1698 3 7.595799 10.444707 -9.600725 222 I "A" 24 -0.18000 -0.18000 "ILE " " CG2" 6 0 1 808080  "C1698"  1 1 7 ""  1 ""  <> 4.7289166 2.2013087 4.797689 1 67.37 0 0 3383 3 1698 1698 3381 <> <> <>
  1699 3 10.428612 10.704336 -8.099322 222 I "A" 24 -0.18000 -0.18000 "ILE " " CD1" 6 0 1 808080  "C1699"  1 1 7 ""  1 ""  <> 2.8101013 2.0413187 2.0203559 1 84.54 0 0 3384 3 1699 1699 3382 <> <> <>
  1700 25 8.389721 14.936316 -8.316408 223 A "A" 38 -0.50000 -0.50000 "ALA " " N  " 7 0 1 2E2EFF  "N1700"  1 1 7 ""  1 ""  <> 0.22443207 0.029342795 2.5223253 1 74.75 0 0 3396 1 1700 1700 3394 <> <> <>
  1701 3 8.760697 16.014271 -7.342144 223 A "A" 24 0.14000 0.14000 "ALA " " CA " 6 0 1 808080  "C1701"  1 1 -1112 ""  1 ""  FFF000  4.5792747 -2.0507674 1.8125564 1 74.36 0 0 3397 1 1701 1701 3395 <> <> <>
  1702 2 7.517701 16.939688 -7.312304 223 A "A" 24 0.50000 0.50000 "ALA " " C  " 6 0 1 808080  "C1702"  1 1 7 ""  1 ""  <> -3.0103412 -4.7857847 -2.7731488 1 71.1 0 0 3398 0 1702 1702 3396 <> <> <>
  1703 15 7.252797 17.528648 -6.250206 223 A "A" 70 -0.50000 -0.50000 "ALA " " O  " 8 0 1 FF2E2E  "O1703"  1 1 7 ""  1 ""  <> 6.1853189 1.7564338 6.2251658 1 79.42 0 0 3399 0 1703 1703 3397 <> <> <>
  1704 3 9.977839 16.815332 -7.793928 223 A "A" 24 -0.18000 -0.18000 "ALA " " CB " 6 0 1 808080  "C1704"  1 1 7 ""  1 ""  <> -8.4823189 -8.6740417 3.8474364 1 72.67 0 0 3400 3 1704 1704 3398 <> <> <>
  1705 25 6.784291 17.102308 -8.441320 224 G "A" 38 -0.50000 -0.50000 "GLY " " N  " 7 0 1 2E2EFF  "N1705"  1 1 7 ""  1 ""  <> 2.7906995 -0.47167143 4.5260901 1 63.1 0 0 3406 1 1705 1705 3404 <> <> <>
  1706 3 5.671883 18.049932 -8.603762 224 G "A" 24 0.08000 0.08000 "GLY " " CA " 6 0 1 808080  "C1706"  1 1 -1112 ""  1 ""  FFF000  8.6727486 -1.0167543 4.8466034 1 61.91 0 0 3407 2 1706 1706 3405 <> <> <>
  1707 2 4.326410 17.342241 -8.182474 224 G "A" 24 0.50000 0.50000 "GLY " " C  " 6 0 1 808080  "C1707"  1 1 7 ""  1 ""  <> -1.3364631 2.4910743 -0.078011602 1 68.13 0 0 3408 0 1707 1707 3406 <> <> <>
  1708 15 3.459611 17.939404 -7.539963 224 G "A" 70 -0.50000 -0.50000 "GLY " " O  " 8 0 1 FF2E2E  "O1708"  1 1 7 ""  1 ""  <> 9.4391069 2.6133463 0.23247926 1 68.74 0 0 3409 0 1708 1708 3407 <> <> <>
  1709 25 4.147203 16.074360 -8.507290 225 A "A" 38 -0.50000 -0.50000 "ALA " " N  " 7 0 1 2E2EFF  "N1709"  1 1 7 ""  1 ""  <> -11.337277 10.880272 -6.0757966 1 63.4 0 0 3413 1 1709 1709 3411 <> <> <>
  1710 3 3.186523 15.216593 -7.767240 225 A "A" 24 0.14000 0.14000 "ALA " " CA " 6 0 1 808080  "C1710"  1 1 -1112 ""  1 ""  FFF000  6.3924551 -1.6832899 -2.3545766 1 62.72 0 0 3414 1 1710 1710 3412 <> <> <>
  1711 2 3.214487 15.273094 -6.256209 225 A "A" 24 0.50000 0.50000 "ALA " " C  " 6 0 1 808080  "C1711"  1 1 7 ""  1 ""  <> -4.2690516 -3.7148192 1.6497126 1 67.82 0 0 3415 0 1711 1711 3413 <> <> <>
  1712 15 2.156950 15.274185 -5.675778 225 A "A" 70 -0.50000 -0.50000 "ALA " " O  " 8 0 1 FF2E2E  "O1712"  1 1 7 ""  1 ""  <> 0.34946182 -0.65331191 6.2128997 1 72.58 0 0 3416 0 1712 1712 3414 <> <> <>
  1713 3 3.358108 13.707246 -8.145267 225 A "A" 24 -0.18000 -0.18000 "ALA " " CB " 6 0 1 808080  "C1713"  1 1 7 ""  1 ""  <> 3.8488121 0.88999259 -2.3322463 1 62.25 0 0 3417 3 1713 1713 3415 <> <> <>
  1714 25 4.384965 15.225465 -5.588697 226 L "A" 38 -0.50000 -0.50000 "LEU " " N  " 7 0 1 2E2EFF  "N1714"  1 1 7 ""  1 ""  <> 4.4121733 -1.8908126 0.57388002 1 65.28 0 0 3423 1 1714 1714 3421 <> <> <>
  1715 3 4.661804 15.393899 -4.194146 226 L "A" 24 0.14000 0.14000 "LEU " " CA " 6 0 1 808080  "C1715"  1 1 -1112 ""  1 ""  FFF000  -1.8435179 -0.78871876 -6.6378398 1 71.9 0 0 3424 1 1715 1715 3422 <> <> <>
  1716 2 4.096783 16.726551 -3.627727 226 L "A" 24 0.50000 0.50000 "LEU " " C  " 6 0 1 808080  "C1716"  1 1 7 ""  1 ""  <> -3.3021641 -2.6877663 0.96348315 1 77.5 0 0 3425 0 1716 1716 3423 <> <> <>
  1717 15 3.506284 16.729080 -2.524779 226 L "A" 70 -0.50000 -0.50000 "LEU " " O  " 8 0 1 FF2E2E  "O1717"  1 1 7 ""  1 ""  <> -4.4787135 1.9244106 -0.059878498 1 81.97 0 0 3426 0 1717 1717 3424 <> <> <>
  1718 3 6.221131 15.289371 -3.893120 226 L "A" 24 -0.12000 -0.12000 "LEU " " CB " 6 0 1 808080  "C1718"  1 1 7 ""  1 ""  <> 2.9164834 -2.5532765 -2.9172924 1 65.24 0 0 3427 2 1718 1718 3425 <> <> <>
  1719 3 6.492086 14.989521 -2.386252 226 L "A" 24 -0.06000 -0.06000 "LEU " " CG " 6 0 1 808080  "C1719"  1 1 7 ""  1 ""  <> 13.431009 -2.2925549 -6.1511235 1 71.05 0 0 3428 1 1719 1719 3426 <> <> <>
  1720 3 6.051138 13.546262 -1.988724 226 L "A" 24 -0.18000 -0.18000 "LEU " " CD1" 6 0 1 808080  "C1720"  1 1 7 ""  1 ""  <> 5.1039824 -1.7983158 -3.2508025 1 77.14 0 0 3429 3 1720 1720 3427 <> <> <>
  1721 3 7.982665 15.157757 -2.132289 226 L "A" 24 -0.18000 -0.18000 "LEU " " CD2" 6 0 1 808080  "C1721"  1 1 7 ""  1 ""  <> -0.67702723 0.71202528 -2.292136 1 65.79 0 0 3430 3 1721 1721 3428 <> <> <>
  1722 25 4.024751 17.722836 -4.504593 227 G "A" 38 -0.50000 -0.50000 "GLY " " N  " 7 0 1 2E2EFF  "N1722"  1 1 7 ""  1 ""  <> 7.1593919 -0.89529502 -0.64417523 1 69.83 0 0 3442 1 1722 1722 3440 <> <> <>
  1723 3 3.671121 19.081387 -4.149166 227 G "A" 24 0.08000 0.08000 "GLY " " CA " 6 0 1 808080  "C1723"  1 1 -1112 ""  1 ""  FFF000  -1.1737876 -10.987937 0.3264924 1 66.19 0 0 3443 2 1723 1723 3441 <> <> <>
  1724 2 2.152214 19.186525 -4.340609 227 G "A" 24 0.50000 0.50000 "GLY " " C  " 6 0 1 808080  "C1724"  1 1 7 ""  1 ""  <> -1.8766723 4.9471545 -4.418993 1 70.53 0 0 3444 0 1724 1724 3442 <> <> <>
  1725 15 1.505267 19.795765 -3.482640 227 G "A" 70 -0.50000 -0.50000 "GLY " " O  " 8 0 1 FF2E2E  "O1725"  1 1 7 ""  1 ""  <> 4.8647857 -0.78349459 -5.1266308 1 68.49 0 0 3445 0 1725 1725 3443 <> <> <>
  1726 25 1.630942 18.521986 -5.333854 228 I "A" 38 -0.50000 -0.50000 "ILE " " N  " 7 0 1 2E2EFF  "N1726"  1 1 7 ""  1 ""  <> -1.7431797 -5.7289896 4.1470561 1 65.16 0 0 3449 1 1726 1726 3447 <> <> <>
  1727 3 0.171769 18.449677 -5.473539 228 I "A" 24 0.14000 0.14000 "ILE " " CA " 6 0 1 808080  "C1727"  1 1 -1112 ""  1 ""  FFF000  6.7546353 -0.88759452 -4.1671658 1 72.15 0 0 3450 1 1727 1727 3448 <> <> <>
  1728 2 -0.493340 17.636534 -4.360733 228 I "A" 24 0.50000 0.50000 "ILE " " C  " 6 0 1 808080  "C1728"  1 1 7 ""  1 ""  <> -0.86122793 0.63637072 3.5757058 1 79.52 0 0 3451 0 1728 1728 3449 <> <> <>
  1729 15 -1.460737 18.014074 -3.818910 228 I "A" 70 -0.50000 -0.50000 "ILE " " O  " 8 0 1 FF2E2E  "O1729"  1 1 7 ""  1 ""  <> 4.5907393 -1.1265043 -1.79908 1 84.51 0 0 3452 0 1729 1729 3450 <> <> <>
  1730 3 -0.277033 17.796551 -6.846867 228 I "A" 24 -0.06000 -0.06000 "ILE " " CB " 6 0 1 808080  "C1730"  1 1 7 ""  1 ""  <> 0.12336576 7.7118154 3.5898931 1 68.25 0 0 3453 1 1730 1730 3451 <> <> <>
  1731 3 0.164471 18.696053 -8.025044 228 I "A" 24 -0.12000 -0.12000 "ILE " " CG1" 6 0 1 808080  "C1731"  1 1 7 ""  1 ""  <> 7.2800293 -7.4838047 -3.1732097 1 66.49 0 0 3454 2 1731 1731 3452 <> <> <>
  1732 3 -1.744431 17.622475 -6.992636 228 I "A" 24 -0.18000 -0.18000 "ILE " " CG2" 6 0 1 808080  "C1732"  1 1 7 ""  1 ""  <> 3.4293735 0.21933424 -10.438727 1 66 0 0 3455 3 1732 1732 3453 <> <> <>
  1733 3 0.270566 17.948236 -9.378983 228 I "A" 24 -0.18000 -0.18000 "ILE " " CD1" 6 0 1 808080  "C1733"  1 1 7 ""  1 ""  <> -2.0564134 0.91827273 1.0922322 1 66.45 0 0 3456 3 1733 1733 3454 <> <> <>
  1734 25 0.151403 16.536194 -3.961726 229 M "A" 38 -0.50000 -0.50000 "MET " " N  " 7 0 1 2E2EFF  "N1734"  1 1 7 ""  1 ""  <> -5.7126722 -0.7332952 6.9684577 1 73.74 0 0 3468 1 1734 1734 3466 <> <> <>
  1735 3 -0.317967 15.721782 -2.845417 229 M "A" 24 0.14000 0.14000 "MET " " CA " 6 0 1 808080  "C1735"  1 1 -1112 ""  1 ""  FFF000  -1.909843 2.8240218 -5.9687376 1 76.48 0 0 3469 1 1735 1735 3467 <> <> <>
  1736 2 -0.123397 16.416382 -1.462263 229 M "A" 24 0.50000 0.50000 "MET " " C  " 6 0 1 808080  "C1736"  1 1 7 ""  1 ""  <> 0.36720231 -5.5724506 -6.3433232 1 79.26 0 0 3470 0 1736 1736 3468 <> <> <>
  1737 15 -0.769266 16.043795 -0.471642 229 M "A" 70 -0.50000 -0.50000 "MET " " O  " 8 0 1 FF2E2E  "O1737"  1 1 7 ""  1 ""  <> -1.8525558 -3.0899265 -4.8320627 1 77.03 0 0 3471 0 1737 1737 3469 <> <> <>
  1738 3 0.403637 14.356418 -2.898428 229 M "A" 24 -0.12000 -0.12000 "MET " " CB " 6 0 1 808080  "C1738"  1 1 7 ""  1 ""  <> 4.0513105 1.2601638 -0.70674866 1 75.96 0 0 3472 2 1738 1738 3470 <> <> <>
  1739 3 0.111796 13.294896 -1.837149 229 M "A" 24 0.04750 0.04750 "MET " " CG " 6 0 1 808080  "C1739"  1 1 7 ""  1 ""  <> -0.029364195 2.55441 -5.6607404 1 77.63 0 0 3473 2 1739 1739 3471 <> <> <>
  1740 49 0.849063 11.653694 -2.115951 229 M "A" 143 -0.33500 -0.33500 "MET " " SD " 16 0 1 FFFF6B  "S1740"  1 1 7 ""  1 ""  <> 1.8411928 -2.3013034 1.0976993 1 72.18 0 0 3474 0 1740 1740 3472 <> <> <>
  1741 3 2.544557 12.120288 -1.980583 229 M "A" 24 -0.01250 -0.01250 "MET " " CE " 6 0 1 808080  "C1741"  1 1 7 ""  1 ""  <> -0.34537321 -5.2663622 4.6349478 1 76.96 0 0 3475 3 1741 1741 3473 <> <> <>
  1742 25 0.834545 17.291731 -1.349787 230 R "A" 38 -0.50000 -0.50000 "ARG " " N  " 7 0 1 2E2EFF  "N1742"  1 1 7 ""  1 ""  <> 3.4173739 -3.5841873 5.5491052 1 74.29 0 0 3485 1 1742 1742 3483 <> <> <>
  1743 3 0.972584 18.172537 -0.222572 230 R "A" 24 0.14000 0.14000 "ARG " " CA " 6 0 1 808080  "C1743"  1 1 -1112 ""  1 ""  FFF000  -0.30703673 7.8701382 1.666955 1 68.32 0 0 3486 1 1743 1743 3484 <> <> <>
  1744 2 -0.175928 19.291508 -0.220304 230 R "A" 24 0.50000 0.50000 "ARG " " C  " 6 0 1 808080  "C1744"  1 1 7 ""  1 ""  <> 4.7750716 -0.85197228 -4.0643601 1 73.44 0 0 3487 0 1744 1744 3485 <> <> <>
  1745 15 -0.662642 19.778036 0.781775 230 R "A" 70 -0.50000 -0.50000 "ARG " " O  " 8 0 1 FF2E2E  "O1745"  1 1 7 ""  1 ""  <> 3.4721668 0.93967378 -5.1031036 1 85.85 0 0 3488 0 1745 1745 3486 <> <> <>
  1746 3 2.330955 18.831211 -0.284911 230 R "A" 24 -0.12000 -0.12000 "ARG " " CB " 6 0 1 808080  "C1746"  1 1 7 ""  1 ""  <> 9.4378195 1.5759223 5.3783741 1 75.06 0 0 3489 2 1746 1746 3487 <> <> <>
  1747 3 2.568795 19.964560 0.694169 230 R "A" 24 -0.05000 -0.05000 "ARG " " CG " 6 0 1 808080  "C1747"  1 1 7 ""  1 ""  <> 1.7261515 -2.4357212 0.97481656 1 66.79 0 0 3490 2 1747 1747 3488 <> <> <>
  1748 3 2.723802 19.632658 2.182888 230 R "A" 24 0.19000 0.19000 "ARG " " CD " 6 0 1 808080  "C1748"  1 1 7 ""  1 ""  <> 4.8581176 -4.4914365 -0.55929124 1 76.6 0 0 3491 2 1748 1748 3489 <> <> <>
  1749 25 2.731045 20.927847 2.867403 230 R "A" 38 -0.69997 -0.69997 "ARG " " NE " 7 0 1 2E2EFF  "N1749"  1 1 7 ""  1 ""  <> -1.8809918 -0.65680957 -2.1243155 1 87.97 0 0 3492 1 1749 1749 3490 <> <> <>
  1750 2 1.680408 21.634203 3.317865 230 R "A" 24 0.63990 0.63990 "ARG " " CZ " 6 0 1 808080  "C1750"  1 1 7 ""  1 ""  <> 3.2232327 1.6795202 4.6390791 1 89.54 0 0 3493 0 1750 1750 3491 <> <> <>
  1751 25 0.437734 21.266727 3.078956 230 R "A" 38 -0.79997 -0.79997 "ARG " " NH1" 7 0 1 2E2EFF  "N1751"  1 1 7 ""  1 ""  <> -2.0311284 2.608227 -0.65316504 1 81.34 0 0 3494 2 1751 1751 3492 <> <> <>
  1752 31 1.795899 22.707472 4.136801 230 R "A" 38 -0.79997 -0.79997 "ARG " " NH2" 7 1 1 2E2EFF  "N1752"  1 1 7 ""  1 ""  <> 0.62870628 -0.85095161 7.1963725 1 92.3 0 0 3495 2 1752 1752 3493 <> <> <>
  1753 25 -0.558031 19.681847 -1.417444 231 L "A" 38 -0.50000 -0.50000 "LEU " " N  " 7 0 1 2E2EFF  "N1753"  1 1 7 ""  1 ""  <> 1.7199427 1.7412429 -2.07425 1 72.05 0 0 3509 1 1753 1753 3507 <> <> <>
  1754 3 -1.674493 20.600660 -1.591449 231 L "A" 24 0.14000 0.14000 "LEU " " CA " 6 0 1 808080  "C1754"  1 1 -1112 ""  1 ""  FFF000  1.1932844 -0.46560174 2.2591746 1 74.66 0 0 3510 1 1754 1754 3508 <> <> <>
  1755 2 -3.029775 19.925579 -1.320792 231 L "A" 24 0.50000 0.50000 "LEU " " C  " 6 0 1 808080  "C1755"  1 1 7 ""  1 ""  <> -1.5288353 4.5026059 0.5859822 1 75.58 0 0 3511 0 1755 1755 3509 <> <> <>
  1756 15 -3.860596 20.535160 -0.735122 231 L "A" 70 -0.50000 -0.50000 "LEU " " O  " 8 0 1 FF2E2E  "O1756"  1 1 7 ""  1 ""  <> -2.3045976 -6.7908397 -3.0516548 1 89.32 0 0 3512 0 1756 1756 3510 <> <> <>
  1757 3 -1.614956 21.131088 -3.039688 231 L "A" 24 -0.12000 -0.12000 "LEU " " CB " 6 0 1 808080  "C1757"  1 1 7 ""  1 ""  <> -1.8201694 -1.2637157 -4.9077339 1 68.39 0 0 3513 2 1757 1757 3511 <> <> <>
  1758 3 -2.473818 22.466450 -3.302058 231 L "A" 24 -0.06000 -0.06000 "LEU " " CG " 6 0 1 808080  "C1758"  1 1 7 ""  1 ""  <> -9.5153465 6.160831 -6.1384678 1 72.36 0 0 3514 1 1758 1758 3512 <> <> <>
  1759 3 -1.648409 23.577526 -2.788994 231 L "A" 24 -0.18000 -0.18000 "LEU " " CD1" 6 0 1 808080  "C1759"  1 1 7 ""  1 ""  <> -3.5534413 1.6775492 1.5977678 1 70.49 0 0 3515 3 1759 1759 3513 <> <> <>
  1760 3 -2.843040 22.618889 -4.789684 231 L "A" 24 -0.18000 -0.18000 "LEU " " CD2" 6 0 1 808080  "C1760"  1 1 7 ""  1 ""  <> -1.2660605 -3.5115733 -4.5043221 1 71.95 0 0 3516 3 1760 1760 3514 <> <> <>
  1761 25 -3.159312 18.595264 -1.698790 232 V "A" 38 -0.50000 -0.50000 "VAL " " N  " 7 0 1 2E2EFF  "N1761"  0 1 7 ""  1 ""  <> 0.043125071 5.1545076 1.6823742 1 65.92 0 0 3528 1 1761 1761 3526 <> <> <>
  1762 3 -4.381477 17.768215 -1.465526 232 V "A" 24 0.14000 0.14000 "VAL " " CA " 6 0 1 808080  "C1762"  0 1 -1112 ""  1 ""  FFF000  -1.3341389 1.2248988 -0.41521737 1 63.08 0 0 3529 1 1762 1762 3527 <> <> <>
  1763 2 -4.447443 17.466539 0.091350 232 V "A" 24 0.50000 0.50000 "VAL " " C  " 6 0 1 808080  "C1763"  0 1 7 ""  1 ""  <> 4.9420505 12.909253 -6.590806 1 70.51 0 0 3530 0 1763 1763 3528 <> <> <>
  1764 15 -5.531226 17.152906 0.522460 232 V "A" 70 -0.50000 -0.50000 "VAL " " O  " 8 0 1 FF2E2E  "O1764"  0 1 7 ""  1 ""  <> 6.4693255 -1.747753 0.37918526 1 64.96 0 0 3531 0 1764 1764 3529 <> <> <>
  1765 3 -4.385890 16.447807 -2.268061 232 V "A" 24 -0.06000 -0.06000 "VAL " " CB " 6 0 1 808080  "C1765"  0 1 7 ""  1 ""  <> -3.269979 -3.5883121 0.015772322 1 62.23 0 0 3532 1 1765 1765 3530 <> <> <>
  1766 3 -5.449023 15.443348 -1.945755 232 V "A" 24 -0.18000 -0.18000 "VAL " " CG1" 6 0 1 808080  "C1766"  0 1 7 ""  1 ""  <> 6.8586974 -0.15936986 0.82839388 1 58.82 0 0 3533 3 1766 1766 3531 <> <> <>
  1767 3 -4.512527 16.790190 -3.814157 232 V "A" 24 -0.18000 -0.18000 "VAL " " CG2" 6 0 1 808080  "C1767"  0 1 7 ""  1 ""  <> 5.728219 -1.8225142 3.5553055 1 56.29 0 0 3534 3 1767 1767 3532 <> <> <>
  1768 25 -3.331036 17.664375 0.901246 233 A "A" 38 -0.50000 -0.50000 "ALA " " N  " 7 0 1 2E2EFF  "N1768"  0 1 7 ""  1 ""  <> -2.4827991 -2.3899677 -10.221772 1 74.27 0 0 3544 1 1768 1768 3542 <> <> <>
  1769 3 -3.384124 17.363359 2.294311 233 A "A" 24 0.14000 0.14000 "ALA " " CA " 6 0 1 808080  "C1769"  0 1 -1112 ""  1 ""  FFF000  -5.9126992 -1.335958 0.10179533 1 75.34 0 0 3545 1 1769 1769 3543 <> <> <>
  1770 2 -3.897814 18.455406 3.170459 233 A "A" 24 0.50000 0.50000 "ALA " " C  " 6 0 1 808080  "C1770"  0 1 7 ""  1 ""  <> -1.4827954 2.0237849 -3.1196675 1 88.2 0 0 3546 0 1770 1770 3544 <> <> <>
  1771 15 -4.013919 18.227547 4.388150 233 A "A" 70 -0.50000 -0.50000 "ALA " " O  " 8 0 1 FF2E2E  "O1771"  0 1 7 ""  1 ""  <> 1.5798101 0.1154412 0.97891665 1 89.95 0 0 3547 0 1771 1771 3545 <> <> <>
  1772 3 -1.927177 17.047516 2.863096 233 A "A" 24 -0.18000 -0.18000 "ALA " " CB " 6 0 1 808080  "C1772"  0 1 7 ""  1 ""  <> -11.990048 -3.9504843 -2.0848415 1 65.21 0 0 3548 3 1772 1772 3546 <> <> <>
  1773 25 -4.113708 19.626154 2.529733 234 E "A" 38 -0.50000 -0.50000 "GLU " " N  " 7 0 1 2E2EFF  "N1773"  0 1 7 ""  1 ""  <> 1.8183694 -4.4605942 -2.1878569 1 90.08 0 0 3554 1 1773 1773 3552 <> <> <>
  1774 3 -4.847211 20.753355 3.109846 234 E "A" 24 0.14000 0.14000 "GLU " " CA " 6 0 1 808080  "C1774"  0 1 -1112 ""  1 ""  FFF000  1.2135531 -2.190928 2.2812254 1 77.03 0 0 3555 1 1774 1774 3553 <> <> <>
  1775 2 -6.355247 20.461044 3.230340 234 E "A" 24 0.50000 0.50000 "GLU " " C  " 6 0 1 808080  "C1775"  0 1 7 ""  1 ""  <> -7.7895603 -1.9347765 -0.11736644 1 78.68 0 0 3556 0 1775 1775 3554 <> <> <>
  1776 15 -7.086048 21.012182 4.029509 234 E "A" 70 -0.50000 -0.50000 "GLU " " O  " 8 0 1 FF2E2E  "O1776"  0 1 7 ""  1 ""  <> 11.753304 2.4647598 -4.9400315 1 88.7 0 0 3557 0 1776 1776 3555 <> <> <>
  1777 3 -4.592896 21.994844 2.176155 234 E "A" 24 -0.12000 -0.12000 "GLU " " CB " 6 0 1 808080  "C1777"  0 1 7 ""  1 ""  <> 1.8900342 -1.7919632 4.7557063 1 74.45 0 0 3558 2 1777 1777 3556 <> <> <>
  1778 3 -3.144885 22.418104 2.119231 234 E "A" 24 -0.22000 -0.22000 "GLU " " CG " 6 0 1 808080  "C1778"  0 1 7 ""  1 ""  <> 2.7548141 -3.1328201 1.8180958 1 85.16 0 0 3559 2 1778 1778 3557 <> <> <>
  1779 2 -2.677182 22.960247 3.450369 234 E "A" 24 0.70000 0.70000 "GLU " " CD " 6 0 1 808080  "C1779"  0 1 7 "%UT"  13 ""  <> 3.0314231 6.6932216 -3.4202328 1 100.93 0 0 3560 0 1779 1779 3558 4 <> <>
  1780 18 -1.501583 22.802315 3.723282 234 E "A" 70 -0.80000 -0.80000 "GLU " " OE1" 8 -1 1 FF2E2E  "O1780"  0 1 7 ""  1 ""  <> -8.3806496 3.9011934 -3.8221774 1 105.64 0 0 3561 0 1780 1780 3559 <> <> <>
  1781 15 -3.493116 23.515045 4.255609 234 E "A" 70 -0.80000 -0.80000 "GLU " " OE2" 8 0 1 FF2E2E  "O1781"  0 1 7 ""  1 ""  <> -3.6748209 3.6082006 -0.62270063 1 108 0 0 3562 0 1781 1781 3560 <> <> <>
  1782 25 -6.893909 19.516851 2.500185 235 F "A" 38 -0.50000 -0.50000 "PHE " " N  " 7 0 1 2E2EFF  "N1782"  0 1 7 ""  1 ""  <> -3.7338734 2.7054071 2.9009366 1 74.47 0 0 3569 1 1782 1782 3567 <> <> <>
  1783 3 -8.338665 19.167061 2.407088 235 F "A" 24 0.14000 0.14000 "PHE " " CA " 6 0 1 808080  "C1783"  0 1 -1112 ""  1 ""  FFF000  4.6145229 -6.7326875 -4.8488822 1 78.73 0 0 3570 1 1783 1783 3568 <> <> <>
  1784 2 -8.721844 17.865416 3.061583 235 F "A" 24 0.50000 0.50000 "PHE " " C  " 6 0 1 808080  "C1784"  0 1 7 ""  1 ""  <> 4.4511662 -0.27630514 2.2635355 1 80.62 0 0 3571 0 1784 1784 3569 <> <> <>
  1785 15 -9.906758 17.574471 3.113720 235 F "A" 70 -0.50000 -0.50000 "PHE " " O  " 8 0 1 FF2E2E  "O1785"  0 1 7 ""  1 ""  <> 0.074068196 -3.3923402 1.2821101 1 93.35 0 0 3572 0 1785 1785 3570 <> <> <>
  1786 3 -8.864489 19.282421 0.996394 235 F "A" 24 -0.00500 -0.00500 "PHE " " CB " 6 0 1 808080  "C1786"  0 1 7 ""  1 ""  <> -1.3427663 4.6071029 -8.7736034 1 93.06 0 0 3573 2 1786 1786 3571 <> <> <>
  1787 2 -8.806434 20.696089 0.467246 235 F "A" 24 -0.11500 -0.11500 "PHE " " CG " 6 0 1 808080  "C1787"  0 1 7 ""  1 ""  <> -2.1693287 -9.2435493 -4.1684346 1 105.17 0 0 3574 0 1787 1787 3572 <> <> <>
  1788 2 -7.652886 21.183189 -0.220618 235 F "A" 24 -0.11500 -0.11500 "PHE " " CD1" 6 0 1 808080  "C1788"  0 1 7 ""  1 ""  <> 3.314713 -3.4903479 -3.7784874 1 93.62 0 0 3575 1 1788 1788 3573 <> <> <>
  1789 2 -9.849398 21.585751 0.796534 235 F "A" 24 -0.11500 -0.11500 "PHE " " CD2" 6 0 1 808080  "C1789"  0 1 7 ""  1 ""  <> -3.7739213 -5.8305316 -7.2260313 1 107.72 0 0 3576 1 1789 1789 3574 <> <> <>
  1790 2 -7.606555 22.496006 -0.813629 235 F "A" 24 -0.11500 -0.11500 "PHE " " CE1" 6 0 1 808080  "C1790"  0 1 7 ""  1 ""  <> -0.88952857 2.3708169 1.3193315 1 89.14 0 0 3577 1 1790 1790 3575 <> <> <>
  1791 2 -9.840616 22.887180 0.250377 235 F "A" 24 -0.11500 -0.11500 "PHE " " CE2" 6 0 1 808080  "C1791"  0 1 7 ""  1 ""  <> -5.956624 -1.5774252 -6.2412896 1 105.2 0 0 3578 1 1791 1791 3576 <> <> <>
  1792 2 -8.794216 23.312752 -0.643790 235 F "A" 24 -0.11500 -0.11500 "PHE " " CZ " 6 0 1 808080  "C1792"  0 1 7 ""  1 ""  <> 2.9719062 -1.961681 2.9147875 1 96.72 0 0 3579 1 1792 1792 3577 <> <> <>
  1793 25 -7.770388 17.004049 3.392439 236 T "A" 38 -0.50000 -0.50000 "THR " " N  " 7 0 1 2E2EFF  "N1793"  0 1 7 ""  1 ""  <> 7.6114111 -1.3925662 0.23745374 1 76.95 0 0 3589 1 1793 1793 3587 <> <> <>
  1794 3 -8.014106 15.659484 3.862273 236 T "A" 24 0.14000 0.14000 "THR " " CA " 6 0 1 808080  "C1794"  0 1 -1112 ""  1 ""  FFF000  -8.3529329 0.80805123 -3.9661579 1 70.61 0 0 3590 1 1794 1794 3588 <> <> <>
  1795 2 -6.681884 15.134646 4.461374 236 T "A" 24 0.50000 0.50000 "THR " " C  " 6 0 1 808080  "C1795"  0 1 7 ""  1 ""  <> 2.5129156 -0.039256286 -1.6637561 1 75.06 0 0 3591 0 1795 1795 3589 <> <> <>
  1796 15 -5.628947 15.615145 4.040693 236 T "A" 70 -0.50000 -0.50000 "THR " " O  " 8 0 1 FF2E2E  "O1796"  0 1 7 ""  1 ""  <> -2.9451103 1.1900265 0.21294722 1 81.36 0 0 3592 0 1796 1796 3590 <> <> <>
  1797 3 -8.616467 14.723880 2.716806 236 T "A" 24 0.20500 0.20500 "THR " " CB " 6 0 1 808080  "C1797"  0 1 7 ""  1 ""  <> -3.747448 -0.92979503 -5.0594783 1 66.44 0 0 3593 1 1797 1797 3591 <> <> <>
  1798 16 -8.783223 13.408866 3.290458 236 T "A" 70 -0.68300 -0.68300 "THR " " OG1" 8 0 1 FF2E2E  "O1798"  0 1 7 "%UT"  13 ""  <> 3.7032712 -2.304533 -4.6349821 1 68.71 0 0 3594 1 1798 1798 3592 <> <> <>
  1799 3 -7.774329 14.427649 1.492929 236 T "A" 24 -0.18000 -0.18000 "THR " " CG2" 6 0 1 808080  "C1799"  0 1 7 ""  1 ""  <> 2.4953201 -5.6809516 7.279984 1 65.15 0 0 3595 3 1799 1799 3593 <> <> <>
  1800 25 -6.647975 14.262453 5.460752 237 P "A" 38 -0.14000 -0.14000 "PRO " " N  " 7 0 1 2E2EFF  "N1800"  0 1 7 ""  1 ""  <> -0.031543594 -4.684762 -0.18680018 1 72.73 0 0 3603 0 1800 1800 3601 <> <> <>
  1801 3 -5.310206 13.813955 5.938032 237 P "A" 24 0.01000 0.01000 "PRO " " CA " 6 0 1 808080  "C1801"  0 1 -1112 ""  1 ""  FFF000  -2.2393987 -3.2978401 -6.9080062 1 69.27 0 0 3604 1 1801 1801 3602 <> <> <>
  1802 2 -4.768504 12.748401 5.002994 237 P "A" 24 0.50000 0.50000 "PRO " " C  " 6 0 1 808080  "C1802"  0 1 7 ""  1 ""  <> 6.7839584 1.6947136 1.307645 1 64.36 0 0 3605 0 1802 1802 3603 <> <> <>
  1803 15 -5.497437 11.775893 4.702063 237 P "A" 70 -0.50000 -0.50000 "PRO " " O  " 8 0 1 FF2E2E  "O1803"  0 1 7 ""  1 ""  <> -5.9732194 -1.7233565 0.94312948 1 72.52 0 0 3606 0 1803 1803 3604 <> <> <>
  1804 3 -5.605962 13.262392 7.341071 237 P "A" 24 -0.12000 -0.12000 "PRO " " CB " 6 0 1 808080  "C1804"  0 1 7 ""  1 ""  <> -1.8915987 2.412693 -5.5418544 1 66.45 0 0 3607 2 1804 1804 3605 <> <> <>
  1805 3 -7.097276 13.000067 7.452508 237 P "A" 24 -0.12000 -0.12000 "PRO " " CG " 6 0 1 808080  "C1805"  0 1 7 ""  1 ""  <> 6.2815685 1.3453573 -3.0200446 1 69.54 0 0 3608 2 1805 1805 3606 <> <> <>
  1806 3 -7.757081 13.805365 6.300073 237 P "A" 24 -0.05000 -0.05000 "PRO " " CD " 6 0 1 808080  "C1806"  0 1 7 ""  1 ""  <> 6.302207 1.123239 -4.4651809 1 75.61 0 0 3609 2 1806 1806 3607 <> <> <>
  1807 25 -3.438466 12.793172 4.770965 238 V "A" 38 -0.50000 -0.50000 "VAL " " N  " 7 0 1 2E2EFF  "N1807"  0 1 7 ""  1 ""  <> -5.2430921 2.6276221 -2.1782298 1 61.73 0 0 3617 1 1807 1807 3615 <> <> <>
  1808 3 -2.654823 11.844863 3.984732 238 V "A" 24 0.14000 0.14000 "VAL " " CA " 6 0 1 808080  "C1808"  0 1 -1112 ""  1 ""  FFF000  2.6716161 5.2442498 -0.20335659 1 67.82 0 0 3618 1 1808 1808 3616 <> <> <>
  1809 2 -1.864693 10.962418 4.985848 238 V "A" 24 0.50000 0.50000 "VAL " " C  " 6 0 1 808080  "C1809"  0 1 7 ""  1 ""  <> 1.7434965 2.6744988 5.5482645 1 58.32 0 0 3619 0 1809 1809 3617 <> <> <>
  1810 15 -1.287765 11.451725 5.931670 238 V "A" 70 -0.50000 -0.50000 "VAL " " O  " 8 0 1 FF2E2E  "O1810"  0 1 7 ""  1 ""  <> -6.12257 2.4315004 1.8177335 1 59.24 0 0 3620 0 1810 1810 3618 <> <> <>
  1811 3 -1.699560 12.635238 3.012109 238 V "A" 24 -0.06000 -0.06000 "VAL " " CB " 6 0 1 808080  "C1811"  0 1 7 ""  1 ""  <> -1.3018962 1.5845085 3.1630342 1 62.53 0 0 3621 1 1811 1811 3619 <> <> <>
  1812 3 -1.044968 11.681918 2.022334 238 V "A" 24 -0.18000 -0.18000 "VAL " " CG1" 6 0 1 808080  "C1812"  0 1 7 ""  1 ""  <> -5.1426311 2.5340836 1.7285414 1 58.8 0 0 3622 3 1812 1812 3620 <> <> <>
  1813 3 -2.557888 13.600066 2.216219 238 V "A" 24 -0.18000 -0.18000 "VAL " " CG2" 6 0 1 808080  "C1813"  0 1 7 ""  1 ""  <> 3.6138656 2.1786952 0.70736462 1 57.63 0 0 3623 3 1813 1813 3621 <> <> <>
  1814 25 -2.003715 9.650829 4.757407 239 H "A" 38 -0.50000 -0.50000 "HIE " " N  " 7 0 1 2E2EFF  "N1814"  0 1 7 ""  1 ""  <> -1.8407542 -6.3824964 -3.6891284 1 53.75 0 0 3633 1 1814 1814 3631 <> <> <>
  1815 3 -1.302478 8.552969 5.517890 239 H "A" 24 0.14000 0.14000 "HIE " " CA " 6 0 1 808080  "C1815"  0 1 -1112 ""  1 ""  FFF000  3.942941 1.6224713 -7.4615445 1 64.06 0 0 3634 1 1815 1815 3632 <> <> <>
  1816 2 0.170530 8.397134 5.135626 239 H "A" 24 0.50000 0.50000 "HIE " " C  " 6 0 1 808080  "C1816"  0 1 7 ""  1 ""  <> -6.1110334 -0.29699269 0.26987877 1 58.02 0 0 3635 0 1816 1816 3633 <> <> <>
  1817 15 0.527375 8.666024 3.989117 239 H "A" 70 -0.50000 -0.50000 "HIE " " O  " 8 0 1 FF2E2E  "O1817"  0 1 7 ""  1 ""  <> 1.4839257 5.9575963 -1.5767984 1 59.77 0 0 3636 0 1817 1817 3634 <> <> <>
  1818 3 -2.144949 7.225617 5.416106 239 H "A" 24 -0.29700 -0.29700 "HIE " " CB " 6 0 1 808080  "C1818"  0 1 7 ""  1 ""  <> 1.7081002 -1.7205054 3.718864 1 53.22 0 0 3637 2 1818 1818 3635 <> <> <>
  1819 2 -1.885209 6.242621 6.499060 239 H "A" 24 0.50400 0.50400 "HIE " " CG " 6 0 1 808080  "C1819"  0 1 7 "%UT"  13 "HIE"  <> 4.9733114 -1.724279 -4.1840672 1 63.42 0 0 3638 0 1819 1819 3636 <> "HIE"  <>
  1820 25 -1.063204 5.105985 6.301285 239 H "A" 38 -0.56400 -0.56400 "HIE " " ND1" 7 0 1 2E2EFF  "N1820"  0 1 7 ""  1 ""  <> -6.7927918 -4.9278712 -1.4245887 1 66.04 0 0 3639 0 1820 1820 3637 <> <> <>
  1821 2 -2.468993 6.199062 7.727834 239 H "A" 24 -0.26100 -0.26100 "HIE " " CD2" 6 0 1 808080  "C1821"  0 1 7 ""  1 ""  <> -2.0758896 1.7563041 -0.50944477 1 66.82 0 0 3640 1 1821 1821 3638 <> <> <>
  1822 2 -1.008713 4.572393 7.486805 239 H "A" 24 0.18200 0.18200 "HIE " " CE1" 6 0 1 808080  "C1822"  0 1 7 ""  1 ""  <> -1.772639 1.9045746 -3.4055321 1 77.88 0 0 3641 1 1822 1822 3639 <> <> <>
  1823 25 -1.966490 5.064141 8.324079 239 H "A" 38 -0.29100 -0.29100 "HIE " " NE2" 7 0 1 2E2EFF  "N1823"  0 1 7 ""  1 ""  <> -1.3737731 -0.81130207 -2.9737775 1 76.41 0 0 3642 1 1823 1823 3640 <> <> <>
  1824 25 0.976879 7.860350 6.061583 240 F "A" 38 -0.50000 -0.50000 "PHE " " N  " 7 0 1 2E2EFF  "N1824"  0 1 7 ""  1 ""  <> 0.18618748 -2.8378599 -8.2989616 1 54.63 0 0 3650 1 1824 1824 3648 <> <> <>
  1825 3 2.316865 7.485184 5.728831 240 F "A" 24 0.14000 0.14000 "PHE " " CA " 6 0 1 808080  "C1825"  0 1 -1112 ""  1 ""  FFF000  0.5600509 6.6654344 -5.0627017 1 69.33 0 0 3651 1 1825 1825 3649 <> <> <>
  1826 2 2.483315 6.450528 4.617889 240 F "A" 24 0.50000 0.50000 "PHE " " C  " 6 0 1 808080  "C1826"  0 1 7 ""  1 ""  <> -5.3093801 1.7954659 -0.74513853 1 70.33 0 0 3652 0 1826 1826 3650 <> <> <>
  1827 15 3.556790 6.534812 4.031254 240 F "A" 70 -0.50000 -0.50000 "PHE " " O  " 8 0 1 FF2E2E  "O1827"  0 1 7 ""  1 ""  <> -4.6199694 3.701437 9.6811914 1 71.06 0 0 3653 0 1827 1827 3651 <> <> <>
  1828 3 3.102332 7.257026 7.049238 240 F "A" 24 -0.00500 -0.00500 "PHE " " CB " 6 0 1 808080  "C1828"  0 1 7 ""  1 ""  <> 1.840315 4.1184897 -1.6806331 1 70.38 0 0 3654 2 1828 1828 3652 <> <> <>
  1829 2 2.995055 5.814350 7.621224 240 F "A" 24 -0.11500 -0.11500 "PHE " " CG " 6 0 1 808080  "C1829"  0 1 7 ""  1 ""  <> 6.5225964 -11.767552 3.8240018 1 81.91 0 0 3655 0 1829 1829 3653 <> <> <>
  1830 2 3.902584 4.851742 7.234279 240 F "A" 24 -0.11500 -0.11500 "PHE " " CD1" 6 0 1 808080  "C1830"  0 1 7 ""  1 ""  <> 6.6061964 -1.4916363 6.2786942 1 79.12 0 0 3656 1 1830 1830 3654 <> <> <>
  1831 2 2.062633 5.548906 8.619334 240 F "A" 24 -0.11500 -0.11500 "PHE " " CD2" 6 0 1 808080  "C1831"  0 1 7 ""  1 ""  <> 3.526274 -0.30397752 -0.62598586 1 82.31 0 0 3657 1 1831 1831 3655 <> <> <>
  1832 2 3.861698 3.607259 7.861932 240 F "A" 24 -0.11500 -0.11500 "PHE " " CE1" 6 0 1 808080  "C1832"  0 1 7 ""  1 ""  <> 4.7801061 -3.306139 3.635428 1 66.07 0 0 3658 1 1832 1832 3656 <> <> <>
  1833 2 1.957929 4.257434 9.201643 240 F "A" 24 -0.11500 -0.11500 "PHE " " CE2" 6 0 1 808080  "C1833"  0 1 7 ""  1 ""  <> -1.4222766 0.27679378 -12.105465 1 73.02 0 0 3659 1 1833 1833 3657 <> <> <>
  1834 2 2.896485 3.284539 8.849809 240 F "A" 24 -0.11500 -0.11500 "PHE " " CZ " 6 0 1 808080  "C1834"  0 1 7 ""  1 ""  <> -0.40208539 1.3269488 -4.2273192 1 65.93 0 0 3660 1 1834 1834 3658 <> <> <>
  1835 25 1.545531 5.592590 4.295056 241 F "A" 38 -0.50000 -0.50000 "PHE " " N  " 7 0 1 2E2EFF  "N1835"  0 1 7 ""  1 ""  <> 9.1767273 -1.6554681 4.0145049 1 63.96 0 0 3670 1 1835 1835 3668 <> <> <>
  1836 3 1.513449 4.690012 3.123156 241 F "A" 24 0.14000 0.14000 "PHE " " CA " 6 0 1 808080  "C1836"  0 1 -1112 ""  1 ""  FFF000  -4.2242351 -2.610502 4.7557063 1 69.29 0 0 3671 1 1836 1836 3669 <> <> <>
  1837 2 1.282160 5.466166 1.822358 241 F "A" 24 0.50000 0.50000 "PHE " " C  " 6 0 1 808080  "C1837"  0 1 7 ""  1 ""  <> 7.1281533 -5.5451393 -1.674794 1 69.25 0 0 3672 0 1837 1837 3670 <> <> <>
  1838 15 1.300507 4.891740 0.698579 241 F "A" 70 -0.50000 -0.50000 "PHE " " O  " 8 0 1 FF2E2E  "O1838"  0 1 7 ""  1 ""  <> 3.3611555 0.13869406 4.8968921 1 73.12 0 0 3673 0 1838 1838 3671 <> <> <>
  1839 3 0.477597 3.474802 3.294443 241 F "A" 24 -0.00500 -0.00500 "PHE " " CB " 6 0 1 808080  "C1839"  0 1 7 ""  1 ""  <> 9.2787161 1.8700939 2.0392656 1 63 0 0 3674 2 1839 1839 3672 <> <> <>
  1840 2 1.176709 2.152729 3.384305 241 F "A" 24 -0.11500 -0.11500 "PHE " " CG " 6 0 1 808080  "C1840"  0 1 7 ""  1 ""  <> -9.0487957 -6.2768421 4.3115721 1 71.2 0 0 3675 0 1840 1840 3673 <> <> <>
  1841 2 1.667151 1.671923 2.212371 241 F "A" 24 -0.11500 -0.11500 "PHE " " CD1" 6 0 1 808080  "C1841"  0 1 7 ""  1 ""  <> 5.4263358 6.7353525 1.9861176 1 84.33 0 0 3676 1 1841 1841 3674 <> <> <>
  1842 2 1.473171 1.656137 4.708446 241 F "A" 24 -0.11500 -0.11500 "PHE " " CD2" 6 0 1 808080  "C1842"  0 1 7 ""  1 ""  <> -3.8611021 -1.6049374 -4.4571652 1 72.89 0 0 3677 1 1842 1842 3675 <> <> <>
  1843 2 2.563964 0.516354 2.289202 241 F "A" 24 -0.11500 -0.11500 "PHE " " CE1" 6 0 1 808080  "C1843"  0 1 7 ""  1 ""  <> 2.8896611 -6.4056158 3.0020096 1 81.98 0 0 3678 1 1843 1843 3676 <> <> <>
  1844 2 2.361281 0.561261 4.769443 241 F "A" 24 -0.11500 -0.11500 "PHE " " CE2" 6 0 1 808080  "C1844"  0 1 7 ""  1 ""  <> -3.2847986 -0.34402221 5.9901071 1 72.84 0 0 3679 1 1844 1844 3677 <> <> <>
  1845 2 2.779761 -0.107178 3.562337 241 F "A" 24 -0.11500 -0.11500 "PHE " " CZ " 6 0 1 808080  "C1845"  0 1 7 ""  1 ""  <> 5.410666 -2.8025868 0.20859624 1 76.24 0 0 3680 1 1845 1845 3678 <> <> <>
  1846 25 1.156803 6.778357 1.819335 242 A "A" 38 -0.50000 -0.50000 "ALA " " N  " 7 0 1 2E2EFF  "N1846"  0 1 7 ""  1 ""  <> -3.1542149 -5.682868 2.0390725 1 61.42 0 0 3690 1 1846 1846 3688 <> <> <>
  1847 3 0.916694 7.586184 0.580165 242 A "A" 24 0.14000 0.14000 "ALA " " CA " 6 0 1 808080  "C1847"  0 1 -1112 ""  1 ""  FFF000  1.4770834 5.8051505 -1.1754014 1 64.77 0 0 3691 1 1847 1847 3689 <> <> <>
  1848 2 2.380759 7.745072 -0.024063 242 A "A" 24 0.50000 0.50000 "ALA " " C  " 6 0 1 808080  "C1848"  0 1 7 ""  1 ""  <> -7.2855601 0.77521724 -6.5474644 1 72.61 0 0 3692 0 1848 1848 3690 <> <> <>
  1849 15 2.554902 7.685851 -1.225213 242 A "A" 70 -0.50000 -0.50000 "ALA " " O  " 8 0 1 FF2E2E  "O1849"  0 1 7 ""  1 ""  <> 6.3113427 -5.4857416 -0.28120452 1 81.85 0 0 3693 0 1849 1849 3691 <> <> <>
  1850 3 0.497617 8.995380 0.990024 242 A "A" 24 -0.18000 -0.18000 "ALA " " CB " 6 0 1 808080  "C1850"  0 1 7 ""  1 ""  <> -4.3356805 -1.9063691 1.4965556 1 62.52 0 0 3694 3 1850 1850 3692 <> <> <>
  1851 25 3.377469 7.994401 0.793821 243 Q "A" 38 -0.50000 -0.50000 "GLN " " N  " 7 0 1 2E2EFF  "N1851"  1 1 7 ""  1 ""  <> -3.8726573 -7.7368779 6.4758878 1 72.71 0 0 3700 1 1851 1851 3698 <> <> <>
  1852 3 4.809454 8.219675 0.365901 243 Q "A" 24 0.14000 0.14000 "GLN " " CA " 6 0 1 808080  "C1852"  1 1 -1112 ""  1 ""  FFF000  -2.9403288 4.5759034 -13.084946 1 74.05 0 0 3701 1 1852 1852 3699 <> <> <>
  1853 2 5.405997 7.149445 -0.538021 243 Q "A" 24 0.50000 0.50000 "GLN " " C  " 6 0 1 808080  "C1853"  1 1 7 ""  1 ""  <> -2.3779988 1.8082941 -0.1353808 1 68.54 0 0 3702 0 1853 1853 3700 <> <> <>
  1854 15 5.735515 7.462099 -1.697764 243 Q "A" 70 -0.50000 -0.50000 "GLN " " O  " 8 0 1 FF2E2E  "O1854"  1 1 7 ""  1 ""  <> -1.4663943 8.5498686 -5.3122158 1 68.79 0 0 3703 0 1854 1854 3701 <> <> <>
  1855 3 5.592519 8.560549 1.633927 243 Q "A" 24 -0.12000 -0.12000 "GLN " " CB " 6 0 1 808080  "C1855"  1 1 7 ""  1 ""  <> -1.2682984 -0.97286195 3.5894125 1 70.63 0 0 3704 2 1855 1855 3702 <> <> <>
  1856 3 5.277750 9.927668 2.337286 243 Q "A" 24 -0.12000 -0.12000 "GLN " " CG " 6 0 1 808080  "C1856"  1 1 7 ""  1 ""  <> 1.5098888 -3.2353668 -4.2483025 1 81.94 0 0 3705 2 1856 1856 3703 <> <> <>
  1857 2 5.775163 11.144399 1.574563 243 Q "A" 24 0.50000 0.50000 "GLN " " CD " 6 0 1 808080  "C1857"  1 1 7 "%UT"  13 ""  <> 2.2741585 5.9123621 -5.0655804 1 78.79 0 0 3706 0 1857 1857 3704 0.374455925854437 "No Flip"  <>
  1858 15 5.359820 11.313129 0.395894 243 Q "A" 70 -0.50000 -0.50000 "GLN " " OE1" 8 0 1 FF2E2E  "O1858"  1 1 7 ""  1 ""  <> -0.10176632 -5.0248523 -1.1509317 1 78.43 0 0 3707 0 1858 1858 3705 <> <> <>
  1859 25 6.606004 12.017502 2.111705 243 Q "A" 38 -0.76000 -0.76000 "GLN " " NE2" 7 0 1 2E2EFF  "N1859"  1 1 7 ""  1 ""  <> -3.031611 5.6036463 5.7135878 1 66.07 0 0 3708 2 1859 1859 3706 <> <> <>
  1860 25 5.452331 5.876797 -0.161577 244 P "A" 38 -0.14000 -0.14000 "PRO " " N  " 7 0 1 2E2EFF  "N1860"  1 1 7 ""  1 ""  <> -1.6346081 0.72538644 2.4305046 1 67.24 0 0 3717 0 1860 1860 3715 <> <> <>
  1861 3 6.116345 4.887128 -1.066725 244 P "A" 24 0.01000 0.01000 "PRO " " CA " 6 0 1 808080  "C1861"  1 1 -1112 ""  1 ""  FFF000  7.2505827 1.8977499 -1.627017 1 67.87 0 0 3718 1 1861 1861 3716 <> <> <>
  1862 2 5.478272 4.643137 -2.412735 244 P "A" 24 0.50000 0.50000 "PRO " " C  " 6 0 1 808080  "C1862"  1 1 7 ""  1 ""  <> -1.9268924 -2.7857263 9.2439318 1 73.75 0 0 3719 0 1862 1862 3717 <> <> <>
  1863 15 6.139902 4.183271 -3.325395 244 P "A" 70 -0.50000 -0.50000 "PRO " " O  " 8 0 1 FF2E2E  "O1863"  1 1 7 ""  1 ""  <> -4.9362955 -1.2047834 -0.076645337 1 80.85 0 0 3720 0 1863 1863 3718 <> <> <>
  1864 3 6.212339 3.631310 -0.211844 244 P "A" 24 -0.12000 -0.12000 "PRO " " CB " 6 0 1 808080  "C1864"  1 1 7 ""  1 ""  <> -3.0561266 -3.8435066 -3.2231753 1 69.68 0 0 3721 2 1864 1864 3719 <> <> <>
  1865 3 5.088162 3.704504 0.729285 244 P "A" 24 -0.12000 -0.12000 "PRO " " CG " 6 0 1 808080  "C1865"  1 1 7 ""  1 ""  <> -2.8491073 -4.0304956 -0.32187691 1 72.65 0 0 3722 2 1865 1865 3720 <> <> <>
  1866 3 4.923462 5.215427 1.102971 244 P "A" 24 -0.05000 -0.05000 "PRO " " CD " 6 0 1 808080  "C1866"  1 1 7 ""  1 ""  <> 6.3087769 6.6742053 -3.0837455 1 56.7 0 0 3723 2 1866 1866 3721 <> <> <>
  1867 25 4.209660 4.892918 -2.574741 245 V "A" 38 -0.50000 -0.50000 "VAL " " N  " 7 0 1 2E2EFF  "N1867"  1 1 7 ""  1 ""  <> 3.9174972 3.3329618 5.4689155 1 67.07 0 0 3731 1 1867 1867 3729 <> <> <>
  1868 3 3.536488 4.618219 -3.847518 245 V "A" 24 0.14000 0.14000 "VAL " " CA " 6 0 1 808080  "C1868"  1 1 -1112 ""  1 ""  FFF000  3.8770511 2.2674859 -4.2416992 1 67.66 0 0 3732 1 1868 1868 3730 <> <> <>
  1869 2 3.702453 5.771590 -4.942204 245 V "A" 24 0.50000 0.50000 "VAL " " C  " 6 0 1 808080  "C1869"  1 1 7 ""  1 ""  <> -5.7207088 0.43259114 7.7009873 1 63.18 0 0 3733 0 1869 1869 3731 <> <> <>
  1870 15 3.207840 5.606808 -6.053631 245 V "A" 70 -0.50000 -0.50000 "VAL " " O  " 8 0 1 FF2E2E  "O1870"  1 1 7 ""  1 ""  <> 4.4153795 -3.1683414 -1.7954363 1 63.97 0 0 3734 0 1870 1870 3732 <> <> <>
  1871 3 2.043934 4.219946 -3.577062 245 V "A" 24 -0.06000 -0.06000 "VAL " " CB " 6 0 1 808080  "C1871"  1 1 7 ""  1 ""  <> -3.6205385 -1.4242107 -5.1214099 1 73.51 0 0 3735 1 1871 1871 3733 <> <> <>
  1872 3 1.932832 2.935950 -2.696595 245 V "A" 24 -0.18000 -0.18000 "VAL " " CG1" 6 0 1 808080  "C1872"  1 1 7 ""  1 ""  <> 5.3564382 -5.7647119 3.4577563 1 72.36 0 0 3736 3 1872 1872 3734 <> <> <>
  1873 3 1.231451 5.334035 -2.771352 245 V "A" 24 -0.18000 -0.18000 "VAL " " CG2" 6 0 1 808080  "C1873"  1 1 7 ""  1 ""  <> -2.4749734 -3.0060871 3.59588 1 64.11 0 0 3737 3 1873 1873 3735 <> <> <>
  1874 25 4.396856 6.899280 -4.581355 246 V "A" 38 -0.50000 -0.50000 "VAL " " N  " 7 0 1 2E2EFF  "N1874"  1 1 7 ""  1 ""  <> 2.9443257 2.0670385 3.510973 1 66.8 0 0 3747 1 1874 1874 3745 <> <> <>
  1875 3 5.047995 7.820436 -5.548275 246 V "A" 24 0.14000 0.14000 "VAL " " CA " 6 0 1 808080  "C1875"  1 1 -1112 ""  1 ""  FFF000  0.93683732 6.3127475 3.8193903 1 66.69 0 0 3748 1 1875 1875 3746 <> <> <>
  1876 2 6.273430 7.067911 -6.080691 246 V "A" 24 0.50000 0.50000 "VAL " " C  " 6 0 1 808080  "C1876"  1 1 7 ""  1 ""  <> -4.3201256 -4.3948522 -0.51018798 1 73.73 0 0 3749 0 1876 1876 3747 <> <> <>
  1877 15 6.503992 7.065129 -7.268996 246 V "A" 70 -0.50000 -0.50000 "VAL " " O  " 8 0 1 FF2E2E  "O1877"  1 1 7 ""  1 ""  <> -8.0148497 6.8986664 2.0702319 1 78.73 0 0 3750 0 1877 1877 3748 <> <> <>
  1878 3 5.548861 9.045365 -4.682106 246 V "A" 24 -0.06000 -0.06000 "VAL " " CB " 6 0 1 808080  "C1878"  1 1 7 ""  1 ""  <> 2.7650921 2.5573952 -5.642262 1 61.52 0 0 3751 1 1878 1878 3749 <> <> <>
  1879 3 6.453465 10.094543 -5.354900 246 V "A" 24 -0.18000 -0.18000 "VAL " " CG1" 6 0 1 808080  "C1879"  1 1 7 ""  1 ""  <> 4.5338221 -2.2163172 -2.2786632 1 59.05 0 0 3752 3 1879 1879 3750 <> <> <>
  1880 3 4.550736 9.822242 -3.799857 246 V "A" 24 -0.18000 -0.18000 "VAL " " CG2" 6 0 1 808080  "C1880"  1 1 7 ""  1 ""  <> -0.90374053 -3.2968094 0.39085054 1 61.05 0 0 3753 3 1880 1880 3751 <> <> <>
  1881 25 7.043791 6.272901 -5.279172 247 T "A" 38 -0.50000 -0.50000 "THR " " N  " 7 0 1 2E2EFF  "N1881"  0 1 7 ""  1 ""  <> 2.7790828 -0.59328574 5.8327017 1 70.26 0 0 3763 1 1881 1881 3761 <> <> <>
  1882 3 8.311296 5.602746 -5.637880 247 T "A" 24 0.14000 0.14000 "THR " " CA " 6 0 1 808080  "C1882"  0 1 -1112 ""  1 ""  FFF000  -6.8820705 -6.4457469 -2.7911794 1 83.04 0 0 3764 1 1882 1882 3762 <> <> <>
  1883 2 8.084570 4.223332 -6.355803 247 T "A" 24 0.50000 0.50000 "THR " " C  " 6 0 1 808080  "C1883"  0 1 7 ""  1 ""  <> -1.2724169 -0.32216024 -5.1574755 1 82.61 0 0 3765 0 1883 1883 3763 <> <> <>
  1884 15 8.472710 3.932085 -7.500745 247 T "A" 70 -0.50000 -0.50000 "THR " " O  " 8 0 1 FF2E2E  "O1884"  0 1 7 ""  1 ""  <> -2.4904604 -2.442817 0.50652266 1 87.42 0 0 3766 0 1884 1884 3764 <> <> <>
  1885 3 9.159759 5.464531 -4.428844 247 T "A" 24 0.20500 0.20500 "THR " " CB " 6 0 1 808080  "C1885"  0 1 7 ""  1 ""  <> 2.9546351 -0.23527902 -3.9748592 1 85.1 0 0 3767 1 1885 1885 3765 <> <> <>
  1886 16 9.058771 6.596259 -3.621249 247 T "A" 70 -0.68300 -0.68300 "THR " " OG1" 8 0 1 FF2E2E  "O1886"  0 1 7 "%UT"  13 ""  <> 4.1719289 -2.2850041 2.7138948 1 90.68 0 0 3768 1 1886 1886 3766 <> <> <>
  1887 3 10.696533 5.204322 -4.798189 247 T "A" 24 -0.18000 -0.18000 "THR " " CG2" 6 0 1 808080  "C1887"  0 1 7 ""  1 ""  <> -3.0473762 1.1145582 1.8507451 1 90.24 0 0 3769 3 1887 1887 3767 <> <> <>
  1888 25 7.343955 3.304425 -5.710968 248 L "A" 38 -0.50000 -0.50000 "LEU " " N  " 7 0 1 2E2EFF  "N1888"  0 1 7 ""  1 ""  <> -3.4469035 1.0078878 0.646869 1 82.05 0 0 3777 1 1888 1888 3775 <> <> <>
  1889 3 7.161727 1.937761 -6.163955 248 L "A" 24 0.14000 0.14000 "LEU " " CA " 6 0 1 808080  "C1889"  0 1 -1113 ""  1 ""  FFFF00  -5.04316 8.7924471 4.1747088 1 91.52 0 0 3778 1 1889 1889 3776 <> <> <>
  1890 2 6.260116 1.868797 -7.351118 248 L "A" 24 0.50000 0.50000 "LEU " " C  " 6 0 1 808080  "C1890"  0 1 7 ""  1 ""  <> 5.317338 -2.6072128 0.52588642 1 92.75 0 0 3779 0 1890 1890 3777 <> <> <>
  1891 15 6.211359 0.897420 -8.147002 248 L "A" 70 -0.50000 -0.50000 "LEU " " O  " 8 0 1 FF2E2E  "O1891"  0 1 7 ""  1 ""  <> -6.0643225 -4.4799314 8.404954 1 108.34 0 0 3780 0 1891 1891 3778 <> <> <>
  1892 3 6.564800 1.295206 -4.888992 248 L "A" 24 -0.12000 -0.12000 "LEU " " CB " 6 0 1 808080  "C1892"  0 1 7 ""  1 ""  <> -2.0288479 0.72744858 -1.3234789 1 92.03 0 0 3781 2 1892 1892 3779 <> <> <>
  1893 3 6.086588 -0.178521 -5.003042 248 L "A" 24 -0.06000 -0.06000 "LEU " " CG " 6 0 1 808080  "C1893"  0 1 7 ""  1 ""  <> 0.14266129 4.0095615 -0.19179735 1 93.17 0 0 3782 1 1893 1893 3780 <> <> <>
  1894 3 7.239603 -1.230794 -5.322818 248 L "A" 24 -0.18000 -0.18000 "LEU " " CD1" 6 0 1 808080  "C1894"  0 1 7 ""  1 ""  <> 6.3967218 -3.9088545 -5.5437102 1 96.07 0 0 3783 3 1894 1894 3781 <> <> <>
  1895 3 5.544683 -0.546703 -3.609187 248 L "A" 24 -0.18000 -0.18000 "LEU " " CD2" 6 0 1 808080  "C1895"  0 1 7 ""  1 ""  <> -6.8490725 4.5198522 -1.6872895 1 91.45 0 0 3784 3 1895 1895 3782 <> <> <>
  1896 25 5.323062 2.877950 -7.528090 249 I "A" 38 -0.50000 -0.50000 "ILE " " N  " 7 0 1 2E2EFF  "N1896"  0 1 7 ""  1 ""  <> -3.4085109 -2.806165 -1.0906378 1 89.29 0 0 3796 1 1896 1896 3794 <> <> <>
  1897 3 4.295971 2.831162 -8.621099 249 I "A" 24 0.14000 0.14000 "ILE " " CA " 6 0 1 808080  "C1897"  0 1 -1113 ""  1 ""  FFFF00  -3.7067256 2.1191907 5.218524 1 89.54 0 0 3797 1 1897 1897 3795 <> <> <>
  1898 2 4.460548 4.093045 -9.510255 249 I "A" 24 0.50000 0.50000 "ILE " " C  " 6 0 1 808080  "C1898"  0 1 7 ""  1 ""  <> -1.343181 0.54362154 5.7255788 1 84.01 0 0 3798 0 1898 1898 3796 <> <> <>
  1899 15 4.507419 3.964892 -10.725674 249 I "A" 70 -0.50000 -0.50000 "ILE " " O  " 8 0 1 FF2E2E  "O1899"  0 1 7 ""  1 ""  <> -0.78111476 -3.0868006 -5.5946288 1 92.6 0 0 3799 0 1899 1899 3797 <> <> <>
  1900 3 2.859163 2.682935 -7.997105 249 I "A" 24 -0.06000 -0.06000 "ILE " " CB " 6 0 1 808080  "C1900"  0 1 7 ""  1 ""  <> 0.27453122 -0.61081302 0.92909282 1 85.86 0 0 3800 1 1900 1900 3798 <> <> <>
  1901 3 2.753997 1.675245 -6.844682 249 I "A" 24 -0.12000 -0.12000 "ILE " " CG1" 6 0 1 808080  "C1901"  0 1 7 ""  1 ""  <> 1.5991147 -2.1274116 9.8066225 1 96.1 0 0 3801 2 1901 1901 3799 <> <> <>
  1902 3 1.782897 2.441644 -9.095508 249 I "A" 24 -0.18000 -0.18000 "ILE " " CG2" 6 0 1 808080  "C1902"  0 1 7 ""  1 ""  <> 7.3460627 1.161481 -5.1344967 1 80.64 0 0 3802 3 1902 1902 3800 <> <> <>
  1903 3 1.381121 1.434424 -6.245715 249 I "A" 24 -0.18000 -0.18000 "ILE " " CD1" 6 0 1 808080  "C1903"  0 1 7 ""  1 ""  <> 1.8046887 -2.1819022 -3.1868961 1 105.1 0 0 3803 3 1903 1903 3801 <> <> <>
  1904 25 4.372164 5.297564 -8.932623 250 G "A" 38 -0.50000 -0.50000 "GLY " " N  " 7 0 1 2E2EFF  "N1904"  1 1 7 ""  1 ""  <> 0.75723988 2.1075437 2.2369752 1 72.72 0 0 3815 1 1904 1904 3813 <> <> <>
  1905 3 4.234113 6.619685 -9.554569 250 G "A" 24 0.08000 0.08000 "GLY " " CA " 6 0 1 808080  "C1905"  1 1 -1113 ""  1 ""  FFFF00  1.4717165 7.1544499 -3.5205991 1 76.81 0 0 3816 2 1905 1905 3814 <> <> <>
  1906 2 5.435055 6.962659 -10.504043 250 G "A" 24 0.50000 0.50000 "GLY " " C  " 6 0 1 808080  "C1906"  1 1 7 ""  1 ""  <> -1.0920269 7.7684536 -5.9766054 1 71.83 0 0 3817 0 1906 1906 3815 <> <> <>
  1907 15 5.195249 7.168677 -11.673275 250 G "A" 70 -0.50000 -0.50000 "GLY " " O  " 8 0 1 FF2E2E  "O1907"  1 1 7 ""  1 ""  <> 3.2497556 3.3205838 0.46877182 1 80.65 0 0 3818 0 1907 1907 3816 <> <> <>
  1908 25 6.658593 6.760383 -9.973383 251 L "A" 38 -0.50000 -0.50000 "LEU " " N  " 7 0 1 2E2EFF  "N1908"  1 1 7 ""  1 ""  <> 5.1056638 0.53850877 0.22920692 1 63.38 0 0 3822 1 1908 1908 3820 <> <> <>
  1909 3 7.876189 6.608234 -10.809485 251 L "A" 24 0.14000 0.14000 "LEU " " CA " 6 0 1 808080  "C1909"  1 1 -1113 ""  1 ""  FFFF00  3.2152789 -7.2957482 -0.25188902 1 65.14 0 0 3823 1 1909 1909 3821 <> <> <>
  1910 2 7.803660 5.556125 -11.984074 251 L "A" 24 0.50000 0.50000 "LEU " " C  " 6 0 1 808080  "C1910"  1 1 7 ""  1 ""  <> -7.5349817 -4.2782741 1.3301886 1 79.39 0 0 3824 0 1910 1910 3822 <> <> <>
  1911 15 8.231368 5.860472 -13.132386 251 L "A" 70 -0.50000 -0.50000 "LEU " " O  " 8 0 1 FF2E2E  "O1911"  1 1 7 ""  1 ""  <> -2.6284268 -3.3793681 5.9056339 1 84.28 0 0 3825 0 1911 1911 3823 <> <> <>
  1912 3 9.151161 6.438386 -9.855880 251 L "A" 24 -0.12000 -0.12000 "LEU " " CB " 6 0 1 808080  "C1912"  1 1 7 ""  1 ""  <> -2.8359137 1.8996758 -2.6371109 1 70.14 0 0 3826 2 1912 1912 3824 <> <> <>
  1913 3 10.498043 6.529341 -10.430589 251 L "A" 24 -0.06000 -0.06000 "LEU " " CG " 6 0 1 808080  "C1913"  1 1 7 ""  1 ""  <> -3.1004624 0.30644542 -3.8733184 1 71.54 0 0 3827 1 1913 1913 3825 <> <> <>
  1914 3 10.692918 7.890964 -11.131579 251 L "A" 24 -0.18000 -0.18000 "LEU " " CD1" 6 0 1 808080  "C1914"  1 1 7 ""  1 ""  <> -2.7520752 -0.81480199 2.2988622 1 76.8 0 0 3828 3 1914 1914 3826 <> <> <>
  1915 3 11.633109 6.380397 -9.386647 251 L "A" 24 -0.18000 -0.18000 "LEU " " CD2" 6 0 1 808080  "C1915"  1 1 7 ""  1 ""  <> -7.3687744 -2.080534 -1.6513222 1 63.83 0 0 3829 3 1915 1915 3827 <> <> <>
  1916 25 7.280947 4.365084 -11.647517 252 G "A" 38 -0.50000 -0.50000 "GLY " " N  " 7 0 1 2E2EFF  "N1916"  1 1 7 ""  1 ""  <> 5.0873322 7.8477592 7.9266744 1 84.33 0 0 3841 1 1916 1916 3839 <> <> <>
  1917 3 7.385801 3.126400 -12.533932 252 G "A" 24 0.08000 0.08000 "GLY " " CA " 6 0 1 808080  "C1917"  1 1 -1113 ""  1 ""  FFFF00  11.378004 -2.9849069 -1.8733872 1 85.82 0 0 3842 2 1917 1917 3840 <> <> <>
  1918 2 6.418581 3.231416 -13.740396 252 G "A" 24 0.50000 0.50000 "GLY " " C  " 6 0 1 808080  "C1918"  1 1 7 ""  1 ""  <> 4.2246828 4.1975236 2.7031198 1 83.31 0 0 3843 0 1918 1918 3841 <> <> <>
  1919 15 6.628463 2.447581 -14.725881 252 G "A" 70 -0.50000 -0.50000 "GLY " " O  " 8 0 1 FF2E2E  "O1919"  1 1 7 ""  1 ""  <> 4.6593051 -2.6473053 0.26826024 1 77.58 0 0 3844 0 1919 1919 3842 <> <> <>
  1920 25 5.429255 4.185525 -13.779044 253 I "A" 38 -0.50000 -0.50000 "ILE " " N  " 7 0 1 2E2EFF  "N1920"  1 1 7 ""  1 ""  <> 3.0043776 -1.4669461 6.4121561 1 76.49 0 0 3848 1 1920 1920 3846 <> <> <>
  1921 3 4.442108 4.411550 -14.836440 253 I "A" 24 0.14000 0.14000 "ILE " " CA " 6 0 1 808080  "C1921"  1 1 -1113 ""  1 ""  FFFF00  -2.930757 -1.2044412 3.2681928 1 79.05 0 0 3849 1 1921 1921 3847 <> <> <>
  1922 2 4.741844 5.770028 -15.447423 253 I "A" 24 0.50000 0.50000 "ILE " " C  " 6 0 1 808080  "C1922"  1 1 7 ""  1 ""  <> -6.376543 -8.2220526 2.0192103 1 75.39 0 0 3850 0 1922 1922 3848 <> <> <>
  1923 15 4.451941 5.961000 -16.669214 253 I "A" 70 -0.50000 -0.50000 "ILE " " O  " 8 0 1 FF2E2E  "O1923"  1 1 7 ""  1 ""  <> -0.40296528 -6.7757063 3.2710602 1 73.7 0 0 3851 0 1923 1923 3849 <> <> <>
  1924 3 3.031744 4.097111 -14.265573 253 I "A" 24 -0.06000 -0.06000 "ILE " " CB " 6 0 1 808080  "C1924"  1 1 7 ""  1 ""  <> -1.2871422 3.7122896 -3.0209806 1 72.51 0 0 3852 1 1924 1924 3850 <> <> <>
  1925 3 3.018254 2.615378 -13.791074 253 I "A" 24 -0.12000 -0.12000 "ILE " " CG1" 6 0 1 808080  "C1925"  1 1 7 ""  1 ""  <> -1.3181695 -1.5908241 6.5361266 1 79.3 0 0 3853 2 1925 1925 3851 <> <> <>
  1926 3 1.953643 4.226209 -15.407897 253 I "A" 24 -0.18000 -0.18000 "ILE " " CG2" 6 0 1 808080  "C1926"  1 1 7 ""  1 ""  <> 1.2557125 5.6201167 6.009583 1 65.96 0 0 3854 3 1926 1926 3852 <> <> <>
  1927 3 1.729203 1.986878 -13.346623 253 I "A" 24 -0.18000 -0.18000 "ILE " " CD1" 6 0 1 808080  "C1927"  1 1 7 ""  1 ""  <> 3.8730104 3.0085754 6.5043807 1 87.19 0 0 3855 3 1927 1927 3853 <> <> <>
  1928 25 5.258278 6.805717 -14.741935 254 A "A" 38 -0.50000 -0.50000 "ALA " " N  " 7 0 1 2E2EFF  "N1928"  1 1 7 ""  1 ""  <> -3.6924736 -2.1158152 5.9512348 1 69.07 0 0 3867 1 1928 1928 3865 <> <> <>
  1929 3 5.569749 8.166519 -15.184222 254 A "A" 24 0.14000 0.14000 "ALA " " CA " 6 0 1 808080  "C1929"  1 1 -1113 ""  1 ""  FFFF00  1.2176963 0.86954319 -0.87855244 1 73.22 0 0 3868 1 1929 1929 3866 <> <> <>
  1930 2 6.502148 8.219674 -16.341230 254 A "A" 24 0.50000 0.50000 "ALA " " C  " 6 0 1 808080  "C1930"  1 1 7 ""  1 ""  <> 1.6718662 8.2215309 -0.34499541 1 78.35 0 0 3869 0 1930 1930 3867 <> <> <>
  1931 15 6.354764 9.059392 -17.251890 254 A "A" 70 -0.50000 -0.50000 "ALA " " O  " 8 0 1 FF2E2E  "O1931"  1 1 7 ""  1 ""  <> 1.7254527 -3.2170513 -1.4788885 1 79.21 0 0 3870 0 1931 1931 3868 <> <> <>
  1932 3 6.208969 8.877878 -14.076367 254 A "A" 24 -0.18000 -0.18000 "ALA " " CB " 6 0 1 808080  "C1932"  1 1 7 ""  1 ""  <> -0.3013618 4.2091775 1.8988587 1 71.6 0 0 3871 3 1932 1932 3869 <> <> <>
  1933 25 7.500808 7.311065 -16.274828 255 I "A" 38 -0.50000 -0.50000 "ILE " " N  " 7 0 1 2E2EFF  "N1933"  0 1 7 ""  1 ""  <> -1.4715202 5.5879765 0.59402168 1 66.1 0 0 3877 1 1933 1933 3875 <> <> <>
  1934 3 8.634526 7.363613 -17.311823 255 I "A" 24 0.14000 0.14000 "ILE " " CA " 6 0 1 808080  "C1934"  0 1 -1113 ""  1 ""  FFFF00  -0.67575425 7.8363271 0.48666298 1 65.88 0 0 3878 1 1934 1934 3876 <> <> <>
  1935 2 8.098936 6.860747 -18.647535 255 I "A" 24 0.50000 0.50000 "ILE " " C  " 6 0 1 808080  "C1935"  0 1 7 ""  1 ""  <> -3.4755528 -1.7637899 10.11607 1 74.37 0 0 3879 0 1935 1935 3877 <> <> <>
  1936 15 8.657471 7.128462 -19.695780 255 I "A" 70 -0.50000 -0.50000 "ILE " " O  " 8 0 1 FF2E2E  "O1936"  0 1 7 ""  1 ""  <> -2.3988976 -4.9184651 6.742105 1 81.23 0 0 3880 0 1936 1936 3878 <> <> <>
  1937 3 9.779204 6.513528 -16.772928 255 I "A" 24 -0.06000 -0.06000 "ILE " " CB " 6 0 1 808080  "C1937"  0 1 7 ""  1 ""  <> 1.1586806 4.0993171 -5.3734426 1 71.83 0 0 3881 1 1937 1937 3879 <> <> <>
  1938 3 10.355180 7.243091 -15.520583 255 I "A" 24 -0.12000 -0.12000 "ILE " " CG1" 6 0 1 808080  "C1938"  0 1 7 ""  1 ""  <> 3.660197 2.5257521 -3.3102124 1 71.89 0 0 3882 2 1938 1938 3880 <> <> <>
  1939 3 10.935127 6.181520 -17.756540 255 I "A" 24 -0.18000 -0.18000 "ILE " " CG2" 6 0 1 808080  "C1939"  0 1 7 ""  1 ""  <> 5.0545712 -1.1043172 2.8177595 1 64.92 0 0 3883 3 1939 1939 3881 <> <> <>
  1940 3 11.424922 6.620681 -14.719393 255 I "A" 24 -0.18000 -0.18000 "ILE " " CD1" 6 0 1 808080  "C1940"  0 1 7 ""  1 ""  <> -5.7560802 0.10909634 -4.9474421 1 72.13 0 0 3884 3 1940 1940 3882 <> <> <>
  1941 25 6.982851 6.052083 -18.639635 256 D "A" 38 -0.50000 -0.50000 "ASH " " N  " 7 0 1 2E2EFF  "N1941"  1 1 7 ""  1 ""  <> 6.1836429 2.5884373 -1.2889807 1 71.81 0 0 3896 1 1941 1941 3894 <> <> <>
  1942 3 6.267962 5.364182 -19.823704 256 D "A" 24 0.14000 0.14000 "ASH " " CA " 6 0 1 808080  "C1942"  1 1 -1113 ""  1 ""  FFFF00  0.57935876 -6.2846522 4.3063574 1 75.74 0 0 3897 1 1942 1942 3895 <> <> <>
  1943 2 6.014655 6.346995 -20.963678 256 D "A" 24 0.50000 0.50000 "ASH " " C  " 6 0 1 808080  "C1943"  1 1 7 ""  1 ""  <> 4.5936303 -0.73922545 4.224966 1 72.38 0 0 3898 0 1943 1943 3896 <> <> <>
  1944 15 6.511398 6.290780 -22.100723 256 D "A" 70 -0.50000 -0.50000 "ASH " " O  " 8 0 1 FF2E2E  "O1944"  1 1 7 ""  1 ""  <> 3.7794788 5.4971876 0.19757068 1 71.03 0 0 3899 0 1944 1944 3897 <> <> <>
  1945 3 4.926141 4.711662 -19.442965 256 D "A" 24 -0.12000 -0.12000 "ASH " " CB " 6 0 1 808080  "C1945"  1 1 7 ""  1 ""  <> 2.0166192 0.93751484 -3.9928489 1 77.92 0 0 3900 2 1945 1945 3898 <> <> <>
  1946 2 4.281216 3.821070 -20.545944 256 D "A" 24 0.52000 0.52000 "ASH " " CG " 6 0 1 808080  "C1946"  1 1 7 "%UT"  13 "Neutral"  <> -0.16488051 5.5548959 3.0695953 1 76.46 0 0 3901 0 1946 1946 3899 0.554336683148375 <> <>
  1947 15 3.140851 3.966027 -20.932735 256 D "A" 70 -0.44000 -0.44000 "ASH " " OD1" 8 0 1 FF2E2E  "O1947"  1 1 7 ""  1 ""  <> -1.8841288 -9.9493809 -2.8449993 1 80.68 0 0 3902 0 1947 1947 3900 <> <> <>
  1948 16 5.141108 2.786713 -20.966597 256 D "A" 70 -0.53000 -0.53000 "ASH " " OD2" 8 0 1 FF2E2E  "O1948"  1 1 7 ""  1 ""  <> -1.1046263 -8.8609266 3.2138729 1 78.1 0 0 3903 1 1948 1948 3901 <> <> <>
  1949 25 5.249034 7.414118 -20.570934 257 Y "A" 38 -0.50000 -0.50000 "TYR " " N  " 7 0 1 2E2EFF  "N1949"  1 1 7 ""  1 ""  <> -7.0046 -4.0696092 0.22446023 1 71.64 0 0 3909 1 1949 1949 3907 <> <> <>
  1950 3 4.896520 8.574800 -21.355915 257 Y "A" 24 0.14000 0.14000 "TYR " " CA " 6 0 1 808080  "C1950"  1 1 -1113 ""  1 ""  FFFF00  -8.3541279 -6.5032353 -0.99190289 1 68.32 0 0 3910 1 1950 1950 3908 <> <> <>
  1951 2 6.109281 9.306827 -22.000965 257 Y "A" 24 0.50000 0.50000 "TYR " " C  " 6 0 1 808080  "C1951"  1 1 7 ""  1 ""  <> 1.3775918 2.3673513 -0.071523644 1 72.77 0 0 3911 0 1951 1951 3909 <> <> <>
  1952 15 5.866580 9.936649 -23.002155 257 Y "A" 70 -0.50000 -0.50000 "TYR " " O  " 8 0 1 FF2E2E  "O1952"  1 1 7 ""  1 ""  <> 1.6403484 -0.74810821 -0.96831524 1 81.15 0 0 3912 0 1952 1952 3910 <> <> <>
  1953 3 4.142771 9.557257 -20.431087 257 Y "A" 24 -0.00500 -0.00500 "TYR " " CB " 6 0 1 808080  "C1953"  1 1 7 ""  1 ""  <> 1.737452 4.7043486 -5.0709062 1 75.09 0 0 3913 2 1953 1953 3911 <> <> <>
  1954 2 3.006877 8.921349 -19.543474 257 Y "A" 24 -0.11500 -0.11500 "TYR " " CG " 6 0 1 808080  "C1954"  1 1 7 ""  1 ""  <> 2.8709855 -1.8409309 -3.3644691 1 73.74 0 0 3914 0 1954 1954 3912 <> <> <>
  1955 2 3.115639 8.793532 -18.123014 257 Y "A" 24 -0.11500 -0.11500 "TYR " " CD1" 6 0 1 808080  "C1955"  1 1 7 ""  1 ""  <> 3.5666268 1.4085656 0.83668453 1 74.04 0 0 3915 1 1955 1955 3913 <> <> <>
  1956 2 1.816744 8.550172 -20.162157 257 Y "A" 24 -0.11500 -0.11500 "TYR " " CD2" 6 0 1 808080  "C1956"  1 1 7 ""  1 ""  <> 0.52805042 1.1845379 1.3223004 1 64.67 0 0 3916 1 1956 1956 3914 <> <> <>
  1957 2 2.099707 8.238488 -17.311163 257 Y "A" 24 -0.11500 -0.11500 "TYR " " CE1" 6 0 1 808080  "C1957"  1 1 7 ""  1 ""  <> 0.027126258 -7.0581861 -8.5749569 1 76.42 0 0 3917 1 1957 1957 3915 <> <> <>
  1958 2 0.864504 7.810388 -19.364990 257 Y "A" 24 -0.11500 -0.11500 "TYR " " CE2" 6 0 1 808080  "C1958"  1 1 7 ""  1 ""  <> -0.22209367 -8.0531321 0.8738507 1 68.69 0 0 3918 1 1958 1958 3916 <> <> <>
  1959 2 1.067725 7.583144 -17.953554 257 Y "A" 24 0.15000 0.15000 "TYR " " CZ " 6 0 1 808080  "C1959"  1 1 7 ""  1 ""  <> -2.0131781 2.126081 3.1471839 1 73.32 0 0 3919 0 1959 1959 3917 <> <> <>
  1960 16 0.267369 6.739536 -17.181871 257 Y "A" 70 -0.58500 -0.58500 "TYR " " OH " 8 0 1 FF2E2E  "O1960"  1 1 7 "%UT"  13 ""  <> 4.8064947 2.1755803 0.23861693 1 79.55 0 0 3920 1 1960 1960 3918 <> <> <>
  1961 25 7.299820 9.362456 -21.432951 258 G "A" 38 -0.50000 -0.50000 "GLY " " N  " 7 0 1 2E2EFF  "N1961"  1 1 7 ""  1 ""  <> -1.3303593 11.438439 -3.112016 1 60.65 0 0 3930 1 1961 1961 3928 <> <> <>
  1962 3 8.528385 10.067411 -22.047934 258 G "A" 24 0.08000 0.08000 "GLY " " CA " 6 0 1 808080  "C1962"  1 1 -1113 ""  1 ""  FFFF00  -8.6582985 -3.3894107 -0.87877828 1 69.17 0 0 3931 2 1962 1962 3929 <> <> <>
  1963 2 9.064435 9.211780 -23.222733 258 G "A" 24 0.50000 0.50000 "GLY " " C  " 6 0 1 808080  "C1963"  1 1 7 ""  1 ""  <> 0.70256436 -1.2912936 8.3383512 1 73.83 0 0 3932 0 1963 1963 3930 <> <> <>
  1964 15 9.588306 9.767955 -24.170502 258 G "A" 70 -0.50000 -0.50000 "GLY " " O  " 8 0 1 FF2E2E  "O1964"  1 1 7 ""  1 ""  <> -4.1352172 3.6059532 -1.1675568 1 77.33 0 0 3933 0 1964 1964 3931 <> <> <>
  1965 25 8.873383 7.874896 -23.159306 259 L "A" 38 -0.50000 -0.50000 "LEU " " N  " 7 0 1 2E2EFF  "N1965"  1 1 7 ""  1 ""  <> 3.2984991 -1.1200968 1.7091887 1 72.21 0 0 3937 1 1965 1965 3935 <> <> <>
  1966 3 9.267881 6.888315 -24.151464 259 L "A" 24 0.14000 0.14000 "LEU " " CA " 6 0 1 808080  "C1966"  1 1 -1113 ""  1 ""  FFFF00  -2.2200005 3.2243783 1.6781036 1 84.09 0 0 3938 1 1966 1966 3936 <> <> <>
  1967 2 8.868709 7.199030 -25.627794 259 L "A" 24 0.50000 0.50000 "LEU " " C  " 6 0 1 808080  "C1967"  1 1 7 ""  1 ""  <> -2.8218083 4.8288684 5.0726147 1 86.65 0 0 3939 0 1967 1967 3937 <> <> <>
  1968 15 9.701070 7.604678 -26.452438 259 L "A" 70 -0.50000 -0.50000 "LEU " " O  " 8 0 1 FF2E2E  "O1968"  1 1 7 ""  1 ""  <> 1.7703677 3.1840539 4.1067419 1 86.16 0 0 3940 0 1968 1968 3938 <> <> <>
  1969 3 8.930352 5.377151 -23.818268 259 L "A" 24 -0.12000 -0.12000 "LEU " " CB " 6 0 1 808080  "C1969"  1 1 7 ""  1 ""  <> 3.2273061 -1.6744162 -0.13979919 1 83.33 0 0 3941 2 1969 1969 3939 <> <> <>
  1970 3 9.280362 4.782750 -22.385248 259 L "A" 24 -0.06000 -0.06000 "LEU " " CG " 6 0 1 808080  "C1970"  1 1 7 ""  1 ""  <> 1.3981891 4.8978214 1.7750288 1 89.49 0 0 3942 1 1970 1970 3940 <> <> <>
  1971 3 8.469769 3.475124 -22.078598 259 L "A" 24 -0.18000 -0.18000 "LEU " " CD1" 6 0 1 808080  "C1971"  1 1 7 ""  1 ""  <> 1.9605107 -4.4392905 -4.8111987 1 93.59 0 0 3943 3 1971 1971 3941 <> <> <>
  1972 3 10.801009 4.630740 -22.194832 259 L "A" 24 -0.18000 -0.18000 "LEU " " CD2" 6 0 1 808080  "C1972"  1 1 7 ""  1 ""  <> 3.0945535 -1.100022 3.5004044 1 99.95 0 0 3944 3 1972 1972 3942 <> <> <>
  1973 25 7.572632 7.115163 -26.016117 260 F "A" 38 -0.50000 -0.50000 "PHE " " N  " 7 0 1 2E2EFF  "N1973"  1 1 7 ""  1 ""  <> 4.6667299 -4.0372276 5.2237782 1 82.19 0 0 3956 1 1973 1973 3954 <> <> <>
  1974 3 7.047111 7.259878 -27.385769 260 F "A" 24 0.14000 0.14000 "PHE " " CA " 6 0 1 808080  "C1974"  1 1 -1113 ""  1 ""  FFFF00  8.7584391 -4.5444407 -4.5173187 1 80.51 0 0 3957 1 1974 1974 3955 <> <> <>
  1975 2 7.313343 8.671545 -27.987766 260 F "A" 24 0.50000 0.50000 "PHE " " C  " 6 0 1 808080  "C1975"  1 1 7 ""  1 ""  <> -10.1285 -0.36599916 6.2357421 1 81.97 0 0 3958 0 1975 1975 3956 <> <> <>
  1976 15 7.385419 8.742894 -29.223251 260 F "A" 70 -0.50000 -0.50000 "PHE " " O  " 8 0 1 FF2E2E  "O1976"  1 1 7 ""  1 ""  <> -6.7574477 -6.0874181 -3.4007065 1 92.48 0 0 3959 0 1976 1976 3957 <> <> <>
  1977 3 5.485790 6.989457 -27.353367 260 F "A" 24 -0.00500 -0.00500 "PHE " " CB " 6 0 1 808080  "C1977"  1 1 7 ""  1 ""  <> -6.6392112 3.505373 2.1764162 1 66.1 0 0 3960 2 1977 1977 3958 <> <> <>
  1978 2 5.156072 5.688035 -26.740499 260 F "A" 24 -0.11500 -0.11500 "PHE " " CG " 6 0 1 808080  "C1978"  1 1 7 ""  1 ""  <> 0.085686289 0.91952515 -2.3474972 1 73.04 0 0 3961 0 1978 1978 3959 <> <> <>
  1979 2 4.939762 5.523327 -25.316147 260 F "A" 24 -0.11500 -0.11500 "PHE " " CD1" 6 0 1 808080  "C1979"  1 1 7 ""  1 ""  <> 0.54509163 -1.6243973 6.8301177 1 86.64 0 0 3962 1 1979 1979 3960 <> <> <>
  1980 2 5.365028 4.460067 -27.438074 260 F "A" 24 -0.11500 -0.11500 "PHE " " CD2" 6 0 1 808080  "C1980"  1 1 7 ""  1 ""  <> -0.78473973 -4.4928493 -1.2685571 1 64.54 0 0 3963 1 1980 1980 3961 <> <> <>
  1981 2 4.873151 4.305805 -24.628395 260 F "A" 24 -0.11500 -0.11500 "PHE " " CE1" 6 0 1 808080  "C1981"  1 1 7 ""  1 ""  <> -1.1211777 -7.4720645 -6.8495526 1 91.6 0 0 3964 1 1981 1981 3962 <> <> <>
  1982 2 5.163693 3.227713 -26.776022 260 F "A" 24 -0.11500 -0.11500 "PHE " " CE2" 6 0 1 808080  "C1982"  1 1 7 ""  1 ""  <> -4.8253202 -8.41817 -4.1307468 1 78.36 0 0 3965 1 1982 1982 3963 <> <> <>
  1983 2 4.963785 3.123315 -25.371233 260 F "A" 24 -0.11500 -0.11500 "PHE " " CZ " 6 0 1 808080  "C1983"  1 1 7 ""  1 ""  <> -2.3243787 4.3076587 -10.772701 1 88.55 0 0 3966 1 1983 1983 3964 <> <> <>
  1984 25 7.325427 9.773255 -27.182751 261 I "A" 38 -0.50000 -0.50000 "ILE " " N  " 7 0 1 2E2EFF  "N1984"  1 1 7 ""  1 ""  <> 0.31900299 1.9128418 7.1112456 1 75.07 0 0 3976 1 1984 1984 3974 <> <> <>
  1985 3 7.613675 11.162903 -27.561426 261 I "A" 24 0.14000 0.14000 "ILE " " CA " 6 0 1 808080  "C1985"  1 1 -1113 ""  1 ""  FFFF00  -2.0201137 3.5730162 1.4238658 1 71.86 0 0 3977 1 1985 1985 3975 <> <> <>
  1986 2 9.049522 11.345302 -28.058424 261 I "A" 24 0.50000 0.50000 "ILE " " C  " 6 0 1 808080  "C1986"  1 1 7 ""  1 ""  <> 0.35863656 -5.4869533 0.76910293 1 78.67 0 0 3978 0 1986 1986 3976 <> <> <>
  1987 15 9.105568 12.100508 -29.017073 261 I "A" 70 -0.50000 -0.50000 "ILE " " O  " 8 0 1 FF2E2E  "O1987"  1 1 7 ""  1 ""  <> -4.1170812 3.8340366 -0.60845542 1 83.69 0 0 3979 0 1987 1987 3977 <> <> <>
  1988 3 7.314442 12.195623 -26.457169 261 I "A" 24 -0.06000 -0.06000 "ILE " " CB " 6 0 1 808080  "C1988"  1 1 7 ""  1 ""  <> -1.1942452 -8.8418093 -4.9179792 1 69.96 0 0 3980 1 1988 1988 3978 <> <> <>
  1989 3 5.874788 11.968091 -25.898327 261 I "A" 24 -0.12000 -0.12000 "ILE " " CG1" 6 0 1 808080  "C1989"  1 1 7 ""  1 ""  <> 4.2008495 -0.36722285 7.7009339 1 64.1 0 0 3981 2 1989 1989 3979 <> <> <>
  1990 3 7.556877 13.631763 -26.841930 261 I "A" 24 -0.18000 -0.18000 "ILE " " CG2" 6 0 1 808080  "C1990"  1 1 7 ""  1 ""  <> -3.7407916 -0.68862754 -0.019361233 1 65.3 0 0 3982 3 1990 1990 3980 <> <> <>
  1991 3 4.696915 12.131701 -26.973726 261 I "A" 24 -0.18000 -0.18000 "ILE " " CD1" 6 0 1 808080  "C1991"  1 1 7 ""  1 ""  <> -2.7302582 1.2047163 -5.8814621 1 65.61 0 0 3983 3 1991 1991 3981 <> <> <>
  1992 25 10.138276 10.804939 -27.374126 262 V "A" 38 -0.50000 -0.50000 "VAL " " N  " 7 0 1 2E2EFF  "N1992"  1 1 7 ""  1 ""  <> 3.9405932 0.88202685 7.6371655 1 72.07 0 0 3995 1 1992 1992 3993 <> <> <>
  1993 3 11.490638 10.872295 -27.935259 262 V "A" 24 0.14000 0.14000 "VAL " " CA " 6 0 1 808080  "C1993"  1 1 -1113 ""  1 ""  FFFF00  3.1826172 1.6268569 -3.1963158 1 62.11 0 0 3996 1 1993 1993 3994 <> <> <>
  1994 2 11.645447 9.900105 -29.119286 262 V "A" 24 0.50000 0.50000 "VAL " " C  " 6 0 1 808080  "C1994"  1 1 7 ""  1 ""  <> 6.2098026 -1.9912875 5.5551915 1 69.39 0 0 3997 0 1994 1994 3995 <> <> <>
  1995 15 12.362066 10.230786 -30.057158 262 V "A" 70 -0.50000 -0.50000 "VAL " " O  " 8 0 1 FF2E2E  "O1995"  1 1 7 ""  1 ""  <> -1.8632219 -3.3539388 -1.1405892 1 83.22 0 0 3998 0 1995 1995 3996 <> <> <>
  1996 3 12.598016 10.812019 -26.878233 262 V "A" 24 -0.06000 -0.06000 "VAL " " CB " 6 0 1 808080  "C1996"  1 1 7 ""  1 ""  <> 2.7606943 4.0873184 -3.206212 1 70.56 0 0 3999 1 1996 1996 3997 <> <> <>
  1997 3 14.000233 10.865887 -27.464369 262 V "A" 24 -0.18000 -0.18000 "VAL " " CG1" 6 0 1 808080  "C1997"  1 1 7 ""  1 ""  <> 4.3662601 -0.35417712 5.7379346 1 70.37 0 0 4000 3 1997 1997 3998 <> <> <>
  1998 3 12.459622 11.923255 -25.793516 262 V "A" 24 -0.18000 -0.18000 "VAL " " CG2" 6 0 1 808080  "C1998"  1 1 7 ""  1 ""  <> 1.9717414 -7.6649213 -0.9546423 1 70.45 0 0 4001 3 1998 1998 3999 <> <> <>
  1999 25 10.974239 8.737113 -29.059856 263 S "A" 38 -0.50000 -0.50000 "SER " " N  " 7 0 1 2E2EFF  "N1999"  1 1 7 ""  1 ""  <> -4.2110167 0.30763277 -2.4744537 1 77.06 0 0 4011 1 1999 1999 4009 <> <> <>
  2000 3 11.081555 7.669162 -29.983063 263 S "A" 24 0.14000 0.14000 "SER " " CA " 6 0 1 808080  "C2000"  1 1 -1113 ""  1 ""  FFFF00  0.086376153 3.9316239 0.55106628 1 84.51 0 0 4012 1 2000 2000 4010 <> <> <>
  2001 2 10.508904 8.115582 -31.360468 263 S "A" 24 0.50000 0.50000 "SER " " C  " 6 0 1 808080  "C2001"  1 1 7 ""  1 ""  <> 1.1281419 5.2184172 -1.5520524 1 80.55 0 0 4013 0 2001 2001 4011 <> <> <>
  2002 15 11.285942 8.122409 -32.259563 263 S "A" 70 -0.50000 -0.50000 "SER " " O  " 8 0 1 FF2E2E  "O2002"  1 1 7 ""  1 ""  <> -6.1547847 -12.045788 3.4516144 1 82.07 0 0 4014 0 2002 2002 4012 <> <> <>
  2003 3 10.385011 6.312997 -29.596426 263 S "A" 24 0.14500 0.14500 "SER " " CB " 6 0 1 808080  "C2003"  1 1 7 ""  1 ""  <> 2.2426674 -2.0993121 3.2154019 1 95.55 0 0 4015 2 2003 2003 4013 <> <> <>
  2004 16 10.567331 5.275041 -30.630068 263 S "A" 70 -0.68300 -0.68300 "SER " " OG " 8 0 1 FF2E2E  "O2004"  1 1 7 "%UT"  13 ""  <> -4.2482877 8.2589474 -6.8900905 1 112.42 0 0 4016 1 2004 2004 4014 <> <> <>
  2005 25 9.312483 8.666880 -31.447332 264 R "A" 38 -0.50000 -0.50000 "ARG " " N  " 7 0 1 2E2EFF  "N2005"  1 1 7 ""  1 ""  <> -7.798708 2.0526998 7.2233205 1 87.09 0 0 4022 1 2005 2005 4020 <> <> <>
  2006 3 8.555370 8.998138 -32.581070 264 R "A" 24 0.14000 0.14000 "ARG " " CA " 6 0 1 808080  "C2006"  1 1 -1113 ""  1 ""  FFFF00  -1.1440251 -2.808656 4.6265302 1 85.41 0 0 4023 1 2006 2006 4021 <> <> <>
  2007 2 9.178488 10.213958 -33.288269 264 R "A" 24 0.50000 0.50000 "ARG " " C  " 6 0 1 808080  "C2007"  1 1 7 ""  1 ""  <> -6.4283442 -3.6119275 -5.7635331 1 80.01 0 0 4024 0 2007 2007 4022 <> <> <>
  2008 15 9.043718 10.299823 -34.503532 264 R "A" 70 -0.50000 -0.50000 "ARG " " O  " 8 0 1 FF2E2E  "O2008"  1 1 7 ""  1 ""  <> -1.4156005 2.005455 -5.6923814 1 81.14 0 0 4025 0 2008 2008 4023 <> <> <>
  2009 3 7.059648 9.391931 -32.144630 264 R "A" 24 -0.12000 -0.12000 "ARG " " CB " 6 0 1 808080  "C2009"  1 1 7 ""  1 ""  <> -4.6173153 -0.89793831 -1.5196002 1 77.51 0 0 4026 2 2009 2009 4024 <> <> <>
  2010 3 6.214192 9.754711 -33.328987 264 R "A" 24 -0.05000 -0.05000 "ARG " " CG " 6 0 1 808080  "C2010"  1 1 7 ""  1 ""  <> 3.071012 1.6951038 6.9868226 1 83.98 0 0 4027 2 2010 2010 4025 <> <> <>
[truncated: 18,342,884 more chars]
