# Supplementary material for: Inhibition Mechanism of Anti-TB Drug SQ109: Allosteric Inhibition of TMM Translocation of Mycobacterium Tuberculosis MmpL3 Transporter
Source: J Chem Inf Model. 2023 Aug 17;63(16):5356–74. doi: 10.1021/acs.jcim.3c00616 (PMC10466384; doi:10.1021/acs.jcim.3c00616)
Supplement: Supplementary file 2 — ci3c00616_si_002.zip [file ci3c00616_si_002.zip › data/water_passing/6AJF_apo_traj2_frame675_SPC14420.cms]

{ 
 s_m_m2io_version
 :::
 2.0.0 
} 

f_m_ct { 
 s_m_title
 r_chorus_box_ax
 r_chorus_box_ay
 r_chorus_box_az
 r_chorus_box_bx
 r_chorus_box_by
 r_chorus_box_bz
 r_chorus_box_cx
 r_chorus_box_cy
 r_chorus_box_cz
 i_chorus_frame
 i_m_ct_format
 :::
 "Full System - Frame 675" 
  88.7109069824219
  -14.1194915771484
  -9.75154304504395
  11.7527256011963
  77.6613922119141
  -5.53189373016357
  14.3495388031006
  6.46056318283081
  121.184989929199
  675
  2
 m_atom[88624] { 
  # First column is atom index #
  i_m_mmod_type
  r_m_x_coord
  r_m_y_coord
  r_m_z_coord
  i_m_residue_number
  s_m_mmod_res
  s_m_chain_name
  i_m_color
  r_m_charge1
  r_m_charge2
  s_m_pdb_residue_name
  s_m_pdb_atom_name
  i_m_atomic_number
  i_m_formal_charge
  i_m_visibility
  s_m_color_rgb
  s_m_atom_name
  i_m_secondary_structure
  i_m_ribbon_style
  i_m_ribbon_color
  s_m_label_format
  i_m_label_color
  s_m_label_user_text
  s_m_ribbon_color_rgb
  r_ffio_x_vel
  r_ffio_y_vel
  r_ffio_z_vel
  r_m_pdb_occupancy
  r_m_pdb_tfactor
  i_ffio_grp_energy
  i_i_constraint
  i_i_internal_atom_index
  i_m_Hcount
  i_m_original_index
  i_pa_atomindex
  i_pdb_PDB_serial
  r_pa_state_gap
  s_pa_state
  r_ffio_custom_charge
  :::
  1 32 -5.437674 21.587019 -31.621029 1 M "A" 38 -0.30000 -0.30000 "MET " " N  " 7 1 1 2E2EFF  "N1"  0 1 7 ""  1 ""  <> -1.2296121 -1.3907703 -2.2303236 1 97.12 0 0 1 3 1 1 1 <> <> <>
  2 3 -4.408568 22.261936 -30.776258 1 M "A" 24 0.25000 0.25000 "MET " " CA " 6 0 1 808080  "C2"  0 1 -1105 ""  1 ""  FF1E00  -3.8787799 -7.3893352 4.8761072 1 92.81 0 0 2 1 2 2 2 <> <> <>
  3 2 -3.023737 21.567104 -30.904848 1 M "A" 24 0.50000 0.50000 "MET " " C  " 6 0 1 808080  "C3"  0 1 7 ""  1 ""  <> 6.4808145 1.6442102 0.96687907 1 97.95 0 0 3 0 3 3 3 <> <> <>
  4 15 -1.934628 22.161560 -30.863478 1 M "A" 70 -0.50000 -0.50000 "MET " " O  " 8 0 1 FF2E2E  "O4"  0 1 7 ""  1 ""  <> -3.0992301 -0.886531 -5.9902911 1 105.78 0 0 4 0 4 4 4 <> <> <>
  5 3 -4.742697 22.278717 -29.326454 1 M "A" 24 -0.12000 -0.12000 "MET " " CB " 6 0 1 808080  "C5"  0 1 7 ""  1 ""  <> -3.7302794 -5.2623587 1.2792869 1 82.37 0 0 5 2 5 5 5 <> <> <>
  6 3 -3.813455 23.118484 -28.431992 1 M "A" 24 0.04750 0.04750 "MET " " CG " 6 0 1 808080  "C6"  0 1 7 ""  1 ""  <> 13.266284 7.6071949 -6.2163396 1 86.58 0 0 6 2 6 6 6 <> <> <>
  7 49 -4.399182 23.083357 -26.716095 1 M "A" 143 -0.33500 -0.33500 "MET " " SD " 16 0 1 FFFF6B  "S7"  0 1 7 ""  1 ""  <> 4.8731885 -1.197525 -4.7043767 1 226.8 0 0 7 0 7 7 7 <> <> <>
  8 3 -2.852221 23.535604 -25.937054 1 M "A" 24 -0.01250 -0.01250 "MET " " CE " 6 0 1 808080  "C8"  0 1 7 ""  1 ""  <> 0.61965394 -1.8059987 -4.6382003 1 142.12 0 0 8 3 8 8 8 <> <> <>
  9 25 -3.083676 20.221260 -31.143885 2 F "A" 38 -0.50000 -0.50000 "PHE " " N  " 7 0 1 2E2EFF  "N9"  1 1 7 ""  1 ""  <> -1.3660897 1.5706018 3.8019924 1 87.12 0 0 20 1 9 9 19 <> <> <>
  10 3 -1.857089 19.396038 -31.158258 2 F "A" 24 0.14000 0.14000 "PHE " " CA " 6 0 1 808080  "C10"  1 1 -1105 ""  1 ""  FF1E00  -4.2229333 6.0839071 -0.55710256 1 82.84 0 0 21 1 10 10 20 <> <> <>
  11 2 -0.972441 19.628353 -32.392700 2 F "A" 24 0.50000 0.50000 "PHE " " C  " 6 0 1 808080  "C11"  1 1 7 ""  1 ""  <> 3.4775691 -5.6209912 5.1206665 1 83.29 0 0 22 0 11 11 21 <> <> <>
  12 15 0.195036 19.466633 -32.355724 2 F "A" 70 -0.50000 -0.50000 "PHE " " O  " 8 0 1 FF2E2E  "O12"  1 1 7 ""  1 ""  <> -3.7791398 5.2176046 -3.0797844 1 85.67 0 0 23 0 12 12 22 <> <> <>
  13 3 -2.215376 17.895302 -30.927286 2 F "A" 24 -0.00500 -0.00500 "PHE " " CB " 6 0 1 808080  "C13"  1 1 7 ""  1 ""  <> -5.9769258 6.1121216 6.3151212 1 77.43 0 0 24 2 13 13 23 <> <> <>
  14 2 -2.179889 17.468773 -29.475368 2 F "A" 24 -0.11500 -0.11500 "PHE " " CG " 6 0 1 808080  "C14"  1 1 7 ""  1 ""  <> -1.9873824 2.6678262 -1.467253 1 81.96 0 0 25 0 14 14 24 <> <> <>
  15 2 -3.360555 17.665346 -28.696636 2 F "A" 24 -0.11500 -0.11500 "PHE " " CD1" 6 0 1 808080  "C15"  1 1 7 ""  1 ""  <> -11.441051 4.4950542 -4.5786872 1 83.01 0 0 26 1 15 15 25 <> <> <>
  16 2 -1.091628 16.787390 -28.941565 2 F "A" 24 -0.11500 -0.11500 "PHE " " CD2" 6 0 1 808080  "C16"  1 1 7 ""  1 ""  <> 1.7099316 -0.41587028 1.3548265 1 82.35 0 0 27 1 16 16 26 <> <> <>
  17 2 -3.353690 17.147747 -27.364939 2 F "A" 24 -0.11500 -0.11500 "PHE " " CE1" 6 0 1 808080  "C17"  1 1 7 ""  1 ""  <> -1.8788527 3.3796871 1.1690366 1 88.24 0 0 28 1 17 17 27 <> <> <>
  18 2 -1.117395 16.258062 -27.669718 2 F "A" 24 -0.11500 -0.11500 "PHE " " CE2" 6 0 1 808080  "C18"  1 1 7 ""  1 ""  <> 1.7225338 2.7299256 3.0975633 1 82.47 0 0 29 1 18 18 28 <> <> <>
  19 2 -2.288455 16.372210 -26.917637 2 F "A" 24 -0.11500 -0.11500 "PHE " " CZ " 6 0 1 808080  "C19"  1 1 7 ""  1 ""  <> -0.76390022 1.168975 8.3622541 1 89.89 0 0 30 1 19 19 29 <> <> <>
  20 25 -1.669209 20.016479 -33.493965 3 A "A" 38 -0.50000 -0.50000 "ALA " " N  " 7 0 1 2E2EFF  "N20"  1 1 7 ""  1 ""  <> -1.5407978 1.2374011 -7.1498704 1 86.57 0 0 40 1 20 20 39 <> <> <>
  21 3 -1.006503 20.286579 -34.753395 3 A "A" 24 0.14000 0.14000 "ALA " " CA " 6 0 1 808080  "C21"  1 1 -1105 ""  1 ""  FF1E00  0.21973665 3.7578244 8.6869688 1 87.89 0 0 41 1 21 21 40 <> <> <>
  22 2 -0.250117 21.580070 -34.683834 3 A "A" 24 0.50000 0.50000 "ALA " " C  " 6 0 1 808080  "C22"  1 1 7 ""  1 ""  <> 2.6703186 2.6781328 3.3314257 1 90.85 0 0 42 0 22 22 41 <> <> <>
  23 15 0.907343 21.759573 -35.084499 3 A "A" 70 -0.50000 -0.50000 "ALA " " O  " 8 0 1 FF2E2E  "O23"  1 1 7 ""  1 ""  <> 0.3442767 1.0910316 -1.5320529 1 91.19 0 0 43 0 23 23 42 <> <> <>
  24 3 -2.060279 20.347517 -35.869343 3 A "A" 24 -0.18000 -0.18000 "ALA " " CB " 6 0 1 808080  "C24"  1 1 7 ""  1 ""  <> -3.0982983 1.2290914 3.0793395 1 81.82 0 0 44 3 24 24 43 <> <> <>
  25 25 -0.996231 22.617525 -34.101559 4 W "A" 38 -0.50000 -0.50000 "TRP " " N  " 7 0 1 2E2EFF  "N25"  1 1 7 ""  1 ""  <> 6.8904085 0.29684359 3.2487082 1 89.06 0 0 50 1 25 25 49 <> <> <>
  26 3 -0.376967 23.856571 -33.610355 4 W "A" 24 0.14000 0.14000 "TRP " " CA " 6 0 1 808080  "C26"  1 1 -1105 ""  1 ""  FF1E00  -4.9656081 -8.4468279 3.6558321 1 91.85 0 0 51 1 26 26 50 <> <> <>
  27 2 0.891309 23.642702 -32.676407 4 W "A" 24 0.50000 0.50000 "TRP " " C  " 6 0 1 808080  "C27"  1 1 7 ""  1 ""  <> -4.9195929 -4.1892166 -3.9619119 1 79.81 0 0 52 0 27 27 51 <> <> <>
  28 15 1.981517 24.098089 -32.942268 4 W "A" 70 -0.50000 -0.50000 "TRP " " O  " 8 0 1 FF2E2E  "O28"  1 1 7 ""  1 ""  <> -3.2365186 6.8445034 2.3450675 1 71.88 0 0 53 0 28 28 52 <> <> <>
  29 3 -1.454634 24.752636 -32.987190 4 W "A" 24 -0.12000 -0.12000 "TRP " " CB " 6 0 1 808080  "C29"  1 1 7 ""  1 ""  <> 1.4706941 3.4119503 -1.0959402 1 101.8 0 0 54 2 29 29 53 <> <> <>
  30 2 -0.993856 25.974285 -32.265953 4 W "A" 24 0.07500 0.07500 "TRP " " CG " 6 0 1 808080  "C30"  1 1 7 ""  1 ""  <> 3.9198923 2.6132696 -2.5722394 1 102.27 0 0 55 0 30 30 54 <> <> <>
  31 2 -0.829428 27.138763 -32.845737 4 W "A" 24 -0.11500 -0.11500 "TRP " " CD1" 6 0 1 808080  "C31"  1 1 7 ""  1 ""  <> 1.0791496 0.79904199 2.5420992 1 103.57 0 0 56 1 31 31 55 <> <> <>
  32 2 -0.699144 26.266594 -30.877611 4 W "A" 24 -0.05500 -0.05500 "TRP " " CD2" 6 0 1 808080  "C32"  1 1 7 ""  1 ""  <> -4.5393448 7.2220316 -3.0975142 1 99.34 0 0 57 0 32 32 56 <> <> <>
  33 25 -0.568093 28.159012 -31.977118 4 W "A" 38 -0.57000 -0.57000 "TRP " " NE1" 7 0 1 2E2EFF  "N33"  1 1 7 ""  1 ""  <> -3.6589265 -2.4994125 -0.19492377 1 106.24 0 0 58 1 33 33 57 <> <> <>
  34 2 -0.401654 27.686668 -30.735514 4 W "A" 24 0.13000 0.13000 "TRP " " CE2" 6 0 1 808080  "C34"  1 1 7 ""  1 ""  <> 1.1938058 0.27130365 6.4546371 1 103.08 0 0 59 0 34 34 58 <> <> <>
  35 2 -0.654120 25.559368 -29.670172 4 W "A" 24 -0.11500 -0.11500 "TRP " " CE3" 6 0 1 808080  "C35"  1 1 7 ""  1 ""  <> 2.0970166 -7.9294825 -9.4361935 1 92.32 0 0 60 1 35 35 59 <> <> <>
  36 2 -0.098660 28.288265 -29.483286 4 W "A" 24 -0.11500 -0.11500 "TRP " " CZ2" 6 0 1 808080  "C36"  1 1 7 ""  1 ""  <> -5.0882473 10.006021 0.32965425 1 97.82 0 0 61 1 36 36 60 <> <> <>
  37 2 -0.302955 26.110014 -28.371464 4 W "A" 24 -0.11500 -0.11500 "TRP " " CZ3" 6 0 1 808080  "C37"  1 1 7 ""  1 ""  <> 1.4546425 -8.6525869 4.0053196 1 91.75 0 0 62 1 37 37 61 <> <> <>
  38 2 0.009017 27.528208 -28.317862 4 W "A" 24 -0.11500 -0.11500 "TRP " " CH2" 6 0 1 808080  "C38"  1 1 7 ""  1 ""  <> -0.52889633 -0.24110177 6.7033024 1 96.24 0 0 63 1 38 38 62 <> <> <>
  39 25 0.703826 22.824257 -31.685221 5 W "A" 38 -0.50000 -0.50000 "TRP " " N  " 7 0 1 2E2EFF  "N39"  1 1 7 ""  1 ""  <> 0.94386047 -0.66253161 2.2835476 1 76.45 0 0 74 1 39 39 73 <> <> <>
  40 3 1.712797 22.350565 -30.700048 5 W "A" 24 0.14000 0.14000 "TRP " " CA " 6 0 1 808080  "C40"  1 1 -1105 ""  1 ""  FF1E00  -4.0651445 -0.37969372 -3.1376081 1 76.88 0 0 75 1 40 40 74 <> <> <>
  41 2 2.953623 21.747086 -31.353928 5 W "A" 24 0.50000 0.50000 "TRP " " C  " 6 0 1 808080  "C41"  1 1 7 ""  1 ""  <> 8.2480125 3.6477098 7.6034336 1 84.1 0 0 76 0 41 41 75 <> <> <>
  42 15 4.095352 22.017204 -30.978951 5 W "A" 70 -0.50000 -0.50000 "TRP " " O  " 8 0 1 FF2E2E  "O42"  1 1 7 ""  1 ""  <> -3.1342773 -1.3913705 0.61028963 1 85.81 0 0 77 0 42 42 76 <> <> <>
  43 3 1.129689 21.376554 -29.707954 5 W "A" 24 -0.12000 -0.12000 "TRP " " CB " 6 0 1 808080  "C43"  1 1 7 ""  1 ""  <> 1.125867 2.6317029 2.3406889 1 75.94 0 0 78 2 43 43 77 <> <> <>
  44 2 2.073384 21.068922 -28.541487 5 W "A" 24 0.07500 0.07500 "TRP " " CG " 6 0 1 808080  "C44"  1 1 7 ""  1 ""  <> -2.3995776 4.4703016 -5.044322 1 77.88 0 0 79 0 44 44 78 <> <> <>
  45 2 2.445330 19.800142 -28.158619 5 W "A" 24 -0.11500 -0.11500 "TRP " " CD1" 6 0 1 808080  "C45"  1 1 7 ""  1 ""  <> 1.9155507 -1.1910176 -4.8679891 1 66.05 0 0 80 1 45 45 79 <> <> <>
  46 2 2.635419 22.003435 -27.594671 5 W "A" 24 -0.05500 -0.05500 "TRP " " CD2" 6 0 1 808080  "C46"  1 1 7 ""  1 ""  <> 1.1127186 -3.16271 -9.8388414 1 81.42 0 0 81 0 46 46 80 <> <> <>
  47 25 3.373440 19.906357 -27.210115 5 W "A" 38 -0.57000 -0.57000 "TRP " " NE1" 7 0 1 2E2EFF  "N47"  1 1 7 ""  1 ""  <> -2.1556127 4.2839212 0.68557489 1 71.55 0 0 82 1 47 47 81 <> <> <>
  48 2 3.523582 21.237280 -26.774418 5 W "A" 24 0.13000 0.13000 "TRP " " CE2" 6 0 1 808080  "C48"  1 1 7 ""  1 ""  <> -0.65428239 -0.96658754 -6.3823743 1 77.8 0 0 83 0 48 48 82 <> <> <>
  49 2 2.527854 23.348042 -27.313961 5 W "A" 24 -0.11500 -0.11500 "TRP " " CE3" 6 0 1 808080  "C49"  1 1 7 ""  1 ""  <> -1.9339634 -11.457457 -6.7560811 1 83.78 0 0 84 1 49 49 83 <> <> <>
  50 2 4.363661 21.875923 -25.827488 5 W "A" 24 -0.11500 -0.11500 "TRP " " CZ2" 6 0 1 808080  "C50"  1 1 7 ""  1 ""  <> 3.7601035 -5.0224028 -2.0352824 1 75.28 0 0 85 1 50 50 84 <> <> <>
  51 2 3.338927 23.979454 -26.356695 5 W "A" 24 -0.11500 -0.11500 "TRP " " CZ3" 6 0 1 808080  "C51"  1 1 7 ""  1 ""  <> 0.26798987 1.530059 1.5534731 1 85.51 0 0 86 1 51 51 85 <> <> <>
  52 2 4.272775 23.250835 -25.607967 5 W "A" 24 -0.11500 -0.11500 "TRP " " CH2" 6 0 1 808080  "C52"  1 1 7 ""  1 ""  <> -5.6251917 -1.8171595 -8.0961943 1 73.27 0 0 87 1 52 52 86 <> <> <>
  53 25 2.722393 20.882107 -32.365150 6 G "A" 38 -0.50000 -0.50000 "GLY " " N  " 7 0 1 2E2EFF  "N53"  1 1 7 ""  1 ""  <> -0.49936625 2.4080143 0.032402784 1 81.66 0 0 98 1 53 53 97 <> <> <>
  54 3 3.707930 20.396469 -33.313763 6 G "A" 24 0.08000 0.08000 "GLY " " CA " 6 0 1 808080  "C54"  1 1 -1105 ""  1 ""  FF1E00  -8.8388491 -5.3515191 -5.2510538 1 83.69 0 0 99 2 54 54 98 <> <> <>
  55 2 4.628174 21.422127 -34.020264 6 G "A" 24 0.50000 0.50000 "GLY " " C  " 6 0 1 808080  "C55"  1 1 7 ""  1 ""  <> -5.5218854 -1.4217263 -2.4642682 1 90.69 0 0 100 0 55 55 99 <> <> <>
  56 15 5.634550 20.988941 -34.555523 6 G "A" 70 -0.50000 -0.50000 "GLY " " O  " 8 0 1 FF2E2E  "O56"  1 1 7 ""  1 ""  <> -2.992285 -3.1592505 -2.2428234 1 97.29 0 0 101 0 56 56 100 <> <> <>
  57 25 4.265713 22.659313 -33.946896 7 R "A" 38 -0.50000 -0.50000 "ARG " " N  " 7 0 1 2E2EFF  "N57"  1 1 7 ""  1 ""  <> 1.8029745 -6.2536387 2.35148 1 91.38 0 0 105 1 57 57 104 <> <> <>
  58 3 5.169056 23.732809 -34.338638 7 R "A" 24 0.14000 0.14000 "ARG " " CA " 6 0 1 808080  "C58"  1 1 -1105 ""  1 ""  FF1E00  1.0864383 -13.548285 1.1121438 1 93.15 0 0 106 1 58 58 105 <> <> <>
  59 2 6.034028 24.043146 -33.080578 7 R "A" 24 0.50000 0.50000 "ARG " " C  " 6 0 1 808080  "C59"  1 1 7 ""  1 ""  <> -7.4235363 -2.1461158 -6.0525312 1 92.15 0 0 107 0 59 59 106 <> <> <>
  60 15 7.245245 23.923809 -33.115284 7 R "A" 70 -0.50000 -0.50000 "ARG " " O  " 8 0 1 FF2E2E  "O60"  1 1 7 ""  1 ""  <> 7.8950558 -3.4291446 -1.5482155 1 105.8 0 0 108 0 60 60 107 <> <> <>
  61 3 4.428888 25.059448 -34.702347 7 R "A" 24 -0.12000 -0.12000 "ARG " " CB " 6 0 1 808080  "C61"  1 1 7 ""  1 ""  <> 1.4033055 8.914072 0.97229117 1 94.19 0 0 109 2 61 61 108 <> <> <>
  62 3 5.463734 26.254332 -34.986576 7 R "A" 24 -0.05000 -0.05000 "ARG " " CG " 6 0 1 808080  "C62"  1 1 7 ""  1 ""  <> 0.82523614 -4.7359304 3.3833787 1 111.86 0 0 110 2 62 62 109 <> <> <>
  63 3 4.748648 27.531122 -35.408112 7 R "A" 24 0.19000 0.19000 "ARG " " CD " 6 0 1 808080  "C63"  1 1 7 ""  1 ""  <> 2.1960976 -2.0282238 9.871995 1 118.59 0 0 111 2 63 63 110 <> <> <>
  64 25 5.741679 28.609337 -35.597702 7 R "A" 38 -0.69997 -0.69997 "ARG " " NE " 7 0 1 2E2EFF  "N64"  1 1 7 ""  1 ""  <> 7.6516275 -1.141147 -9.9828749 1 125.67 0 0 112 1 64 64 111 <> <> <>
  65 2 5.874037 29.799915 -34.945625 7 R "A" 24 0.63990 0.63990 "ARG " " CZ " 6 0 1 808080  "C65"  1 1 7 ""  1 ""  <> 1.5536866 3.1041827 4.5178442 1 130.78 0 0 113 0 65 65 112 <> <> <>
  66 25 5.028462 30.136408 -33.999157 7 R "A" 38 -0.79997 -0.79997 "ARG " " NH1" 7 0 1 2E2EFF  "N66"  1 1 7 ""  1 ""  <> -3.016202 -1.7243972 -1.3402681 1 138.85 0 0 114 2 66 66 113 <> <> <>
  67 31 6.825531 30.678469 -35.296574 7 R "A" 38 -0.79997 -0.79997 "ARG " " NH2" 7 1 1 2E2EFF  "N67"  1 1 7 ""  1 ""  <> 5.5518165 -2.3940172 7.2236586 1 127.04 0 0 115 2 67 67 114 <> <> <>
  68 25 5.318402 24.373949 -31.966522 8 T "A" 38 -0.50000 -0.50000 "THR " " N  " 7 0 1 2E2EFF  "N68"  1 1 7 ""  1 ""  <> -6.0480876 2.0000708 0.69374424 1 83.12 0 0 129 1 68 68 128 <> <> <>
  69 3 5.881505 25.009487 -30.712093 8 T "A" 24 0.14000 0.14000 "THR " " CA " 6 0 1 808080  "C69"  1 1 -1105 ""  1 ""  FF1E00  -6.7059965 2.4933736 7.1192961 1 85.37 0 0 130 1 69 69 129 <> <> <>
  70 2 7.144887 24.294472 -30.122444 8 T "A" 24 0.50000 0.50000 "THR " " C  " 6 0 1 808080  "C70"  1 1 7 ""  1 ""  <> 3.9571283 2.8203876 -0.46050993 1 90.25 0 0 131 0 70 70 130 <> <> <>
  71 15 8.100689 24.931143 -29.810413 8 T "A" 70 -0.50000 -0.50000 "THR " " O  " 8 0 1 FF2E2E  "O71"  1 1 7 ""  1 ""  <> 8.5506334 -2.5841098 0.19896714 1 92.84 0 0 132 0 71 71 131 <> <> <>
  72 3 4.709406 25.167124 -29.699913 8 T "A" 24 0.20500 0.20500 "THR " " CB " 6 0 1 808080  "C72"  1 1 7 ""  1 ""  <> 1.813427 -4.9825344 1.4097524 1 87.83 0 0 133 1 72 72 132 <> <> <>
  73 16 3.509112 25.314451 -30.425817 8 T "A" 70 -0.68300 -0.68300 "THR " " OG1" 8 0 1 FF2E2E  "O73"  1 1 7 "%UT"  13 ""  <> 9.6674213 -3.299449 0.69228041 1 92.28 0 0 134 1 73 73 133 <> <> <>
  74 3 4.809708 26.495903 -28.874855 8 T "A" 24 -0.18000 -0.18000 "THR " " CG2" 6 0 1 808080  "C74"  1 1 7 ""  1 ""  <> 0.82423419 -1.8600253 2.66365 1 82.47 0 0 135 3 74 74 134 <> <> <>
  75 25 7.007537 22.919661 -29.984385 9 V "A" 38 -0.50000 -0.50000 "VAL " " N  " 7 0 1 2E2EFF  "N75"  1 1 7 ""  1 ""  <> -4.5260229 2.5605419 -4.194643 1 92.64 0 0 143 1 75 75 142 <> <> <>
  76 3 7.938259 22.038567 -29.360151 9 V "A" 24 0.14000 0.14000 "VAL " " CA " 6 0 1 808080  "C76"  1 1 -1105 ""  1 ""  FF1E00  -2.2217581 -0.79833573 -7.7990623 1 85.75 0 0 144 1 76 76 143 <> <> <>
  77 2 9.327033 22.054600 -30.077198 9 V "A" 24 0.50000 0.50000 "VAL " " C  " 6 0 1 808080  "C77"  1 1 7 ""  1 ""  <> -2.6101365 2.0680056 3.6057639 1 91.05 0 0 145 0 77 77 144 <> <> <>
  78 15 10.295891 21.801239 -29.382765 9 V "A" 70 -0.50000 -0.50000 "VAL " " O  " 8 0 1 FF2E2E  "O78"  1 1 7 ""  1 ""  <> 2.9768252 -1.2156439 -2.992063 1 94.98 0 0 146 0 78 78 145 <> <> <>
  79 3 7.420883 20.571915 -29.408827 9 V "A" 24 -0.06000 -0.06000 "VAL " " CB " 6 0 1 808080  "C79"  1 1 7 ""  1 ""  <> -4.1559348 -0.058067277 -4.1034236 1 89.95 0 0 147 1 79 79 146 <> <> <>
  80 3 6.262334 20.392872 -28.438906 9 V "A" 24 -0.18000 -0.18000 "VAL " " CG1" 6 0 1 808080  "C80"  1 1 7 ""  1 ""  <> 4.0690126 -4.5894213 -1.1613702 1 100.21 0 0 148 3 80 80 147 <> <> <>
  81 3 6.892850 19.975559 -30.777428 9 V "A" 24 -0.18000 -0.18000 "VAL " " CG2" 6 0 1 808080  "C81"  1 1 7 ""  1 ""  <> -5.2529922 1.5548199 -5.1800313 1 92.05 0 0 149 3 81 81 148 <> <> <>
  82 25 9.423923 22.312605 -31.384436 10 Y "A" 38 -0.50000 -0.50000 "TYR " " N  " 7 0 1 2E2EFF  "N82"  1 1 7 ""  1 ""  <> -3.5652146 -2.8885558 6.6521168 1 85.92 0 0 159 1 82 82 158 <> <> <>
  83 3 10.604009 22.518568 -32.168507 10 Y "A" 24 0.14000 0.14000 "TYR " " CA " 6 0 1 808080  "C83"  1 1 -1105 ""  1 ""  FF1E00  -7.3681421 2.0409286 0.91229391 1 82.91 0 0 160 1 83 83 159 <> <> <>
  84 2 10.983384 23.974129 -32.148991 10 Y "A" 24 0.50000 0.50000 "TYR " " C  " 6 0 1 808080  "C84"  1 1 7 ""  1 ""  <> -2.1008151 -5.2197804 9.3830328 1 91.23 0 0 161 0 84 84 160 <> <> <>
  85 15 12.186808 24.158842 -31.841789 10 Y "A" 70 -0.50000 -0.50000 "TYR " " O  " 8 0 1 FF2E2E  "O85"  1 1 7 ""  1 ""  <> 0.35564882 3.1258278 4.3612595 1 105.9 0 0 162 0 85 85 161 <> <> <>
  86 3 10.266569 22.101807 -33.643059 10 Y "A" 24 -0.00500 -0.00500 "TYR " " CB " 6 0 1 808080  "C86"  1 1 7 ""  1 ""  <> 0.37019172 1.5730808 7.3167644 1 87.66 0 0 163 2 86 86 162 <> <> <>
  87 2 11.244131 22.418667 -34.802334 10 Y "A" 24 -0.11500 -0.11500 "TYR " " CG " 6 0 1 808080  "C87"  1 1 7 ""  1 ""  <> -2.5325766 -5.1129589 -5.5032797 1 90.25 0 0 164 0 87 87 163 <> <> <>
  88 2 11.044254 23.473019 -35.752869 10 Y "A" 24 -0.11500 -0.11500 "TYR " " CD1" 6 0 1 808080  "C88"  1 1 7 ""  1 ""  <> -5.1471481 -6.324348 3.4519787 1 98.38 0 0 165 1 88 88 164 <> <> <>
  89 2 12.438671 21.661745 -34.847549 10 Y "A" 24 -0.11500 -0.11500 "TYR " " CD2" 6 0 1 808080  "C89"  1 1 7 ""  1 ""  <> -7.2952638 -5.0943942 -5.625155 1 81.63 0 0 166 1 89 89 165 <> <> <>
  90 2 11.938530 23.629995 -36.811089 10 Y "A" 24 -0.11500 -0.11500 "TYR " " CE1" 6 0 1 808080  "C90"  1 1 7 ""  1 ""  <> 0.014289945 -0.38742998 1.3225427 1 101.39 0 0 167 1 90 90 166 <> <> <>
  91 2 13.206667 21.662659 -36.034035 10 Y "A" 24 -0.11500 -0.11500 "TYR " " CE2" 6 0 1 808080  "C91"  1 1 7 ""  1 ""  <> 4.4410028 -7.698782 -0.98044628 1 91.3 0 0 168 1 91 91 167 <> <> <>
  92 2 13.008451 22.732782 -36.969418 10 Y "A" 24 0.15000 0.15000 "TYR " " CZ " 6 0 1 808080  "C92"  1 1 7 ""  1 ""  <> -4.4149485 3.8566468 0.44451585 1 97.18 0 0 169 0 92 92 168 <> <> <>
  93 16 13.710076 22.755629 -38.132664 10 Y "A" 70 -0.58500 -0.58500 "TYR " " OH " 8 0 1 FF2E2E  "O93"  1 1 7 "%UT"  13 ""  <> 1.0066671 -0.18846744 1.6976405 1 108.67 0 0 170 1 93 93 169 <> <> <>
  94 25 10.093499 24.902731 -32.481182 11 Q "A" 38 -0.50000 -0.50000 "GLN " " N  " 7 0 1 2E2EFF  "N94"  1 1 7 ""  1 ""  <> 2.9383042 7.2636919 1.5701828 1 82.07 0 0 180 1 94 94 179 <> <> <>
  95 3 10.627949 26.270000 -32.735359 11 Q "A" 24 0.14000 0.14000 "GLN " " CA " 6 0 1 808080  "C95"  1 1 -1105 ""  1 ""  FF1E00  -5.7236366 1.3972446 2.6147027 1 95.54 0 0 181 1 95 95 180 <> <> <>
  96 2 11.074871 26.867971 -31.368343 11 Q "A" 24 0.50000 0.50000 "GLN " " C  " 6 0 1 808080  "C96"  1 1 7 ""  1 ""  <> -4.0374966 -2.1395168 3.2654128 1 101.82 0 0 182 0 96 96 181 <> <> <>
  97 15 11.954382 27.718700 -31.357552 11 Q "A" 70 -0.50000 -0.50000 "GLN " " O  " 8 0 1 FF2E2E  "O97"  1 1 7 ""  1 ""  <> -3.9728169 -0.54476976 7.5438371 1 106.98 0 0 183 0 97 97 182 <> <> <>
  98 3 9.503861 27.081114 -33.175869 11 Q "A" 24 -0.12000 -0.12000 "GLN " " CB " 6 0 1 808080  "C98"  1 1 7 ""  1 ""  <> -6.4079976 1.0421394 4.5811472 1 96.8 0 0 184 2 98 98 183 <> <> <>
  99 3 8.975404 26.809237 -34.565758 11 Q "A" 24 -0.12000 -0.12000 "GLN " " CG " 6 0 1 808080  "C99"  1 1 7 ""  1 ""  <> -2.1432824 0.32561365 -4.9523735 1 104.95 0 0 185 2 99 99 184 <> <> <>
  100 2 10.121965 27.133327 -35.639778 11 Q "A" 24 0.50000 0.50000 "GLN " " CD " 6 0 1 808080  "C100"  1 1 7 "%UT"  13 ""  <> 0.2120866 1.4713922 -1.6769087 1 110.52 0 0 186 0 100 100 185 0.315796661441117 "No Flip"  <>
  101 15 11.043414 27.818121 -35.246872 11 Q "A" 70 -0.50000 -0.50000 "GLN " " OE1" 8 0 1 FF2E2E  "O101"  1 1 7 ""  1 ""  <> -6.4086118 -2.5381899 4.0052624 1 109.73 0 0 187 0 101 101 186 <> <> <>
  102 25 9.967660 26.652100 -36.842041 11 Q "A" 38 -0.76000 -0.76000 "GLN " " NE2" 7 0 1 2E2EFF  "N102"  1 1 7 ""  1 ""  <> -0.79667467 0.12173404 -4.3157043 1 111.04 0 0 188 2 102 102 187 <> <> <>
  103 25 10.406817 26.541859 -30.251835 12 F "A" 38 -0.50000 -0.50000 "PHE " " N  " 7 0 1 2E2EFF  "N103"  0 1 7 ""  1 ""  <> -2.9055951 3.6063185 1.9561921 1 97.76 0 0 197 1 103 103 196 <> <> <>
  104 3 10.623695 27.083538 -28.926643 12 F "A" 24 0.14000 0.14000 "PHE " " CA " 6 0 1 808080  "C104"  0 1 -1105 ""  1 ""  FF1E00  1.9157931 -5.2779832 -0.689843 1 101.14 0 0 198 1 104 104 197 <> <> <>
  105 2 11.381612 26.104271 -27.954569 12 F "A" 24 0.50000 0.50000 "PHE " " C  " 6 0 1 808080  "C105"  0 1 7 ""  1 ""  <> -5.1598039 3.5751226 -1.8274664 1 100.82 0 0 199 0 105 105 198 <> <> <>
  106 15 11.224698 26.072399 -26.721270 12 F "A" 70 -0.50000 -0.50000 "PHE " " O  " 8 0 1 FF2E2E  "O106"  0 1 7 ""  1 ""  <> -4.4471655 2.1154306 -1.9503917 1 93.15 0 0 200 0 106 106 199 <> <> <>
  107 3 9.269936 27.540823 -28.316496 12 F "A" 24 -0.00500 -0.00500 "PHE " " CB " 6 0 1 808080  "C107"  0 1 7 ""  1 ""  <> 10.96052 8.343152 -1.0499496 1 96.39 0 0 201 2 107 107 200 <> <> <>
  108 2 8.727776 28.906981 -28.771416 12 F "A" 24 -0.11500 -0.11500 "PHE " " CG " 6 0 1 808080  "C108"  0 1 7 ""  1 ""  <> 1.3163134 9.0056019 -6.1352649 1 107.85 0 0 202 0 108 108 201 <> <> <>
  109 2 8.880142 30.033371 -27.968504 12 F "A" 24 -0.11500 -0.11500 "PHE " " CD1" 6 0 1 808080  "C109"  0 1 7 ""  1 ""  <> 3.5983725 2.8500803 -7.4592695 1 114.82 0 0 203 1 109 109 202 <> <> <>
  110 2 8.004147 28.973234 -30.013428 12 F "A" 24 -0.11500 -0.11500 "PHE " " CD2" 6 0 1 808080  "C110"  0 1 7 ""  1 ""  <> 4.4210668 2.401372 -13.483935 1 106.26 0 0 204 1 110 110 203 <> <> <>
  111 2 8.428642 31.299984 -28.366312 12 F "A" 24 -0.11500 -0.11500 "PHE " " CE1" 6 0 1 808080  "C111"  0 1 7 ""  1 ""  <> 4.2581863 -11.680429 1.755298 1 112.33 0 0 205 1 111 111 204 <> <> <>
  112 2 7.622725 30.248442 -30.444328 12 F "A" 24 -0.11500 -0.11500 "PHE " " CE2" 6 0 1 808080  "C112"  0 1 7 ""  1 ""  <> -9.169735 0.5100525 -0.25111705 1 108.28 0 0 206 1 112 112 205 <> <> <>
  113 2 7.863050 31.351883 -29.659971 12 F "A" 24 -0.11500 -0.11500 "PHE " " CZ " 6 0 1 808080  "C113"  0 1 7 ""  1 ""  <> -0.43913248 7.5828733 1.2568458 1 108.75 0 0 207 1 113 113 206 <> <> <>
  114 25 12.172775 25.233835 -28.606926 13 R "A" 38 -0.50000 -0.50000 "ARG " " N  " 7 0 1 2E2EFF  "N114"  1 1 7 ""  1 ""  <> -6.8272266 2.3370957 2.372555 1 105.82 0 0 217 1 114 114 216 <> <> <>
  115 3 12.896385 24.044317 -28.035034 13 R "A" 24 0.14000 0.14000 "ARG " " CA " 6 0 1 808080  "C115"  1 1 -1105 ""  1 ""  FF1E00  -1.6903691 3.5923076 0.83172822 1 96.74 0 0 218 1 115 115 217 <> <> <>
  116 2 13.610912 24.381266 -26.682785 13 R "A" 24 0.50000 0.50000 "ARG " " C  " 6 0 1 808080  "C116"  1 1 7 ""  1 ""  <> -1.828571 2.2797596 -6.5975404 1 99.45 0 0 219 0 116 116 218 <> <> <>
  117 15 13.166697 23.678017 -25.752214 13 R "A" 70 -0.50000 -0.50000 "ARG " " O  " 8 0 1 FF2E2E  "O117"  1 1 7 ""  1 ""  <> -10.308208 1.414349 2.9820905 1 103.42 0 0 220 0 117 117 219 <> <> <>
  118 3 13.735933 23.266598 -29.034502 13 R "A" 24 -0.12000 -0.12000 "ARG " " CB " 6 0 1 808080  "C118"  1 1 7 ""  1 ""  <> -4.8496299 -6.4469171 5.4794059 1 96.17 0 0 221 2 118 118 220 <> <> <>
  119 3 14.759667 24.135756 -29.776962 13 R "A" 24 -0.05000 -0.05000 "ARG " " CG " 6 0 1 808080  "C119"  1 1 7 ""  1 ""  <> -1.0586468 -1.7719574 -4.5693579 1 103.52 0 0 222 2 119 119 221 <> <> <>
  120 3 15.360950 23.393618 -31.005852 13 R "A" 24 0.19000 0.19000 "ARG " " CD " 6 0 1 808080  "C120"  1 1 7 ""  1 ""  <> -1.8430457 -1.015547 -1.6132445 1 104.92 0 0 223 2 120 120 222 <> <> <>
  121 25 16.361019 24.313585 -31.583927 13 R "A" 38 -0.69997 -0.69997 "ARG " " NE " 7 0 1 2E2EFF  "N121"  1 1 7 ""  1 ""  <> 4.1247067 -5.1250558 3.2637513 1 100.33 0 0 224 1 121 121 223 <> <> <>
  122 2 17.379780 23.967749 -32.433739 13 R "A" 24 0.63990 0.63990 "ARG " " CZ " 6 0 1 808080  "C122"  1 1 7 ""  1 ""  <> 2.9987533 4.1531634 3.1171298 1 100.57 0 0 225 0 122 122 224 <> <> <>
  123 25 17.640139 22.743984 -32.804321 13 R "A" 38 -0.79997 -0.79997 "ARG " " NH1" 7 0 1 2E2EFF  "N123"  1 1 7 ""  1 ""  <> 0.33404234 -3.2718043 -1.3822172 1 101.96 0 0 226 2 123 123 225 <> <> <>
  124 31 18.262028 24.903593 -32.843925 13 R "A" 38 -0.79997 -0.79997 "ARG " " NH2" 7 1 1 2E2EFF  "N124"  1 1 7 ""  1 ""  <> 2.6196394 -0.20382908 4.3114576 1 103.46 0 0 227 2 124 124 226 <> <> <>
  125 25 14.311569 25.530630 -26.482975 14 Y "A" 38 -0.50000 -0.50000 "TYR " " N  " 7 0 1 2E2EFF  "N125"  1 1 7 ""  1 ""  <> 3.4292865 -2.0785706 -2.9593933 1 102.16 0 0 241 1 125 125 240 <> <> <>
  126 3 14.971509 25.728193 -25.164536 14 Y "A" 24 0.14000 0.14000 "TYR " " CA " 6 0 1 808080  "C126"  1 1 -1105 ""  1 ""  FF1E00  1.6446003 -6.1201334 -1.9764062 1 96.4 0 0 242 1 126 126 241 <> <> <>
  127 2 14.069388 26.425362 -24.131155 14 Y "A" 24 0.50000 0.50000 "TYR " " C  " 6 0 1 808080  "C127"  1 1 7 ""  1 ""  <> 1.3899189 -7.7022233 7.7290702 1 95.2 0 0 243 0 127 127 242 <> <> <>
  128 15 14.425114 26.361979 -22.945515 14 Y "A" 70 -0.50000 -0.50000 "TYR " " O  " 8 0 1 FF2E2E  "O128"  1 1 7 ""  1 ""  <> 3.0777869 0.90514749 2.2463346 1 97.1 0 0 244 0 128 128 243 <> <> <>
  129 3 16.129219 26.652264 -25.357424 14 Y "A" 24 -0.00500 -0.00500 "TYR " " CB " 6 0 1 808080  "C129"  1 1 7 ""  1 ""  <> -2.1171582 -2.1181929 0.95252752 1 96.85 0 0 245 2 129 129 244 <> <> <>
  130 2 17.237759 25.871002 -25.988297 14 Y "A" 24 -0.11500 -0.11500 "TYR " " CG " 6 0 1 808080  "C130"  1 1 7 ""  1 ""  <> 4.7701688 -8.9603176 2.9276607 1 103.16 0 0 246 0 130 130 245 <> <> <>
  131 2 18.328220 25.405727 -25.218704 14 Y "A" 24 -0.11500 -0.11500 "TYR " " CD1" 6 0 1 808080  "C131"  1 1 7 ""  1 ""  <> 1.9790876 1.2404494 -5.5844493 1 104.78 0 0 247 1 131 131 246 <> <> <>
  132 2 17.268784 25.781551 -27.363358 14 Y "A" 24 -0.11500 -0.11500 "TYR " " CD2" 6 0 1 808080  "C132"  1 1 7 ""  1 ""  <> -0.49626353 -5.6091323 3.3911765 1 106.35 0 0 248 1 132 132 247 <> <> <>
  133 2 19.390823 24.684097 -25.828255 14 Y "A" 24 -0.11500 -0.11500 "TYR " " CE1" 6 0 1 808080  "C133"  1 1 7 ""  1 ""  <> 12.269068 3.7156773 -1.0452192 1 105.73 0 0 249 1 133 133 248 <> <> <>
  134 2 18.355293 25.087940 -27.973434 14 Y "A" 24 -0.11500 -0.11500 "TYR " " CE2" 6 0 1 808080  "C134"  1 1 7 ""  1 ""  <> 1.9534026 6.1334743 8.2445059 1 108.28 0 0 250 1 134 134 249 <> <> <>
  135 2 19.431677 24.521692 -27.203318 14 Y "A" 24 0.15000 0.15000 "TYR " " CZ " 6 0 1 808080  "C135"  1 1 7 ""  1 ""  <> 7.3928747 -4.2596354 -1.1624008 1 108.04 0 0 251 0 135 135 250 <> <> <>
  136 16 20.493576 23.891623 -27.778404 14 Y "A" 70 -0.58500 -0.58500 "TYR " " OH " 8 0 1 FF2E2E  "O136"  1 1 7 "%UT"  13 ""  <> 2.3052728 1.4181715 0.0091833835 1 107.03 0 0 252 1 136 136 251 <> <> <>
  137 25 12.865189 27.011436 -24.540318 15 I "A" 38 -0.50000 -0.50000 "ILE " " N  " 7 0 1 2E2EFF  "N137"  1 1 7 ""  1 ""  <> 2.2424824 -1.00799 3.8213277 1 90.66 0 0 262 1 137 137 261 <> <> <>
  138 3 12.024621 27.714939 -23.567131 15 I "A" 24 0.14000 0.14000 "ILE " " CA " 6 0 1 808080  "C138"  1 1 -1105 ""  1 ""  FF1E00  6.0787005 -7.1956444 -4.6569862 1 92.25 0 0 263 1 138 138 262 <> <> <>
  139 2 11.065601 26.654119 -22.965517 15 I "A" 24 0.50000 0.50000 "ILE " " C  " 6 0 1 808080  "C139"  1 1 7 ""  1 ""  <> -0.077884309 -1.3728285 -1.8320367 1 96.38 0 0 264 0 139 139 263 <> <> <>
  140 15 10.777806 26.627144 -21.763567 15 I "A" 70 -0.50000 -0.50000 "ILE " " O  " 8 0 1 FF2E2E  "O140"  1 1 7 ""  1 ""  <> 0.34567934 7.0583167 -0.57846379 1 96.52 0 0 265 0 140 140 264 <> <> <>
  141 3 11.295398 28.920433 -24.222853 15 I "A" 24 -0.06000 -0.06000 "ILE " " CB " 6 0 1 808080  "C141"  1 1 7 ""  1 ""  <> -2.3053336 -1.0153129 -0.62267208 1 89.23 0 0 266 1 141 141 265 <> <> <>
  142 3 12.243700 29.969591 -24.803688 15 I "A" 24 -0.12000 -0.12000 "ILE " " CG1" 6 0 1 808080  "C142"  1 1 7 ""  1 ""  <> -5.1619802 3.13691 2.6891377 1 99.51 0 0 267 2 142 142 266 <> <> <>
  143 3 10.352283 29.579849 -23.186129 15 I "A" 24 -0.18000 -0.18000 "ILE " " CG2" 6 0 1 808080  "C143"  1 1 7 ""  1 ""  <> -3.5778122 -4.2570324 6.2403083 1 76.65 0 0 268 3 143 143 267 <> <> <>
  144 3 12.863880 29.803549 -26.180910 15 I "A" 24 -0.18000 -0.18000 "ILE " " CD1" 6 0 1 808080  "C144"  1 1 7 ""  1 ""  <> 6.2035856 0.085908033 6.7683959 1 103.17 0 0 269 3 144 144 268 <> <> <>
  145 25 10.698651 25.698235 -23.793667 16 V "A" 38 -0.50000 -0.50000 "VAL " " N  " 7 0 1 2E2EFF  "N145"  1 1 7 ""  1 ""  <> -4.8140178 -1.3773437 1.5720068 1 90.61 0 0 281 1 145 145 280 <> <> <>
  146 3 9.850671 24.533497 -23.450253 16 V "A" 24 0.14000 0.14000 "VAL " " CA " 6 0 1 808080  "C146"  1 1 -1105 ""  1 ""  FF1E00  10.069644 -2.0808871 -0.040615473 1 84.19 0 0 282 1 146 146 281 <> <> <>
  147 2 10.539912 23.609116 -22.444447 16 V "A" 24 0.50000 0.50000 "VAL " " C  " 6 0 1 808080  "C147"  1 1 7 ""  1 ""  <> 2.7352228 -5.9470687 3.9342191 1 89.16 0 0 283 0 147 147 282 <> <> <>
  148 15 9.941991 23.204372 -21.544348 16 V "A" 70 -0.50000 -0.50000 "VAL " " O  " 8 0 1 FF2E2E  "O148"  1 1 7 ""  1 ""  <> 9.2948389 0.15564895 2.0023754 1 87.14 0 0 284 0 148 148 283 <> <> <>
  149 3 9.394472 23.833769 -24.842396 16 V "A" 24 -0.06000 -0.06000 "VAL " " CB " 6 0 1 808080  "C149"  1 1 7 ""  1 ""  <> 2.1435082 0.51559192 -2.9937148 1 72.36 0 0 285 1 149 149 284 <> <> <>
  150 3 8.730739 22.472084 -24.604267 16 V "A" 24 -0.18000 -0.18000 "VAL " " CG1" 6 0 1 808080  "C150"  1 1 7 ""  1 ""  <> -4.2787299 3.4559946 -2.8971674 1 74.1 0 0 286 3 150 150 285 <> <> <>
  151 3 8.542909 24.746696 -25.710651 16 V "A" 24 -0.18000 -0.18000 "VAL " " CG2" 6 0 1 808080  "C151"  1 1 7 ""  1 ""  <> 1.3785691 -1.6554492 1.3360442 1 69.53 0 0 287 3 151 151 286 <> <> <>
  152 25 11.879753 23.415541 -22.472967 17 I "A" 38 -0.50000 -0.50000 "ILE " " N  " 7 0 1 2E2EFF  "N152"  0 1 7 ""  1 ""  <> -4.5771451 7.2983909 2.2334118 1 96.97 0 0 297 1 152 152 296 <> <> <>
  153 3 12.602361 22.593847 -21.466278 17 I "A" 24 0.14000 0.14000 "ILE " " CA " 6 0 1 808080  "C153"  0 1 -1105 ""  1 ""  FF1E00  -8.4965305 -0.23284398 1.8506505 1 104.17 0 0 298 1 153 153 297 <> <> <>
  154 2 12.681713 23.438217 -20.197914 17 I "A" 24 0.50000 0.50000 "ILE " " C  " 6 0 1 808080  "C154"  0 1 7 ""  1 ""  <> 11.643986 -1.3692355 -1.6357059 1 100.16 0 0 299 0 154 154 298 <> <> <>
  155 15 12.437658 22.983221 -19.090385 17 I "A" 70 -0.50000 -0.50000 "ILE " " O  " 8 0 1 FF2E2E  "O155"  0 1 7 ""  1 ""  <> -0.3137764 -4.6730227 3.2435932 1 106.96 0 0 300 0 155 155 299 <> <> <>
  156 3 14.006842 22.126856 -21.993267 17 I "A" 24 -0.06000 -0.06000 "ILE " " CB " 6 0 1 808080  "C156"  0 1 7 ""  1 ""  <> -1.5094453 -1.1892151 2.6047573 1 109.59 0 0 301 1 156 156 300 <> <> <>
  157 3 13.924347 21.058231 -23.078938 17 I "A" 24 -0.12000 -0.12000 "ILE " " CG1" 6 0 1 808080  "C157"  0 1 7 ""  1 ""  <> 2.5161924 4.4626145 4.6002207 1 105.64 0 0 302 2 157 157 301 <> <> <>
  158 3 14.939199 21.462189 -20.944427 17 I "A" 24 -0.18000 -0.18000 "ILE " " CG2" 6 0 1 808080  "C158"  0 1 7 ""  1 ""  <> -0.15193333 -1.0785459 -3.5079064 1 117.92 0 0 303 3 158 158 302 <> <> <>
  159 3 14.951892 21.146608 -24.141815 17 I "A" 24 -0.18000 -0.18000 "ILE " " CD1" 6 0 1 808080  "C159"  0 1 7 ""  1 ""  <> -2.3835096 3.1923082 1.5895635 1 104.68 0 0 304 3 159 159 303 <> <> <>
  160 25 12.946732 24.763760 -20.346161 18 G "A" 38 -0.50000 -0.50000 "GLY " " N  " 7 0 1 2E2EFF  "N160"  1 1 7 ""  1 ""  <> -2.2714345 0.13997073 6.2536669 1 94.4 0 0 316 1 160 160 315 <> <> <>
  161 3 13.589176 25.479416 -19.333618 18 G "A" 24 0.08000 0.08000 "GLY " " CA " 6 0 1 808080  "C161"  1 1 -1105 ""  1 ""  FF1E00  -4.7207289 -4.6749434 -4.4014101 1 95.46 0 0 317 2 161 161 316 <> <> <>
  162 2 12.844211 25.694963 -18.025043 18 G "A" 24 0.50000 0.50000 "GLY " " C  " 6 0 1 808080  "C162"  1 1 7 ""  1 ""  <> -4.3186598 -0.12055293 0.72932106 1 96.38 0 0 318 0 162 162 317 <> <> <>
  163 15 13.320012 25.417301 -16.900225 18 G "A" 70 -0.50000 -0.50000 "GLY " " O  " 8 0 1 FF2E2E  "O163"  1 1 7 ""  1 ""  <> -1.4688728 -0.36508498 0.29562852 1 101.57 0 0 319 0 163 163 318 <> <> <>
  164 25 11.651690 26.378721 -18.121674 19 V "A" 38 -0.50000 -0.50000 "VAL " " N  " 7 0 1 2E2EFF  "N164"  1 1 7 ""  1 ""  <> 2.1204033 -9.4192801 1.4381244 1 85.73 0 0 323 1 164 164 322 <> <> <>
  165 3 10.618658 26.551228 -17.063702 19 V "A" 24 0.14000 0.14000 "VAL " " CA " 6 0 1 808080  "C165"  1 1 -1105 ""  1 ""  FF1E00  -2.2068522 7.1401148 -9.4970522 1 83.7 0 0 324 1 165 165 323 <> <> <>
  166 2 10.360785 25.210550 -16.286392 19 V "A" 24 0.50000 0.50000 "VAL " " C  " 6 0 1 808080  "C166"  1 1 7 ""  1 ""  <> 6.9859271 5.1922889 5.0829539 1 90.48 0 0 325 0 166 166 324 <> <> <>
  167 15 10.242327 25.132498 -15.025342 19 V "A" 70 -0.50000 -0.50000 "VAL " " O  " 8 0 1 FF2E2E  "O167"  1 1 7 ""  1 ""  <> 5.2502847 4.1695428 -0.38697836 1 100.91 0 0 326 0 167 167 325 <> <> <>
  168 3 9.314674 27.251747 -17.589815 19 V "A" 24 -0.06000 -0.06000 "VAL " " CB " 6 0 1 808080  "C168"  1 1 7 ""  1 ""  <> -5.1356502 5.5642133 -4.4453597 1 85.64 0 0 327 1 168 168 326 <> <> <>
  169 3 9.564397 28.581369 -18.271755 19 V "A" 24 -0.18000 -0.18000 "VAL " " CG1" 6 0 1 808080  "C169"  1 1 7 ""  1 ""  <> 2.5239 -0.19315243 -0.043173704 1 86.82 0 0 328 3 169 169 327 <> <> <>
  170 3 8.264613 26.489510 -18.329536 19 V "A" 24 -0.18000 -0.18000 "VAL " " CG2" 6 0 1 808080  "C170"  1 1 7 ""  1 ""  <> -0.69543993 -3.4732492 -5.6597176 1 78.2 0 0 329 3 170 170 328 <> <> <>
  171 25 10.306807 24.152622 -17.063848 20 M "A" 38 -0.50000 -0.50000 "MET " " N  " 7 0 1 2E2EFF  "N171"  1 1 7 ""  1 ""  <> 7.053937 3.8539593 -5.1104245 1 87.17 0 0 339 1 171 171 338 <> <> <>
  172 3 9.675480 22.964046 -16.602280 20 M "A" 24 0.14000 0.14000 "MET " " CA " 6 0 1 808080  "C172"  1 1 -1105 ""  1 ""  FF1E00  -5.7556124 8.7309427 -0.4967604 1 86.25 0 0 340 1 172 172 339 <> <> <>
  173 2 10.612495 22.151850 -15.743441 20 M "A" 24 0.50000 0.50000 "MET " " C  " 6 0 1 808080  "C173"  1 1 7 ""  1 ""  <> -1.1525909 -3.1018338 1.6579827 1 86.99 0 0 341 0 173 173 340 <> <> <>
  174 15 10.161222 21.581831 -14.706753 20 M "A" 70 -0.50000 -0.50000 "MET " " O  " 8 0 1 FF2E2E  "O174"  1 1 7 ""  1 ""  <> 3.5987952 -5.324522 -5.596127 1 95.64 0 0 342 0 174 174 341 <> <> <>
  175 3 9.339676 22.123535 -17.881266 20 M "A" 24 -0.12000 -0.12000 "MET " " CB " 6 0 1 808080  "C175"  1 1 7 ""  1 ""  <> -12.192645 4.5472784 -5.8707571 1 82.66 0 0 343 2 175 175 342 <> <> <>
  176 3 7.970889 22.315102 -18.458300 20 M "A" 24 0.04750 0.04750 "MET " " CG " 6 0 1 808080  "C176"  1 1 7 ""  1 ""  <> -3.0755987 1.8985384 3.6748731 1 73.48 0 0 344 2 176 176 343 <> <> <>
  177 49 6.552355 21.358707 -17.643511 20 M "A" 143 -0.33500 -0.33500 "MET " " SD " 16 0 1 FFFF6B  "S177"  1 1 7 ""  1 ""  <> 3.6570342 -1.4507021 -0.39025387 1 95.32 0 0 345 0 177 177 344 <> <> <>
  178 3 6.284346 22.531555 -16.223600 20 M "A" 24 -0.01250 -0.01250 "MET " " CE " 6 0 1 808080  "C178"  1 1 7 ""  1 ""  <> -3.951252 8.1348429 4.5626111 1 71.39 0 0 346 3 178 178 345 <> <> <>
  179 25 11.893456 22.099230 -16.048077 21 V "A" 38 -0.50000 -0.50000 "VAL " " N  " 7 0 1 2E2EFF  "N179"  1 1 7 ""  1 ""  <> -0.091577828 2.2555394 0.18783896 1 87.54 0 0 356 1 179 179 355 <> <> <>
  180 3 12.989259 21.621431 -15.270182 21 V "A" 24 0.14000 0.14000 "VAL " " CA " 6 0 1 808080  "C180"  1 1 -1105 ""  1 ""  FF1E00  -1.4036422 1.6533139 0.93049717 1 86.06 0 0 357 1 180 180 356 <> <> <>
  181 2 13.020302 22.521374 -14.007008 21 V "A" 24 0.50000 0.50000 "VAL " " C  " 6 0 1 808080  "C181"  1 1 7 ""  1 ""  <> 4.966331 3.2529707 3.0171783 1 90.44 0 0 358 0 181 181 357 <> <> <>
  182 15 13.133211 21.920317 -12.962442 21 V "A" 70 -0.50000 -0.50000 "VAL " " O  " 8 0 1 FF2E2E  "O182"  1 1 7 ""  1 ""  <> 5.6071477 -0.71366823 0.82291627 1 102.07 0 0 359 0 182 182 358 <> <> <>
  183 3 14.261343 21.731970 -16.108788 21 V "A" 24 -0.06000 -0.06000 "VAL " " CB " 6 0 1 808080  "C183"  1 1 7 ""  1 ""  <> -0.54294401 2.7859316 1.9389074 1 83.11 0 0 360 1 183 183 359 <> <> <>
  184 3 15.538799 21.399029 -15.335106 21 V "A" 24 -0.18000 -0.18000 "VAL " " CG1" 6 0 1 808080  "C184"  1 1 7 ""  1 ""  <> -4.1161203 -2.6356039 4.339766 1 78.5 0 0 361 3 184 184 360 <> <> <>
  185 3 14.094253 20.778418 -17.328436 21 V "A" 24 -0.18000 -0.18000 "VAL " " CG2" 6 0 1 808080  "C185"  1 1 7 ""  1 ""  <> -4.920989 -1.6809369 2.3893118 1 81.97 0 0 362 3 185 185 361 <> <> <>
  186 25 13.070412 23.835791 -14.112566 22 A "A" 38 -0.50000 -0.50000 "ALA " " N  " 7 0 1 2E2EFF  "N186"  1 1 7 ""  1 ""  <> -0.92858869 0.46793887 0.40265089 1 92.94 0 0 372 1 186 186 371 <> <> <>
  187 3 13.174506 24.766296 -13.033398 22 A "A" 24 0.14000 0.14000 "ALA " " CA " 6 0 1 808080  "C187"  1 1 -1105 ""  1 ""  FF1E00  -1.2480584 -1.9825616 -6.4990177 1 103.17 0 0 373 1 187 187 372 <> <> <>
  188 2 12.008307 24.684011 -11.982939 22 A "A" 24 0.50000 0.50000 "ALA " " C  " 6 0 1 808080  "C188"  1 1 7 ""  1 ""  <> -5.2931681 -2.2146499 -0.78067863 1 103.63 0 0 374 0 188 188 373 <> <> <>
  189 15 12.289181 24.507420 -10.841702 22 A "A" 70 -0.50000 -0.50000 "ALA " " O  " 8 0 1 FF2E2E  "O189"  1 1 7 ""  1 ""  <> 0.22771956 6.8943844 -0.90283543 1 107.74 0 0 375 0 189 189 374 <> <> <>
  190 3 13.373871 26.171967 -13.527855 22 A "A" 24 -0.18000 -0.18000 "ALA " " CB " 6 0 1 808080  "C190"  1 1 7 ""  1 ""  <> -6.3902664 -1.632462 -1.5457861 1 93.83 0 0 376 3 190 190 375 <> <> <>
  191 25 10.735813 24.559822 -12.447089 23 L "A" 38 -0.50000 -0.50000 "LEU " " N  " 7 0 1 2E2EFF  "N191"  1 1 7 ""  1 ""  <> 1.4980636 -4.0730991 -0.38833338 1 91.6 0 0 382 1 191 191 381 <> <> <>
  192 3 9.555621 24.177711 -11.679251 23 L "A" 24 0.14000 0.14000 "LEU " " CA " 6 0 1 808080  "C192"  1 1 -1105 ""  1 ""  FF1E00  4.8965607 -1.5451003 -0.12437591 1 83.94 0 0 383 1 192 192 382 <> <> <>
  193 2 9.649849 22.790493 -11.163893 23 L "A" 24 0.50000 0.50000 "LEU " " C  " 6 0 1 808080  "C193"  1 1 7 ""  1 ""  <> 6.8580899 3.7949579 3.2995977 1 82.69 0 0 384 0 193 193 383 <> <> <>
  194 15 9.314612 22.625679 -9.984013 23 L "A" 70 -0.50000 -0.50000 "LEU " " O  " 8 0 1 FF2E2E  "O194"  1 1 7 ""  1 ""  <> 6.2391181 -0.13698007 4.9960227 1 81.9 0 0 385 0 194 194 384 <> <> <>
  195 3 8.302295 24.319920 -12.594566 23 L "A" 24 -0.12000 -0.12000 "LEU " " CB " 6 0 1 808080  "C195"  1 1 7 ""  1 ""  <> 7.9686975 2.913182 1.7684916 1 85.8 0 0 386 2 195 195 385 <> <> <>
  196 3 7.878535 25.812040 -12.900438 23 L "A" 24 -0.06000 -0.06000 "LEU " " CG " 6 0 1 808080  "C196"  1 1 7 ""  1 ""  <> -3.0069125 0.19162488 6.6513085 1 101.31 0 0 387 1 196 196 386 <> <> <>
  197 3 7.032911 25.832703 -14.183215 23 L "A" 24 -0.18000 -0.18000 "LEU " " CD1" 6 0 1 808080  "C197"  1 1 7 ""  1 ""  <> -0.20547956 -0.58443004 4.8262691 1 104.88 0 0 388 3 197 197 387 <> <> <>
  198 3 7.227611 26.447121 -11.719866 23 L "A" 24 -0.18000 -0.18000 "LEU " " CD2" 6 0 1 808080  "C198"  1 1 7 ""  1 ""  <> -0.71466154 -3.6714277 2.5130553 1 107.42 0 0 389 3 198 198 388 <> <> <>
  199 25 10.111519 21.772713 -11.908334 24 C "A" 38 -0.50000 -0.50000 "CYS " " N  " 7 0 1 2E2EFF  "N199"  1 1 7 ""  1 ""  <> -0.5491395 4.8966727 -2.0495412 1 82.57 0 0 401 1 199 199 400 <> <> <>
  200 3 10.199815 20.409565 -11.324855 24 C "A" 24 0.14000 0.14000 "CYS " " CA " 6 0 1 808080  "C200"  1 1 -1105 ""  1 ""  FF1E00  -6.2622647 -5.5804372 -12.187222 1 76.07 0 0 402 1 200 200 401 <> <> <>
  201 2 11.266935 20.299114 -10.223235 24 C "A" 24 0.50000 0.50000 "CYS " " C  " 6 0 1 808080  "C201"  1 1 7 ""  1 ""  <> 7.7911577 -3.8205154 7.3521318 1 83.52 0 0 403 0 201 201 402 <> <> <>
  202 15 11.040623 19.876991 -9.109729 24 C "A" 70 -0.50000 -0.50000 "CYS " " O  " 8 0 1 FF2E2E  "O202"  1 1 7 ""  1 ""  <> -5.9211307 -3.2840168 4.9050646 1 97.35 0 0 404 0 202 202 403 <> <> <>
  203 3 10.545183 19.480091 -12.458877 24 C "A" 24 0.06000 0.06000 "CYS " " CB " 6 0 1 808080  "C203"  1 1 7 ""  1 ""  <> 6.0782404 -1.7226981 -4.0012956 1 78.34 0 0 405 2 203 203 404 <> <> <>
  204 49 9.010065 19.068756 -13.342197 24 C "A" 143 -0.33500 -0.33500 "CYS " " SG " 16 0 1 FFFF6B  "S204"  1 1 7 "%UT"  13 ""  <> 1.5248134 0.014788438 -1.8276995 1 96.49 0 0 406 1 204 204 405 <> <> <>
  205 25 12.541977 20.748287 -10.465031 25 L "A" 38 -0.50000 -0.50000 "LEU " " N  " 7 0 1 2E2EFF  "N205"  1 1 7 ""  1 ""  <> 0.746831 -1.8666039 -1.8593148 1 86.91 0 0 412 1 205 205 411 <> <> <>
  206 3 13.656629 20.977203 -9.490962 25 L "A" 24 0.14000 0.14000 "LEU " " CA " 6 0 1 808080  "C206"  1 1 -1105 ""  1 ""  FF1E00  0.64070696 1.7422646 -5.0648661 1 91.43 0 0 413 1 206 206 412 <> <> <>
  207 2 13.276393 21.670961 -8.216305 25 L "A" 24 0.50000 0.50000 "LEU " " C  " 6 0 1 808080  "C207"  1 1 7 ""  1 ""  <> 0.87167436 -0.58038121 0.13168103 1 90.61 0 0 414 0 207 207 413 <> <> <>
  208 15 13.607777 21.360819 -7.080622 25 L "A" 70 -0.50000 -0.50000 "LEU " " O  " 8 0 1 FF2E2E  "O208"  1 1 7 ""  1 ""  <> -2.1514242 2.9180841 8.5902681 1 95.29 0 0 415 0 208 208 414 <> <> <>
  209 3 14.963633 21.568436 -10.246029 25 L "A" 24 -0.12000 -0.12000 "LEU " " CB " 6 0 1 808080  "C209"  1 1 7 ""  1 ""  <> -6.6044803 -5.1134763 4.1964765 1 89.19 0 0 416 2 209 209 415 <> <> <>
  210 3 15.620410 20.610180 -11.247526 25 L "A" 24 -0.06000 -0.06000 "LEU " " CG " 6 0 1 808080  "C210"  1 1 7 ""  1 ""  <> 2.8530984 3.0639162 -6.1584163 1 89.58 0 0 417 1 210 210 416 <> <> <>
  211 3 16.738911 21.271765 -12.061687 25 L "A" 24 -0.18000 -0.18000 "LEU " " CD1" 6 0 1 808080  "C211"  1 1 7 ""  1 ""  <> -1.4435145 -3.2584114 -0.073211335 1 89.48 0 0 418 3 211 211 417 <> <> <>
  212 3 16.190693 19.293196 -10.612895 25 L "A" 24 -0.18000 -0.18000 "LEU " " CD2" 6 0 1 808080  "C212"  1 1 7 ""  1 ""  <> 2.2865884 -3.206212 -6.4402647 1 85.48 0 0 419 3 212 212 418 <> <> <>
  213 25 12.583129 22.802704 -8.441479 26 G "A" 38 -0.50000 -0.50000 "GLY " " N  " 7 0 1 2E2EFF  "N213"  1 1 7 ""  1 ""  <> 1.5045286 -5.9923954 -8.1010408 1 85.8 0 0 431 1 213 213 430 <> <> <>
  214 3 11.964420 23.630100 -7.400200 26 G "A" 24 0.08000 0.08000 "GLY " " CA " 6 0 1 808080  "C214"  1 1 -1105 ""  1 ""  FF1E00  -7.6447473 1.4498299 8.3682737 1 82.11 0 0 432 2 214 214 431 <> <> <>
  215 2 10.937970 22.943872 -6.569119 26 G "A" 24 0.50000 0.50000 "GLY " " C  " 6 0 1 808080  "C215"  1 1 7 ""  1 ""  <> 4.0526204 -10.676511 6.4681754 1 87.32 0 0 433 0 215 215 432 <> <> <>
  216 15 10.938166 23.048445 -5.328025 26 G "A" 70 -0.50000 -0.50000 "GLY " " O  " 8 0 1 FF2E2E  "O216"  1 1 7 ""  1 ""  <> 1.5621741 -0.83939332 3.1312749 1 94.13 0 0 434 0 216 216 433 <> <> <>
  217 25 10.083634 22.088905 -7.152717 27 G "A" 38 -0.50000 -0.50000 "GLY " " N  " 7 0 1 2E2EFF  "N217"  1 1 7 ""  1 ""  <> -6.6658993 -5.4249415 -0.87019187 1 81.44 0 0 438 1 217 217 437 <> <> <>
  218 3 9.207468 21.154943 -6.377272 27 G "A" 24 0.08000 0.08000 "GLY " " CA " 6 0 1 808080  "C218"  1 1 -1105 ""  1 ""  FF1E00  -3.3423197 -1.7952935 0.058169935 1 77.19 0 0 439 2 218 218 438 <> <> <>
  219 2 9.932220 20.083422 -5.585135 27 G "A" 24 0.50000 0.50000 "GLY " " C  " 6 0 1 808080  "C219"  1 1 7 ""  1 ""  <> -2.4954598 2.793865 -1.9095104 1 84.77 0 0 440 0 219 219 439 <> <> <>
  220 15 9.520905 19.644938 -4.487910 27 G "A" 70 -0.50000 -0.50000 "GLY " " O  " 8 0 1 FF2E2E  "O220"  1 1 7 ""  1 ""  <> 4.2745891 1.6340103 1.7158962 1 93.04 0 0 441 0 220 220 440 <> <> <>
  221 25 11.104226 19.718361 -6.037516 28 G "A" 38 -0.50000 -0.50000 "GLY " " N  " 7 0 1 2E2EFF  "N221"  1 1 7 ""  1 ""  <> -1.1435802 -0.71468878 2.9958174 1 82.5 0 0 445 1 221 221 444 <> <> <>
  222 3 11.984507 18.810373 -5.343586 28 G "A" 24 0.08000 0.08000 "GLY " " CA " 6 0 1 808080  "C222"  1 1 -1105 ""  1 ""  FF1E00  2.7820594 -1.1039023 1.2482513 1 70.56 0 0 446 2 222 222 445 <> <> <>
  223 2 12.532413 19.216614 -4.008001 28 G "A" 24 0.50000 0.50000 "GLY " " C  " 6 0 1 808080  "C223"  1 1 7 ""  1 ""  <> -5.6838136 -0.89065778 -4.017889 1 76.16 0 0 447 0 223 223 446 <> <> <>
  224 15 12.625305 18.344389 -3.116143 28 G "A" 70 -0.50000 -0.50000 "GLY " " O  " 8 0 1 FF2E2E  "O224"  1 1 7 ""  1 ""  <> -5.9290533 0.065476693 5.4396615 1 85.4 0 0 448 0 224 224 447 <> <> <>
  225 25 13.102638 20.463577 -3.905548 29 V "A" 38 -0.50000 -0.50000 "VAL " " N  " 7 0 1 2E2EFF  "N225"  1 1 7 ""  1 ""  <> 3.2792695 -3.8913236 -7.0604758 1 75.04 0 0 452 1 225 225 451 <> <> <>
  226 3 13.728816 21.076355 -2.697759 29 V "A" 24 0.14000 0.14000 "VAL " " CA " 6 0 1 808080  "C226"  1 1 -1105 ""  1 ""  FF1E00  0.55794024 -1.9344069 0.47439334 1 83.55 0 0 453 1 226 226 452 <> <> <>
  227 2 12.616736 21.603817 -1.730815 29 V "A" 24 0.50000 0.50000 "VAL " " C  " 6 0 1 808080  "C227"  1 1 7 ""  1 ""  <> 5.5625257 -3.7737529 5.9838243 1 85.4 0 0 454 0 227 227 453 <> <> <>
  228 15 12.893741 22.046041 -0.636743 29 V "A" 70 -0.50000 -0.50000 "VAL " " O  " 8 0 1 FF2E2E  "O228"  1 1 7 ""  1 ""  <> 5.3317451 -0.95754117 0.010438045 1 88.86 0 0 455 0 228 228 454 <> <> <>
  229 3 14.765889 22.169971 -3.175990 29 V "A" 24 -0.06000 -0.06000 "VAL " " CB " 6 0 1 808080  "C229"  1 1 7 ""  1 ""  <> 0.41407171 9.1021042 -7.0596519 1 87.12 0 0 456 1 229 229 455 <> <> <>
  230 3 15.917292 21.543238 -3.983698 29 V "A" 24 -0.18000 -0.18000 "VAL " " CG1" 6 0 1 808080  "C230"  1 1 7 ""  1 ""  <> -0.26868793 1.4042089 -1.7508469 1 82.57 0 0 457 3 230 230 456 <> <> <>
  231 3 14.159620 23.173779 -4.154188 29 V "A" 24 -0.18000 -0.18000 "VAL " " CG2" 6 0 1 808080  "C231"  1 1 7 ""  1 ""  <> 0.21357308 1.5301739 -3.1589897 1 90.98 0 0 458 3 231 231 457 <> <> <>
  232 25 11.378746 21.638777 -2.193624 30 Y "A" 38 -0.50000 -0.50000 "TYR " " N  " 7 0 1 2E2EFF  "N232"  1 1 7 ""  1 ""  <> 6.7925558 3.6173859 3.1483097 1 87.12 0 0 468 1 232 232 467 <> <> <>
  233 3 10.113578 22.045021 -1.566615 30 Y "A" 24 0.14000 0.14000 "TYR " " CA " 6 0 1 808080  "C233"  1 1 -1105 ""  1 ""  FF1E00  0.7981838 -0.44784608 -5.2315121 1 79.46 0 0 469 1 233 233 468 <> <> <>
  234 2 9.541403 20.658821 -1.047083 30 Y "A" 24 0.50000 0.50000 "TYR " " C  " 6 0 1 808080  "C234"  1 1 7 ""  1 ""  <> 2.1308568 -4.9235225 1.7018914 1 86.55 0 0 470 0 234 234 469 <> <> <>
  235 15 9.089629 20.565767 0.093148 30 Y "A" 70 -0.50000 -0.50000 "TYR " " O  " 8 0 1 FF2E2E  "O235"  1 1 7 ""  1 ""  <> -1.517037 0.33368143 -1.6274565 1 95.93 0 0 471 0 235 235 470 <> <> <>
  236 3 9.204758 22.677708 -2.614013 30 Y "A" 24 -0.00500 -0.00500 "TYR " " CB " 6 0 1 808080  "C236"  1 1 7 ""  1 ""  <> 6.7957191 -0.12538195 2.4520683 1 83.64 0 0 472 2 236 236 471 <> <> <>
  237 2 7.915517 23.289450 -2.153508 30 Y "A" 24 -0.11500 -0.11500 "TYR " " CG " 6 0 1 808080  "C237"  1 1 7 ""  1 ""  <> -3.4941175 9.6063299 4.8654308 1 94.12 0 0 473 0 237 237 472 <> <> <>
  238 2 7.805414 24.125631 -1.008928 30 Y "A" 24 -0.11500 -0.11500 "TYR " " CD1" 6 0 1 808080  "C238"  1 1 7 ""  1 ""  <> -3.3523061 5.4835529 3.1574373 1 95.63 0 0 474 1 238 238 473 <> <> <>
  239 2 6.753789 22.967434 -2.856385 30 Y "A" 24 -0.11500 -0.11500 "TYR " " CD2" 6 0 1 808080  "C239"  1 1 7 ""  1 ""  <> -12.697282 -5.6263294 -7.9345741 1 95.37 0 0 475 1 239 239 474 <> <> <>
  240 2 6.568613 24.680187 -0.643690 30 Y "A" 24 -0.11500 -0.11500 "TYR " " CE1" 6 0 1 808080  "C240"  1 1 7 ""  1 ""  <> 7.5729442 6.0148473 3.0451012 1 99.01 0 0 476 1 240 240 475 <> <> <>
  241 2 5.519261 23.484116 -2.447876 30 Y "A" 24 -0.11500 -0.11500 "TYR " " CE2" 6 0 1 808080  "C241"  1 1 7 ""  1 ""  <> -5.7961864 -7.4150119 2.3331292 1 94.79 0 0 477 1 241 241 476 <> <> <>
  242 2 5.443171 24.361214 -1.391724 30 Y "A" 24 0.15000 0.15000 "TYR " " CZ " 6 0 1 808080  "C242"  1 1 7 ""  1 ""  <> 3.0887349 7.4104166 -4.4746499 1 94.82 0 0 478 0 242 242 477 <> <> <>
  243 16 4.254697 24.937983 -1.002134 30 Y "A" 70 -0.58500 -0.58500 "TYR " " OH " 8 0 1 FF2E2E  "O243"  1 1 7 "%UT"  13 ""  <> -2.4537854 -1.8185967 -0.71213305 1 95.42 0 0 479 1 243 243 478 <> <> <>
  244 25 9.795658 19.569151 -1.790959 31 G "A" 38 -0.50000 -0.50000 "GLY " " N  " 7 0 1 2E2EFF  "N244"  0 1 7 ""  1 ""  <> -7.6129851 -6.6851182 -2.7270806 1 83.02 0 0 489 1 244 244 488 <> <> <>
  245 3 9.402694 18.221861 -1.280689 31 G "A" 24 0.08000 0.08000 "GLY " " CA " 6 0 1 808080  "C245"  0 1 -1106 ""  1 ""  FF3C00  -3.0224919 4.8333893 -9.7925053 1 89.02 0 0 490 2 245 245 489 <> <> <>
  246 2 10.148005 17.763031 -0.016522 31 G "A" 24 0.50000 0.50000 "GLY " " C  " 6 0 1 808080  "C246"  0 1 7 ""  1 ""  <> 4.2162566 6.5333304 9.5039186 1 100.79 0 0 491 0 246 246 490 <> <> <>
  247 15 9.572069 16.993959 0.796272 31 G "A" 70 -0.50000 -0.50000 "GLY " " O  " 8 0 1 FF2E2E  "O247"  0 1 7 ""  1 ""  <> 0.39878821 3.1392314 -7.452219 1 103.22 0 0 492 0 247 247 491 <> <> <>
  248 25 11.310956 18.373213 0.284806 32 I "A" 38 -0.50000 -0.50000 "ILE " " N  " 7 0 1 2E2EFF  "N248"  0 1 7 ""  1 ""  <> 6.5259142 2.0743275 -6.5327001 1 102.56 0 0 496 1 248 248 495 <> <> <>
  249 3 12.172743 18.019835 1.393147 32 I "A" 24 0.14000 0.14000 "ILE " " CA " 6 0 1 808080  "C249"  0 1 -1106 ""  1 ""  FF3C00  6.7948198 2.764858 3.9384608 1 106.13 0 0 497 1 249 249 496 <> <> <>
  250 2 12.080861 19.169189 2.485884 32 I "A" 24 0.50000 0.50000 "ILE " " C  " 6 0 1 808080  "C250"  0 1 7 ""  1 ""  <> -3.2284477 -5.4001541 2.803556 1 101.31 0 0 498 0 250 250 497 <> <> <>
  251 15 12.855298 19.103373 3.434839 32 I "A" 70 -0.50000 -0.50000 "ILE " " O  " 8 0 1 FF2E2E  "O251"  0 1 7 ""  1 ""  <> 0.29175353 6.2526512 -2.585494 1 106.76 0 0 499 0 251 251 498 <> <> <>
  252 3 13.617888 17.610121 0.994101 32 I "A" 24 -0.06000 -0.06000 "ILE " " CB " 6 0 1 808080  "C252"  0 1 7 ""  1 ""  <> 2.2163048 2.122566 -3.7526629 1 110.06 0 0 500 1 252 252 499 <> <> <>
  253 3 14.398782 18.762596 0.259455 32 I "A" 24 -0.12000 -0.12000 "ILE " " CG1" 6 0 1 808080  "C253"  0 1 7 ""  1 ""  <> -0.7558437 4.027317 6.6876574 1 117.4 0 0 501 2 253 253 500 <> <> <>
  254 3 13.575994 16.356146 0.099762 32 I "A" 24 -0.18000 -0.18000 "ILE " " CG2" 6 0 1 808080  "C254"  0 1 7 ""  1 ""  <> 3.669116 0.54878318 3.091408 1 106.86 0 0 502 3 254 254 501 <> <> <>
  255 3 15.908261 18.558414 0.289494 32 I "A" 24 -0.18000 -0.18000 "ILE " " CD1" 6 0 1 808080  "C255"  0 1 7 ""  1 ""  <> 4.3025589 -0.51986247 1.3814969 1 118.37 0 0 503 3 255 255 502 <> <> <>
  256 25 11.175728 20.121107 2.326843 33 S "A" 38 -0.50000 -0.50000 "SER " " N  " 7 0 1 2E2EFF  "N256"  0 1 7 ""  1 ""  <> -5.4254065 3.6782513 -1.948963 1 92.48 0 0 515 1 256 256 514 <> <> <>
  257 3 10.968960 21.059261 3.363116 33 S "A" 24 0.14000 0.14000 "SER " " CA " 6 0 1 808080  "C257"  0 1 -1106 ""  1 ""  FF3C00  0.96479309 -0.16491747 1.9818677 1 84.94 0 0 516 1 257 257 515 <> <> <>
  258 2 9.451862 21.089159 3.496040 33 S "A" 24 0.50000 0.50000 "SER " " C  " 6 0 1 808080  "C258"  0 1 7 ""  1 ""  <> -1.2406055 -7.7273455 3.0256619 1 82.89 0 0 517 0 258 258 516 <> <> <>
  259 15 8.784739 22.009398 3.056082 33 S "A" 70 -0.50000 -0.50000 "SER " " O  " 8 0 1 FF2E2E  "O259"  0 1 7 ""  1 ""  <> 1.1172315 0.95663482 0.12532745 1 82.06 0 0 518 0 259 259 517 <> <> <>
  260 3 11.762775 22.391806 3.066369 33 S "A" 24 0.14500 0.14500 "SER " " CB " 6 0 1 808080  "C260"  0 1 7 ""  1 ""  <> -1.9394782 1.1894778 -7.3285327 1 82.74 0 0 519 2 260 260 518 <> <> <>
  261 16 11.418660 22.914570 1.826874 33 S "A" 70 -0.68300 -0.68300 "SER " " OG " 8 0 1 FF2E2E  "O261"  0 1 7 "%UT"  13 ""  <> -4.3477049 -5.3100643 5.0695548 1 90.76 0 0 520 1 261 261 519 <> <> <>
  262 25 8.937178 20.080864 4.163281 34 L "A" 38 -0.50000 -0.50000 "LEU " " N  " 7 0 1 2E2EFF  "N262"  0 1 7 ""  1 ""  <> -2.1432812 6.6810265 6.0682893 1 77.02 0 0 526 1 262 262 525 <> <> <>
  263 3 7.596574 19.812731 4.719674 34 L "A" 24 0.14000 0.14000 "LEU " " CA " 6 0 1 808080  "C263"  0 1 -1106 ""  1 ""  FF3C00  5.2488036 -15.064345 3.2034731 1 81.19 0 0 527 1 263 263 526 <> <> <>
  264 2 7.567211 20.317755 6.184618 34 L "A" 24 0.50000 0.50000 "LEU " " C  " 6 0 1 808080  "C264"  0 1 7 ""  1 ""  <> 0.99896163 -6.3061161 -0.91496301 1 102.05 0 0 528 0 264 264 527 <> <> <>
  265 15 8.661528 20.348812 6.798496 34 L "A" 70 -0.50000 -0.50000 "LEU " " O  " 8 0 1 FF2E2E  "O265"  0 1 7 ""  1 ""  <> -0.087067969 5.2685404 2.3613412 1 117.31 0 0 529 0 265 265 528 <> <> <>
  266 3 7.528621 18.241343 4.780935 34 L "A" 24 -0.12000 -0.12000 "LEU " " CB " 6 0 1 808080  "C266"  0 1 7 ""  1 ""  <> 3.7839611 3.7753091 -1.724279 1 68.74 0 0 530 2 266 266 529 <> <> <>
  267 3 7.233194 17.515217 3.452888 34 L "A" 24 -0.06000 -0.06000 "LEU " " CG " 6 0 1 808080  "C267"  0 1 7 ""  1 ""  <> 2.4076874 3.5462143 4.8597436 1 59.46 0 0 531 1 267 267 530 <> <> <>
  268 3 7.872455 16.104158 3.471499 34 L "A" 24 -0.18000 -0.18000 "LEU " " CD1" 6 0 1 808080  "C268"  0 1 7 ""  1 ""  <> -2.2322085 -4.687098 9.5222778 1 63.54 0 0 532 3 268 268 531 <> <> <>
  269 3 5.751529 17.338026 3.215816 34 L "A" 24 -0.18000 -0.18000 "LEU " " CD2" 6 0 1 808080  "C269"  0 1 7 ""  1 ""  <> -11.031768 -3.4760826 -1.9043939 1 66.3 0 0 533 3 269 269 532 <> <> <>
  270 25 6.389261 20.785116 6.663222 35 G "A" 38 -0.50000 -0.50000 "GLY " " N  " 7 0 1 2E2EFF  "N270"  0 1 7 ""  1 ""  <> -1.9398289 -3.199333 -1.8168447 1 92.88 0 0 545 1 270 270 544 <> <> <>
  271 3 6.202315 21.325996 7.992216 35 G "A" 24 0.08000 0.08000 "GLY " " CA " 6 0 1 808080  "C271"  0 1 -1106 ""  1 ""  FF3C00  -0.72686547 -0.30164924 -3.2284396 1 77.61 0 0 546 2 271 271 545 <> <> <>
  272 2 5.808912 20.178314 8.886039 35 G "A" 24 0.50000 0.50000 "GLY " " C  " 6 0 1 808080  "C272"  0 1 7 ""  1 ""  <> 4.3550496 -1.8810784 -2.707181 1 79.74 0 0 547 0 272 272 546 <> <> <>
  273 15 6.497838 19.199030 8.865855 35 G "A" 70 -0.50000 -0.50000 "GLY " " O  " 8 0 1 FF2E2E  "O273"  0 1 7 ""  1 ""  <> -3.9585099 -2.2555118 -3.8760262 1 83 0 0 548 0 273 273 547 <> <> <>
  274 25 4.662526 20.317078 9.672036 36 N "A" 38 -0.50000 -0.50000 "ASN " " N  " 7 0 1 2E2EFF  "N274"  0 1 7 ""  1 ""  <> 9.8373051 9.096509 -0.38903412 1 80.01 0 0 552 1 274 274 551 <> <> <>
  275 3 4.275840 19.279753 10.612797 36 N "A" 24 0.14000 0.14000 "ASN " " CA " 6 0 1 808080  "C275"  0 1 -1106 ""  1 ""  FF3C00  -0.11502585 14.502143 5.9404616 1 84.79 0 0 553 1 275 275 552 <> <> <>
  276 2 3.117319 18.371635 10.049148 36 N "A" 24 0.50000 0.50000 "ASN " " C  " 6 0 1 808080  "C276"  0 1 7 ""  1 ""  <> -0.4586744 -1.2483376 -0.36023802 1 73.91 0 0 554 0 276 276 553 <> <> <>
  277 15 2.726571 17.357458 10.593335 36 N "A" 70 -0.50000 -0.50000 "ASN " " O  " 8 0 1 FF2E2E  "O277"  0 1 7 ""  1 ""  <> -0.71576446 -10.09363 -1.7394389 1 83.24 0 0 555 0 277 277 554 <> <> <>
  278 3 3.746240 19.950489 11.864369 36 N "A" 24 -0.12000 -0.12000 "ASN " " CB " 6 0 1 808080  "C278"  0 1 7 ""  1 ""  <> -1.3595322 6.959774 0.61431575 1 92.27 0 0 556 2 278 278 555 <> <> <>
  279 2 3.695283 19.079329 13.089851 36 N "A" 24 0.50000 0.50000 "ASN " " CG " 6 0 1 808080  "C279"  0 1 7 "%UT"  13 ""  <> 3.0817335 -8.8333626 -2.5072203 1 110.34 0 0 557 0 279 279 556 0.302630539787122 "No Flip"  <>
  280 15 4.511036 18.210705 13.270123 36 N "A" 70 -0.50000 -0.50000 "ASN " " OD1" 8 0 1 FF2E2E  "O280"  0 1 7 ""  1 ""  <> -1.1478859 4.4701347 -3.0105901 1 119.2 0 0 558 0 280 280 557 <> <> <>
  281 25 2.862159 19.435760 14.051216 36 N "A" 38 -0.76000 -0.76000 "ASN " " ND2" 7 0 1 2E2EFF  "N281"  0 1 7 ""  1 ""  <> 5.9434776 2.4679604 -4.8985705 1 112.83 0 0 559 2 281 281 558 <> <> <>
  282 25 2.571542 18.665783 8.899929 37 H "A" 38 -0.50000 -0.50000 "HIS " " N  " 7 0 1 2E2EFF  "N282"  0 1 7 ""  1 ""  <> 1.1680179 -3.1520951 4.2825446 1 70.39 0 0 566 1 282 282 565 <> <> <>
  283 3 1.531776 17.946259 8.110558 37 H "A" 24 0.14000 0.14000 "HIS " " CA " 6 0 1 808080  "C283"  0 1 -1106 ""  1 ""  FF3C00  -5.6659141 1.1390401 -3.9831293 1 77.1 0 0 567 1 283 283 566 <> <> <>
  284 2 1.899709 16.599731 7.493849 37 H "A" 24 0.50000 0.50000 "HIS " " C  " 6 0 1 808080  "C284"  0 1 7 ""  1 ""  <> 3.2526257 -0.83943987 0.7309348 1 73.48 0 0 568 0 284 284 567 <> <> <>
  285 15 1.536092 16.230854 6.362577 37 H "A" 70 -0.50000 -0.50000 "HIS " " O  " 8 0 1 FF2E2E  "O285"  0 1 7 ""  1 ""  <> -3.7182655 -2.9447126 1.4582807 1 78.35 0 0 569 0 285 285 568 <> <> <>
  286 3 1.095910 19.005524 7.067574 37 H "A" 24 -0.00500 -0.00500 "HIS " " CB " 6 0 1 808080  "C286"  0 1 7 ""  1 ""  <> 0.61360532 5.8128419 3.7902315 1 70.26 0 0 570 2 286 286 569 <> <> <>
  287 2 2.151788 19.596596 6.209562 37 H "A" 24 0.01500 0.01500 "HIS " " CG " 6 0 1 808080  "C287"  0 1 7 "%UT"  13 "HIS"  <> 4.9121113 0.81957763 -0.94194555 1 79.34 0 0 571 0 287 287 570 0.0702182406673815 "HIS"  <>
  288 25 2.116445 20.956638 5.826364 37 H "A" 38 -0.57000 -0.57000 "HIS " " ND1" 7 0 1 2E2EFF  "N288"  0 1 7 ""  1 ""  <> -3.5813916 -4.9444213 -2.8831434 1 84.31 0 0 572 1 288 288 571 <> <> <>
  289 2 3.432625 19.155390 5.845922 37 H "A" 24 -0.01500 -0.01500 "HIS " " CD2" 6 0 1 808080  "C289"  0 1 7 ""  1 ""  <> -2.2777023 0.017460015 -1.5470139 1 80.88 0 0 573 1 289 289 572 <> <> <>
  290 2 3.299260 21.227428 5.227257 37 H "A" 24 0.29500 0.29500 "HIS " " CE1" 6 0 1 808080  "C290"  0 1 7 ""  1 ""  <> -12.643813 -3.0160491 -7.4437189 1 92.62 0 0 574 1 290 290 573 <> <> <>
  291 25 4.110505 20.173883 5.105082 37 H "A" 38 -0.49000 -0.49000 "HIS " " NE2" 7 0 1 2E2EFF  "N291"  0 1 7 ""  1 ""  <> 5.7433848 1.5578232 -2.706291 1 94.12 0 0 575 0 291 291 574 <> <> <>
  292 25 2.721717 15.851871 8.277010 38 V "A" 38 -0.50000 -0.50000 "VAL " " N  " 7 0 1 2E2EFF  "N292"  0 1 7 ""  1 ""  <> -0.78513545 5.7290812 4.5937057 1 67.4 0 0 583 1 292 292 582 <> <> <>
  293 3 3.129229 14.553366 8.022271 38 V "A" 24 0.14000 0.14000 "VAL " " CA " 6 0 1 808080  "C293"  0 1 -1106 ""  1 ""  FF3C00  1.2907557 8.0726776 -3.5873923 1 55.76 0 0 584 1 293 293 583 <> <> <>
  294 2 2.271590 13.680049 8.990551 38 V "A" 24 0.50000 0.50000 "VAL " " C  " 6 0 1 808080  "C294"  0 1 7 ""  1 ""  <> -10.617056 4.8006086 0.55436778 1 58.79 0 0 585 0 294 294 584 <> <> <>
  295 15 1.877542 14.212593 10.063700 38 V "A" 70 -0.50000 -0.50000 "VAL " " O  " 8 0 1 FF2E2E  "O295"  0 1 7 ""  1 ""  <> -0.075372182 0.49453399 -5.0489249 1 66.83 0 0 586 0 295 295 585 <> <> <>
  296 3 4.692083 14.429522 8.235991 38 V "A" 24 -0.06000 -0.06000 "VAL " " CB " 6 0 1 808080  "C296"  0 1 7 ""  1 ""  <> 4.7341194 -3.0742354 -2.5380464 1 72.83 0 0 587 1 296 296 586 <> <> <>
  297 3 5.556681 15.282888 7.263542 38 V "A" 24 -0.18000 -0.18000 "VAL " " CG1" 6 0 1 808080  "C297"  0 1 7 ""  1 ""  <> 1.6655054 5.1929007 -1.8932042 1 78.82 0 0 588 3 297 297 587 <> <> <>
  298 3 5.222529 14.469481 9.746168 38 V "A" 24 -0.18000 -0.18000 "VAL " " CG2" 6 0 1 808080  "C298"  0 1 7 ""  1 ""  <> 2.253742 3.5175235 -9.9741764 1 72.31 0 0 589 3 298 298 588 <> <> <>
  299 25 2.033566 12.416629 8.693171 39 T "A" 38 -0.50000 -0.50000 "THR " " N  " 7 0 1 2E2EFF  "N299"  0 1 7 ""  1 ""  <> -2.834821 -0.65932375 3.6429434 1 52.47 0 0 599 1 299 299 598 <> <> <>
  300 3 1.272077 11.462190 9.437349 39 T "A" 24 0.14000 0.14000 "THR " " CA " 6 0 1 808080  "C300"  0 1 -1106 ""  1 ""  FF3C00  -1.2823502 -6.6603055 2.4981453 1 55.24 0 0 600 1 300 300 599 <> <> <>
  301 2 1.660643 10.008091 9.297979 39 T "A" 24 0.50000 0.50000 "THR " " C  " 6 0 1 808080  "C301"  0 1 7 ""  1 ""  <> 3.3880394 2.2656751 4.2362008 1 55.13 0 0 601 0 301 301 600 <> <> <>
  302 15 2.205729 9.669765 8.287652 39 T "A" 70 -0.50000 -0.50000 "THR " " O  " 8 0 1 FF2E2E  "O302"  0 1 7 ""  1 ""  <> 1.0050241 0.53496677 -2.5238862 1 51.44 0 0 602 0 302 302 601 <> <> <>
  303 3 -0.188148 11.813251 9.311666 39 T "A" 24 0.20500 0.20500 "THR " " CB " 6 0 1 808080  "C303"  0 1 7 ""  1 ""  <> -2.0690238 7.5359836 6.8365602 1 58.34 0 0 603 1 303 303 602 <> <> <>
  304 16 -0.933155 11.352777 10.429312 39 T "A" 70 -0.68300 -0.68300 "THR " " OG1" 8 0 1 FF2E2E  "O304"  0 1 7 "%UT"  13 ""  <> -4.1825027 1.6726274 -2.1397007 1 54.4 0 0 604 1 304 304 603 <> <> <>
  305 3 -0.924700 11.374832 8.014421 39 T "A" 24 -0.18000 -0.18000 "THR " " CG2" 6 0 1 808080  "C305"  0 1 7 ""  1 ""  <> -5.6174965 3.2467823 4.1091971 1 48.26 0 0 605 3 305 305 604 <> <> <>
  306 25 1.246995 9.286460 10.303845 40 Q "A" 38 -0.50000 -0.50000 "GLN " " N  " 7 0 1 2E2EFF  "N306"  0 1 7 ""  1 ""  <> -2.5340865 6.9262271 3.1174316 1 55 0 0 613 1 306 306 612 <> <> <>
  307 3 1.034543 7.803222 10.375239 40 Q "A" 24 0.14000 0.14000 "GLN " " CA " 6 0 1 808080  "C307"  0 1 -1106 ""  1 ""  FF3C00  -3.3778558 -6.2454944 1.6746379 1 57.35 0 0 614 1 307 307 613 <> <> <>
  308 2 -0.455930 7.467785 10.630018 40 Q "A" 24 0.50000 0.50000 "GLN " " C  " 6 0 1 808080  "C308"  0 1 7 ""  1 ""  <> -5.1839242 1.2129782 -5.4323392 1 57.98 0 0 615 0 308 308 614 <> <> <>
  309 15 -0.792238 6.284912 10.635672 40 Q "A" 70 -0.50000 -0.50000 "GLN " " O  " 8 0 1 FF2E2E  "O309"  0 1 7 ""  1 ""  <> -1.3564897 -1.8444791 4.3598509 1 62.54 0 0 616 0 309 309 615 <> <> <>
  310 3 1.780073 7.134175 11.599927 40 Q "A" 24 -0.12000 -0.12000 "GLN " " CB " 6 0 1 808080  "C310"  0 1 7 ""  1 ""  <> -0.77614522 4.4751139 -10.002132 1 57.06 0 0 617 2 310 310 616 <> <> <>
  311 3 1.988190 5.591253 11.658847 40 Q "A" 24 -0.12000 -0.12000 "GLN " " CG " 6 0 1 808080  "C311"  0 1 7 ""  1 ""  <> -2.4122989 2.076982 -1.7311817 1 66.66 0 0 618 2 311 311 617 <> <> <>
  312 2 2.918363 4.956468 10.581351 40 Q "A" 24 0.50000 0.50000 "GLN " " CD " 6 0 1 808080  "C312"  0 1 7 "%UT"  13 ""  <> -0.12500829 0.20928611 4.3157892 1 68.35 0 0 619 0 312 312 618 0.234187574486509 "No Flip"  <>
  313 15 3.225651 5.633750 9.593707 40 Q "A" 70 -0.50000 -0.50000 "GLN " " OE1" 8 0 1 FF2E2E  "O313"  0 1 7 ""  1 ""  <> -2.4751146 -4.5911155 3.919147 1 63.65 0 0 620 0 313 313 619 <> <> <>
  314 25 3.386626 3.731690 10.781597 40 Q "A" 38 -0.76000 -0.76000 "GLN " " NE2" 7 0 1 2E2EFF  "N314"  0 1 7 ""  1 ""  <> -0.037624836 -1.6273613 1.869516 1 62.51 0 0 621 2 314 314 620 <> <> <>
  315 25 -1.425460 8.427374 10.766813 41 S "A" 38 -0.50000 -0.50000 "SER " " N  " 7 0 1 2E2EFF  "N315"  0 1 7 ""  1 ""  <> -0.67407793 -10.06548 0.1886242 1 58.68 0 0 630 1 315 315 629 <> <> <>
  316 3 -2.777161 8.225935 11.150108 41 S "A" 24 0.14000 0.14000 "SER " " CA " 6 0 1 808080  "C316"  0 1 -1106 ""  1 ""  FF3C00  -4.3315001 -5.2923594 8.8402452 1 50.45 0 0 631 1 316 316 630 <> <> <>
  317 2 -3.689955 7.571256 10.092585 41 S "A" 24 0.50000 0.50000 "SER " " C  " 6 0 1 808080  "C317"  0 1 7 ""  1 ""  <> -7.0521169 -2.3928678 6.630034 1 63 0 0 632 0 317 317 631 <> <> <>
  318 15 -3.424389 7.527697 8.880439 41 S "A" 70 -0.50000 -0.50000 "SER " " O  " 8 0 1 FF2E2E  "O318"  0 1 7 ""  1 ""  <> -5.3961768 -0.21717054 6.0401974 1 74.13 0 0 633 0 318 318 632 <> <> <>
  319 3 -3.263239 9.550796 11.876967 41 S "A" 24 0.14500 0.14500 "SER " " CB " 6 0 1 808080  "C319"  0 1 7 ""  1 ""  <> 2.0112565 -9.9349289 2.3996677 1 54.44 0 0 634 2 319 319 633 <> <> <>
  320 16 -3.505234 10.556311 10.949128 41 S "A" 70 -0.68300 -0.68300 "SER " " OG " 8 0 1 FF2E2E  "O320"  0 1 7 "%UT"  13 ""  <> -10.08039 -3.4299583 -6.9708571 1 71.78 0 0 635 1 320 320 634 <> <> <>
  321 25 -4.880196 7.229754 10.548010 42 G "A" 38 -0.50000 -0.50000 "GLY " " N  " 7 0 1 2E2EFF  "N321"  0 1 7 ""  1 ""  <> 2.0749578 -2.4656787 6.6681104 1 61.5 0 0 641 1 321 321 640 <> <> <>
  322 3 -6.026793 6.884725 9.823487 42 G "A" 24 0.08000 0.08000 "GLY " " CA " 6 0 1 808080  "C322"  0 1 -1106 ""  1 ""  FF3C00  0.78370494 6.2787189 -4.0984674 1 63.15 0 0 642 2 322 322 641 <> <> <>
  323 2 -6.070372 5.548909 9.100535 42 G "A" 24 0.50000 0.50000 "GLY " " C  " 6 0 1 808080  "C323"  0 1 7 ""  1 ""  <> -1.1883404 2.4990897 -2.0123405 1 61.49 0 0 643 0 323 323 642 <> <> <>
  324 15 -6.630715 5.426296 8.063303 42 G "A" 70 -0.50000 -0.50000 "GLY " " O  " 8 0 1 FF2E2E  "O324"  0 1 7 ""  1 ""  <> 0.19776797 3.5788686 -0.15484436 1 60.94 0 0 644 0 324 324 643 <> <> <>
  325 25 -5.474414 4.457287 9.629653 43 F "A" 38 -0.50000 -0.50000 "PHE " " N  " 7 0 1 2E2EFF  "N325"  0 1 7 ""  1 ""  <> -1.2778571 1.0930569 -9.9998293 1 66.07 0 0 648 1 325 325 647 <> <> <>
  326 3 -5.479036 3.137475 8.967914 43 F "A" 24 0.14000 0.14000 "PHE " " CA " 6 0 1 808080  "C326"  0 1 -1106 ""  1 ""  FF3C00  -0.13694121 5.4373736 -0.97656584 1 70.92 0 0 649 1 326 326 648 <> <> <>
  327 2 -6.861301 2.479155 9.059307 43 F "A" 24 0.50000 0.50000 "PHE " " C  " 6 0 1 808080  "C327"  0 1 7 ""  1 ""  <> 3.7404714 -4.4728475 -2.5458524 1 72.93 0 0 650 0 327 327 649 <> <> <>
  328 15 -7.361399 1.865300 8.112679 43 F "A" 70 -0.50000 -0.50000 "PHE " " O  " 8 0 1 FF2E2E  "O328"  0 1 7 ""  1 ""  <> 5.2089424 1.3988645 -2.8283558 1 78.87 0 0 651 0 328 328 650 <> <> <>
  329 3 -4.386239 2.255629 9.536610 43 F "A" 24 -0.00500 -0.00500 "PHE " " CB " 6 0 1 808080  "C329"  0 1 7 ""  1 ""  <> 9.3711824 3.872407 -5.3639979 1 61.3 0 0 652 2 329 329 651 <> <> <>
  330 2 -3.032492 2.472577 9.119233 43 F "A" 24 -0.11500 -0.11500 "PHE " " CG " 6 0 1 808080  "C330"  0 1 7 ""  1 ""  <> 11.659823 0.89519936 -6.660593 1 60.61 0 0 653 0 330 330 652 <> <> <>
  331 2 -2.522141 2.057305 7.865413 43 F "A" 24 -0.11500 -0.11500 "PHE " " CD1" 6 0 1 808080  "C331"  0 1 7 ""  1 ""  <> -6.160305 -3.1893761 -1.6267419 1 65.38 0 0 654 1 331 331 653 <> <> <>
  332 2 -2.154908 3.082493 10.017010 43 F "A" 24 -0.11500 -0.11500 "PHE " " CD2" 6 0 1 808080  "C332"  0 1 7 ""  1 ""  <> -5.7227535 -4.033493 -0.83989155 1 60.74 0 0 655 1 332 332 654 <> <> <>
  333 2 -1.204161 2.284004 7.471316 43 F "A" 24 -0.11500 -0.11500 "PHE " " CE1" 6 0 1 808080  "C333"  0 1 7 ""  1 ""  <> -6.1186633 1.6420051 -8.2213221 1 65.54 0 0 656 1 333 333 655 <> <> <>
  334 2 -0.795800 3.276537 9.674108 43 F "A" 24 -0.11500 -0.11500 "PHE " " CE2" 6 0 1 808080  "C334"  0 1 7 ""  1 ""  <> 2.959965 -1.0270611 4.6368122 1 68.43 0 0 657 1 334 334 656 <> <> <>
  335 2 -0.307209 2.855602 8.372505 43 F "A" 24 -0.11500 -0.11500 "PHE " " CZ " 6 0 1 808080  "C335"  0 1 7 ""  1 ""  <> -2.1135609 -2.2590063 3.197938 1 64.55 0 0 658 1 335 335 657 <> <> <>
  336 25 -7.406059 2.601503 10.260290 44 Y "A" 38 -0.50000 -0.50000 "TYR " " N  " 7 0 1 2E2EFF  "N336"  0 1 7 ""  1 ""  <> -3.0783842 -5.47194 -5.2696919 1 69.96 0 0 668 1 336 336 667 <> <> <>
  337 3 -8.647149 1.928883 10.607077 44 Y "A" 24 0.14000 0.14000 "TYR " " CA " 6 0 1 808080  "C337"  0 1 -1106 ""  1 ""  FF3C00  -3.3950076 3.1893311 -1.6176834 1 67.25 0 0 669 1 337 337 668 <> <> <>
  338 2 -9.702292 3.048342 10.518344 44 Y "A" 24 0.50000 0.50000 "TYR " " C  " 6 0 1 808080  "C338"  0 1 7 ""  1 ""  <> -2.9609752 -0.76214272 1.5247495 1 70.48 0 0 670 0 338 338 669 <> <> <>
  339 15 -9.375870 4.165588 10.815104 44 Y "A" 70 -0.50000 -0.50000 "TYR " " O  " 8 0 1 FF2E2E  "O339"  0 1 7 ""  1 ""  <> 0.85337341 -1.2194756 -0.37783504 1 77.94 0 0 671 0 339 339 670 <> <> <>
  340 3 -8.563379 1.311362 12.017738 44 Y "A" 24 -0.00500 -0.00500 "TYR " " CB " 6 0 1 808080  "C340"  0 1 7 ""  1 ""  <> -3.1642292 2.1237035 6.4416118 1 53.71 0 0 672 2 340 340 671 <> <> <>
  341 2 -7.397321 0.385985 12.180290 44 Y "A" 24 -0.11500 -0.11500 "TYR " " CG " 6 0 1 808080  "C341"  0 1 7 ""  1 ""  <> -5.1637745 3.1359777 -3.228456 1 52.52 0 0 673 0 341 341 672 <> <> <>
  342 2 -6.158025 0.842015 12.747097 44 Y "A" 24 -0.11500 -0.11500 "TYR " " CD1" 6 0 1 808080  "C342"  0 1 7 ""  1 ""  <> 0.12268411 -0.62941051 -5.3410683 1 63.13 0 0 674 1 342 342 673 <> <> <>
  343 2 -7.398932 -0.989994 11.791252 44 Y "A" 24 -0.11500 -0.11500 "TYR " " CD2" 6 0 1 808080  "C343"  0 1 7 ""  1 ""  <> 2.6924434 -4.5518403 0.40378129 1 60.62 0 0 675 1 343 343 674 <> <> <>
  344 2 -5.065473 -0.055771 12.969012 44 Y "A" 24 -0.11500 -0.11500 "TYR " " CE1" 6 0 1 808080  "C344"  0 1 7 ""  1 ""  <> -4.7636027 -2.3510287 4.5171542 1 63.17 0 0 676 1 344 344 675 <> <> <>
  345 2 -6.318376 -1.910587 11.996677 44 Y "A" 24 -0.11500 -0.11500 "TYR " " CE2" 6 0 1 808080  "C345"  0 1 7 ""  1 ""  <> -1.427812 -5.8443208 -1.0565525 1 63.23 0 0 677 1 345 345 676 <> <> <>
  346 2 -5.143495 -1.383466 12.590364 44 Y "A" 24 0.15000 0.15000 "TYR " " CZ " 6 0 1 808080  "C346"  0 1 7 ""  1 ""  <> -2.1814587 -10.529485 -5.4586978 1 66.07 0 0 678 0 346 346 677 <> <> <>
  347 16 -4.257125 -2.269395 13.107786 44 Y "A" 70 -0.58500 -0.58500 "TYR " " OH " 8 0 1 FF2E2E  "O347"  0 1 7 "%UT"  13 ""  <> -0.82825553 1.0018643 5.5257673 1 78.93 0 0 679 1 347 347 678 <> <> <>
  348 25 -10.887347 2.723110 9.972185 45 D "A" 38 -0.50000 -0.50000 "ASP " " N  " 7 0 1 2E2EFF  "N348"  0 1 7 ""  1 ""  <> -0.91798967 -4.7600684 9.1157494 1 72.03 0 0 689 1 348 348 688 <> <> <>
  349 3 -11.947665 3.705353 9.830648 45 D "A" 24 0.14000 0.14000 "ASP " " CA " 6 0 1 808080  "C349"  0 1 -1106 ""  1 ""  FF3C00  -0.89790952 -1.4792064 -5.2872348 1 70.37 0 0 690 1 349 349 689 <> <> <>
  350 2 -12.577976 3.750079 11.199923 45 D "A" 24 0.50000 0.50000 "ASP " " C  " 6 0 1 808080  "C350"  0 1 7 ""  1 ""  <> 0.61555171 1.9576117 -0.5315901 1 71.8 0 0 691 0 350 350 690 <> <> <>
  351 15 -12.916263 2.674083 11.782191 45 D "A" 70 -0.50000 -0.50000 "ASP " " O  " 8 0 1 FF2E2E  "O351"  0 1 7 ""  1 ""  <> -1.8622354 -0.26465964 0.33033669 1 71.13 0 0 692 0 351 351 691 <> <> <>
  352 3 -12.874249 3.307390 8.669204 45 D "A" 24 -0.22000 -0.22000 "ASP " " CB " 6 0 1 808080  "C352"  0 1 7 ""  1 ""  <> -2.244318 -3.4950538 -6.6956196 1 79.99 0 0 693 2 352 352 692 <> <> <>
  353 2 -14.398136 3.513309 8.736955 45 D "A" 24 0.70000 0.70000 "ASP " " CG " 6 0 1 808080  "C353"  0 1 7 "%UT"  13 ""  <> -5.0125842 -4.7212048 -4.6498661 1 89.99 0 0 694 0 353 353 693 4.05575779905372 <> <>
  354 18 -14.822537 4.593776 9.209040 45 D "A" 70 -0.80000 -0.80000 "ASP " " OD1" 8 -1 1 FF2E2E  "O354"  0 1 7 ""  1 ""  <> -2.2081244 -0.92430341 -2.8856571 1 93.14 0 0 695 0 354 354 694 <> <> <>
  355 15 -15.174124 2.618156 8.349183 45 D "A" 70 -0.80000 -0.80000 "ASP " " OD2" 8 0 1 FF2E2E  "O355"  0 1 7 ""  1 ""  <> 0.69480515 1.7050668 -1.349085 1 90.83 0 0 696 0 355 355 695 <> <> <>
  356 25 -12.731599 4.992546 11.769968 46 E "A" 38 -0.50000 -0.50000 "GLU " " N  " 7 0 1 2E2EFF  "N356"  0 1 7 ""  1 ""  <> -0.06066807 3.3005028 -0.13517827 1 76.88 0 0 701 1 356 356 700 <> <> <>
  357 3 -13.251385 5.471622 13.057623 46 E "A" 24 0.14000 0.14000 "GLU " " CA " 6 0 1 808080  "C357"  0 1 -1106 ""  1 ""  FF3C00  1.2371602 -1.2395214 -5.7259111 1 87 0 0 702 1 357 357 701 <> <> <>
  358 2 -14.741197 5.500232 13.104303 46 E "A" 24 0.50000 0.50000 "GLU " " C  " 6 0 1 808080  "C358"  0 1 7 ""  1 ""  <> -2.9662764 -0.82563037 0.098304972 1 84.18 0 0 703 0 358 358 702 <> <> <>
  359 15 -15.284755 5.663860 14.165546 46 E "A" 70 -0.50000 -0.50000 "GLU " " O  " 8 0 1 FF2E2E  "O359"  0 1 7 ""  1 ""  <> -1.5135258 2.0293674 -2.3361309 1 76 0 0 704 0 359 359 703 <> <> <>
  360 3 -12.515532 6.817637 13.462309 46 E "A" 24 -0.12000 -0.12000 "GLU " " CB " 6 0 1 808080  "C360"  0 1 7 ""  1 ""  <> -2.248137 9.3362617 -2.5127349 1 99.88 0 0 705 2 360 360 704 <> <> <>
  361 3 -13.003073 8.127943 12.845602 46 E "A" 24 -0.22000 -0.22000 "GLU " " CG " 6 0 1 808080  "C361"  0 1 7 ""  1 ""  <> 3.6542141 0.79447991 -0.86405718 1 110.68 0 0 706 2 361 361 705 <> <> <>
  362 2 -12.430498 8.353682 11.419699 46 E "A" 24 0.70000 0.70000 "GLU " " CD " 6 0 1 808080  "C362"  0 1 7 "%UT"  13 ""  <> 5.7535219 -4.7706451 -1.6301215 1 110.79 0 0 707 0 362 362 706 4 <> <>
  363 18 -12.156972 9.526877 11.043970 46 E "A" 70 -0.80000 -0.80000 "GLU " " OE1" 8 -1 1 FF2E2E  "O363"  0 1 7 ""  1 ""  <> 10.911173 -1.5918852 6.7787061 1 110.25 0 0 708 0 363 363 707 <> <> <>
  364 15 -12.249129 7.339256 10.696192 46 E "A" 70 -0.80000 -0.80000 "GLU " " OE2" 8 0 1 FF2E2E  "O364"  0 1 7 ""  1 ""  <> -6.070158 0.66618222 6.5272188 1 117.47 0 0 709 0 364 364 708 <> <> <>
  365 25 -15.444260 5.282520 11.980671 47 G "A" 38 -0.50000 -0.50000 "GLY " " N  " 7 0 1 2E2EFF  "N365"  0 1 7 ""  1 ""  <> 8.6015339 -0.052072633 1.4310502 1 73.15 0 0 716 1 365 365 715 <> <> <>
  366 3 -16.853775 4.986732 11.949509 47 G "A" 24 0.08000 0.08000 "GLY " " CA " 6 0 1 808080  "C366"  0 1 -1106 ""  1 ""  FF3C00  -6.0914054 5.2064962 -0.24042833 1 82.21 0 0 717 2 366 366 716 <> <> <>
  367 2 -17.345741 3.605245 12.477993 47 G "A" 24 0.50000 0.50000 "GLY " " C  " 6 0 1 808080  "C367"  0 1 7 ""  1 ""  <> -2.0396967 0.76879084 -4.3856297 1 83.19 0 0 718 0 367 367 717 <> <> <>
  368 15 -18.506655 3.479273 12.958838 47 G "A" 70 -0.50000 -0.50000 "GLY " " O  " 8 0 1 FF2E2E  "O368"  0 1 7 ""  1 ""  <> -2.3989995 -6.4421177 2.4953587 1 87.18 0 0 719 0 368 368 718 <> <> <>
  369 25 -16.391312 2.664305 12.409588 48 S "A" 38 -0.50000 -0.50000 "SER " " N  " 7 0 1 2E2EFF  "N369"  0 1 7 ""  1 ""  <> 1.5354278 2.577951 9.4465733 1 73.23 0 0 723 1 369 369 722 <> <> <>
  370 3 -16.543280 1.273646 12.694242 48 S "A" 24 0.14000 0.14000 "SER " " CA " 6 0 1 808080  "C370"  0 1 -1106 ""  1 ""  FF3C00  2.8178542 1.9255127 -7.7648401 1 69.63 0 0 724 1 370 370 723 <> <> <>
  371 2 -16.536398 1.063583 14.168467 48 S "A" 24 0.50000 0.50000 "SER " " C  " 6 0 1 808080  "C371"  0 1 7 ""  1 ""  <> 5.9600487 9.5720091 -0.83006513 1 66.67 0 0 725 0 371 371 724 <> <> <>
  372 15 -15.783561 1.673658 14.935755 48 S "A" 70 -0.50000 -0.50000 "SER " " O  " 8 0 1 FF2E2E  "O372"  0 1 7 ""  1 ""  <> 8.0585594 3.9849102 -4.4574709 1 72.85 0 0 726 0 372 372 725 <> <> <>
  373 3 -15.399619 0.558581 12.015132 48 S "A" 24 0.14500 0.14500 "SER " " CB " 6 0 1 808080  "C373"  0 1 7 ""  1 ""  <> -1.3548881 2.7304924 1.3760149 1 69.09 0 0 727 2 373 373 726 <> <> <>
  374 16 -15.463339 -0.869484 12.068698 48 S "A" 70 -0.68300 -0.68300 "SER " " OG " 8 0 1 FF2E2E  "O374"  0 1 7 "%UT"  13 ""  <> 4.182518 2.6867208 1.6577934 1 76.93 0 0 728 1 374 374 727 <> <> <>
  375 25 -17.378435 0.084894 14.560907 49 Q "A" 38 -0.50000 -0.50000 "GLN " " N  " 7 0 1 2E2EFF  "N375"  1 1 7 ""  1 ""  <> 4.9965501 1.3498285 -1.084039 1 68.06 0 0 734 1 375 375 733 <> <> <>
  376 3 -17.480974 -0.373283 15.968063 49 Q "A" 24 0.14000 0.14000 "GLN " " CA " 6 0 1 808080  "C376"  1 1 -1106 ""  1 ""  FF3C00  3.7441013 0.48582941 2.5361574 1 77.24 0 0 735 1 376 376 734 <> <> <>
  377 2 -16.240942 -1.147176 16.338312 49 Q "A" 24 0.50000 0.50000 "GLN " " C  " 6 0 1 808080  "C377"  1 1 7 ""  1 ""  <> 4.1283326 2.6522386 1.9635741 1 77.64 0 0 736 0 377 377 735 <> <> <>
  378 15 -15.902225 -0.994079 17.460196 49 Q "A" 70 -0.50000 -0.50000 "GLN " " O  " 8 0 1 FF2E2E  "O378"  1 1 7 ""  1 ""  <> 0.19526173 -0.63912219 -7.4008331 1 76.57 0 0 737 0 378 378 736 <> <> <>
  379 3 -18.738680 -1.349445 16.071661 49 Q "A" 24 -0.12000 -0.12000 "GLN " " CB " 6 0 1 808080  "C379"  1 1 7 ""  1 ""  <> -0.79408157 -6.978971 0.29815888 1 75.32 0 0 738 2 379 379 737 <> <> <>
  380 3 -20.094694 -0.595292 16.049786 49 Q "A" 24 -0.12000 -0.12000 "GLN " " CG " 6 0 1 808080  "C380"  1 1 7 ""  1 ""  <> 13.150642 -1.9382381 -0.19217923 1 87.35 0 0 739 2 380 380 738 <> <> <>
  381 2 -21.207249 -1.418531 16.731148 49 Q "A" 24 0.50000 0.50000 "GLN " " CD " 6 0 1 808080  "C381"  1 1 7 "%UT"  13 "Flip"  <> 5.7819996 -5.3480287 5.9078493 1 100.08 0 0 740 0 381 381 739 <> "Flip"  <>
  382 15 -20.842150 -2.262029 17.513247 49 Q "A" 70 -0.50000 -0.50000 "GLN " " OE1" 8 0 1 FF2E2E  "O382"  1 1 7 ""  1 ""  <> 1.0635431 -5.6633458 0.21578331 1 103 0 0 741 0 382 382 740 <> <> <>
  383 25 -22.474463 -1.146602 16.443901 49 Q "A" 38 -0.76000 -0.76000 "GLN " " NE2" 7 0 1 2E2EFF  "N383"  1 1 7 ""  1 ""  <> 3.5145998 -1.2753781 0.87091023 1 108.63 0 0 742 2 383 383 741 <> <> <>
  384 25 -15.458619 -1.823329 15.376128 50 S "A" 38 -0.50000 -0.50000 "SER " " N  " 7 0 1 2E2EFF  "N384"  1 1 7 ""  1 ""  <> 0.72674567 0.58201766 1.9028413 1 71.87 0 0 751 1 384 384 750 <> <> <>
  385 3 -14.093880 -2.238947 15.507950 50 S "A" 24 0.14000 0.14000 "SER " " CA " 6 0 1 808080  "C385"  1 1 -1106 ""  1 ""  FF3C00  -1.0944579 0.2388474 -1.3922719 1 75.1 0 0 752 1 385 385 751 <> <> <>
  386 2 -13.134168 -1.214978 16.245794 50 S "A" 24 0.50000 0.50000 "SER " " C  " 6 0 1 808080  "C386"  1 1 7 ""  1 ""  <> 3.0645773 -7.2669754 3.7513571 1 71.54 0 0 753 0 386 386 752 <> <> <>
  387 15 -12.361940 -1.727891 17.049074 50 S "A" 70 -0.50000 -0.50000 "SER " " O  " 8 0 1 FF2E2E  "O387"  1 1 7 ""  1 ""  <> 5.3880014 0.94589776 1.4757781 1 70.75 0 0 754 0 387 387 753 <> <> <>
  388 3 -13.542580 -2.723066 14.178781 50 S "A" 24 0.14500 0.14500 "SER " " CB " 6 0 1 808080  "C388"  1 1 7 ""  1 ""  <> 1.6789824 3.7639225 3.8443894 1 76.24 0 0 755 2 388 388 754 <> <> <>
  389 16 -13.200617 -1.759439 13.153253 50 S "A" 70 -0.68300 -0.68300 "SER " " OG " 8 0 1 FF2E2E  "O389"  1 1 7 "%UT"  13 ""  <> -5.432642 5.8201475 -3.3679683 1 68.06 0 0 756 1 389 389 755 <> <> <>
  390 25 -13.302738 0.097799 15.974174 51 V "A" 38 -0.50000 -0.50000 "VAL " " N  " 7 0 1 2E2EFF  "N390"  1 1 7 ""  1 ""  <> -2.9659779 -1.2073364 -2.539407 1 70.28 0 0 762 1 390 390 761 <> <> <>
  391 3 -12.505627 1.185172 16.549181 51 V "A" 24 0.14000 0.14000 "VAL " " CA " 6 0 1 808080  "C391"  1 1 -1106 ""  1 ""  FF3C00  3.1524358 3.6088846 6.2886314 1 69.76 0 0 763 1 391 391 762 <> <> <>
  392 2 -13.300230 1.947604 17.661880 51 V "A" 24 0.50000 0.50000 "VAL " " C  " 6 0 1 808080  "C392"  1 1 7 ""  1 ""  <> -3.568027 -0.093677163 -4.5757718 1 70.22 0 0 764 0 392 392 763 <> <> <>
  393 15 -12.718020 2.343520 18.700294 51 V "A" 70 -0.50000 -0.50000 "VAL " " O  " 8 0 1 FF2E2E  "O393"  1 1 7 ""  1 ""  <> -0.66449904 -2.2901738 4.2626128 1 78.2 0 0 765 0 393 393 764 <> <> <>
  394 3 -11.975293 2.121887 15.410739 51 V "A" 24 -0.06000 -0.06000 "VAL " " CB " 6 0 1 808080  "C394"  1 1 7 ""  1 ""  <> 9.7474918 -5.197319 -8.9374495 1 51.84 0 0 766 1 394 394 765 <> <> <>
  395 3 -11.176692 3.310562 16.041609 51 V "A" 24 -0.18000 -0.18000 "VAL " " CG1" 6 0 1 808080  "C395"  1 1 7 ""  1 ""  <> 9.4892178 3.960479 -7.0153818 1 50.9 0 0 767 3 395 395 766 <> <> <>
  396 3 -11.155527 1.453276 14.343534 51 V "A" 24 -0.18000 -0.18000 "VAL " " CG2" 6 0 1 808080  "C396"  1 1 7 ""  1 ""  <> 4.2288303 1.6281668 3.7582843 1 62.4 0 0 768 3 396 396 767 <> <> <>
  397 25 -14.566739 2.241477 17.462248 52 A "A" 38 -0.50000 -0.50000 "ALA " " N  " 7 0 1 2E2EFF  "N397"  1 1 7 ""  1 ""  <> -2.35285 -1.4994369 -1.3944077 1 58.76 0 0 778 1 397 397 777 <> <> <>
  398 3 -15.394412 3.158462 18.271971 52 A "A" 24 0.14000 0.14000 "ALA " " CA " 6 0 1 808080  "C398"  1 1 -1106 ""  1 ""  FF3C00  -0.98464704 5.5501041 1.0632048 1 69.5 0 0 779 1 398 398 778 <> <> <>
  399 2 -15.583093 2.728863 19.734097 52 A "A" 24 0.50000 0.50000 "ALA " " C  " 6 0 1 808080  "C399"  1 1 7 ""  1 ""  <> 0.46689522 -0.5547784 12.310106 1 72.45 0 0 780 0 399 399 779 <> <> <>
  400 15 -15.781142 3.598867 20.595535 52 A "A" 70 -0.50000 -0.50000 "ALA " " O  " 8 0 1 FF2E2E  "O400"  1 1 7 ""  1 ""  <> -5.3182211 -1.7276784 -3.1776049 1 70.16 0 0 781 0 400 400 780 <> <> <>
  401 3 -16.700205 3.457090 17.557766 52 A "A" 24 -0.18000 -0.18000 "ALA " " CB " 6 0 1 808080  "C401"  1 1 7 ""  1 ""  <> -2.5900772 1.1542046 -7.1689577 1 62.66 0 0 782 3 401 401 781 <> <> <>
  402 25 -15.722157 1.379789 19.897734 53 A "A" 38 -0.50000 -0.50000 "ALA " " N  " 7 0 1 2E2EFF  "N402"  1 1 7 ""  1 ""  <> 1.5989552 2.8513076 -3.3862565 1 69.28 0 0 788 1 402 402 787 <> <> <>
  403 3 -15.767803 0.637756 21.157501 53 A "A" 24 0.14000 0.14000 "ALA " " CA " 6 0 1 808080  "C403"  1 1 -1106 ""  1 ""  FF3C00  5.8589926 -0.22351857 0.74794316 1 67.41 0 0 789 1 403 403 788 <> <> <>
  404 2 -14.600866 1.017418 22.144970 53 A "A" 24 0.50000 0.50000 "ALA " " C  " 6 0 1 808080  "C404"  1 1 7 ""  1 ""  <> -2.1749625 6.6905975 -7.8273506 1 71.57 0 0 790 0 404 404 789 <> <> <>
  405 15 -14.837819 1.071108 23.322214 53 A "A" 70 -0.50000 -0.50000 "ALA " " O  " 8 0 1 FF2E2E  "O405"  1 1 7 ""  1 ""  <> 10.986391 -5.4629326 3.8799379 1 65.18 0 0 791 0 405 405 790 <> <> <>
  406 3 -15.810813 -0.838642 20.818649 53 A "A" 24 -0.18000 -0.18000 "ALA " " CB " 6 0 1 808080  "C406"  1 1 7 ""  1 ""  <> 9.2402611 7.1623588 0.66873246 1 69.21 0 0 792 3 406 406 791 <> <> <>
  407 25 -13.365259 1.252323 21.598003 54 S "A" 38 -0.50000 -0.50000 "SER " " N  " 7 0 1 2E2EFF  "N407"  1 1 7 ""  1 ""  <> 5.3050032 3.006279 -1.9366984 1 53.46 0 0 798 1 407 407 797 <> <> <>
  408 3 -12.130492 1.580122 22.372591 54 S "A" 24 0.14000 0.14000 "SER " " CA " 6 0 1 808080  "C408"  1 1 -1106 ""  1 ""  FF3C00  -1.1004614 2.9466319 5.8857245 1 52.51 0 0 799 1 408 408 798 <> <> <>
  409 2 -12.026754 3.115788 22.437769 54 S "A" 24 0.50000 0.50000 "SER " " C  " 6 0 1 808080  "C409"  1 1 7 ""  1 ""  <> 3.1137791 -4.4461112 -1.6382354 1 66.07 0 0 800 0 409 409 799 <> <> <>
  410 15 -11.526438 3.780298 23.421915 54 S "A" 70 -0.50000 -0.50000 "SER " " O  " 8 0 1 FF2E2E  "O410"  1 1 7 ""  1 ""  <> 4.7705288 -1.0037509 -0.6259467 1 59.46 0 0 801 0 410 410 800 <> <> <>
  411 3 -10.972972 0.809735 21.706429 54 S "A" 24 0.14500 0.14500 "SER " " CB " 6 0 1 808080  "C411"  1 1 7 ""  1 ""  <> 6.1697454 0.50284183 4.1949325 1 57.77 0 0 802 2 411 411 801 <> <> <>
  412 16 -10.419845 1.132077 20.417030 54 S "A" 70 -0.68300 -0.68300 "SER " " OG " 8 0 1 FF2E2E  "O412"  1 1 7 "%UT"  13 ""  <> -3.3918931 2.0941968 -0.23246692 1 64.45 0 0 803 1 412 412 802 <> <> <>
  413 25 -12.357097 3.789157 21.312502 55 L "A" 38 -0.50000 -0.50000 "LEU " " N  " 7 0 1 2E2EFF  "N413"  1 1 7 ""  1 ""  <> 6.865418 0.82063341 0.041427813 1 63.48 0 0 809 1 413 413 808 <> <> <>
  414 3 -12.293990 5.283496 21.353455 55 L "A" 24 0.14000 0.14000 "LEU " " CA " 6 0 1 808080  "C414"  1 1 -1106 ""  1 ""  FF3C00  5.6917672 3.3887086 3.888865 1 63.5 0 0 810 1 414 414 809 <> <> <>
  415 2 -13.268970 6.084387 22.159845 55 L "A" 24 0.50000 0.50000 "LEU " " C  " 6 0 1 808080  "C415"  1 1 7 ""  1 ""  <> -2.232496 -4.2222476 6.261497 1 69.28 0 0 811 0 415 415 810 <> <> <>
  416 15 -12.864629 6.992823 22.922939 55 L "A" 70 -0.50000 -0.50000 "LEU " " O  " 8 0 1 FF2E2E  "O416"  1 1 7 ""  1 ""  <> 0.59513503 -1.9250703 2.668761 1 76.39 0 0 812 0 416 416 811 <> <> <>
  417 3 -12.371711 5.655974 19.830029 55 L "A" 24 -0.12000 -0.12000 "LEU " " CB " 6 0 1 808080  "C417"  1 1 7 ""  1 ""  <> 1.5663382 8.6958094 -4.1047049 1 52.65 0 0 813 2 417 417 812 <> <> <>
  418 3 -12.313148 7.069951 19.407261 55 L "A" 24 -0.06000 -0.06000 "LEU " " CG " 6 0 1 808080  "C418"  1 1 7 ""  1 ""  <> -0.5455392 0.73244596 4.2808285 1 57.27 0 0 814 1 418 418 813 <> <> <>
  419 3 -10.884857 7.671719 19.680302 55 L "A" 24 -0.18000 -0.18000 "LEU " " CD1" 6 0 1 808080  "C419"  1 1 7 ""  1 ""  <> -5.4349179 -1.599012 1.9814036 1 55.72 0 0 815 3 419 419 814 <> <> <>
  420 3 -12.752937 7.213051 17.891121 55 L "A" 24 -0.18000 -0.18000 "LEU " " CD2" 6 0 1 808080  "C420"  1 1 7 ""  1 ""  <> -7.6798644 -2.8608675 0.47119454 1 53.77 0 0 816 3 420 420 815 <> <> <>
  421 25 -14.540207 5.711812 22.183743 56 I "A" 38 -0.50000 -0.50000 "ILE " " N  " 7 0 1 2E2EFF  "N421"  1 1 7 ""  1 ""  <> 2.5904269 -1.7556379 1.7606311 1 57.48 0 0 828 1 421 421 827 <> <> <>
  422 3 -15.513331 6.252016 23.173351 56 I "A" 24 0.14000 0.14000 "ILE " " CA " 6 0 1 808080  "C422"  1 1 -1106 ""  1 ""  FF3C00  4.2113414 3.2862687 -3.5056481 1 56.48 0 0 829 1 422 422 828 <> <> <>
  423 2 -15.332950 5.600513 24.536779 56 I "A" 24 0.50000 0.50000 "ILE " " C  " 6 0 1 808080  "C423"  1 1 7 ""  1 ""  <> 1.3903296 3.7073417 -4.3527131 1 62.84 0 0 830 0 423 423 829 <> <> <>
  424 15 -15.927691 5.999640 25.522911 56 I "A" 70 -0.50000 -0.50000 "ILE " " O  " 8 0 1 FF2E2E  "O424"  1 1 7 ""  1 ""  <> -0.15549174 9.0221701 -0.045035265 1 68.46 0 0 831 0 424 424 830 <> <> <>
  425 3 -17.011602 6.139614 22.591764 56 I "A" 24 -0.06000 -0.06000 "ILE " " CB " 6 0 1 808080  "C425"  1 1 7 ""  1 ""  <> 3.9770725 2.8335772 -1.6578841 1 63.47 0 0 832 1 425 425 831 <> <> <>
  426 3 -17.087753 6.662411 21.078827 56 I "A" 24 -0.12000 -0.12000 "ILE " " CG1" 6 0 1 808080  "C426"  1 1 7 ""  1 ""  <> 4.8071256 -1.1451871 -4.6617622 1 60.02 0 0 833 2 426 426 832 <> <> <>
  427 3 -18.147003 6.732362 23.467215 56 I "A" 24 -0.18000 -0.18000 "ILE " " CG2" 6 0 1 808080  "C427"  1 1 7 ""  1 ""  <> -4.212245 0.060083471 0.86875474 1 60.68 0 0 834 3 427 427 833 <> <> <>
  428 3 -16.869448 8.123229 20.939854 56 I "A" 24 -0.18000 -0.18000 "ILE " " CD1" 6 0 1 808080  "C428"  1 1 7 ""  1 ""  <> 0.59327501 -0.9752354 -1.7068108 1 74.52 0 0 835 3 428 428 834 <> <> <>
  429 25 -14.481056 4.554218 24.644194 57 G "A" 38 -0.50000 -0.50000 "GLY " " N  " 7 0 1 2E2EFF  "N429"  1 1 7 ""  1 ""  <> -7.5169916 5.8084297 -2.6984878 1 63.91 0 0 847 1 429 429 846 <> <> <>
  430 3 -13.617546 4.352978 25.773987 57 G "A" 24 0.08000 0.08000 "GLY " " CA " 6 0 1 808080  "C430"  1 1 -1106 ""  1 ""  FF3C00  -0.1494408 -6.4256959 -2.2170851 1 54.74 0 0 848 2 430 430 847 <> <> <>
  431 2 -12.713812 5.497301 26.274584 57 G "A" 24 0.50000 0.50000 "GLY " " C  " 6 0 1 808080  "C431"  1 1 7 ""  1 ""  <> -1.9803319 -1.2129207 -3.6991577 1 52.17 0 0 849 0 431 431 848 <> <> <>
  432 15 -13.100584 6.159994 27.212490 57 G "A" 70 -0.50000 -0.50000 "GLY " " O  " 8 0 1 FF2E2E  "O432"  1 1 7 ""  1 ""  <> 2.1654289 -1.3675165 1.6250366 1 54.19 0 0 850 0 432 432 849 <> <> <>
  433 25 -11.535700 5.639332 25.616575 58 D "A" 38 -0.50000 -0.50000 "ASP " " N  " 7 0 1 2E2EFF  "N433"  1 1 7 ""  1 ""  <> -1.7921149 -4.3077354 -1.7604409 1 58.5 0 0 854 1 433 433 853 <> <> <>
  434 3 -10.496587 6.632133 25.767794 58 D "A" 24 0.14000 0.14000 "ASP " " CA " 6 0 1 808080  "C434"  1 1 -1106 ""  1 ""  FF3C00  -0.49840701 -4.3124757 -5.1054692 1 64.5 0 0 855 1 434 434 854 <> <> <>
  435 2 -10.986317 8.115840 25.907654 58 D "A" 24 0.50000 0.50000 "ASP " " C  " 6 0 1 808080  "C435"  1 1 7 ""  1 ""  <> 1.408615 -5.2504668 14.633595 1 63.38 0 0 856 0 435 435 855 <> <> <>
  436 15 -10.669785 8.730465 26.835262 58 D "A" 70 -0.50000 -0.50000 "ASP " " O  " 8 0 1 FF2E2E  "O436"  1 1 7 ""  1 ""  <> 0.7215538 4.554163 2.0066295 1 72.57 0 0 857 0 436 436 856 <> <> <>
  437 3 -9.462203 6.453527 24.725647 58 D "A" 24 -0.22000 -0.22000 "ASP " " CB " 6 0 1 808080  "C437"  1 1 7 ""  1 ""  <> -7.9753747 1.3768034 -8.3238029 1 66.78 0 0 858 2 437 437 857 <> <> <>
  438 2 -8.629907 5.192548 24.538229 58 D "A" 24 0.70000 0.70000 "ASP " " CG " 6 0 1 808080  "C438"  1 1 7 "%UT"  13 ""  <> -2.3268015 0.070410833 0.49719155 1 76.21 0 0 859 0 438 438 858 4.04918377962482 <> <>
  439 18 -8.345787 4.529881 25.554903 58 D "A" 70 -0.80000 -0.80000 "ASP " " OD1" 8 -1 1 FF2E2E  "O439"  1 1 7 ""  1 ""  <> 4.899611 2.8245425 -1.1161495 1 78.2 0 0 860 0 439 439 859 <> <> <>
  440 15 -8.312934 4.765305 23.418131 58 D "A" 70 -0.80000 -0.80000 "ASP " " OD2" 8 0 1 FF2E2E  "O440"  1 1 7 ""  1 ""  <> 1.818347 1.4378577 2.0493374 1 76.16 0 0 861 0 440 440 860 <> <> <>
  441 25 -11.864482 8.636757 25.004074 59 E "A" 38 -0.50000 -0.50000 "GLU " " N  " 7 0 1 2E2EFF  "N441"  1 1 7 ""  1 ""  <> -5.7477441 -0.57508075 1.5580661 1 62.85 0 0 866 1 441 441 865 <> <> <>
  442 3 -12.315845 10.058911 25.079388 59 E "A" 24 0.14000 0.14000 "GLU " " CA " 6 0 1 808080  "C442"  1 1 -1106 ""  1 ""  FF3C00  4.4381614 2.4684772 -1.6453394 1 58.02 0 0 867 1 442 442 866 <> <> <>
  443 2 -13.138710 10.461209 26.380566 59 E "A" 24 0.50000 0.50000 "GLU " " C  " 6 0 1 808080  "C443"  1 1 7 ""  1 ""  <> -3.2958405 -1.471503 -0.3629564 1 59.79 0 0 868 0 443 443 867 <> <> <>
  444 15 -13.099945 11.583017 26.867882 59 E "A" 70 -0.50000 -0.50000 "GLU " " O  " 8 0 1 FF2E2E  "O444"  1 1 7 ""  1 ""  <> 9.6910067 -0.24567015 -1.5386159 1 70.4 0 0 869 0 444 444 868 <> <> <>
  445 3 -13.078432 10.619236 23.850321 59 E "A" 24 -0.12000 -0.12000 "GLU " " CB " 6 0 1 808080  "C445"  1 1 7 ""  1 ""  <> 4.9061899 1.0750679 0.61081302 1 67.4 0 0 870 2 445 445 869 <> <> <>
  446 3 -12.489923 10.340182 22.423063 59 E "A" 24 -0.22000 -0.22000 "GLU " " CG " 6 0 1 808080  "C446"  1 1 7 ""  1 ""  <> 3.6352184 -1.1059145 11.733109 1 78.79 0 0 871 2 446 446 870 <> <> <>
  447 2 -11.152962 11.012478 22.064709 59 E "A" 24 0.70000 0.70000 "GLU " " CD " 6 0 1 808080  "C447"  1 1 7 "%UT"  13 ""  <> -1.4483805 0.76399058 -2.7052181 1 86.57 0 0 872 0 447 447 871 4 <> <>
  448 18 -10.567005 10.771402 20.969109 59 E "A" 70 -0.80000 -0.80000 "GLU " " OE1" 8 -1 1 FF2E2E  "O448"  1 1 7 ""  1 ""  <> -3.5114312 -1.8159332 -2.9409022 1 101.86 0 0 873 0 448 448 872 <> <> <>
  449 15 -10.596249 11.891314 22.778997 59 E "A" 70 -0.80000 -0.80000 "GLU " " OE2" 8 0 1 FF2E2E  "O449"  1 1 7 ""  1 ""  <> 4.2763524 2.4007072 1.4242661 1 95.78 0 0 874 0 449 449 873 <> <> <>
  450 25 -13.849152 9.492037 26.917030 60 V "A" 38 -0.50000 -0.50000 "VAL " " N  " 7 0 1 2E2EFF  "N450"  1 1 7 ""  1 ""  <> -3.2252989 -7.2484307 2.5041661 1 65.53 0 0 881 1 450 450 880 <> <> <>
  451 3 -14.851263 9.714597 27.990093 60 V "A" 24 0.14000 0.14000 "VAL " " CA " 6 0 1 808080  "C451"  1 1 -1106 ""  1 ""  FF3C00  4.7973399 -3.9284496 -5.0355754 1 71.98 0 0 882 1 451 451 881 <> <> <>
  452 2 -14.186543 9.084534 29.302654 60 V "A" 24 0.50000 0.50000 "VAL " " C  " 6 0 1 808080  "C452"  1 1 7 ""  1 ""  <> -2.6027205 4.0856514 4.3828001 1 67.57 0 0 883 0 452 452 882 <> <> <>
  453 15 -14.431394 9.665366 30.406353 60 V "A" 70 -0.50000 -0.50000 "VAL " " O  " 8 0 1 FF2E2E  "O453"  1 1 7 ""  1 ""  <> -9.994977 -2.5934627 -9.6603155 1 69.73 0 0 884 0 453 453 883 <> <> <>
  454 3 -16.183399 8.976880 27.598358 60 V "A" 24 -0.06000 -0.06000 "VAL " " CB " 6 0 1 808080  "C454"  1 1 7 ""  1 ""  <> -2.8726487 0.59148467 5.7495475 1 80.53 0 0 885 1 454 454 884 <> <> <>
  455 3 -17.342749 9.110518 28.585363 60 V "A" 24 -0.18000 -0.18000 "VAL " " CG1" 6 0 1 808080  "C455"  1 1 7 ""  1 ""  <> 1.8134885 0.018108809 -0.65625346 1 63.66 0 0 886 3 455 455 885 <> <> <>
  456 3 -16.639515 9.392260 26.148695 60 V "A" 24 -0.18000 -0.18000 "VAL " " CG2" 6 0 1 808080  "C456"  1 1 7 ""  1 ""  <> -3.6431723 -0.27200994 1.5037581 1 59.62 0 0 887 3 456 456 886 <> <> <>
  457 25 -13.469191 7.999531 29.299789 61 Y "A" 38 -0.50000 -0.50000 "TYR " " N  " 7 0 1 2E2EFF  "N457"  1 1 7 ""  1 ""  <> 1.2006003 4.3785415 -4.6521058 1 71.15 0 0 897 1 457 457 896 <> <> <>
  458 3 -12.921590 7.442736 30.566263 61 Y "A" 24 0.14000 0.14000 "TYR " " CA " 6 0 1 808080  "C458"  1 1 -1107 ""  1 ""  FF5A00  -3.0391183 2.9661698 7.1279397 1 65.66 0 0 898 1 458 458 897 <> <> <>
  459 2 -11.448789 7.952273 30.773581 61 Y "A" 24 0.50000 0.50000 "TYR " " C  " 6 0 1 808080  "C459"  1 1 7 ""  1 ""  <> 2.4934969 5.6402702 2.5993452 1 60.55 0 0 899 0 459 459 898 <> <> <>
  460 15 -10.922021 7.952353 31.873890 61 Y "A" 70 -0.50000 -0.50000 "TYR " " O  " 8 0 1 FF2E2E  "O460"  1 1 7 ""  1 ""  <> 5.1779242 3.385139 -4.3619037 1 57.66 0 0 900 0 460 460 899 <> <> <>
  461 3 -12.931481 5.962129 30.536476 61 Y "A" 24 -0.00500 -0.00500 "TYR " " CB " 6 0 1 808080  "C461"  1 1 7 ""  1 ""  <> -0.55062282 -8.3142643 -2.4801309 1 57.5 0 0 901 2 461 461 900 <> <> <>
  462 2 -14.351330 5.412920 30.697657 61 Y "A" 24 -0.11500 -0.11500 "TYR " " CG " 6 0 1 808080  "C462"  1 1 7 ""  1 ""  <> -2.770648 1.1605899 3.1884811 1 58.22 0 0 902 0 462 462 901 <> <> <>
  463 2 -15.426394 5.608482 29.763151 61 Y "A" 24 -0.11500 -0.11500 "TYR " " CD1" 6 0 1 808080  "C463"  1 1 7 ""  1 ""  <> 1.262143 -3.0037179 6.1492672 1 59.54 0 0 903 1 463 463 902 <> <> <>
  464 2 -14.647407 4.824609 31.942080 61 Y "A" 24 -0.11500 -0.11500 "TYR " " CD2" 6 0 1 808080  "C464"  1 1 7 ""  1 ""  <> -5.1663656 5.2181625 1.2307174 1 58.84 0 0 904 1 464 464 903 <> <> <>
  465 2 -16.748028 5.289205 30.166149 61 Y "A" 24 -0.11500 -0.11500 "TYR " " CE1" 6 0 1 808080  "C465"  1 1 7 ""  1 ""  <> 11.934901 -2.0045674 0.5659188 1 60.63 0 0 905 1 465 465 904 <> <> <>
  466 2 -15.984067 4.473225 32.304844 61 Y "A" 24 -0.11500 -0.11500 "TYR " " CE2" 6 0 1 808080  "C466"  1 1 7 ""  1 ""  <> 5.7552795 1.9499944 -1.0205567 1 65.6 0 0 906 1 466 466 905 <> <> <>
  467 2 -17.040741 4.721685 31.412107 61 Y "A" 24 0.15000 0.15000 "TYR " " CZ " 6 0 1 808080  "C467"  1 1 7 ""  1 ""  <> -9.2835779 -2.7039082 5.5965338 1 61.3 0 0 907 0 467 467 906 <> <> <>
  468 16 -18.268019 4.368217 31.806831 61 Y "A" 70 -0.58500 -0.58500 "TYR " " OH " 8 0 1 FF2E2E  "O468"  1 1 7 "%UT"  13 ""  <> 8.3167419 -2.5803151 2.8727777 1 69.92 0 0 908 1 468 468 907 <> <> <>
  469 25 -10.833069 8.414995 29.692181 62 G "A" 38 -0.50000 -0.50000 "GLY " " N  " 7 0 1 2E2EFF  "N469"  0 1 7 ""  1 ""  <> 4.2223516 3.2655506 2.7511766 1 67.1 0 0 918 1 469 469 917 <> <> <>
  470 3 -9.426613 8.788394 29.545559 62 G "A" 24 0.08000 0.08000 "GLY " " CA " 6 0 1 808080  "C470"  0 1 -1107 ""  1 ""  FF5A00  -1.3418176 5.4847522 1.8473245 1 48.95 0 0 919 2 470 470 918 <> <> <>
  471 2 -8.569210 7.532042 29.129601 62 G "A" 24 0.50000 0.50000 "GLY " " C  " 6 0 1 808080  "C471"  0 1 7 ""  1 ""  <> -1.5003293 -5.6152425 -3.3254304 1 47.96 0 0 920 0 471 471 919 <> <> <>
  472 15 -9.066525 6.406490 29.313469 62 G "A" 70 -0.50000 -0.50000 "GLY " " O  " 8 0 1 FF2E2E  "O472"  0 1 7 ""  1 ""  <> 2.9579251 -0.92543167 4.1023059 1 70.72 0 0 921 0 472 472 920 <> <> <>
  473 25 -7.362219 7.795770 28.591425 63 R "A" 38 -0.50000 -0.50000 "ARG " " N  " 7 0 1 2E2EFF  "N473"  0 1 7 ""  1 ""  <> 3.3656077 -4.7080731 -5.0061526 1 50.5 0 0 925 1 473 473 924 <> <> <>
  474 3 -6.426309 6.833039 28.118267 63 R "A" 24 0.14000 0.14000 "ARG " " CA " 6 0 1 808080  "C474"  0 1 -1107 ""  1 ""  FF5A00  -0.96886653 0.67171365 -3.0464315 1 67.96 0 0 926 1 474 474 925 <> <> <>
  475 2 -5.785726 6.178272 29.333454 63 R "A" 24 0.50000 0.50000 "ARG " " C  " 6 0 1 808080  "C475"  0 1 7 ""  1 ""  <> 1.0687524 -0.022194585 -3.8958702 1 64.07 0 0 927 0 475 475 926 <> <> <>
  476 15 -5.540213 6.865338 30.306025 63 R "A" 70 -0.50000 -0.50000 "ARG " " O  " 8 0 1 FF2E2E  "O476"  0 1 7 ""  1 ""  <> -3.6079938 -1.8424383 -3.1320825 1 58.56 0 0 928 0 476 476 927 <> <> <>
  477 3 -5.327662 7.620842 27.358881 63 R "A" 24 -0.12000 -0.12000 "ARG " " CB " 6 0 1 808080  "C477"  0 1 7 ""  1 ""  <> 1.1843818 -8.6516418 4.9220896 1 61.95 0 0 929 2 477 477 928 <> <> <>
  478 3 -5.650493 7.936457 25.898453 63 R "A" 24 -0.05000 -0.05000 "ARG " " CG " 6 0 1 808080  "C478"  0 1 7 ""  1 ""  <> 1.9792354 1.2483007 2.6085434 1 51.41 0 0 930 2 478 478 929 <> <> <>
  479 3 -6.539047 9.114033 25.618464 63 R "A" 24 0.19000 0.19000 "ARG " " CD " 6 0 1 808080  "C479"  0 1 7 ""  1 ""  <> -2.2506254 1.0036715 2.8413093 1 62.52 0 0 931 2 479 479 930 <> <> <>
  480 25 -7.126272 8.987809 24.308258 63 R "A" 38 -0.69997 -0.69997 "ARG " " NE " 7 0 1 2E2EFF  "N480"  0 1 7 ""  1 ""  <> -2.5481117 0.48425296 -2.0783806 1 66.69 0 0 932 1 480 480 931 <> <> <>
  481 2 -8.116394 9.627992 23.758038 63 R "A" 24 0.63990 0.63990 "ARG " " CZ " 6 0 1 808080  "C481"  0 1 7 ""  1 ""  <> 6.2136173 -0.438225 0.66086072 1 70.98 0 0 933 0 481 481 932 <> <> <>
  482 25 -8.802567 10.620774 24.295397 63 R "A" 38 -0.79997 -0.79997 "ARG " " NH1" 7 0 1 2E2EFF  "N482"  0 1 7 ""  1 ""  <> 5.6585045 4.6150374 -1.4331665 1 70.81 0 0 934 2 482 482 933 <> <> <>
  483 31 -8.516186 9.322215 22.476086 63 R "A" 38 -0.79997 -0.79997 "ARG " " NH2" 7 1 1 2E2EFF  "N483"  0 1 7 ""  1 ""  <> -0.76976156 -3.0255158 -1.1754619 1 76.15 0 0 935 2 483 483 934 <> <> <>
  484 25 -5.482127 4.910121 29.200741 64 D "A" 38 -0.50000 -0.50000 "ASP " " N  " 7 0 1 2E2EFF  "N484"  0 1 7 ""  1 ""  <> -3.0818033 -0.81970733 0.87881899 1 58.4 0 0 949 1 484 484 948 <> <> <>
  485 3 -4.736425 4.151791 30.146980 64 D "A" 24 0.14000 0.14000 "ASP " " CA " 6 0 1 808080  "C485"  0 1 -1107 ""  1 ""  FF5A00  4.3907418 0.70427257 2.4505982 1 51.43 0 0 950 1 485 485 949 <> <> <>
  486 2 -3.373557 4.823422 30.431114 64 D "A" 24 0.50000 0.50000 "ASP " " C  " 6 0 1 808080  "C486"  0 1 7 ""  1 ""  <> 1.2707375 -0.86947751 -3.3631427 1 58.31 0 0 951 0 486 486 950 <> <> <>
  487 15 -2.614172 5.095248 29.493628 64 D "A" 70 -0.50000 -0.50000 "ASP " " O  " 8 0 1 FF2E2E  "O487"  0 1 7 ""  1 ""  <> -12.122902 3.6701229 -2.3114135 1 65.15 0 0 952 0 487 487 951 <> <> <>
  488 3 -4.516553 2.681592 29.616461 64 D "A" 24 -0.22000 -0.22000 "ASP " " CB " 6 0 1 808080  "C488"  0 1 7 ""  1 ""  <> -3.1282086 -0.77993536 4.563798 1 56.57 0 0 953 2 488 488 952 <> <> <>
  489 2 -3.440682 1.875335 30.375021 64 D "A" 24 0.70000 0.70000 "ASP " " CG " 6 0 1 808080  "C489"  0 1 7 "%UT"  13 ""  <> -2.0619693 -2.4019961 0.30862996 1 71.59 0 0 954 0 489 489 953 4.83752576582688 <> <>
  490 18 -2.483525 1.298731 29.787632 64 D "A" 70 -0.80000 -0.80000 "ASP " " OD1" 8 -1 1 FF2E2E  "O490"  0 1 7 ""  1 ""  <> 4.9427352 4.4745183 9.8352318 1 63.91 0 0 955 0 490 490 954 <> <> <>
  491 15 -3.657799 1.944260 31.596748 64 D "A" 70 -0.80000 -0.80000 "ASP " " OD2" 8 0 1 FF2E2E  "O491"  0 1 7 ""  1 ""  <> 9.145093 9.9225893 -2.3433504 1 86.96 0 0 956 0 491 491 955 <> <> <>
  492 25 -3.085182 5.120173 31.724895 65 R "A" 38 -0.50000 -0.50000 "ARG " " N  " 7 0 1 2E2EFF  "N492"  0 1 7 ""  1 ""  <> 1.6755852 5.3003025 -0.69828314 1 44.31 0 0 961 1 492 492 960 <> <> <>
  493 3 -1.849750 5.667356 32.220852 65 R "A" 24 0.14000 0.14000 "ARG " " CA " 6 0 1 808080  "C493"  0 1 -1107 ""  1 ""  FF5A00  -3.0887964 -2.4674959 -0.63911372 1 67.34 0 0 962 1 493 493 961 <> <> <>
  494 2 -0.992268 4.439393 32.632740 65 R "A" 24 0.50000 0.50000 "ARG " " C  " 6 0 1 808080  "C494"  0 1 7 ""  1 ""  <> -4.8665314 3.5978961 -1.5349455 1 61.58 0 0 963 0 494 494 962 <> <> <>
  495 15 0.188952 4.596322 32.930473 65 R "A" 70 -0.50000 -0.50000 "ARG " " O  " 8 0 1 FF2E2E  "O495"  0 1 7 ""  1 ""  <> 0.51242912 -0.16999279 -2.9999084 1 56.47 0 0 964 0 495 495 963 <> <> <>
  496 3 -2.077575 6.701383 33.328621 65 R "A" 24 -0.12000 -0.12000 "ARG " " CB " 6 0 1 808080  "C496"  0 1 7 ""  1 ""  <> 2.7312684 0.42740488 1.0629995 1 53.64 0 0 965 2 496 496 964 <> <> <>
  497 3 -3.033818 7.874774 33.010883 65 R "A" 24 -0.05000 -0.05000 "ARG " " CG " 6 0 1 808080  "C497"  0 1 7 ""  1 ""  <> 3.7721844 -3.3025665 -2.9711425 1 43.57 0 0 966 2 497 497 965 <> <> <>
  498 3 -2.671236 8.584685 31.757282 65 R "A" 24 0.19000 0.19000 "ARG " " CD " 6 0 1 808080  "C498"  0 1 7 ""  1 ""  <> 2.8175378 -4.4565167 0.64311326 1 67.3 0 0 967 2 498 498 966 <> <> <>
  499 25 -3.267591 9.931442 31.807735 65 R "A" 38 -0.69997 -0.69997 "ARG " " NE " 7 0 1 2E2EFF  "N499"  0 1 7 ""  1 ""  <> 0.95081151 -4.7903724 -0.13409725 1 68.52 0 0 968 1 499 499 967 <> <> <>
  500 2 -3.389417 10.802315 30.752567 65 R "A" 24 0.63990 0.63990 "ARG " " CZ " 6 0 1 808080  "C500"  0 1 7 ""  1 ""  <> 1.7882389 5.0238233 -0.97038585 1 63.92 0 0 969 0 500 500 968 <> <> <>
  501 25 -3.703896 12.037090 31.074215 65 R "A" 38 -0.79997 -0.79997 "ARG " " NH1" 7 0 1 2E2EFF  "N501"  0 1 7 ""  1 ""  <> 6.1297073 2.7292988 -0.91641212 1 62.23 0 0 970 2 501 501 969 <> <> <>
  502 31 -3.048062 10.409147 29.561279 65 R "A" 38 -0.79997 -0.79997 "ARG " " NH2" 7 1 1 2E2EFF  "N502"  0 1 7 ""  1 ""  <> 9.8786201 1.9608579 4.7951188 1 75.57 0 0 971 2 502 502 970 <> <> <>
  503 25 -1.479258 3.226905 32.970970 66 T "A" 38 -0.50000 -0.50000 "THR " " N  " 7 0 1 2E2EFF  "N503"  0 1 7 ""  1 ""  <> -1.4400189 7.2487164 -3.3068271 1 58.52 0 0 985 1 503 503 984 <> <> <>
  504 3 -0.714514 2.108465 33.600651 66 T "A" 24 0.14000 0.14000 "THR " " CA " 6 0 1 808080  "C504"  0 1 -1107 ""  1 ""  FF5A00  -5.2893 -4.816463 8.5130014 1 61.25 0 0 986 1 504 504 985 <> <> <>
  505 2 0.268781 1.406467 32.675701 66 T "A" 24 0.50000 0.50000 "THR " " C  " 6 0 1 808080  "C505"  0 1 7 ""  1 ""  <> -7.0029149 1.5133052 3.073525 1 70.53 0 0 987 0 505 505 986 <> <> <>
  506 15 1.274672 0.924591 33.179562 66 T "A" 70 -0.50000 -0.50000 "THR " " O  " 8 0 1 FF2E2E  "O506"  0 1 7 ""  1 ""  <> -6.5518713 -2.3203719 6.1719675 1 66.29 0 0 988 0 506 506 987 <> <> <>
  507 3 -1.743670 1.034357 34.141914 66 T "A" 24 0.20500 0.20500 "THR " " CB " 6 0 1 808080  "C507"  0 1 7 ""  1 ""  <> -0.7618019 -2.3549953 -1.024433 1 65.3 0 0 989 1 507 507 988 <> <> <>
  508 16 -2.528444 0.349329 33.173092 66 T "A" 70 -0.68300 -0.68300 "THR " " OG1" 8 0 1 FF2E2E  "O508"  0 1 7 "%UT"  13 ""  <> 2.5377829 -2.53544 -9.07125 1 59.48 0 0 990 1 508 508 989 <> <> <>
  509 3 -2.757803 1.617062 35.178074 66 T "A" 24 -0.18000 -0.18000 "THR " " CG2" 6 0 1 808080  "C509"  0 1 7 ""  1 ""  <> 2.2180007 3.8316231 -0.80632663 1 46.56 0 0 991 3 509 509 990 <> <> <>
  510 25 0.048706 1.367872 31.355759 67 S "A" 38 -0.50000 -0.50000 "SER " " N  " 7 0 1 2E2EFF  "N510"  0 1 7 ""  1 ""  <> -2.2878683 2.5889513 4.8379483 1 72.76 0 0 999 1 510 510 998 <> <> <>
  511 3 0.843862 0.686890 30.273157 67 S "A" 24 0.14000 0.14000 "SER " " CA " 6 0 1 808080  "C511"  0 1 -1107 ""  1 ""  FF5A00  -4.8414497 -2.3190281 4.1410618 1 51.07 0 0 1000 1 511 511 999 <> <> <>
  512 2 0.732335 1.268116 28.854046 67 S "A" 24 0.50000 0.50000 "SER " " C  " 6 0 1 808080  "C512"  0 1 7 ""  1 ""  <> -2.2224684 -1.8349316 2.8230608 1 50.6 0 0 1001 0 512 512 1000 <> <> <>
  513 15 0.468882 0.479088 27.849983 67 S "A" 70 -0.50000 -0.50000 "SER " " O  " 8 0 1 FF2E2E  "O513"  0 1 7 ""  1 ""  <> 1.2664223 -1.5318987 -1.3444641 1 55.69 0 0 1002 0 513 513 1001 <> <> <>
  514 3 0.421063 -0.773307 30.316685 67 S "A" 24 0.14500 0.14500 "SER " " CB " 6 0 1 808080  "C514"  0 1 7 ""  1 ""  <> 2.7487204 3.3763118 0.62273365 1 60.12 0 0 1003 2 514 514 1002 <> <> <>
  515 16 -0.964689 -0.971367 30.409088 67 S "A" 70 -0.68300 -0.68300 "SER " " OG " 8 0 1 FF2E2E  "O515"  0 1 7 "%UT"  13 ""  <> -3.5501499 5.4170866 2.9098225 1 78.08 0 0 1004 1 515 515 1003 <> <> <>
  516 25 0.920770 2.609448 28.796392 68 H "A" 38 -0.50000 -0.50000 "HIE " " N  " 7 0 1 2E2EFF  "N516"  0 1 7 ""  1 ""  <> 2.1201077 8.2231903 -2.588557 1 54.1 0 0 1010 1 516 516 1009 <> <> <>
  517 3 0.862782 3.385362 27.606058 68 H "A" 24 0.14000 0.14000 "HIE " " CA " 6 0 1 808080  "C517"  0 1 -1107 ""  1 ""  FF5A00  1.6450807 -6.7710156 -0.22701304 1 52.1 0 0 1011 1 517 517 1010 <> <> <>
  518 2 2.174688 3.165124 26.778263 68 H "A" 24 0.50000 0.50000 "HIE " " C  " 6 0 1 808080  "C518"  0 1 7 ""  1 ""  <> 0.77469981 -0.28425494 -0.26865917 1 68.64 0 0 1012 0 518 518 1011 <> <> <>
  519 15 2.277813 2.435826 25.828125 68 H "A" 70 -0.50000 -0.50000 "HIE " " O  " 8 0 1 FF2E2E  "O519"  0 1 7 ""  1 ""  <> -3.1252081 1.7228786 -0.87885201 1 71.25 0 0 1013 0 519 519 1012 <> <> <>
  520 3 0.670134 4.884964 27.973049 68 H "A" 24 -0.29700 -0.29700 "HIE " " CB " 6 0 1 808080  "C520"  0 1 7 ""  1 ""  <> -2.224226 1.7439893 -0.097036123 1 51.96 0 0 1014 2 520 520 1013 <> <> <>
  521 2 0.203346 5.696961 26.751032 68 H "A" 24 0.50400 0.50400 "HIE " " CG " 6 0 1 808080  "C521"  0 1 7 "%UT"  13 "HIE"  <> -0.92994696 3.913626 1.2598394 1 51.8 0 0 1015 0 521 521 1014 <> "HIE"  <>
  522 25 0.275827 7.117419 26.742874 68 H "A" 38 -0.56400 -0.56400 "HIE " " ND1" 7 0 1 2E2EFF  "N522"  0 1 7 ""  1 ""  <> -5.2555013 -10.167861 3.9162154 1 54.89 0 0 1016 0 522 522 1015 <> <> <>
  523 2 -0.462008 5.376607 25.596518 68 H "A" 24 -0.26100 -0.26100 "HIE " " CD2" 6 0 1 808080  "C523"  0 1 7 ""  1 ""  <> 12.538935 -4.4158931 2.6376119 1 56.1 0 0 1017 1 523 523 1016 <> <> <>
  524 2 -0.155373 7.523193 25.566151 68 H "A" 24 0.18200 0.18200 "HIE " " CE1" 6 0 1 808080  "C524"  0 1 7 ""  1 ""  <> 10.593917 3.2314453 2.355139 1 65.36 0 0 1018 1 524 524 1017 <> <> <>
  525 25 -0.646417 6.485175 24.844809 68 H "A" 38 -0.29100 -0.29100 "HIE " " NE2" 7 0 1 2E2EFF  "N525"  0 1 7 ""  1 ""  <> -4.0162129 1.1342242 -0.70354044 1 65.77 0 0 1019 1 525 525 1018 <> <> <>
  526 25 3.281774 3.766893 27.260941 69 V "A" 38 -0.50000 -0.50000 "VAL " " N  " 7 0 1 2E2EFF  "N526"  0 1 7 ""  1 ""  <> -0.59445834 3.3792419 -6.9490027 1 71.99 0 0 1027 1 526 526 1026 <> <> <>
  527 3 4.667066 3.596167 26.712736 69 V "A" 24 0.14000 0.14000 "VAL " " CA " 6 0 1 808080  "C527"  0 1 -1107 ""  1 ""  FF5A00  2.0979652 2.8823683 4.0389709 1 52.55 0 0 1028 1 527 527 1027 <> <> <>
  528 2 5.400222 2.980180 27.904732 69 V "A" 24 0.50000 0.50000 "VAL " " C  " 6 0 1 808080  "C528"  0 1 7 ""  1 ""  <> -6.6509309 1.6999656 8.7855282 1 65.67 0 0 1029 0 528 528 1028 <> <> <>
  529 15 5.699036 3.530179 28.973274 69 V "A" 70 -0.50000 -0.50000 "VAL " " O  " 8 0 1 FF2E2E  "O529"  0 1 7 ""  1 ""  <> 1.5949124 -1.4041575 -5.2726893 1 77.12 0 0 1030 0 529 529 1029 <> <> <>
  530 3 5.268705 4.941750 26.194567 69 V "A" 24 -0.06000 -0.06000 "VAL " " CB " 6 0 1 808080  "C530"  0 1 7 ""  1 ""  <> -7.5689244 11.769182 1.3762901 1 55.07 0 0 1031 1 530 530 1030 <> <> <>
  531 3 6.643006 4.664459 25.634659 69 V "A" 24 -0.18000 -0.18000 "VAL " " CG1" 6 0 1 808080  "C531"  0 1 7 ""  1 ""  <> -8.5392075 2.1649842 4.6268749 1 48.29 0 0 1032 3 531 531 1031 <> <> <>
  532 3 4.340405 5.714416 25.203585 69 V "A" 24 -0.18000 -0.18000 "VAL " " CG2" 6 0 1 808080  "C532"  0 1 7 ""  1 ""  <> 2.8691008 3.2328744 2.2785194 1 64.39 0 0 1033 3 532 532 1032 <> <> <>
  533 25 5.623333 1.694702 27.745462 70 V "A" 38 -0.50000 -0.50000 "VAL " " N  " 7 0 1 2E2EFF  "N533"  2 1 7 ""  1 ""  <> 8.0296717 2.468235 -6.992744 1 63.48 0 0 1043 1 533 533 1042 <> <> <>
  534 3 6.122776 0.833639 28.865442 70 V "A" 24 0.14000 0.14000 "VAL " " CA " 6 0 1 808080  "C534"  2 1 -1107 ""  1 ""  FF5A00  0.21374555 -1.7278105 -8.4112425 1 59.18 0 0 1044 1 534 534 1043 <> <> <>
  535 2 7.633966 0.674031 28.746525 70 V "A" 24 0.50000 0.50000 "VAL " " C  " 6 0 1 808080  "C535"  2 1 7 ""  1 ""  <> 0.1822543 6.5130329 -4.1370215 1 62.32 0 0 1045 0 535 535 1044 <> <> <>
  536 15 8.130939 0.360947 27.664000 70 V "A" 70 -0.50000 -0.50000 "VAL " " O  " 8 0 1 FF2E2E  "O536"  2 1 7 ""  1 ""  <> -0.4357776 -2.7898774 4.9263382 1 59.35 0 0 1046 0 536 536 1045 <> <> <>
  537 3 5.587465 -0.590001 28.705212 70 V "A" 24 -0.06000 -0.06000 "VAL " " CB " 6 0 1 808080  "C537"  2 1 7 ""  1 ""  <> 1.5768996 -3.7514884 2.1641877 1 59.79 0 0 1047 1 537 537 1046 <> <> <>
  538 3 5.986797 -1.658519 29.674786 70 V "A" 24 -0.18000 -0.18000 "VAL " " CG1" 6 0 1 808080  "C538"  2 1 7 ""  1 ""  <> 0.41797268 -2.3944323 0.78783178 1 74.91 0 0 1048 3 538 538 1047 <> <> <>
  539 3 4.005552 -0.720441 28.644056 70 V "A" 24 -0.18000 -0.18000 "VAL " " CG2" 6 0 1 808080  "C539"  2 1 7 ""  1 ""  <> -1.9784758 -0.12393653 4.1061831 1 64.02 0 0 1049 3 539 539 1048 <> <> <>
  540 25 8.291868 1.061536 29.803961 71 A "A" 38 -0.50000 -0.50000 "ALA " " N  " 7 0 1 2E2EFF  "N540"  2 1 7 ""  1 ""  <> -11.481297 6.4177194 5.2657657 1 54.48 0 0 1059 1 540 540 1058 <> <> <>
  541 3 9.761673 1.017941 29.911554 71 A "A" 24 0.14000 0.14000 "ALA " " CA " 6 0 1 808080  "C541"  2 1 -1107 ""  1 ""  FF5A00  -0.55528349 2.5483532 -0.19933242 1 64.54 0 0 1060 1 541 541 1059 <> <> <>
  542 2 10.058489 -0.168602 30.841877 71 A "A" 24 0.50000 0.50000 "ALA " " C  " 6 0 1 808080  "C542"  2 1 7 ""  1 ""  <> -4.6393456 -1.8102076 -3.919539 1 64.71 0 0 1061 0 542 542 1060 <> <> <>
  543 15 9.758472 -0.159122 32.024609 71 A "A" 70 -0.50000 -0.50000 "ALA " " O  " 8 0 1 FF2E2E  "O543"  2 1 7 ""  1 ""  <> 7.1126986 1.4341708 3.7333553 1 66.23 0 0 1062 0 543 543 1061 <> <> <>
  544 3 10.233204 2.319371 30.522434 71 A "A" 24 -0.18000 -0.18000 "ALA " " CB " 6 0 1 808080  "C544"  2 1 7 ""  1 ""  <> 9.4961452 5.3370647 0.60494512 1 54.31 0 0 1063 3 544 544 1062 <> <> <>
  545 25 10.681736 -1.278384 30.343662 72 I "A" 38 -0.50000 -0.50000 "ILE " " N  " 7 0 1 2E2EFF  "N545"  2 1 7 ""  1 ""  <> 1.0014791 -1.9549246 -4.3002777 1 66.96 0 0 1069 1 545 545 1068 <> <> <>
  546 3 10.932232 -2.618159 30.985331 72 I "A" 24 0.14000 0.14000 "ILE " " CA " 6 0 1 808080  "C546"  2 1 -1107 ""  1 ""  FF5A00  3.136869 -8.8354692 -1.1609185 1 77.8 0 0 1070 1 546 546 1069 <> <> <>
  547 2 12.354606 -2.608866 31.426767 72 I "A" 24 0.50000 0.50000 "ILE " " C  " 6 0 1 808080  "C547"  2 1 7 ""  1 ""  <> -3.6162636 7.522995 -2.43892 1 70.63 0 0 1071 0 547 547 1070 <> <> <>
  548 15 13.315766 -2.664920 30.625978 72 I "A" 70 -0.50000 -0.50000 "ILE " " O  " 8 0 1 FF2E2E  "O548"  2 1 7 ""  1 ""  <> 1.7834538 -3.655853 -0.53594398 1 75.3 0 0 1072 0 548 548 1071 <> <> <>
  549 3 10.618237 -3.819706 30.008413 72 I "A" 24 -0.06000 -0.06000 "ILE " " CB " 6 0 1 808080  "C549"  2 1 7 ""  1 ""  <> -1.8861742 4.4753852 5.9251289 1 69.73 0 0 1073 1 549 549 1072 <> <> <>
  550 3 9.300159 -3.652227 29.326731 72 I "A" 24 -0.12000 -0.12000 "ILE " " CG1" 6 0 1 808080  "C550"  2 1 7 ""  1 ""  <> -1.6622655 6.9256301 1.0761397 1 69.7 0 0 1074 2 550 550 1073 <> <> <>
  551 3 10.743908 -5.186492 30.803480 72 I "A" 24 -0.18000 -0.18000 "ILE " " CG2" 6 0 1 808080  "C551"  2 1 7 ""  1 ""  <> 0.0132182 -3.4406986 1.3463346 1 67.52 0 0 1075 3 551 551 1074 <> <> <>
  552 3 8.835513 -4.711604 28.293825 72 I "A" 24 -0.18000 -0.18000 "ILE " " CD1" 6 0 1 808080  "C552"  2 1 7 ""  1 ""  <> 6.3515153 -1.9658078 7.7231202 1 66.98 0 0 1076 3 552 552 1075 <> <> <>
  553 25 12.537959 -2.562003 32.697552 73 L "A" 38 -0.50000 -0.50000 "LEU " " N  " 7 0 1 2E2EFF  "N553"  2 1 7 ""  1 ""  <> -4.4534283 2.519114 -3.3944364 1 62.01 0 0 1088 1 553 553 1087 <> <> <>
  554 3 13.760262 -2.401062 33.377121 73 L "A" 24 0.14000 0.14000 "LEU " " CA " 6 0 1 808080  "C554"  2 1 -1107 ""  1 ""  FF5A00  5.2492719 -6.1204658 -1.4611715 1 77.08 0 0 1089 1 554 554 1088 <> <> <>
  555 2 14.102172 -3.715766 34.180058 73 L "A" 24 0.50000 0.50000 "LEU " " C  " 6 0 1 808080  "C555"  2 1 7 ""  1 ""  <> -3.4253452 4.1886663 1.1937525 1 83.41 0 0 1090 0 555 555 1089 <> <> <>
  556 15 13.294754 -4.415963 34.794376 73 L "A" 70 -0.50000 -0.50000 "LEU " " O  " 8 0 1 FF2E2E  "O556"  2 1 7 ""  1 ""  <> -3.022517 4.9010139 -5.6857753 1 83.31 0 0 1091 0 556 556 1090 <> <> <>
  557 3 13.540788 -1.301849 34.330105 73 L "A" 24 -0.12000 -0.12000 "LEU " " CB " 6 0 1 808080  "C557"  2 1 7 ""  1 ""  <> -6.5719995 -0.94502944 3.6647756 1 80.05 0 0 1092 2 557 557 1091 <> <> <>
  558 3 13.126585 0.067057 33.760193 73 L "A" 24 -0.06000 -0.06000 "LEU " " CG " 6 0 1 808080  "C558"  2 1 7 ""  1 ""  <> -0.015078356 4.056747 -4.7625799 1 80.14 0 0 1093 1 558 558 1092 <> <> <>
  559 3 12.450809 0.977829 34.820011 73 L "A" 24 -0.18000 -0.18000 "LEU " " CD1" 6 0 1 808080  "C559"  2 1 7 ""  1 ""  <> 7.0255122 -5.1396132 -6.9035344 1 85.41 0 0 1094 3 559 559 1093 <> <> <>
  560 3 14.440857 0.754914 33.239716 73 L "A" 24 -0.18000 -0.18000 "LEU " " CD2" 6 0 1 808080  "C560"  2 1 7 ""  1 ""  <> -2.0475807 -3.8814776 -1.4225435 1 78.06 0 0 1095 3 560 560 1094 <> <> <>
  561 25 15.451405 -3.990371 34.237217 74 T "A" 38 -0.50000 -0.50000 "THR " " N  " 7 0 1 2E2EFF  "N561"  0 1 7 ""  1 ""  <> 2.3098059 3.8797879 -1.5978918 1 88.1 0 0 1107 1 561 561 1106 <> <> <>
  562 3 16.081528 -5.129689 34.898697 74 T "A" 24 0.14000 0.14000 "THR " " CA " 6 0 1 808080  "C562"  0 1 -1107 ""  1 ""  FF5A00  -1.5048749 1.7456483 -5.750237 1 80.59 0 0 1108 1 562 562 1107 <> <> <>
  563 2 17.431406 -4.738504 35.559090 74 T "A" 24 0.50000 0.50000 "THR " " C  " 6 0 1 808080  "C563"  0 1 7 ""  1 ""  <> -2.97051 -3.96137 -4.8359022 1 81.88 0 0 1109 0 563 563 1108 <> <> <>
  564 15 18.141644 -3.865196 35.066948 74 T "A" 70 -0.50000 -0.50000 "THR " " O  " 8 0 1 FF2E2E  "O564"  0 1 7 ""  1 ""  <> -2.1138306 -1.0784357 -1.2383233 1 103.05 0 0 1110 0 564 564 1109 <> <> <>
  565 3 16.109535 -6.304268 33.870754 74 T "A" 24 0.20500 0.20500 "THR " " CB " 6 0 1 808080  "C565"  0 1 7 ""  1 ""  <> 7.3034353 2.0503895 -3.8896861 1 87.01 0 0 1111 1 565 565 1110 <> <> <>
  566 16 16.687664 -7.461247 34.389671 74 T "A" 70 -0.68300 -0.68300 "THR " " OG1" 8 0 1 FF2E2E  "O566"  0 1 7 "%UT"  13 ""  <> -1.9998105 1.540965 10.170167 1 95.54 0 0 1112 1 566 566 1111 <> <> <>
  567 3 16.790943 -6.050611 32.520557 74 T "A" 24 -0.18000 -0.18000 "THR " " CG2" 6 0 1 808080  "C567"  0 1 7 ""  1 ""  <> 4.3384604 5.8441854 3.336612 1 88.75 0 0 1113 3 567 567 1112 <> <> <>
  568 25 17.774021 -5.283525 36.720230 75 P "A" 38 -0.14000 -0.14000 "PRO " " N  " 7 0 1 2E2EFF  "N568"  0 1 7 ""  1 ""  <> -1.7132981 -2.3433425 -1.8934606 1 70.18 0 0 1121 0 568 568 1120 <> <> <>
  569 3 18.979683 -4.862186 37.402969 75 P "A" 24 0.01000 0.01000 "PRO " " CA " 6 0 1 808080  "C569"  0 1 -1107 ""  1 ""  FF5A00  -1.2173637 2.0282238 -0.78669846 1 74.74 0 0 1122 1 569 569 1121 <> <> <>
  570 2 20.115229 -5.883468 37.076107 75 P "A" 24 0.50000 0.50000 "PRO " " C  " 6 0 1 808080  "C570"  0 1 7 ""  1 ""  <> 0.62677014 -4.5571375 4.5166821 1 91.48 0 0 1123 0 570 570 1122 <> <> <>
  571 15 19.881182 -6.894032 36.395462 75 P "A" 70 -0.50000 -0.50000 "PRO " " O  " 8 0 1 FF2E2E  "O571"  0 1 7 ""  1 ""  <> -1.8861604 5.6331658 5.3022032 1 92.82 0 0 1124 0 571 571 1123 <> <> <>
  572 3 18.617247 -5.086765 38.969410 75 P "A" 24 -0.12000 -0.12000 "PRO " " CB " 6 0 1 808080  "C572"  0 1 7 ""  1 ""  <> -3.2400892 -5.3106942 4.6994786 1 76.49 0 0 1125 2 572 572 1124 <> <> <>
  573 3 17.705227 -6.307942 38.882092 75 P "A" 24 -0.12000 -0.12000 "PRO " " CG " 6 0 1 808080  "C573"  0 1 7 ""  1 ""  <> -5.6116166 3.9910667 2.9433305 1 69.84 0 0 1126 2 573 573 1125 <> <> <>
  574 3 16.973726 -6.144634 37.587227 75 P "A" 24 -0.05000 -0.05000 "PRO " " CD " 6 0 1 808080  "C574"  0 1 7 ""  1 ""  <> 7.9206743 9.5698862 -0.16217446 1 66.19 0 0 1127 2 574 574 1126 <> <> <>
  575 25 21.406715 -5.642904 37.492107 76 P "A" 38 -0.14000 -0.14000 "PRO " " N  " 7 0 1 2E2EFF  "N575"  0 1 7 ""  1 ""  <> -3.7271652 1.342895 -4.3019185 1 104.26 0 0 1135 0 575 575 1134 <> <> <>
  576 3 22.550228 -6.546051 37.260571 76 P "A" 24 0.01000 0.01000 "PRO " " CA " 6 0 1 808080  "C576"  0 1 -1107 ""  1 ""  FF5A00  -2.726846 -0.6222614 -12.094805 1 101.01 0 0 1136 1 576 576 1135 <> <> <>
  577 2 22.362057 -8.012568 37.680199 76 P "A" 24 0.50000 0.50000 "PRO " " C  " 6 0 1 808080  "C577"  0 1 7 ""  1 ""  <> -3.6663196 1.2828224 3.1006594 1 101.86 0 0 1137 0 577 577 1136 <> <> <>
  578 15 21.376343 -8.331704 38.320728 76 P "A" 70 -0.50000 -0.50000 "PRO " " O  " 8 0 1 FF2E2E  "O578"  0 1 7 ""  1 ""  <> 2.2683144 0.85847837 -3.2909777 1 103.36 0 0 1138 0 578 578 1137 <> <> <>
  579 3 23.698229 -5.989330 38.190487 76 P "A" 24 -0.12000 -0.12000 "PRO " " CB " 6 0 1 808080  "C579"  0 1 7 ""  1 ""  <> -5.4110765 -8.7420626 2.8454032 1 93.93 0 0 1139 2 579 579 1138 <> <> <>
  580 3 23.358154 -4.521559 38.199821 76 P "A" 24 -0.12000 -0.12000 "PRO " " CG " 6 0 1 808080  "C580"  0 1 7 ""  1 ""  <> -6.2085543 10.417489 -6.0916352 1 97.95 0 0 1140 2 580 580 1139 <> <> <>
  581 3 21.879852 -4.419177 38.087379 76 P "A" 24 -0.05000 -0.05000 "PRO " " CD " 6 0 1 808080  "C581"  0 1 7 ""  1 ""  <> 1.1284499 1.5036924 0.18089922 1 102.77 0 0 1141 2 581 581 1140 <> <> <>
  582 25 23.393337 -8.827616 37.545689 77 D "A" 38 -0.50000 -0.50000 "ASP " " N  " 7 0 1 2E2EFF  "N582"  0 1 7 ""  1 ""  <> 6.9734225 2.6272595 0.2351297 1 104.89 0 0 1149 1 582 582 1148 <> <> <>
  583 3 23.381615 -10.253067 37.827374 77 D "A" 24 0.14000 0.14000 "ASP " " CA " 6 0 1 808080  "C583"  0 1 -1107 ""  1 ""  FF5A00  3.7407382 6.0486054 3.0040505 1 108.04 0 0 1150 1 583 583 1149 <> <> <>
  584 2 23.367144 -10.543150 39.333870 77 D "A" 24 0.50000 0.50000 "ASP " " C  " 6 0 1 808080  "C584"  0 1 7 ""  1 ""  <> 4.3298697 -5.5806341 -1.8400522 1 115.13 0 0 1151 0 584 584 1150 <> <> <>
  585 15 23.049755 -11.656252 39.732483 77 D "A" 70 -0.50000 -0.50000 "ASP " " O  " 8 0 1 FF2E2E  "O585"  0 1 7 ""  1 ""  <> 5.0540361 -0.61390257 3.4661586 1 116.97 0 0 1152 0 585 585 1151 <> <> <>
  586 3 24.589546 -10.993682 37.135471 77 D "A" 24 -0.22000 -0.22000 "ASP " " CB " 6 0 1 808080  "C586"  0 1 7 ""  1 ""  <> -1.9958127 -0.0094978865 4.1534505 1 112.26 0 0 1153 2 586 586 1152 <> <> <>
  587 2 26.025230 -10.593765 37.594624 77 D "A" 24 0.70000 0.70000 "ASP " " CG " 6 0 1 808080  "C587"  0 1 7 "%UT"  13 ""  <> -2.5042677 4.6691003 -0.99460071 1 118.53 0 0 1154 0 587 587 1153 3.9992676076711 <> <>
  588 18 26.571196 -11.354969 38.439587 77 D "A" 70 -0.80000 -0.80000 "ASP " " OD1" 8 -1 1 FF2E2E  "O588"  0 1 7 ""  1 ""  <> 2.9261856 -2.6614766 -3.8955181 1 125.71 0 0 1155 0 588 588 1154 <> <> <>
  589 15 26.605213 -9.630703 37.032063 77 D "A" 70 -0.80000 -0.80000 "ASP " " OD2" 8 0 1 FF2E2E  "O589"  0 1 7 ""  1 ""  <> 5.9066019 -6.6180105 -4.1231236 1 119.43 0 0 1156 0 589 589 1155 <> <> <>
  590 25 23.627613 -9.473366 40.164471 78 D "A" 38 -0.50000 -0.50000 "ASP " " N  " 7 0 1 2E2EFF  "N590"  0 1 7 ""  1 ""  <> 5.0224667 2.6138575 2.4882677 1 116.99 0 0 1161 1 590 590 1160 <> <> <>
  591 3 24.033384 -9.548655 41.574802 78 D "A" 24 0.14000 0.14000 "ASP " " CA " 6 0 1 808080  "C591"  0 1 -1107 ""  1 ""  FF5A00  -0.21196753 6.075551 -3.0583277 1 118.75 0 0 1162 1 591 591 1161 <> <> <>
  592 2 23.057791 -8.738480 42.452545 78 D "A" 24 0.50000 0.50000 "ASP " " C  " 6 0 1 808080  "C592"  0 1 7 ""  1 ""  <> 1.571931 -1.5608234 0.74318802 1 103.54 0 0 1163 0 592 592 1162 <> <> <>
  593 15 23.209431 -8.799770 43.679688 78 D "A" 70 -0.50000 -0.50000 "ASP " " O  " 8 0 1 FF2E2E  "O593"  0 1 7 ""  1 ""  <> -4.1670337 3.9924598 -1.650472 1 100.26 0 0 1164 0 593 593 1163 <> <> <>
  594 3 25.507757 -9.274881 41.848728 78 D "A" 24 -0.22000 -0.22000 "ASP " " CB " 6 0 1 808080  "C594"  0 1 7 ""  1 ""  <> -5.6407714 -1.7649519 1.7932897 1 133.27 0 0 1165 2 594 594 1164 <> <> <>
  595 2 25.912403 -7.868958 42.132706 78 D "A" 24 0.70000 0.70000 "ASP " " CG " 6 0 1 808080  "C595"  0 1 7 "%UT"  13 ""  <> -3.7040071 7.4281478 -1.1258835 1 143.03 0 0 1166 0 595 595 1165 4 <> <>
  596 18 26.692945 -7.551188 43.040001 78 D "A" 70 -0.80000 -0.80000 "ASP " " OD1" 8 -1 1 FF2E2E  "O596"  0 1 7 ""  1 ""  <> 0.34295732 -0.96293586 1.8649883 1 143.88 0 0 1167 0 596 596 1166 <> <> <>
  597 15 25.783525 -7.093894 41.158844 78 D "A" 70 -0.80000 -0.80000 "ASP " " OD2" 8 0 1 FF2E2E  "O597"  0 1 7 ""  1 ""  <> 8.2509508 2.7181306 5.8674669 1 150.54 0 0 1168 0 597 597 1167 <> <> <>
  598 25 22.023348 -8.109243 41.870571 79 K "A" 38 -0.50000 -0.50000 "LYS " " N  " 7 0 1 2E2EFF  "N598"  0 1 7 ""  1 ""  <> -0.75632435 -0.76075763 -2.4005983 1 106.71 0 0 1173 1 598 598 1172 <> <> <>
  599 3 21.158937 -7.227717 42.579754 79 K "A" 24 0.14000 0.14000 "LYS " " CA " 6 0 1 808080  "C599"  0 1 -1107 ""  1 ""  FF5A00  -1.2782233 -3.2240787 8.1946764 1 101.35 0 0 1174 1 599 599 1173 <> <> <>
  600 2 19.770617 -7.619936 42.293140 79 K "A" 24 0.50000 0.50000 "LYS " " C  " 6 0 1 808080  "C600"  0 1 7 ""  1 ""  <> -10.180737 -5.5111022 -7.0961776 1 88.03 0 0 1175 0 600 600 1174 <> <> <>
  601 15 19.391586 -8.030471 41.205486 79 K "A" 70 -0.50000 -0.50000 "LYS " " O  " 8 0 1 FF2E2E  "O601"  0 1 7 ""  1 ""  <> -2.1268027 -3.8379977 3.212122 1 87.84 0 0 1176 0 601 601 1175 <> <> <>
  602 3 21.365433 -5.781034 41.972870 79 K "A" 24 -0.12000 -0.12000 "LYS " " CB " 6 0 1 808080  "C602"  0 1 7 ""  1 ""  <> 6.2424393 -0.4820475 0.089394286 1 110.86 0 0 1177 2 602 602 1176 <> <> <>
  603 3 22.734350 -5.094196 42.273960 79 K "A" 24 -0.12000 -0.12000 "LYS " " CG " 6 0 1 808080  "C603"  0 1 7 ""  1 ""  <> -1.798521 -5.3520608 2.8273602 1 128.61 0 0 1178 2 603 603 1177 <> <> <>
  604 3 22.860712 -3.614172 42.108868 79 K "A" 24 -0.12000 -0.12000 "LYS " " CD " 6 0 1 808080  "C604"  0 1 7 ""  1 ""  <> 9.6628733 3.868588 6.5943418 1 139.18 0 0 1179 2 604 604 1178 <> <> <>
  605 3 24.067335 -3.052770 42.847321 79 K "A" 24 0.19000 0.19000 "LYS " " CE " 6 0 1 808080  "C605"  0 1 7 ""  1 ""  <> 3.4131534 1.2009344 3.4792814 1 142.83 0 0 1180 2 605 605 1179 <> <> <>
  606 32 23.943264 -1.730404 43.550255 79 K "A" 38 -0.30000 -0.30000 "LYS " " NZ " 7 1 1 2E2EFF  "N606"  0 1 7 "%UT"  13 ""  <> 3.6431265 -4.8333354 -3.9068384 1 147.43 0 0 1181 3 606 606 1180 <> <> <>
  607 25 18.877186 -7.517806 43.321915 80 K "A" 38 -0.50000 -0.50000 "LYS " " N  " 7 0 1 2E2EFF  "N607"  0 1 7 ""  1 ""  <> 0.88078737 7.1092138 -0.97108346 1 85.24 0 0 1195 1 607 607 1194 <> <> <>
  608 3 17.438866 -7.392880 43.138069 80 K "A" 24 0.14000 0.14000 "LYS " " CA " 6 0 1 808080  "C608"  0 1 -1107 ""  1 ""  FF5A00  1.7099768 -5.8219371 -4.9687986 1 89.81 0 0 1196 1 608 608 1195 <> <> <>
  609 2 16.998737 -5.973184 42.833351 80 K "A" 24 0.50000 0.50000 "LYS " " C  " 6 0 1 808080  "C609"  0 1 7 ""  1 ""  <> -1.956815 -3.4340997 -11.026134 1 94.43 0 0 1197 0 609 609 1196 <> <> <>
  610 15 17.813507 -5.017204 42.853069 80 K "A" 70 -0.50000 -0.50000 "LYS " " O  " 8 0 1 FF2E2E  "O610"  0 1 7 ""  1 ""  <> -2.0986667 8.80791 0.63687801 1 88.93 0 0 1198 0 610 610 1197 <> <> <>
  611 3 16.872538 -7.807356 44.476517 80 K "A" 24 -0.12000 -0.12000 "LYS " " CB " 6 0 1 808080  "C611"  0 1 7 ""  1 ""  <> -1.0227988 1.9590119 0.36336294 1 93.94 0 0 1199 2 611 611 1198 <> <> <>
  612 3 16.806696 -9.317686 44.559570 80 K "A" 24 -0.12000 -0.12000 "LYS " " CG " 6 0 1 808080  "C612"  0 1 7 ""  1 ""  <> 3.0288978 0.15571524 -1.6379275 1 108.77 0 0 1200 2 612 612 1199 <> <> <>
  613 3 16.661671 -9.750928 46.001308 80 K "A" 24 -0.12000 -0.12000 "LYS " " CD " 6 0 1 808080  "C613"  0 1 7 ""  1 ""  <> 2.5360465 3.4557605 -4.0552444 1 113.97 0 0 1201 2 613 613 1200 <> <> <>
  614 3 16.530521 -11.252440 46.156113 80 K "A" 24 0.19000 0.19000 "LYS " " CE " 6 0 1 808080  "C614"  0 1 7 ""  1 ""  <> -8.9753008 2.8392274 2.7307799 1 111.62 0 0 1202 2 614 614 1201 <> <> <>
  615 32 16.772619 -11.693585 47.519535 80 K "A" 38 -0.30000 -0.30000 "LYS " " NZ " 7 1 1 2E2EFF  "N615"  0 1 7 "%UT"  13 ""  <> 6.3515267 2.7382007 7.1708889 1 107.15 0 0 1203 3 615 615 1202 <> <> <>
  616 25 15.704922 -5.775595 42.436970 81 V "A" 38 -0.50000 -0.50000 "VAL " " N  " 7 0 1 2E2EFF  "N616"  0 1 7 ""  1 ""  <> 6.4119411 2.5799406 0.32906678 1 96.11 0 0 1217 1 616 616 1216 <> <> <>
  617 3 15.033609 -4.499088 42.095230 81 V "A" 24 0.14000 0.14000 "VAL " " CA " 6 0 1 808080  "C617"  0 1 -1107 ""  1 ""  FF5A00  4.7347355 -2.5995998 -0.72698045 1 94.42 0 0 1218 1 617 617 1217 <> <> <>
  618 2 14.831316 -3.516037 43.202099 81 V "A" 24 0.50000 0.50000 "VAL " " C  " 6 0 1 808080  "C618"  0 1 7 ""  1 ""  <> 0.99625558 1.2921889 10.712782 1 96 0 0 1219 0 618 618 1218 <> <> <>
  619 15 14.603342 -2.363614 42.904293 81 V "A" 70 -0.50000 -0.50000 "VAL " " O  " 8 0 1 FF2E2E  "O619"  0 1 7 ""  1 ""  <> -3.9231977 4.0602765 4.716218 1 91.71 0 0 1220 0 619 619 1219 <> <> <>
  620 3 13.599949 -4.836231 41.418774 81 V "A" 24 -0.06000 -0.06000 "VAL " " CB " 6 0 1 808080  "C620"  0 1 7 ""  1 ""  <> -5.9873681 1.1531699 2.4705467 1 86.09 0 0 1221 1 620 620 1220 <> <> <>
  621 3 13.887331 -5.288358 40.040730 81 V "A" 24 -0.18000 -0.18000 "VAL " " CG1" 6 0 1 808080  "C621"  0 1 7 ""  1 ""  <> -0.46919885 0.56599271 -3.3176818 1 98.62 0 0 1222 3 621 621 1221 <> <> <>
  622 3 12.653942 -5.533863 42.322586 81 V "A" 24 -0.18000 -0.18000 "VAL " " CG2" 6 0 1 808080  "C622"  0 1 7 ""  1 ""  <> -2.5472691 -4.6809959 -1.5382223 1 75.85 0 0 1223 3 622 622 1222 <> <> <>
  623 25 15.174860 -4.031054 44.402145 82 T "A" 38 -0.50000 -0.50000 "THR " " N  " 7 0 1 2E2EFF  "N623"  0 1 7 ""  1 ""  <> 1.0506221 0.034878243 -2.9040036 1 98.65 0 0 1233 1 623 623 1232 <> <> <>
  624 3 14.987732 -3.489119 45.744694 82 T "A" 24 0.14000 0.14000 "THR " " CA " 6 0 1 808080  "C624"  0 1 -1107 ""  1 ""  FF5A00  0.49287581 6.2692208 3.0524638 1 94.7 0 0 1234 1 624 624 1233 <> <> <>
  625 2 16.343851 -2.993983 46.217308 82 T "A" 24 0.50000 0.50000 "THR " " C  " 6 0 1 808080  "C625"  0 1 7 ""  1 ""  <> 1.478418 -1.825405 0.4991174 1 90.12 0 0 1235 0 625 625 1234 <> <> <>
  626 15 16.399349 -2.619355 47.387665 82 T "A" 70 -0.50000 -0.50000 "THR " " O  " 8 0 1 FF2E2E  "O626"  0 1 7 ""  1 ""  <> 2.3704011 5.403347 1.6446795 1 94.55 0 0 1236 0 626 626 1235 <> <> <>
  627 3 14.396726 -4.528496 46.671295 82 T "A" 24 0.20500 0.20500 "THR " " CB " 6 0 1 808080  "C627"  0 1 7 ""  1 ""  <> -7.7807236 4.5705447 -0.97102231 1 93.65 0 0 1237 1 627 627 1236 <> <> <>
  628 16 15.076426 -5.833318 46.461544 82 T "A" 70 -0.68300 -0.68300 "THR " " OG1" 8 0 1 FF2E2E  "O628"  0 1 7 "%UT"  13 ""  <> 1.6171664 0.34416264 -6.9173074 1 99.45 0 0 1238 1 628 628 1237 <> <> <>
  629 3 12.913506 -4.850979 46.559963 82 T "A" 24 -0.18000 -0.18000 "THR " " CG2" 6 0 1 808080  "C629"  0 1 7 ""  1 ""  <> 8.2271242 0.6501925 -2.9508984 1 84.61 0 0 1239 3 629 629 1238 <> <> <>
  630 25 17.340540 -2.968040 45.331654 83 D "A" 38 -0.50000 -0.50000 "ASP " " N  " 7 0 1 2E2EFF  "N630"  0 1 7 ""  1 ""  <> -4.09023 4.4588513 -5.3111515 1 79.75 0 0 1247 1 630 630 1246 <> <> <>
  631 3 18.633709 -2.365665 45.672817 83 D "A" 24 0.14000 0.14000 "ASP " " CA " 6 0 1 808080  "C631"  0 1 -1107 ""  1 ""  FF5A00  2.7855704 4.4293494 -4.6265421 1 86.83 0 0 1248 1 631 631 1247 <> <> <>
  632 2 18.532349 -0.814990 45.567005 83 D "A" 24 0.50000 0.50000 "ASP " " C  " 6 0 1 808080  "C632"  0 1 7 ""  1 ""  <> 6.9981146 0.26198643 -2.1638837 1 101.57 0 0 1249 0 632 632 1248 <> <> <>
  633 15 18.235893 -0.319108 44.464630 83 D "A" 70 -0.50000 -0.50000 "ASP " " O  " 8 0 1 FF2E2E  "O633"  0 1 7 ""  1 ""  <> 2.1276751 3.5721111 6.0507126 1 107.35 0 0 1250 0 633 633 1249 <> <> <>
  634 3 19.687038 -2.941791 44.706966 83 D "A" 24 -0.22000 -0.22000 "ASP " " CB " 6 0 1 808080  "C634"  0 1 7 ""  1 ""  <> 4.3291965 -0.28416461 1.9057819 1 87.63 0 0 1251 2 634 634 1250 <> <> <>
  635 2 21.193703 -2.480002 45.010685 83 D "A" 24 0.70000 0.70000 "ASP " " CG " 6 0 1 808080  "C635"  0 1 7 "%UT"  13 ""  <> 0.21607794 -5.2845449 2.7234337 1 95.86 0 0 1252 0 635 635 1251 5.06154762002052 <> <>
  636 18 22.052485 -3.191745 45.601990 83 D "A" 70 -0.80000 -0.80000 "ASP " " OD1" 8 -1 1 FF2E2E  "O636"  0 1 7 ""  1 ""  <> 3.4163144 -0.6036433 -2.8686006 1 103.31 0 0 1253 0 636 636 1252 <> <> <>
  637 15 21.579750 -1.299507 44.707962 83 D "A" 70 -0.80000 -0.80000 "ASP " " OD2" 8 0 1 FF2E2E  "O637"  0 1 7 ""  1 ""  <> -1.1165688 -1.4476947 3.750304 1 104.65 0 0 1254 0 637 637 1253 <> <> <>
  638 25 18.491344 -0.135504 46.698856 84 K "A" 38 -0.50000 -0.50000 "LYS " " N  " 7 0 1 2E2EFF  "N638"  1 1 7 ""  1 ""  <> -1.2346933 7.1931009 -1.9722985 1 105.1 0 0 1259 1 638 638 1258 <> <> <>
  639 3 18.286446 1.325324 46.922924 84 K "A" 24 0.14000 0.14000 "LYS " " CA " 6 0 1 808080  "C639"  1 1 -1107 ""  1 ""  FF5A00  2.8786192 -0.37810045 1.7436813 1 113.33 0 0 1260 1 639 639 1259 <> <> <>
  640 2 19.357218 2.202292 46.219967 84 K "A" 24 0.50000 0.50000 "LYS " " C  " 6 0 1 808080  "C640"  1 1 7 ""  1 ""  <> -11.166344 2.1064653 6.0621357 1 105.27 0 0 1261 0 640 640 1260 <> <> <>
  641 15 19.075193 3.316645 45.792141 84 K "A" 70 -0.50000 -0.50000 "LYS " " O  " 8 0 1 FF2E2E  "O641"  1 1 7 ""  1 ""  <> -0.27615505 4.5045004 -0.56002611 1 105.47 0 0 1262 0 641 641 1261 <> <> <>
  642 3 18.424114 1.616844 48.462090 84 K "A" 24 -0.12000 -0.12000 "LYS " " CB " 6 0 1 808080  "C642"  1 1 7 ""  1 ""  <> 1.936534 4.2130208 1.3388364 1 114.02 0 0 1263 2 642 642 1262 <> <> <>
  643 3 17.215454 1.011191 49.205780 84 K "A" 24 -0.12000 -0.12000 "LYS " " CG " 6 0 1 808080  "C643"  1 1 7 ""  1 ""  <> -5.1731901 5.3586106 1.4666657 1 123.39 0 0 1264 2 643 643 1263 <> <> <>
  644 3 17.380196 0.930374 50.697590 84 K "A" 24 -0.12000 -0.12000 "LYS " " CD " 6 0 1 808080  "C644"  1 1 7 ""  1 ""  <> 3.6079772 4.995338 -7.4063759 1 126.67 0 0 1265 2 644 644 1264 <> <> <>
  645 3 17.230999 2.267950 51.452991 84 K "A" 24 0.19000 0.19000 "LYS " " CE " 6 0 1 808080  "C645"  1 1 7 ""  1 ""  <> -0.60539681 -1.4753671 -5.1008081 1 124.32 0 0 1266 2 645 645 1265 <> <> <>
  646 32 18.181160 2.299157 52.539444 84 K "A" 38 -0.30000 -0.30000 "LYS " " NZ " 7 1 1 2E2EFF  "N646"  1 1 7 "%UT"  13 ""  <> -4.8561358 -5.5415626 -1.1540631 1 118.32 0 0 1267 3 646 646 1266 <> <> <>
  647 25 20.583441 1.621359 46.009388 85 A "A" 38 -0.50000 -0.50000 "ALA " " N  " 7 0 1 2E2EFF  "N647"  1 1 7 ""  1 ""  <> 5.5967269 4.121439 -3.0908108 1 93.74 0 0 1281 1 647 647 1280 <> <> <>
  648 3 21.610518 2.292854 45.266716 85 A "A" 24 0.14000 0.14000 "ALA " " CA " 6 0 1 808080  "C648"  1 1 -1107 ""  1 ""  FF5A00  -5.2437243 2.7386394 -1.775111 1 96.4 0 0 1282 1 648 648 1281 <> <> <>
  649 2 21.246481 2.269160 43.757607 85 A "A" 24 0.50000 0.50000 "ALA " " C  " 6 0 1 808080  "C649"  1 1 7 ""  1 ""  <> -3.3492348 4.0441737 8.7590265 1 104.6 0 0 1283 0 649 649 1282 <> <> <>
  650 15 21.270006 3.304693 43.032162 85 A "A" 70 -0.50000 -0.50000 "ALA " " O  " 8 0 1 FF2E2E  "O650"  1 1 7 ""  1 ""  <> -0.83958137 -3.0448296 -3.2409761 1 100.87 0 0 1284 0 650 650 1283 <> <> <>
  651 3 22.981735 1.577684 45.498531 85 A "A" 24 -0.18000 -0.18000 "ALA " " CB " 6 0 1 808080  "C651"  1 1 7 ""  1 ""  <> -1.4070258 -3.8195791 5.2555256 1 95.1 0 0 1285 3 651 651 1284 <> <> <>
  652 25 20.919050 1.071556 43.223347 86 W "A" 38 -0.50000 -0.50000 "TRP " " N  " 7 0 1 2E2EFF  "N652"  1 1 7 ""  1 ""  <> -1.5692955 -13.726048 5.022213 1 103.48 0 0 1291 1 652 652 1290 <> <> <>
  653 3 20.375889 0.936018 41.935436 86 W "A" 24 0.14000 0.14000 "TRP " " CA " 6 0 1 808080  "C653"  1 1 -1107 ""  1 ""  FF5A00  0.23844498 2.7101169 0.37283617 1 94.89 0 0 1292 1 653 653 1291 <> <> <>
  654 2 19.062437 1.745897 41.733006 86 W "A" 24 0.50000 0.50000 "TRP " " C  " 6 0 1 808080  "C654"  1 1 7 ""  1 ""  <> 2.2655888 5.0697484 0.59240037 1 95.07 0 0 1293 0 654 654 1292 <> <> <>
  655 15 18.932533 2.438444 40.664352 86 W "A" 70 -0.50000 -0.50000 "TRP " " O  " 8 0 1 FF2E2E  "O655"  1 1 7 ""  1 ""  <> -2.4910245 5.5302129 2.7353938 1 91.76 0 0 1294 0 655 655 1293 <> <> <>
  656 3 20.168598 -0.540126 41.654343 86 W "A" 24 -0.12000 -0.12000 "TRP " " CB " 6 0 1 808080  "C656"  1 1 7 ""  1 ""  <> 3.1875899 3.1113153 -9.0985317 1 85.15 0 0 1295 2 656 656 1294 <> <> <>
  657 2 19.654127 -0.786730 40.302429 86 W "A" 24 0.07500 0.07500 "TRP " " CG " 6 0 1 808080  "C657"  1 1 7 ""  1 ""  <> 3.6838493 -4.723012 -8.4593115 1 85.11 0 0 1296 0 657 657 1295 <> <> <>
  658 2 20.385706 -0.903750 39.155323 86 W "A" 24 -0.11500 -0.11500 "TRP " " CD1" 6 0 1 808080  "C658"  1 1 7 ""  1 ""  <> -2.4035852 -2.8409727 -1.9120563 1 80.84 0 0 1297 1 658 658 1296 <> <> <>
  659 2 18.294489 -1.148072 39.941067 86 W "A" 24 -0.05500 -0.05500 "TRP " " CD2" 6 0 1 808080  "C659"  1 1 7 ""  1 ""  <> 5.0523787 -2.4691219 -7.0543919 1 88.27 0 0 1298 0 659 659 1297 <> <> <>
  660 25 19.479227 -1.265524 38.088173 86 W "A" 38 -0.57000 -0.57000 "TRP " " NE1" 7 0 1 2E2EFF  "N660"  1 1 7 ""  1 ""  <> 4.6630712 -7.6706424 -2.2312427 1 76.83 0 0 1299 1 660 660 1298 <> <> <>
  661 2 18.181509 -1.395205 38.555653 86 W "A" 24 0.13000 0.13000 "TRP " " CE2" 6 0 1 808080  "C661"  1 1 7 ""  1 ""  <> 6.2975626 6.0453615 2.8489265 1 83.28 0 0 1300 0 661 661 1299 <> <> <>
  662 2 17.115746 -1.338612 40.708328 86 W "A" 24 -0.11500 -0.11500 "TRP " " CE3" 6 0 1 808080  "C662"  1 1 7 ""  1 ""  <> -2.288075 -5.8097911 -0.94815022 1 95.17 0 0 1301 1 662 662 1300 <> <> <>
  663 2 17.011116 -1.720131 37.923557 86 W "A" 24 -0.11500 -0.11500 "TRP " " CZ2" 6 0 1 808080  "C663"  1 1 7 ""  1 ""  <> -3.6236057 -2.7663856 -1.3439283 1 81.7 0 0 1302 1 663 663 1301 <> <> <>
  664 2 15.831045 -1.625984 40.079243 86 W "A" 24 -0.11500 -0.11500 "TRP " " CZ3" 6 0 1 808080  "C664"  1 1 7 ""  1 ""  <> 0.23822324 5.029675 -3.2205718 1 91.51 0 0 1303 1 664 664 1302 <> <> <>
  665 2 15.826245 -1.827579 38.694912 86 W "A" 24 -0.11500 -0.11500 "TRP " " CH2" 6 0 1 808080  "C665"  1 1 7 ""  1 ""  <> -0.086367935 -2.4317791 1.6684169 1 81.94 0 0 1304 1 665 665 1303 <> <> <>
  666 25 18.017288 1.595425 42.604691 87 Q "A" 38 -0.50000 -0.50000 "GLN " " N  " 7 0 1 2E2EFF  "N666"  1 1 7 ""  1 ""  <> -3.5291429 -1.6573802 -2.9131026 1 92.91 0 0 1315 1 666 666 1314 <> <> <>
  667 3 16.719496 2.232302 42.529964 87 Q "A" 24 0.14000 0.14000 "GLN " " CA " 6 0 1 808080  "C667"  1 1 -1107 ""  1 ""  FF5A00  5.173018 4.3422709 0.59282333 1 88.31 0 0 1316 1 667 667 1315 <> <> <>
  668 2 16.921659 3.725562 42.301601 87 Q "A" 24 0.50000 0.50000 "GLN " " C  " 6 0 1 808080  "C668"  1 1 7 ""  1 ""  <> 1.0389489 -3.8866105 -6.4515615 1 92.93 0 0 1317 0 668 668 1316 <> <> <>
  669 15 16.221897 4.296832 41.452503 87 Q "A" 70 -0.50000 -0.50000 "GLN " " O  " 8 0 1 FF2E2E  "O669"  1 1 7 ""  1 ""  <> -0.22110407 -2.9427736 -3.4020414 1 96.75 0 0 1318 0 669 669 1317 <> <> <>
  670 3 15.849020 2.068528 43.786678 87 Q "A" 24 -0.12000 -0.12000 "GLN " " CB " 6 0 1 808080  "C670"  1 1 7 ""  1 ""  <> -3.3138096 0.73500007 7.1075354 1 88.95 0 0 1319 2 670 670 1318 <> <> <>
  671 3 15.178474 0.711165 43.840302 87 Q "A" 24 -0.12000 -0.12000 "GLN " " CG " 6 0 1 808080  "C671"  1 1 7 ""  1 ""  <> -2.0659072 3.925329 -0.10565937 1 93.21 0 0 1320 2 671 671 1319 <> <> <>
  672 2 14.301583 0.400613 45.104984 87 Q "A" 24 0.50000 0.50000 "GLN " " CD " 6 0 1 808080  "C672"  1 1 7 "%UT"  13 ""  <> -1.4901046 4.311913 -1.0804267 1 97.05 0 0 1321 0 672 672 1320 <> "No Flip"  <>
  673 15 13.355998 -0.382352 45.038692 87 Q "A" 70 -0.50000 -0.50000 "GLN " " OE1" 8 0 1 FF2E2E  "O673"  1 1 7 ""  1 ""  <> 0.028225264 -3.9573171 -0.74922723 1 95.03 0 0 1322 0 673 673 1321 <> <> <>
  674 25 14.465342 1.181933 46.181973 87 Q "A" 38 -0.76000 -0.76000 "GLN " " NE2" 7 0 1 2E2EFF  "N674"  1 1 7 ""  1 ""  <> -2.0855603 1.2303339 -1.0404421 1 105.21 0 0 1323 2 674 674 1322 <> <> <>
  675 25 17.798185 4.476450 42.977840 88 K "A" 38 -0.50000 -0.50000 "LYS " " N  " 7 0 1 2E2EFF  "N675"  1 1 7 ""  1 ""  <> 3.5855148 1.7731422 1.8417965 1 100.25 0 0 1332 1 675 675 1331 <> <> <>
  676 3 18.070023 5.929736 42.803181 88 K "A" 24 0.14000 0.14000 "LYS " " CA " 6 0 1 808080  "C676"  1 1 -1107 ""  1 ""  FF5A00  9.8149958 -0.77354598 4.787641 1 110.52 0 0 1333 1 676 676 1332 <> <> <>
  677 2 18.579464 6.256443 41.343712 88 K "A" 24 0.50000 0.50000 "LYS " " C  " 6 0 1 808080  "C677"  1 1 7 ""  1 ""  <> 5.9344049 -0.26298016 0.42687517 1 112.02 0 0 1334 0 677 677 1333 <> <> <>
  678 15 18.296574 7.378787 40.886742 88 K "A" 70 -0.50000 -0.50000 "LYS " " O  " 8 0 1 FF2E2E  "O678"  1 1 7 ""  1 ""  <> 5.6200919 2.5057197 -4.6016273 1 120.18 0 0 1335 0 678 678 1334 <> <> <>
  679 3 19.146950 6.452039 43.811790 88 K "A" 24 -0.12000 -0.12000 "LYS " " CB " 6 0 1 808080  "C679"  1 1 7 ""  1 ""  <> 2.4136827 -3.5216134 -6.4063058 1 107.44 0 0 1336 2 679 679 1335 <> <> <>
  680 3 19.180082 7.958955 44.016788 88 K "A" 24 -0.12000 -0.12000 "LYS " " CG " 6 0 1 808080  "C680"  1 1 7 ""  1 ""  <> 6.6687603 0.2555806 -2.2895286 1 104.68 0 0 1337 2 680 680 1336 <> <> <>
  681 3 20.354362 8.562099 44.821335 88 K "A" 24 -0.12000 -0.12000 "LYS " " CD " 6 0 1 808080  "C681"  1 1 7 ""  1 ""  <> -4.8825827 3.3040612 -0.17257984 1 110.63 0 0 1338 2 681 681 1337 <> <> <>
  682 3 19.971148 9.949742 45.391346 88 K "A" 24 0.19000 0.19000 "LYS " " CE " 6 0 1 808080  "C682"  1 1 7 ""  1 ""  <> -2.7826753 -0.79790866 0.21367575 1 112.84 0 0 1339 2 682 682 1338 <> <> <>
  683 32 20.901838 10.248100 46.494789 88 K "A" 38 -0.30000 -0.30000 "LYS " " NZ " 7 1 1 2E2EFF  "N683"  1 1 7 "%UT"  13 ""  <> -0.059270121 0.10529672 1.5756021 1 114.89 0 0 1340 3 683 683 1339 <> <> <>
  684 25 19.308636 5.375169 40.716606 89 K "A" 38 -0.50000 -0.50000 "LYS " " N  " 7 0 1 2E2EFF  "N684"  1 1 7 ""  1 ""  <> 2.7997386 4.6582961 1.385263 1 99.19 0 0 1354 1 684 684 1353 <> <> <>
  685 3 19.798195 5.555387 39.387802 89 K "A" 24 0.14000 0.14000 "LYS " " CA " 6 0 1 808080  "C685"  1 1 -1107 ""  1 ""  FF5A00  5.646101 4.0575972 -1.4081345 1 93.22 0 0 1355 1 685 685 1354 <> <> <>
  686 2 18.847507 5.125926 38.228439 89 K "A" 24 0.50000 0.50000 "LYS " " C  " 6 0 1 808080  "C686"  1 1 7 ""  1 ""  <> 8.0271063 -2.7896931 6.891006 1 98.26 0 0 1356 0 686 686 1355 <> <> <>
  687 15 19.066389 5.502285 37.078091 89 K "A" 70 -0.50000 -0.50000 "LYS " " O  " 8 0 1 FF2E2E  "O687"  1 1 7 ""  1 ""  <> 4.3080831 -3.0350235 8.254817 1 97.06 0 0 1357 0 687 687 1356 <> <> <>
  688 3 21.065495 4.708452 39.287361 89 K "A" 24 -0.12000 -0.12000 "LYS " " CB " 6 0 1 808080  "C688"  1 1 7 ""  1 ""  <> -2.510994 -0.05040491 -4.3330398 1 90.24 0 0 1358 2 688 688 1357 <> <> <>
  689 3 22.203262 4.993066 40.267296 89 K "A" 24 -0.12000 -0.12000 "LYS " " CG " 6 0 1 808080  "C689"  1 1 7 ""  1 ""  <> -0.83427823 8.8113489 3.3765581 1 97 0 0 1359 2 689 689 1358 <> <> <>
  690 3 23.182795 3.938362 40.474712 89 K "A" 24 -0.12000 -0.12000 "LYS " " CD " 6 0 1 808080  "C690"  1 1 7 ""  1 ""  <> -2.891238 -6.5974751 -3.1812744 1 112.41 0 0 1360 2 690 690 1359 <> <> <>
  691 3 24.074974 3.582755 39.295174 89 K "A" 24 0.19000 0.19000 "LYS " " CE " 6 0 1 808080  "C691"  1 1 7 ""  1 ""  <> 3.4441643 -1.7663194 -8.1585817 1 120.25 0 0 1361 2 691 691 1360 <> <> <>
  692 32 25.299068 2.793046 39.667015 89 K "A" 38 -0.30000 -0.30000 "LYS " " NZ " 7 1 1 2E2EFF  "N692"  1 1 7 "%UT"  13 ""  <> -3.2677443 -5.5993996 1.4509771 1 121.63 0 0 1362 3 692 692 1361 <> <> <>
  693 25 17.601425 4.665958 38.498016 90 V "A" 38 -0.50000 -0.50000 "VAL " " N  " 7 0 1 2E2EFF  "N693"  1 1 7 ""  1 ""  <> 4.8839855 0.74390483 -0.8565892 1 93.86 0 0 1376 1 693 693 1375 <> <> <>
  694 3 16.438776 4.431359 37.736179 90 V "A" 24 0.14000 0.14000 "VAL " " CA " 6 0 1 808080  "C694"  1 1 -1107 ""  1 ""  FF5A00  6.1912131 1.5626179 6.8320847 1 84.11 0 0 1377 1 694 694 1376 <> <> <>
  695 2 15.656858 5.728284 37.961018 90 V "A" 24 0.50000 0.50000 "VAL " " C  " 6 0 1 808080  "C695"  1 1 7 ""  1 ""  <> 1.4011661 1.0228972 -1.9430425 1 83.33 0 0 1378 0 695 695 1377 <> <> <>
  696 15 15.346224 6.458693 37.030712 90 V "A" 70 -0.50000 -0.50000 "VAL " " O  " 8 0 1 FF2E2E  "O696"  1 1 7 ""  1 ""  <> -4.5872898 -5.7280483 2.6537976 1 72.63 0 0 1379 0 696 696 1378 <> <> <>
  697 3 15.733980 3.112024 38.247070 90 V "A" 24 -0.06000 -0.06000 "VAL " " CB " 6 0 1 808080  "C697"  1 1 7 ""  1 ""  <> 1.3180914 4.5597615 2.0165248 1 86.13 0 0 1380 1 697 697 1379 <> <> <>
  698 3 14.389076 2.757001 37.625488 90 V "A" 24 -0.18000 -0.18000 "VAL " " CG1" 6 0 1 808080  "C698"  1 1 7 ""  1 ""  <> 9.8051033 3.5303104 5.5606489 1 85.87 0 0 1381 3 698 698 1380 <> <> <>
  699 3 16.685608 1.929703 37.982738 90 V "A" 24 -0.18000 -0.18000 "VAL " " CG2" 6 0 1 808080  "C699"  1 1 7 ""  1 ""  <> -4.5165057 0.67353278 4.160645 1 84.88 0 0 1382 3 699 699 1381 <> <> <>
  700 25 15.198162 5.910153 39.224197 91 T "A" 38 -0.50000 -0.50000 "THR " " N  " 7 0 1 2E2EFF  "N700"  1 1 7 ""  1 ""  <> -5.8984404 -4.0895748 0.25032401 1 84.03 0 0 1392 1 700 700 1391 <> <> <>
  701 3 14.019911 6.736181 39.472015 91 T "A" 24 0.14000 0.14000 "THR " " CA " 6 0 1 808080  "C701"  1 1 -1107 ""  1 ""  FF5A00  -0.39261624 -0.86089122 1.608399 1 79.42 0 0 1393 1 701 701 1392 <> <> <>
  702 2 14.176890 8.287444 39.251865 91 T "A" 24 0.50000 0.50000 "THR " " C  " 6 0 1 808080  "C702"  1 1 7 ""  1 ""  <> 0.28108898 -13.746106 -2.6658838 1 82.83 0 0 1394 0 702 702 1393 <> <> <>
  703 15 13.420195 8.863135 38.497940 91 T "A" 70 -0.50000 -0.50000 "THR " " O  " 8 0 1 FF2E2E  "O703"  1 1 7 ""  1 ""  <> -1.391315 2.3912187 3.2416482 1 87.63 0 0 1395 0 703 703 1394 <> <> <>
  704 3 13.677484 6.490657 40.965591 91 T "A" 24 0.20500 0.20500 "THR " " CB " 6 0 1 808080  "C704"  1 1 7 ""  1 ""  <> 7.5367923 6.1762128 -0.70359504 1 79.16 0 0 1396 1 704 704 1395 <> <> <>
  705 16 14.795717 6.665292 41.882771 91 T "A" 70 -0.68300 -0.68300 "THR " " OG1" 8 0 1 FF2E2E  "O705"  1 1 7 "%UT"  13 ""  <> 4.3080797 -5.8618689 0.64298177 1 81.74 0 0 1397 1 705 705 1396 <> <> <>
  706 3 13.019012 5.160553 41.243168 91 T "A" 24 -0.18000 -0.18000 "THR " " CG2" 6 0 1 808080  "C706"  1 1 7 ""  1 ""  <> 0.83410579 -3.79759 -3.2319217 1 80.38 0 0 1398 3 706 706 1397 <> <> <>
  707 25 15.246025 8.934805 39.855751 92 E "A" 38 -0.50000 -0.50000 "GLU " " N  " 7 0 1 2E2EFF  "N707"  1 1 7 ""  1 ""  <> -5.2187076 -0.50915539 -0.46548456 1 74.33 0 0 1406 1 707 707 1405 <> <> <>
  708 3 15.578465 10.359644 39.631569 92 E "A" 24 0.14000 0.14000 "GLU " " CA " 6 0 1 808080  "C708"  1 1 -1107 ""  1 ""  FF5A00  1.6858194 -6.6242108 2.8742747 1 74.19 0 0 1407 1 708 708 1406 <> <> <>
  709 2 15.802781 10.601088 38.071602 92 E "A" 24 0.50000 0.50000 "GLU " " C  " 6 0 1 808080  "C709"  1 1 7 ""  1 ""  <> 7.0824828 2.8422372 -5.6823149 1 86.07 0 0 1408 0 709 709 1407 <> <> <>
  710 15 15.128191 11.479076 37.544205 92 E "A" 70 -0.50000 -0.50000 "GLU " " O  " 8 0 1 FF2E2E  "O710"  1 1 7 ""  1 ""  <> -2.6745472 -2.1783979 -1.163802 1 90.93 0 0 1409 0 710 710 1408 <> <> <>
  711 3 16.806473 10.829590 40.466908 92 E "A" 24 -0.12000 -0.12000 "GLU " " CB " 6 0 1 808080  "C711"  1 1 7 ""  1 ""  <> 5.6753831 -8.460124 -1.7288781 1 76.81 0 0 1410 2 711 711 1409 <> <> <>
  712 3 16.807291 10.393988 41.990150 92 E "A" 24 -0.22000 -0.22000 "GLU " " CG " 6 0 1 808080  "C712"  1 1 7 ""  1 ""  <> -7.0695109 0.19983749 1.1964996 1 90.95 0 0 1411 2 712 712 1410 <> <> <>
  713 2 15.731943 11.224379 42.690247 92 E "A" 24 0.70000 0.70000 "GLU " " CD " 6 0 1 808080  "C713"  1 1 7 "%UT"  13 ""  <> -3.1527233 -0.92969644 1.7206203 1 98.89 0 0 1412 0 713 713 1411 4 <> <>
  714 18 14.649203 10.661454 43.038872 92 E "A" 70 -0.80000 -0.80000 "GLU " " OE1" 8 -1 1 FF2E2E  "O714"  1 1 7 ""  1 ""  <> -8.0435896 -0.46639505 5.0291834 1 96.65 0 0 1413 0 714 714 1412 <> <> <>
  715 15 15.914549 12.436591 42.816936 92 E "A" 70 -0.80000 -0.80000 "GLU " " OE2" 8 0 1 FF2E2E  "O715"  1 1 7 ""  1 ""  <> -6.9271073 -2.7042336 -2.2475984 1 104.15 0 0 1414 0 715 715 1413 <> <> <>
  716 25 16.587200 9.769501 37.383659 93 E "A" 38 -0.50000 -0.50000 "GLU " " N  " 7 0 1 2E2EFF  "N716"  1 1 7 ""  1 ""  <> 0.69135684 -2.0528617 5.2644558 1 85.84 0 0 1421 1 716 716 1420 <> <> <>
  717 3 16.995935 9.936761 35.960907 93 E "A" 24 0.14000 0.14000 "GLU " " CA " 6 0 1 808080  "C717"  1 1 -1107 ""  1 ""  FF5A00  3.0791793 9.1345844 -3.991847 1 83.79 0 0 1422 1 717 717 1421 <> <> <>
  718 2 15.797995 9.747187 35.033577 93 E "A" 24 0.50000 0.50000 "GLU " " C  " 6 0 1 808080  "C718"  1 1 7 ""  1 ""  <> -0.28939193 -0.0020203027 1.134675 1 88.3 0 0 1423 0 718 718 1422 <> <> <>
  719 15 15.935155 10.241587 33.975037 93 E "A" 70 -0.50000 -0.50000 "GLU " " O  " 8 0 1 FF2E2E  "O719"  1 1 7 ""  1 ""  <> 1.3005323 -6.3341269 -2.0512793 1 88.83 0 0 1424 0 719 719 1423 <> <> <>
  720 3 18.061893 8.828949 35.686314 93 E "A" 24 -0.12000 -0.12000 "GLU " " CB " 6 0 1 808080  "C720"  1 1 7 ""  1 ""  <> 1.5090593 7.2892766 0.86600763 1 77.5 0 0 1425 2 720 720 1424 <> <> <>
  721 3 19.125961 8.632910 36.834217 93 E "A" 24 -0.22000 -0.22000 "GLU " " CG " 6 0 1 808080  "C721"  1 1 7 ""  1 ""  <> 3.7156527 -3.2906172 -5.9888339 1 88.76 0 0 1426 2 721 721 1425 <> <> <>
  722 2 19.972572 9.875584 37.109783 93 E "A" 24 0.70000 0.70000 "GLU " " CD " 6 0 1 808080  "C722"  1 1 7 "%UT"  13 ""  <> -1.5760825 2.739325 7.4252405 1 94.15 0 0 1427 0 722 722 1426 5.00470983950069 <> <>
  723 18 19.770918 10.470702 38.198402 93 E "A" 70 -0.80000 -0.80000 "GLU " " OE1" 8 -1 1 FF2E2E  "O723"  1 1 7 ""  1 ""  <> -0.50998145 -1.6117347 -0.34014896 1 94.9 0 0 1428 0 723 723 1427 <> <> <>
  724 15 20.729963 10.278571 36.181171 93 E "A" 70 -0.80000 -0.80000 "GLU " " OE2" 8 0 1 FF2E2E  "O724"  1 1 7 ""  1 ""  <> 1.5532527 5.7601919 -4.3177409 1 98.82 0 0 1429 0 724 724 1428 <> <> <>
  725 25 14.686947 9.081377 35.428951 94 L "A" 38 -0.50000 -0.50000 "LEU " " N  " 7 0 1 2E2EFF  "N725"  1 1 7 ""  1 ""  <> 4.0777893 -3.0734544 -0.1587673 1 77.82 0 0 1436 1 725 725 1435 <> <> <>
  726 3 13.468119 8.941998 34.695366 94 L "A" 24 0.14000 0.14000 "LEU " " CA " 6 0 1 808080  "C726"  1 1 -1107 ""  1 ""  FF5A00  -1.3484329 -7.2054133 2.527957 1 73.23 0 0 1437 1 726 726 1436 <> <> <>
  727 2 12.582850 10.146067 34.968609 94 L "A" 24 0.50000 0.50000 "LEU " " C  " 6 0 1 808080  "C727"  1 1 7 ""  1 ""  <> -5.1885271 -5.1273804 0.65189666 1 77.06 0 0 1438 0 727 727 1437 <> <> <>
  728 15 12.148926 10.650521 33.926495 94 L "A" 70 -0.50000 -0.50000 "LEU " " O  " 8 0 1 FF2E2E  "O728"  1 1 7 ""  1 ""  <> -3.2505696 -0.30144557 6.4398608 1 71.9 0 0 1439 0 728 728 1438 <> <> <>
  729 3 12.799535 7.629143 34.986721 94 L "A" 24 -0.12000 -0.12000 "LEU " " CB " 6 0 1 808080  "C729"  1 1 7 ""  1 ""  <> -0.96700639 -0.75135136 -4.1568303 1 69.4 0 0 1440 2 729 729 1439 <> <> <>
  730 3 11.723125 7.266871 33.902992 94 L "A" 24 -0.06000 -0.06000 "LEU " " CG " 6 0 1 808080  "C730"  1 1 7 ""  1 ""  <> 9.1671476 -10.160874 -8.0459871 1 69.34 0 0 1441 1 730 730 1440 <> <> <>
  731 3 11.734581 5.809523 33.423779 94 L "A" 24 -0.18000 -0.18000 "LEU " " CD1" 6 0 1 808080  "C731"  1 1 7 ""  1 ""  <> -0.59614944 -4.1838374 -5.6448817 1 62.52 0 0 1442 3 731 731 1441 <> <> <>
  732 3 10.289389 7.673149 34.308720 94 L "A" 24 -0.18000 -0.18000 "LEU " " CD2" 6 0 1 808080  "C732"  1 1 7 ""  1 ""  <> 3.8139577 -2.755348 0.0095800124 1 51.77 0 0 1443 3 732 732 1442 <> <> <>
  733 25 12.498656 10.614314 36.202866 95 D "A" 38 -0.50000 -0.50000 "ASP " " N  " 7 0 1 2E2EFF  "N733"  1 1 7 ""  1 ""  <> 1.3816466 -1.3140064 0.83618689 1 72.38 0 0 1455 1 733 733 1454 <> <> <>
  734 3 11.794106 11.839386 36.506939 95 D "A" 24 0.14000 0.14000 "ASP " " CA " 6 0 1 808080  "C734"  1 1 -1107 ""  1 ""  FF5A00  3.9615712 2.2045813 9.146863 1 69.62 0 0 1456 1 734 734 1455 <> <> <>
  735 2 12.484453 13.080745 35.832367 95 D "A" 24 0.50000 0.50000 "ASP " " C  " 6 0 1 808080  "C735"  1 1 7 ""  1 ""  <> 2.1035867 -8.8322954 5.437398 1 68.61 0 0 1457 0 735 735 1456 <> <> <>
  736 15 11.775356 14.062399 35.642437 95 D "A" 70 -0.50000 -0.50000 "ASP " " O  " 8 0 1 FF2E2E  "O736"  1 1 7 ""  1 ""  <> 3.8112953 2.2982349 -1.0638729 1 74.34 0 0 1458 0 736 736 1457 <> <> <>
  737 3 11.739334 11.965852 38.057064 95 D "A" 24 -0.22000 -0.22000 "ASP " " CB " 6 0 1 808080  "C737"  1 1 7 ""  1 ""  <> 1.9096993 2.284683 -4.9979372 1 67.28 0 0 1459 2 737 737 1458 <> <> <>
  738 2 10.573347 12.861030 38.582367 95 D "A" 24 0.70000 0.70000 "ASP " " CG " 6 0 1 808080  "C738"  1 1 7 "%UT"  13 ""  <> -0.36781415 6.8966851 -2.5164716 1 75.45 0 0 1460 0 738 738 1459 4.06203518327052 <> <>
  739 18 9.409696 12.713205 38.134846 95 D "A" 70 -0.80000 -0.80000 "ASP " " OD1" 8 -1 1 FF2E2E  "O739"  1 1 7 ""  1 ""  <> 0.90579486 -0.9905107 0.42676994 1 78.31 0 0 1461 0 739 739 1460 <> <> <>
  740 15 10.963819 13.735346 39.421810 95 D "A" 70 -0.80000 -0.80000 "ASP " " OD2" 8 0 1 FF2E2E  "O740"  1 1 7 ""  1 ""  <> 0.81795925 -0.8958562 4.5347357 1 78.09 0 0 1462 0 740 740 1461 <> <> <>
  741 25 13.757341 12.933256 35.439232 96 Q "A" 38 -0.50000 -0.50000 "GLN " " N  " 7 0 1 2E2EFF  "N741"  1 1 7 ""  1 ""  <> 0.79746342 -1.9680307 10.119486 1 71.46 0 0 1467 1 741 741 1466 <> <> <>
  742 3 14.567875 14.037840 34.874729 96 Q "A" 24 0.14000 0.14000 "GLN " " CA " 6 0 1 808080  "C742"  1 1 -1107 ""  1 ""  FF5A00  -2.6247797 0.23274133 4.0314851 1 69.29 0 0 1468 1 742 742 1467 <> <> <>
  743 2 14.071334 14.331684 33.446667 96 Q "A" 24 0.50000 0.50000 "GLN " " C  " 6 0 1 808080  "C743"  1 1 7 ""  1 ""  <> 0.036279216 5.0981269 6.9086876 1 67.4 0 0 1469 0 743 743 1468 <> <> <>
  744 15 14.358925 15.335836 32.857086 96 Q "A" 70 -0.50000 -0.50000 "GLN " " O  " 8 0 1 FF2E2E  "O744"  1 1 7 ""  1 ""  <> 5.7208352 -1.0156286 -4.9224753 1 74 0 0 1470 0 744 744 1469 <> <> <>
  745 3 16.031235 13.683119 34.989475 96 Q "A" 24 -0.12000 -0.12000 "GLN " " CB " 6 0 1 808080  "C745"  1 1 7 ""  1 ""  <> -3.2330182 -11.029592 -6.4112868 1 68.49 0 0 1471 2 745 745 1470 <> <> <>
  746 3 17.040884 14.815314 34.536671 96 Q "A" 24 -0.12000 -0.12000 "GLN " " CG " 6 0 1 808080  "C746"  1 1 7 ""  1 ""  <> -0.73118943 -3.0430479 -7.8344994 1 66.52 0 0 1472 2 746 746 1471 <> <> <>
  747 2 17.008411 16.034353 35.436768 96 Q "A" 24 0.50000 0.50000 "GLN " " CD " 6 0 1 808080  "C747"  1 1 7 "%UT"  13 ""  <> -0.66725832 -4.395957 -2.7217829 1 81.74 0 0 1473 0 747 747 1472 1.68776641655112 "No Flip"  <>
  748 15 17.778835 16.949020 35.177608 96 Q "A" 70 -0.50000 -0.50000 "GLN " " OE1" 8 0 1 FF2E2E  "O748"  1 1 7 ""  1 ""  <> -1.3345131 0.65216821 7.7740655 1 89.42 0 0 1474 0 748 748 1473 <> <> <>
  749 25 16.274214 16.166977 36.491047 96 Q "A" 38 -0.76000 -0.76000 "GLN " " NE2" 7 0 1 2E2EFF  "N749"  1 1 7 ""  1 ""  <> 4.833406 -7.7487583 -2.3696711 1 72.77 0 0 1475 2 749 749 1474 <> <> <>
  750 25 13.361934 13.354942 32.777893 97 V "A" 38 -0.50000 -0.50000 "VAL " " N  " 7 0 1 2E2EFF  "N750"  1 1 7 ""  1 ""  <> 3.6558487 1.5311072 -0.074570067 1 60.72 0 0 1484 1 750 750 1483 <> <> <>
  751 3 12.860733 13.544669 31.440367 97 V "A" 24 0.14000 0.14000 "VAL " " CA " 6 0 1 808080  "C751"  1 1 -1107 ""  1 ""  FF5A00  1.0722879 -9.9358568 2.1583321 1 70.29 0 0 1485 1 751 751 1484 <> <> <>
  752 2 11.540245 14.360659 31.536837 97 V "A" 24 0.50000 0.50000 "VAL " " C  " 6 0 1 808080  "C752"  1 1 7 ""  1 ""  <> 2.3189666 0.7735911 4.4689999 1 72.8 0 0 1486 0 752 752 1485 <> <> <>
  753 15 11.331765 15.321201 30.782791 97 V "A" 70 -0.50000 -0.50000 "VAL " " O  " 8 0 1 FF2E2E  "O753"  1 1 7 ""  1 ""  <> 4.1384664 8.4484329 -2.1571672 1 79.41 0 0 1487 0 753 753 1486 <> <> <>
  754 3 12.528423 12.143081 30.726397 97 V "A" 24 -0.06000 -0.06000 "VAL " " CB " 6 0 1 808080  "C754"  1 1 7 ""  1 ""  <> -1.0851941 12.746598 -2.0017462 1 65.39 0 0 1488 1 754 754 1487 <> <> <>
  755 3 11.726812 12.104177 29.410263 97 V "A" 24 -0.18000 -0.18000 "VAL " " CG1" 6 0 1 808080  "C755"  1 1 7 ""  1 ""  <> -0.077481888 8.491168 2.7052181 1 65.51 0 0 1489 3 755 755 1488 <> <> <>
  756 3 13.892004 11.481297 30.450047 97 V "A" 24 -0.18000 -0.18000 "VAL " " CG2" 6 0 1 808080  "C756"  1 1 7 ""  1 ""  <> -4.6182928 -1.8485646 2.9272008 1 56.52 0 0 1490 3 756 756 1489 <> <> <>
  757 25 10.636729 13.940310 32.441547 98 V "A" 38 -0.50000 -0.50000 "VAL " " N  " 7 0 1 2E2EFF  "N757"  1 1 7 ""  1 ""  <> 3.5542672 -9.7481251 -4.5366011 1 65.94 0 0 1500 1 757 757 1499 <> <> <>
  758 3 9.486446 14.730318 32.823200 98 V "A" 24 0.14000 0.14000 "VAL " " CA " 6 0 1 808080  "C758"  1 1 -1107 ""  1 ""  FF5A00  -3.745177 -3.1588869 3.568877 1 55.33 0 0 1501 1 758 758 1500 <> <> <>
  759 2 9.735914 16.123310 33.369110 98 V "A" 24 0.50000 0.50000 "VAL " " C  " 6 0 1 808080  "C759"  1 1 7 ""  1 ""  <> -1.2215194 1.5723909 -7.2698784 1 71.37 0 0 1502 0 759 759 1501 <> <> <>
  760 15 9.015837 17.021919 33.006824 98 V "A" 70 -0.50000 -0.50000 "VAL " " O  " 8 0 1 FF2E2E  "O760"  1 1 7 ""  1 ""  <> -13.123068 4.6336536 -3.6543579 1 71.98 0 0 1503 0 760 760 1502 <> <> <>
  761 3 8.570445 13.852048 33.762829 98 V "A" 24 -0.06000 -0.06000 "VAL " " CB " 6 0 1 808080  "C761"  1 1 7 ""  1 ""  <> -4.10004 7.0936685 0.57422996 1 61.38 0 0 1504 1 761 761 1503 <> <> <>
  762 3 7.067899 14.315660 33.863190 98 V "A" 24 -0.18000 -0.18000 "VAL " " CG1" 6 0 1 808080  "C762"  1 1 7 ""  1 ""  <> 2.5746129 -9.2128677 -0.54401988 1 51.62 0 0 1505 3 762 762 1504 <> <> <>
  763 3 8.537279 12.376094 33.303360 98 V "A" 24 -0.18000 -0.18000 "VAL " " CG2" 6 0 1 808080  "C763"  1 1 7 ""  1 ""  <> 0.23699957 -8.7822018 -1.4654216 1 49.57 0 0 1506 3 763 763 1505 <> <> <>
  764 25 10.685469 16.318354 34.329613 99 K "A" 38 -0.50000 -0.50000 "LYS " " N  " 7 0 1 2E2EFF  "N764"  0 1 7 ""  1 ""  <> 0.041801069 0.25550732 -4.9020777 1 72.7 0 0 1516 1 764 764 1515 <> <> <>
  765 3 11.175738 17.660822 34.754375 99 K "A" 24 0.14000 0.14000 "LYS " " CA " 6 0 1 808080  "C765"  0 1 -1108 ""  1 ""  FF7800  0.65432757 -5.3648973 0.66516823 1 77.04 0 0 1517 1 765 765 1516 <> <> <>
  766 2 11.637760 18.446930 33.555954 99 K "A" 24 0.50000 0.50000 "LYS " " C  " 6 0 1 808080  "C766"  0 1 7 ""  1 ""  <> -5.466754 2.7651455 3.6953347 1 81.46 0 0 1518 0 766 766 1517 <> <> <>
  767 15 12.678020 18.231100 32.980610 99 K "A" 70 -0.50000 -0.50000 "LYS " " O  " 8 0 1 FF2E2E  "O767"  0 1 7 ""  1 ""  <> 4.0084224 -0.66651511 3.2768805 1 88.88 0 0 1519 0 767 767 1518 <> <> <>
  768 3 12.307257 17.499056 35.800568 99 K "A" 24 -0.12000 -0.12000 "LYS " " CB " 6 0 1 808080  "C768"  0 1 7 ""  1 ""  <> -3.966429 1.3537506 -0.57445991 1 86.78 0 0 1520 2 768 768 1519 <> <> <>
  769 3 12.571869 18.772486 36.755310 99 K "A" 24 -0.12000 -0.12000 "LYS " " CG " 6 0 1 808080  "C769"  0 1 7 ""  1 ""  <> 1.1777009 2.2555447 -7.1042051 1 100.09 0 0 1521 2 769 769 1520 <> <> <>
  770 3 13.902203 18.698517 37.447639 99 K "A" 24 -0.12000 -0.12000 "LYS " " CD " 6 0 1 808080  "C770"  0 1 7 ""  1 ""  <> -9.0212135 7.6798477 2.367996 1 124.12 0 0 1522 2 770 770 1521 <> <> <>
  771 3 14.144640 19.809853 38.432384 99 K "A" 24 0.19000 0.19000 "LYS " " CE " 6 0 1 808080  "C771"  0 1 7 ""  1 ""  <> 2.2758503 -3.6991084 3.3933651 1 122.57 0 0 1523 2 771 771 1522 <> <> <>
  772 32 15.342399 19.521229 39.302116 99 K "A" 38 -0.30000 -0.30000 "LYS " " NZ " 7 1 1 2E2EFF  "N772"  0 1 7 "%UT"  13 ""  <> 0.25736305 10.773566 0.74420762 1 118.88 0 0 1524 3 772 772 1523 <> <> <>
  773 25 10.793737 19.371378 33.150536 100 D "A" 38 -0.50000 -0.50000 "ASP " " N  " 7 0 1 2E2EFF  "N773"  0 1 7 ""  1 ""  <> -5.6398978 -4.1161819 2.2765191 1 81.26 0 0 1538 1 773 773 1537 <> <> <>
  774 3 10.640335 20.430731 32.131268 100 D "A" 24 0.14000 0.14000 "ASP " " CA " 6 0 1 808080  "C774"  0 1 -1108 ""  1 ""  FF7800  -4.002511 4.2123227 -0.4940297 1 77.52 0 0 1539 1 774 774 1538 <> <> <>
  775 2 9.697508 20.004234 30.997494 100 D "A" 24 0.50000 0.50000 "ASP " " C  " 6 0 1 808080  "C775"  0 1 7 ""  1 ""  <> 7.8785439 -10.187762 0.33718112 1 74.26 0 0 1540 0 775 775 1539 <> <> <>
  776 15 9.465572 20.832859 30.126791 100 D "A" 70 -0.50000 -0.50000 "ASP " " O  " 8 0 1 FF2E2E  "O776"  0 1 7 ""  1 ""  <> 4.5029159 1.7536132 7.6055589 1 80.2 0 0 1541 0 776 776 1540 <> <> <>
  777 3 11.977848 21.184002 31.681379 100 D "A" 24 -0.22000 -0.22000 "ASP " " CB " 6 0 1 808080  "C777"  0 1 7 ""  1 ""  <> 3.4394257 -0.74033415 -6.1984282 1 78.58 0 0 1542 2 777 777 1541 <> <> <>
  778 2 12.908774 20.554609 30.617455 100 D "A" 24 0.70000 0.70000 "ASP " " CG " 6 0 1 808080  "C778"  0 1 7 "%UT"  13 ""  <> 7.5079741 -1.4602189 3.5956008 1 90.5 0 0 1543 0 778 778 1542 5.06421423559382 <> <>
  779 18 12.399008 19.723507 29.793777 100 D "A" 70 -0.80000 -0.80000 "ASP " " OD1" 8 -1 1 FF2E2E  "O779"  0 1 7 ""  1 ""  <> 4.1678967 1.8090557 5.9867988 1 94.28 0 0 1544 0 779 779 1543 <> <> <>
  780 15 14.144176 20.839945 30.703217 100 D "A" 70 -0.80000 -0.80000 "ASP " " OD2" 8 0 1 FF2E2E  "O780"  0 1 7 ""  1 ""  <> 2.4558136 -1.8233471 1.649168 1 97.45 0 0 1545 0 780 780 1544 <> <> <>
  781 25 9.268856 18.774870 30.893578 101 H "A" 38 -0.50000 -0.50000 "HIP " " N  " 7 0 1 2E2EFF  "N781"  0 1 7 ""  1 ""  <> 0.26562747 3.9726157 2.3569627 1 69.38 0 0 1550 1 781 781 1549 <> <> <>
  782 3 8.489580 18.179152 29.837595 101 H "A" 24 0.14000 0.14000 "HIP " " CA " 6 0 1 808080  "C782"  0 1 -1108 ""  1 ""  FF7800  -5.6942806 -4.1916599 2.0229716 1 74.85 0 0 1551 1 782 782 1550 <> <> <>
  783 2 7.064860 17.742466 30.320467 101 H "A" 24 0.50000 0.50000 "HIP " " C  " 6 0 1 808080  "C783"  0 1 7 ""  1 ""  <> -2.3768122 -3.0600975 -0.75239438 1 73.92 0 0 1552 0 783 783 1551 <> <> <>
  784 15 6.444698 16.860558 29.692181 101 H "A" 70 -0.50000 -0.50000 "HIP " " O  " 8 0 1 FF2E2E  "O784"  0 1 7 ""  1 ""  <> -11.898823 7.3517289 0.5350377 1 70.67 0 0 1553 0 784 784 1552 <> <> <>
  785 3 9.204191 16.963463 29.219608 101 H "A" 24 -0.12000 -0.12000 "HIP " " CB " 6 0 1 808080  "C785"  0 1 7 ""  1 ""  <> -1.0350192 3.0572023 -2.12094 1 73.96 0 0 1554 2 785 785 1553 <> <> <>
  786 2 10.535168 17.140430 28.517691 101 H "A" 24 0.12250 0.12250 "HIP " " CG " 6 0 1 808080  "C786"  0 1 7 "%UT"  13 "HIP"  <> -0.024637837 8.4920464 2.3406026 1 76.65 0 0 1555 0 786 786 1554 1.04588700535047 "HIP"  <>
  787 32 10.994101 18.483675 28.044741 101 H "A" 38 0.13500 0.13500 "HIP " " ND1" 7 1 1 2E2EFF  "N787"  0 1 7 ""  1 ""  <> -9.8350763 4.3052177 1.5938141 1 79.36 0 0 1556 2 787 787 1555 <> <> <>
  788 2 11.315242 16.214851 27.937656 101 H "A" 24 0.00750 0.00750 "HIP " " CD2" 6 0 1 808080  "C788"  0 1 7 ""  1 ""  <> -1.5001075 3.3242602 -11.704356 1 65.96 0 0 1557 1 788 788 1556 <> <> <>
  789 2 12.089960 18.116100 27.187111 101 H "A" 24 0.38590 0.38590 "HIP " " CE1" 6 0 1 808080  "C789"  0 1 7 ""  1 ""  <> -0.29039797 -2.2911916 3.5119758 1 72.37 0 0 1558 1 789 789 1557 <> <> <>
  790 31 12.278477 16.883732 27.076443 101 H "A" 38 -0.13900 -0.13900 "HIP " " NE2" 7 1 1 2E2EFF  "N790"  0 1 7 ""  1 ""  <> -0.79994947 5.9186349 0.1829479 1 71.93 0 0 1559 1 790 790 1558 <> <> <>
  791 25 6.548919 18.412516 31.356928 102 E "A" 38 -0.50000 -0.50000 "GLU " " N  " 7 0 1 2E2EFF  "N791"  0 1 7 ""  1 ""  <> 0.26016596 -2.7949636 0.91038018 1 73.73 0 0 1569 1 791 791 1567 <> <> <>
  792 3 5.210909 18.412811 31.979652 102 E "A" 24 0.14000 0.14000 "GLU " " CA " 6 0 1 808080  "C792"  0 1 -1108 ""  1 ""  FF7800  -4.5066876 4.6806226 3.3209465 1 72.34 0 0 1570 1 792 792 1568 <> <> <>
  793 2 4.088611 18.660374 30.950493 102 E "A" 24 0.50000 0.50000 "GLU " " C  " 6 0 1 808080  "C793"  0 1 7 ""  1 ""  <> -3.7964237 -5.3728595 1.4037079 1 73.03 0 0 1571 0 793 793 1569 <> <> <>
  794 15 2.950645 18.126377 31.036295 102 E "A" 70 -0.50000 -0.50000 "GLU " " O  " 8 0 1 FF2E2E  "O794"  0 1 7 ""  1 ""  <> 4.1006751 -5.2924743 -3.9206574 1 85.74 0 0 1572 0 794 794 1570 <> <> <>
  795 3 5.118770 19.412304 33.105839 102 E "A" 24 -0.12000 -0.12000 "GLU " " CB " 6 0 1 808080  "C795"  0 1 7 ""  1 ""  <> 7.8547888 -2.45893 -3.8543186 1 83.26 0 0 1573 2 795 795 1571 <> <> <>
  796 3 6.177067 19.251432 34.294987 102 E "A" 24 -0.22000 -0.22000 "GLU " " CG " 6 0 1 808080  "C796"  0 1 7 ""  1 ""  <> 6.1218781 -0.91749662 -0.99890828 1 100.45 0 0 1574 2 796 796 1572 <> <> <>
  797 2 7.447179 19.973450 33.997673 102 E "A" 24 0.70000 0.70000 "GLU " " CD " 6 0 1 808080  "C797"  0 1 7 "%UT"  13 ""  <> 0.63072455 6.5519729 -3.9829364 1 114.4 0 0 1575 0 797 797 1573 4 <> <>
  798 18 7.467241 20.544641 32.902664 102 E "A" 70 -0.80000 -0.80000 "GLU " " OE1" 8 -1 1 FF2E2E  "O798"  0 1 7 ""  1 ""  <> -8.281436 3.7874999 5.199213 1 124.72 0 0 1576 0 798 798 1574 <> <> <>
  799 15 8.379503 19.885193 34.846153 102 E "A" 70 -0.80000 -0.80000 "GLU " " OE2" 8 0 1 FF2E2E  "O799"  0 1 7 ""  1 ""  <> 3.0264134 4.0567899 0.023591956 1 115.5 0 0 1577 0 799 799 1575 <> <> <>
  800 25 4.346978 19.567802 29.993774 103 D "A" 38 -0.50000 -0.50000 "ASP " " N  " 7 0 1 2E2EFF  "N800"  0 1 7 ""  1 ""  <> 2.2533703 -5.7994714 2.465735 1 73.16 0 0 1584 1 800 800 1582 <> <> <>
  801 3 3.668692 19.928125 28.794909 103 D "A" 24 0.14000 0.14000 "ASP " " CA " 6 0 1 808080  "C801"  0 1 -1108 ""  1 ""  FF7800  -1.8138252 -1.3820882 3.1167233 1 73.76 0 0 1585 1 801 801 1583 <> <> <>
  802 2 3.391548 18.696991 27.793026 103 D "A" 24 0.50000 0.50000 "ASP " " C  " 6 0 1 808080  "C802"  0 1 7 ""  1 ""  <> 2.4238908 -9.3088036 -4.0571618 1 61.69 0 0 1586 0 802 802 1584 <> <> <>
  803 15 2.287988 18.677135 27.209343 103 D "A" 70 -0.50000 -0.50000 "ASP " " O  " 8 0 1 FF2E2E  "O803"  0 1 7 ""  1 ""  <> -0.46760964 -6.5791931 1.4559193 1 71.84 0 0 1587 0 803 803 1585 <> <> <>
  804 3 4.439613 21.146175 28.115625 103 D "A" 24 -0.22000 -0.22000 "ASP " " CB " 6 0 1 808080  "C804"  0 1 7 ""  1 ""  <> 2.3515172 4.2206092 8.176362 1 82.34 0 0 1588 2 804 804 1586 <> <> <>
  805 2 5.618265 20.852709 27.271584 103 D "A" 24 0.70000 0.70000 "ASP " " CG " 6 0 1 808080  "C805"  0 1 7 "%UT"  13 ""  <> 4.1547894 -8.767477 -3.2367342 1 95.52 0 0 1589 0 805 805 1587 4.00234028931293 <> <>
  806 18 5.525611 20.657867 25.994270 103 D "A" 70 -0.80000 -0.80000 "ASP " " OD1" 8 -1 1 FF2E2E  "O806"  0 1 7 ""  1 ""  <> 2.2952356 3.6225905 1.8762063 1 97.86 0 0 1590 0 806 806 1588 <> <> <>
  807 15 6.719085 20.887022 27.872353 103 D "A" 70 -0.80000 -0.80000 "ASP " " OD2" 8 0 1 FF2E2E  "O807"  0 1 7 ""  1 ""  <> 7.7802773 -0.56472415 0.1966767 1 107.69 0 0 1591 0 807 807 1589 <> <> <>
  808 25 4.215427 17.630823 27.909449 104 Q "A" 38 -0.50000 -0.50000 "GLN " " N  " 7 0 1 2E2EFF  "N808"  0 1 7 ""  1 ""  <> 2.2220557 -3.8787138 2.069535 1 68.31 0 0 1596 1 808 808 1594 <> <> <>
  809 3 4.261947 16.486107 26.945084 104 Q "A" 24 0.14000 0.14000 "GLN " " CA " 6 0 1 808080  "C809"  0 1 -1108 ""  1 ""  FF7800  4.8878717 1.9609789 2.3387794 1 63.99 0 0 1597 1 809 809 1595 <> <> <>
  810 2 4.238465 15.072103 27.566551 104 Q "A" 24 0.50000 0.50000 "GLN " " C  " 6 0 1 808080  "C810"  0 1 7 ""  1 ""  <> -1.7758255 1.144329 -1.3955323 1 69.99 0 0 1598 0 810 810 1596 <> <> <>
  811 15 3.929186 14.146387 26.839897 104 Q "A" 70 -0.50000 -0.50000 "GLN " " O  " 8 0 1 FF2E2E  "O811"  0 1 7 ""  1 ""  <> -0.7292636 -2.0463841 2.6727962 1 70.62 0 0 1599 0 811 811 1597 <> <> <>
  812 3 5.267260 16.715021 25.857267 104 Q "A" 24 -0.12000 -0.12000 "GLN " " CB " 6 0 1 808080  "C812"  0 1 7 ""  1 ""  <> 1.8707099 2.1540821 2.6749997 1 58.66 0 0 1600 2 812 812 1598 <> <> <>
  813 3 6.768801 16.670683 26.408634 104 Q "A" 24 -0.12000 -0.12000 "GLN " " CG " 6 0 1 808080  "C813"  0 1 7 ""  1 ""  <> 4.2405329 -5.8672132 5.2243385 1 65.73 0 0 1601 2 813 813 1599 <> <> <>
  814 2 7.934105 16.450537 25.385260 104 Q "A" 24 0.50000 0.50000 "GLN " " CD " 6 0 1 808080  "C814"  0 1 7 "%UT"  13 ""  <> -10.628003 6.6819787 -3.167814 1 65.65 0 0 1602 0 814 814 1600 0.784413488487151 "No Flip"  <>
  815 15 9.097387 16.578606 25.723783 104 Q "A" 70 -0.50000 -0.50000 "GLN " " OE1" 8 0 1 FF2E2E  "O815"  0 1 7 ""  1 ""  <> 1.5246174 0.16449632 3.4086938 1 75.99 0 0 1603 0 815 815 1601 <> <> <>
  816 25 7.527661 16.309189 24.068388 104 Q "A" 38 -0.76000 -0.76000 "GLN " " NE2" 7 0 1 2E2EFF  "N816"  0 1 7 ""  1 ""  <> 2.2153969 -4.0006275 4.2295246 1 67.35 0 0 1604 2 816 816 1602 <> <> <>
  817 25 4.500123 14.818046 28.863894 105 I "A" 38 -0.50000 -0.50000 "ILE " " N  " 7 0 1 2E2EFF  "N817"  0 1 7 ""  1 ""  <> -1.8173835 -0.95257914 -7.4017897 1 67.09 0 0 1613 1 817 817 1611 <> <> <>
  818 3 4.318902 13.558503 29.621023 105 I "A" 24 0.14000 0.14000 "ILE " " CA " 6 0 1 808080  "C818"  0 1 -1108 ""  1 ""  FF7800  -1.5425915 -0.83668041 1.8911428 1 65.38 0 0 1614 1 818 818 1612 <> <> <>
  819 2 3.353143 13.926590 30.751932 105 I "A" 24 0.50000 0.50000 "ILE " " C  " 6 0 1 808080  "C819"  0 1 7 ""  1 ""  <> 5.0020804 -5.3807025 -5.3060622 1 70.73 0 0 1615 0 819 819 1613 <> <> <>
  820 15 3.463380 15.063078 31.189785 105 I "A" 70 -0.50000 -0.50000 "ILE " " O  " 8 0 1 FF2E2E  "O820"  0 1 7 ""  1 ""  <> 4.6521282 -5.5275464 1.5603182 1 77.44 0 0 1616 0 820 820 1614 <> <> <>
  821 3 5.718766 13.083687 30.202055 105 I "A" 24 -0.06000 -0.06000 "ILE " " CB " 6 0 1 808080  "C821"  0 1 7 ""  1 ""  <> 0.79985917 1.5070841 -5.7646627 1 61.57 0 0 1617 1 821 821 1615 <> <> <>
  822 3 6.712108 12.968999 28.983566 105 I "A" 24 -0.12000 -0.12000 "ILE " " CG1" 6 0 1 808080  "C822"  0 1 7 ""  1 ""  <> -1.556483 -0.73985374 6.9501243 1 63.08 0 0 1618 2 822 822 1616 <> <> <>
  823 3 5.670081 11.685432 30.947123 105 I "A" 24 -0.18000 -0.18000 "ILE " " CG2" 6 0 1 808080  "C823"  0 1 7 ""  1 ""  <> -4.7139983 -1.891763 3.8632293 1 49.88 0 0 1619 3 823 823 1617 <> <> <>
  824 3 8.107609 12.529677 29.378408 105 I "A" 24 -0.18000 -0.18000 "ILE " " CD1" 6 0 1 808080  "C824"  0 1 7 ""  1 ""  <> 0.80208069 0.5256688 6.1926422 1 50.82 0 0 1620 3 824 824 1618 <> <> <>
  825 25 2.354977 13.099239 31.094828 106 V "A" 38 -0.50000 -0.50000 "VAL " " N  " 7 0 1 2E2EFF  "N825"  0 1 7 ""  1 ""  <> -1.425483 -0.97532308 -2.7375634 1 61.43 0 0 1632 1 825 825 1630 <> <> <>
  826 3 1.393018 13.375947 32.158958 106 V "A" 24 0.14000 0.14000 "VAL " " CA " 6 0 1 808080  "C826"  0 1 -1108 ""  1 ""  FF7800  5.7149186 1.5105664 -0.82963401 1 64.5 0 0 1633 1 826 826 1631 <> <> <>
  827 2 1.882629 13.136160 33.567722 106 V "A" 24 0.50000 0.50000 "VAL " " C  " 6 0 1 808080  "C827"  0 1 7 ""  1 ""  <> 5.5035877 3.2450454 1.9546305 1 60.75 0 0 1634 0 827 827 1632 <> <> <>
  828 15 1.431049 13.724963 34.486736 106 V "A" 70 -0.50000 -0.50000 "VAL " " O  " 8 0 1 FF2E2E  "O828"  0 1 7 ""  1 ""  <> -4.3195534 1.2808801 0.23662241 1 70.24 0 0 1635 0 828 828 1633 <> <> <>
  829 3 0.213334 12.406738 31.969744 106 V "A" 24 -0.06000 -0.06000 "VAL " " CB " 6 0 1 808080  "C829"  0 1 7 ""  1 ""  <> 3.6258767 -2.6744084 -1.1694021 1 61.04 0 0 1636 1 829 829 1634 <> <> <>
  830 3 -0.918488 12.398622 33.051395 106 V "A" 24 -0.18000 -0.18000 "VAL " " CG1" 6 0 1 808080  "C830"  0 1 7 ""  1 ""  <> -3.6630549 -0.83756739 -0.47538707 1 57.51 0 0 1637 3 830 830 1635 <> <> <>
  831 3 -0.420725 12.468205 30.548521 106 V "A" 24 -0.18000 -0.18000 "VAL " " CG2" 6 0 1 808080  "C831"  0 1 7 ""  1 ""  <> 4.0502672 -3.8784842 -3.65676 1 49.07 0 0 1638 3 831 831 1636 <> <> <>
  832 25 2.855084 12.252278 33.766384 107 G "A" 38 -0.50000 -0.50000 "GLY " " N  " 7 0 1 2E2EFF  "N832"  0 1 7 ""  1 ""  <> -2.5584502 -1.4379941 4.3234439 1 58.13 0 0 1648 1 832 832 1646 <> <> <>
  833 3 3.396612 11.792721 35.050247 107 G "A" 24 0.08000 0.08000 "GLY " " CA " 6 0 1 808080  "C833"  0 1 -1108 ""  1 ""  FF7800  0.014795021 -0.10847218 -2.412734 1 63.46 0 0 1649 2 833 833 1647 <> <> <>
  834 2 4.272533 10.538084 34.776966 107 G "A" 24 0.50000 0.50000 "GLY " " C  " 6 0 1 808080  "C834"  0 1 7 ""  1 ""  <> 4.3610697 -1.7001381 -2.154973 1 63.7 0 0 1650 0 834 834 1648 <> <> <>
  835 15 4.803208 10.403214 33.704540 107 G "A" 70 -0.50000 -0.50000 "GLY " " O  " 8 0 1 FF2E2E  "O835"  0 1 7 ""  1 ""  <> 6.8185101 -1.3199319 4.6825175 1 64.27 0 0 1651 0 835 835 1649 <> <> <>
  836 25 4.489376 9.646967 35.698700 108 W "A" 38 -0.50000 -0.50000 "TRP " " N  " 7 0 1 2E2EFF  "N836"  0 1 7 ""  1 ""  <> 1.8714949 -3.635288 -2.1883676 1 65.36 0 0 1655 1 836 836 1653 <> <> <>
  837 3 5.004845 8.260364 35.523232 108 W "A" 24 0.14000 0.14000 "TRP " " CA " 6 0 1 808080  "C837"  0 1 -1108 ""  1 ""  FF7800  0.58281213 -2.6259377 4.0708361 1 73.27 0 0 1656 1 837 837 1654 <> <> <>
  838 2 4.386186 7.361935 36.578514 108 W "A" 24 0.50000 0.50000 "TRP " " C  " 6 0 1 808080  "C838"  0 1 7 ""  1 ""  <> 0.90134239 -9.6568089 3.1242008 1 72.9 0 0 1657 0 838 838 1655 <> <> <>
  839 15 4.269377 7.846188 37.699493 108 W "A" 70 -0.50000 -0.50000 "TRP " " O  " 8 0 1 FF2E2E  "O839"  0 1 7 ""  1 ""  <> 2.303417 0.54447079 -2.1817827 1 73.57 0 0 1658 0 839 839 1656 <> <> <>
  840 3 6.565810 8.267977 35.263573 108 W "A" 24 -0.12000 -0.12000 "TRP " " CB " 6 0 1 808080  "C840"  0 1 7 ""  1 ""  <> 5.4257812 -0.72102219 -5.6269455 1 69.99 0 0 1659 2 840 840 1657 <> <> <>
  841 2 7.317305 8.881148 36.424946 108 W "A" 24 0.07500 0.07500 "TRP " " CG " 6 0 1 808080  "C841"  0 1 7 ""  1 ""  <> 3.2410047 -2.2123382 2.5155642 1 62.83 0 0 1660 0 841 841 1658 <> <> <>
  842 2 7.609668 10.167633 36.575878 108 W "A" 24 -0.11500 -0.11500 "TRP " " CD1" 6 0 1 808080  "C842"  0 1 7 ""  1 ""  <> 3.0149076 -6.5841908 8.5937519 1 64.09 0 0 1661 1 842 842 1659 <> <> <>
  843 2 8.139376 8.159111 37.451553 108 W "A" 24 -0.05500 -0.05500 "TRP " " CD2" 6 0 1 808080  "C843"  0 1 7 ""  1 ""  <> -0.87534952 0.77363628 0.37611711 1 70.87 0 0 1662 0 843 843 1660 <> <> <>
  844 25 8.400085 10.358082 37.672874 108 W "A" 38 -0.57000 -0.57000 "TRP " " NE1" 7 0 1 2E2EFF  "N844"  0 1 7 ""  1 ""  <> 4.2606492 9.7717915 8.3369875 1 68.38 0 0 1663 1 844 844 1661 <> <> <>
  845 2 8.861406 9.145636 38.200668 108 W "A" 24 0.13000 0.13000 "TRP " " CE2" 6 0 1 808080  "C845"  0 1 7 ""  1 ""  <> 3.2852297 1.8171719 -0.015809279 1 74.76 0 0 1664 0 845 845 1662 <> <> <>
  846 2 8.355991 6.813706 37.881290 108 W "A" 24 -0.11500 -0.11500 "TRP " " CE3" 6 0 1 808080  "C846"  0 1 7 ""  1 ""  <> 1.332673 -6.8409419 -0.6174981 1 69.13 0 0 1665 1 846 846 1663 <> <> <>
  847 2 9.751892 8.867466 39.307228 108 W "A" 24 -0.11500 -0.11500 "TRP " " CZ2" 6 0 1 808080  "C847"  0 1 7 ""  1 ""  <> 0.80382997 6.4418707 -2.8513165 1 71.84 0 0 1666 1 847 847 1664 <> <> <>
  848 2 9.273146 6.489320 38.847481 108 W "A" 24 -0.11500 -0.11500 "TRP " " CZ3" 6 0 1 808080  "C848"  0 1 7 ""  1 ""  <> -3.123893 -2.5911736 2.0787888 1 69.35 0 0 1667 1 848 848 1665 <> <> <>
  849 2 9.890732 7.551811 39.585869 108 W "A" 24 -0.11500 -0.11500 "TRP " " CH2" 6 0 1 808080  "C849"  0 1 7 ""  1 ""  <> -5.1436782 -2.4949136 -3.5302818 1 64.24 0 0 1668 1 849 849 1666 <> <> <>
  850 25 4.008240 6.134488 36.193802 109 V "A" 38 -0.50000 -0.50000 "VAL " " N  " 7 0 1 2E2EFF  "N850"  2 1 7 ""  1 ""  <> 3.6409361 4.89956 -3.3404622 1 76.49 0 0 1679 1 850 850 1677 <> <> <>
  851 3 3.263966 5.216458 37.045940 109 V "A" 24 0.14000 0.14000 "VAL " " CA " 6 0 1 808080  "C851"  2 1 -1108 ""  1 ""  FF7800  2.848984 -3.0786045 -6.2862701 1 76.64 0 0 1680 1 851 851 1678 <> <> <>
  852 2 4.129783 3.996711 37.010715 109 V "A" 24 0.50000 0.50000 "VAL " " C  " 6 0 1 808080  "C852"  2 1 7 ""  1 ""  <> -2.4949465 2.2040105 -2.2473197 1 74.67 0 0 1681 0 852 852 1679 <> <> <>
  853 15 4.330401 3.421968 35.991550 109 V "A" 70 -0.50000 -0.50000 "VAL " " O  " 8 0 1 FF2E2E  "O853"  2 1 7 ""  1 ""  <> -4.7775359 -2.5227764 -0.26741248 1 83.04 0 0 1682 0 853 853 1680 <> <> <>
  854 3 1.890021 4.871369 36.361870 109 V "A" 24 -0.06000 -0.06000 "VAL " " CB " 6 0 1 808080  "C854"  2 1 7 ""  1 ""  <> 1.3195533 -5.0071311 -3.1777103 1 72.28 0 0 1683 1 854 854 1681 <> <> <>
  855 3 1.040746 3.995517 37.288502 109 V "A" 24 -0.18000 -0.18000 "VAL " " CG1" 6 0 1 808080  "C855"  2 1 7 ""  1 ""  <> -3.2098544 -6.5324759 -2.8362422 1 83.13 0 0 1684 3 855 855 1682 <> <> <>
  856 3 1.103108 6.127324 36.034084 109 V "A" 24 -0.18000 -0.18000 "VAL " " CG2" 6 0 1 808080  "C856"  2 1 7 ""  1 ""  <> -0.1142744 6.4591498 4.897583 1 71.22 0 0 1685 3 856 856 1683 <> <> <>
  857 25 4.607822 3.568342 38.212879 110 G "A" 38 -0.50000 -0.50000 "GLY " " N  " 7 0 1 2E2EFF  "N857"  2 1 7 ""  1 ""  <> 4.7508178 -1.6977446 2.6937551 1 63.67 0 0 1695 1 857 857 1693 <> <> <>
  858 3 5.508461 2.426331 38.460190 110 G "A" 24 0.08000 0.08000 "GLY " " CA " 6 0 1 808080  "C858"  2 1 -1108 ""  1 ""  FF7800  -4.4947958 -6.5707469 6.0585675 1 61.13 0 0 1696 2 858 858 1694 <> <> <>
  859 2 5.375226 1.895025 39.830303 110 G "A" 24 0.50000 0.50000 "GLY " " C  " 6 0 1 808080  "C859"  2 1 7 ""  1 ""  <> 2.536186 -0.35975349 4.6078835 1 63.5 0 0 1697 0 859 859 1695 <> <> <>
  860 15 5.086830 2.608442 40.784576 110 G "A" 70 -0.50000 -0.50000 "GLY " " O  " 8 0 1 FF2E2E  "O860"  2 1 7 ""  1 ""  <> -2.8040671 7.8453813 -1.4412611 1 64.91 0 0 1698 0 860 860 1696 <> <> <>
  861 25 5.892580 0.670281 40.018929 111 W "A" 38 -0.50000 -0.50000 "TRP " " N  " 7 0 1 2E2EFF  "N861"  0 1 7 ""  1 ""  <> -2.1092443 0.72852743 6.0184951 1 77.33 0 0 1702 1 861 861 1700 <> <> <>
  862 3 5.993659 -0.069956 41.302166 111 W "A" 24 0.14000 0.14000 "TRP " " CA " 6 0 1 808080  "C862"  0 1 -1108 ""  1 ""  FF7800  3.3740983 1.3642504 1.817525 1 77.93 0 0 1703 1 862 862 1701 <> <> <>
  863 2 7.242311 0.564350 42.060463 111 W "A" 24 0.50000 0.50000 "TRP " " C  " 6 0 1 808080  "C863"  0 1 7 ""  1 ""  <> 2.6187475 4.0710082 -2.5643308 1 76.21 0 0 1704 0 863 863 1702 <> <> <>
  864 15 7.226734 0.654548 43.279896 111 W "A" 70 -0.50000 -0.50000 "TRP " " O  " 8 0 1 FF2E2E  "O864"  0 1 7 ""  1 ""  <> -3.0181303 -0.62103593 3.063514 1 82.59 0 0 1705 0 864 864 1703 <> <> <>
  865 3 6.216237 -1.543387 41.098797 111 W "A" 24 -0.12000 -0.12000 "TRP " " CB " 6 0 1 808080  "C865"  0 1 7 ""  1 ""  <> 1.2269971 -3.729528 1.4864582 1 80.28 0 0 1706 2 865 865 1704 <> <> <>
  866 2 6.317457 -2.464153 42.273808 111 W "A" 24 0.07500 0.07500 "TRP " " CG " 6 0 1 808080  "C866"  0 1 7 ""  1 ""  <> 2.7423308 -0.59160787 -3.6077678 1 81.59 0 0 1707 0 866 866 1705 <> <> <>
  867 2 5.269920 -3.008224 42.921093 111 W "A" 24 -0.11500 -0.11500 "TRP " " CD1" 6 0 1 808080  "C867"  0 1 7 ""  1 ""  <> -2.3771899 -5.9754558 1.5442257 1 89.34 0 0 1708 1 867 867 1706 <> <> <>
  868 2 7.444111 -2.859746 43.013832 111 W "A" 24 -0.05500 -0.05500 "TRP " " CD2" 6 0 1 808080  "C868"  0 1 7 ""  1 ""  <> -9.7789345 2.9339106 2.138864 1 93.97 0 0 1709 0 868 868 1707 <> <> <>
  869 25 5.681053 -3.679271 44.037663 111 W "A" 38 -0.57000 -0.57000 "TRP " " NE1" 7 0 1 2E2EFF  "N869"  0 1 7 ""  1 ""  <> -1.9309059 -3.690382 4.9660277 1 97.73 0 0 1710 1 869 869 1708 <> <> <>
  870 2 7.070452 -3.633488 44.162128 111 W "A" 24 0.13000 0.13000 "TRP " " CE2" 6 0 1 808080  "C870"  0 1 7 ""  1 ""  <> 5.5329027 0.81331551 -4.6888022 1 100.77 0 0 1711 0 870 870 1709 <> <> <>
  871 2 8.840893 -2.716661 42.745117 111 W "A" 24 -0.11500 -0.11500 "TRP " " CE3" 6 0 1 808080  "C871"  0 1 7 ""  1 ""  <> 1.6835321 -5.3734961 -5.0761991 1 91.64 0 0 1712 1 871 871 1710 <> <> <>
  872 2 8.043797 -4.025525 45.082848 111 W "A" 24 -0.11500 -0.11500 "TRP " " CZ2" 6 0 1 808080  "C872"  0 1 7 ""  1 ""  <> 9.0168285 -1.7804328 3.3303909 1 101.46 0 0 1713 1 872 872 1711 <> <> <>
  873 2 9.812936 -3.120436 43.628658 111 W "A" 24 -0.11500 -0.11500 "TRP " " CZ3" 6 0 1 808080  "C873"  0 1 7 ""  1 ""  <> 2.8550284 4.9075613 -5.4502754 1 93.99 0 0 1714 1 873 873 1712 <> <> <>
  874 2 9.390111 -3.803351 44.798676 111 W "A" 24 -0.11500 -0.11500 "TRP " " CH2" 6 0 1 808080  "C874"  0 1 7 ""  1 ""  <> -0.63479799 0.55991125 -0.058888536 1 97.2 0 0 1715 1 874 874 1713 <> <> <>
  875 25 8.268424 1.030713 41.329796 112 L "A" 38 -0.50000 -0.50000 "LEU " " N  " 7 0 1 2E2EFF  "N875"  0 1 7 ""  1 ""  <> 5.1546869 -1.1448162 -6.4476538 1 77.75 0 0 1726 1 875 875 1724 <> <> <>
  876 3 9.317104 1.898199 41.883545 112 L "A" 24 0.14000 0.14000 "LEU " " CA " 6 0 1 808080  "C876"  0 1 -1108 ""  1 ""  FF7800  -4.1241069 -4.2659388 6.8179383 1 81.12 0 0 1727 1 876 876 1725 <> <> <>
  877 2 8.865176 3.393447 41.797733 112 L "A" 24 0.50000 0.50000 "LEU " " C  " 6 0 1 808080  "C877"  0 1 7 ""  1 ""  <> -2.4414618 3.9258218 3.1095948 1 92.07 0 0 1728 0 877 877 1726 <> <> <>
  878 15 9.618385 4.361833 41.448009 112 L "A" 70 -0.50000 -0.50000 "LEU " " O  " 8 0 1 FF2E2E  "O878"  0 1 7 ""  1 ""  <> -1.3640547 -4.9576645 1.4768909 1 99.56 0 0 1729 0 878 878 1727 <> <> <>
  879 3 10.689094 1.764401 41.060905 112 L "A" 24 -0.12000 -0.12000 "LEU " " CB " 6 0 1 808080  "C879"  0 1 7 ""  1 ""  <> 5.0788069 -5.2509718 -4.0016284 1 81.58 0 0 1730 2 879 879 1728 <> <> <>
  880 3 11.284176 0.351889 40.982285 112 L "A" 24 -0.06000 -0.06000 "LEU " " CG " 6 0 1 808080  "C880"  0 1 7 ""  1 ""  <> 2.838098 -3.8171811 -0.72898024 1 89.5 0 0 1731 1 880 880 1729 <> <> <>
  881 3 12.500111 0.448301 40.020245 112 L "A" 24 -0.18000 -0.18000 "LEU " " CD1" 6 0 1 808080  "C881"  0 1 7 ""  1 ""  <> -5.1980581 -12.539945 -2.8370512 1 94.3 0 0 1732 3 881 881 1730 <> <> <>
  882 3 11.745966 -0.198913 42.343037 112 L "A" 24 -0.18000 -0.18000 "LEU " " CD2" 6 0 1 808080  "C882"  0 1 7 ""  1 ""  <> 1.3226905 -0.76732492 -6.1509633 1 99.89 0 0 1733 3 882 882 1731 <> <> <>
  883 25 7.648056 3.706442 42.215195 113 K "A" 38 -0.50000 -0.50000 "LYS " " N  " 7 0 1 2E2EFF  "N883"  0 1 7 ""  1 ""  <> -4.598227 2.076648 -6.4233327 1 91 0 0 1745 1 883 883 1743 <> <> <>
  884 3 7.039989 4.907054 42.586475 113 K "A" 24 0.14000 0.14000 "LYS " " CA " 6 0 1 808080  "C884"  0 1 -1108 ""  1 ""  FF7800  1.661859 0.23152997 4.3635006 1 92.13 0 0 1746 1 884 884 1744 <> <> <>
  885 2 5.842052 4.769662 43.518978 113 K "A" 24 0.50000 0.50000 "LYS " " C  " 6 0 1 808080  "C885"  0 1 7 ""  1 ""  <> -0.073773898 -0.056675237 0.54876268 1 100.28 0 0 1747 0 885 885 1745 <> <> <>
  886 15 5.257840 5.797896 43.830891 113 K "A" 70 -0.50000 -0.50000 "LYS " " O  " 8 0 1 FF2E2E  "O886"  0 1 7 ""  1 ""  <> 2.3509741 0.39726534 0.86330587 1 101.97 0 0 1748 0 886 886 1746 <> <> <>
  887 3 6.608658 5.736556 41.292427 113 K "A" 24 -0.12000 -0.12000 "LYS " " CB " 6 0 1 808080  "C887"  0 1 7 ""  1 ""  <> -4.72681 0.95787394 -6.0715184 1 84.81 0 0 1749 2 887 887 1747 <> <> <>
  888 3 6.731188 7.298098 41.446796 113 K "A" 24 -0.12000 -0.12000 "LYS " " CG " 6 0 1 808080  "C888"  0 1 7 ""  1 ""  <> -2.2884076 -7.2178516 0.89701849 1 80.69 0 0 1750 2 888 888 1748 <> <> <>
  889 3 5.869128 8.068670 40.360607 113 K "A" 24 -0.12000 -0.12000 "LYS " " CD " 6 0 1 808080  "C889"  0 1 7 ""  1 ""  <> -0.37495092 -6.332417 -1.0977265 1 74.81 0 0 1751 2 889 889 1749 <> <> <>
  890 3 6.171644 9.555175 40.503109 113 K "A" 24 0.19000 0.19000 "LYS " " CE " 6 0 1 808080  "C890"  0 1 7 ""  1 ""  <> -7.5180387 1.6840414 -0.60372555 1 81.89 0 0 1752 2 890 890 1750 <> <> <>
  891 32 5.857204 10.347904 39.290615 113 K "A" 38 -0.30000 -0.30000 "LYS " " NZ " 7 1 1 2E2EFF  "N891"  0 1 7 "%UT"  13 ""  <> 1.3952036 1.5904689 1.9584564 1 102.45 0 0 1753 3 891 891 1751 <> <> <>
  892 25 5.406167 3.545611 43.989883 114 A "A" 38 -0.50000 -0.50000 "ALA " " N  " 7 0 1 2E2EFF  "N892"  0 1 7 ""  1 ""  <> -3.0186281 3.8343635 0.21848111 1 99.41 0 0 1767 1 892 892 1765 <> <> <>
  893 3 4.356256 3.327739 45.033585 114 A "A" 24 0.14000 0.14000 "ALA " " CA " 6 0 1 808080  "C893"  0 1 -1108 ""  1 ""  FF7800  0.92134833 1.1472567 -1.2268658 1 95.11 0 0 1768 1 893 893 1766 <> <> <>
  894 2 5.022951 3.365030 46.420841 114 A "A" 24 0.50000 0.50000 "ALA " " C  " 6 0 1 808080  "C894"  0 1 7 ""  1 ""  <> 0.37031901 6.4184809 4.4321294 1 90.01 0 0 1769 0 894 894 1767 <> <> <>
  895 15 6.172315 2.957989 46.480797 114 A "A" 70 -0.50000 -0.50000 "ALA " " O  " 8 0 1 FF2E2E  "O895"  0 1 7 ""  1 ""  <> -2.0206773 0.032584213 0.77735388 1 89.66 0 0 1770 0 895 895 1768 <> <> <>
  896 3 3.888312 1.897612 44.669041 114 A "A" 24 -0.18000 -0.18000 "ALA " " CB " 6 0 1 808080  "C896"  0 1 7 ""  1 ""  <> 0.79313302 9.4695406 5.2981615 1 99.63 0 0 1771 3 896 896 1769 <> <> <>
  897 25 4.253889 3.602878 47.553028 115 P "A" 38 -0.14000 -0.14000 "PRO " " N  " 7 0 1 2E2EFF  "N897"  0 1 7 ""  1 ""  <> -1.6454149 8.7063942 7.1635613 1 90.4 0 0 1777 0 897 897 1775 <> <> <>
  898 3 4.701951 3.491561 49.035786 115 P "A" 24 0.01000 0.01000 "PRO " " CA " 6 0 1 808080  "C898"  0 1 -1108 ""  1 ""  FF7800  3.0713241 2.1908252 0.92497009 1 92.51 0 0 1778 1 898 898 1776 <> <> <>
  899 2 4.950594 1.995873 49.505466 115 P "A" 24 0.50000 0.50000 "PRO " " C  " 6 0 1 808080  "C899"  0 1 7 ""  1 ""  <> -6.1023898 6.8562131 -5.0567517 1 103.01 0 0 1779 0 899 899 1777 <> <> <>
  900 15 4.549972 1.105196 48.784416 115 P "A" 70 -0.50000 -0.50000 "PRO " " O  " 8 0 1 FF2E2E  "O900"  0 1 7 ""  1 ""  <> 7.5357261 -1.037374 -3.09624 1 101.08 0 0 1780 0 900 900 1778 <> <> <>
  901 3 3.687120 4.321781 49.812347 115 P "A" 24 -0.12000 -0.12000 "PRO " " CB " 6 0 1 808080  "C901"  0 1 7 ""  1 ""  <> -9.2924604 2.6448596 -3.9044771 1 91.31 0 0 1781 2 901 901 1779 <> <> <>
  902 3 2.436136 4.334497 48.927612 115 P "A" 24 -0.12000 -0.12000 "PRO " " CG " 6 0 1 808080  "C902"  0 1 7 ""  1 ""  <> -1.8120513 5.2551112 -2.6763754 1 88.51 0 0 1782 2 902 902 1780 <> <> <>
  903 3 2.901305 4.176416 47.479797 115 P "A" 24 -0.05000 -0.05000 "PRO " " CD " 6 0 1 808080  "C903"  0 1 7 ""  1 ""  <> 1.7626196 -3.2882888 -3.6359944 1 80.64 0 0 1783 2 903 903 1781 <> <> <>
  904 25 5.605374 1.855595 50.706509 116 D "A" 38 -0.50000 -0.50000 "ASP " " N  " 7 0 1 2E2EFF  "N904"  0 1 7 ""  1 ""  <> 4.5975966 -3.5301745 -4.8692527 1 116.72 0 0 1791 1 904 904 1789 <> <> <>
  905 3 5.947514 0.590643 51.375790 116 D "A" 24 0.14000 0.14000 "ASP " " CA " 6 0 1 808080  "C905"  0 1 -1108 ""  1 ""  FF7800  -3.081943 4.2012401 -4.67172 1 127.61 0 0 1792 1 905 905 1790 <> <> <>
  906 2 4.764586 -0.456949 51.575523 116 D "A" 24 0.50000 0.50000 "ASP " " C  " 6 0 1 808080  "C906"  0 1 7 ""  1 ""  <> -0.32987189 -8.1457825 3.5262084 1 126.97 0 0 1793 0 906 906 1791 <> <> <>
  907 15 4.967898 -1.658303 51.653595 116 D "A" 70 -0.50000 -0.50000 "ASP " " O  " 8 0 1 FF2E2E  "O907"  0 1 7 ""  1 ""  <> 7.4612451 -1.2751278 5.2160912 1 137.88 0 0 1794 0 907 907 1792 <> <> <>
  908 3 6.744154 0.774851 52.676449 116 D "A" 24 -0.22000 -0.22000 "ASP " " CB " 6 0 1 808080  "C908"  0 1 7 ""  1 ""  <> -9.068161 0.75665259 -5.6567035 1 136.91 0 0 1795 2 908 908 1793 <> <> <>
  909 2 6.015264 1.231761 53.922203 116 D "A" 24 0.70000 0.70000 "ASP " " CG " 6 0 1 808080  "C909"  0 1 7 "%UT"  13 ""  <> 2.790576 2.9922571 -7.7291112 1 149.65 0 0 1796 0 909 909 1794 4.45936090841964 <> <>
  910 18 5.020908 1.987438 53.770164 116 D "A" 70 -0.80000 -0.80000 "ASP " " OD1" 8 -1 1 FF2E2E  "O910"  0 1 7 ""  1 ""  <> -0.34614789 0.19819647 5.6737556 1 152.58 0 0 1797 0 910 910 1795 <> <> <>
  911 15 6.298150 0.663968 55.025417 116 D "A" 70 -0.80000 -0.80000 "ASP " " OD2" 8 0 1 FF2E2E  "O911"  0 1 7 ""  1 ""  <> 3.467478 -3.1284604 -3.7189991 1 156.82 0 0 1798 0 911 911 1796 <> <> <>
  912 25 3.571554 0.089356 51.717224 117 T "A" 38 -0.50000 -0.50000 "THR " " N  " 7 0 1 2E2EFF  "N912"  0 1 7 ""  1 ""  <> -4.5100012 -3.8999121 3.4132223 1 121.11 0 0 1803 1 912 912 1801 <> <> <>
  913 3 2.368343 -0.734906 51.756020 117 T "A" 24 0.14000 0.14000 "THR " " CA " 6 0 1 808080  "C913"  0 1 -1108 ""  1 ""  FF7800  5.9743304 -0.32015225 -3.0361741 1 117.79 0 0 1804 1 913 913 1802 <> <> <>
  914 2 1.478769 -0.027850 50.649117 117 T "A" 24 0.50000 0.50000 "THR " " C  " 6 0 1 808080  "C914"  0 1 7 ""  1 ""  <> 1.8064749 5.7111654 -0.41078666 1 127.87 0 0 1805 0 914 914 1803 <> <> <>
  915 15 1.105620 1.105970 50.710865 117 T "A" 70 -0.50000 -0.50000 "THR " " O  " 8 0 1 FF2E2E  "O915"  0 1 7 ""  1 ""  <> 2.4989686 4.4601097 0.21403234 1 127.17 0 0 1806 0 915 915 1804 <> <> <>
  916 3 1.864884 -0.889977 53.214432 117 T "A" 24 0.20500 0.20500 "THR " " CB " 6 0 1 808080  "C916"  0 1 7 ""  1 ""  <> -3.6678267 7.8981061 6.3636208 1 110.16 0 0 1807 1 916 916 1805 <> <> <>
  917 16 1.401671 0.339042 53.725037 117 T "A" 70 -0.68300 -0.68300 "THR " " OG1" 8 0 1 FF2E2E  "O917"  0 1 7 "%UT"  13 ""  <> -0.80230838 0.15416925 -1.9222435 1 117.23 0 0 1808 1 917 917 1806 <> <> <>
  918 3 2.811336 -1.486214 54.186134 117 T "A" 24 -0.18000 -0.18000 "THR " " CG2" 6 0 1 808080  "C918"  0 1 7 ""  1 ""  <> 6.8446951 -2.7461457 -4.0982661 1 99.14 0 0 1809 3 918 918 1807 <> <> <>
  919 25 0.968340 -0.840273 49.685692 118 T "A" 38 -0.50000 -0.50000 "THR " " N  " 7 0 1 2E2EFF  "N919"  0 1 7 ""  1 ""  <> 5.0468974 -2.9454279 8.6626949 1 139.8 0 0 1817 1 919 919 1815 <> <> <>
  920 3 0.200833 -0.337416 48.561817 118 T "A" 24 0.14000 0.14000 "THR " " CA " 6 0 1 808080  "C920"  0 1 -1108 ""  1 ""  FF7800  3.0157163 8.5461512 -1.3852007 1 141.09 0 0 1818 1 920 920 1816 <> <> <>
  921 2 -0.956220 -1.279878 48.307835 118 T "A" 24 0.50000 0.50000 "THR " " C  " 6 0 1 808080  "C921"  0 1 7 ""  1 ""  <> -1.167156 2.8860476 -0.97467285 1 133.55 0 0 1819 0 921 921 1817 <> <> <>
  922 15 -1.277215 -2.159820 49.072933 118 T "A" 70 -0.50000 -0.50000 "THR " " O  " 8 0 1 FF2E2E  "O922"  0 1 7 ""  1 ""  <> -1.854726 0.065125264 -5.0956187 1 135.1 0 0 1820 0 922 922 1818 <> <> <>
  923 3 1.208592 0.057423 47.429523 118 T "A" 24 0.20500 0.20500 "THR " " CB " 6 0 1 808080  "C923"  0 1 7 ""  1 ""  <> 0.71505165 -9.1295424 -2.3922765 1 142.33 0 0 1821 1 923 923 1819 <> <> <>
  924 16 0.435854 0.728783 46.388809 118 T "A" 70 -0.68300 -0.68300 "THR " " OG1" 8 0 1 FF2E2E  "O924"  0 1 7 "%UT"  13 ""  <> -3.1463153 -3.0671084 -4.9510555 1 142.8 0 0 1822 1 924 924 1820 <> <> <>
  925 3 1.918850 -1.046883 46.699097 118 T "A" 24 -0.18000 -0.18000 "THR " " CG2" 6 0 1 808080  "C925"  0 1 7 ""  1 ""  <> 1.1548945 -2.5998707 -3.4468417 1 141.45 0 0 1823 3 925 925 1821 <> <> <>
  926 25 -1.734391 -1.038977 47.292130 119 D "A" 38 -0.50000 -0.50000 "ASP " " N  " 7 0 1 2E2EFF  "N926"  0 1 7 ""  1 ""  <> 1.8008088 6.8677669 2.6959279 1 117.98 0 0 1831 1 926 926 1829 <> <> <>
  927 3 -2.904485 -1.983228 46.872402 119 D "A" 24 0.14000 0.14000 "ASP " " CA " 6 0 1 808080  "C927"  0 1 -1108 ""  1 ""  FF7800  0.36649194 9.8791647 8.6801233 1 113.7 0 0 1832 1 927 927 1830 <> <> <>
  928 2 -2.312036 -2.832264 45.733150 119 D "A" 24 0.50000 0.50000 "ASP " " C  " 6 0 1 808080  "C928"  0 1 7 ""  1 ""  <> 2.1620195 -3.3745542 4.8838229 1 122.64 0 0 1833 0 928 928 1831 <> <> <>
  929 15 -1.178234 -2.742720 45.269413 119 D "A" 70 -0.50000 -0.50000 "ASP " " O  " 8 0 1 FF2E2E  "O929"  0 1 7 ""  1 ""  <> 2.7953801 -8.6125593 3.4017146 1 120.38 0 0 1834 0 929 929 1832 <> <> <>
  930 3 -4.124823 -1.104173 46.484688 119 D "A" 24 -0.22000 -0.22000 "ASP " " CB " 6 0 1 808080  "C930"  0 1 7 ""  1 ""  <> -1.3255485 1.1512523 3.7281892 1 108.79 0 0 1835 2 930 930 1833 <> <> <>
  931 2 -4.126208 -0.518926 45.071125 119 D "A" 24 0.70000 0.70000 "ASP " " CG " 6 0 1 808080  "C931"  0 1 7 "%UT"  13 ""  <> 1.0976813 2.8877804 4.3855391 1 110.46 0 0 1836 0 931 931 1834 4.35802873317274 <> <>
  932 18 -4.603062 -1.175502 44.122349 119 D "A" 70 -0.80000 -0.80000 "ASP " " OD1" 8 -1 1 FF2E2E  "O932"  0 1 7 ""  1 ""  <> -6.9715352 5.1021419 -2.8027785 1 112.07 0 0 1837 0 932 932 1835 <> <> <>
  933 15 -3.709871 0.637954 45.007820 119 D "A" 70 -0.80000 -0.80000 "ASP " " OD2" 8 0 1 FF2E2E  "O933"  0 1 7 ""  1 ""  <> 3.6877496 -5.8680005 1.7619519 1 106.63 0 0 1838 0 933 933 1836 <> <> <>
  934 25 -2.986777 -3.920666 45.276150 120 P "A" 38 -0.14000 -0.14000 "PRO " " N  " 7 0 1 2E2EFF  "N934"  0 1 7 ""  1 ""  <> 4.9518266 1.0842185 -1.6922444 1 133.85 0 0 1843 0 934 934 1841 <> <> <>
  935 3 -2.468921 -4.912530 44.305935 120 P "A" 24 0.01000 0.01000 "PRO " " CA " 6 0 1 808080  "C935"  0 1 -1108 ""  1 ""  FF7800  4.9961553 0.83886498 -5.0570598 1 133.7 0 0 1844 1 935 935 1842 <> <> <>
  936 2 -2.574476 -4.567407 42.765545 120 P "A" 24 0.50000 0.50000 "PRO " " C  " 6 0 1 808080  "C936"  0 1 7 ""  1 ""  <> -2.8307848 7.633225 -8.0599155 1 124.77 0 0 1845 0 936 936 1843 <> <> <>
  937 15 -1.970737 -5.346630 41.972683 120 P "A" 70 -0.50000 -0.50000 "PRO " " O  " 8 0 1 FF2E2E  "O937"  0 1 7 ""  1 ""  <> 0.75717443 1.5319943 1.7389518 1 123.83 0 0 1846 0 937 937 1844 <> <> <>
  938 3 -3.284694 -6.206112 44.496220 120 P "A" 24 -0.12000 -0.12000 "PRO " " CB " 6 0 1 808080  "C938"  0 1 7 ""  1 ""  <> -11.197605 5.3112893 -2.2616138 1 138.06 0 0 1847 2 938 938 1845 <> <> <>
  939 3 -4.613583 -5.660148 44.984688 120 P "A" 24 -0.12000 -0.12000 "PRO " " CG " 6 0 1 808080  "C939"  0 1 7 ""  1 ""  <> 1.4688544 -1.283738 -7.6603718 1 141.97 0 0 1848 2 939 939 1846 <> <> <>
  940 3 -4.280381 -4.422622 45.766979 120 P "A" 24 -0.05000 -0.05000 "PRO " " CD " 6 0 1 808080  "C940"  0 1 7 ""  1 ""  <> 4.7890124 2.6852574 -6.9376945 1 140.79 0 0 1849 2 940 940 1847 <> <> <>
  941 25 -3.028180 -3.353374 42.397690 121 T "A" 38 -0.50000 -0.50000 "THR " " N  " 7 0 1 2E2EFF  "N941"  0 1 7 ""  1 ""  <> 1.9022533 7.9002228 4.0292554 1 119.72 0 0 1857 1 941 941 1855 <> <> <>
  942 3 -2.809146 -2.707592 41.098244 121 T "A" 24 0.14000 0.14000 "THR " " CA " 6 0 1 808080  "C942"  0 1 -1108 ""  1 ""  FF7800  3.8481426 -0.81613249 -2.2161405 1 118.22 0 0 1858 1 942 942 1856 <> <> <>
  943 2 -1.352417 -2.735475 40.511936 121 T "A" 24 0.50000 0.50000 "THR " " C  " 6 0 1 808080  "C943"  0 1 7 ""  1 ""  <> 1.2911747 4.7049069 2.2897255 1 106.37 0 0 1859 0 943 943 1857 <> <> <>
  944 15 -1.297128 -2.733373 39.296471 121 T "A" 70 -0.50000 -0.50000 "THR " " O  " 8 0 1 FF2E2E  "O944"  0 1 7 ""  1 ""  <> -3.0670128 -6.2344322 9.5664072 1 104.82 0 0 1860 0 944 944 1858 <> <> <>
  945 3 -3.366530 -1.301870 41.058834 121 T "A" 24 0.20500 0.20500 "THR " " CB " 6 0 1 808080  "C945"  0 1 7 ""  1 ""  <> 2.8598411 -1.8541368 -6.8096066 1 112.95 0 0 1861 1 945 945 1859 <> <> <>
  946 16 -2.888136 -0.437960 42.133171 121 T "A" 70 -0.68300 -0.68300 "THR " " OG1" 8 0 1 FF2E2E  "O946"  0 1 7 "%UT"  13 ""  <> 0.7977336 -6.5009232 2.2472317 1 121.21 0 0 1862 1 946 946 1860 <> <> <>
  947 3 -4.880179 -1.340189 41.031544 121 T "A" 24 -0.18000 -0.18000 "THR " " CG2" 6 0 1 808080  "C947"  0 1 7 ""  1 ""  <> -10.241773 2.3433335 4.5485306 1 106.69 0 0 1863 3 947 947 1861 <> <> <>
  948 25 -0.331184 -2.817088 41.335560 122 V "A" 38 -0.50000 -0.50000 "VAL " " N  " 7 0 1 2E2EFF  "N948"  0 1 7 ""  1 ""  <> 5.1201048 -0.1492493 7.902205 1 92.13 0 0 1871 1 948 948 1869 <> <> <>
  949 3 1.089981 -2.819826 40.954845 122 V "A" 24 0.14000 0.14000 "VAL " " CA " 6 0 1 808080  "C949"  0 1 -1108 ""  1 ""  FF7800  5.7737703 2.8133454 2.4696681 1 87.01 0 0 1872 1 949 949 1870 <> <> <>
  950 2 1.668803 -4.197440 41.215374 122 V "A" 24 0.50000 0.50000 "VAL " " C  " 6 0 1 808080  "C950"  0 1 7 ""  1 ""  <> -6.7196455 3.9388099 3.595572 1 91.06 0 0 1873 0 950 950 1871 <> <> <>
  951 15 2.848339 -4.411677 40.812027 122 V "A" 70 -0.50000 -0.50000 "VAL " " O  " 8 0 1 FF2E2E  "O951"  0 1 7 ""  1 ""  <> -0.58707994 -4.6879063 5.3613114 1 90.43 0 0 1874 0 951 951 1872 <> <> <>
  952 3 1.833591 -1.668592 41.679207 122 V "A" 24 -0.06000 -0.06000 "VAL " " CB " 6 0 1 808080  "C952"  0 1 7 ""  1 ""  <> 3.6464081 4.0428762 -0.4895415 1 85.88 0 0 1875 1 952 952 1873 <> <> <>
  953 3 1.418794 -0.290448 41.202114 122 V "A" 24 -0.18000 -0.18000 "VAL " " CG1" 6 0 1 808080  "C953"  0 1 7 ""  1 ""  <> 2.7478826 -3.1772873 3.2750707 1 80.42 0 0 1876 3 953 953 1874 <> <> <>
  954 3 1.707589 -1.710784 43.271709 122 V "A" 24 -0.18000 -0.18000 "VAL " " CG2" 6 0 1 808080  "C954"  0 1 7 ""  1 ""  <> 3.2221282 -3.7118874 4.6779532 1 87.45 0 0 1877 3 954 954 1875 <> <> <>
  955 25 1.002522 -5.247399 41.766682 123 S "A" 38 -0.50000 -0.50000 "SER " " N  " 7 0 1 2E2EFF  "N955"  0 1 7 ""  1 ""  <> -2.2746282 2.527734 0.95135731 1 97.41 0 0 1887 1 955 955 1885 <> <> <>
  956 3 1.558798 -6.438942 42.218624 123 S "A" 24 0.14000 0.14000 "SER " " CA " 6 0 1 808080  "C956"  0 1 -1108 ""  1 ""  FF7800  9.3792381 -0.41311905 1.1783538 1 98.69 0 0 1888 1 956 956 1886 <> <> <>
  957 2 2.022228 -7.343970 41.079769 123 S "A" 24 0.50000 0.50000 "SER " " C  " 6 0 1 808080  "C957"  0 1 7 ""  1 ""  <> 3.759541 -5.6733303 -7.4966083 1 94.99 0 0 1889 0 957 957 1887 <> <> <>
  958 15 2.736311 -8.332122 41.327438 123 S "A" 70 -0.50000 -0.50000 "SER " " O  " 8 0 1 FF2E2E  "O958"  0 1 7 ""  1 ""  <> -2.2915208 4.0158238 -3.6444409 1 100.94 0 0 1890 0 958 958 1888 <> <> <>
  959 3 0.601101 -7.088681 43.207764 123 S "A" 24 0.14500 0.14500 "SER " " CB " 6 0 1 808080  "C959"  0 1 7 ""  1 ""  <> 3.7407956 -1.3794026 1.7269152 1 110.7 0 0 1891 2 959 959 1889 <> <> <>
  960 16 -0.604610 -7.448609 42.556412 123 S "A" 70 -0.68300 -0.68300 "SER " " OG " 8 0 1 FF2E2E  "O960"  0 1 7 "%UT"  13 ""  <> -11.782352 -4.5654116 -4.5490856 1 125.74 0 0 1892 1 960 960 1890 <> <> <>
  961 25 1.724213 -7.064922 39.794125 124 A "A" 38 -0.50000 -0.50000 "ALA " " N  " 7 0 1 2E2EFF  "N961"  0 1 7 ""  1 ""  <> 3.4242933 1.2787585 5.8564668 1 92.06 0 0 1898 1 961 961 1896 <> <> <>
  962 3 2.198833 -7.823109 38.597649 124 A "A" 24 0.14000 0.14000 "ALA " " CA " 6 0 1 808080  "C962"  0 1 -1108 ""  1 ""  FF7800  4.1372104 -7.9871106 -3.0497537 1 88.29 0 0 1899 1 962 962 1897 <> <> <>
  963 2 2.924561 -6.829023 37.734413 124 A "A" 24 0.50000 0.50000 "ALA " " C  " 6 0 1 808080  "C963"  0 1 7 ""  1 ""  <> 6.6009569 0.02038781 1.7561357 1 81.06 0 0 1900 0 963 963 1898 <> <> <>
  964 15 3.452730 -7.279536 36.655350 124 A "A" 70 -0.50000 -0.50000 "ALA " " O  " 8 0 1 FF2E2E  "O964"  0 1 7 ""  1 ""  <> -4.7228732 -2.3541615 -5.1490512 1 75.45 0 0 1901 0 964 964 1899 <> <> <>
  965 3 1.181705 -8.661572 37.831669 124 A "A" 24 -0.18000 -0.18000 "ALA " " CB " 6 0 1 808080  "C965"  0 1 7 ""  1 ""  <> 8.0939035 -1.7565587 1.2002363 1 89.39 0 0 1902 3 965 965 1900 <> <> <>
  966 25 3.360432 -5.650071 38.238148 125 M "A" 38 -0.50000 -0.50000 "MET " " N  " 7 0 1 2E2EFF  "N966"  0 1 7 ""  1 ""  <> 0.52181792 0.72974926 1.9925107 1 73.53 0 0 1908 1 966 966 1906 <> <> <>
  967 3 4.263051 -4.704438 37.620007 125 M "A" 24 0.14000 0.14000 "MET " " CA " 6 0 1 808080  "C967"  0 1 -1108 ""  1 ""  FF7800  -3.239465 -4.3050966 -6.0083842 1 72.58 0 0 1909 1 967 967 1907 <> <> <>
  968 2 5.692783 -5.019837 38.056671 125 M "A" 24 0.50000 0.50000 "MET " " C  " 6 0 1 808080  "C968"  0 1 7 ""  1 ""  <> -3.6403143 1.6240934 -0.59019119 1 79.92 0 0 1910 0 968 968 1908 <> <> <>
  969 15 6.617661 -4.336142 37.660942 125 M "A" 70 -0.50000 -0.50000 "MET " " O  " 8 0 1 FF2E2E  "O969"  0 1 7 ""  1 ""  <> -0.017984511 0.77479523 2.8675647 1 83.23 0 0 1911 0 969 969 1909 <> <> <>
  970 3 3.788161 -3.270107 37.968029 125 M "A" 24 -0.12000 -0.12000 "MET " " CB " 6 0 1 808080  "C970"  0 1 7 ""  1 ""  <> 0.92029303 -2.1986272 -9.2093935 1 69.53 0 0 1912 2 970 970 1910 <> <> <>
  971 3 4.489466 -2.164473 37.150372 125 M "A" 24 0.04750 0.04750 "MET " " CG " 6 0 1 808080  "C971"  0 1 7 ""  1 ""  <> 0.7055127 -4.0337601 -0.89085078 1 74.74 0 0 1913 2 971 971 1911 <> <> <>
  972 49 3.677108 -0.466946 37.511200 125 M "A" 143 -0.33500 -0.33500 "MET " " SD " 16 0 1 FFFF6B  "S972"  0 1 7 ""  1 ""  <> 1.1791956 1.5233753 1.3612162 1 86.18 0 0 1914 0 972 972 1912 <> <> <>
  973 3 3.381884 0.064634 35.747452 125 M "A" 24 -0.01250 -0.01250 "MET " " CE " 6 0 1 808080  "C973"  0 1 7 ""  1 ""  <> -9.8648748 3.4525166 -1.280954 1 108.91 0 0 1915 3 973 973 1913 <> <> <>
  974 25 5.928030 -6.037838 38.846245 126 K "A" 38 -0.50000 -0.50000 "LYS " " N  " 7 0 1 2E2EFF  "N974"  0 1 7 ""  1 ""  <> -4.6035371 8.8737288 -2.832437 1 83.16 0 0 1925 1 974 974 1923 <> <> <>
  975 3 7.183670 -6.694411 39.084850 126 K "A" 24 0.14000 0.14000 "LYS " " CA " 6 0 1 808080  "C975"  0 1 -1108 ""  1 ""  FF7800  -5.5278726 1.2721829 -10.839646 1 86.09 0 0 1926 1 975 975 1924 <> <> <>
  976 2 6.985803 -8.169777 38.874073 126 K "A" 24 0.50000 0.50000 "LYS " " C  " 6 0 1 808080  "C976"  0 1 7 ""  1 ""  <> 2.6103871 4.1413779 6.3578143 1 81.49 0 0 1927 0 976 976 1925 <> <> <>
  977 15 5.879827 -8.705759 38.972843 126 K "A" 70 -0.50000 -0.50000 "LYS " " O  " 8 0 1 FF2E2E  "O977"  0 1 7 ""  1 ""  <> 0.77782553 5.07232 5.953681 1 86.86 0 0 1928 0 977 977 1926 <> <> <>
  978 3 7.698139 -6.412259 40.503353 126 K "A" 24 -0.12000 -0.12000 "LYS " " CB " 6 0 1 808080  "C978"  0 1 7 ""  1 ""  <> 0.33862653 2.8445163 -2.8424263 1 90.5 0 0 1929 2 978 978 1927 <> <> <>
  979 3 6.696211 -6.413096 41.692280 126 K "A" 24 -0.12000 -0.12000 "LYS " " CG " 6 0 1 808080  "C979"  0 1 7 ""  1 ""  <> 2.836973 -0.389902 3.5670538 1 97.01 0 0 1930 2 979 979 1928 <> <> <>
  980 3 6.503527 -7.670913 42.528046 126 K "A" 24 -0.12000 -0.12000 "LYS " " CD " 6 0 1 808080  "C980"  0 1 7 ""  1 ""  <> 2.2513769 4.8079877 -0.9600544 1 93.81 0 0 1931 2 980 980 1929 <> <> <>
  981 3 5.396794 -7.535784 43.509418 126 K "A" 24 0.19000 0.19000 "LYS " " CE " 6 0 1 808080  "C981"  0 1 7 ""  1 ""  <> 2.7758834 -2.3100107 -0.98777604 1 98.11 0 0 1932 2 981 981 1930 <> <> <>
  982 32 5.141188 -8.710512 44.355610 126 K "A" 38 -0.30000 -0.30000 "LYS " " NZ " 7 1 1 2E2EFF  "N982"  0 1 7 "%UT"  13 ""  <> -3.2198551 8.1305141 0.64998883 1 103 0 0 1933 3 982 982 1931 <> <> <>
  983 25 8.051567 -8.884598 38.545399 127 T "A" 38 -0.50000 -0.50000 "THR " " N  " 7 0 1 2E2EFF  "N983"  0 1 7 ""  1 ""  <> -1.0974621 -1.9116058 3.3150737 1 84.12 0 0 1947 1 983 983 1945 <> <> <>
  984 3 8.128357 -10.348860 38.545223 127 T "A" 24 0.14000 0.14000 "THR " " CA " 6 0 1 808080  "C984"  0 1 -1108 ""  1 ""  FF7800  0.89979023 -1.0961537 -3.8905404 1 84.05 0 0 1948 1 984 984 1946 <> <> <>
  985 2 8.400014 -10.762770 40.018280 127 T "A" 24 0.50000 0.50000 "THR " " C  " 6 0 1 808080  "C985"  0 1 7 ""  1 ""  <> -0.69619548 -7.1072602 -11.141448 1 92.5 0 0 1949 0 985 985 1947 <> <> <>
  986 15 9.024591 -10.056433 40.815048 127 T "A" 70 -0.50000 -0.50000 "THR " " O  " 8 0 1 FF2E2E  "O986"  0 1 7 ""  1 ""  <> -3.6047046 5.6324782 6.5962868 1 90.73 0 0 1950 0 986 986 1948 <> <> <>
  987 3 9.246036 -10.821116 37.549450 127 T "A" 24 0.20500 0.20500 "THR " " CB " 6 0 1 808080  "C987"  0 1 7 ""  1 ""  <> 1.9013101 -6.564374 -11.130414 1 81.6 0 0 1951 1 987 987 1949 <> <> <>
  988 16 10.530329 -10.194508 37.887459 127 T "A" 70 -0.68300 -0.68300 "THR " " OG1" 8 0 1 FF2E2E  "O988"  0 1 7 "%UT"  13 ""  <> -1.7265038 1.1158289 -1.5910004 1 91.38 0 0 1952 1 988 988 1950 <> <> <>
  989 3 9.015825 -10.444532 36.041672 127 T "A" 24 -0.18000 -0.18000 "THR " " CG2" 6 0 1 808080  "C989"  0 1 7 ""  1 ""  <> 1.8946456 -4.1732473 5.030447 1 64.62 0 0 1953 3 989 989 1951 <> <> <>
  990 25 7.809066 -11.869192 40.435665 128 Q "A" 38 -0.50000 -0.50000 "GLN " " N  " 7 0 1 2E2EFF  "N990"  0 1 7 ""  1 ""  <> 3.5116067 0.055417847 9.5928926 1 102.5 0 0 1961 1 990 990 1959 <> <> <>
  991 3 7.780676 -12.220874 41.861237 128 Q "A" 24 0.14000 0.14000 "GLN " " CA " 6 0 1 808080  "C991"  0 1 -1109 ""  1 ""  FF9600  1.8670142 -2.6253464 -1.3783597 1 102.06 0 0 1962 1 991 991 1960 <> <> <>
  992 2 9.163879 -12.967455 42.279289 128 Q "A" 24 0.50000 0.50000 "GLN " " C  " 6 0 1 808080  "C992"  0 1 7 ""  1 ""  <> -0.48438808 -5.5124822 -3.4203682 1 106.3 0 0 1963 0 992 992 1961 <> <> <>
  993 15 9.268429 -13.497499 43.398579 128 Q "A" 70 -0.50000 -0.50000 "GLN " " O  " 8 0 1 FF2E2E  "O993"  0 1 7 ""  1 ""  <> -4.1439161 -6.8810024 -0.70018446 1 113.32 0 0 1964 0 993 993 1962 <> <> <>
  994 3 6.618089 -13.228081 42.083279 128 Q "A" 24 -0.12000 -0.12000 "GLN " " CB " 6 0 1 808080  "C994"  0 1 7 ""  1 ""  <> 5.1060438 5.4366097 2.145467 1 100.03 0 0 1965 2 994 994 1963 <> <> <>
  995 3 5.279893 -12.819475 41.435135 128 Q "A" 24 -0.12000 -0.12000 "GLN " " CG " 6 0 1 808080  "C995"  0 1 7 ""  1 ""  <> -1.5992913 -1.3523996 2.1221595 1 113.22 0 0 1966 2 995 995 1964 <> <> <>
  996 2 4.657645 -11.489284 41.915951 128 Q "A" 24 0.50000 0.50000 "GLN " " CD " 6 0 1 808080  "C996"  0 1 7 "%UT"  13 ""  <> 4.9824071 -7.2974687 2.0811169 1 126.73 0 0 1967 0 996 996 1965 <> "No Flip"  <>
  997 15 4.926301 -10.867787 42.880882 128 Q "A" 70 -0.50000 -0.50000 "GLN " " OE1" 8 0 1 FF2E2E  "O997"  0 1 7 ""  1 ""  <> -0.94099319 7.6542068 -3.450141 1 134.72 0 0 1968 0 997 997 1966 <> <> <>
  998 25 3.773864 -11.033527 41.056129 128 Q "A" 38 -0.76000 -0.76000 "GLN " " NE2" 7 0 1 2E2EFF  "N998"  0 1 7 ""  1 ""  <> -5.9187794 -5.01722 -0.084366255 1 124.7 0 0 1969 2 998 998 1967 <> <> <>
  999 25 10.248343 -12.805197 41.485447 129 D "A" 38 -0.50000 -0.50000 "ASP " " N  " 7 0 1 2E2EFF  "N999"  0 1 7 ""  1 ""  <> -1.8851715 -2.3194857 -6.4254417 1 101.83 0 0 1978 1 999 999 1976 <> <> <>
  1000 3 11.621706 -13.140306 41.884983 129 D "A" 24 0.14000 0.14000 "ASP " " CA " 6 0 1 808080  "C1000"  0 1 -1109 ""  1 ""  FF9600  1.603644 0.94681567 2.5136752 1 102.48 0 0 1979 1 1000 1000 1977 <> <> <>
  1001 2 12.363440 -11.854375 42.331551 129 D "A" 24 0.50000 0.50000 "ASP " " C  " 6 0 1 808080  "C1001"  0 1 7 ""  1 ""  <> 2.9252093 -4.8879786 -4.8421397 1 92.62 0 0 1980 0 1001 1001 1978 <> <> <>
  1002 15 13.424396 -11.930377 42.889351 129 D "A" 70 -0.50000 -0.50000 "ASP " " O  " 8 0 1 FF2E2E  "O1002"  0 1 7 ""  1 ""  <> -1.6608422 -4.1330376 -0.88147843 1 99 0 0 1981 0 1002 1002 1979 <> <> <>
  1003 3 12.381886 -13.741451 40.703842 129 D "A" 24 -0.22000 -0.22000 "ASP " " CB " 6 0 1 808080  "C1003"  0 1 7 ""  1 ""  <> 1.4438881 -1.0912919 -3.6610265 1 101.93 0 0 1982 2 1003 1003 1980 <> <> <>
  1004 2 12.472385 -12.907761 39.356548 129 D "A" 24 0.70000 0.70000 "ASP " " CG " 6 0 1 808080  "C1004"  0 1 7 "%UT"  13 ""  <> 2.9842293 4.6179152 -5.2920761 1 101.28 0 0 1983 0 1004 1004 1981 4.08256320449261 <> <>
  1005 18 11.872021 -11.828183 39.158978 129 D "A" 70 -0.80000 -0.80000 "ASP " " OD1" 8 -1 1 FF2E2E  "O1005"  0 1 7 ""  1 ""  <> 4.040205 0.018286617 1.1635677 1 95.26 0 0 1984 0 1005 1005 1982 <> <> <>
  1006 15 13.051907 -13.514561 38.464050 129 D "A" 70 -0.80000 -0.80000 "ASP " " OD2" 8 0 1 FF2E2E  "O1006"  0 1 7 ""  1 ""  <> -1.3235416 3.7864795 1.4458203 1 109.42 0 0 1985 0 1006 1006 1983 <> <> <>
  1007 25 11.837788 -10.706621 42.013309 130 L "A" 38 -0.50000 -0.50000 "LEU " " N  " 7 0 1 2E2EFF  "N1007"  0 1 7 ""  1 ""  <> 3.9569285 -6.8239164 2.1988363 1 92.03 0 0 1990 1 1007 1007 1988 <> <> <>
  1008 3 12.450083 -9.400263 42.107937 130 L "A" 24 0.14000 0.14000 "LEU " " CA " 6 0 1 808080  "C1008"  0 1 -1109 ""  1 ""  FF9600  -12.749276 -2.8071489 4.1086879 1 94.21 0 0 1991 1 1008 1008 1989 <> <> <>
  1009 2 13.656212 -9.086492 41.221420 130 L "A" 24 0.50000 0.50000 "LEU " " C  " 6 0 1 808080  "C1009"  0 1 7 ""  1 ""  <> 0.97759652 -4.0647011 -3.7374737 1 90.01 0 0 1992 0 1009 1009 1990 <> <> <>
  1010 15 14.590517 -8.461262 41.665405 130 L "A" 70 -0.50000 -0.50000 "LEU " " O  " 8 0 1 FF2E2E  "O1010"  0 1 7 ""  1 ""  <> -2.937314 -4.804904 -2.5956886 1 93.07 0 0 1993 0 1010 1010 1991 <> <> <>
  1011 3 12.694200 -9.044296 43.653519 130 L "A" 24 -0.12000 -0.12000 "LEU " " CB " 6 0 1 808080  "C1011"  0 1 7 ""  1 ""  <> 2.2142477 2.2224479 3.4468417 1 97.29 0 0 1994 2 1011 1011 1992 <> <> <>
  1012 3 11.303048 -8.964744 44.376595 130 L "A" 24 -0.06000 -0.06000 "LEU " " CG " 6 0 1 808080  "C1012"  0 1 7 ""  1 ""  <> -1.4123148 9.6201639 -0.27838704 1 91.67 0 0 1995 1 1012 1012 1993 <> <> <>
  1013 3 11.493747 -8.717772 45.889713 130 L "A" 24 -0.18000 -0.18000 "LEU " " CD1" 6 0 1 808080  "C1013"  0 1 7 ""  1 ""  <> -5.8173218 0.26446664 -6.110857 1 88.89 0 0 1996 3 1013 1013 1994 <> <> <>
  1014 3 10.248368 -7.974746 43.812748 130 L "A" 24 -0.18000 -0.18000 "LEU " " CD2" 6 0 1 808080  "C1014"  0 1 7 ""  1 ""  <> 6.5928059 0.98038059 0.89288753 1 84.8 0 0 1997 3 1014 1014 1995 <> <> <>
  1015 25 13.684783 -9.632555 39.991791 131 R "A" 38 -0.50000 -0.50000 "ARG " " N  " 7 0 1 2E2EFF  "N1015"  0 1 7 ""  1 ""  <> 0.12646312 -0.069355056 2.8332293 1 82.86 0 0 2009 1 1015 1015 2007 <> <> <>
  1016 3 14.713410 -9.353069 39.035938 131 R "A" 24 0.14000 0.14000 "ARG " " CA " 6 0 1 808080  "C1016"  0 1 -1109 ""  1 ""  FF9600  -3.5227754 -6.9512372 -11.041927 1 86.22 0 0 2010 1 1016 1016 2008 <> <> <>
  1017 2 14.168826 -8.662477 37.682434 131 R "A" 24 0.50000 0.50000 "ARG " " C  " 6 0 1 808080  "C1017"  0 1 7 ""  1 ""  <> -1.1762924 1.1571406 3.0970418 1 97.8 0 0 2011 0 1017 1017 2009 <> <> <>
  1018 15 14.974264 -8.326122 36.780704 131 R "A" 70 -0.50000 -0.50000 "ARG " " O  " 8 0 1 FF2E2E  "O1018"  0 1 7 ""  1 ""  <> 4.1348934 -0.22784287 0.86458212 1 105.2 0 0 2012 0 1018 1018 2010 <> <> <>
  1019 3 15.537698 -10.611190 38.661110 131 R "A" 24 -0.12000 -0.12000 "ARG " " CB " 6 0 1 808080  "C1019"  0 1 7 ""  1 ""  <> 4.1120958 7.0531721 4.1763434 1 97.89 0 0 2013 2 1019 1019 2011 <> <> <>
  1020 3 16.239374 -11.235195 39.841766 131 R "A" 24 -0.05000 -0.05000 "ARG " " CG " 6 0 1 808080  "C1020"  0 1 7 ""  1 ""  <> 1.0783037 -3.8041766 -2.6520743 1 75.34 0 0 2014 2 1020 1020 2012 <> <> <>
  1021 3 16.840588 -12.527750 39.365376 131 R "A" 24 0.19000 0.19000 "ARG " " CD " 6 0 1 808080  "C1021"  0 1 7 ""  1 ""  <> 6.1240873 -5.5220375 5.6091733 1 83.77 0 0 2015 2 1021 1021 2013 <> <> <>
  1022 25 18.155523 -12.243194 38.710503 131 R "A" 38 -0.69997 -0.69997 "ARG " " NE " 7 0 1 2E2EFF  "N1022"  0 1 7 ""  1 ""  <> -3.1994951 4.7702518 1.2845687 1 85.36 0 0 2016 1 1022 1022 2014 <> <> <>
  1023 2 18.858231 -13.164845 38.052197 131 R "A" 24 0.63990 0.63990 "ARG " " CZ " 6 0 1 808080  "C1023"  0 1 7 ""  1 ""  <> 9.038579 0.37779659 1.0398974 1 95.93 0 0 2017 0 1023 1023 2015 <> <> <>
  1024 25 20.052586 -12.798779 37.571857 131 R "A" 38 -0.79997 -0.79997 "ARG " " NH1" 7 0 1 2E2EFF  "N1024"  0 1 7 ""  1 ""  <> 1.7623389 -2.3102424 2.1969559 1 96.95 0 0 2018 2 1024 1024 2016 <> <> <>
  1025 31 18.452627 -14.438490 37.898426 131 R "A" 38 -0.79997 -0.79997 "ARG " " NH2" 7 1 1 2E2EFF  "N1025"  0 1 7 ""  1 ""  <> -0.12550884 -3.5377417 -1.0291141 1 104.98 0 0 2019 2 1025 1025 2017 <> <> <>
  1026 25 12.867695 -8.305398 37.692474 132 H "A" 38 -0.50000 -0.50000 "HIE " " N  " 7 0 1 2E2EFF  "N1026"  0 1 7 ""  1 ""  <> 12.821882 -4.0889058 -1.8347011 1 90.51 0 0 2033 1 1026 1026 2031 <> <> <>
  1027 3 12.290438 -7.586431 36.560398 132 H "A" 24 0.14000 0.14000 "HIE " " CA " 6 0 1 808080  "C1027"  0 1 -1109 ""  1 ""  FF9600  -10.693561 -5.0522184 4.4366422 1 73.37 0 0 2034 1 1027 1027 2032 <> <> <>
  1028 2 11.173313 -6.752019 37.098286 132 H "A" 24 0.50000 0.50000 "HIE " " C  " 6 0 1 808080  "C1028"  0 1 7 ""  1 ""  <> 1.5087185 5.458168 0.11181882 1 82.55 0 0 2035 0 1028 1028 2033 <> <> <>
  1029 15 10.394266 -7.179176 37.894257 132 H "A" 70 -0.50000 -0.50000 "HIE " " O  " 8 0 1 FF2E2E  "O1029"  0 1 7 ""  1 ""  <> -4.2392893 -0.82036072 -2.7639735 1 94.09 0 0 2036 0 1029 1029 2034 <> <> <>
  1030 3 12.016012 -8.565248 35.406132 132 H "A" 24 -0.29700 -0.29700 "HIE " " CB " 6 0 1 808080  "C1030"  0 1 7 ""  1 ""  <> 6.7444682 3.1045687 5.5005817 1 72.54 0 0 2037 2 1030 1030 2035 <> <> <>
  1031 2 12.819897 -8.484082 34.110111 132 H "A" 24 0.50400 0.50400 "HIE " " CG " 6 0 1 808080  "C1031"  0 1 7 "%UT"  13 "HIE"  <> 0.67054337 10.76299 -3.1225338 1 83.29 0 0 2038 0 1031 1031 2036 0.795867447483576 "HIE"  <>
  1032 25 13.766970 -9.409848 33.615089 132 H "A" 38 -0.56400 -0.56400 "HIE " " ND1" 7 0 1 2E2EFF  "N1032"  0 1 7 ""  1 ""  <> -0.26926494 -0.40118605 2.8137708 1 82.62 0 0 2039 0 1032 1032 2037 <> <> <>
  1033 2 12.626016 -7.513259 33.173553 132 H "A" 24 -0.26100 -0.26100 "HIE " " CD2" 6 0 1 808080  "C1033"  0 1 7 ""  1 ""  <> 10.267679 5.0122681 -0.16296287 1 81.85 0 0 2040 1 1033 1033 2038 <> <> <>
  1034 2 14.180002 -8.813050 32.457497 132 H "A" 24 0.18200 0.18200 "HIE " " CE1" 6 0 1 808080  "C1034"  0 1 7 ""  1 ""  <> 1.6738495 -5.4840827 -0.58586723 1 83.37 0 0 2041 1 1034 1034 2039 <> <> <>
  1035 25 13.447128 -7.786618 32.065941 132 H "A" 38 -0.29100 -0.29100 "HIE " " NE2" 7 0 1 2E2EFF  "N1035"  0 1 7 ""  1 ""  <> -4.3388076 5.9864092 3.5623696 1 89.41 0 0 2042 1 1035 1035 2040 <> <> <>
  1036 25 10.968742 -5.559754 36.517025 133 T "A" 38 -0.50000 -0.50000 "THR " " N  " 7 0 1 2E2EFF  "N1036"  2 1 7 ""  1 ""  <> 5.7835588 -1.2271965 -4.2773929 1 78.47 0 0 2050 1 1036 1036 2048 <> <> <>
  1037 3 9.823259 -4.663974 36.825298 133 T "A" 24 0.14000 0.14000 "THR " " CA " 6 0 1 808080  "C1037"  2 1 -1109 ""  1 ""  FF9600  1.7015793 -5.3930211 4.7585149 1 81.7 0 0 2051 1 1037 1037 2049 <> <> <>
  1038 2 9.712243 -3.644311 35.615673 133 T "A" 24 0.50000 0.50000 "THR " " C  " 6 0 1 808080  "C1038"  2 1 7 ""  1 ""  <> 0.22771932 -7.591094 1.0472476 1 75.27 0 0 2052 0 1038 1038 2050 <> <> <>
  1039 15 10.497553 -3.533484 34.666912 133 T "A" 70 -0.50000 -0.50000 "THR " " O  " 8 0 1 FF2E2E  "O1039"  2 1 7 ""  1 ""  <> 3.2637203 -2.3838696 -1.9777691 1 74.17 0 0 2053 0 1039 1039 2051 <> <> <>
  1040 3 9.929563 -4.108394 38.334133 133 T "A" 24 0.20500 0.20500 "THR " " CB " 6 0 1 808080  "C1040"  2 1 7 ""  1 ""  <> 2.0087311 -1.5944746 0.18834805 1 81.39 0 0 2054 1 1040 1040 2052 <> <> <>
  1041 16 8.780199 -3.326122 38.739815 133 T "A" 70 -0.68300 -0.68300 "THR " " OG1" 8 0 1 FF2E2E  "O1041"  2 1 7 "%UT"  13 ""  <> 0.89117664 -5.7666068 -9.1874771 1 88.7 0 0 2055 1 1041 1041 2053 <> <> <>
  1042 3 11.221855 -3.264839 38.554211 133 T "A" 24 -0.18000 -0.18000 "THR " " CG2" 6 0 1 808080  "C1042"  2 1 7 ""  1 ""  <> -6.2882743 -0.78735137 1.865499 1 73.08 0 0 2056 3 1042 1042 2054 <> <> <>
  1043 25 8.675728 -2.831920 35.574638 134 F "A" 38 -0.50000 -0.50000 "PHE " " N  " 7 0 1 2E2EFF  "N1043"  2 1 7 ""  1 ""  <> -3.4512908 -0.50996178 2.7134004 1 69.37 0 0 2064 1 1043 1043 2062 <> <> <>
  1044 3 8.404045 -1.775754 34.609818 134 F "A" 24 0.14000 0.14000 "PHE " " CA " 6 0 1 808080  "C1044"  2 1 -1109 ""  1 ""  FF9600  -3.0065963 -2.7683361 0.93595445 1 73.3 0 0 2065 1 1044 1044 2063 <> <> <>
  1045 2 7.898287 -0.472586 35.280457 134 F "A" 24 0.50000 0.50000 "PHE " " C  " 6 0 1 808080  "C1045"  2 1 7 ""  1 ""  <> 3.7469797 -6.6772113 1.5104842 1 69.9 0 0 2066 0 1045 1045 2064 <> <> <>
  1046 15 7.295164 -0.507177 36.399948 134 F "A" 70 -0.50000 -0.50000 "PHE " " O  " 8 0 1 FF2E2E  "O1046"  2 1 7 ""  1 ""  <> -7.8768029 0.73656654 -2.0181465 1 72.3 0 0 2067 0 1046 1046 2065 <> <> <>
  1047 3 7.648889 -2.351602 33.355129 134 F "A" 24 -0.00500 -0.00500 "PHE " " CB " 6 0 1 808080  "C1047"  2 1 7 ""  1 ""  <> -2.145155 -4.6228261 5.139802 1 68.06 0 0 2068 2 1047 1047 2066 <> <> <>
  1048 2 6.207826 -2.772942 33.517380 134 F "A" 24 -0.11500 -0.11500 "PHE " " CG " 6 0 1 808080  "C1048"  2 1 7 ""  1 ""  <> 4.2071695 -0.025290741 -0.55413783 1 75.29 0 0 2069 0 1048 1048 2067 <> <> <>
  1049 2 5.902954 -4.179521 33.788883 134 F "A" 24 -0.11500 -0.11500 "PHE " " CD1" 6 0 1 808080  "C1049"  2 1 7 ""  1 ""  <> -4.7752028 -5.2636809 -2.4859085 1 76.48 0 0 2070 1 1049 1049 2068 <> <> <>
  1050 2 5.069242 -1.949402 33.226330 134 F "A" 24 -0.11500 -0.11500 "PHE " " CD2" 6 0 1 808080  "C1050"  2 1 7 ""  1 ""  <> 0.43847549 4.8024936 -8.2017879 1 71.1 0 0 2071 1 1050 1050 2069 <> <> <>
  1051 2 4.639628 -4.710635 33.953026 134 F "A" 24 -0.11500 -0.11500 "PHE " " CE1" 6 0 1 808080  "C1051"  2 1 7 ""  1 ""  <> -2.3784506 -4.551208 -2.0541263 1 78.7 0 0 2072 1 1051 1051 2070 <> <> <>
  1052 2 3.784202 -2.451792 33.296822 134 F "A" 24 -0.11500 -0.11500 "PHE " " CE2" 6 0 1 808080  "C1052"  2 1 7 ""  1 ""  <> -3.7621608 4.2147536 -5.4214163 1 67 0 0 2073 1 1052 1052 2071 <> <> <>
  1053 2 3.593849 -3.813168 33.787918 134 F "A" 24 -0.11500 -0.11500 "PHE " " CZ " 6 0 1 808080  "C1053"  2 1 7 ""  1 ""  <> -2.8376875 5.1231465 -3.668849 1 76.39 0 0 2074 1 1053 1053 2072 <> <> <>
  1054 25 8.054537 0.601095 34.498146 135 I "A" 38 -0.50000 -0.50000 "ILE " " N  " 7 0 1 2E2EFF  "N1054"  2 1 7 ""  1 ""  <> -1.4672524 4.0221248 -2.3568676 1 63.44 0 0 2084 1 1054 1054 2082 <> <> <>
  1055 3 7.469787 1.977022 34.638458 135 I "A" 24 0.14000 0.14000 "ILE " " CA " 6 0 1 808080  "C1055"  2 1 -1109 ""  1 ""  FF9600  -4.0546322 0.2811054 7.0306411 1 65.98 0 0 2085 1 1055 1055 2083 <> <> <>
  1056 2 6.741664 2.339913 33.316975 135 I "A" 24 0.50000 0.50000 "ILE " " C  " 6 0 1 808080  "C1056"  2 1 7 ""  1 ""  <> -1.4552667 1.0944045 -3.8008544 1 63.21 0 0 2086 0 1056 1056 2084 <> <> <>
  1057 15 7.200769 2.028172 32.245552 135 I "A" 70 -0.50000 -0.50000 "ILE " " O  " 8 0 1 FF2E2E  "O1057"  2 1 7 ""  1 ""  <> 2.1519821 -2.2625403 1.7207268 1 67.25 0 0 2087 0 1057 1057 2085 <> <> <>
  1058 3 8.528940 3.004364 34.967850 135 I "A" 24 -0.06000 -0.06000 "ILE " " CB " 6 0 1 808080  "C1058"  2 1 7 ""  1 ""  <> -6.3423047 -7.3322821 -1.9510703 1 62.81 0 0 2088 1 1058 1058 2086 <> <> <>
  1059 3 9.041249 2.879495 36.467499 135 I "A" 24 -0.12000 -0.12000 "ILE " " CG1" 6 0 1 808080  "C1059"  2 1 7 ""  1 ""  <> -4.5263524 1.5101187 1.6168457 1 62.81 0 0 2089 2 1059 1059 2087 <> <> <>
  1060 3 8.282145 4.485686 34.685722 135 I "A" 24 -0.18000 -0.18000 "ILE " " CG2" 6 0 1 808080  "C1060"  2 1 7 ""  1 ""  <> -6.4876022 3.0571449 -5.2779584 1 52.6 0 0 2090 3 1060 1060 2088 <> <> <>
  1061 3 10.387831 3.546680 36.734497 135 I "A" 24 -0.18000 -0.18000 "ILE " " CD1" 6 0 1 808080  "C1061"  2 1 7 ""  1 ""  <> 0.23983702 1.0697256 0.37429392 1 65.17 0 0 2091 3 1061 1061 2089 <> <> <>
  1062 25 5.547834 2.980651 33.393227 136 S "A" 38 -0.50000 -0.50000 "SER " " N  " 7 0 1 2E2EFF  "N1062"  2 1 7 ""  1 ""  <> 6.591681 5.2098656 -0.17239112 1 63.42 0 0 2103 1 1062 1062 2101 <> <> <>
  1063 3 4.782033 3.498090 32.268715 136 S "A" 24 0.14000 0.14000 "SER " " CA " 6 0 1 808080  "C1063"  2 1 -1109 ""  1 ""  FF9600  -3.4305847 5.2877398 3.2293224 1 53.05 0 0 2104 1 1063 1063 2102 <> <> <>
  1064 2 5.086399 5.015679 32.098507 136 S "A" 24 0.50000 0.50000 "SER " " C  " 6 0 1 808080  "C1064"  2 1 7 ""  1 ""  <> -3.3964612 -9.3939514 4.2864127 1 67.86 0 0 2105 0 1064 1064 2103 <> <> <>
  1065 15 5.089304 5.717538 33.099220 136 S "A" 70 -0.50000 -0.50000 "SER " " O  " 8 0 1 FF2E2E  "O1065"  2 1 7 ""  1 ""  <> -4.003675 5.5940647 1.6014909 1 68.29 0 0 2106 0 1065 1065 2104 <> <> <>
  1066 3 3.260890 3.376024 32.539528 136 S "A" 24 0.14500 0.14500 "SER " " CB " 6 0 1 808080  "C1066"  2 1 7 ""  1 ""  <> -1.6784608 -1.4776748 3.0596581 1 48.4 0 0 2107 2 1066 1066 2105 <> <> <>
  1067 16 2.369782 3.797018 31.512211 136 S "A" 70 -0.68300 -0.68300 "SER " " OG " 8 0 1 FF2E2E  "O1067"  2 1 7 "%UT"  13 ""  <> -0.63469851 6.3036332 0.19545902 1 63.38 0 0 2108 1 1067 1067 2106 <> <> <>
  1068 25 5.377739 5.463703 30.850546 137 I "A" 38 -0.50000 -0.50000 "ILE " " N  " 7 0 1 2E2EFF  "N1068"  0 1 7 ""  1 ""  <> -1.5080887 -2.2295735 -0.80258691 1 64.29 0 0 2114 1 1068 1068 2112 <> <> <>
  1069 3 5.501538 6.891663 30.422247 137 I "A" 24 0.14000 0.14000 "ILE " " CA " 6 0 1 808080  "C1069"  0 1 -1109 ""  1 ""  FF9600  7.9934959 1.5229263 -0.78110975 1 58.27 0 0 2115 1 1069 1069 2113 <> <> <>
  1070 2 4.168274 7.294789 29.733381 137 I "A" 24 0.50000 0.50000 "ILE " " C  " 6 0 1 808080  "C1070"  0 1 7 ""  1 ""  <> 4.0819311 8.6042557 -5.8837948 1 63.92 0 0 2116 0 1070 1070 2114 <> <> <>
  1071 15 4.042435 7.054917 28.534464 137 I "A" 70 -0.50000 -0.50000 "ILE " " O  " 8 0 1 FF2E2E  "O1071"  0 1 7 ""  1 ""  <> 4.1307964 0.75719601 0.87375629 1 61.53 0 0 2117 0 1071 1071 2115 <> <> <>
  1072 3 6.714678 7.132188 29.474266 137 I "A" 24 -0.06000 -0.06000 "ILE " " CB " 6 0 1 808080  "C1072"  0 1 7 ""  1 ""  <> -0.80577636 -2.221947 7.9024425 1 54.98 0 0 2118 1 1072 1072 2116 <> <> <>
  1073 3 8.108479 6.815284 30.090887 137 I "A" 24 -0.12000 -0.12000 "ILE " " CG1" 6 0 1 808080  "C1073"  0 1 7 ""  1 ""  <> -4.5728974 2.5093842 -3.7583091 1 58.3 0 0 2119 2 1073 1073 2117 <> <> <>
  1074 3 6.710565 8.655755 29.003563 137 I "A" 24 -0.18000 -0.18000 "ILE " " CG2" 6 0 1 808080  "C1074"  0 1 7 ""  1 ""  <> 3.679739 2.3957462 -1.2091388 1 55.27 0 0 2120 3 1074 1074 2118 <> <> <>
  1075 3 8.654518 5.353238 30.021116 137 I "A" 24 -0.18000 -0.18000 "ILE " " CD1" 6 0 1 808080  "C1075"  0 1 7 ""  1 ""  <> 4.1014853 3.171021 -5.9171133 1 47.06 0 0 2121 3 1075 1075 2119 <> <> <>
  1076 25 3.181431 7.866916 30.437378 138 P "A" 38 -0.14000 -0.14000 "PRO " " N  " 7 0 1 2E2EFF  "N1076"  0 1 7 ""  1 ""  <> -6.1482468 4.7617059 5.3483572 1 65.63 0 0 2133 0 1076 1076 2131 <> <> <>
  1077 3 1.948155 8.332063 29.733122 138 P "A" 24 0.01000 0.01000 "PRO " " CA " 6 0 1 808080  "C1077"  0 1 -1109 ""  1 ""  FF9600  -0.27782857 3.9896214 1.4800893 1 61.17 0 0 2134 1 1077 1077 2132 <> <> <>
  1078 2 2.298491 9.656679 29.040781 138 P "A" 24 0.50000 0.50000 "PRO " " C  " 6 0 1 808080  "C1078"  0 1 7 ""  1 ""  <> 2.7552083 1.3128887 1.0457448 1 59.31 0 0 2135 0 1078 1078 2133 <> <> <>
  1079 15 2.755738 10.594110 29.683304 138 P "A" 70 -0.50000 -0.50000 "PRO " " O  " 8 0 1 FF2E2E  "O1079"  0 1 7 ""  1 ""  <> -0.28617692 -0.4833191 -0.3410522 1 60.97 0 0 2136 0 1079 1079 2134 <> <> <>
  1080 3 0.968622 8.532666 30.890362 138 P "A" 24 -0.12000 -0.12000 "PRO " " CB " 6 0 1 808080  "C1080"  0 1 7 ""  1 ""  <> 3.7937629 -5.3403497 6.8389997 1 49 0 0 2137 2 1080 1080 2135 <> <> <>
  1081 3 1.750833 8.768661 32.138157 138 P "A" 24 -0.12000 -0.12000 "PRO " " CG " 6 0 1 808080  "C1081"  0 1 7 ""  1 ""  <> 2.5411999 -6.7345719 -1.6432205 1 54.2 0 0 2138 2 1081 1081 2136 <> <> <>
  1082 3 3.063616 7.951965 31.861948 138 P "A" 24 -0.05000 -0.05000 "PRO " " CD " 6 0 1 808080  "C1082"  0 1 7 ""  1 ""  <> 3.0598962 -3.9529028 -5.4265289 1 51.16 0 0 2139 2 1082 1082 2137 <> <> <>
  1083 25 1.904777 9.779096 27.759916 139 L "A" 38 -0.50000 -0.50000 "LEU " " N  " 7 0 1 2E2EFF  "N1083"  0 1 7 ""  1 ""  <> -1.5059583 -1.2345207 0.67013758 1 59.54 0 0 2147 1 1083 1083 2145 <> <> <>
  1084 3 2.152523 11.003705 26.913212 139 L "A" 24 0.14000 0.14000 "LEU " " CA " 6 0 1 808080  "C1084"  0 1 -1109 ""  1 ""  FF9600  1.9990114 -2.7552576 7.2953291 1 61.15 0 0 2148 1 1084 1084 2146 <> <> <>
  1085 2 0.827403 11.832131 26.776302 139 L "A" 24 0.50000 0.50000 "LEU " " C  " 6 0 1 808080  "C1085"  0 1 7 ""  1 ""  <> 8.2302532 -0.96606189 0.58391261 1 64.29 0 0 2149 0 1085 1085 2147 <> <> <>
  1086 15 -0.281015 11.280995 26.933432 139 L "A" 70 -0.50000 -0.50000 "LEU " " O  " 8 0 1 FF2E2E  "O1086"  0 1 7 ""  1 ""  <> -6.9645901 -5.9504628 1.8434833 1 68.18 0 0 2150 0 1086 1086 2148 <> <> <>
  1087 3 2.575237 10.646372 25.448641 139 L "A" 24 -0.12000 -0.12000 "LEU " " CB " 6 0 1 808080  "C1087"  0 1 7 ""  1 ""  <> -8.9806643 4.1175246 3.0731595 1 52.6 0 0 2151 2 1087 1087 2149 <> <> <>
  1088 3 3.770673 9.611069 25.334110 139 L "A" 24 -0.06000 -0.06000 "LEU " " CG " 6 0 1 808080  "C1088"  0 1 7 ""  1 ""  <> -1.500239 2.0523565 -0.93611461 1 58.47 0 0 2152 1 1088 1088 2150 <> <> <>
  1089 3 4.067038 9.159745 23.968037 139 L "A" 24 -0.18000 -0.18000 "LEU " " CD1" 6 0 1 808080  "C1089"  0 1 7 ""  1 ""  <> 4.8975625 -1.2811428 -1.6811711 1 53.79 0 0 2153 3 1089 1089 2151 <> <> <>
  1090 3 5.018919 10.258540 25.946205 139 L "A" 24 -0.18000 -0.18000 "LEU " " CD2" 6 0 1 808080  "C1090"  0 1 7 ""  1 ""  <> -7.1875057 -0.20112278 3.9337347 1 57.12 0 0 2154 3 1090 1090 2152 <> <> <>
  1091 25 0.929526 13.141596 26.568384 140 Q "A" 38 -0.50000 -0.50000 "GLN " " N  " 7 0 1 2E2EFF  "N1091"  0 1 7 ""  1 ""  <> 8.479166 -3.327775 -0.065238684 1 62.74 0 0 2166 1 1091 1091 2164 <> <> <>
  1092 3 -0.196994 14.165441 26.433245 140 Q "A" 24 0.14000 0.14000 "GLN " " CA " 6 0 1 808080  "C1092"  0 1 -1109 ""  1 ""  FF9600  4.2786193 -3.3268471 -2.7967887 1 61.39 0 0 2167 1 1092 1092 2165 <> <> <>
  1093 2 -0.643123 14.274735 24.981403 140 Q "A" 24 0.50000 0.50000 "GLN " " C  " 6 0 1 808080  "C1093"  0 1 7 ""  1 ""  <> -5.7996769 -6.7752614 -6.7904301 1 50.85 0 0 2168 0 1093 1093 2166 <> <> <>
  1094 15 0.119079 13.831202 24.066719 140 Q "A" 70 -0.50000 -0.50000 "GLN " " O  " 8 0 1 FF2E2E  "O1094"  0 1 7 ""  1 ""  <> 3.1501873 3.1480448 3.589396 1 67.64 0 0 2169 0 1094 1094 2167 <> <> <>
  1095 3 0.255519 15.610780 26.838297 140 Q "A" 24 -0.12000 -0.12000 "GLN " " CB " 6 0 1 808080  "C1095"  0 1 7 ""  1 ""  <> -5.8134413 -6.8875895 4.3089604 1 59.13 0 0 2170 2 1095 1095 2168 <> <> <>
  1096 3 0.702322 15.624181 28.370111 140 Q "A" 24 -0.12000 -0.12000 "GLN " " CG " 6 0 1 808080  "C1096"  0 1 7 ""  1 ""  <> -0.16778368 -2.5285976 -1.5060329 1 63.86 0 0 2171 2 1096 1096 2169 <> <> <>
  1097 2 -0.362215 16.121819 29.394642 140 Q "A" 24 0.50000 0.50000 "GLN " " CD " 6 0 1 808080  "C1097"  0 1 7 "%UT"  13 ""  <> 4.8773556 5.4621224 -1.3081501 1 67.19 0 0 2172 0 1097 1097 2170 1.03765817667154 "No Flip"  <>
  1098 15 -1.601505 15.984035 29.226690 140 Q "A" 70 -0.50000 -0.50000 "GLN " " OE1" 8 0 1 FF2E2E  "O1098"  0 1 7 ""  1 ""  <> -5.7480583 0.51447296 1.488932 1 65.55 0 0 2173 0 1098 1098 2171 <> <> <>
  1099 25 0.072029 16.687908 30.470476 140 Q "A" 38 -0.76000 -0.76000 "GLN " " NE2" 7 0 1 2E2EFF  "N1099"  0 1 7 ""  1 ""  <> -1.1858672 -4.2968125 -3.5286567 1 62.86 0 0 2174 2 1099 1099 2172 <> <> <>
  1100 25 -1.909368 14.769844 24.788721 141 G "A" 38 -0.50000 -0.50000 "GLY " " N  " 7 0 1 2E2EFF  "N1100"  0 1 7 ""  1 ""  <> -1.8689983 0.95539618 5.4171667 1 55.87 0 0 2183 1 1100 1100 2181 <> <> <>
  1101 3 -2.643796 14.703490 23.569950 141 G "A" 24 0.08000 0.08000 "GLY " " CA " 6 0 1 808080  "C1101"  0 1 -1109 ""  1 ""  FF9600  4.727385 -4.1815748 0.44924632 1 56.76 0 0 2184 2 1101 1101 2182 <> <> <>
  1102 2 -3.976066 13.829741 23.748722 141 G "A" 24 0.50000 0.50000 "GLY " " C  " 6 0 1 808080  "C1102"  0 1 7 ""  1 ""  <> -6.4501038 2.1242087 3.7587936 1 56.15 0 0 2185 0 1102 1102 2183 <> <> <>
  1103 15 -3.955837 13.039723 24.724306 141 G "A" 70 -0.50000 -0.50000 "GLY " " O  " 8 0 1 FF2E2E  "O1103"  0 1 7 ""  1 ""  <> -1.9193765 -2.3777812 3.2537384 1 52.5 0 0 2186 0 1103 1103 2184 <> <> <>
  1104 25 -4.908461 13.829944 22.757498 142 D "A" 38 -0.50000 -0.50000 "ASP " " N  " 7 0 1 2E2EFF  "N1104"  0 1 7 ""  1 ""  <> 2.2879739 10.730786 4.1996608 1 53.99 0 0 2190 1 1104 1104 2188 <> <> <>
  1105 3 -6.165829 13.169356 22.817574 142 D "A" 24 0.14000 0.14000 "ASP " " CA " 6 0 1 808080  "C1105"  0 1 -1109 ""  1 ""  FF9600  2.882241 -4.459506 -3.0227423 1 61.37 0 0 2191 1 1105 1105 2189 <> <> <>
  1106 2 -6.477332 12.530165 21.445396 142 D "A" 24 0.50000 0.50000 "ASP " " C  " 6 0 1 808080  "C1106"  0 1 7 ""  1 ""  <> 0.9019953 5.9952154 -0.77935225 1 62.73 0 0 2192 0 1106 1106 2190 <> <> <>
  1107 15 -7.605094 12.300694 21.085632 142 D "A" 70 -0.50000 -0.50000 "ASP " " O  " 8 0 1 FF2E2E  "O1107"  0 1 7 ""  1 ""  <> 3.9504888 1.0796657 -1.0746255 1 67.68 0 0 2193 0 1107 1107 2191 <> <> <>
  1108 3 -7.254183 14.087172 23.405483 142 D "A" 24 -0.22000 -0.22000 "ASP " " CB " 6 0 1 808080  "C1108"  0 1 7 ""  1 ""  <> 1.8848438 2.5871537 3.0636904 1 70.88 0 0 2194 2 1108 1108 2192 <> <> <>
  1109 2 -7.637171 15.272853 22.592836 142 D "A" 24 0.70000 0.70000 "ASP " " CG " 6 0 1 808080  "C1109"  0 1 7 "%UT"  13 ""  <> -1.5006331 6.3100867 3.6126995 1 95.2 0 0 2195 0 1109 1109 2193 4.0065184931611 <> <>
  1110 18 -8.523201 15.137899 21.764475 142 D "A" 70 -0.80000 -0.80000 "ASP " " OD1" 8 -1 1 FF2E2E  "O1110"  0 1 7 ""  1 ""  <> 7.0831294 0.44221121 10.264964 1 107.51 0 0 2196 0 1110 1110 2194 <> <> <>
  1111 15 -7.027859 16.357845 22.776052 142 D "A" 70 -0.80000 -0.80000 "ASP " " OD2" 8 0 1 FF2E2E  "O1111"  0 1 7 ""  1 ""  <> 0.95907325 1.1387765 -1.1367235 1 98.01 0 0 2197 0 1111 1111 2195 <> <> <>
  1112 25 -5.434428 12.226106 20.657040 143 D "A" 38 -0.50000 -0.50000 "ASP " " N  " 7 0 1 2E2EFF  "N1112"  0 1 7 ""  1 ""  <> -7.1647019 0.70208967 -6.6332321 1 68.04 0 0 2202 1 1112 1112 2200 <> <> <>
  1113 3 -5.344095 11.559775 19.295374 143 D "A" 24 0.14000 0.14000 "ASP " " CA " 6 0 1 808080  "C1113"  0 1 -1109 ""  1 ""  FF9600  -0.82044816 0.83178157 -3.2987804 1 70.12 0 0 2203 1 1113 1113 2201 <> <> <>
  1114 2 -3.932468 10.909741 19.147923 143 D "A" 24 0.50000 0.50000 "ASP " " C  " 6 0 1 808080  "C1114"  0 1 7 ""  1 ""  <> 3.8652906 7.7123289 -6.2496872 1 66.86 0 0 2204 0 1114 1114 2202 <> <> <>
  1115 15 -2.931516 11.301452 19.728809 143 D "A" 70 -0.50000 -0.50000 "ASP " " O  " 8 0 1 FF2E2E  "O1115"  0 1 7 ""  1 ""  <> -0.31009874 -0.11008963 2.8587852 1 54.09 0 0 2205 0 1115 1115 2203 <> <> <>
  1116 3 -5.730457 12.476213 18.089211 143 D "A" 24 -0.22000 -0.22000 "ASP " " CB " 6 0 1 808080  "C1116"  0 1 7 ""  1 ""  <> -6.7502375 5.123003 -4.2241654 1 65.53 0 0 2206 2 1116 1116 2204 <> <> <>
  1117 2 -4.735314 13.591521 17.760403 143 D "A" 24 0.70000 0.70000 "ASP " " CG " 6 0 1 808080  "C1117"  0 1 7 "%UT"  13 ""  <> -4.7411208 1.1585286 -1.970062 1 77.45 0 0 2207 0 1117 1117 2205 4.00065308867701 <> <>
  1118 18 -3.727640 13.301224 17.136959 143 D "A" 70 -0.80000 -0.80000 "ASP " " OD1" 8 -1 1 FF2E2E  "O1118"  0 1 7 ""  1 ""  <> 1.9843415 0.16122866 -1.7400401 1 81.08 0 0 2208 0 1118 1118 2206 <> <> <>
  1119 15 -5.072049 14.734549 18.071358 143 D "A" 70 -0.80000 -0.80000 "ASP " " OD2" 8 0 1 FF2E2E  "O1119"  0 1 7 ""  1 ""  <> -4.0695953 -0.2167667 4.0450168 1 89.27 0 0 2209 0 1119 1119 2207 <> <> <>
  1120 25 -3.833068 9.769692 18.406620 144 D "A" 38 -0.50000 -0.50000 "ASP " " N  " 7 0 1 2E2EFF  "N1120"  1 1 7 ""  1 ""  <> -2.1585176 4.4865251 3.6808217 1 59.93 0 0 2214 1 1120 1120 2212 <> <> <>
  1121 3 -2.634506 8.912432 18.039444 144 D "A" 24 0.14000 0.14000 "ASP " " CA " 6 0 1 808080  "C1121"  1 1 -1109 ""  1 ""  FF9600  -5.680007 -6.8899794 -0.79588836 1 48.21 0 0 2215 1 1121 1121 2213 <> <> <>
  1122 2 -1.599442 9.746692 17.238020 144 D "A" 24 0.50000 0.50000 "ASP " " C  " 6 0 1 808080  "C1122"  1 1 7 ""  1 ""  <> 10.737223 -2.9290609 -4.871623 1 55.31 0 0 2216 0 1122 1122 2214 <> <> <>
  1123 15 -0.416138 9.492423 17.442217 144 D "A" 70 -0.50000 -0.50000 "ASP " " O  " 8 0 1 FF2E2E  "O1123"  1 1 7 ""  1 ""  <> -2.4702964 -1.8688047 -7.5231857 1 64.59 0 0 2217 0 1123 1123 2215 <> <> <>
  1124 3 -3.210571 7.773234 17.232519 144 D "A" 24 -0.22000 -0.22000 "ASP " " CB " 6 0 1 808080  "C1124"  1 1 7 ""  1 ""  <> -0.60801667 3.2216682 0.47420856 1 48.04 0 0 2218 2 1124 1124 2216 <> <> <>
  1125 2 -2.293092 7.129176 16.184593 144 D "A" 24 0.70000 0.70000 "ASP " " CG " 6 0 1 808080  "C1125"  1 1 7 "%UT"  13 ""  <> 7.3697066 -2.6498568 -1.5248727 1 66.87 0 0 2219 0 1125 1125 2217 <> <> <>
  1126 18 -1.431351 6.370159 16.597021 144 D "A" 70 -0.80000 -0.80000 "ASP " " OD1" 8 -1 1 FF2E2E  "O1126"  1 1 7 ""  1 ""  <> 4.5875115 0.20384091 -2.4181738 1 67.36 0 0 2220 0 1126 1126 2218 <> <> <>
  1127 15 -2.593993 7.319799 15.002442 144 D "A" 70 -0.80000 -0.80000 "ASP " " OD2" 8 0 1 FF2E2E  "O1127"  1 1 7 ""  1 ""  <> -1.9796773 5.8984079 1.5492328 1 74.09 0 0 2221 0 1127 1127 2219 <> <> <>
  1128 25 -2.020649 10.818681 16.475811 145 D "A" 38 -0.50000 -0.50000 "ASP " " N  " 7 0 1 2E2EFF  "N1128"  1 1 7 ""  1 ""  <> -6.0510101 0.76606423 -1.2375736 1 65.51 0 0 2226 1 1128 1128 2224 <> <> <>
  1129 3 -1.100597 11.654501 15.656970 145 D "A" 24 0.14000 0.14000 "ASP " " CA " 6 0 1 808080  "C1129"  1 1 -1109 ""  1 ""  FF9600  1.3010503 5.9579425 -1.5484757 1 52.62 0 0 2227 1 1129 1129 2225 <> <> <>
  1130 2 -0.339044 12.573635 16.572151 145 D "A" 24 0.50000 0.50000 "ASP " " C  " 6 0 1 808080  "C1130"  1 1 7 ""  1 ""  <> 1.1210586 1.7532531 8.5489435 1 63.28 0 0 2228 0 1130 1130 2226 <> <> <>
  1131 15 0.867360 12.575446 16.457840 145 D "A" 70 -0.50000 -0.50000 "ASP " " O  " 8 0 1 FF2E2E  "O1131"  1 1 7 ""  1 ""  <> -3.9097755 -3.1721239 2.0041909 1 69.58 0 0 2229 0 1131 1131 2227 <> <> <>
  1132 3 -1.937865 12.299782 14.591434 145 D "A" 24 -0.22000 -0.22000 "ASP " " CB " 6 0 1 808080  "C1132"  1 1 7 ""  1 ""  <> 1.4114894 -1.8527408 -4.4500327 1 48.92 0 0 2230 2 1132 1132 2228 <> <> <>
  1133 2 -1.152453 13.342318 13.745596 145 D "A" 24 0.70000 0.70000 "ASP " " CG " 6 0 1 808080  "C1133"  1 1 7 "%UT"  13 ""  <> 0.071412772 -4.2020979 1.1810188 1 53.49 0 0 2231 0 1133 1133 2229 <> <> <>
  1134 18 -0.659004 12.995684 12.622485 145 D "A" 70 -0.80000 -0.80000 "ASP " " OD1" 8 -1 1 FF2E2E  "O1134"  1 1 7 ""  1 ""  <> 0.15925264 0.23527835 2.0018945 1 65.55 0 0 2232 0 1134 1134 2230 <> <> <>
  1135 15 -1.096239 14.519330 14.088699 145 D "A" 70 -0.80000 -0.80000 "ASP " " OD2" 8 0 1 FF2E2E  "O1135"  1 1 7 ""  1 ""  <> 0.046104964 -0.8273862 1.383112 1 67.74 0 0 2233 0 1135 1135 2231 <> <> <>
  1136 25 -1.018130 13.287259 17.520605 146 E "A" 38 -0.50000 -0.50000 "GLU " " N  " 7 0 1 2E2EFF  "N1136"  1 1 7 ""  1 ""  <> 4.1322985 0.076865941 2.8436136 1 57.46 0 0 2238 1 1136 1136 2236 <> <> <>
  1137 3 -0.293222 14.171719 18.471647 146 E "A" 24 0.14000 0.14000 "GLU " " CA " 6 0 1 808080  "C1137"  1 1 -1109 ""  1 ""  FF9600  -0.043498103 -9.9972544 -3.0355375 1 56.94 0 0 2239 1 1137 1137 2237 <> <> <>
  1138 2 0.576746 13.414095 19.413967 146 E "A" 24 0.50000 0.50000 "GLU " " C  " 6 0 1 808080  "C1138"  1 1 7 ""  1 ""  <> 1.9200225 -4.05655 -5.7644448 1 57.84 0 0 2240 0 1138 1138 2238 <> <> <>
  1139 15 1.767414 13.696424 19.539646 146 E "A" 70 -0.50000 -0.50000 "GLU " " O  " 8 0 1 FF2E2E  "O1139"  1 1 7 ""  1 ""  <> -5.1722951 -7.4160032 1.7246944 1 66.04 0 0 2241 0 1139 1139 2239 <> <> <>
  1140 3 -1.328485 15.037184 19.279417 146 E "A" 24 -0.12000 -0.12000 "GLU " " CB " 6 0 1 808080  "C1140"  1 1 7 ""  1 ""  <> 3.7127538 -6.1269908 -8.4505854 1 61.59 0 0 2242 2 1140 1140 2240 <> <> <>
  1141 3 -0.662365 16.005459 20.447224 146 E "A" 24 -0.22000 -0.22000 "GLU " " CG " 6 0 1 808080  "C1141"  1 1 7 ""  1 ""  <> -2.3326118 -5.5894794 2.1080585 1 84.97 0 0 2243 2 1141 1141 2241 <> <> <>
  1142 2 -0.651081 17.473019 20.005318 146 E "A" 24 0.70000 0.70000 "GLU " " CD " 6 0 1 808080  "C1142"  1 1 7 "%UT"  13 ""  <> -2.6095617 0.96263725 -0.051751778 1 101.2 0 0 2244 0 1142 1142 2242 4 <> <>
  1143 18 0.338832 17.931868 19.366074 146 E "A" 70 -0.80000 -0.80000 "GLU " " OE1" 8 -1 1 FF2E2E  "O1143"  1 1 7 ""  1 ""  <> 3.8448598 1.6878744 -1.7285323 1 108.63 0 0 2245 0 1143 1143 2243 <> <> <>
  1144 15 -1.647203 18.247442 20.335068 146 E "A" 70 -0.80000 -0.80000 "GLU " " OE2" 8 0 1 FF2E2E  "O1144"  1 1 7 ""  1 ""  <> -6.4658575 -0.65557152 4.8230152 1 96.12 0 0 2246 0 1144 1144 2244 <> <> <>
  1145 25 0.021838 12.344119 20.011263 147 I "A" 38 -0.50000 -0.50000 "ILE " " N  " 7 0 1 2E2EFF  "N1145"  1 1 7 ""  1 ""  <> -3.2991681 2.2896078 -4.5277944 1 52.91 0 0 2253 1 1145 1145 2251 <> <> <>
  1146 3 0.769515 11.282074 20.834108 147 I "A" 24 0.14000 0.14000 "ILE " " CA " 6 0 1 808080  "C1146"  1 1 -1109 ""  1 ""  FF9600  3.2976842 -2.7755468 -4.574142 1 56.16 0 0 2254 1 1146 1146 2252 <> <> <>
  1147 2 1.971873 10.634882 20.109556 147 I "A" 24 0.50000 0.50000 "ILE " " C  " 6 0 1 808080  "C1147"  1 1 7 ""  1 ""  <> -1.6548414 -0.71847218 2.3019254 1 56.22 0 0 2255 0 1147 1147 2253 <> <> <>
  1148 15 2.951100 10.494131 20.910873 147 I "A" 70 -0.50000 -0.50000 "ILE " " O  " 8 0 1 FF2E2E  "O1148"  1 1 7 ""  1 ""  <> 0.42680386 -8.4767256 4.3484969 1 55.63 0 0 2256 0 1148 1148 2254 <> <> <>
  1149 3 -0.338480 10.330593 21.488947 147 I "A" 24 -0.06000 -0.06000 "ILE " " CB " 6 0 1 808080  "C1149"  1 1 7 ""  1 ""  <> -3.014739 -0.16256456 6.3915353 1 59.44 0 0 2257 1 1149 1149 2255 <> <> <>
  1150 3 -1.316330 11.030542 22.423733 147 I "A" 24 -0.12000 -0.12000 "ILE " " CG1" 6 0 1 808080  "C1150"  1 1 7 ""  1 ""  <> -1.3716829 5.6188641 -0.24547909 1 63.52 0 0 2258 2 1150 1150 2256 <> <> <>
  1151 3 0.316695 9.100779 22.129858 147 I "A" 24 -0.18000 -0.18000 "ILE " " CG2" 6 0 1 808080  "C1151"  1 1 7 ""  1 ""  <> 1.5953697 0.33821592 3.4354672 1 51.22 0 0 2259 3 1151 1151 2257 <> <> <>
  1152 3 -2.561990 10.255771 22.958055 147 I "A" 24 -0.18000 -0.18000 "ILE " " CD1" 6 0 1 808080  "C1152"  1 1 7 ""  1 ""  <> -1.4624363 2.3579683 -2.0001407 1 41.28 0 0 2260 3 1152 1152 2258 <> <> <>
  1153 25 2.047201 10.399450 18.762947 148 L "A" 38 -0.50000 -0.50000 "LEU " " N  " 7 0 1 2E2EFF  "N1153"  1 1 7 ""  1 ""  <> 4.3999052 -9.1625261 5.6195836 1 49.58 0 0 2272 1 1153 1153 2270 <> <> <>
  1154 3 3.242496 9.823493 18.175385 148 L "A" 24 0.14000 0.14000 "LEU " " CA " 6 0 1 808080  "C1154"  1 1 -1109 ""  1 ""  FF9600  -2.554759 2.3372233 2.726037 1 53.72 0 0 2273 1 1154 1154 2271 <> <> <>
  1155 2 4.271384 10.955436 17.888569 148 L "A" 24 0.50000 0.50000 "LEU " " C  " 6 0 1 808080  "C1155"  1 1 7 ""  1 ""  <> 4.1800556 -1.9621819 -1.0286338 1 59.83 0 0 2274 0 1155 1155 2272 <> <> <>
  1156 15 5.463473 10.789174 18.041090 148 L "A" 70 -0.50000 -0.50000 "LEU " " O  " 8 0 1 FF2E2E  "O1156"  1 1 7 ""  1 ""  <> 3.7974911 -2.5900288 -0.61925721 1 66.39 0 0 2275 0 1156 1156 2273 <> <> <>
  1157 3 2.788222 9.127500 16.912363 148 L "A" 24 -0.12000 -0.12000 "LEU " " CB " 6 0 1 808080  "C1157"  1 1 7 ""  1 ""  <> 3.8798475 -1.4121463 4.1093655 1 57.22 0 0 2276 2 1157 1157 2274 <> <> <>
  1158 3 3.917389 8.341757 16.164326 148 L "A" 24 -0.06000 -0.06000 "LEU " " CG " 6 0 1 808080  "C1158"  1 1 7 ""  1 ""  <> 4.3898263 2.5407071 -8.9107418 1 48.96 0 0 2277 1 1158 1158 2275 <> <> <>
  1159 3 4.589397 7.403462 17.162561 148 L "A" 24 -0.18000 -0.18000 "LEU " " CD1" 6 0 1 808080  "C1159"  1 1 7 ""  1 ""  <> -4.8183641 -1.5709373 0.48389122 1 52.29 0 0 2278 3 1159 1159 2276 <> <> <>
  1160 3 3.421831 7.722019 14.813600 148 L "A" 24 -0.18000 -0.18000 "LEU " " CD2" 6 0 1 808080  "C1160"  1 1 7 ""  1 ""  <> -0.59908956 2.1752417 4.3666706 1 51.3 0 0 2279 3 1160 1160 2277 <> <> <>
  1161 25 3.772783 12.179638 17.492403 149 K "A" 38 -0.50000 -0.50000 "LYS " " N  " 7 0 1 2E2EFF  "N1161"  1 1 7 ""  1 ""  <> -0.66804242 6.9613833 -0.89773178 1 61.23 0 0 2291 1 1161 1161 2289 <> <> <>
  1162 3 4.645994 13.369010 17.358402 149 K "A" 24 0.14000 0.14000 "LYS " " CA " 6 0 1 808080  "C1162"  1 1 -1109 ""  1 ""  FF9600  1.4413545 5.4293332 1.9362137 1 52.33 0 0 2292 1 1162 1162 2290 <> <> <>
  1163 2 5.235084 13.823017 18.725615 149 K "A" 24 0.50000 0.50000 "LYS " " C  " 6 0 1 808080  "C1163"  1 1 7 ""  1 ""  <> -0.40012258 3.7209129 1.8826716 1 62.65 0 0 2293 0 1163 1163 2291 <> <> <>
  1164 15 6.274302 14.426311 18.717051 149 K "A" 70 -0.50000 -0.50000 "LYS " " O  " 8 0 1 FF2E2E  "O1164"  1 1 7 ""  1 ""  <> -1.4206377 5.6680465 4.4201794 1 66.07 0 0 2294 0 1164 1164 2292 <> <> <>
  1165 3 3.744147 14.590709 16.742485 149 K "A" 24 -0.12000 -0.12000 "LYS " " CB " 6 0 1 808080  "C1165"  1 1 7 ""  1 ""  <> 0.40780959 0.53236616 7.542964 1 48.88 0 0 2295 2 1165 1165 2293 <> <> <>
  1166 3 3.656374 14.463205 15.219801 149 K "A" 24 -0.12000 -0.12000 "LYS " " CG " 6 0 1 808080  "C1166"  1 1 7 ""  1 ""  <> -4.3245358 0.44117332 -8.639286 1 53.82 0 0 2296 2 1166 1166 2294 <> <> <>
  1167 3 2.426417 15.173603 14.569455 149 K "A" 24 -0.12000 -0.12000 "LYS " " CD " 6 0 1 808080  "C1167"  1 1 7 ""  1 ""  <> -1.3371036 3.768661 0.024091698 1 61.81 0 0 2297 2 1167 1167 2295 <> <> <>
  1168 3 2.436101 15.096814 13.064038 149 K "A" 24 0.19000 0.19000 "LYS " " CE " 6 0 1 808080  "C1168"  1 1 7 ""  1 ""  <> -5.1708703 3.8132472 12.693984 1 73.28 0 0 2298 2 1168 1168 2296 <> <> <>
  1169 32 1.160835 15.631475 12.557283 149 K "A" 38 -0.30000 -0.30000 "LYS " " NZ " 7 1 1 2E2EFF  "N1169"  1 1 7 "%UT"  13 ""  <> -0.94665641 -3.5735989 1.5312622 1 84.71 0 0 2299 3 1169 1169 2297 <> <> <>
  1170 25 4.583501 13.595523 19.873201 150 N "A" 38 -0.50000 -0.50000 "ASN " " N  " 7 0 1 2E2EFF  "N1170"  1 1 7 ""  1 ""  <> -4.5990825 4.6839209 3.8827248 1 60.75 0 0 2313 1 1170 1170 2311 <> <> <>
  1171 3 4.971166 13.868668 21.241348 150 N "A" 24 0.14000 0.14000 "ASN " " CA " 6 0 1 808080  "C1171"  1 1 -1109 ""  1 ""  FF9600  8.1754131 2.5502255 5.1658072 1 62.79 0 0 2314 1 1171 1171 2312 <> <> <>
  1172 2 6.060295 12.882839 21.595051 150 N "A" 24 0.50000 0.50000 "ASN " " C  " 6 0 1 808080  "C1172"  1 1 7 ""  1 ""  <> 5.1602635 -0.65868437 4.7730184 1 63.93 0 0 2315 0 1172 1172 2313 <> <> <>
  1173 15 7.150926 13.319168 21.981276 150 N "A" 70 -0.50000 -0.50000 "ASN " " O  " 8 0 1 FF2E2E  "O1173"  1 1 7 ""  1 ""  <> 1.5592301 7.5922356 -1.6422535 1 61.59 0 0 2316 0 1173 1173 2314 <> <> <>
  1174 3 3.794235 13.824773 22.203497 150 N "A" 24 -0.12000 -0.12000 "ASN " " CB " 6 0 1 808080  "C1174"  1 1 7 ""  1 ""  <> -2.0899045 -4.1430616 -9.3036661 1 67.16 0 0 2317 2 1174 1174 2315 <> <> <>
  1175 2 3.405737 15.248089 22.710598 150 N "A" 24 0.50000 0.50000 "ASN " " CG " 6 0 1 808080  "C1175"  1 1 7 "%UT"  13 ""  <> 3.0454338 1.0652826 1.7404004 1 58.63 0 0 2318 0 1175 1175 2316 1.23208052107832 "No Flip"  <>
  1176 15 4.235329 16.149719 22.775723 150 N "A" 70 -0.50000 -0.50000 "ASN " " OD1" 8 0 1 FF2E2E  "O1176"  1 1 7 ""  1 ""  <> -3.5621295 -1.5268955 4.4235702 1 59.37 0 0 2319 0 1176 1176 2317 <> <> <>
  1177 25 2.233579 15.429685 23.220091 150 N "A" 38 -0.76000 -0.76000 "ASN " " ND2" 7 0 1 2E2EFF  "N1177"  1 1 7 ""  1 ""  <> 4.1733074 2.0268326 0.69866347 1 51.39 0 0 2320 2 1177 1177 2318 <> <> <>
  1178 25 5.787610 11.542555 21.411488 151 Y "A" 38 -0.50000 -0.50000 "TYR " " N  " 7 0 1 2E2EFF  "N1178"  1 1 7 ""  1 ""  <> 1.912877 -4.3919468 3.2826781 1 63.16 0 0 2327 1 1178 1178 2325 <> <> <>
  1179 3 6.822897 10.509380 21.673429 151 Y "A" 24 0.14000 0.14000 "TYR " " CA " 6 0 1 808080  "C1179"  1 1 -1109 ""  1 ""  FF9600  -1.6665977 2.2126009 -8.1100407 1 61.75 0 0 2328 1 1179 1179 2326 <> <> <>
  1180 2 8.129951 10.804254 20.952866 151 Y "A" 24 0.50000 0.50000 "TYR " " C  " 6 0 1 808080  "C1180"  1 1 7 ""  1 ""  <> -1.1844147 0.73989886 5.8245406 1 65.71 0 0 2329 0 1180 1180 2327 <> <> <>
  1181 15 9.110191 10.786670 21.701954 151 Y "A" 70 -0.50000 -0.50000 "TYR " " O  " 8 0 1 FF2E2E  "O1181"  1 1 7 ""  1 ""  <> 0.5515641 -5.8785276 3.29919 1 60.39 0 0 2330 0 1181 1181 2328 <> <> <>
  1182 3 6.333161 9.094990 21.221149 151 Y "A" 24 -0.00500 -0.00500 "TYR " " CB " 6 0 1 808080  "C1182"  1 1 7 ""  1 ""  <> 7.3214698 -0.99846476 5.2522078 1 58.71 0 0 2331 2 1182 1182 2329 <> <> <>
  1183 2 7.263967 7.956148 21.797249 151 Y "A" 24 -0.11500 -0.11500 "TYR " " CG " 6 0 1 808080  "C1183"  1 1 7 ""  1 ""  <> -3.7525315 -0.41978768 1.7018217 1 58.48 0 0 2332 0 1183 1183 2330 <> <> <>
  1184 2 7.652101 7.897071 23.154701 151 Y "A" 24 -0.11500 -0.11500 "TYR " " CD1" 6 0 1 808080  "C1184"  1 1 7 ""  1 ""  <> -10.166844 -8.2160168 -1.5974311 1 54.86 0 0 2333 1 1184 1184 2331 <> <> <>
  1185 2 7.795424 6.981667 20.929373 151 Y "A" 24 -0.11500 -0.11500 "TYR " " CD2" 6 0 1 808080  "C1185"  1 1 7 ""  1 ""  <> 7.927495 5.962028 -1.2003759 1 68.12 0 0 2334 1 1185 1185 2332 <> <> <>
  1186 2 8.422579 6.814440 23.613998 151 Y "A" 24 -0.11500 -0.11500 "TYR " " CE1" 6 0 1 808080  "C1186"  1 1 7 ""  1 ""  <> 2.1306267 0.50062853 -3.038609 1 60.81 0 0 2335 1 1186 1186 2333 <> <> <>
  1187 2 8.631041 5.954414 21.347721 151 Y "A" 24 -0.11500 -0.11500 "TYR " " CE2" 6 0 1 808080  "C1187"  1 1 7 ""  1 ""  <> 10.110658 -3.1324136 -1.2350291 1 73.03 0 0 2336 1 1187 1187 2334 <> <> <>
  1188 2 8.903302 5.827883 22.701611 151 Y "A" 24 0.15000 0.15000 "TYR " " CZ " 6 0 1 808080  "C1188"  1 1 7 ""  1 ""  <> -1.0408336 -6.4903741 -1.4734987 1 68.24 0 0 2337 0 1188 1188 2335 <> <> <>
  1189 16 9.782555 4.896995 23.084982 151 Y "A" 70 -0.58500 -0.58500 "TYR " " OH " 8 0 1 FF2E2E  "O1189"  1 1 7 "%UT"  13 ""  <> -1.2347628 -2.9568245 1.511855 1 79.98 0 0 2338 1 1189 1189 2336 <> <> <>
  1190 25 8.161921 11.175594 19.654163 152 Q "A" 38 -0.50000 -0.50000 "GLN " " N  " 7 0 1 2E2EFF  "N1190"  1 1 7 ""  1 ""  <> 0.86301905 5.1271753 -5.251142 1 63.56 0 0 2348 1 1190 1190 2346 <> <> <>
  1191 3 9.255562 11.683160 18.791969 152 Q "A" 24 0.14000 0.14000 "GLN " " CA " 6 0 1 808080  "C1191"  1 1 -1109 ""  1 ""  FF9600  1.5241992 -0.44413808 -1.0793591 1 62.93 0 0 2349 1 1191 1191 2347 <> <> <>
  1192 2 10.260385 12.566149 19.507292 152 Q "A" 24 0.50000 0.50000 "GLN " " C  " 6 0 1 808080  "C1192"  1 1 7 ""  1 ""  <> 0.85817695 2.3506057 -3.359751 1 68.97 0 0 2350 0 1192 1192 2348 <> <> <>
  1193 15 11.405304 12.641439 19.022257 152 Q "A" 70 -0.50000 -0.50000 "GLN " " O  " 8 0 1 FF2E2E  "O1193"  1 1 7 ""  1 ""  <> -5.9703183 2.0253446 -3.3819451 1 79.96 0 0 2351 0 1193 1193 2349 <> <> <>
  1194 3 8.653318 12.244255 17.537338 152 Q "A" 24 -0.12000 -0.12000 "GLN " " CB " 6 0 1 808080  "C1194"  1 1 7 ""  1 ""  <> 7.6929798 -3.6429384 -5.3033438 1 52.54 0 0 2352 2 1194 1194 2350 <> <> <>
  1195 3 9.567710 12.878489 16.462675 152 Q "A" 24 -0.12000 -0.12000 "GLN " " CG " 6 0 1 808080  "C1195"  1 1 7 ""  1 ""  <> -8.566309 1.9714663 -0.51810086 1 52.18 0 0 2353 2 1195 1195 2351 <> <> <>
  1196 2 10.687054 11.944191 16.084827 152 Q "A" 24 0.50000 0.50000 "GLN " " CD " 6 0 1 808080  "C1196"  1 1 7 "%UT"  13 ""  <> -1.5003622 4.9583688 7.3114548 1 55.81 0 0 2354 0 1196 1196 2352 0.171910345731602 "No Flip"  <>
  1197 15 10.700363 10.772837 16.374557 152 Q "A" 70 -0.50000 -0.50000 "GLN " " OE1" 8 0 1 FF2E2E  "O1197"  1 1 7 ""  1 ""  <> 7.413466 4.8834639 0.63579905 1 65.46 0 0 2355 0 1197 1197 2353 <> <> <>
  1198 25 11.758939 12.340873 15.453341 152 Q "A" 38 -0.76000 -0.76000 "GLN " " NE2" 7 0 1 2E2EFF  "N1198"  1 1 7 ""  1 ""  <> -7.6011009 2.7278588 9.9417286 1 53.28 0 0 2356 2 1198 1198 2354 <> <> <>
  1199 25 9.842562 13.396044 20.526144 153 V "A" 38 -0.50000 -0.50000 "VAL " " N  " 7 0 1 2E2EFF  "N1199"  1 1 7 ""  1 ""  <> -2.9369626 -0.77531463 1.602825 1 58.95 0 0 2365 1 1199 1199 2363 <> <> <>
  1200 3 10.837889 14.244504 21.202972 153 V "A" 24 0.14000 0.14000 "VAL " " CA " 6 0 1 808080  "C1200"  1 1 -1109 ""  1 ""  FF9600  5.5041337 0.98775965 4.893374 1 62.19 0 0 2366 1 1200 1200 2364 <> <> <>
  1201 2 11.286232 13.608950 22.514271 153 V "A" 24 0.50000 0.50000 "VAL " " C  " 6 0 1 808080  "C1201"  1 1 7 ""  1 ""  <> -8.6152849 0.6422509 -1.2613094 1 60.38 0 0 2367 0 1201 1201 2365 <> <> <>
  1202 15 12.396037 13.977942 22.979963 153 V "A" 70 -0.50000 -0.50000 "VAL " " O  " 8 0 1 FF2E2E  "O1202"  1 1 7 ""  1 ""  <> -1.036255 3.2507453 0.27346691 1 63.55 0 0 2368 0 1202 1202 2366 <> <> <>
  1203 3 9.991627 15.532280 21.578506 153 V "A" 24 -0.06000 -0.06000 "VAL " " CB " 6 0 1 808080  "C1203"  1 1 7 ""  1 ""  <> -1.3325005 2.311604 2.3448322 1 56.05 0 0 2369 1 1203 1203 2367 <> <> <>
  1204 3 10.818457 16.527905 22.481426 153 V "A" 24 -0.18000 -0.18000 "VAL " " CG1" 6 0 1 808080  "C1204"  1 1 7 ""  1 ""  <> -1.1461521 5.701097 -0.0010512144 1 51.18 0 0 2370 3 1204 1204 2368 <> <> <>
  1205 3 9.504046 16.211971 20.244190 153 V "A" 24 -0.18000 -0.18000 "VAL " " CG2" 6 0 1 808080  "C1205"  1 1 7 ""  1 ""  <> 5.9986935 7.4614868 -6.3912439 1 57.56 0 0 2371 3 1205 1205 2369 <> <> <>
  1206 25 10.504459 12.608711 23.069374 154 V "A" 38 -0.50000 -0.50000 "VAL " " N  " 7 0 1 2E2EFF  "N1206"  1 1 7 ""  1 ""  <> 0.73150641 0.42498636 -0.10161699 1 48.86 0 0 2381 1 1206 1206 2379 <> <> <>
  1207 3 10.761702 11.882273 24.311956 154 V "A" 24 0.14000 0.14000 "VAL " " CA " 6 0 1 808080  "C1207"  1 1 -1109 ""  1 ""  FF9600  1.7087038 0.92941725 -5.6396337 1 63.68 0 0 2382 1 1207 1207 2380 <> <> <>
  1208 2 11.757096 10.741579 23.960236 154 V "A" 24 0.50000 0.50000 "VAL " " C  " 6 0 1 808080  "C1208"  1 1 7 ""  1 ""  <> 0.64121616 0.85461676 -3.6120465 1 64.59 0 0 2383 0 1208 1208 2381 <> <> <>
  1209 15 12.650817 10.464574 24.758232 154 V "A" 70 -0.50000 -0.50000 "VAL " " O  " 8 0 1 FF2E2E  "O1209"  1 1 7 ""  1 ""  <> -1.2083348 -3.0680332 -2.264729 1 70.5 0 0 2384 0 1209 1209 2382 <> <> <>
  1210 3 9.414051 11.418561 24.983793 154 V "A" 24 -0.06000 -0.06000 "VAL " " CB " 6 0 1 808080  "C1210"  1 1 7 ""  1 ""  <> -2.6482432 4.2485776 -8.3967962 1 61.46 0 0 2385 1 1210 1210 2383 <> <> <>
  1211 3 9.701923 10.576056 26.270412 154 V "A" 24 -0.18000 -0.18000 "VAL " " CG1" 6 0 1 808080  "C1211"  1 1 7 ""  1 ""  <> 7.9345169 1.0798517 -8.6519213 1 57.65 0 0 2386 3 1211 1211 2384 <> <> <>
  1212 3 8.598206 12.705660 25.417395 154 V "A" 24 -0.18000 -0.18000 "VAL " " CG2" 6 0 1 808080  "C1212"  1 1 7 ""  1 ""  <> 3.6132004 -2.6409831 -9.2719536 1 52.29 0 0 2387 3 1212 1212 2385 <> <> <>
  1213 25 11.615805 10.206511 22.772116 155 E "A" 38 -0.50000 -0.50000 "GLU " " N  " 7 0 1 2E2EFF  "N1213"  0 1 7 ""  1 ""  <> 4.7659698 2.5559394 4.7821994 1 61.56 0 0 2397 1 1213 1213 2395 <> <> <>
  1214 3 12.413080 9.127495 22.138128 155 E "A" 24 0.14000 0.14000 "GLU " " CA " 6 0 1 808080  "C1214"  0 1 -1109 ""  1 ""  FF9600  -3.3247323 4.8626633 3.7431445 1 70.02 0 0 2398 1 1214 1214 2396 <> <> <>
  1215 2 13.953920 9.049532 22.336338 155 E "A" 24 0.50000 0.50000 "GLU " " C  " 6 0 1 808080  "C1215"  0 1 7 ""  1 ""  <> 9.444746 -1.3292893 -1.4104505 1 73.94 0 0 2399 0 1215 1215 2397 <> <> <>
  1216 15 14.519442 8.092815 22.891348 155 E "A" 70 -0.50000 -0.50000 "GLU " " O  " 8 0 1 FF2E2E  "O1216"  0 1 7 ""  1 ""  <> -1.6172929 0.13576549 3.2669973 1 69.61 0 0 2400 0 1216 1216 2398 <> <> <>
  1217 3 11.851470 8.742485 20.714293 155 E "A" 24 -0.12000 -0.12000 "GLU " " CB " 6 0 1 808080  "C1217"  0 1 7 ""  1 ""  <> 5.4035459 -0.92485511 -0.053291641 1 70.41 0 0 2401 2 1217 1217 2399 <> <> <>
  1218 3 12.075178 7.282240 20.343527 155 E "A" 24 -0.22000 -0.22000 "GLU " " CG " 6 0 1 808080  "C1218"  0 1 7 ""  1 ""  <> 2.3019543 -1.2139391 3.31073 1 81.71 0 0 2402 2 1218 1218 2400 <> <> <>
  1219 2 13.297230 6.950932 19.482609 155 E "A" 24 0.70000 0.70000 "GLU " " CD " 6 0 1 808080  "C1219"  0 1 7 "%UT"  13 ""  <> -1.374742 3.0159957 -4.1868596 1 99.58 0 0 2403 0 1219 1219 2401 4.21502037510571 <> <>
  1220 18 13.598394 5.750236 19.514719 155 E "A" 70 -0.80000 -0.80000 "GLU " " OE1" 8 -1 1 FF2E2E  "O1220"  0 1 7 ""  1 ""  <> -0.76031882 -4.5951662 0.068550155 1 111.36 0 0 2404 0 1220 1220 2402 <> <> <>
  1221 15 13.841995 7.874383 18.802956 155 E "A" 70 -0.80000 -0.80000 "GLU " " OE2" 8 0 1 FF2E2E  "O1221"  0 1 7 ""  1 ""  <> 3.1539974 2.3604255 0.81109101 1 101.93 0 0 2405 0 1221 1221 2403 <> <> <>
  1222 25 14.612823 10.173630 22.011192 156 P "A" 38 -0.14000 -0.14000 "PRO " " N  " 7 0 1 2E2EFF  "N1222"  0 1 7 ""  1 ""  <> 4.3289514 -7.7461882 -2.2277813 1 66.69 0 0 2412 0 1222 1222 2410 <> <> <>
  1223 3 16.086332 10.246998 22.163265 156 P "A" 24 0.01000 0.01000 "PRO " " CA " 6 0 1 808080  "C1223"  0 1 -1109 ""  1 ""  FF9600  -3.9852359 5.4425678 -0.73196137 1 69.42 0 0 2413 1 1223 1223 2411 <> <> <>
  1224 2 16.574568 10.596010 23.613743 156 P "A" 24 0.50000 0.50000 "PRO " " C  " 6 0 1 808080  "C1224"  0 1 7 ""  1 ""  <> 6.3105097 -0.36649603 6.0440803 1 78.71 0 0 2414 0 1224 1224 2412 <> <> <>
  1225 15 17.747885 10.425142 23.971447 156 P "A" 70 -0.50000 -0.50000 "PRO " " O  " 8 0 1 FF2E2E  "O1225"  0 1 7 ""  1 ""  <> -3.0446815 3.32461 0.14518933 1 96.16 0 0 2415 0 1225 1225 2413 <> <> <>
  1226 3 16.434042 11.414271 21.238487 156 P "A" 24 -0.12000 -0.12000 "PRO " " CB " 6 0 1 808080  "C1226"  0 1 7 ""  1 ""  <> -7.2914038 -1.6281915 10.354298 1 73.39 0 0 2416 2 1226 1226 2414 <> <> <>
  1227 3 15.243249 12.344612 21.197456 156 P "A" 24 -0.12000 -0.12000 "PRO " " CG " 6 0 1 808080  "C1227"  0 1 7 ""  1 ""  <> 5.5358386 0.029524341 1.6585453 1 67.21 0 0 2417 2 1227 1227 2415 <> <> <>
  1228 3 14.045362 11.386095 21.392385 156 P "A" 24 -0.05000 -0.05000 "PRO " " CD " 6 0 1 808080  "C1228"  0 1 7 ""  1 ""  <> 8.1973209 -1.7985046 2.7093163 1 68.67 0 0 2418 2 1228 1228 2416 <> <> <>
  1229 25 15.663512 11.167387 24.463661 157 E "A" 38 -0.50000 -0.50000 "GLU " " N  " 7 0 1 2E2EFF  "N1229"  0 1 7 ""  1 ""  <> -6.0647154 -5.0602994 -0.93785673 1 73.46 0 0 2426 1 1229 1229 2424 <> <> <>
  1230 3 15.872693 11.450787 25.911875 157 E "A" 24 0.14000 0.14000 "GLU " " CA " 6 0 1 808080  "C1230"  0 1 -1109 ""  1 ""  FF9600  3.2845726 3.3600547 1.2708484 1 82 0 0 2427 1 1230 1230 2425 <> <> <>
  1231 2 16.128574 10.129741 26.710531 157 E "A" 24 0.50000 0.50000 "GLU " " C  " 6 0 1 808080  "C1231"  0 1 7 ""  1 ""  <> -1.1678047 0.30105385 -7.1634345 1 74.61 0 0 2428 0 1231 1231 2426 <> <> <>
  1232 15 16.841326 10.178551 27.663172 157 E "A" 70 -0.50000 -0.50000 "GLU " " O  " 8 0 1 FF2E2E  "O1232"  0 1 7 ""  1 ""  <> 0.8656919 1.2659197 8.047576 1 67.96 0 0 2429 0 1232 1232 2427 <> <> <>
  1233 3 14.636927 12.100279 26.667564 157 E "A" 24 -0.12000 -0.12000 "GLU " " CB " 6 0 1 808080  "C1233"  0 1 7 ""  1 ""  <> -6.5615897 1.8338312 -1.6037918 1 93.46 0 0 2430 2 1233 1233 2428 <> <> <>
  1234 3 13.919273 13.259854 25.939182 157 E "A" 24 -0.22000 -0.22000 "GLU " " CG " 6 0 1 808080  "C1234"  0 1 7 ""  1 ""  <> -3.8688138 -4.8357382 1.4867374 1 102.58 0 0 2431 2 1234 1234 2429 <> <> <>
  1235 2 14.697530 14.571608 25.812031 157 E "A" 24 0.70000 0.70000 "GLU " " CD " 6 0 1 808080  "C1235"  0 1 7 "%UT"  13 ""  <> 4.1054478 6.252615 -8.1630611 1 105.3 0 0 2432 0 1235 1235 2430 5.04588700535047 <> <>
  1236 18 15.843351 14.557762 25.344044 157 E "A" 70 -0.80000 -0.80000 "GLU " " OE1" 8 -1 1 FF2E2E  "O1236"  0 1 7 ""  1 ""  <> -3.095047 4.6955881 -1.5522631 1 99.62 0 0 2433 0 1236 1236 2431 <> <> <>
  1237 15 14.184783 15.629335 26.193682 157 E "A" 70 -0.80000 -0.80000 "GLU " " OE2" 8 0 1 FF2E2E  "O1237"  0 1 7 ""  1 ""  <> 1.9945576 10.174838 2.2748003 1 111.01 0 0 2434 0 1237 1237 2432 <> <> <>
  1238 25 15.556654 8.948853 26.236446 158 L "A" 38 -0.50000 -0.50000 "LEU " " N  " 7 0 1 2E2EFF  "N1238"  0 1 7 ""  1 ""  <> -1.1523517 1.2145269 1.4192011 1 68.5 0 0 2441 1 1238 1238 2439 <> <> <>
  1239 3 15.395666 7.739418 26.936287 158 L "A" 24 0.14000 0.14000 "LEU " " CA " 6 0 1 808080  "C1239"  0 1 -1110 ""  1 ""  FFB400  2.8820727 -2.700582 7.1104717 1 67.87 0 0 2442 1 1239 1239 2440 <> <> <>
  1240 2 16.604492 6.790619 26.667591 158 L "A" 24 0.50000 0.50000 "LEU " " C  " 6 0 1 808080  "C1240"  0 1 7 ""  1 ""  <> 3.7968879 -6.5479159 4.0080709 1 73.97 0 0 2443 0 1240 1240 2441 <> <> <>
  1241 15 16.709677 5.682389 27.239941 158 L "A" 70 -0.50000 -0.50000 "LEU " " O  " 8 0 1 FF2E2E  "O1241"  0 1 7 ""  1 ""  <> 2.057152 -5.3354039 -9.5548744 1 72.09 0 0 2444 0 1241 1241 2442 <> <> <>
  1242 3 14.163742 7.062918 26.359728 158 L "A" 24 -0.12000 -0.12000 "LEU " " CB " 6 0 1 808080  "C1242"  0 1 7 ""  1 ""  <> -2.7427661 -4.7754126 -7.0484333 1 67.49 0 0 2445 2 1242 1242 2443 <> <> <>
  1243 3 12.766823 7.511513 26.941418 158 L "A" 24 -0.06000 -0.06000 "LEU " " CG " 6 0 1 808080  "C1243"  0 1 7 ""  1 ""  <> 1.590742 -1.488885 0.021131052 1 78.41 0 0 2446 1 1243 1243 2444 <> <> <>
  1244 3 11.686345 7.102692 25.954592 158 L "A" 24 -0.18000 -0.18000 "LEU " " CD1" 6 0 1 808080  "C1244"  0 1 7 ""  1 ""  <> 2.7734404 -4.2343736 -2.1078696 1 74.98 0 0 2447 3 1244 1244 2445 <> <> <>
  1245 3 12.506047 6.988219 28.346979 158 L "A" 24 -0.18000 -0.18000 "LEU " " CD2" 6 0 1 808080  "C1245"  0 1 7 ""  1 ""  <> 0.26737392 4.7558007 6.1726489 1 89 0 0 2448 3 1245 1245 2446 <> <> <>
  1246 25 17.618029 7.316465 25.959698 159 Q "A" 38 -0.50000 -0.50000 "GLN " " N  " 7 0 1 2E2EFF  "N1246"  0 1 7 ""  1 ""  <> 1.402306 4.6669164 1.9277896 1 67.99 0 0 2460 1 1246 1246 2458 <> <> <>
  1247 3 18.791075 6.605304 25.619560 159 Q "A" 24 0.14000 0.14000 "GLN " " CA " 6 0 1 808080  "C1247"  0 1 -1110 ""  1 ""  FFB400  -2.4282477 0.21162671 -1.8925678 1 72.69 0 0 2461 1 1247 1247 2459 <> <> <>
  1248 2 19.876387 6.991032 26.595682 159 Q "A" 24 0.50000 0.50000 "GLN " " C  " 6 0 1 808080  "C1248"  0 1 7 ""  1 ""  <> 0.5725587 6.4451103 0.25890672 1 76.85 0 0 2462 0 1248 1248 2460 <> <> <>
  1249 15 20.971407 6.493148 26.364643 159 Q "A" 70 -0.50000 -0.50000 "GLN " " O  " 8 0 1 FF2E2E  "O1249"  0 1 7 ""  1 ""  <> 0.22014843 -2.2772295 0.082009248 1 84.47 0 0 2463 0 1249 1249 2461 <> <> <>
  1250 3 19.198103 6.956147 24.169138 159 Q "A" 24 -0.12000 -0.12000 "GLN " " CB " 6 0 1 808080  "C1250"  0 1 7 ""  1 ""  <> -2.3612492 2.3440111 -1.1044321 1 66.22 0 0 2464 2 1250 1250 2462 <> <> <>
  1251 3 18.288500 6.369704 23.026533 159 Q "A" 24 -0.12000 -0.12000 "GLN " " CG " 6 0 1 808080  "C1251"  0 1 7 ""  1 ""  <> 5.4919586 4.1209822 -3.4520032 1 71.33 0 0 2465 2 1251 1251 2463 <> <> <>
  1252 2 18.536898 6.884027 21.594788 159 Q "A" 24 0.50000 0.50000 "GLN " " CD " 6 0 1 808080  "C1252"  0 1 7 "%UT"  13 ""  <> -1.8100474 -0.64733863 9.1393032 1 81.7 0 0 2466 0 1252 1252 2464 1.95899363773859 "No Flip"  <>
  1253 15 17.670464 6.788861 20.743414 159 Q "A" 70 -0.50000 -0.50000 "GLN " " OE1" 8 0 1 FF2E2E  "O1253"  0 1 7 ""  1 ""  <> -1.7225796 3.6742444 -1.1776217 1 73.37 0 0 2467 0 1253 1253 2465 <> <> <>
  1254 25 19.680113 7.546699 21.309090 159 Q "A" 38 -0.76000 -0.76000 "GLN " " NE2" 7 0 1 2E2EFF  "N1254"  0 1 7 ""  1 ""  <> 5.4638376 -4.3180919 -4.07268 1 78.57 0 0 2468 2 1254 1254 2466 <> <> <>
  1255 25 19.696156 7.891075 27.531368 160 Q "A" 38 -0.50000 -0.50000 "GLN " " N  " 7 0 1 2E2EFF  "N1255"  0 1 7 ""  1 ""  <> -1.9601889 0.62470609 -1.1191109 1 67.91 0 0 2477 1 1255 1255 2475 <> <> <>
  1256 3 20.723026 8.475891 28.391266 160 Q "A" 24 0.14000 0.14000 "GLN " " CA " 6 0 1 808080  "C1256"  0 1 -1110 ""  1 ""  FFB400  1.3261316 6.956666 -6.3622165 1 66.58 0 0 2478 1 1256 1256 2476 <> <> <>
  1257 2 20.265156 8.430737 29.803694 160 Q "A" 24 0.50000 0.50000 "GLN " " C  " 6 0 1 808080  "C1257"  0 1 7 ""  1 ""  <> 4.3337135 -4.2446847 2.6719775 1 70.51 0 0 2479 0 1257 1257 2477 <> <> <>
  1258 15 20.521053 9.282784 30.657539 160 Q "A" 70 -0.50000 -0.50000 "GLN " " O  " 8 0 1 FF2E2E  "O1258"  0 1 7 ""  1 ""  <> 3.3809896 1.119078 1.910153 1 89.2 0 0 2480 0 1258 1258 2478 <> <> <>
  1259 3 21.329967 9.797643 27.791380 160 Q "A" 24 -0.12000 -0.12000 "GLN " " CB " 6 0 1 808080  "C1259"  0 1 7 ""  1 ""  <> 5.9183125 7.8304548 1.152172 1 73.65 0 0 2481 2 1259 1259 2479 <> <> <>
  1260 3 20.356293 10.787263 27.178431 160 Q "A" 24 -0.12000 -0.12000 "GLN " " CG " 6 0 1 808080  "C1260"  0 1 7 ""  1 ""  <> -2.3110988 -15.130514 0.18868476 1 78.22 0 0 2482 2 1260 1260 2480 <> <> <>
  1261 2 20.959850 12.204534 27.056740 160 Q "A" 24 0.50000 0.50000 "GLN " " CD " 6 0 1 808080  "C1261"  0 1 7 "%UT"  13 ""  <> 4.7596607 -1.3834187 -3.7353959 1 89.45 0 0 2483 0 1261 1261 2481 0.368298442719247 "No Flip"  <>
  1262 15 20.137905 13.030464 26.809536 160 Q "A" 70 -0.50000 -0.50000 "GLN " " OE1" 8 0 1 FF2E2E  "O1262"  0 1 7 ""  1 ""  <> -4.2778015 -3.686193 -2.9704778 1 96.05 0 0 2484 0 1262 1262 2482 <> <> <>
  1263 25 22.233240 12.467004 27.097286 160 Q "A" 38 -0.76000 -0.76000 "GLN " " NE2" 7 0 1 2E2EFF  "N1263"  0 1 7 ""  1 ""  <> -1.8417225 -1.0418928 3.2719557 1 94.79 0 0 2485 2 1263 1263 2483 <> <> <>
  1264 25 19.458941 7.471759 30.180153 161 V "A" 38 -0.50000 -0.50000 "VAL " " N  " 7 0 1 2E2EFF  "N1264"  0 1 7 ""  1 ""  <> 2.9185817 7.8843169 0.59084201 1 68.62 0 0 2494 1 1264 1264 2492 <> <> <>
  1265 3 18.924368 7.316620 31.644440 161 V "A" 24 0.14000 0.14000 "VAL " " CA " 6 0 1 808080  "C1265"  0 1 -1110 ""  1 ""  FFB400  4.1445274 -4.0350041 -2.427681 1 63.56 0 0 2495 1 1265 1265 2493 <> <> <>
  1266 2 20.166094 6.818379 32.374168 161 V "A" 24 0.50000 0.50000 "VAL " " C  " 6 0 1 808080  "C1266"  0 1 7 ""  1 ""  <> 1.5728713 -0.12816192 -8.7716084 1 71.62 0 0 2496 0 1266 1266 2494 <> <> <>
  1267 15 20.649137 5.750741 32.000446 161 V "A" 70 -0.50000 -0.50000 "VAL " " O  " 8 0 1 FF2E2E  "O1267"  0 1 7 ""  1 ""  <> -6.3945851 -3.1093352 10.985315 1 78.04 0 0 2497 0 1267 1267 2495 <> <> <>
  1268 3 17.806017 6.280616 31.660662 161 V "A" 24 -0.06000 -0.06000 "VAL " " CB " 6 0 1 808080  "C1268"  0 1 7 ""  1 ""  <> -4.0110521 0.73626071 -1.8634171 1 81.77 0 0 2498 1 1268 1268 2496 <> <> <>
  1269 3 17.268009 5.893621 33.097897 161 V "A" 24 -0.18000 -0.18000 "VAL " " CG1" 6 0 1 808080  "C1269"  0 1 7 ""  1 ""  <> 10.384405 0.18165477 -4.6785693 1 75.07 0 0 2499 3 1269 1269 2497 <> <> <>
  1270 3 16.600023 6.858592 30.873260 161 V "A" 24 -0.18000 -0.18000 "VAL " " CG2" 6 0 1 808080  "C1270"  0 1 7 ""  1 ""  <> -10.729113 2.151458 2.4511979 1 81.29 0 0 2500 3 1270 1270 2498 <> <> <>
  1271 25 20.708731 7.513250 33.354691 162 N "A" 38 -0.50000 -0.50000 "ASN " " N  " 7 0 1 2E2EFF  "N1271"  0 1 7 ""  1 ""  <> -2.200361 2.5647955 2.3455749 1 74.01 0 0 2510 1 1271 1271 2508 <> <> <>
  1272 3 22.030148 7.156905 33.961475 162 N "A" 24 0.14000 0.14000 "ASN " " CA " 6 0 1 808080  "C1272"  0 1 -1110 ""  1 ""  FFB400  -0.86240232 1.9222893 -1.1985692 1 76.71 0 0 2511 1 1272 1272 2509 <> <> <>
  1273 2 23.175554 7.131315 33.028751 162 N "A" 24 0.50000 0.50000 "ASN " " C  " 6 0 1 808080  "C1273"  0 1 7 ""  1 ""  <> 1.5956243 6.4790859 -7.034308 1 77.97 0 0 2512 0 1273 1273 2510 <> <> <>
  1274 15 24.203844 6.464295 33.237343 162 N "A" 70 -0.50000 -0.50000 "ASN " " O  " 8 0 1 FF2E2E  "O1274"  0 1 7 ""  1 ""  <> 3.1645095 5.1134768 -1.6483727 1 81.66 0 0 2513 0 1274 1274 2511 <> <> <>
  1275 3 21.972311 5.969220 34.890774 162 N "A" 24 -0.12000 -0.12000 "ASN " " CB " 6 0 1 808080  "C1275"  0 1 7 ""  1 ""  <> 2.0803533 -2.2699661 -0.57539207 1 73.38 0 0 2514 2 1275 1275 2512 <> <> <>
  1276 2 23.063545 6.018032 36.003075 162 N "A" 24 0.50000 0.50000 "ASN " " CG " 6 0 1 808080  "C1276"  0 1 7 "%UT"  13 ""  <> 0.19382997 -4.7301073 2.0753765 1 70.58 0 0 2515 0 1276 1276 2513 <> "No Flip"  <>
  1277 15 22.849497 6.776769 36.951073 162 N "A" 70 -0.50000 -0.50000 "ASN " " OD1" 8 0 1 FF2E2E  "O1277"  0 1 7 ""  1 ""  <> -7.1733727 -4.3217764 4.7094789 1 78.06 0 0 2516 0 1277 1277 2514 <> <> <>
  1278 25 23.980717 5.081059 36.136814 162 N "A" 38 -0.76000 -0.76000 "ASN " " ND2" 7 0 1 2E2EFF  "N1278"  0 1 7 ""  1 ""  <> -1.347941 -5.3326349 8.1251621 1 70.52 0 0 2517 2 1278 1278 2515 <> <> <>
  1279 25 23.102394 7.899131 31.885862 163 G "A" 38 -0.50000 -0.50000 "GLY " " N  " 7 0 1 2E2EFF  "N1279"  0 1 7 ""  1 ""  <> -4.4904618 6.2438531 3.7663641 1 82.35 0 0 2524 1 1279 1279 2522 <> <> <>
  1280 3 24.009233 7.689491 30.699604 163 G "A" 24 0.08000 0.08000 "GLY " " CA " 6 0 1 808080  "C1280"  0 1 -1110 ""  1 ""  FFB400  3.3971841 -3.5132611 -6.0506916 1 77.01 0 0 2525 2 1280 1280 2523 <> <> <>
  1281 2 23.813295 6.336315 29.963732 163 G "A" 24 0.50000 0.50000 "GLY " " C  " 6 0 1 808080  "C1281"  0 1 7 ""  1 ""  <> 3.2985013 2.9459832 -1.2998389 1 78.21 0 0 2526 0 1281 1281 2524 <> <> <>
  1282 15 24.587791 5.901920 29.167110 163 G "A" 70 -0.50000 -0.50000 "GLY " " O  " 8 0 1 FF2E2E  "O1282"  0 1 7 ""  1 ""  <> -9.8322906 2.1083496 1.5245003 1 83.9 0 0 2527 0 1282 1282 2525 <> <> <>
  1283 25 22.734453 5.634818 30.215641 164 G "A" 38 -0.50000 -0.50000 "GLY " " N  " 7 0 1 2E2EFF  "N1283"  0 1 7 ""  1 ""  <> 9.3755741 4.2840304 0.42202848 1 75.85 0 0 2531 1 1283 1283 2529 <> <> <>
  1284 3 22.339752 4.297465 29.724098 164 G "A" 24 0.08000 0.08000 "GLY " " CA " 6 0 1 808080  "C1284"  0 1 -1110 ""  1 ""  FFB400  2.106535 2.5947132 3.5967915 1 77.32 0 0 2532 2 1284 1284 2530 <> <> <>
  1285 2 21.024033 4.129234 29.004396 164 G "A" 24 0.50000 0.50000 "GLY " " C  " 6 0 1 808080  "C1285"  0 1 7 ""  1 ""  <> -7.3763223 3.850512 -1.6681992 1 76.49 0 0 2533 0 1285 1285 2531 <> <> <>
  1286 15 20.071295 4.794478 29.415272 164 G "A" 70 -0.50000 -0.50000 "GLY " " O  " 8 0 1 FF2E2E  "O1286"  0 1 7 ""  1 ""  <> 0.73994523 3.4671881 1.7802354 1 74.7 0 0 2534 0 1286 1286 2532 <> <> <>
  1287 25 20.964424 3.291300 27.954470 165 D "A" 38 -0.50000 -0.50000 "ASP " " N  " 7 0 1 2E2EFF  "N1287"  0 1 7 ""  1 ""  <> -0.65818989 4.23631 -2.3101754 1 89.66 0 0 2538 1 1287 1287 2536 <> <> <>
  1288 3 19.739168 3.205542 27.186296 165 D "A" 24 0.14000 0.14000 "ASP " " CA " 6 0 1 808080  "C1288"  0 1 -1110 ""  1 ""  FFB400  5.4148216 10.210704 -3.7120762 1 92.94 0 0 2539 1 1288 1288 2537 <> <> <>
  1289 2 18.920509 2.022659 27.799839 165 D "A" 24 0.50000 0.50000 "ASP " " C  " 6 0 1 808080  "C1289"  0 1 7 ""  1 ""  <> 4.8070145 5.2946424 5.2597718 1 87.91 0 0 2540 0 1289 1289 2538 <> <> <>
  1290 15 19.506489 1.042148 28.233826 165 D "A" 70 -0.50000 -0.50000 "ASP " " O  " 8 0 1 FF2E2E  "O1290"  0 1 7 ""  1 ""  <> 5.0085416 1.2546802 1.178075 1 91 0 0 2541 0 1290 1290 2539 <> <> <>
  1291 3 19.899033 2.835070 25.716576 165 D "A" 24 -0.22000 -0.22000 "ASP " " CB " 6 0 1 808080  "C1291"  0 1 7 ""  1 ""  <> 6.563725 1.3236063 0.01105007 1 97.11 0 0 2542 2 1291 1291 2540 <> <> <>
  1292 2 20.536713 1.459408 25.311222 165 D "A" 24 0.70000 0.70000 "ASP " " CG " 6 0 1 808080  "C1292"  0 1 7 "%UT"  13 ""  <> 0.31674814 -6.6619806 5.3339071 1 101.68 0 0 2543 0 1292 1292 2541 4.00033937451953 <> <>
  1293 18 19.857019 0.508024 24.868048 165 D "A" 70 -0.80000 -0.80000 "ASP " " OD1" 8 -1 1 FF2E2E  "O1293"  0 1 7 ""  1 ""  <> -2.200094 -8.9197626 4.7108879 1 104.95 0 0 2544 0 1293 1293 2542 <> <> <>
  1294 15 21.798159 1.354083 25.289234 165 D "A" 70 -0.80000 -0.80000 "ASP " " OD2" 8 0 1 FF2E2E  "O1294"  0 1 7 ""  1 ""  <> 5.2773628 2.9670529 -3.1602647 1 97.98 0 0 2545 0 1294 1294 2543 <> <> <>
  1295 25 17.561668 2.226379 27.901018 166 I "A" 38 -0.50000 -0.50000 "ILE " " N  " 7 0 1 2E2EFF  "N1295"  0 1 7 ""  1 ""  <> -3.8882918 -3.1093926 1.4672136 1 61.86 0 0 2550 1 1295 1295 2548 <> <> <>
  1296 3 16.577541 1.333273 28.510674 166 I "A" 24 0.14000 0.14000 "ILE " " CA " 6 0 1 808080  "C1296"  0 1 -1110 ""  1 ""  FFB400  0.26315674 10.66489 3.6165307 1 60.34 0 0 2551 1 1296 1296 2549 <> <> <>
  1297 2 15.722455 0.674571 27.414528 166 I "A" 24 0.50000 0.50000 "ILE " " C  " 6 0 1 808080  "C1297"  0 1 7 ""  1 ""  <> 0.78138489 5.925909 4.8607702 1 66.31 0 0 2552 0 1297 1297 2550 <> <> <>
  1298 15 15.566786 1.235031 26.296247 166 I "A" 70 -0.50000 -0.50000 "ILE " " O  " 8 0 1 FF2E2E  "O1298"  0 1 7 ""  1 ""  <> -1.7477931 -0.21475986 -0.28201526 1 68.09 0 0 2553 0 1298 1298 2551 <> <> <>
  1299 3 15.738548 2.093061 29.614693 166 I "A" 24 -0.06000 -0.06000 "ILE " " CB " 6 0 1 808080  "C1299"  0 1 7 ""  1 ""  <> 3.9771957 5.197701 -3.2799695 1 76.24 0 0 2554 1 1299 1299 2552 <> <> <>
  1300 3 14.693397 3.156631 29.133190 166 I "A" 24 -0.12000 -0.12000 "ILE " " CG1" 6 0 1 808080  "C1300"  0 1 7 ""  1 ""  <> 1.7804409 2.4993238 -5.7957144 1 65.72 0 0 2555 2 1300 1300 2553 <> <> <>
  1301 3 16.791052 2.699229 30.529736 166 I "A" 24 -0.18000 -0.18000 "ILE " " CG2" 6 0 1 808080  "C1301"  0 1 7 ""  1 ""  <> -5.4420342 -3.4448664 -0.13666609 1 61.85 0 0 2556 3 1301 1301 2554 <> <> <>
  1302 3 13.742434 3.478584 30.216824 166 I "A" 24 -0.18000 -0.18000 "ILE " " CD1" 6 0 1 808080  "C1302"  0 1 7 ""  1 ""  <> -3.3627238 -4.1910686 -2.6320026 1 57.18 0 0 2557 3 1302 1302 2555 <> <> <>
  1303 25 15.196738 -0.543509 27.591476 167 R "A" 38 -0.50000 -0.50000 "ARG " " N  " 7 0 1 2E2EFF  "N1303"  2 1 7 ""  1 ""  <> -3.1224 3.6902483 7.3846059 1 65 0 0 2569 1 1303 1303 2567 <> <> <>
  1304 3 14.225923 -1.175658 26.731951 167 R "A" 24 0.14000 0.14000 "ARG " " CA " 6 0 1 808080  "C1304"  2 1 -1110 ""  1 ""  FFB400  1.9076297 -6.1704273 -4.7094035 1 74.41 0 0 2570 1 1304 1304 2568 <> <> <>
  1305 2 12.772053 -0.793214 26.916512 167 R "A" 24 0.50000 0.50000 "ARG " " C  " 6 0 1 808080  "C1305"  2 1 7 ""  1 ""  <> 1.1190794 6.7167344 0.20763947 1 66.83 0 0 2571 0 1305 1305 2569 <> <> <>
  1306 15 12.157681 -1.093766 27.943491 167 R "A" 70 -0.50000 -0.50000 "ARG " " O  " 8 0 1 FF2E2E  "O1306"  2 1 7 ""  1 ""  <> -0.88143837 1.8893294 0.98171884 1 65.65 0 0 2572 0 1306 1306 2570 <> <> <>
  1307 3 14.449099 -2.641121 26.773918 167 R "A" 24 -0.12000 -0.12000 "ARG " " CB " 6 0 1 808080  "C1307"  2 1 7 ""  1 ""  <> -4.8874407 -3.415494 -5.3502297 1 73.63 0 0 2573 2 1307 1307 2571 <> <> <>
  1308 3 15.902521 -3.182807 26.365389 167 R "A" 24 -0.05000 -0.05000 "ARG " " CG " 6 0 1 808080  "C1308"  2 1 7 ""  1 ""  <> 0.67640716 8.1876907 -2.4706535 1 76.92 0 0 2574 2 1308 1308 2572 <> <> <>
  1309 3 16.329792 -2.871842 24.881052 167 R "A" 24 0.19000 0.19000 "ARG " " CD " 6 0 1 808080  "C1309"  2 1 7 ""  1 ""  <> 2.3190734 -0.81752861 3.9753766 1 87.2 0 0 2575 2 1309 1309 2573 <> <> <>
  1310 25 16.890848 -1.483040 24.703279 167 R "A" 38 -0.69997 -0.69997 "ARG " " NE " 7 0 1 2E2EFF  "N1310"  2 1 7 ""  1 ""  <> -10.633945 2.0401113 1.1889589 1 99.6 0 0 2576 1 1310 1310 2574 <> <> <>
  1311 2 16.635872 -0.632897 23.731215 167 R "A" 24 0.63990 0.63990 "ARG " " CZ " 6 0 1 808080  "C1311"  2 1 7 ""  1 ""  <> 4.1948791 4.7481136 -1.2180618 1 108.83 0 0 2577 0 1311 1311 2575 <> <> <>
  1312 25 15.455703 -0.581807 23.114492 167 R "A" 38 -0.79997 -0.79997 "ARG " " NH1" 7 0 1 2E2EFF  "N1312"  2 1 7 ""  1 ""  <> 7.3392763 5.5627007 4.9903879 1 109.47 0 0 2578 2 1312 1312 2576 <> <> <>
  1313 31 17.556927 0.276999 23.380531 167 R "A" 38 -0.79997 -0.79997 "ARG " " NH2" 7 1 1 2E2EFF  "N1313"  2 1 7 ""  1 ""  <> -7.4360337 1.8030941 -3.0316253 1 124.88 0 0 2579 2 1313 1313 2577 <> <> <>
  1314 25 12.141364 -0.199461 25.865952 168 L "A" 38 -0.50000 -0.50000 "LEU " " N  " 7 0 1 2E2EFF  "N1314"  2 1 7 ""  1 ""  <> 2.9891551 0.54681545 -0.023536211 1 64.57 0 0 2593 1 1314 1314 2591 <> <> <>
  1315 3 10.734200 0.250805 25.848663 168 L "A" 24 0.14000 0.14000 "LEU " " CA " 6 0 1 808080  "C1315"  2 1 -1110 ""  1 ""  FFB400  7.3184643 -5.9356613 -1.120804 1 57.32 0 0 2594 1 1315 1315 2592 <> <> <>
  1316 2 9.867939 -0.764497 25.046043 168 L "A" 24 0.50000 0.50000 "LEU " " C  " 6 0 1 808080  "C1316"  2 1 7 ""  1 ""  <> -2.7548673 10.676072 2.5358577 1 58.05 0 0 2595 0 1316 1316 2593 <> <> <>
  1317 15 10.254376 -1.306091 24.005100 168 L "A" 70 -0.50000 -0.50000 "LEU " " O  " 8 0 1 FF2E2E  "O1317"  2 1 7 ""  1 ""  <> -1.7514522 -4.2033048 1.7171972 1 62.55 0 0 2596 0 1317 1317 2594 <> <> <>
  1318 3 10.612192 1.595362 25.196247 168 L "A" 24 -0.12000 -0.12000 "LEU " " CB " 6 0 1 808080  "C1318"  2 1 7 ""  1 ""  <> 2.080538 2.5496383 7.5237465 1 48.31 0 0 2597 2 1318 1318 2595 <> <> <>
  1319 3 11.257961 2.894159 25.768602 168 L "A" 24 -0.06000 -0.06000 "LEU " " CG " 6 0 1 808080  "C1319"  2 1 7 ""  1 ""  <> 4.4766459 -4.0454178 3.9374876 1 55.22 0 0 2598 1 1319 1319 2596 <> <> <>
  1320 3 10.862659 3.238251 27.244713 168 L "A" 24 -0.18000 -0.18000 "LEU " " CD1" 6 0 1 808080  "C1320"  2 1 7 ""  1 ""  <> 10.661305 -8.1566105 -2.6288984 1 56.93 0 0 2599 3 1320 1320 2597 <> <> <>
  1321 3 12.791567 2.967958 25.605131 168 L "A" 24 -0.18000 -0.18000 "LEU " " CD2" 6 0 1 808080  "C1321"  2 1 7 ""  1 ""  <> 0.89841872 -7.2019272 -3.6248665 1 57.9 0 0 2600 3 1321 1321 2598 <> <> <>
  1322 25 8.607590 -0.877946 25.436081 169 A "A" 38 -0.50000 -0.50000 "ALA " " N  " 7 0 1 2E2EFF  "N1322"  2 1 7 ""  1 ""  <> 0.57942599 1.0754435 -5.2564626 1 63.46 0 0 2612 1 1322 1322 2610 <> <> <>
  1323 3 7.557791 -1.667097 24.820705 169 A "A" 24 0.14000 0.14000 "ALA " " CA " 6 0 1 808080  "C1323"  2 1 -1110 ""  1 ""  FFB400  1.4488198 -7.5292287 0.082606561 1 67.17 0 0 2613 1 1323 1323 2611 <> <> <>
  1324 2 6.224666 -0.935437 24.701527 169 A "A" 24 0.50000 0.50000 "ALA " " C  " 6 0 1 808080  "C1324"  2 1 7 ""  1 ""  <> -1.2942954 -0.13664965 -1.4606254 1 69 0 0 2614 0 1324 1324 2612 <> <> <>
  1325 15 5.984712 0.117320 25.277483 169 A "A" 70 -0.50000 -0.50000 "ALA " " O  " 8 0 1 FF2E2E  "O1325"  2 1 7 ""  1 ""  <> 1.1692615 -4.3291378 3.6581619 1 83.18 0 0 2615 0 1325 1325 2613 <> <> <>
  1326 3 7.402892 -3.069474 25.601412 169 A "A" 24 -0.18000 -0.18000 "ALA " " CB " 6 0 1 808080  "C1326"  2 1 7 ""  1 ""  <> 8.5384808 -1.8719089 -0.67065012 1 78.76 0 0 2616 3 1326 1326 2614 <> <> <>
  1327 25 5.284052 -1.551450 24.005096 170 G "A" 38 -0.50000 -0.50000 "GLY " " N  " 7 0 1 2E2EFF  "N1327"  0 1 7 ""  1 ""  <> -7.9226217 -1.6349919 -2.3872809 1 67.75 0 0 2622 1 1327 1327 2620 <> <> <>
  1328 3 3.926733 -1.002571 23.605791 170 G "A" 24 0.08000 0.08000 "GLY " " CA " 6 0 1 808080  "C1328"  0 1 -1110 ""  1 ""  FFB400  13.686466 1.7871425 -3.4484267 1 64.59 0 0 2623 2 1328 1328 2621 <> <> <>
  1329 2 3.942091 -0.334700 22.243971 170 G "A" 24 0.50000 0.50000 "GLY " " C  " 6 0 1 808080  "C1329"  0 1 7 ""  1 ""  <> 5.0415378 -2.6300561 -1.3005739 1 67.11 0 0 2624 0 1329 1329 2622 <> <> <>
  1330 15 5.028060 -0.048866 21.685873 170 G "A" 70 -0.50000 -0.50000 "GLY " " O  " 8 0 1 FF2E2E  "O1330"  0 1 7 ""  1 ""  <> 0.20884722 1.0253175 0.65928 1 66.3 0 0 2625 0 1330 1330 2623 <> <> <>
  1331 25 2.734859 -0.205230 21.685698 171 L "A" 38 -0.50000 -0.50000 "LEU " " N  " 7 0 1 2E2EFF  "N1331"  1 1 7 ""  1 ""  <> 5.9899902 3.5007014 -3.3192008 1 56.61 0 0 2629 1 1331 1331 2627 <> <> <>
  1332 3 2.397164 0.265276 20.316565 171 L "A" 24 0.14000 0.14000 "LEU " " CA " 6 0 1 808080  "C1332"  1 1 -1110 ""  1 ""  FFB400  -1.9511853 3.4880033 1.7097344 1 61.12 0 0 2630 1 1332 1332 2628 <> <> <>
  1333 2 3.131618 1.512871 19.980082 171 L "A" 24 0.50000 0.50000 "LEU " " C  " 6 0 1 808080  "C1333"  1 1 7 ""  1 ""  <> 2.3538537 3.1719942 -3.2432098 1 48.88 0 0 2631 0 1333 1333 2629 <> <> <>
  1334 15 3.684479 1.507987 18.886377 171 L "A" 70 -0.50000 -0.50000 "LEU " " O  " 8 0 1 FF2E2E  "O1334"  1 1 7 ""  1 ""  <> 2.1303909 1.31811 4.1281328 1 59.67 0 0 2632 0 1334 1334 2630 <> <> <>
  1335 3 0.857299 0.401784 20.122437 171 L "A" 24 -0.12000 -0.12000 "LEU " " CB " 6 0 1 808080  "C1335"  1 1 7 ""  1 ""  <> -5.9488959 -3.0014553 -2.8863389 1 64.87 0 0 2633 2 1335 1335 2631 <> <> <>
  1336 3 0.211126 0.835475 18.752750 171 L "A" 24 -0.06000 -0.06000 "LEU " " CG " 6 0 1 808080  "C1336"  1 1 7 ""  1 ""  <> 7.115284 -0.73707783 3.4375367 1 66.37 0 0 2634 1 1336 1336 2632 <> <> <>
  1337 3 0.426042 -0.167336 17.647980 171 L "A" 24 -0.18000 -0.18000 "LEU " " CD1" 6 0 1 808080  "C1337"  1 1 7 ""  1 ""  <> 3.793648 -1.4973358 1.309382 1 51.66 0 0 2635 3 1337 1337 2633 <> <> <>
  1338 3 -1.277967 1.207764 18.990622 171 L "A" 24 -0.18000 -0.18000 "LEU " " CD2" 6 0 1 808080  "C1338"  1 1 7 ""  1 ""  <> -1.9120851 5.285851 -16.842142 1 65.51 0 0 2636 3 1338 1338 2634 <> <> <>
  1339 25 3.128621 2.631872 20.740965 172 N "A" 38 -0.50000 -0.50000 "ASN " " N  " 7 0 1 2E2EFF  "N1339"  1 1 7 ""  1 ""  <> 1.9510969 1.6760465 2.4057605 1 54.06 0 0 2648 1 1339 1339 2646 <> <> <>
  1340 3 3.749955 3.863441 20.302723 172 N "A" 24 0.14000 0.14000 "ASN " " CA " 6 0 1 808080  "C1340"  1 1 -1110 ""  1 ""  FFB400  -3.5662038 0.5748952 -2.0860815 1 57.52 0 0 2649 1 1340 1340 2647 <> <> <>
  1341 2 5.246300 3.821307 19.884865 172 N "A" 24 0.50000 0.50000 "ASN " " C  " 6 0 1 808080  "C1341"  1 1 7 ""  1 ""  <> -2.5085301 10.271929 4.9019685 1 64.92 0 0 2650 0 1341 1341 2648 <> <> <>
  1342 15 5.561770 4.354409 18.794067 172 N "A" 70 -0.50000 -0.50000 "ASN " " O  " 8 0 1 FF2E2E  "O1342"  1 1 7 ""  1 ""  <> 5.2412457 5.2335825 -2.5350516 1 61.29 0 0 2651 0 1342 1342 2649 <> <> <>
  1343 3 3.441702 5.057924 21.219728 172 N "A" 24 -0.12000 -0.12000 "ASN " " CB " 6 0 1 808080  "C1343"  1 1 7 ""  1 ""  <> -13.787264 3.2158291 -5.090477 1 54.88 0 0 2652 2 1343 1343 2650 <> <> <>
  1344 2 2.115651 5.674091 20.905010 172 N "A" 24 0.50000 0.50000 "ASN " " CG " 6 0 1 808080  "C1344"  1 1 7 "%UT"  13 ""  <> 6.1496577 8.8370457 3.7665012 1 50.34 0 0 2653 0 1344 1344 2651 0.815193939913184 "No Flip"  <>
  1345 15 2.026165 6.484162 20.012077 172 N "A" 70 -0.50000 -0.50000 "ASN " " OD1" 8 0 1 FF2E2E  "O1345"  1 1 7 ""  1 ""  <> -7.5925126 1.4691163 -2.8173165 1 68.62 0 0 2654 0 1345 1345 2652 <> <> <>
  1346 25 1.074850 5.282028 21.670069 172 N "A" 38 -0.76000 -0.76000 "ASN " " ND2" 7 0 1 2E2EFF  "N1346"  1 1 7 ""  1 ""  <> 3.5454745 -0.68802214 0.66354579 1 47.63 0 0 2655 2 1346 1346 2653 <> <> <>
  1347 25 6.073171 3.151351 20.652672 173 P "A" 38 -0.14000 -0.14000 "PRO " " N  " 7 0 1 2E2EFF  "N1347"  1 1 7 ""  1 ""  <> 2.5674469 -8.1041536 -8.3430548 1 64.62 0 0 2662 0 1347 1347 2660 <> <> <>
  1348 3 7.367940 2.638591 20.172527 173 P "A" 24 0.01000 0.01000 "PRO " " CA " 6 0 1 808080  "C1348"  1 1 -1110 ""  1 ""  FFB400  1.9592993 0.013185349 -2.1320968 1 52.88 0 0 2663 1 1348 1348 2661 <> <> <>
  1349 2 7.429911 1.857171 18.849598 173 P "A" 24 0.50000 0.50000 "PRO " " C  " 6 0 1 808080  "C1349"  1 1 7 ""  1 ""  <> 6.7866564 2.1407857 5.3022103 1 55.73 0 0 2664 0 1349 1349 2662 <> <> <>
  1350 15 8.137639 2.222996 17.855438 173 P "A" 70 -0.50000 -0.50000 "PRO " " O  " 8 0 1 FF2E2E  "O1350"  1 1 7 ""  1 ""  <> -1.9274193 -4.7016859 0.14380828 1 73.2 0 0 2665 0 1350 1350 2663 <> <> <>
  1351 3 7.913688 1.786282 21.379618 173 P "A" 24 -0.12000 -0.12000 "PRO " " CB " 6 0 1 808080  "C1351"  1 1 7 ""  1 ""  <> -0.23249495 -2.5804808 3.7087214 1 50.68 0 0 2666 2 1351 1351 2664 <> <> <>
  1352 3 7.139415 2.378084 22.585188 173 P "A" 24 -0.12000 -0.12000 "PRO " " CG " 6 0 1 808080  "C1352"  1 1 7 ""  1 ""  <> -4.3808331 -5.8158479 0.69071764 1 57.65 0 0 2667 2 1352 1352 2665 <> <> <>
  1353 3 5.884121 3.024355 22.128267 173 P "A" 24 -0.05000 -0.05000 "PRO " " CD " 6 0 1 808080  "C1353"  1 1 7 ""  1 ""  <> -1.174461 0.25409824 -1.1550382 1 53.33 0 0 2668 2 1353 1353 2666 <> <> <>
  1354 25 6.537721 0.916291 18.628901 174 L "A" 38 -0.50000 -0.50000 "LEU " " N  " 7 0 1 2E2EFF  "N1354"  1 1 7 ""  1 ""  <> -1.246979 3.0684719 -6.1140342 1 50.33 0 0 2676 1 1354 1354 2674 <> <> <>
  1355 3 6.293204 0.132427 17.416107 174 L "A" 24 0.14000 0.14000 "LEU " " CA " 6 0 1 808080  "C1355"  1 1 -1110 ""  1 ""  FFB400  -1.7387661 -6.3988447 0.52168977 1 55.54 0 0 2677 1 1355 1355 2675 <> <> <>
  1356 2 5.920412 1.038411 16.241175 174 L "A" 24 0.50000 0.50000 "LEU " " C  " 6 0 1 808080  "C1356"  1 1 7 ""  1 ""  <> 3.7915866 -2.0617764 -1.193851 1 64.2 0 0 2678 0 1356 1356 2676 <> <> <>
  1357 15 6.523217 0.921004 15.228884 174 L "A" 70 -0.50000 -0.50000 "LEU " " O  " 8 0 1 FF2E2E  "O1357"  1 1 7 ""  1 ""  <> -4.5241251 -2.1464887 -7.5359945 1 59.15 0 0 2679 0 1357 1357 2677 <> <> <>
  1358 3 5.274613 -1.085976 17.577560 174 L "A" 24 -0.12000 -0.12000 "LEU " " CB " 6 0 1 808080  "C1358"  1 1 7 ""  1 ""  <> -3.2710342 -4.5334768 2.7481453 1 53.66 0 0 2680 2 1358 1358 2678 <> <> <>
  1359 3 5.612488 -2.117094 18.830278 174 L "A" 24 -0.06000 -0.06000 "LEU " " CG " 6 0 1 808080  "C1359"  1 1 7 ""  1 ""  <> -2.0632956 -1.0981125 0.79427457 1 68.11 0 0 2681 1 1359 1359 2679 <> <> <>
  1360 3 4.435920 -3.057280 19.086636 174 L "A" 24 -0.18000 -0.18000 "LEU " " CD1" 6 0 1 808080  "C1360"  1 1 7 ""  1 ""  <> 6.7323217 -1.0557313 3.1184275 1 68.33 0 0 2682 3 1360 1360 2680 <> <> <>
  1361 3 6.834260 -2.977518 18.484617 174 L "A" 24 -0.18000 -0.18000 "LEU " " CD2" 6 0 1 808080  "C1361"  1 1 7 ""  1 ""  <> -2.9664366 13.063954 5.7291307 1 71.3 0 0 2683 3 1361 1361 2681 <> <> <>
  1362 25 4.939444 1.990912 16.436764 175 A "A" 38 -0.50000 -0.50000 "ALA " " N  " 7 0 1 2E2EFF  "N1362"  1 1 7 ""  1 ""  <> -1.5546399 -7.9766803 6.5677648 1 58.37 0 0 2695 1 1362 1362 2693 <> <> <>
  1363 3 4.617702 2.972939 15.338377 175 A "A" 24 0.14000 0.14000 "ALA " " CA " 6 0 1 808080  "C1363"  1 1 -1110 ""  1 ""  FFB400  2.1807647 0.19553408 3.4223762 1 50.71 0 0 2696 1 1363 1363 2694 <> <> <>
  1364 2 5.745378 4.001676 15.108846 175 A "A" 24 0.50000 0.50000 "ALA " " C  " 6 0 1 808080  "C1364"  1 1 7 ""  1 ""  <> -0.81114328 -0.43533006 0.66847789 1 52.2 0 0 2697 0 1364 1364 2695 <> <> <>
  1365 15 6.049925 4.322228 13.988966 175 A "A" 70 -0.50000 -0.50000 "ALA " " O  " 8 0 1 FF2E2E  "O1365"  1 1 7 ""  1 ""  <> -3.2750986 3.5705421 -1.1730347 1 44.87 0 0 2698 0 1365 1365 2696 <> <> <>
  1366 3 3.370401 3.718599 15.797871 175 A "A" 24 -0.18000 -0.18000 "ALA " " CB " 6 0 1 808080  "C1366"  1 1 7 ""  1 ""  <> -4.3643298 -4.1195283 -1.6163037 1 48 0 0 2699 3 1366 1366 2697 <> <> <>
  1367 25 6.542953 4.214949 16.151760 176 S "A" 38 -0.50000 -0.50000 "SER " " N  " 7 0 1 2E2EFF  "N1367"  1 1 7 ""  1 ""  <> 3.5261989 -0.015895041 -8.2230959 1 43.73 0 0 2705 1 1367 1367 2703 <> <> <>
  1368 3 7.590513 5.200815 16.038361 176 S "A" 24 0.14000 0.14000 "SER " " CA " 6 0 1 808080  "C1368"  1 1 -1110 ""  1 ""  FFB400  4.5603528 -6.6094527 -5.1141992 1 50.85 0 0 2706 1 1368 1368 2704 <> <> <>
  1369 2 8.769964 4.617264 15.244733 176 S "A" 24 0.50000 0.50000 "SER " " C  " 6 0 1 808080  "C1369"  1 1 7 ""  1 ""  <> 0.11502585 10.409088 4.3335695 1 60.64 0 0 2707 0 1369 1369 2705 <> <> <>
  1370 15 9.326350 5.218122 14.314856 176 S "A" 70 -0.50000 -0.50000 "SER " " O  " 8 0 1 FF2E2E  "O1370"  1 1 7 ""  1 ""  <> 5.6237974 0.008400376 -4.9228826 1 58.47 0 0 2708 0 1370 1370 2706 <> <> <>
  1371 3 7.992755 5.748309 17.441425 176 S "A" 24 0.14500 0.14500 "SER " " CB " 6 0 1 808080  "C1371"  1 1 7 ""  1 ""  <> -2.8239436 1.9992743 7.0149632 1 55.11 0 0 2709 2 1371 1371 2707 <> <> <>
  1372 16 9.191067 6.481306 17.419104 176 S "A" 70 -0.68300 -0.68300 "SER " " OG " 8 0 1 FF2E2E  "O1372"  1 1 7 "%UT"  13 ""  <> 1.1689131 -1.6702722 2.3672752 1 68.85 0 0 2710 1 1372 1372 2708 <> <> <>
  1373 25 9.010700 3.311235 15.555194 177 E "A" 38 -0.50000 -0.50000 "GLU " " N  " 7 0 1 2E2EFF  "N1373"  1 1 7 ""  1 ""  <> -2.0087402 -1.7568985 -10.423291 1 54.4 0 0 2716 1 1373 1373 2714 <> <> <>
  1374 3 9.998699 2.529794 14.843524 177 E "A" 24 0.14000 0.14000 "GLU " " CA " 6 0 1 808080  "C1374"  1 1 -1110 ""  1 ""  FFB400  -9.2214289 2.7128229 3.0435736 1 63.18 0 0 2717 1 1374 1374 2715 <> <> <>
  1375 2 9.506293 2.253558 13.432927 177 E "A" 24 0.50000 0.50000 "GLU " " C  " 6 0 1 808080  "C1375"  1 1 7 ""  1 ""  <> 0.54709959 6.0240951 4.048161 1 66.29 0 0 2718 0 1375 1375 2716 <> <> <>
  1376 15 10.351490 2.460450 12.560859 177 E "A" 70 -0.50000 -0.50000 "GLU " " O  " 8 0 1 FF2E2E  "O1376"  1 1 7 ""  1 ""  <> -8.3534203 -1.9549664 5.1951809 1 68.53 0 0 2719 0 1376 1376 2717 <> <> <>
  1377 3 10.174212 1.157845 15.588878 177 E "A" 24 -0.12000 -0.12000 "GLU " " CB " 6 0 1 808080  "C1377"  1 1 7 ""  1 ""  <> -3.3411329 -10.167592 1.1631112 1 67.58 0 0 2720 2 1377 1377 2718 <> <> <>
  1378 3 11.124373 0.076802 14.927487 177 E "A" 24 -0.22000 -0.22000 "GLU " " CG " 6 0 1 808080  "C1378"  1 1 7 ""  1 ""  <> 6.0103016 1.5575876 1.6224221 1 78.15 0 0 2721 2 1378 1378 2719 <> <> <>
  1379 2 12.660257 0.325486 14.837550 177 E "A" 24 0.70000 0.70000 "GLU " " CD " 6 0 1 808080  "C1379"  1 1 7 "%UT"  13 ""  <> 4.1871715 -7.3733287 1.4697948 1 83.45 0 0 2722 0 1379 1379 2720 4.03128359763502 <> <>
  1380 18 13.416867 -0.661491 14.592246 177 E "A" 70 -0.80000 -0.80000 "GLU " " OE1" 8 -1 1 FF2E2E  "O1380"  1 1 7 ""  1 ""  <> -1.8294755 -0.87833714 -2.1485634 1 83.07 0 0 2723 0 1380 1380 2721 <> <> <>
  1381 15 13.090374 1.519867 15.070312 177 E "A" 70 -0.80000 -0.80000 "GLU " " OE2" 8 0 1 FF2E2E  "O1381"  1 1 7 ""  1 ""  <> -1.9320188 -4.7389712 -2.107363 1 73.71 0 0 2724 0 1381 1381 2722 <> <> <>
  1382 25 8.240281 1.986930 13.141807 178 L "A" 38 -0.50000 -0.50000 "LEU " " N  " 7 0 1 2E2EFF  "N1382"  1 1 7 ""  1 ""  <> 2.7382042 -0.51795506 0.60110301 1 62.43 0 0 2731 1 1382 1382 2729 <> <> <>
  1383 3 7.798069 1.815011 11.794594 178 L "A" 24 0.14000 0.14000 "LEU " " CA " 6 0 1 808080  "C1383"  1 1 -1110 ""  1 ""  FFB400  -7.234827 2.4635127 -1.9347888 1 66.22 0 0 2732 1 1383 1383 2730 <> <> <>
  1384 2 8.032760 3.015798 10.919256 178 L "A" 24 0.50000 0.50000 "LEU " " C  " 6 0 1 808080  "C1384"  1 1 7 ""  1 ""  <> -1.4292861 -2.8116372 0.79989612 1 60.9 0 0 2733 0 1384 1384 2731 <> <> <>
  1385 15 8.717408 2.892421 9.919518 178 L "A" 70 -0.50000 -0.50000 "LEU " " O  " 8 0 1 FF2E2E  "O1385"  1 1 7 ""  1 ""  <> 3.3326035 -6.8411121 1.0775324 1 57.46 0 0 2734 0 1385 1385 2732 <> <> <>
  1386 3 6.284493 1.323767 11.735158 178 L "A" 24 -0.12000 -0.12000 "LEU " " CB " 6 0 1 808080  "C1386"  1 1 7 ""  1 ""  <> 1.9457731 -0.095196493 -8.7724991 1 61.51 0 0 2735 2 1386 1386 2733 <> <> <>
  1387 3 6.154572 -0.085975 12.237266 178 L "A" 24 -0.06000 -0.06000 "LEU " " CG " 6 0 1 808080  "C1387"  1 1 7 ""  1 ""  <> -3.5013528 -1.8527653 5.4822965 1 55.99 0 0 2736 1 1387 1387 2734 <> <> <>
  1388 3 4.656752 -0.434583 12.583708 178 L "A" 24 -0.18000 -0.18000 "LEU " " CD1" 6 0 1 808080  "C1388"  1 1 7 ""  1 ""  <> 2.012316 2.8907943 -3.1052504 1 61.86 0 0 2737 3 1388 1388 2735 <> <> <>
  1389 3 6.674242 -1.028132 11.122835 178 L "A" 24 -0.18000 -0.18000 "LEU " " CD2" 6 0 1 808080  "C1389"  1 1 7 ""  1 ""  <> -3.297019 2.4184625 -2.7209451 1 48.98 0 0 2738 3 1389 1389 2736 <> <> <>
  1390 25 7.615892 4.242756 11.423891 179 T "A" 38 -0.50000 -0.50000 "THR " " N  " 7 0 1 2E2EFF  "N1390"  1 1 7 ""  1 ""  <> -3.4927998 2.0325968 2.5933883 1 57.54 0 0 2750 1 1390 1390 2748 <> <> <>
  1391 3 7.937584 5.462681 10.813927 179 T "A" 24 0.14000 0.14000 "THR " " CA " 6 0 1 808080  "C1391"  1 1 -1110 ""  1 ""  FFB400  0.83730048 -5.7156334 3.6570311 1 67.47 0 0 2751 1 1391 1391 2749 <> <> <>
  1392 2 9.446206 5.749365 10.408598 179 T "A" 24 0.50000 0.50000 "THR " " C  " 6 0 1 808080  "C1392"  1 1 7 ""  1 ""  <> -1.6987748 2.6095002 -7.3074718 1 68.42 0 0 2752 0 1392 1392 2750 <> <> <>
  1393 15 9.691991 6.164443 9.270797 179 T "A" 70 -0.50000 -0.50000 "THR " " O  " 8 0 1 FF2E2E  "O1393"  1 1 7 ""  1 ""  <> -0.0067203008 2.5940115 -0.73612881 1 76.05 0 0 2753 0 1393 1393 2751 <> <> <>
  1394 3 7.247457 6.698625 11.454893 179 T "A" 24 0.20500 0.20500 "THR " " CB " 6 0 1 808080  "C1394"  1 1 7 ""  1 ""  <> -6.9346147 -2.0994887 -3.5850887 1 66.7 0 0 2754 1 1394 1394 2752 <> <> <>
  1395 16 7.935535 7.011652 12.601293 179 T "A" 70 -0.68300 -0.68300 "THR " " OG1" 8 0 1 FF2E2E  "O1395"  1 1 7 "%UT"  13 ""  <> 2.9963417 4.599195 -5.5807137 1 66.43 0 0 2755 1 1395 1395 2753 <> <> <>
  1396 3 5.697228 6.629090 11.718913 179 T "A" 24 -0.18000 -0.18000 "THR " " CG2" 6 0 1 808080  "C1396"  1 1 7 ""  1 ""  <> -7.1159167 -5.1089511 -3.9460945 1 58.7 0 0 2756 3 1396 1396 2754 <> <> <>
  1397 25 10.400700 5.531685 11.333626 180 G "A" 38 -0.50000 -0.50000 "GLY " " N  " 7 0 1 2E2EFF  "N1397"  1 1 7 ""  1 ""  <> -0.61507189 2.8295391 -0.81059074 1 55.2 0 0 2764 1 1397 1397 2762 <> <> <>
  1398 3 11.831544 5.569258 11.081469 180 G "A" 24 0.08000 0.08000 "GLY " " CA " 6 0 1 808080  "C1398"  1 1 -1110 ""  1 ""  FFB400  5.9452004 0.71715814 4.3111 1 44.24 0 0 2765 2 1398 1398 2763 <> <> <>
  1399 2 12.341937 4.412280 10.251306 180 G "A" 24 0.50000 0.50000 "GLY " " C  " 6 0 1 808080  "C1399"  1 1 7 ""  1 ""  <> -4.289464 1.1059597 -1.3148557 1 59.62 0 0 2766 0 1399 1399 2764 <> <> <>
  1400 15 13.361211 4.522252 9.584670 180 G "A" 70 -0.50000 -0.50000 "GLY " " O  " 8 0 1 FF2E2E  "O1400"  1 1 7 ""  1 ""  <> -10.205717 6.6980901 -2.5480392 1 64.78 0 0 2767 0 1400 1400 2765 <> <> <>
  1401 25 11.679316 3.214436 10.206652 181 T "A" 38 -0.50000 -0.50000 "THR " " N  " 7 0 1 2E2EFF  "N1401"  1 1 7 ""  1 ""  <> 5.3373814 1.6170793 -1.4848377 1 67.25 0 0 2771 1 1401 1401 2769 <> <> <>
  1402 3 12.112312 2.043004 9.464527 181 T "A" 24 0.14000 0.14000 "THR " " CA " 6 0 1 808080  "C1402"  1 1 -1110 ""  1 ""  FFB400  1.9487298 4.7991138 2.9723005 1 57.63 0 0 2772 1 1402 1402 2770 <> <> <>
  1403 2 11.844975 2.263352 7.954900 181 T "A" 24 0.50000 0.50000 "THR " " C  " 6 0 1 808080  "C1403"  1 1 7 ""  1 ""  <> -3.5091467 -8.2985783 3.6227353 1 75.52 0 0 2773 0 1403 1403 2771 <> <> <>
  1404 15 12.663391 1.942394 7.151102 181 T "A" 70 -0.50000 -0.50000 "THR " " O  " 8 0 1 FF2E2E  "O1404"  1 1 7 ""  1 ""  <> 5.6981153 1.9884261 -4.4062395 1 74.34 0 0 2774 0 1404 1404 2772 <> <> <>
  1405 3 11.383146 0.719474 9.907747 181 T "A" 24 0.20500 0.20500 "THR " " CB " 6 0 1 808080  "C1405"  1 1 7 ""  1 ""  <> 2.3218944 4.0278225 0.17306438 1 59.85 0 0 2775 1 1405 1405 2773 <> <> <>
  1406 16 11.704482 0.543819 11.284432 181 T "A" 70 -0.68300 -0.68300 "THR " " OG1" 8 0 1 FF2E2E  "O1406"  1 1 7 "%UT"  13 ""  <> -1.7602533 -6.0072985 1.2215134 1 62.7 0 0 2776 1 1406 1406 2774 <> <> <>
  1407 3 11.852690 -0.564426 9.230977 181 T "A" 24 -0.18000 -0.18000 "THR " " CG2" 6 0 1 808080  "C1407"  1 1 7 ""  1 ""  <> -0.84497517 -4.3736267 -5.9888177 1 61.13 0 0 2777 3 1407 1407 2775 <> <> <>
  1408 25 10.679283 2.965317 7.618565 182 I "A" 38 -0.50000 -0.50000 "ILE " " N  " 7 0 1 2E2EFF  "N1408"  1 1 7 ""  1 ""  <> 3.8680198 1.1929626 -4.9787111 1 73.88 0 0 2785 1 1408 1408 2783 <> <> <>
  1409 3 10.243253 3.273012 6.304013 182 I "A" 24 0.14000 0.14000 "ILE " " CA " 6 0 1 808080  "C1409"  1 1 -1110 ""  1 ""  FFB400  2.1562049 -2.5680017 -2.2455909 1 72.54 0 0 2786 1 1409 1409 2784 <> <> <>
  1410 2 11.146894 4.421084 5.822314 182 I "A" 24 0.50000 0.50000 "ILE " " C  " 6 0 1 808080  "C1410"  1 1 7 ""  1 ""  <> -0.20053968 7.0633721 -4.7393465 1 69.46 0 0 2787 0 1410 1410 2785 <> <> <>
  1411 15 11.553810 4.378995 4.635490 182 I "A" 70 -0.50000 -0.50000 "ILE " " O  " 8 0 1 FF2E2E  "O1411"  1 1 7 ""  1 ""  <> 0.82295018 -1.6427776 -0.47330958 1 72.39 0 0 2788 0 1411 1411 2786 <> <> <>
  1412 3 8.739811 3.560850 6.182672 182 I "A" 24 -0.06000 -0.06000 "ILE " " CB " 6 0 1 808080  "C1412"  1 1 7 ""  1 ""  <> -1.4596564 -1.5102173 -6.2318864 1 77.11 0 0 2789 1 1412 1412 2787 <> <> <>
  1413 3 7.819602 2.421788 6.648718 182 I "A" 24 -0.12000 -0.12000 "ILE " " CG1" 6 0 1 808080  "C1413"  1 1 7 ""  1 ""  <> -3.7606742 -0.70211267 -2.1173265 1 75.84 0 0 2790 2 1413 1413 2788 <> <> <>
  1414 3 8.175598 4.167080 4.866283 182 I "A" 24 -0.18000 -0.18000 "ILE " " CG2" 6 0 1 808080  "C1414"  1 1 7 ""  1 ""  <> -2.2013578 -0.95773435 -2.2868717 1 64.5 0 0 2791 3 1414 1414 2789 <> <> <>
  1415 3 6.378750 2.807852 7.153478 182 I "A" 24 -0.18000 -0.18000 "ILE " " CD1" 6 0 1 808080  "C1415"  1 1 7 ""  1 ""  <> 10.125449 5.0441537 -4.4329667 1 75.81 0 0 2792 3 1415 1415 2790 <> <> <>
  1416 25 11.654265 5.377787 6.665930 183 G "A" 38 -0.50000 -0.50000 "GLY " " N  " 7 0 1 2E2EFF  "N1416"  1 1 7 ""  1 ""  <> 4.9578619 3.6305239 -6.3792639 1 73.26 0 0 2804 1 1416 1416 2802 <> <> <>
  1417 3 12.658147 6.463416 6.380305 183 G "A" 24 0.08000 0.08000 "GLY " " CA " 6 0 1 808080  "C1417"  1 1 -1110 ""  1 ""  FFB400  -9.6909733 0.63068348 6.1471033 1 64.94 0 0 2805 2 1417 1417 2803 <> <> <>
  1418 2 13.995827 5.835029 5.863636 183 G "A" 24 0.50000 0.50000 "GLY " " C  " 6 0 1 808080  "C1418"  1 1 7 ""  1 ""  <> -0.12420344 -1.2980937 -0.043744478 1 74.59 0 0 2806 0 1418 1418 2804 <> <> <>
  1419 15 14.556165 6.165339 4.818273 183 G "A" 70 -0.50000 -0.50000 "GLY " " O  " 8 0 1 FF2E2E  "O1419"  1 1 7 ""  1 ""  <> 2.5951953 -5.2329102 -4.9086742 1 94.59 0 0 2807 0 1419 1419 2805 <> <> <>
  1420 25 14.471740 4.790461 6.631917 184 E "A" 38 -0.50000 -0.50000 "GLU " " N  " 7 0 1 2E2EFF  "N1420"  1 1 7 ""  1 ""  <> 5.251832 -0.69081807 3.5861769 1 76 0 0 2811 1 1420 1420 2809 <> <> <>
  1421 3 15.784445 4.144306 6.500402 184 E "A" 24 0.14000 0.14000 "GLU " " CA " 6 0 1 808080  "C1421"  1 1 -1110 ""  1 ""  FFB400  1.6398821 -5.6394939 11.000137 1 79.22 0 0 2812 1 1421 1421 2810 <> <> <>
  1422 2 15.810135 3.224982 5.217403 184 E "A" 24 0.50000 0.50000 "GLU " " C  " 6 0 1 808080  "C1422"  1 1 7 ""  1 ""  <> 4.923646 -2.745271 -5.5876684 1 75.98 0 0 2813 0 1422 1422 2811 <> <> <>
  1423 15 16.852854 3.148898 4.616258 184 E "A" 70 -0.50000 -0.50000 "GLU " " O  " 8 0 1 FF2E2E  "O1423"  1 1 7 ""  1 ""  <> -2.733279 -0.91445416 -4.3477511 1 80.01 0 0 2814 0 1423 1423 2812 <> <> <>
  1424 3 16.133545 3.387614 7.772749 184 E "A" 24 -0.12000 -0.12000 "GLU " " CB " 6 0 1 808080  "C1424"  1 1 7 ""  1 ""  <> 5.6505933 0.37006852 0.24296193 1 85.75 0 0 2815 2 1424 1424 2813 <> <> <>
  1425 3 16.520863 4.339636 8.978680 184 E "A" 24 -0.22000 -0.22000 "GLU " " CG " 6 0 1 808080  "C1425"  1 1 7 ""  1 ""  <> 5.5105438 0.89465737 12.981717 1 104.96 0 0 2816 2 1425 1425 2814 <> <> <>
  1426 2 17.865732 5.085526 8.798595 184 E "A" 24 0.70000 0.70000 "GLU " " CD " 6 0 1 808080  "C1426"  1 1 7 "%UT"  13 ""  <> 2.7705493 -2.7224605 1.0821718 1 121.39 0 0 2817 0 1426 1426 2815 4 <> <>
  1427 18 17.762232 6.252395 9.180962 184 E "A" 70 -0.80000 -0.80000 "GLU " " OE1" 8 -1 1 FF2E2E  "O1427"  1 1 7 ""  1 ""  <> 2.962213 3.7133238 -0.26705489 1 127.62 0 0 2818 0 1427 1427 2816 <> <> <>
  1428 15 18.745089 4.714006 8.019974 184 E "A" 70 -0.80000 -0.80000 "GLU " " OE2" 8 0 1 FF2E2E  "O1428"  1 1 7 ""  1 ""  <> 5.21594 5.8249874 -0.44411325 1 122.52 0 0 2819 0 1428 1428 2817 <> <> <>
  1429 25 14.646030 2.674715 4.815412 185 D "A" 38 -0.50000 -0.50000 "ASP " " N  " 7 0 1 2E2EFF  "N1429"  1 1 7 ""  1 ""  <> 2.8820026 -0.21426262 0.47543567 1 74.06 0 0 2826 1 1429 1429 2824 <> <> <>
  1430 3 14.481915 1.933416 3.612061 185 D "A" 24 0.14000 0.14000 "ASP " " CA " 6 0 1 808080  "C1430"  1 1 -1110 ""  1 ""  FFB400  -4.7095799 2.0314143 3.3965845 1 60.92 0 0 2827 1 1430 1430 2825 <> <> <>
  1431 2 14.789527 2.717933 2.352491 185 D "A" 24 0.50000 0.50000 "ASP " " C  " 6 0 1 808080  "C1431"  1 1 7 ""  1 ""  <> 2.5990331 -2.1668773 0.85785252 1 73.79 0 0 2828 0 1431 1431 2826 <> <> <>
  1432 15 15.373793 2.157425 1.460716 185 D "A" 70 -0.50000 -0.50000 "ASP " " O  " 8 0 1 FF2E2E  "O1432"  1 1 7 ""  1 ""  <> -1.7665267 -2.4766221 -1.8622047 1 83.57 0 0 2829 0 1432 1432 2827 <> <> <>
  1433 3 13.060349 1.299709 3.562443 185 D "A" 24 -0.22000 -0.22000 "ASP " " CB " 6 0 1 808080  "C1433"  1 1 7 ""  1 ""  <> -2.0572019 -1.870443 -0.45753285 1 64.1 0 0 2830 2 1433 1433 2828 <> <> <>
  1434 2 12.877069 0.107662 2.668695 185 D "A" 24 0.70000 0.70000 "ASP " " CG " 6 0 1 808080  "C1434"  1 1 7 "%UT"  13 ""  <> -3.8312166 6.5107126 2.6490479 1 68.63 0 0 2831 0 1434 1434 2829 <> <> <>
  1435 18 12.480309 0.156751 1.524451 185 D "A" 70 -0.80000 -0.80000 "ASP " " OD1" 8 -1 1 FF2E2E  "O1435"  1 1 7 ""  1 ""  <> -0.35562724 -1.0176262 -5.1036153 1 65.24 0 0 2832 0 1435 1435 2830 <> <> <>
  1436 15 13.433849 -0.933897 3.114401 185 D "A" 70 -0.80000 -0.80000 "ASP " " OD2" 8 0 1 FF2E2E  "O1436"  1 1 7 ""  1 ""  <> 1.7304806 -4.7577944 1.4387085 1 88.16 0 0 2833 0 1436 1436 2831 <> <> <>
  1437 25 14.390526 3.981622 2.322512 186 Q "A" 38 -0.50000 -0.50000 "GLN " " N  " 7 0 1 2E2EFF  "N1437"  1 1 7 ""  1 ""  <> 4.2369723 1.5153108 1.9515864 1 67.29 0 0 2838 1 1437 1437 2836 <> <> <>
  1438 3 14.324262 4.773592 1.106915 186 Q "A" 24 0.14000 0.14000 "GLN " " CA " 6 0 1 808080  "C1438"  1 1 -1110 ""  1 ""  FFB400  0.77964795 -10.107073 -0.96276045 1 74.78 0 0 2839 1 1438 1438 2837 <> <> <>
  1439 2 15.635653 4.910654 0.381019 186 Q "A" 24 0.50000 0.50000 "GLN " " C  " 6 0 1 808080  "C1439"  1 1 7 ""  1 ""  <> 0.47110417 -0.77342278 -0.9080891 1 69.33 0 0 2840 0 1439 1439 2838 <> <> <>
  1440 15 15.698446 4.989601 -0.848606 186 Q "A" 70 -0.50000 -0.50000 "GLN " " O  " 8 0 1 FF2E2E  "O1440"  1 1 7 ""  1 ""  <> 2.5984476 -0.065143764 2.3272495 1 76.34 0 0 2841 0 1440 1440 2839 <> <> <>
  1441 3 13.634566 6.166224 1.475461 186 Q "A" 24 -0.12000 -0.12000 "GLN " " CB " 6 0 1 808080  "C1441"  1 1 7 ""  1 ""  <> -4.5595193 1.9987487 0.62601048 1 84.2 0 0 2842 2 1441 1441 2840 <> <> <>
  1442 3 12.104203 6.040174 1.676017 186 Q "A" 24 -0.12000 -0.12000 "GLN " " CG " 6 0 1 808080  "C1442"  1 1 7 ""  1 ""  <> -3.3398395 2.8386443 -0.78912115 1 97.65 0 0 2843 2 1442 1442 2841 <> <> <>
  1443 2 11.420800 7.325706 2.318553 186 Q "A" 24 0.50000 0.50000 "GLN " " CD " 6 0 1 808080  "C1443"  1 1 7 "%UT"  13 ""  <> 2.1643231 8.8319702 -4.9687905 1 108.79 0 0 2844 0 1443 1443 2842 3.99785276984049 "No Flip"  <>
  1444 15 10.298943 7.246104 2.870044 186 Q "A" 70 -0.50000 -0.50000 "GLN " " OE1" 8 0 1 FF2E2E  "O1444"  1 1 7 ""  1 ""  <> -2.3693624 -1.5497847 0.088217825 1 123.95 0 0 2845 0 1444 1444 2843 <> <> <>
  1445 25 12.065094 8.475623 2.169056 186 Q "A" 38 -0.76000 -0.76000 "GLN " " NE2" 7 0 1 2E2EFF  "N1445"  1 1 7 ""  1 ""  <> 2.6151955 -4.1568313 -7.2591815 1 93.58 0 0 2846 2 1445 1445 2844 <> <> <>
  1446 25 16.707794 4.830158 1.158177 187 K "A" 38 -0.50000 -0.50000 "LYS " " N  " 7 0 1 2E2EFF  "N1446"  0 1 7 ""  1 ""  <> 2.3109291 -5.4386816 -7.0827198 1 72.65 0 0 2855 1 1446 1446 2853 <> <> <>
  1447 3 18.135963 4.819496 0.929842 187 K "A" 24 0.14000 0.14000 "LYS " " CA " 6 0 1 808080  "C1447"  0 1 -1110 ""  1 ""  FFB400  6.2189431 -1.806976 -1.7775501 1 76.26 0 0 2856 1 1447 1447 2854 <> <> <>
  1448 2 18.578598 3.756892 -0.106092 187 K "A" 24 0.50000 0.50000 "LYS " " C  " 6 0 1 808080  "C1448"  0 1 7 ""  1 ""  <> -2.7348287 -5.2811904 -9.3010302 1 77.35 0 0 2857 0 1448 1448 2855 <> <> <>
  1449 15 19.587732 3.959991 -0.707258 187 K "A" 70 -0.50000 -0.50000 "LYS " " O  " 8 0 1 FF2E2E  "O1449"  0 1 7 ""  1 ""  <> 6.637475 2.5211949 2.0916691 1 87.15 0 0 2858 0 1449 1449 2856 <> <> <>
  1450 3 18.945341 4.734725 2.314165 187 K "A" 24 -0.12000 -0.12000 "LYS " " CB " 6 0 1 808080  "C1450"  0 1 7 ""  1 ""  <> -9.9100199 0.54701746 -8.8595486 1 85.48 0 0 2859 2 1450 1450 2857 <> <> <>
  1451 3 18.738201 6.043737 3.255339 187 K "A" 24 -0.12000 -0.12000 "LYS " " CG " 6 0 1 808080  "C1451"  0 1 7 ""  1 ""  <> 1.7056241 1.9023285 0.93853325 1 99.11 0 0 2860 2 1451 1451 2858 <> <> <>
  1452 3 19.200562 5.859840 4.666304 187 K "A" 24 -0.12000 -0.12000 "LYS " " CD " 6 0 1 808080  "C1452"  0 1 7 ""  1 ""  <> -6.3331518 -8.0558414 -4.0199013 1 109.54 0 0 2861 2 1452 1452 2859 <> <> <>
  1453 3 19.013783 7.113674 5.580703 187 K "A" 24 0.19000 0.19000 "LYS " " CE " 6 0 1 808080  "C1453"  0 1 7 ""  1 ""  <> -6.0483589 4.5371232 5.8422346 1 120.71 0 0 2862 2 1453 1453 2860 <> <> <>
  1454 32 19.751644 6.979601 6.796258 187 K "A" 38 -0.30000 -0.30000 "LYS " " NZ " 7 1 1 2E2EFF  "N1454"  0 1 7 "%UT"  13 ""  <> 0.4479979 -14.274648 5.1487994 1 124.53 0 0 2863 3 1454 1454 2861 <> <> <>
  1455 25 17.884296 2.627427 -0.233545 188 R "A" 38 -0.50000 -0.50000 "ARG " " N  " 7 0 1 2E2EFF  "N1455"  0 1 7 ""  1 ""  <> 1.1669122 0.96432966 0.73360157 1 74.14 0 0 2877 1 1455 1455 2875 <> <> <>
  1456 3 18.086693 1.597513 -1.318839 188 R "A" 24 0.14000 0.14000 "ARG " " CA " 6 0 1 808080  "C1456"  0 1 -1111 ""  1 ""  FFD200  3.7166095 7.6436796 -4.2453537 1 74.48 0 0 2878 1 1456 1456 2876 <> <> <>
  1457 2 17.642498 2.071721 -2.731429 188 R "A" 24 0.50000 0.50000 "ARG " " C  " 6 0 1 808080  "C1457"  0 1 7 ""  1 ""  <> -5.5450039 -3.4635379 -0.41358304 1 82.74 0 0 2879 0 1457 1457 2877 <> <> <>
  1458 15 18.345085 1.903281 -3.669218 188 R "A" 70 -0.50000 -0.50000 "ARG " " O  " 8 0 1 FF2E2E  "O1458"  0 1 7 ""  1 ""  <> 4.9104714 -7.4873123 0.16789038 1 84.57 0 0 2880 0 1458 1458 2878 <> <> <>
  1459 3 17.426128 0.282405 -0.806595 188 R "A" 24 -0.12000 -0.12000 "ARG " " CB " 6 0 1 808080  "C1459"  0 1 7 ""  1 ""  <> -8.5813303 -2.4353271 -6.1183467 1 65.06 0 0 2881 2 1459 1459 2879 <> <> <>
  1460 3 17.523354 -0.984726 -1.709136 188 R "A" 24 -0.05000 -0.05000 "ARG " " CG " 6 0 1 808080  "C1460"  0 1 7 ""  1 ""  <> 6.6314998 3.3796706 -3.375782 1 74.35 0 0 2882 2 1460 1460 2880 <> <> <>
  1461 3 17.020491 -2.166512 -1.036639 188 R "A" 24 0.19000 0.19000 "ARG " " CD " 6 0 1 808080  "C1461"  0 1 7 ""  1 ""  <> -9.4298611 1.529829 3.0560567 1 79.61 0 0 2883 2 1461 1461 2881 <> <> <>
  1462 25 15.545342 -2.185448 -1.073588 188 R "A" 38 -0.69997 -0.69997 "ARG " " NE " 7 0 1 2E2EFF  "N1462"  0 1 7 ""  1 ""  <> -14.036955 -1.7876815 -2.8827703 1 89.07 0 0 2884 1 1462 1462 2882 <> <> <>
  1463 2 14.729147 -1.809593 -0.063379 188 R "A" 24 0.63990 0.63990 "ARG " " CZ " 6 0 1 808080  "C1463"  0 1 7 ""  1 ""  <> -1.6999943 -2.9642479 1.9415929 1 89.98 0 0 2885 0 1463 1463 2883 <> <> <>
  1464 25 13.524539 -1.357669 -0.364796 188 R "A" 38 -0.79997 -0.79997 "ARG " " NH1" 7 0 1 2E2EFF  "N1464"  0 1 7 ""  1 ""  <> -1.8269261 -6.1001849 2.7661879 1 91.83 0 0 2886 2 1464 1464 2884 <> <> <>
  1465 31 15.071805 -1.761537 1.219767 188 R "A" 38 -0.79997 -0.79997 "ARG " " NH2" 7 1 1 2E2EFF  "N1465"  0 1 7 ""  1 ""  <> -2.2313094 -3.333962 -3.7309437 1 87.4 0 0 2887 2 1465 1465 2885 <> <> <>
  1466 25 16.405989 2.659588 -2.893842 189 A "A" 38 -0.50000 -0.50000 "ALA " " N  " 7 0 1 2E2EFF  "N1466"  1 1 7 ""  1 ""  <> -0.047794282 -4.8365502 1.2219392 1 77.1 0 0 2901 1 1466 1466 2899 <> <> <>
  1467 3 15.742443 3.178822 -4.115219 189 A "A" 24 0.14000 0.14000 "ALA " " CA " 6 0 1 808080  "C1467"  1 1 -1111 ""  1 ""  FFD200  1.0825044 -2.6912894 -3.5635717 1 73.35 0 0 2902 1 1467 1467 2900 <> <> <>
  1468 2 16.743198 3.909483 -5.062397 189 A "A" 24 0.50000 0.50000 "ALA " " C  " 6 0 1 808080  "C1468"  1 1 7 ""  1 ""  <> -3.7601118 -8.3283243 6.1674132 1 86.28 0 0 2903 0 1468 1468 2901 <> <> <>
  1469 15 16.794773 3.666536 -6.257985 189 A "A" 70 -0.50000 -0.50000 "ALA " " O  " 8 0 1 FF2E2E  "O1469"  1 1 7 ""  1 ""  <> -0.58826369 6.0721617 1.6942588 1 90.41 0 0 2904 0 1469 1469 2902 <> <> <>
  1470 3 14.471309 3.955911 -3.790269 189 A "A" 24 -0.18000 -0.18000 "ALA " " CB " 6 0 1 808080  "C1470"  1 1 7 ""  1 ""  <> -0.11126037 0.018971134 3.3349857 1 62.55 0 0 2905 3 1470 1470 2903 <> <> <>
  1471 25 17.515978 4.714071 -4.337891 190 E "A" 38 -0.50000 -0.50000 "GLU " " N  " 7 0 1 2E2EFF  "N1471"  1 1 7 ""  1 ""  <> 3.3958025 -1.9852251 3.9357831 1 82.33 0 0 2911 1 1471 1471 2909 <> <> <>
  1472 3 18.552801 5.664897 -4.754818 190 E "A" 24 0.14000 0.14000 "GLU " " CA " 6 0 1 808080  "C1472"  1 1 -1111 ""  1 ""  FFD200  3.4521961 -1.9025091 -7.7660022 1 86.16 0 0 2912 1 1472 1472 2910 <> <> <>
  1473 2 19.639051 5.068762 -5.726799 190 E "A" 24 0.50000 0.50000 "GLU " " C  " 6 0 1 808080  "C1473"  1 1 7 ""  1 ""  <> -8.6211777 -0.61921453 -7.8316045 1 87.54 0 0 2913 0 1473 1473 2911 <> <> <>
  1474 15 20.210135 5.838209 -6.541438 190 E "A" 70 -0.50000 -0.50000 "GLU " " O  " 8 0 1 FF2E2E  "O1474"  1 1 7 ""  1 ""  <> 1.747306 1.4654387 9.6056557 1 95.4 0 0 2914 0 1474 1474 2912 <> <> <>
  1475 3 19.199167 6.181616 -3.456669 190 E "A" 24 -0.12000 -0.12000 "GLU " " CB " 6 0 1 808080  "C1475"  1 1 7 ""  1 ""  <> -2.3867657 -2.2032139 5.746295 1 89.78 0 0 2915 2 1475 1475 2913 <> <> <>
  1476 3 18.255121 6.963650 -2.415486 190 E "A" 24 -0.22000 -0.22000 "GLU " " CG " 6 0 1 808080  "C1476"  1 1 7 ""  1 ""  <> -4.5029221 -10.770566 2.7782609 1 102.34 0 0 2916 2 1476 1476 2914 <> <> <>
  1477 2 18.021400 8.400759 -2.802745 190 E "A" 24 0.70000 0.70000 "GLU " " CD " 6 0 1 808080  "C1477"  1 1 7 "%UT"  13 ""  <> -0.78223491 5.8983107 -1.3034319 1 115.82 0 0 2917 0 1477 1477 2915 3.98900502694473 <> <>
  1478 18 18.941900 9.211063 -2.568860 190 E "A" 70 -0.80000 -0.80000 "GLU " " OE1" 8 -1 1 FF2E2E  "O1478"  1 1 7 ""  1 ""  <> -1.4271299 -0.10822151 1.0173056 1 120.81 0 0 2918 0 1478 1478 2916 <> <> <>
  1479 15 16.910822 8.715258 -3.160301 190 E "A" 70 -0.80000 -0.80000 "GLU " " OE2" 8 0 1 FF2E2E  "O1479"  1 1 7 ""  1 ""  <> 0.20840023 1.1977426 -0.17464459 1 117.74 0 0 2919 0 1479 1479 2917 <> <> <>
  1480 25 20.048395 3.821111 -5.442169 191 V "A" 38 -0.50000 -0.50000 "VAL " " N  " 7 0 1 2E2EFF  "N1480"  1 1 7 ""  1 ""  <> -2.7133968 6.8060107 1.9456636 1 83.67 0 0 2926 1 1480 1480 2924 <> <> <>
  1481 3 21.059521 3.067215 -6.196344 191 V "A" 24 0.14000 0.14000 "VAL " " CA " 6 0 1 808080  "C1481"  1 1 -1111 ""  1 ""  FFD200  6.8902955 1.9469066 -4.1587315 1 90.99 0 0 2927 1 1481 1481 2925 <> <> <>
  1482 2 20.344328 1.898111 -6.877747 191 V "A" 24 0.50000 0.50000 "VAL " " C  " 6 0 1 808080  "C1482"  1 1 7 ""  1 ""  <> -8.2517786 -1.2843746 -4.1360688 1 89.7 0 0 2928 0 1482 1482 2926 <> <> <>
  1483 15 20.667849 1.502526 -8.031242 191 V "A" 70 -0.50000 -0.50000 "VAL " " O  " 8 0 1 FF2E2E  "O1483"  1 1 7 ""  1 ""  <> -4.0754647 -3.4828236 3.0463524 1 94.4 0 0 2929 0 1483 1483 2927 <> <> <>
  1484 3 22.136044 2.656199 -5.211941 191 V "A" 24 -0.06000 -0.06000 "VAL " " CB " 6 0 1 808080  "C1484"  1 1 7 ""  1 ""  <> -3.95225 2.8306165 2.6286108 1 90.53 0 0 2930 1 1484 1484 2928 <> <> <>
  1485 3 23.086924 3.835317 -5.036236 191 V "A" 24 -0.18000 -0.18000 "VAL " " CG1" 6 0 1 808080  "C1485"  1 1 7 ""  1 ""  <> -9.5668106 -2.0535104 -1.060392 1 92.34 0 0 2931 3 1485 1485 2929 <> <> <>
  1486 3 21.698795 1.889855 -3.941628 191 V "A" 24 -0.18000 -0.18000 "VAL " " CG2" 6 0 1 808080  "C1486"  1 1 7 ""  1 ""  <> -0.67852604 2.2514014 2.6484525 1 85.35 0 0 2932 3 1486 1486 2930 <> <> <>
  1487 25 19.255531 1.311832 -6.257052 192 A "A" 38 -0.50000 -0.50000 "ALA " " N  " 7 0 1 2E2EFF  "N1487"  1 1 7 ""  1 ""  <> -3.6546974 3.8819394 1.6904732 1 92.03 0 0 2942 1 1487 1487 2940 <> <> <>
  1488 3 18.670551 0.067033 -6.777151 192 A "A" 24 0.14000 0.14000 "ALA " " CA " 6 0 1 808080  "C1488"  1 1 -1111 ""  1 ""  FFD200  1.1639981 5.7157812 6.8107276 1 87.04 0 0 2943 1 1488 1488 2941 <> <> <>
  1489 2 17.652782 0.345476 -7.881999 192 A "A" 24 0.50000 0.50000 "ALA " " C  " 6 0 1 808080  "C1489"  1 1 7 ""  1 ""  <> -4.0110645 2.7081542 6.8447361 1 92.98 0 0 2944 0 1489 1489 2942 <> <> <>
  1490 15 17.342947 -0.671915 -8.574059 192 A "A" 70 -0.50000 -0.50000 "ALA " " O  " 8 0 1 FF2E2E  "O1490"  1 1 7 ""  1 ""  <> 0.60806394 1.4975636 -1.2998942 1 99.56 0 0 2945 0 1490 1490 2943 <> <> <>
  1491 3 17.991749 -0.595428 -5.576372 192 A "A" 24 -0.18000 -0.18000 "ALA " " CB " 6 0 1 808080  "C1491"  1 1 7 ""  1 ""  <> -2.1016321 -7.9245634 -0.21868134 1 73.46 0 0 2946 3 1491 1491 2944 <> <> <>
  1492 25 17.019184 1.476326 -8.022478 193 A "A" 38 -0.50000 -0.50000 "ALA " " N  " 7 0 1 2E2EFF  "N1492"  0 1 7 ""  1 ""  <> -2.3851118 -4.9246702 -4.7070622 1 91.31 0 0 2952 1 1492 1492 2950 <> <> <>
  1493 3 15.780024 1.672067 -8.735033 193 A "A" 24 0.14000 0.14000 "ALA " " CA " 6 0 1 808080  "C1493"  0 1 -1111 ""  1 ""  FFD200  4.9067607 -4.2339425 -0.19245435 1 94.9 0 0 2953 1 1493 1493 2951 <> <> <>
  1494 2 16.005255 2.874682 -9.589506 193 A "A" 24 0.50000 0.50000 "ALA " " C  " 6 0 1 808080  "C1494"  0 1 7 ""  1 ""  <> 2.5784276 2.9159701 3.4415815 1 98.05 0 0 2954 0 1494 1494 2952 <> <> <>
  1495 15 15.809677 2.760081 -10.803869 193 A "A" 70 -0.50000 -0.50000 "ALA " " O  " 8 0 1 FF2E2E  "O1495"  0 1 7 ""  1 ""  <> -0.28449377 0.89818054 3.3049977 1 106.75 0 0 2955 0 1495 1495 2953 <> <> <>
  1496 3 14.608136 1.800959 -7.839666 193 A "A" 24 -0.18000 -0.18000 "ALA " " CB " 6 0 1 808080  "C1496"  0 1 7 ""  1 ""  <> -5.1346607 -6.3544183 3.1673582 1 91.83 0 0 2956 3 1496 1496 2954 <> <> <>
  1497 25 16.344597 4.032001 -8.960093 194 I "A" 38 -0.50000 -0.50000 "ILE " " N  " 7 0 1 2E2EFF  "N1497"  0 1 7 ""  1 ""  <> -3.2668993 -4.3608966 -7.5165024 1 95.16 0 0 2962 1 1497 1497 2960 <> <> <>
  1498 3 16.416397 5.363625 -9.568511 194 I "A" 24 0.14000 0.14000 "ILE " " CA " 6 0 1 808080  "C1498"  0 1 -1111 ""  1 ""  FFD200  -5.9307461 2.4957061 8.8761749 1 91.25 0 0 2963 1 1498 1498 2961 <> <> <>
  1499 2 17.384892 5.549049 -10.761526 194 I "A" 24 0.50000 0.50000 "ILE " " C  " 6 0 1 808080  "C1499"  0 1 7 ""  1 ""  <> -0.61667687 4.3792892 -5.5094886 1 99.22 0 0 2964 0 1499 1499 2962 <> <> <>
  1500 15 17.067442 6.141973 -11.768775 194 I "A" 70 -0.50000 -0.50000 "ILE " " O  " 8 0 1 FF2E2E  "O1500"  0 1 7 ""  1 ""  <> 0.88497114 1.8875939 -4.5949502 1 97.61 0 0 2965 0 1500 1500 2963 <> <> <>
  1501 3 16.309036 6.465319 -8.514845 194 I "A" 24 -0.06000 -0.06000 "ILE " " CB " 6 0 1 808080  "C1501"  0 1 7 ""  1 ""  <> 2.0577235 2.5508826 -1.3883297 1 88.73 0 0 2966 1 1501 1501 2964 <> <> <>
  1502 3 14.957743 6.490412 -7.825019 194 I "A" 24 -0.12000 -0.12000 "ILE " " CG1" 6 0 1 808080  "C1502"  0 1 7 ""  1 ""  <> 0.17691199 0.70377159 -0.041473694 1 92.69 0 0 2967 2 1502 1502 2965 <> <> <>
  1503 3 16.910643 7.778785 -9.015480 194 I "A" 24 -0.18000 -0.18000 "ILE " " CG2" 6 0 1 808080  "C1503"  0 1 7 ""  1 ""  <> -9.2703514 -5.1462693 -5.62674 1 80.65 0 0 2968 3 1503 1503 2966 <> <> <>
  1504 3 15.041475 7.378238 -6.575378 194 I "A" 24 -0.18000 -0.18000 "ILE " " CD1" 6 0 1 808080  "C1504"  0 1 7 ""  1 ""  <> -3.7978652 2.9326048 0.73244596 1 98.33 0 0 2969 3 1504 1504 2967 <> <> <>
  1505 25 18.637394 5.109263 -10.716534 195 P "A" 38 -0.14000 -0.14000 "PRO " " N  " 7 0 1 2E2EFF  "N1505"  0 1 7 ""  1 ""  <> -3.1981428 1.2168862 1.9084367 1 98.56 0 0 2981 0 1505 1505 2979 <> <> <>
  1506 3 19.536339 5.081528 -11.948775 195 P "A" 24 0.01000 0.01000 "PRO " " CA " 6 0 1 808080  "C1506"  0 1 -1111 ""  1 ""  FFD200  4.7672572 2.8798101 0.77860904 1 84.62 0 0 2982 1 1506 1506 2980 <> <> <>
  1507 2 19.149620 3.875576 -12.887418 195 P "A" 24 0.50000 0.50000 "PRO " " C  " 6 0 1 808080  "C1507"  0 1 7 ""  1 ""  <> -1.4977341 0.9915005 8.6508493 1 91.08 0 0 2983 0 1507 1507 2981 <> <> <>
  1508 15 19.647245 3.725465 -13.954844 195 P "A" 70 -0.50000 -0.50000 "PRO " " O  " 8 0 1 FF2E2E  "O1508"  0 1 7 ""  1 ""  <> 6.7231307 -2.6219347 1.4598128 1 104.85 0 0 2984 0 1508 1508 2982 <> <> <>
  1509 3 20.880001 4.916065 -11.321264 195 P "A" 24 -0.12000 -0.12000 "PRO " " CB " 6 0 1 808080  "C1509"  0 1 7 ""  1 ""  <> 4.6525187 -5.3621955 -0.51755065 1 81.36 0 0 2985 2 1509 1509 2983 <> <> <>
  1510 3 20.632797 4.003889 -10.146701 195 P "A" 24 -0.12000 -0.12000 "PRO " " CG " 6 0 1 808080  "C1510"  0 1 7 ""  1 ""  <> -1.734709 -7.9031653 -0.31873149 1 89.11 0 0 2986 2 1510 1510 2984 <> <> <>
  1511 3 19.344955 4.490106 -9.567892 195 P "A" 24 -0.05000 -0.05000 "PRO " " CD " 6 0 1 808080  "C1511"  0 1 7 ""  1 ""  <> -2.4546924 0.15612176 -1.0888857 1 94.1 0 0 2987 2 1511 1511 2985 <> <> <>
  1512 25 18.442438 2.852795 -12.355972 196 L "A" 38 -0.50000 -0.50000 "LEU " " N  " 7 0 1 2E2EFF  "N1512"  0 1 7 ""  1 ""  <> -4.861002 -2.1150475 3.5519009 1 89.65 0 0 2995 1 1512 1512 2993 <> <> <>
  1513 3 18.231812 1.534546 -12.997402 196 L "A" 24 0.14000 0.14000 "LEU " " CA " 6 0 1 808080  "C1513"  0 1 -1111 ""  1 ""  FFD200  5.1632776 -0.87617487 -6.2912636 1 97.61 0 0 2996 1 1513 1513 2994 <> <> <>
  1514 2 17.312977 1.620493 -14.233492 196 L "A" 24 0.50000 0.50000 "LEU " " C  " 6 0 1 808080  "C1514"  0 1 7 ""  1 ""  <> 1.5030025 -10.758247 4.0140743 1 88.69 0 0 2997 0 1514 1514 2995 <> <> <>
  1515 15 17.593885 0.969728 -15.267254 196 L "A" 70 -0.50000 -0.50000 "LEU " " O  " 8 0 1 FF2E2E  "O1515"  0 1 7 ""  1 ""  <> 0.96711296 -2.4024491 -4.1567464 1 91.45 0 0 2998 0 1515 1515 2996 <> <> <>
  1516 3 17.597284 0.446338 -12.188400 196 L "A" 24 -0.12000 -0.12000 "LEU " " CB " 6 0 1 808080  "C1516"  0 1 7 ""  1 ""  <> 3.77349 12.886479 3.8972089 1 103.04 0 0 2999 2 1516 1516 2997 <> <> <>
  1517 3 18.046869 -0.977387 -12.470741 196 L "A" 24 -0.06000 -0.06000 "LEU " " CG " 6 0 1 808080  "C1517"  0 1 7 ""  1 ""  <> 1.3119155 -4.6880794 -2.4942074 1 106.1 0 0 3000 1 1517 1517 2998 <> <> <>
  1518 3 19.464031 -1.159766 -11.980612 196 L "A" 24 -0.18000 -0.18000 "LEU " " CD1" 6 0 1 808080  "C1518"  0 1 7 ""  1 ""  <> 1.8082284 -4.7245188 -4.5754023 1 108.08 0 0 3001 3 1518 1518 2999 <> <> <>
  1519 3 17.033556 -2.040642 -11.907159 196 L "A" 24 -0.18000 -0.18000 "LEU " " CD2" 6 0 1 808080  "C1519"  0 1 7 ""  1 ""  <> -3.7372191 3.0773191 2.6009877 1 98.45 0 0 3002 3 1519 1519 3000 <> <> <>
  1520 25 16.217146 2.385236 -14.129333 197 V "A" 38 -0.50000 -0.50000 "VAL " " N  " 7 0 1 2E2EFF  "N1520"  0 1 7 ""  1 ""  <> -6.2908726 -4.6086254 1.1867899 1 85.63 0 0 3014 1 1520 1520 3012 <> <> <>
  1521 3 15.206211 2.734009 -15.213345 197 V "A" 24 0.14000 0.14000 "VAL " " CA " 6 0 1 808080  "C1521"  0 1 -1111 ""  1 ""  FFD200  2.8708131 6.0064626 -0.96455079 1 85.06 0 0 3015 1 1521 1521 3013 <> <> <>
  1522 2 15.885957 3.349147 -16.497501 197 V "A" 24 0.50000 0.50000 "VAL " " C  " 6 0 1 808080  "C1522"  0 1 7 ""  1 ""  <> -4.0421491 3.5313249 12.552514 1 82.77 0 0 3016 0 1522 1522 3014 <> <> <>
  1523 15 15.273455 3.301495 -17.539240 197 V "A" 70 -0.50000 -0.50000 "VAL " " O  " 8 0 1 FF2E2E  "O1523"  0 1 7 ""  1 ""  <> -0.33984685 2.670737 5.9579968 1 83.36 0 0 3017 0 1523 1523 3015 <> <> <>
  1524 3 14.133483 3.602113 -14.557632 197 V "A" 24 -0.06000 -0.06000 "VAL " " CB " 6 0 1 808080  "C1524"  0 1 7 ""  1 ""  <> -0.52283543 -1.3977743 1.8265548 1 85.28 0 0 3018 1 1524 1524 3016 <> <> <>
  1525 3 13.121984 2.808245 -13.788370 197 V "A" 24 -0.18000 -0.18000 "VAL " " CG1" 6 0 1 808080  "C1525"  0 1 7 ""  1 ""  <> -7.3179388 -2.4065499 -3.2357323 1 84.59 0 0 3019 3 1525 1525 3017 <> <> <>
  1526 3 14.759609 4.673261 -13.627918 197 V "A" 24 -0.18000 -0.18000 "VAL " " CG2" 6 0 1 808080  "C1526"  0 1 7 ""  1 ""  <> 0.13821006 -2.745542 0.82310498 1 79.44 0 0 3020 3 1526 1526 3018 <> <> <>
  1527 25 17.171066 3.709940 -16.377478 198 A "A" 38 -0.50000 -0.50000 "ALA " " N  " 7 0 1 2E2EFF  "N1527"  0 1 7 ""  1 ""  <> 3.0108566 -6.5274072 2.6969244 1 78.81 0 0 3030 1 1527 1527 3028 <> <> <>
  1528 3 18.018740 4.023746 -17.545675 198 A "A" 24 0.14000 0.14000 "ALA " " CA " 6 0 1 808080  "C1528"  0 1 -1111 ""  1 ""  FFD200  -1.6979699 -3.9000134 -5.4749255 1 77.11 0 0 3031 1 1528 1528 3029 <> <> <>
  1529 2 18.701502 2.779081 -18.008818 198 A "A" 24 0.50000 0.50000 "ALA " " C  " 6 0 1 808080  "C1529"  0 1 7 ""  1 ""  <> 7.5569296 0.13765571 -6.4227595 1 80.33 0 0 3032 0 1529 1529 3030 <> <> <>
  1530 15 18.640835 2.425152 -19.212517 198 A "A" 70 -0.50000 -0.50000 "ALA " " O  " 8 0 1 FF2E2E  "O1530"  0 1 7 ""  1 ""  <> 0.34804684 0.29130962 -0.8764444 1 92.35 0 0 3033 0 1530 1530 3031 <> <> <>
  1531 3 19.092583 4.942563 -17.010445 198 A "A" 24 -0.18000 -0.18000 "ALA " " CB " 6 0 1 808080  "C1531"  0 1 7 ""  1 ""  <> -7.8315759 -5.9679494 -3.8096952 1 68.86 0 0 3034 3 1531 1531 3032 <> <> <>
  1532 25 19.417995 2.059372 -17.120380 199 V "A" 38 -0.50000 -0.50000 "VAL " " N  " 7 0 1 2E2EFF  "N1532"  1 1 7 ""  1 ""  <> -2.8481209 1.3760302 7.8981872 1 71.58 0 0 3040 1 1532 1532 3038 <> <> <>
  1533 3 20.256239 0.932385 -17.472971 199 V "A" 24 0.14000 0.14000 "VAL " " CA " 6 0 1 808080  "C1533"  1 1 -1111 ""  1 ""  FFD200  -0.028226748 -0.11420459 1.9338977 1 84.75 0 0 3041 1 1533 1533 3039 <> <> <>
  1534 2 19.580111 -0.146178 -18.265657 199 V "A" 24 0.50000 0.50000 "VAL " " C  " 6 0 1 808080  "C1534"  1 1 7 ""  1 ""  <> 2.7328289 2.2519805 1.9450217 1 83.5 0 0 3042 0 1534 1534 3040 <> <> <>
  1535 15 20.245169 -0.703638 -19.151905 199 V "A" 70 -0.50000 -0.50000 "VAL " " O  " 8 0 1 FF2E2E  "O1535"  1 1 7 ""  1 ""  <> 1.0388414 0.98014665 1.8911605 1 89.38 0 0 3043 0 1535 1535 3041 <> <> <>
  1536 3 20.882055 0.521015 -16.138245 199 V "A" 24 -0.06000 -0.06000 "VAL " " CB " 6 0 1 808080  "C1536"  1 1 7 ""  1 ""  <> -2.731252 2.2523992 -4.310915 1 100.2 0 0 3044 1 1536 1536 3042 <> <> <>
  1537 3 21.674549 -0.751696 -16.294100 199 V "A" 24 -0.18000 -0.18000 "VAL " " CG1" 6 0 1 808080  "C1537"  1 1 7 ""  1 ""  <> -2.0390561 1.4993479 -4.4302568 1 67.73 0 0 3045 3 1537 1537 3043 <> <> <>
  1538 3 21.754795 1.584912 -15.438345 199 V "A" 24 -0.18000 -0.18000 "VAL " " CG2" 6 0 1 808080  "C1538"  1 1 7 ""  1 ""  <> -6.0019045 -3.4994802 5.2424884 1 88.9 0 0 3046 3 1538 1538 3044 <> <> <>
  1539 25 18.336363 -0.503664 -17.876724 200 V "A" 38 -0.50000 -0.50000 "VAL " " N  " 7 0 1 2E2EFF  "N1539"  1 1 7 ""  1 ""  <> -5.0420732 -2.966728 0.2733461 1 80.77 0 0 3056 1 1539 1539 3054 <> <> <>
  1540 3 17.541142 -1.532268 -18.520973 200 V "A" 24 0.14000 0.14000 "VAL " " CA " 6 0 1 808080  "C1540"  1 1 -1111 ""  1 ""  FFD200  -3.6665618 -8.5137691 -2.4119086 1 87.47 0 0 3057 1 1540 1540 3055 <> <> <>
  1541 2 17.094509 -1.169785 -19.980551 200 V "A" 24 0.50000 0.50000 "VAL " " C  " 6 0 1 808080  "C1541"  1 1 7 ""  1 ""  <> -4.7592211 -3.8781803 2.5194037 1 90.05 0 0 3058 0 1541 1541 3056 <> <> <>
  1542 15 16.943283 -2.100757 -20.816654 200 V "A" 70 -0.50000 -0.50000 "VAL " " O  " 8 0 1 FF2E2E  "O1542"  1 1 7 ""  1 ""  <> 3.175632 -3.078126 8.2545424 1 94.31 0 0 3059 0 1542 1542 3057 <> <> <>
  1543 3 16.442753 -1.844141 -17.634277 200 V "A" 24 -0.06000 -0.06000 "VAL " " CB " 6 0 1 808080  "C1543"  1 1 7 ""  1 ""  <> 5.2368832 0.30730775 5.122921 1 84.85 0 0 3060 1 1543 1543 3058 <> <> <>
  1544 3 16.821459 -2.361239 -16.262714 200 V "A" 24 -0.18000 -0.18000 "VAL " " CG1" 6 0 1 808080  "C1544"  1 1 7 ""  1 ""  <> -1.2891051 -7.3992844 4.6161575 1 79.17 0 0 3061 3 1544 1544 3059 <> <> <>
  1545 3 15.337903 -0.797339 -17.336256 200 V "A" 24 -0.18000 -0.18000 "VAL " " CG2" 6 0 1 808080  "C1545"  1 1 7 ""  1 ""  <> -4.1628747 0.52628475 7.6027026 1 84.02 0 0 3062 3 1545 1545 3060 <> <> <>
  1546 25 17.045265 0.155521 -20.301289 201 L "A" 38 -0.50000 -0.50000 "LEU " " N  " 7 0 1 2E2EFF  "N1546"  1 1 7 ""  1 ""  <> 0.96076965 -0.16892618 -3.8825276 1 81.35 0 0 3072 1 1546 1546 3070 <> <> <>
  1547 3 16.810318 0.615080 -21.724304 201 L "A" 24 0.14000 0.14000 "LEU " " CA " 6 0 1 808080  "C1547"  1 1 -1111 ""  1 ""  FFD200  6.1250238 3.2591834 -2.0977845 1 76.83 0 0 3073 1 1547 1547 3071 <> <> <>
  1548 2 17.997812 0.548763 -22.668116 201 L "A" 24 0.50000 0.50000 "LEU " " C  " 6 0 1 808080  "C1548"  1 1 7 ""  1 ""  <> 0.45825145 4.099999 -4.5533805 1 86.41 0 0 3074 0 1548 1548 3072 <> <> <>
  1549 15 17.883156 0.614937 -23.894773 201 L "A" 70 -0.50000 -0.50000 "LEU " " O  " 8 0 1 FF2E2E  "O1549"  1 1 7 ""  1 ""  <> -0.26797971 2.259877 2.8683879 1 82.8 0 0 3075 0 1549 1549 3073 <> <> <>
  1550 3 16.378942 2.057898 -21.625557 201 L "A" 24 -0.12000 -0.12000 "LEU " " CB " 6 0 1 808080  "C1550"  1 1 7 ""  1 ""  <> -0.55187523 -2.4738605 1.4442453 1 73.86 0 0 3076 2 1550 1550 3074 <> <> <>
  1551 3 15.237808 2.413911 -20.655041 201 L "A" 24 -0.06000 -0.06000 "LEU " " CG " 6 0 1 808080  "C1551"  1 1 7 ""  1 ""  <> 1.1815362 8.4822903 6.7774954 1 74.3 0 0 3077 1 1551 1551 3075 <> <> <>
  1552 3 14.894153 3.829619 -20.615927 201 L "A" 24 -0.18000 -0.18000 "LEU " " CD1" 6 0 1 808080  "C1552"  1 1 7 ""  1 ""  <> 3.7785163 2.5056558 -0.84699959 1 59.75 0 0 3078 3 1552 1552 3076 <> <> <>
  1553 3 13.970352 1.540265 -20.990349 201 L "A" 24 -0.18000 -0.18000 "LEU " " CD2" 6 0 1 808080  "C1553"  1 1 7 ""  1 ""  <> 1.947198 -1.6782678 3.1490645 1 71.52 0 0 3079 3 1553 1553 3077 <> <> <>
  1554 25 19.290966 0.275058 -22.150148 202 F "A" 38 -0.50000 -0.50000 "PHE " " N  " 7 0 1 2E2EFF  "N1554"  1 1 7 ""  1 ""  <> -2.3949926 -1.4082217 0.55531585 1 85.28 0 0 3091 1 1554 1554 3089 <> <> <>
  1555 3 20.516211 0.053502 -22.935823 202 F "A" 24 0.14000 0.14000 "PHE " " CA " 6 0 1 808080  "C1555"  1 1 -1111 ""  1 ""  FFD200  -3.0545909 7.8455949 2.7005 1 79.59 0 0 3092 1 1555 1555 3090 <> <> <>
  1556 2 20.452414 -1.267077 -23.723049 202 F "A" 24 0.50000 0.50000 "PHE " " C  " 6 0 1 808080  "C1556"  1 1 7 ""  1 ""  <> -3.0384121 3.1579671 2.8059828 1 85.84 0 0 3093 0 1556 1556 3091 <> <> <>
  1557 15 20.917555 -1.349728 -24.874069 202 F "A" 70 -0.50000 -0.50000 "PHE " " O  " 8 0 1 FF2E2E  "O1557"  1 1 7 ""  1 ""  <> 6.2297716 -2.5311489 -0.78865814 1 85.21 0 0 3094 0 1557 1557 3092 <> <> <>
  1558 3 21.660782 0.032601 -21.934439 202 F "A" 24 -0.00500 -0.00500 "PHE " " CB " 6 0 1 808080  "C1558"  1 1 7 ""  1 ""  <> 5.4811096 5.534574 1.3988378 1 76.84 0 0 3095 2 1558 1558 3093 <> <> <>
  1559 2 23.147415 -0.078455 -22.372036 202 F "A" 24 -0.11500 -0.11500 "PHE " " CG " 6 0 1 808080  "C1559"  1 1 7 ""  1 ""  <> -1.0394498 6.4849906 -5.1966743 1 90.73 0 0 3096 0 1559 1559 3094 <> <> <>
  1560 2 23.525576 0.302293 -23.731215 202 F "A" 24 -0.11500 -0.11500 "PHE " " CD1" 6 0 1 808080  "C1560"  1 1 7 ""  1 ""  <> 0.75118303 -4.5483088 -9.3063478 1 88.81 0 0 3097 1 1560 1560 3095 <> <> <>
  1561 2 24.071848 -0.618263 -21.495071 202 F "A" 24 -0.11500 -0.11500 "PHE " " CD2" 6 0 1 808080  "C1561"  1 1 7 ""  1 ""  <> 2.7941196 2.4057615 7.2514081 1 95.85 0 0 3098 1 1561 1561 3096 <> <> <>
  1562 2 24.863585 -0.016109 -24.111662 202 F "A" 24 -0.11500 -0.11500 "PHE " " CE1" 6 0 1 808080  "C1562"  1 1 7 ""  1 ""  <> -6.6616688 -0.68291157 3.953182 1 97.2 0 0 3099 1 1562 1562 3097 <> <> <>
  1563 2 25.430361 -0.768034 -21.828775 202 F "A" 24 -0.11500 -0.11500 "PHE " " CE2" 6 0 1 808080  "C1563"  1 1 7 ""  1 ""  <> 0.31428847 -5.1487904 -5.003871 1 97.47 0 0 3100 1 1563 1563 3098 <> <> <>
  1564 2 25.836132 -0.478033 -23.181282 202 F "A" 24 -0.11500 -0.11500 "PHE " " CZ " 6 0 1 808080  "C1564"  1 1 7 ""  1 ""  <> 3.077467 -1.2485511 7.1444511 1 100.81 0 0 3101 1 1564 1564 3099 <> <> <>
  1565 25 19.903696 -2.273672 -23.035004 203 F "A" 38 -0.50000 -0.50000 "PHE " " N  " 7 0 1 2E2EFF  "N1565"  1 1 7 ""  1 ""  <> 8.3948488 9.2766151 3.787879 1 89.09 0 0 3111 1 1565 1565 3109 <> <> <>
  1566 3 19.596823 -3.591691 -23.608650 203 F "A" 24 0.14000 0.14000 "PHE " " CA " 6 0 1 808080  "C1566"  1 1 -1111 ""  1 ""  FFD200  -3.2454109 0.78587312 -3.0030484 1 90.66 0 0 3112 1 1566 1566 3110 <> <> <>
  1567 2 18.486698 -3.551153 -24.617165 203 F "A" 24 0.50000 0.50000 "PHE " " C  " 6 0 1 808080  "C1567"  1 1 7 ""  1 ""  <> 7.0848193 -2.3674827 1.6864599 1 88.3 0 0 3113 0 1567 1567 3111 <> <> <>
  1568 15 18.351294 -4.405399 -25.497107 203 F "A" 70 -0.50000 -0.50000 "PHE " " O  " 8 0 1 FF2E2E  "O1568"  1 1 7 ""  1 ""  <> 2.3098106 3.8028271 -5.7619677 1 80.51 0 0 3114 0 1568 1568 3112 <> <> <>
  1569 3 19.216911 -4.575842 -22.565327 203 F "A" 24 -0.00500 -0.00500 "PHE " " CB " 6 0 1 808080  "C1569"  1 1 7 ""  1 ""  <> -0.010914562 -3.2096081 3.2152131 1 99.2 0 0 3115 2 1569 1569 3113 <> <> <>
  1570 2 20.035259 -4.588726 -21.288067 203 F "A" 24 -0.11500 -0.11500 "PHE " " CG " 6 0 1 808080  "C1570"  1 1 7 ""  1 ""  <> 2.5726337 -0.86469364 -1.5272955 1 112.43 0 0 3116 0 1570 1570 3114 <> <> <>
  1571 2 19.356380 -4.424848 -20.099388 203 F "A" 24 -0.11500 -0.11500 "PHE " " CD1" 6 0 1 808080  "C1571"  1 1 7 ""  1 ""  <> -1.5412527 -3.6607802 1.5458189 1 118.14 0 0 3117 1 1571 1571 3115 <> <> <>
  1572 2 21.383125 -4.922915 -21.360403 203 F "A" 24 -0.11500 -0.11500 "PHE " " CD2" 6 0 1 808080  "C1572"  1 1 7 ""  1 ""  <> -12.573313 5.4194536 -4.5682616 1 111.3 0 0 3118 1 1572 1572 3116 <> <> <>
  1573 2 20.022509 -4.644124 -18.894493 203 F "A" 24 -0.11500 -0.11500 "PHE " " CE1" 6 0 1 808080  "C1573"  1 1 7 ""  1 ""  <> 2.5803823 -6.993093 -3.2377648 1 117.34 0 0 3119 1 1573 1573 3117 <> <> <>
  1574 2 22.093834 -5.161874 -20.128246 203 F "A" 24 -0.11500 -0.11500 "PHE " " CE2" 6 0 1 808080  "C1574"  1 1 7 ""  1 ""  <> 3.7779741 5.1400647 2.9462583 1 115.29 0 0 3120 1 1574 1574 3118 <> <> <>
  1575 2 21.383101 -5.040271 -18.916842 203 F "A" 24 -0.11500 -0.11500 "PHE " " CZ " 6 0 1 808080  "C1575"  1 1 7 ""  1 ""  <> -13.136846 -1.0460528 -2.3394611 1 115.83 0 0 3121 1 1575 1575 3119 <> <> <>
  1576 25 17.579947 -2.524720 -24.549879 204 V "A" 38 -0.50000 -0.50000 "VAL " " N  " 7 0 1 2E2EFF  "N1576"  1 1 7 ""  1 ""  <> -1.4372934 -2.1989315 2.5796835 1 89.98 0 0 3131 1 1576 1576 3129 <> <> <>
  1577 3 16.482351 -2.315473 -25.495539 204 V "A" 24 0.14000 0.14000 "VAL " " CA " 6 0 1 808080  "C1577"  1 1 -1111 ""  1 ""  FFD200  -0.049694516 6.0198693 -4.7873287 1 95.94 0 0 3132 1 1577 1577 3130 <> <> <>
  1578 2 16.956560 -1.511529 -26.726942 204 V "A" 24 0.50000 0.50000 "VAL " " C  " 6 0 1 808080  "C1578"  1 1 7 ""  1 ""  <> -1.6710038 1.1464725 -4.3327856 1 94.02 0 0 3133 0 1578 1578 3131 <> <> <>
  1579 15 16.472553 -1.722766 -27.853359 204 V "A" 70 -0.50000 -0.50000 "VAL " " O  " 8 0 1 FF2E2E  "O1579"  1 1 7 ""  1 ""  <> -6.056138 -0.51223183 0.34545121 1 98.22 0 0 3134 0 1579 1579 3132 <> <> <>
  1580 3 15.309876 -1.647089 -24.730709 204 V "A" 24 -0.06000 -0.06000 "VAL " " CB " 6 0 1 808080  "C1580"  1 1 7 ""  1 ""  <> -6.7134371 -1.3543131 3.8305595 1 92.78 0 0 3135 1 1580 1580 3133 <> <> <>
  1581 3 14.097978 -1.139559 -25.662037 204 V "A" 24 -0.18000 -0.18000 "VAL " " CG1" 6 0 1 808080  "C1581"  1 1 7 ""  1 ""  <> -8.4250193 3.0293 -0.15318576 1 91.83 0 0 3136 3 1581 1581 3134 <> <> <>
  1582 3 14.679055 -2.561722 -23.667324 204 V "A" 24 -0.18000 -0.18000 "VAL " " CG2" 6 0 1 808080  "C1582"  1 1 7 ""  1 ""  <> -1.1923317 3.0258222 -4.4165378 1 100.9 0 0 3137 3 1582 1582 3135 <> <> <>
  1583 25 17.844139 -0.548441 -26.512114 205 F "A" 38 -0.50000 -0.50000 "PHE " " N  " 7 0 1 2E2EFF  "N1583"  1 1 7 ""  1 ""  <> -3.0359633 -2.3126228 1.2101358 1 83.94 0 0 3147 1 1583 1583 3145 <> <> <>
  1584 3 18.240593 0.428825 -27.532539 205 F "A" 24 0.14000 0.14000 "PHE " " CA " 6 0 1 808080  "C1584"  1 1 -1111 ""  1 ""  FFD200  6.3040671 -2.816072 1.2933838 1 92.29 0 0 3148 1 1584 1584 3146 <> <> <>
  1585 2 19.700199 0.283627 -27.999020 205 F "A" 24 0.50000 0.50000 "PHE " " C  " 6 0 1 808080  "C1585"  1 1 7 ""  1 ""  <> -6.5294743 -3.8457899 5.3541017 1 112.17 0 0 3149 0 1585 1585 3147 <> <> <>
  1586 15 19.994444 0.922470 -28.979773 205 F "A" 70 -0.50000 -0.50000 "PHE " " O  " 8 0 1 FF2E2E  "O1586"  1 1 7 ""  1 ""  <> -8.1777582 -0.62466741 2.9624999 1 130.16 0 0 3150 0 1586 1586 3148 <> <> <>
  1587 3 18.007027 1.863608 -27.114616 205 F "A" 24 -0.00500 -0.00500 "PHE " " CB " 6 0 1 808080  "C1587"  1 1 7 ""  1 ""  <> -5.5778131 -4.6156116 -4.5477219 1 93.38 0 0 3151 2 1587 1587 3149 <> <> <>
  1588 2 16.670298 2.421686 -27.367496 205 F "A" 24 -0.11500 -0.11500 "PHE " " CG " 6 0 1 808080  "C1588"  1 1 7 ""  1 ""  <> -5.2333436 5.6001558 10.856581 1 82.42 0 0 3152 0 1588 1588 3150 <> <> <>
  1589 2 15.781319 2.860539 -26.374331 205 F "A" 24 -0.11500 -0.11500 "PHE " " CD1" 6 0 1 808080  "C1589"  1 1 7 ""  1 ""  <> -2.0419183 -13.089031 -7.3319573 1 85.1 0 0 3153 1 1589 1589 3151 <> <> <>
  1590 2 16.301550 2.368236 -28.730766 205 F "A" 24 -0.11500 -0.11500 "PHE " " CD2" 6 0 1 808080  "C1590"  1 1 7 ""  1 ""  <> -11.819538 2.5701575 -1.6849735 1 88.22 0 0 3154 1 1590 1590 3152 <> <> <>
  1591 2 14.494853 3.327506 -26.763880 205 F "A" 24 -0.11500 -0.11500 "PHE " " CE1" 6 0 1 808080  "C1591"  1 1 7 ""  1 ""  <> 0.52017045 4.1446795 4.4761815 1 82.71 0 0 3155 1 1591 1591 3153 <> <> <>
  1592 2 14.967566 2.703754 -29.086285 205 F "A" 24 -0.11500 -0.11500 "PHE " " CE2" 6 0 1 808080  "C1592"  1 1 7 ""  1 ""  <> 8.0381765 5.0892448 -4.5026631 1 83.1 0 0 3156 1 1592 1592 3154 <> <> <>
  1593 2 14.098860 3.216739 -28.139805 205 F "A" 24 -0.11500 -0.11500 "PHE " " CZ " 6 0 1 808080  "C1593"  1 1 7 ""  1 ""  <> 9.3216686 8.3197708 0.79905021 1 79.06 0 0 3157 1 1593 1593 3155 <> <> <>
  1594 25 20.587223 -0.551435 -27.389853 206 G "A" 38 -0.50000 -0.50000 "GLY " " N  " 7 0 1 2E2EFF  "N1594"  0 1 7 ""  1 ""  <> -0.36193436 -1.1323684 0.8255949 1 118.38 0 0 3167 1 1594 1594 3165 <> <> <>
  1595 3 21.929539 -0.890909 -27.796804 206 G "A" 24 0.08000 0.08000 "GLY " " CA " 6 0 1 808080  "C1595"  0 1 -1111 ""  1 ""  FFD200  1.8537345 -1.0814245 6.1952457 1 126.49 0 0 3168 2 1595 1595 3166 <> <> <>
  1596 2 22.961388 0.206627 -27.552094 206 G "A" 24 0.50000 0.50000 "GLY " " C  " 6 0 1 808080  "C1596"  0 1 7 ""  1 ""  <> 0.8652398 7.1274838 0.32513732 1 120.65 0 0 3169 0 1596 1596 3167 <> <> <>
  1597 15 24.150879 0.013919 -27.805094 206 G "A" 70 -0.50000 -0.50000 "GLY " " O  " 8 0 1 FF2E2E  "O1597"  0 1 7 ""  1 ""  <> 4.1550727 -0.16725534 -0.84815133 1 128.8 0 0 3170 0 1597 1597 3168 <> <> <>
  1598 25 22.480221 1.348549 -27.012659 207 T "A" 38 -0.50000 -0.50000 "THR " " N  " 7 0 1 2E2EFF  "N1598"  0 1 7 ""  1 ""  <> 0.50687361 -1.7475108 1.8210456 1 99.35 0 0 3174 1 1598 1598 3172 <> <> <>
  1599 3 23.266800 2.544014 -26.820370 207 T "A" 24 0.14000 0.14000 "THR " " CA " 6 0 1 808080  "C1599"  0 1 -1111 ""  1 ""  FFD200  1.6576009 -5.6534433 1.2944145 1 104.46 0 0 3175 1 1599 1599 3173 <> <> <>
  1600 2 22.781013 3.385823 -25.652435 207 T "A" 24 0.50000 0.50000 "THR " " C  " 6 0 1 808080  "C1600"  0 1 7 ""  1 ""  <> 7.1225524 0.84462202 1.894855 1 98.57 0 0 3176 0 1600 1600 3174 <> <> <>
  1601 15 21.601618 3.706629 -25.578884 207 T "A" 70 -0.50000 -0.50000 "THR " " O  " 8 0 1 FF2E2E  "O1601"  0 1 7 ""  1 ""  <> 9.1839266 -0.6214028 5.2146177 1 96.84 0 0 3177 0 1601 1601 3175 <> <> <>
  1602 3 23.584673 3.278941 -28.104284 207 T "A" 24 0.20500 0.20500 "THR " " CB " 6 0 1 808080  "C1602"  0 1 7 ""  1 ""  <> 6.2970576 -0.73264712 -3.164726 1 113.97 0 0 3178 1 1602 1602 3176 <> <> <>
  1603 16 24.154352 4.552043 -27.957539 207 T "A" 70 -0.68300 -0.68300 "THR " " OG1" 8 0 1 FF2E2E  "O1603"  0 1 7 "%UT"  13 ""  <> -5.7580495 -2.503648 0.21739866 1 128.33 0 0 3179 1 1603 1603 3177 <> <> <>
  1604 3 22.307354 3.515319 -28.882244 207 T "A" 24 -0.18000 -0.18000 "THR " " CG2" 6 0 1 808080  "C1604"  0 1 7 ""  1 ""  <> 4.2931638 -7.0087461 -5.3513713 1 98.86 0 0 3180 3 1604 1604 3178 <> <> <>
  1605 25 23.726706 3.754159 -24.752651 208 V "A" 38 -0.50000 -0.50000 "VAL " " N  " 7 0 1 2E2EFF  "N1605"  1 1 7 ""  1 ""  <> -5.0341926 3.1673493 1.1466085 1 98.15 0 0 3188 1 1605 1605 3186 <> <> <>
  1606 3 23.566574 4.696507 -23.706583 208 V "A" 24 0.14000 0.14000 "VAL " " CA " 6 0 1 808080  "C1606"  1 1 -1111 ""  1 ""  FFD200  2.7387338 -9.7603531 -8.9879646 1 106.87 0 0 3189 1 1606 1606 3187 <> <> <>
  1607 2 22.939175 6.096479 -23.981144 208 V "A" 24 0.50000 0.50000 "VAL " " C  " 6 0 1 808080  "C1607"  1 1 7 ""  1 ""  <> -2.9698818 -2.0648026 1.7750864 1 102.35 0 0 3190 0 1607 1607 3188 <> <> <>
  1608 15 22.261160 6.595065 -23.092556 208 V "A" 70 -0.50000 -0.50000 "VAL " " O  " 8 0 1 FF2E2E  "O1608"  1 1 7 ""  1 ""  <> -5.4152741 -4.8322911 -9.2341404 1 99.3 0 0 3191 0 1608 1608 3189 <> <> <>
  1609 3 24.929487 4.767084 -23.018446 208 V "A" 24 -0.06000 -0.06000 "VAL " " CB " 6 0 1 808080  "C1609"  1 1 7 ""  1 ""  <> -6.1689162 -2.2942014 1.5910212 1 96.82 0 0 3192 1 1609 1609 3190 <> <> <>
  1610 3 25.479685 3.380171 -22.481766 208 V "A" 24 -0.18000 -0.18000 "VAL " " CG1" 6 0 1 808080  "C1610"  1 1 7 ""  1 ""  <> -12.284718 -1.0616814 -5.5827165 1 97.56 0 0 3193 3 1610 1610 3191 <> <> <>
  1611 3 26.041428 5.503130 -23.721956 208 V "A" 24 -0.18000 -0.18000 "VAL " " CG2" 6 0 1 808080  "C1611"  1 1 7 ""  1 ""  <> -0.83845437 -4.6679502 -0.99268311 1 96.45 0 0 3194 3 1611 1611 3192 <> <> <>
  1612 25 22.955650 6.564687 -25.209673 209 I "A" 38 -0.50000 -0.50000 "ILE " " N  " 7 0 1 2E2EFF  "N1612"  1 1 7 ""  1 ""  <> 3.485074 -7.4072156 -0.95473421 1 96.57 0 0 3204 1 1612 1612 3202 <> <> <>
  1613 3 22.396151 7.839004 -25.600241 209 I "A" 24 0.14000 0.14000 "ILE " " CA " 6 0 1 808080  "C1613"  1 1 -1111 ""  1 ""  FFD200  -0.61880803 1.0472271 2.5021284 1 95.89 0 0 3205 1 1613 1613 3203 <> <> <>
  1614 2 20.812469 7.789474 -25.650843 209 I "A" 24 0.50000 0.50000 "ILE " " C  " 6 0 1 808080  "C1614"  1 1 7 ""  1 ""  <> -7.6790428 -4.2885728 1.117716 1 98.34 0 0 3206 0 1614 1614 3204 <> <> <>
  1615 15 20.170582 8.709781 -25.106701 209 I "A" 70 -0.50000 -0.50000 "ILE " " O  " 8 0 1 FF2E2E  "O1615"  1 1 7 ""  1 ""  <> 0.69777685 1.4031125 -2.4228842 1 96.26 0 0 3207 0 1615 1615 3205 <> <> <>
  1616 3 23.095774 8.246078 -26.874643 209 I "A" 24 -0.06000 -0.06000 "ILE " " CB " 6 0 1 808080  "C1616"  1 1 7 ""  1 ""  <> -6.486855 0.76556742 3.1831799 1 102.25 0 0 3208 1 1616 1616 3206 <> <> <>
  1617 3 24.589384 8.052754 -26.840019 209 I "A" 24 -0.12000 -0.12000 "ILE " " CG1" 6 0 1 808080  "C1617"  1 1 7 ""  1 ""  <> -6.9335556 -5.9864278 -0.17505184 1 113.64 0 0 3209 2 1617 1617 3207 <> <> <>
  1618 3 22.862356 9.749450 -27.107605 209 I "A" 24 -0.18000 -0.18000 "ILE " " CG2" 6 0 1 808080  "C1618"  1 1 7 ""  1 ""  <> 0.90768665 3.6590433 4.1086755 1 79.85 0 0 3210 3 1618 1618 3208 <> <> <>
  1619 3 25.212751 8.241209 -28.223574 209 I "A" 24 -0.18000 -0.18000 "ILE " " CD1" 6 0 1 808080  "C1619"  1 1 7 ""  1 ""  <> 2.3830044 2.4853992 11.091495 1 116.87 0 0 3211 3 1619 1619 3209 <> <> <>
  1620 25 20.267691 6.631345 -26.088390 210 A "A" 38 -0.50000 -0.50000 "ALA " " N  " 7 0 1 2E2EFF  "N1620"  1 1 7 ""  1 ""  <> -0.69246602 -4.5995154 -2.7101502 1 95.01 0 0 3223 1 1620 1620 3221 <> <> <>
  1621 3 18.841043 6.376931 -26.300827 210 A "A" 24 0.14000 0.14000 "ALA " " CA " 6 0 1 808080  "C1621"  1 1 -1111 ""  1 ""  FFD200  0.71901423 2.9767764 5.8937979 1 94.17 0 0 3224 1 1621 1621 3222 <> <> <>
  1622 2 18.210590 5.816339 -25.050886 210 A "A" 24 0.50000 0.50000 "ALA " " C  " 6 0 1 808080  "C1622"  1 1 7 ""  1 ""  <> 3.535234 -2.8832469 -0.08000727 1 98.55 0 0 3225 0 1622 1622 3223 <> <> <>
  1623 15 17.011444 6.029940 -24.864601 210 A "A" 70 -0.50000 -0.50000 "ALA " " O  " 8 0 1 FF2E2E  "O1623"  1 1 7 ""  1 ""  <> 0.80658102 0.7382158 6.954525 1 105.92 0 0 3226 0 1623 1623 3224 <> <> <>
  1624 3 18.519571 5.372843 -27.478998 210 A "A" 24 -0.18000 -0.18000 "ALA " " CB " 6 0 1 808080  "C1624"  1 1 7 ""  1 ""  <> 0.5814119 -6.4965334 -5.3628688 1 86.42 0 0 3227 3 1624 1624 3225 <> <> <>
  1625 25 19.031649 5.286902 -24.121744 211 A "A" 38 -0.50000 -0.50000 "ALA " " N  " 7 0 1 2E2EFF  "N1625"  1 1 7 ""  1 ""  <> 2.1331046 -1.6813073 0.093701161 1 89.76 0 0 3233 1 1625 1625 3231 <> <> <>
  1626 3 18.625748 4.908207 -22.841036 211 A "A" 24 0.14000 0.14000 "ALA " " CA " 6 0 1 808080  "C1626"  1 1 -1111 ""  1 ""  FFD200  -2.0854821 -1.7230389 4.1723685 1 84.65 0 0 3234 1 1626 1626 3232 <> <> <>
  1627 2 18.639006 6.050095 -21.840454 211 A "A" 24 0.50000 0.50000 "ALA " " C  " 6 0 1 808080  "C1627"  1 1 7 ""  1 ""  <> -0.15815438 0.43375733 2.5179377 1 82.19 0 0 3235 0 1627 1627 3233 <> <> <>
  1628 15 17.727207 6.085291 -20.998222 211 A "A" 70 -0.50000 -0.50000 "ALA " " O  " 8 0 1 FF2E2E  "O1628"  1 1 7 ""  1 ""  <> 6.1458631 -0.67186052 -4.1768303 1 83.38 0 0 3236 0 1628 1628 3234 <> <> <>
  1629 3 19.545694 3.800664 -22.338661 211 A "A" 24 -0.18000 -0.18000 "ALA " " CB " 6 0 1 808080  "C1629"  1 1 7 ""  1 ""  <> -3.8095763 11.689586 -8.3977041 1 80.87 0 0 3237 3 1629 1629 3235 <> <> <>
  1630 25 19.500013 7.087764 -21.988602 212 A "A" 38 -0.50000 -0.50000 "ALA " " N  " 7 0 1 2E2EFF  "N1630"  1 1 7 ""  1 ""  <> 6.6959391 -0.63582277 6.0021458 1 84.58 0 0 3243 1 1630 1630 3241 <> <> <>
  1631 3 19.470783 8.301090 -21.292259 212 A "A" 24 0.14000 0.14000 "ALA " " CA " 6 0 1 808080  "C1631"  1 1 -1111 ""  1 ""  FFD200  0.076886475 4.9251447 -0.7320435 1 79.98 0 0 3244 1 1631 1631 3242 <> <> <>
  1632 2 18.175695 9.201962 -21.563026 212 A "A" 24 0.50000 0.50000 "ALA " " C  " 6 0 1 808080  "C1632"  1 1 7 ""  1 ""  <> 5.8744898 -3.3688917 3.3101838 1 81.09 0 0 3245 0 1632 1632 3243 <> <> <>
  1633 15 17.572449 9.702235 -20.629873 212 A "A" 70 -0.50000 -0.50000 "ALA " " O  " 8 0 1 FF2E2E  "O1633"  1 1 7 ""  1 ""  <> -1.9502683 -0.74690902 -1.7096599 1 80.32 0 0 3246 0 1633 1633 3244 <> <> <>
  1634 3 20.702768 9.148130 -21.599319 212 A "A" 24 -0.18000 -0.18000 "ALA " " CB " 6 0 1 808080  "C1634"  1 1 7 ""  1 ""  <> 5.4749751 -0.23171476 5.4666719 1 66.8 0 0 3247 3 1634 1634 3245 <> <> <>
  1635 25 17.785212 9.405124 -22.809643 213 L "A" 38 -0.50000 -0.50000 "LEU " " N  " 7 0 1 2E2EFF  "N1635"  0 1 7 ""  1 ""  <> -2.7859139 -4.3212538 1.4308213 1 80.13 0 0 3253 1 1635 1635 3251 <> <> <>
  1636 3 16.670372 10.225746 -23.366432 213 L "A" 24 0.14000 0.14000 "LEU " " CA " 6 0 1 808080  "C1636"  0 1 -1111 ""  1 ""  FFD200  -2.4547374 1.7217044 6.9617906 1 78.24 0 0 3254 1 1636 1636 3252 <> <> <>
  1637 2 15.259930 10.233988 -22.707804 213 L "A" 24 0.50000 0.50000 "LEU " " C  " 6 0 1 808080  "C1637"  0 1 7 ""  1 ""  <> -0.075457484 3.6987388 -5.9182425 1 78.55 0 0 3255 0 1637 1637 3253 <> <> <>
  1638 15 14.892229 11.295299 -22.274578 213 L "A" 70 -0.50000 -0.50000 "LEU " " O  " 8 0 1 FF2E2E  "O1638"  0 1 7 ""  1 ""  <> -2.9438248 -2.5463343 -8.4030981 1 81.35 0 0 3256 0 1638 1638 3254 <> <> <>
  1639 3 16.702366 9.981444 -24.866936 213 L "A" 24 -0.12000 -0.12000 "LEU " " CB " 6 0 1 808080  "C1639"  0 1 7 ""  1 ""  <> 3.2283902 -2.8326244 0.49556544 1 78.08 0 0 3257 2 1639 1639 3255 <> <> <>
  1640 3 15.545290 10.573145 -25.755243 213 L "A" 24 -0.06000 -0.06000 "LEU " " CG " 6 0 1 808080  "C1640"  0 1 7 ""  1 ""  <> -6.4235725 3.68959 5.3151083 1 77.32 0 0 3258 1 1640 1640 3256 <> <> <>
  1641 3 15.488498 12.078637 -25.963541 213 L "A" 24 -0.18000 -0.18000 "LEU " " CD1" 6 0 1 808080  "C1641"  0 1 7 ""  1 ""  <> 3.6412792 5.8553586 -5.2170782 1 71.46 0 0 3259 3 1641 1641 3257 <> <> <>
  1642 3 15.635054 9.764571 -27.105787 213 L "A" 24 -0.18000 -0.18000 "LEU " " CD2" 6 0 1 808080  "C1642"  0 1 7 ""  1 ""  <> 3.9518352 -3.0512073 2.0304 1 72.17 0 0 3260 3 1642 1642 3258 <> <> <>
  1643 25 14.585853 9.061902 -22.392097 214 P "A" 38 -0.14000 -0.14000 "PRO " " N  " 7 0 1 2E2EFF  "N1643"  0 1 7 ""  1 ""  <> 3.0931101 0.84662747 1.8051822 1 80.99 0 0 3272 0 1643 1643 3270 <> <> <>
  1644 3 13.318682 8.999528 -21.772650 214 P "A" 24 0.01000 0.01000 "PRO " " CA " 6 0 1 808080  "C1644"  0 1 -1111 ""  1 ""  FFD200  -4.569715 4.6659627 -0.88449013 1 77.55 0 0 3273 1 1644 1644 3271 <> <> <>
  1645 2 13.555883 9.087018 -20.236183 214 P "A" 24 0.50000 0.50000 "PRO " " C  " 6 0 1 808080  "C1645"  0 1 7 ""  1 ""  <> 6.497786 7.2009621 -2.2483547 1 78.5 0 0 3274 0 1645 1645 3272 <> <> <>
  1646 15 12.714422 9.719465 -19.597338 214 P "A" 70 -0.50000 -0.50000 "PRO " " O  " 8 0 1 FF2E2E  "O1646"  0 1 7 ""  1 ""  <> -3.9897008 1.5492235 -10.32917 1 78.98 0 0 3275 0 1646 1646 3273 <> <> <>
  1647 3 12.729244 7.708689 -22.220310 214 P "A" 24 -0.12000 -0.12000 "PRO " " CB " 6 0 1 808080  "C1647"  0 1 7 ""  1 ""  <> -9.5260229 -0.75296515 -6.3423009 1 84.94 0 0 3276 2 1647 1647 3274 <> <> <>
  1648 3 13.870114 6.767712 -22.378170 214 P "A" 24 -0.12000 -0.12000 "PRO " " CG " 6 0 1 808080  "C1648"  0 1 7 ""  1 ""  <> -1.4499121 -4.899004 8.8040514 1 81.59 0 0 3277 2 1648 1648 3275 <> <> <>
  1649 3 14.985914 7.723660 -22.832985 214 P "A" 24 -0.05000 -0.05000 "PRO " " CD " 6 0 1 808080  "C1649"  0 1 7 ""  1 ""  <> 2.8786972 7.8204889 -0.81019884 1 82.6 0 0 3278 2 1649 1649 3276 <> <> <>
  1650 25 14.605122 8.399405 -19.746733 215 A "A" 38 -0.50000 -0.50000 "ALA " " N  " 7 0 1 2E2EFF  "N1650"  0 1 7 ""  1 ""  <> -2.4863591 -2.302316 5.4511399 1 82.85 0 0 3286 1 1650 1650 3284 <> <> <>
  1651 3 15.067055 8.225887 -18.364798 215 A "A" 24 0.14000 0.14000 "ALA " " CA " 6 0 1 808080  "C1651"  0 1 -1111 ""  1 ""  FFD200  3.7385619 4.1896849 -0.56372601 1 75.27 0 0 3287 1 1651 1651 3285 <> <> <>
  1652 2 15.074764 9.537923 -17.651203 215 A "A" 24 0.50000 0.50000 "ALA " " C  " 6 0 1 808080  "C1652"  0 1 7 ""  1 ""  <> 0.88039613 -0.51114887 6.8769746 1 73.11 0 0 3288 0 1652 1652 3286 <> <> <>
  1653 15 14.480264 9.615020 -16.591484 215 A "A" 70 -0.50000 -0.50000 "ALA " " O  " 8 0 1 FF2E2E  "O1653"  0 1 7 ""  1 ""  <> 1.053697 2.4772663 -8.9843397 1 77.04 0 0 3289 0 1653 1653 3287 <> <> <>
  1654 3 16.358925 7.319284 -18.298534 215 A "A" 24 -0.18000 -0.18000 "ALA " " CB " 6 0 1 808080  "C1654"  0 1 7 ""  1 ""  <> -4.8094454 -2.1411183 1.2188338 1 69.02 0 0 3290 3 1654 1654 3288 <> <> <>
  1655 25 15.799218 10.525337 -18.185707 216 I "A" 38 -0.50000 -0.50000 "ILE " " N  " 7 0 1 2E2EFF  "N1655"  1 1 7 ""  1 ""  <> -4.7352924 3.082814 1.7410493 1 79.14 0 0 3296 1 1655 1655 3294 <> <> <>
  1656 3 15.890221 11.806511 -17.579721 216 I "A" 24 0.14000 0.14000 "ILE " " CA " 6 0 1 808080  "C1656"  1 1 -1111 ""  1 ""  FFD200  0.38699883 -2.2884445 -1.0404353 1 81.42 0 0 3297 1 1656 1656 3295 <> <> <>
  1657 2 14.553730 12.467427 -17.235260 216 I "A" 24 0.50000 0.50000 "ILE " " C  " 6 0 1 808080  "C1657"  1 1 7 ""  1 ""  <> -0.92166042 7.6857033 -5.2082744 1 83.33 0 0 3298 0 1657 1657 3296 <> <> <>
  1658 15 14.421162 13.149515 -16.240685 216 I "A" 70 -0.50000 -0.50000 "ILE " " O  " 8 0 1 FF2E2E  "O1658"  1 1 7 ""  1 ""  <> 7.600275 5.5103569 3.7721882 1 89.05 0 0 3299 0 1658 1658 3297 <> <> <>
  1659 3 16.846588 12.767604 -18.320049 216 I "A" 24 -0.06000 -0.06000 "ILE " " CB " 6 0 1 808080  "C1659"  1 1 7 ""  1 ""  <> 3.2981727 -5.4360514 1.3752429 1 80.98 0 0 3300 1 1659 1659 3298 <> <> <>
  1660 3 16.462482 13.224913 -19.726530 216 I "A" 24 -0.12000 -0.12000 "ILE " " CG1" 6 0 1 808080  "C1660"  1 1 7 ""  1 ""  <> 6.8931413 2.3403933 -4.0061164 1 86.66 0 0 3301 2 1660 1660 3299 <> <> <>
  1661 3 18.318014 12.199842 -18.219563 216 I "A" 24 -0.18000 -0.18000 "ILE " " CG2" 6 0 1 808080  "C1661"  1 1 7 ""  1 ""  <> -0.65030336 -3.7398472 3.2050254 1 69.62 0 0 3302 3 1661 1661 3300 <> <> <>
  1662 3 17.606688 13.964903 -20.426113 216 I "A" 24 -0.18000 -0.18000 "ILE " " CD1" 6 0 1 808080  "C1662"  1 1 7 ""  1 ""  <> -0.44779679 -3.8963466 -1.6111996 1 87.93 0 0 3303 3 1662 1662 3301 <> <> <>
  1663 25 13.489094 12.228188 -18.023613 217 I "A" 38 -0.50000 -0.50000 "ILE " " N  " 7 0 1 2E2EFF  "N1663"  1 1 7 ""  1 ""  <> 0.13839319 -0.69813174 2.2773783 1 75.69 0 0 3315 1 1663 1663 3313 <> <> <>
  1664 3 12.132340 12.799995 -17.739481 217 I "A" 24 0.14000 0.14000 "ILE " " CA " 6 0 1 808080  "C1664"  1 1 -1111 ""  1 ""  FFD200  -0.67669052 5.9717641 5.1498785 1 74.17 0 0 3316 1 1664 1664 3314 <> <> <>
  1665 2 11.483010 12.132614 -16.493799 217 I "A" 24 0.50000 0.50000 "ILE " " C  " 6 0 1 808080  "C1665"  1 1 7 ""  1 ""  <> 1.8823965 0.92615682 0.85175055 1 79.95 0 0 3317 0 1665 1665 3315 <> <> <>
  1666 15 10.606274 12.840021 -15.912784 217 I "A" 70 -0.50000 -0.50000 "ILE " " O  " 8 0 1 FF2E2E  "O1666"  1 1 7 ""  1 ""  <> 1.5606481 0.016782256 0.4237088 1 77.61 0 0 3318 0 1666 1666 3316 <> <> <>
  1667 3 11.293253 12.641724 -18.982965 217 I "A" 24 -0.06000 -0.06000 "ILE " " CB " 6 0 1 808080  "C1667"  1 1 7 ""  1 ""  <> 5.9648819 0.51030707 -0.29107961 1 73.1 0 0 3319 1 1667 1667 3317 <> <> <>
  1668 3 11.910412 13.125748 -20.327087 217 I "A" 24 -0.12000 -0.12000 "ILE " " CG1" 6 0 1 808080  "C1668"  1 1 7 ""  1 ""  <> -1.4757613 8.3398094 3.3960631 1 78.36 0 0 3320 2 1668 1668 3318 <> <> <>
  1669 3 9.891082 13.243086 -18.885014 217 I "A" 24 -0.18000 -0.18000 "ILE " " CG2" 6 0 1 808080  "C1669"  1 1 7 ""  1 ""  <> -7.343184 -4.4186115 -2.8872588 1 75.94 0 0 3321 3 1669 1669 3319 <> <> <>
  1670 3 12.121480 14.663092 -20.587437 217 I "A" 24 -0.18000 -0.18000 "ILE " " CD1" 6 0 1 808080  "C1670"  1 1 7 ""  1 ""  <> 2.406431 3.7861457 0.95180893 1 76.99 0 0 3322 3 1670 1670 3320 <> <> <>
  1671 25 11.795720 10.895340 -16.056467 218 G "A" 38 -0.50000 -0.50000 "GLY " " N  " 7 0 1 2E2EFF  "N1671"  1 1 7 ""  1 ""  <> 2.7957032 4.7927985 -9.1701145 1 85.23 0 0 3334 1 1671 1671 3332 <> <> <>
  1672 3 11.293650 10.393739 -14.754742 218 G "A" 24 0.08000 0.08000 "GLY " " CA " 6 0 1 808080  "C1672"  1 1 -1112 ""  1 ""  FFF000  -1.5692167 -2.7304759 2.0842993 1 74.15 0 0 3335 2 1672 1672 3333 <> <> <>
  1673 2 11.895088 11.036972 -13.519042 218 G "A" 24 0.50000 0.50000 "GLY " " C  " 6 0 1 808080  "C1673"  1 1 7 ""  1 ""  <> 4.5542879 -7.9893279 0.18623741 1 71.42 0 0 3336 0 1673 1673 3334 <> <> <>
  1674 15 11.187933 11.282580 -12.530842 218 G "A" 70 -0.50000 -0.50000 "GLY " " O  " 8 0 1 FF2E2E  "O1674"  1 1 7 ""  1 ""  <> -3.6300075 -1.477267 -3.1490128 1 76.68 0 0 3337 0 1674 1674 3335 <> <> <>
  1675 25 13.135806 11.430716 -13.567283 219 G "A" 38 -0.50000 -0.50000 "GLY " " N  " 7 0 1 2E2EFF  "N1675"  1 1 7 ""  1 ""  <> -5.7396169 -6.1508598 4.77247 1 68.08 0 0 3341 1 1675 1675 3339 <> <> <>
  1676 3 13.825081 12.248291 -12.551432 219 G "A" 24 0.08000 0.08000 "GLY " " CA " 6 0 1 808080  "C1676"  1 1 -1112 ""  1 ""  FFF000  -3.4459095 3.7869506 0.065138333 1 66.9 0 0 3342 2 1676 1676 3340 <> <> <>
  1677 2 13.086750 13.614655 -12.413000 219 G "A" 24 0.50000 0.50000 "GLY " " C  " 6 0 1 808080  "C1677"  1 1 7 ""  1 ""  <> -8.3853731 -3.5913424 11.501439 1 78.79 0 0 3343 0 1677 1677 3341 <> <> <>
  1678 15 13.160979 14.184176 -11.321083 219 G "A" 70 -0.50000 -0.50000 "GLY " " O  " 8 0 1 FF2E2E  "O1678"  1 1 7 ""  1 ""  <> 1.5771283 -0.057532556 3.4687881 1 86.42 0 0 3344 0 1678 1678 3342 <> <> <>
  1679 25 12.498591 14.177999 -13.501173 220 L "A" 38 -0.50000 -0.50000 "LEU " " N  " 7 0 1 2E2EFF  "N1679"  1 1 7 ""  1 ""  <> 3.3814676 3.6342564 4.554718 1 73.83 0 0 3348 1 1679 1679 3346 <> <> <>
  1680 3 11.678294 15.349436 -13.262530 220 L "A" 24 0.14000 0.14000 "LEU " " CA " 6 0 1 808080  "C1680"  1 1 -1112 ""  1 ""  FFF000  1.482664 2.0872929 9.0110798 1 76.74 0 0 3349 1 1680 1680 3347 <> <> <>
  1681 2 10.265050 15.099821 -12.699723 220 L "A" 24 0.50000 0.50000 "LEU " " C  " 6 0 1 808080  "C1681"  1 1 7 ""  1 ""  <> 1.2720309 -4.4956498 -1.5011752 1 76.66 0 0 3350 0 1681 1681 3348 <> <> <>
  1682 15 9.822700 15.888650 -11.862938 220 L "A" 70 -0.50000 -0.50000 "LEU " " O  " 8 0 1 FF2E2E  "O1682"  1 1 7 ""  1 ""  <> -2.3102298 2.1966136 -2.4961078 1 86.85 0 0 3351 0 1682 1682 3349 <> <> <>
  1683 3 11.476954 16.025040 -14.618453 220 L "A" 24 -0.12000 -0.12000 "LEU " " CB " 6 0 1 808080  "C1683"  1 1 7 ""  1 ""  <> -7.55516 4.1250267 1.1280721 1 75.72 0 0 3352 2 1683 1683 3350 <> <> <>
  1684 3 12.747641 16.532997 -15.404217 220 L "A" 24 -0.06000 -0.06000 "LEU " " CG " 6 0 1 808080  "C1684"  1 1 7 ""  1 ""  <> -0.48738158 0.71376222 -3.5130804 1 81.11 0 0 3353 1 1684 1684 3351 <> <> <>
  1685 3 12.404034 16.800156 -16.943844 220 L "A" 24 -0.18000 -0.18000 "LEU " " CD1" 6 0 1 808080  "C1685"  1 1 7 ""  1 ""  <> 3.2096901 -0.63906854 -0.72093594 1 77.22 0 0 3354 3 1685 1685 3352 <> <> <>
  1686 3 13.234499 17.894566 -14.694544 220 L "A" 24 -0.18000 -0.18000 "LEU " " CD2" 6 0 1 808080  "C1686"  1 1 7 ""  1 ""  <> -1.674256 -0.024851365 -4.3445458 1 87.31 0 0 3355 3 1686 1686 3353 <> <> <>
  1687 25 9.641522 14.092566 -13.268005 221 A "A" 38 -0.50000 -0.50000 "ALA " " N  " 7 0 1 2E2EFF  "N1687"  1 1 7 ""  1 ""  <> -1.4312967 -4.9091945 -6.0075755 1 71.42 0 0 3367 1 1687 1687 3365 <> <> <>
  1688 3 8.326351 13.602980 -12.764095 221 A "A" 24 0.14000 0.14000 "ALA " " CA " 6 0 1 808080  "C1688"  1 1 -1112 ""  1 ""  FFF000  -0.17665739 3.4737666 2.0073144 1 65.8 0 0 3368 1 1688 1688 3366 <> <> <>
  1689 2 8.286420 13.432755 -11.293291 221 A "A" 24 0.50000 0.50000 "ALA " " C  " 6 0 1 808080  "C1689"  1 1 7 ""  1 ""  <> -2.778532 12.08366 -1.3652277 1 69.03 0 0 3369 0 1689 1689 3367 <> <> <>
  1690 15 7.370881 13.994017 -10.654736 221 A "A" 70 -0.50000 -0.50000 "ALA " " O  " 8 0 1 FF2E2E  "O1690"  1 1 7 ""  1 ""  <> 6.0583053 6.5108771 0.11409098 1 68.16 0 0 3370 0 1690 1690 3368 <> <> <>
  1691 3 7.897375 12.351965 -13.427223 221 A "A" 24 -0.18000 -0.18000 "ALA " " CB " 6 0 1 808080  "C1691"  1 1 7 ""  1 ""  <> 1.4839616 -1.0326251 -3.9890752 1 65.35 0 0 3371 3 1691 1691 3369 <> <> <>
  1692 25 9.185370 12.624932 -10.722036 222 I "A" 38 -0.50000 -0.50000 "ILE " " N  " 7 0 1 2E2EFF  "N1692"  1 1 7 ""  1 ""  <> -0.67501456 0.1647746 0.083485939 1 62.88 0 0 3377 1 1692 1692 3375 <> <> <>
  1693 3 9.203614 12.278856 -9.267641 222 I "A" 24 0.14000 0.14000 "ILE " " CA " 6 0 1 808080  "C1693"  1 1 -1112 ""  1 ""  FFF000  -3.3719754 6.3201799 0.63453931 1 72.38 0 0 3378 1 1693 1693 3376 <> <> <>
  1694 2 9.469331 13.571253 -8.426572 222 I "A" 24 0.50000 0.50000 "ILE " " C  " 6 0 1 808080  "C1694"  1 1 7 ""  1 ""  <> 3.5832038 2.2032509 0.12936507 1 77.31 0 0 3379 0 1694 1694 3377 <> <> <>
  1695 15 8.837019 13.682643 -7.387263 222 I "A" 70 -0.50000 -0.50000 "ILE " " O  " 8 0 1 FF2E2E  "O1695"  1 1 7 ""  1 ""  <> -5.9961052 -8.2543049 2.1990705 1 79.69 0 0 3380 0 1695 1695 3378 <> <> <>
  1696 3 10.241368 11.150779 -8.975437 222 I "A" 24 -0.06000 -0.06000 "ILE " " CB " 6 0 1 808080  "C1696"  1 1 7 ""  1 ""  <> -6.9930558 -4.4643431 -2.8167577 1 73.37 0 0 3381 1 1696 1696 3379 <> <> <>
  1697 3 11.702978 11.434549 -9.273128 222 I "A" 24 -0.12000 -0.12000 "ILE " " CG1" 6 0 1 808080  "C1697"  1 1 7 ""  1 ""  <> 3.2866135 -3.7756991 -2.5841887 1 79.1 0 0 3382 2 1697 1697 3380 <> <> <>
  1698 3 9.763345 9.828661 -9.527005 222 I "A" 24 -0.18000 -0.18000 "ILE " " CG2" 6 0 1 808080  "C1698"  1 1 7 ""  1 ""  <> 4.7289166 2.2013087 4.797689 1 67.37 0 0 3383 3 1698 1698 3381 <> <> <>
  1699 3 12.711998 10.310712 -9.124739 222 I "A" 24 -0.18000 -0.18000 "ILE " " CD1" 6 0 1 808080  "C1699"  1 1 7 ""  1 ""  <> 2.8101013 2.0413187 2.0203559 1 84.54 0 0 3384 3 1699 1699 3382 <> <> <>
  1700 25 10.378778 14.440969 -8.909221 223 A "A" 38 -0.50000 -0.50000 "ALA " " N  " 7 0 1 2E2EFF  "N1700"  1 1 7 ""  1 ""  <> 0.22443207 0.029342795 2.5223253 1 74.75 0 0 3396 1 1700 1700 3394 <> <> <>
  1701 3 10.750933 15.691569 -8.264132 223 A "A" 24 0.14000 0.14000 "ALA " " CA " 6 0 1 808080  "C1701"  1 1 -1112 ""  1 ""  FFF000  4.5792747 -2.0507674 1.8125564 1 74.36 0 0 3397 1 1701 1701 3395 <> <> <>
  1702 2 9.552481 16.590940 -8.133517 223 A "A" 24 0.50000 0.50000 "ALA " " C  " 6 0 1 808080  "C1702"  1 1 7 ""  1 ""  <> -3.0103412 -4.7857847 -2.7731488 1 71.1 0 0 3398 0 1702 1702 3396 <> <> <>
  1703 15 9.300036 17.179085 -7.111228 223 A "A" 70 -0.50000 -0.50000 "ALA " " O  " 8 0 1 FF2E2E  "O1703"  1 1 7 ""  1 ""  <> 6.1853189 1.7564338 6.2251658 1 79.42 0 0 3399 0 1703 1703 3397 <> <> <>
  1704 3 11.812995 16.395535 -9.110037 223 A "A" 24 -0.18000 -0.18000 "ALA " " CB " 6 0 1 808080  "C1704"  1 1 7 ""  1 ""  <> -8.4823189 -8.6740417 3.8474364 1 72.67 0 0 3400 3 1704 1704 3398 <> <> <>
  1705 25 8.716708 16.705906 -9.163173 224 G "A" 38 -0.50000 -0.50000 "GLY " " N  " 7 0 1 2E2EFF  "N1705"  1 1 7 ""  1 ""  <> 2.7906995 -0.47167143 4.5260901 1 63.1 0 0 3406 1 1705 1705 3404 <> <> <>
  1706 3 7.534149 17.524181 -9.197266 224 G "A" 24 0.08000 0.08000 "GLY " " CA " 6 0 1 808080  "C1706"  1 1 -1112 ""  1 ""  FFF000  8.6727486 -1.0167543 4.8466034 1 61.91 0 0 3407 2 1706 1706 3405 <> <> <>
  1707 2 6.329502 16.840061 -8.561676 224 G "A" 24 0.50000 0.50000 "GLY " " C  " 6 0 1 808080  "C1707"  1 1 7 ""  1 ""  <> -1.3364631 2.4910743 -0.078011602 1 68.13 0 0 3408 0 1707 1707 3406 <> <> <>
  1708 15 5.527628 17.607471 -7.963226 224 G "A" 70 -0.50000 -0.50000 "GLY " " O  " 8 0 1 FF2E2E  "O1708"  1 1 7 ""  1 ""  <> 9.4391069 2.6133463 0.23247926 1 68.74 0 0 3409 0 1708 1708 3407 <> <> <>
  1709 25 6.138422 15.518940 -8.670018 225 A "A" 38 -0.50000 -0.50000 "ALA " " N  " 7 0 1 2E2EFF  "N1709"  1 1 7 ""  1 ""  <> -11.337277 10.880272 -6.0757966 1 63.4 0 0 3413 1 1709 1709 3411 <> <> <>
  1710 3 5.070215 14.768471 -7.958503 225 A "A" 24 0.14000 0.14000 "ALA " " CA " 6 0 1 808080  "C1710"  1 1 -1112 ""  1 ""  FFF000  6.3924551 -1.6832899 -2.3545766 1 62.72 0 0 3414 1 1710 1710 3412 <> <> <>
  1711 2 5.385108 14.839505 -6.423334 225 A "A" 24 0.50000 0.50000 "ALA " " C  " 6 0 1 808080  "C1711"  1 1 7 ""  1 ""  <> -4.2690516 -3.7148192 1.6497126 1 67.82 0 0 3415 0 1711 1711 3413 <> <> <>
  1712 15 4.478229 14.900071 -5.609843 225 A "A" 70 -0.50000 -0.50000 "ALA " " O  " 8 0 1 FF2E2E  "O1712"  1 1 7 ""  1 ""  <> 0.34946182 -0.65331191 6.2128997 1 72.58 0 0 3416 0 1712 1712 3414 <> <> <>
  1713 3 5.114925 13.273267 -8.239615 225 A "A" 24 -0.18000 -0.18000 "ALA " " CB " 6 0 1 808080  "C1713"  1 1 7 ""  1 ""  <> 3.8488121 0.88999259 -2.3322463 1 62.25 0 0 3417 3 1713 1713 3415 <> <> <>
  1714 25 6.625574 15.043460 -5.978340 226 L "A" 38 -0.50000 -0.50000 "LEU " " N  " 7 0 1 2E2EFF  "N1714"  1 1 7 ""  1 ""  <> 4.4121733 -1.8908126 0.57388002 1 65.28 0 0 3423 1 1714 1714 3421 <> <> <>
  1715 3 7.043432 15.296400 -4.567738 226 L "A" 24 0.14000 0.14000 "LEU " " CA " 6 0 1 808080  "C1715"  1 1 -1112 ""  1 ""  FFF000  -1.8435179 -0.78871876 -6.6378398 1 71.9 0 0 3424 1 1715 1715 3422 <> <> <>
  1716 2 6.678941 16.714369 -4.181041 226 L "A" 24 0.50000 0.50000 "LEU " " C  " 6 0 1 808080  "C1716"  1 1 7 ""  1 ""  <> -3.3021641 -2.6877663 0.96348315 1 77.5 0 0 3425 0 1716 1716 3423 <> <> <>
  1717 15 6.175396 17.025507 -3.087762 226 L "A" 70 -0.50000 -0.50000 "LEU " " O  " 8 0 1 FF2E2E  "O1717"  1 1 7 ""  1 ""  <> -4.4787135 1.9244106 -0.059878498 1 81.97 0 0 3426 0 1717 1717 3424 <> <> <>
  1718 3 8.557035 15.085648 -4.351402 226 L "A" 24 -0.12000 -0.12000 "LEU " " CB " 6 0 1 808080  "C1718"  1 1 7 ""  1 ""  <> 2.9164834 -2.5532765 -2.9172924 1 65.24 0 0 3427 2 1718 1718 3425 <> <> <>
  1719 3 9.195384 15.018324 -2.966721 226 L "A" 24 -0.06000 -0.06000 "LEU " " CG " 6 0 1 808080  "C1719"  1 1 7 ""  1 ""  <> 13.431009 -2.2925549 -6.1511235 1 71.05 0 0 3428 1 1719 1719 3426 <> <> <>
  1720 3 8.948792 13.589989 -2.331435 226 L "A" 24 -0.18000 -0.18000 "LEU " " CD1" 6 0 1 808080  "C1720"  1 1 7 ""  1 ""  <> 5.1039824 -1.7983158 -3.2508025 1 77.14 0 0 3429 3 1720 1720 3427 <> <> <>
  1721 3 10.681558 15.211412 -3.106016 226 L "A" 24 -0.18000 -0.18000 "LEU " " CD2" 6 0 1 808080  "C1721"  1 1 7 ""  1 ""  <> -0.67702723 0.71202528 -2.292136 1 65.79 0 0 3430 3 1721 1721 3428 <> <> <>
  1722 25 6.814252 17.669357 -5.121536 227 G "A" 38 -0.50000 -0.50000 "GLY " " N  " 7 0 1 2E2EFF  "N1722"  1 1 7 ""  1 ""  <> 7.1593919 -0.89529502 -0.64417523 1 69.83 0 0 3442 1 1722 1722 3440 <> <> <>
  1723 3 6.502602 19.074879 -5.017496 227 G "A" 24 0.08000 0.08000 "GLY " " CA " 6 0 1 808080  "C1723"  1 1 -1112 ""  1 ""  FFF000  -1.1737876 -10.987937 0.3264924 1 66.19 0 0 3443 2 1723 1723 3441 <> <> <>
  1724 2 4.968049 19.287798 -4.950187 227 G "A" 24 0.50000 0.50000 "GLY " " C  " 6 0 1 808080  "C1724"  1 1 7 ""  1 ""  <> -1.8766723 4.9471545 -4.418993 1 70.53 0 0 3444 0 1724 1724 3442 <> <> <>
  1725 15 4.562933 20.110922 -4.105420 227 G "A" 70 -0.50000 -0.50000 "GLY " " O  " 8 0 1 FF2E2E  "O1725"  1 1 7 ""  1 ""  <> 4.8647857 -0.78349459 -5.1266308 1 68.49 0 0 3445 0 1725 1725 3443 <> <> <>
  1726 25 4.152925 18.484491 -5.659954 228 I "A" 38 -0.50000 -0.50000 "ILE " " N  " 7 0 1 2E2EFF  "N1726"  1 1 7 ""  1 ""  <> -1.7431797 -5.7289896 4.1470561 1 65.16 0 0 3449 1 1726 1726 3447 <> <> <>
  1727 3 2.685576 18.562159 -5.682035 228 I "A" 24 0.14000 0.14000 "ILE " " CA " 6 0 1 808080  "C1727"  1 1 -1112 ""  1 ""  FFF000  6.7546353 -0.88759452 -4.1671658 1 72.15 0 0 3450 1 1727 1727 3448 <> <> <>
  1728 2 2.166809 17.859678 -4.412206 228 I "A" 24 0.50000 0.50000 "ILE " " C  " 6 0 1 808080  "C1728"  1 1 7 ""  1 ""  <> -0.86122793 0.63637072 3.5757058 1 79.52 0 0 3451 0 1728 1728 3449 <> <> <>
  1729 15 1.246492 18.369701 -3.816014 228 I "A" 70 -0.50000 -0.50000 "ILE " " O  " 8 0 1 FF2E2E  "O1729"  1 1 7 ""  1 ""  <> 4.5907393 -1.1265043 -1.79908 1 84.51 0 0 3452 0 1729 1729 3450 <> <> <>
  1730 3 2.052626 17.914026 -6.898070 228 I "A" 24 -0.06000 -0.06000 "ILE " " CB " 6 0 1 808080  "C1730"  1 1 7 ""  1 ""  <> 0.12336576 7.7118154 3.5898931 1 68.25 0 0 3453 1 1730 1730 3451 <> <> <>
  1731 3 2.368581 18.676226 -8.300636 228 I "A" 24 -0.12000 -0.12000 "ILE " " CG1" 6 0 1 808080  "C1731"  1 1 7 ""  1 ""  <> 7.2800293 -7.4838047 -3.1732097 1 66.49 0 0 3454 2 1731 1731 3452 <> <> <>
  1732 3 0.488224 17.859579 -6.861249 228 I "A" 24 -0.18000 -0.18000 "ILE " " CG2" 6 0 1 808080  "C1732"  1 1 7 ""  1 ""  <> 3.4293735 0.21933424 -10.438727 1 66 0 0 3455 3 1732 1732 3453 <> <> <>
  1733 3 2.164007 17.803148 -9.574114 228 I "A" 24 -0.18000 -0.18000 "ILE " " CD1" 6 0 1 808080  "C1733"  1 1 7 ""  1 ""  <> -2.0564134 0.91827273 1.0922322 1 66.45 0 0 3456 3 1733 1733 3454 <> <> <>
  1734 25 2.779628 16.791132 -3.854995 229 M "A" 38 -0.50000 -0.50000 "MET " " N  " 7 0 1 2E2EFF  "N1734"  1 1 7 ""  1 ""  <> -5.7126722 -0.7332952 6.9684577 1 73.74 0 0 3468 1 1734 1734 3466 <> <> <>
  1735 3 2.514788 16.200228 -2.544756 229 M "A" 24 0.14000 0.14000 "MET " " CA " 6 0 1 808080  "C1735"  1 1 -1112 ""  1 ""  FFF000  -1.909843 2.8240218 -5.9687376 1 76.48 0 0 3469 1 1735 1735 3467 <> <> <>
  1736 2 2.843405 17.177521 -1.422788 229 M "A" 24 0.50000 0.50000 "MET " " C  " 6 0 1 808080  "C1736"  1 1 7 ""  1 ""  <> 0.36720231 -5.5724506 -6.3433232 1 79.26 0 0 3470 0 1736 1736 3468 <> <> <>
  1737 15 2.083030 17.177216 -0.456436 229 M "A" 70 -0.50000 -0.50000 "MET " " O  " 8 0 1 FF2E2E  "O1737"  1 1 7 ""  1 ""  <> -1.8525558 -3.0899265 -4.8320627 1 77.03 0 0 3471 0 1737 1737 3469 <> <> <>
  1738 3 3.378356 14.862913 -2.467393 229 M "A" 24 -0.12000 -0.12000 "MET " " CB " 6 0 1 808080  "C1738"  1 1 7 ""  1 ""  <> 4.0513105 1.2601638 -0.70674866 1 75.96 0 0 3472 2 1738 1738 3470 <> <> <>
  1739 3 3.063395 13.998228 -1.289322 229 M "A" 24 0.04750 0.04750 "MET " " CG " 6 0 1 808080  "C1739"  1 1 7 ""  1 ""  <> -0.029364195 2.55441 -5.6607404 1 77.63 0 0 3473 2 1739 1739 3471 <> <> <>
  1740 49 3.737226 12.339441 -1.428092 229 M "A" 143 -0.33500 -0.33500 "MET " " SD " 16 0 1 FFFF6B  "S1740"  1 1 7 ""  1 ""  <> 1.8411928 -2.3013034 1.0976993 1 72.18 0 0 3474 0 1740 1740 3472 <> <> <>
  1741 3 5.347054 12.543615 -0.561500 229 M "A" 24 -0.01250 -0.01250 "MET " " CE " 6 0 1 808080  "C1741"  1 1 7 ""  1 ""  <> -0.34537321 -5.2663622 4.6349478 1 76.96 0 0 3475 3 1741 1741 3473 <> <> <>
  1742 25 3.755874 18.157593 -1.484053 230 R "A" 38 -0.50000 -0.50000 "ARG " " N  " 7 0 1 2E2EFF  "N1742"  1 1 7 ""  1 ""  <> 3.4173739 -3.5841873 5.5491052 1 74.29 0 0 3485 1 1742 1742 3483 <> <> <>
  1743 3 3.932531 19.267498 -0.534465 230 R "A" 24 0.14000 0.14000 "ARG " " CA " 6 0 1 808080  "C1743"  1 1 -1112 ""  1 ""  FFF000  -0.30703673 7.8701382 1.666955 1 68.32 0 0 3486 1 1743 1743 3484 <> <> <>
  1744 2 2.784224 20.378902 -0.636694 230 R "A" 24 0.50000 0.50000 "ARG " " C  " 6 0 1 808080  "C1744"  1 1 7 ""  1 ""  <> 4.7750716 -0.85197228 -4.0643601 1 73.44 0 0 3487 0 1744 1744 3485 <> <> <>
  1745 15 2.494258 21.030025 0.372925 230 R "A" 70 -0.50000 -0.50000 "ARG " " O  " 8 0 1 FF2E2E  "O1745"  1 1 7 ""  1 ""  <> 3.4721668 0.93967378 -5.1031036 1 85.85 0 0 3488 0 1745 1745 3486 <> <> <>
  1746 3 5.302279 19.859251 -0.706509 230 R "A" 24 -0.12000 -0.12000 "ARG " " CB " 6 0 1 808080  "C1746"  1 1 7 ""  1 ""  <> 9.4378195 1.5759223 5.3783741 1 75.06 0 0 3489 2 1746 1746 3487 <> <> <>
  1747 3 5.633513 21.211519 0.003039 230 R "A" 24 -0.05000 -0.05000 "ARG " " CG " 6 0 1 808080  "C1747"  1 1 7 ""  1 ""  <> 1.7261515 -2.4357212 0.97481656 1 66.79 0 0 3490 2 1747 1747 3488 <> <> <>
  1748 3 5.633443 20.969707 1.497620 230 R "A" 24 0.19000 0.19000 "ARG " " CD " 6 0 1 808080  "C1748"  1 1 7 ""  1 ""  <> 4.8581176 -4.4914365 -0.55929124 1 76.6 0 0 3491 2 1748 1748 3489 <> <> <>
  1749 25 5.937326 22.169666 2.251670 230 R "A" 38 -0.69997 -0.69997 "ARG " " NE " 7 0 1 2E2EFF  "N1749"  1 1 7 ""  1 ""  <> -1.8809918 -0.65680957 -2.1243155 1 87.97 0 0 3492 1 1749 1749 3490 <> <> <>
  1750 2 5.123372 23.083504 2.758439 230 R "A" 24 0.63990 0.63990 "ARG " " CZ " 6 0 1 808080  "C1750"  1 1 7 ""  1 ""  <> 3.2232327 1.6795202 4.6390791 1 89.54 0 0 3493 0 1750 1750 3491 <> <> <>
  1751 25 3.944486 23.058907 2.292206 230 R "A" 38 -0.79997 -0.79997 "ARG " " NH1" 7 0 1 2E2EFF  "N1751"  1 1 7 ""  1 ""  <> -2.0311284 2.608227 -0.65316504 1 81.34 0 0 3494 2 1751 1751 3492 <> <> <>
  1752 31 5.540015 23.903202 3.719085 230 R "A" 38 -0.79997 -0.79997 "ARG " " NH2" 7 1 1 2E2EFF  "N1752"  1 1 7 ""  1 ""  <> 0.62870628 -0.85095161 7.1963725 1 92.3 0 0 3495 2 1752 1752 3493 <> <> <>
  1753 25 2.132599 20.551157 -1.817397 231 L "A" 38 -0.50000 -0.50000 "LEU " " N  " 7 0 1 2E2EFF  "N1753"  1 1 7 ""  1 ""  <> 1.7199427 1.7412429 -2.07425 1 72.05 0 0 3509 1 1753 1753 3507 <> <> <>
  1754 3 0.953317 21.439577 -2.006424 231 L "A" 24 0.14000 0.14000 "LEU " " CA " 6 0 1 808080  "C1754"  1 1 -1112 ""  1 ""  FFF000  1.1932844 -0.46560174 2.2591746 1 74.66 0 0 3510 1 1754 1754 3508 <> <> <>
  1755 2 -0.302437 20.751652 -1.423819 231 L "A" 24 0.50000 0.50000 "LEU " " C  " 6 0 1 808080  "C1755"  1 1 7 ""  1 ""  <> -1.5288353 4.5026059 0.5859822 1 75.58 0 0 3511 0 1755 1755 3509 <> <> <>
  1756 15 -0.959885 21.284525 -0.475561 231 L "A" 70 -0.50000 -0.50000 "LEU " " O  " 8 0 1 FF2E2E  "O1756"  1 1 7 ""  1 ""  <> -2.3045976 -6.7908397 -3.0516548 1 89.32 0 0 3512 0 1756 1756 3510 <> <> <>
  1757 3 0.759913 21.682436 -3.562765 231 L "A" 24 -0.12000 -0.12000 "LEU " " CB " 6 0 1 808080  "C1757"  1 1 7 ""  1 ""  <> -1.8201694 -1.2637157 -4.9077339 1 68.39 0 0 3513 2 1757 1757 3511 <> <> <>
  1758 3 1.923368 22.528656 -4.141087 231 L "A" 24 -0.06000 -0.06000 "LEU " " CG " 6 0 1 808080  "C1758"  1 1 7 ""  1 ""  <> -9.5153465 6.160831 -6.1384678 1 72.36 0 0 3514 1 1758 1758 3512 <> <> <>
  1759 3 1.930471 22.714479 -5.654458 231 L "A" 24 -0.18000 -0.18000 "LEU " " CD1" 6 0 1 808080  "C1759"  1 1 7 ""  1 ""  <> -3.5534413 1.6775492 1.5977678 1 70.49 0 0 3515 3 1759 1759 3513 <> <> <>
  1760 3 2.021437 23.895527 -3.413117 231 L "A" 24 -0.18000 -0.18000 "LEU " " CD2" 6 0 1 808080  "C1760"  1 1 7 ""  1 ""  <> -1.2660605 -3.5115733 -4.5043221 1 71.95 0 0 3516 3 1760 1760 3514 <> <> <>
  1761 25 -0.582427 19.480583 -1.765846 232 V "A" 38 -0.50000 -0.50000 "VAL " " N  " 7 0 1 2E2EFF  "N1761"  1 1 7 ""  1 ""  <> 0.043125071 5.1545076 1.6823742 1 65.92 0 0 3528 1 1761 1761 3526 <> <> <>
  1762 3 -1.520421 18.547922 -1.117661 232 V "A" 24 0.14000 0.14000 "VAL " " CA " 6 0 1 808080  "C1762"  1 1 -1112 ""  1 ""  FFF000  -1.3341389 1.2248988 -0.41521737 1 63.08 0 0 3529 1 1762 1762 3527 <> <> <>
  1763 2 -1.442180 18.518480 0.473198 232 V "A" 24 0.50000 0.50000 "VAL " " C  " 6 0 1 808080  "C1763"  1 1 7 ""  1 ""  <> 4.9420505 12.909253 -6.590806 1 70.51 0 0 3530 0 1763 1763 3528 <> <> <>
  1764 15 -2.535213 18.603695 1.087416 232 V "A" 70 -0.50000 -0.50000 "VAL " " O  " 8 0 1 FF2E2E  "O1764"  1 1 7 ""  1 ""  <> 6.4693255 -1.747753 0.37918526 1 64.96 0 0 3531 0 1764 1764 3529 <> <> <>
  1765 3 -1.652277 17.176508 -1.850588 232 V "A" 24 -0.06000 -0.06000 "VAL " " CB " 6 0 1 808080  "C1765"  1 1 7 ""  1 ""  <> -3.269979 -3.5883121 0.015772322 1 62.23 0 0 3532 1 1765 1765 3530 <> <> <>
  1766 3 -2.690494 16.242729 -1.107995 232 V "A" 24 -0.18000 -0.18000 "VAL " " CG1" 6 0 1 808080  "C1766"  1 1 7 ""  1 ""  <> 6.8586974 -0.15936986 0.82839388 1 58.82 0 0 3533 3 1766 1766 3531 <> <> <>
  1767 3 -2.012358 17.273947 -3.315893 232 V "A" 24 -0.18000 -0.18000 "VAL " " CG2" 6 0 1 808080  "C1767"  1 1 7 ""  1 ""  <> 5.728219 -1.8225142 3.5553055 1 56.29 0 0 3534 3 1767 1767 3532 <> <> <>
  1768 25 -0.229281 18.555202 1.117953 233 A "A" 38 -0.50000 -0.50000 "ALA " " N  " 7 0 1 2E2EFF  "N1768"  1 1 7 ""  1 ""  <> -2.4827991 -2.3899677 -10.221772 1 74.27 0 0 3544 1 1768 1768 3542 <> <> <>
  1769 3 0.013889 18.731709 2.567256 233 A "A" 24 0.14000 0.14000 "ALA " " CA " 6 0 1 808080  "C1769"  1 1 -1112 ""  1 ""  FFF000  -5.9126992 -1.335958 0.10179533 1 75.34 0 0 3545 1 1769 1769 3543 <> <> <>
  1770 2 -0.649396 19.870728 3.291924 233 A "A" 24 0.50000 0.50000 "ALA " " C  " 6 0 1 808080  "C1770"  1 1 7 ""  1 ""  <> -1.4827954 2.0237849 -3.1196675 1 88.2 0 0 3546 0 1770 1770 3544 <> <> <>
  1771 15 -0.906226 19.731510 4.514318 233 A "A" 70 -0.50000 -0.50000 "ALA " " O  " 8 0 1 FF2E2E  "O1771"  1 1 7 ""  1 ""  <> 1.5798101 0.1154412 0.97891665 1 89.95 0 0 3547 0 1771 1771 3545 <> <> <>
  1772 3 1.535415 18.657476 2.803303 233 A "A" 24 -0.18000 -0.18000 "ALA " " CB " 6 0 1 808080  "C1772"  1 1 7 ""  1 ""  <> -11.990048 -3.9504843 -2.0848415 1 65.21 0 0 3548 3 1772 1772 3546 <> <> <>
  1773 25 -0.917106 20.943516 2.603117 234 E "A" 38 -0.50000 -0.50000 "GLU " " N  " 7 0 1 2E2EFF  "N1773"  1 1 7 ""  1 ""  <> 1.8183694 -4.4605942 -2.1878569 1 90.08 0 0 3554 1 1773 1773 3552 <> <> <>
  1774 3 -1.597581 22.121679 3.200693 234 E "A" 24 0.14000 0.14000 "GLU " " CA " 6 0 1 808080  "C1774"  1 1 -1112 ""  1 ""  FFF000  1.2135531 -2.190928 2.2812254 1 77.03 0 0 3555 1 1774 1774 3553 <> <> <>
  1775 2 -3.181215 21.949259 3.287910 234 E "A" 24 0.50000 0.50000 "GLU " " C  " 6 0 1 808080  "C1775"  1 1 7 ""  1 ""  <> -7.7895603 -1.9347765 -0.11736644 1 78.68 0 0 3556 0 1775 1775 3554 <> <> <>
  1776 15 -3.781419 22.603504 4.176674 234 E "A" 70 -0.50000 -0.50000 "GLU " " O  " 8 0 1 FF2E2E  "O1776"  1 1 7 ""  1 ""  <> 11.753304 2.4647598 -4.9400315 1 88.7 0 0 3557 0 1776 1776 3555 <> <> <>
  1777 3 -1.441280 23.457544 2.338806 234 E "A" 24 -0.12000 -0.12000 "GLU " " CB " 6 0 1 808080  "C1777"  1 1 7 ""  1 ""  <> 1.8900342 -1.7919632 4.7557063 1 74.45 0 0 3558 2 1777 1777 3556 <> <> <>
  1778 3 0.039929 23.929100 2.247047 234 E "A" 24 -0.22000 -0.22000 "GLU " " CG " 6 0 1 808080  "C1778"  1 1 7 ""  1 ""  <> 2.7548141 -3.1328201 1.8180958 1 85.16 0 0 3559 2 1778 1778 3557 <> <> <>
  1779 2 0.703655 24.327101 3.546799 234 E "A" 24 0.70000 0.70000 "GLU " " CD " 6 0 1 808080  "C1779"  1 1 7 "%UT"  13 ""  <> 3.0314231 6.6932216 -3.4202328 1 100.93 0 0 3560 0 1779 1779 3558 4 <> <>
  1780 18 0.046948 24.415939 4.651131 234 E "A" 70 -0.80000 -0.80000 "GLU " " OE1" 8 -1 1 FF2E2E  "O1780"  1 1 7 ""  1 ""  <> -8.3806496 3.9011934 -3.8221774 1 105.64 0 0 3561 0 1780 1780 3559 <> <> <>
  1781 15 1.880382 24.689278 3.571597 234 E "A" 70 -0.80000 -0.80000 "GLU " " OE2" 8 0 1 FF2E2E  "O1781"  1 1 7 ""  1 ""  <> -3.6748209 3.6082006 -0.62270063 1 108 0 0 3562 0 1781 1781 3560 <> <> <>
  1782 25 -3.793686 21.052933 2.434826 235 F "A" 38 -0.50000 -0.50000 "PHE " " N  " 7 0 1 2E2EFF  "N1782"  1 1 7 ""  1 ""  <> -3.7338734 2.7054071 2.9009366 1 74.47 0 0 3569 1 1782 1782 3567 <> <> <>
  1783 3 -5.230606 20.666136 2.303014 235 F "A" 24 0.14000 0.14000 "PHE " " CA " 6 0 1 808080  "C1783"  1 1 -1112 ""  1 ""  FFF000  4.6145229 -6.7326875 -4.8488822 1 78.73 0 0 3570 1 1783 1783 3568 <> <> <>
  1784 2 -5.596292 19.224379 2.874752 235 F "A" 24 0.50000 0.50000 "PHE " " C  " 6 0 1 808080  "C1784"  1 1 7 ""  1 ""  <> 4.4511662 -0.27630514 2.2635355 1 80.62 0 0 3571 0 1784 1784 3569 <> <> <>
  1785 15 -6.779285 18.954412 2.867130 235 F "A" 70 -0.50000 -0.50000 "PHE " " O  " 8 0 1 FF2E2E  "O1785"  1 1 7 ""  1 ""  <> 0.074068196 -3.3923402 1.2821101 1 93.35 0 0 3572 0 1785 1785 3570 <> <> <>
  1786 3 -5.581086 20.731007 0.761121 235 F "A" 24 -0.00500 -0.00500 "PHE " " CB " 6 0 1 808080  "C1786"  1 1 7 ""  1 ""  <> -1.3427663 4.6071029 -8.7736034 1 93.06 0 0 3573 2 1786 1786 3571 <> <> <>
  1787 2 -5.416405 22.011343 0.004541 235 F "A" 24 -0.11500 -0.11500 "PHE " " CG " 6 0 1 808080  "C1787"  1 1 7 ""  1 ""  <> -2.1693287 -9.2435493 -4.1684346 1 105.17 0 0 3574 0 1787 1787 3572 <> <> <>
  1788 2 -6.490161 22.836374 -0.357688 235 F "A" 24 -0.11500 -0.11500 "PHE " " CD1" 6 0 1 808080  "C1788"  1 1 7 ""  1 ""  <> 3.314713 -3.4903479 -3.7784874 1 93.62 0 0 3575 1 1788 1788 3573 <> <> <>
  1789 2 -4.131234 22.485441 -0.292006 235 F "A" 24 -0.11500 -0.11500 "PHE " " CD2" 6 0 1 808080  "C1789"  1 1 7 ""  1 ""  <> -3.7739213 -5.8305316 -7.2260313 1 107.72 0 0 3576 1 1789 1789 3574 <> <> <>
  1790 2 -6.241188 24.169489 -0.820986 235 F "A" 24 -0.11500 -0.11500 "PHE " " CE1" 6 0 1 808080  "C1790"  1 1 7 ""  1 ""  <> -0.88952857 2.3708169 1.3193315 1 89.14 0 0 3577 1 1790 1790 3575 <> <> <>
  1791 2 -3.847502 23.768116 -0.759000 235 F "A" 24 -0.11500 -0.11500 "PHE " " CE2" 6 0 1 808080  "C1791"  1 1 7 ""  1 ""  <> -5.956624 -1.5774252 -6.2412896 1 105.2 0 0 3578 1 1791 1791 3576 <> <> <>
  1792 2 -4.928563 24.609856 -0.918140 235 F "A" 24 -0.11500 -0.11500 "PHE " " CZ " 6 0 1 808080  "C1792"  1 1 7 ""  1 ""  <> 2.9719062 -1.961681 2.9147875 1 96.72 0 0 3579 1 1792 1792 3577 <> <> <>
  1793 25 -4.653539 18.379742 3.297484 236 T "A" 38 -0.50000 -0.50000 "THR " " N  " 7 0 1 2E2EFF  "N1793"  0 1 7 ""  1 ""  <> 7.6114111 -1.3925662 0.23745374 1 76.95 0 0 3589 1 1793 1793 3587 <> <> <>
  1794 3 -4.815529 17.043056 3.943624 236 T "A" 24 0.14000 0.14000 "THR " " CA " 6 0 1 808080  "C1794"  0 1 -1112 ""  1 ""  FFF000  -8.3529329 0.80805123 -3.9661579 1 70.61 0 0 3590 1 1794 1794 3588 <> <> <>
  1795 2 -3.420657 16.647579 4.381873 236 T "A" 24 0.50000 0.50000 "THR " " C  " 6 0 1 808080  "C1795"  0 1 7 ""  1 ""  <> 2.5129156 -0.039256286 -1.6637561 1 75.06 0 0 3591 0 1795 1795 3589 <> <> <>
  1796 15 -2.518925 16.914221 3.594285 236 T "A" 70 -0.50000 -0.50000 "THR " " O  " 8 0 1 FF2E2E  "O1796"  0 1 7 ""  1 ""  <> -2.9451103 1.1900265 0.21294722 1 81.36 0 0 3592 0 1796 1796 3590 <> <> <>
  1797 3 -5.534159 16.018473 3.037507 236 T "A" 24 0.20500 0.20500 "THR " " CB " 6 0 1 808080  "C1797"  0 1 7 ""  1 ""  <> -3.747448 -0.92979503 -5.0594783 1 66.44 0 0 3593 1 1797 1797 3591 <> <> <>
  1798 16 -5.703074 14.799669 3.723335 236 T "A" 70 -0.68300 -0.68300 "THR " " OG1" 8 0 1 FF2E2E  "O1798"  0 1 7 "%UT"  13 ""  <> 3.7032712 -2.304533 -4.6349821 1 68.71 0 0 3594 1 1798 1798 3592 <> <> <>
  1799 3 -4.744847 15.684772 1.801230 236 T "A" 24 -0.18000 -0.18000 "THR " " CG2" 6 0 1 808080  "C1799"  0 1 7 ""  1 ""  <> 2.4953201 -5.6809516 7.279984 1 65.15 0 0 3595 3 1799 1799 3593 <> <> <>
  1800 25 -3.135798 16.000025 5.553308 237 P "A" 38 -0.14000 -0.14000 "PRO " " N  " 7 0 1 2E2EFF  "N1800"  0 1 7 ""  1 ""  <> -0.031543594 -4.684762 -0.18680018 1 72.73 0 0 3603 0 1800 1800 3601 <> <> <>
  1801 3 -1.830502 15.561484 5.977118 237 P "A" 24 0.01000 0.01000 "PRO " " CA " 6 0 1 808080  "C1801"  0 1 -1112 ""  1 ""  FFF000  -2.2393987 -3.2978401 -6.9080062 1 69.27 0 0 3604 1 1801 1801 3602 <> <> <>
  1802 2 -1.396873 14.365872 5.189623 237 P "A" 24 0.50000 0.50000 "PRO " " C  " 6 0 1 808080  "C1802"  0 1 7 ""  1 ""  <> 6.7839584 1.6947136 1.307645 1 64.36 0 0 3605 0 1802 1802 3603 <> <> <>
  1803 15 -2.122149 13.450992 4.820271 237 P "A" 70 -0.50000 -0.50000 "PRO " " O  " 8 0 1 FF2E2E  "O1803"  0 1 7 ""  1 ""  <> -5.9732194 -1.7233565 0.94312948 1 72.52 0 0 3606 0 1803 1803 3604 <> <> <>
  1804 3 -1.960347 15.206801 7.417919 237 P "A" 24 -0.12000 -0.12000 "PRO " " CB " 6 0 1 808080  "C1804"  0 1 7 ""  1 ""  <> -1.8915987 2.412693 -5.5418544 1 66.45 0 0 3607 2 1804 1804 3605 <> <> <>
  1805 3 -3.390288 14.759641 7.548275 237 P "A" 24 -0.12000 -0.12000 "PRO " " CG " 6 0 1 808080  "C1805"  0 1 7 ""  1 ""  <> 6.2815685 1.3453573 -3.0200446 1 69.54 0 0 3608 2 1805 1805 3606 <> <> <>
  1806 3 -4.040647 15.695040 6.510635 237 P "A" 24 -0.05000 -0.05000 "PRO " " CD " 6 0 1 808080  "C1806"  0 1 7 ""  1 ""  <> 6.302207 1.123239 -4.4651809 1 75.61 0 0 3609 2 1806 1806 3607 <> <> <>
  1807 25 -0.168015 14.467028 4.695001 238 V "A" 38 -0.50000 -0.50000 "VAL " " N  " 7 0 1 2E2EFF  "N1807"  0 1 7 ""  1 ""  <> -5.2430921 2.6276221 -2.1782298 1 61.73 0 0 3617 1 1807 1807 3615 <> <> <>
  1808 3 0.536130 13.492592 3.886556 238 V "A" 24 0.14000 0.14000 "VAL " " CA " 6 0 1 808080  "C1808"  0 1 -1112 ""  1 ""  FFF000  2.6716161 5.2442498 -0.20335659 1 67.82 0 0 3618 1 1808 1808 3616 <> <> <>
  1809 2 1.001125 12.298612 4.806839 238 V "A" 24 0.50000 0.50000 "VAL " " C  " 6 0 1 808080  "C1809"  0 1 7 ""  1 ""  <> 1.7434965 2.6744988 5.5482645 1 58.32 0 0 3619 0 1809 1809 3617 <> <> <>
  1810 15 1.522759 12.511403 5.915064 238 V "A" 70 -0.50000 -0.50000 "VAL " " O  " 8 0 1 FF2E2E  "O1810"  0 1 7 ""  1 ""  <> -6.12257 2.4315004 1.8177335 1 59.24 0 0 3620 0 1810 1810 3618 <> <> <>
  1811 3 1.648375 14.199775 3.134252 238 V "A" 24 -0.06000 -0.06000 "VAL " " CB " 6 0 1 808080  "C1811"  0 1 7 ""  1 ""  <> -1.3018962 1.5845085 3.1630342 1 62.53 0 0 3621 1 1811 1811 3619 <> <> <>
  1812 3 2.716264 13.208654 2.436825 238 V "A" 24 -0.18000 -0.18000 "VAL " " CG1" 6 0 1 808080  "C1812"  0 1 7 ""  1 ""  <> -5.1426311 2.5340836 1.7285414 1 58.8 0 0 3622 3 1812 1812 3620 <> <> <>
  1813 3 1.051448 15.184073 2.206711 238 V "A" 24 -0.18000 -0.18000 "VAL " " CG2" 6 0 1 808080  "C1813"  0 1 7 ""  1 ""  <> 3.6138656 2.1786952 0.70736462 1 57.63 0 0 3623 3 1813 1813 3621 <> <> <>
  1814 25 0.716944 11.037967 4.407367 239 H "A" 38 -0.50000 -0.50000 "HIE " " N  " 7 0 1 2E2EFF  "N1814"  0 1 7 ""  1 ""  <> -1.8407542 -6.3824964 -3.6891284 1 53.75 0 0 3633 1 1814 1814 3631 <> <> <>
  1815 3 1.064974 9.771761 5.143389 239 H "A" 24 0.14000 0.14000 "HIE " " CA " 6 0 1 808080  "C1815"  0 1 -1112 ""  1 ""  FFF000  3.942941 1.6224713 -7.4615445 1 64.06 0 0 3634 1 1815 1815 3632 <> <> <>
  1816 2 2.533717 9.408362 4.903766 239 H "A" 24 0.50000 0.50000 "HIE " " C  " 6 0 1 808080  "C1816"  0 1 7 ""  1 ""  <> -6.1110334 -0.29699269 0.26987877 1 58.02 0 0 3635 0 1816 1816 3633 <> <> <>
  1817 15 2.955510 9.428386 3.772708 239 H "A" 70 -0.50000 -0.50000 "HIE " " O  " 8 0 1 FF2E2E  "O1817"  0 1 7 ""  1 ""  <> 1.4839257 5.9575963 -1.5767984 1 59.77 0 0 3636 0 1817 1817 3634 <> <> <>
  1818 3 0.194097 8.556337 4.614864 239 H "A" 24 -0.29700 -0.29700 "HIE " " CB " 6 0 1 808080  "C1818"  0 1 7 ""  1 ""  <> 1.7081002 -1.7205054 3.718864 1 53.22 0 0 3637 2 1818 1818 3635 <> <> <>
  1819 2 0.104201 7.412012 5.579832 239 H "A" 24 0.50400 0.50400 "HIE " " CG " 6 0 1 808080  "C1819"  0 1 7 "%UT"  13 "HIE"  <> 4.9733114 -1.724279 -4.1840672 1 63.42 0 0 3638 0 1819 1819 3636 <> "HIE"  <>
  1820 25 1.090895 6.500978 5.860925 239 H "A" 38 -0.56400 -0.56400 "HIE " " ND1" 7 0 1 2E2EFF  "N1820"  0 1 7 ""  1 ""  <> -6.7927918 -4.9278712 -1.4245887 1 66.04 0 0 3639 0 1820 1820 3637 <> <> <>
  1821 2 -0.875184 7.163189 6.501315 239 H "A" 24 -0.26100 -0.26100 "HIE " " CD2" 6 0 1 808080  "C1821"  0 1 7 ""  1 ""  <> -2.0758896 1.7563041 -0.50944477 1 66.82 0 0 3640 1 1821 1821 3638 <> <> <>
  1822 2 0.673316 5.781876 6.908958 239 H "A" 24 0.18200 0.18200 "HIE " " CE1" 6 0 1 808080  "C1822"  0 1 7 ""  1 ""  <> -1.772639 1.9045746 -3.4055321 1 77.88 0 0 3641 1 1822 1822 3639 <> <> <>
  1823 25 -0.488898 6.131792 7.377189 239 H "A" 38 -0.29100 -0.29100 "HIE " " NE2" 7 0 1 2E2EFF  "N1823"  0 1 7 ""  1 ""  <> -1.3737731 -0.81130207 -2.9737775 1 76.41 0 0 3642 1 1823 1823 3640 <> <> <>
  1824 25 3.359508 8.908354 5.854254 240 F "A" 38 -0.50000 -0.50000 "PHE " " N  " 7 0 1 2E2EFF  "N1824"  0 1 7 ""  1 ""  <> 0.18618748 -2.8378599 -8.2989616 1 54.63 0 0 3650 1 1824 1824 3648 <> <> <>
  1825 3 4.774593 8.438282 5.598545 240 F "A" 24 0.14000 0.14000 "PHE " " CA " 6 0 1 808080  "C1825"  0 1 -1112 ""  1 ""  FFF000  0.5600509 6.6654344 -5.0627017 1 69.33 0 0 3651 1 1825 1825 3649 <> <> <>
  1826 2 4.942038 7.323026 4.507943 240 F "A" 24 0.50000 0.50000 "PHE " " C  " 6 0 1 808080  "C1826"  0 1 7 ""  1 ""  <> -5.3093801 1.7954659 -0.74513853 1 70.33 0 0 3652 0 1826 1826 3650 <> <> <>
  1827 15 6.016966 7.259638 3.829158 240 F "A" 70 -0.50000 -0.50000 "PHE " " O  " 8 0 1 FF2E2E  "O1827"  0 1 7 ""  1 ""  <> -4.6199694 3.701437 9.6811914 1 71.06 0 0 3653 0 1827 1827 3651 <> <> <>
  1828 3 5.554673 8.019608 6.913717 240 F "A" 24 -0.00500 -0.00500 "PHE " " CB " 6 0 1 808080  "C1828"  0 1 7 ""  1 ""  <> 1.840315 4.1184897 -1.6806331 1 70.38 0 0 3654 2 1828 1828 3652 <> <> <>
  1829 2 5.687405 8.997360 8.046369 240 F "A" 24 -0.11500 -0.11500 "PHE " " CG " 6 0 1 808080  "C1829"  0 1 7 ""  1 ""  <> 6.5225964 -11.767552 3.8240018 1 81.91 0 0 3655 0 1829 1829 3653 <> <> <>
  1830 2 4.951301 8.926738 9.217756 240 F "A" 24 -0.11500 -0.11500 "PHE " " CD1" 6 0 1 808080  "C1830"  0 1 7 ""  1 ""  <> 6.6061964 -1.4916363 6.2786942 1 79.12 0 0 3656 1 1830 1830 3654 <> <> <>
  1831 2 6.555934 10.147111 7.977191 240 F "A" 24 -0.11500 -0.11500 "PHE " " CD2" 6 0 1 808080  "C1831"  0 1 7 ""  1 ""  <> 3.526274 -0.30397752 -0.62598586 1 82.31 0 0 3657 1 1831 1831 3655 <> <> <>
  1832 2 5.153296 9.760423 10.306767 240 F "A" 24 -0.11500 -0.11500 "PHE " " CE1" 6 0 1 808080  "C1832"  0 1 7 ""  1 ""  <> 4.7801061 -3.306139 3.635428 1 66.07 0 0 3658 1 1832 1832 3656 <> <> <>
  1833 2 6.693507 11.024447 9.031410 240 F "A" 24 -0.11500 -0.11500 "PHE " " CE2" 6 0 1 808080  "C1833"  0 1 7 ""  1 ""  <> -1.4222766 0.27679378 -12.105465 1 73.02 0 0 3659 1 1833 1833 3657 <> <> <>
  1834 2 6.092773 10.789564 10.249720 240 F "A" 24 -0.11500 -0.11500 "PHE " " CZ " 6 0 1 808080  "C1834"  0 1 7 ""  1 ""  <> -0.40208539 1.3269488 -4.2273192 1 65.93 0 0 3660 1 1834 1834 3658 <> <> <>
  1835 25 3.870881 6.565987 4.209238 241 F "A" 38 -0.50000 -0.50000 "PHE " " N  " 7 0 1 2E2EFF  "N1835"  0 1 7 ""  1 ""  <> 9.1767273 -1.6554681 4.0145049 1 63.96 0 0 3670 1 1835 1835 3668 <> <> <>
  1836 3 3.798578 5.593145 3.089857 241 F "A" 24 0.14000 0.14000 "PHE " " CA " 6 0 1 808080  "C1836"  0 1 -1112 ""  1 ""  FFF000  -4.2242351 -2.610502 4.7557063 1 69.29 0 0 3671 1 1836 1836 3669 <> <> <>
  1837 2 3.512851 6.221739 1.739170 241 F "A" 24 0.50000 0.50000 "PHE " " C  " 6 0 1 808080  "C1837"  0 1 7 ""  1 ""  <> 7.1281533 -5.5451393 -1.674794 1 69.25 0 0 3672 0 1837 1837 3670 <> <> <>
  1838 15 3.548739 5.477197 0.776426 241 F "A" 70 -0.50000 -0.50000 "PHE " " O  " 8 0 1 FF2E2E  "O1838"  0 1 7 ""  1 ""  <> 3.3611555 0.13869406 4.8968921 1 73.12 0 0 3673 0 1838 1838 3671 <> <> <>
  1839 3 2.708126 4.490878 3.293205 241 F "A" 24 -0.00500 -0.00500 "PHE " " CB " 6 0 1 808080  "C1839"  0 1 7 ""  1 ""  <> 9.2787161 1.8700939 2.0392656 1 63 0 0 3674 2 1839 1839 3672 <> <> <>
  1840 2 3.141976 3.352243 4.137506 241 F "A" 24 -0.11500 -0.11500 "PHE " " CG " 6 0 1 808080  "C1840"  0 1 7 ""  1 ""  <> -9.0487957 -6.2768421 4.3115721 1 71.2 0 0 3675 0 1840 1840 3673 <> <> <>
  1841 2 2.603970 3.036673 5.383508 241 F "A" 24 -0.11500 -0.11500 "PHE " " CD1" 6 0 1 808080  "C1841"  0 1 7 ""  1 ""  <> 5.4263358 6.7353525 1.9861176 1 84.33 0 0 3676 1 1841 1841 3674 <> <> <>
  1842 2 4.108424 2.502769 3.560072 241 F "A" 24 -0.11500 -0.11500 "PHE " " CD2" 6 0 1 808080  "C1842"  0 1 7 ""  1 ""  <> -3.8611021 -1.6049374 -4.4571652 1 72.89 0 0 3677 1 1842 1842 3675 <> <> <>
  1843 2 2.803862 1.841088 6.034853 241 F "A" 24 -0.11500 -0.11500 "PHE " " CE1" 6 0 1 808080  "C1843"  0 1 7 ""  1 ""  <> 2.8896611 -6.4056158 3.0020096 1 81.98 0 0 3678 1 1843 1843 3676 <> <> <>
  1844 2 4.343744 1.282319 4.175373 241 F "A" 24 -0.11500 -0.11500 "PHE " " CE2" 6 0 1 808080  "C1844"  0 1 7 ""  1 ""  <> -3.2847986 -0.34402221 5.9901071 1 72.84 0 0 3679 1 1844 1844 3677 <> <> <>
  1845 2 3.617100 0.893437 5.378787 241 F "A" 24 -0.11500 -0.11500 "PHE " " CZ " 6 0 1 808080  "C1845"  0 1 7 ""  1 ""  <> 5.410666 -2.8025868 0.20859624 1 76.24 0 0 3680 1 1845 1845 3678 <> <> <>
  1846 25 3.404336 7.560123 1.624159 242 A "A" 38 -0.50000 -0.50000 "ALA " " N  " 7 0 1 2E2EFF  "N1846"  0 1 7 ""  1 ""  <> -3.1542149 -5.682868 2.0390725 1 61.42 0 0 3690 1 1846 1846 3688 <> <> <>
  1847 3 3.298596 8.241550 0.333718 242 A "A" 24 0.14000 0.14000 "ALA " " CA " 6 0 1 808080  "C1847"  0 1 -1112 ""  1 ""  FFF000  1.4770834 5.8051505 -1.1754014 1 64.77 0 0 3691 1 1847 1847 3689 <> <> <>
  1848 2 4.643780 8.451644 -0.342011 242 A "A" 24 0.50000 0.50000 "ALA " " C  " 6 0 1 808080  "C1848"  0 1 7 ""  1 ""  <> -7.2855601 0.77521724 -6.5474644 1 72.61 0 0 3692 0 1848 1848 3690 <> <> <>
  1849 15 4.681732 8.724620 -1.543557 242 A "A" 70 -0.50000 -0.50000 "ALA " " O  " 8 0 1 FF2E2E  "O1849"  0 1 7 ""  1 ""  <> 6.3113427 -5.4857416 -0.28120452 1 81.85 0 0 3693 0 1849 1849 3691 <> <> <>
  1850 3 2.643592 9.617326 0.547948 242 A "A" 24 -0.18000 -0.18000 "ALA " " CB " 6 0 1 808080  "C1850"  0 1 7 ""  1 ""  <> -4.3356805 -1.9063691 1.4965556 1 62.52 0 0 3694 3 1850 1850 3692 <> <> <>
  1851 25 5.748887 8.205982 0.374108 243 Q "A" 38 -0.50000 -0.50000 "GLN " " N  " 7 0 1 2E2EFF  "N1851"  1 1 7 ""  1 ""  <> -3.8726573 -7.7368779 6.4758878 1 72.71 0 0 3700 1 1851 1851 3698 <> <> <>
  1852 3 7.040571 8.490623 -0.133589 243 Q "A" 24 0.14000 0.14000 "GLN " " CA " 6 0 1 808080  "C1852"  1 1 -1112 ""  1 ""  FFF000  -2.9403288 4.5759034 -13.084946 1 74.05 0 0 3701 1 1852 1852 3699 <> <> <>
  1853 2 7.463085 7.438023 -1.170997 243 Q "A" 24 0.50000 0.50000 "GLN " " C  " 6 0 1 808080  "C1853"  1 1 7 ""  1 ""  <> -2.3779988 1.8082941 -0.1353808 1 68.54 0 0 3702 0 1853 1853 3700 <> <> <>
  1854 15 7.946399 7.889454 -2.236431 243 Q "A" 70 -0.50000 -0.50000 "GLN " " O  " 8 0 1 FF2E2E  "O1854"  1 1 7 ""  1 ""  <> -1.4663943 8.5498686 -5.3122158 1 68.79 0 0 3703 0 1854 1854 3701 <> <> <>
  1855 3 7.957129 8.673866 1.062277 243 Q "A" 24 -0.12000 -0.12000 "GLN " " CB " 6 0 1 808080  "C1855"  1 1 7 ""  1 ""  <> -1.2682984 -0.97286195 3.5894125 1 70.63 0 0 3704 2 1855 1855 3702 <> <> <>
  1856 3 7.795669 9.990880 1.774389 243 Q "A" 24 -0.12000 -0.12000 "GLN " " CG " 6 0 1 808080  "C1856"  1 1 7 ""  1 ""  <> 1.5098888 -3.2353668 -4.2483025 1 81.94 0 0 3705 2 1856 1856 3703 <> <> <>
  1857 2 8.402314 11.191467 1.138630 243 Q "A" 24 0.50000 0.50000 "GLN " " CD " 6 0 1 808080  "C1857"  1 1 7 "%UT"  13 ""  <> 2.2741585 5.9123621 -5.0655804 1 78.79 0 0 3706 0 1857 1857 3704 0.374455925854437 "No Flip"  <>
  1858 15 8.180446 12.378100 1.442853 243 Q "A" 70 -0.50000 -0.50000 "GLN " " OE1" 8 0 1 FF2E2E  "O1858"  1 1 7 ""  1 ""  <> -0.10176632 -5.0248523 -1.1509317 1 78.43 0 0 3707 0 1858 1858 3705 <> <> <>
  1859 25 9.213797 11.012481 0.114037 243 Q "A" 38 -0.76000 -0.76000 "GLN " " NE2" 7 0 1 2E2EFF  "N1859"  1 1 7 ""  1 ""  <> -3.031611 5.6036463 5.7135878 1 66.07 0 0 3708 2 1859 1859 3706 <> <> <>
  1860 25 7.400516 6.099370 -0.951078 244 P "A" 38 -0.14000 -0.14000 "PRO " " N  " 7 0 1 2E2EFF  "N1860"  1 1 7 ""  1 ""  <> -1.6346081 0.72538644 2.4305046 1 67.24 0 0 3717 0 1860 1860 3715 <> <> <>
  1861 3 7.942547 5.121634 -1.943397 244 P "A" 24 0.01000 0.01000 "PRO " " CA " 6 0 1 808080  "C1861"  1 1 -1112 ""  1 ""  FFF000  7.2505827 1.8977499 -1.627017 1 67.87 0 0 3718 1 1861 1861 3716 <> <> <>
  1862 2 7.033767 4.910911 -3.147528 244 P "A" 24 0.50000 0.50000 "PRO " " C  " 6 0 1 808080  "C1862"  1 1 7 ""  1 ""  <> -1.9268924 -2.7857263 9.2439318 1 73.75 0 0 3719 0 1862 1862 3717 <> <> <>
  1863 15 7.537731 4.255133 -4.074008 244 P "A" 70 -0.50000 -0.50000 "PRO " " O  " 8 0 1 FF2E2E  "O1863"  1 1 7 ""  1 ""  <> -4.9362955 -1.2047834 -0.076645337 1 80.85 0 0 3720 0 1863 1863 3718 <> <> <>
  1864 3 8.192125 3.826992 -1.075653 244 P "A" 24 -0.12000 -0.12000 "PRO " " CB " 6 0 1 808080  "C1864"  1 1 7 ""  1 ""  <> -3.0561266 -3.8435066 -3.2231753 1 69.68 0 0 3721 2 1864 1864 3719 <> <> <>
  1865 3 7.216615 3.909145 0.084411 244 P "A" 24 -0.12000 -0.12000 "PRO " " CG " 6 0 1 808080  "C1865"  1 1 7 ""  1 ""  <> -2.8491073 -4.0304956 -0.32187691 1 72.65 0 0 3722 2 1865 1865 3720 <> <> <>
  1866 3 7.071605 5.445781 0.318713 244 P "A" 24 -0.05000 -0.05000 "PRO " " CD " 6 0 1 808080  "C1866"  1 1 7 ""  1 ""  <> 6.3087769 6.6742053 -3.0837455 1 56.7 0 0 3723 2 1866 1866 3721 <> <> <>
  1867 25 5.756064 5.365739 -3.161273 245 V "A" 38 -0.50000 -0.50000 "VAL " " N  " 7 0 1 2E2EFF  "N1867"  1 1 7 ""  1 ""  <> 3.9174972 3.3329618 5.4689155 1 67.07 0 0 3731 1 1867 1867 3729 <> <> <>
  1868 3 4.926455 5.412398 -4.374383 245 V "A" 24 0.14000 0.14000 "VAL " " CA " 6 0 1 808080  "C1868"  1 1 -1112 ""  1 ""  FFF000  3.8770511 2.2674859 -4.2416992 1 67.66 0 0 3732 1 1868 1868 3730 <> <> <>
  1869 2 5.531328 6.466235 -5.339397 245 V "A" 24 0.50000 0.50000 "VAL " " C  " 6 0 1 808080  "C1869"  1 1 7 ""  1 ""  <> -5.7207088 0.43259114 7.7009873 1 63.18 0 0 3733 0 1869 1869 3731 <> <> <>
  1870 15 5.657959 6.094872 -6.528471 245 V "A" 70 -0.50000 -0.50000 "VAL " " O  " 8 0 1 FF2E2E  "O1870"  1 1 7 ""  1 ""  <> 4.4153795 -3.1683414 -1.7954363 1 63.97 0 0 3734 0 1870 1870 3732 <> <> <>
  1871 3 3.403170 5.486855 -4.141925 245 V "A" 24 -0.06000 -0.06000 "VAL " " CB " 6 0 1 808080  "C1871"  1 1 7 ""  1 ""  <> -3.6205385 -1.4242107 -5.1214099 1 73.51 0 0 3735 1 1871 1871 3733 <> <> <>
  1872 3 2.849483 4.219314 -3.328010 245 V "A" 24 -0.18000 -0.18000 "VAL " " CG1" 6 0 1 808080  "C1872"  1 1 7 ""  1 ""  <> 5.3564382 -5.7647119 3.4577563 1 72.36 0 0 3736 3 1872 1872 3734 <> <> <>
  1873 3 2.824925 6.794814 -3.595472 245 V "A" 24 -0.18000 -0.18000 "VAL " " CG2" 6 0 1 808080  "C1873"  1 1 7 ""  1 ""  <> -2.4749734 -3.0060871 3.59588 1 64.11 0 0 3737 3 1873 1873 3735 <> <> <>
  1874 25 5.893213 7.682758 -4.953391 246 V "A" 38 -0.50000 -0.50000 "VAL " " N  " 7 0 1 2E2EFF  "N1874"  1 1 7 ""  1 ""  <> 2.9443257 2.0670385 3.510973 1 66.8 0 0 3747 1 1874 1874 3745 <> <> <>
  1875 3 6.514738 8.661907 -5.792846 246 V "A" 24 0.14000 0.14000 "VAL " " CA " 6 0 1 808080  "C1875"  1 1 -1112 ""  1 ""  FFF000  0.93683732 6.3127475 3.8193903 1 66.69 0 0 3748 1 1875 1875 3746 <> <> <>
  1876 2 7.630645 8.146417 -6.705611 246 V "A" 24 0.50000 0.50000 "VAL " " C  " 6 0 1 808080  "C1876"  1 1 7 ""  1 ""  <> -4.3201256 -4.3948522 -0.51018798 1 73.73 0 0 3749 0 1876 1876 3747 <> <> <>
  1877 15 7.511509 8.149494 -7.926614 246 V "A" 70 -0.50000 -0.50000 "VAL " " O  " 8 0 1 FF2E2E  "O1877"  1 1 7 ""  1 ""  <> -8.0148497 6.8986664 2.0702319 1 78.73 0 0 3750 0 1877 1877 3748 <> <> <>
  1878 3 6.849852 9.894470 -4.961267 246 V "A" 24 -0.06000 -0.06000 "VAL " " CB " 6 0 1 808080  "C1878"  1 1 7 ""  1 ""  <> 2.7650921 2.5573952 -5.642262 1 61.52 0 0 3751 1 1878 1878 3749 <> <> <>
  1879 3 7.393229 11.045937 -5.875865 246 V "A" 24 -0.18000 -0.18000 "VAL " " CG1" 6 0 1 808080  "C1879"  1 1 7 ""  1 ""  <> 4.5338221 -2.2163172 -2.2786632 1 59.05 0 0 3752 3 1879 1879 3750 <> <> <>
  1880 3 5.625281 10.547117 -4.262409 246 V "A" 24 -0.18000 -0.18000 "VAL " " CG2" 6 0 1 808080  "C1880"  1 1 7 ""  1 ""  <> -0.90374053 -3.2968094 0.39085054 1 61.05 0 0 3753 3 1880 1880 3751 <> <> <>
  1881 25 8.629988 7.622610 -5.982875 247 T "A" 38 -0.50000 -0.50000 "THR " " N  " 7 0 1 2E2EFF  "N1881"  1 1 7 ""  1 ""  <> 2.7790828 -0.59328574 5.8327017 1 70.26 0 0 3763 1 1881 1881 3761 <> <> <>
  1882 3 9.923923 7.074444 -6.491769 247 T "A" 24 0.14000 0.14000 "THR " " CA " 6 0 1 808080  "C1882"  1 1 -1112 ""  1 ""  FFF000  -6.8820705 -6.4457469 -2.7911794 1 83.04 0 0 3764 1 1882 1882 3762 <> <> <>
  1883 2 9.738314 5.657655 -7.108382 247 T "A" 24 0.50000 0.50000 "THR " " C  " 6 0 1 808080  "C1883"  1 1 7 ""  1 ""  <> -1.2724169 -0.32216024 -5.1574755 1 82.61 0 0 3765 0 1883 1883 3763 <> <> <>
  1884 15 10.728189 5.032592 -7.483237 247 T "A" 70 -0.50000 -0.50000 "THR " " O  " 8 0 1 FF2E2E  "O1884"  1 1 7 ""  1 ""  <> -2.4904604 -2.442817 0.50652266 1 87.42 0 0 3766 0 1884 1884 3764 <> <> <>
  1885 3 10.985416 7.103656 -5.395398 247 T "A" 24 0.20500 0.20500 "THR " " CB " 6 0 1 808080  "C1885"  1 1 7 ""  1 ""  <> 2.9546351 -0.23527902 -3.9748592 1 85.1 0 0 3767 1 1885 1885 3765 <> <> <>
  1886 16 10.532560 6.444658 -4.213519 247 T "A" 70 -0.68300 -0.68300 "THR " " OG1" 8 0 1 FF2E2E  "O1886"  1 1 7 "%UT"  13 ""  <> 4.1719289 -2.2850041 2.7138948 1 90.68 0 0 3768 1 1886 1886 3766 <> <> <>
  1887 3 11.386241 8.540979 -4.971320 247 T "A" 24 -0.18000 -0.18000 "THR " " CG2" 6 0 1 808080  "C1887"  1 1 7 ""  1 ""  <> -3.0473762 1.1145582 1.8507451 1 90.24 0 0 3769 3 1887 1887 3767 <> <> <>
  1888 25 8.506541 5.195964 -7.433657 248 L "A" 38 -0.50000 -0.50000 "LEU " " N  " 7 0 1 2E2EFF  "N1888"  1 1 7 ""  1 ""  <> -3.4469035 1.0078878 0.646869 1 82.05 0 0 3777 1 1888 1888 3775 <> <> <>
  1889 3 8.204330 3.838778 -8.071253 248 L "A" 24 0.14000 0.14000 "LEU " " CA " 6 0 1 808080  "C1889"  1 1 -1113 ""  1 ""  FFFF00  -5.04316 8.7924471 4.1747088 1 91.52 0 0 3778 1 1889 1889 3776 <> <> <>
  1890 2 7.167959 3.948555 -9.189371 248 L "A" 24 0.50000 0.50000 "LEU " " C  " 6 0 1 808080  "C1890"  1 1 7 ""  1 ""  <> 5.317338 -2.6072128 0.52588642 1 92.75 0 0 3779 0 1890 1890 3777 <> <> <>
  1891 15 7.336123 3.364249 -10.244339 248 L "A" 70 -0.50000 -0.50000 "LEU " " O  " 8 0 1 FF2E2E  "O1891"  1 1 7 ""  1 ""  <> -6.0643225 -4.4799314 8.404954 1 108.34 0 0 3780 0 1891 1891 3778 <> <> <>
  1892 3 7.711837 2.892924 -6.965886 248 L "A" 24 -0.12000 -0.12000 "LEU " " CB " 6 0 1 808080  "C1892"  1 1 7 ""  1 ""  <> -2.0288479 0.72744858 -1.3234789 1 92.03 0 0 3781 2 1892 1892 3779 <> <> <>
  1893 3 7.530750 1.332440 -7.239324 248 L "A" 24 -0.06000 -0.06000 "LEU " " CG " 6 0 1 808080  "C1893"  1 1 7 ""  1 ""  <> 0.14266129 4.0095615 -0.19179735 1 93.17 0 0 3782 1 1893 1893 3780 <> <> <>
  1894 3 8.086353 0.617894 -5.940591 248 L "A" 24 -0.18000 -0.18000 "LEU " " CD1" 6 0 1 808080  "C1894"  1 1 7 ""  1 ""  <> 6.3967218 -3.9088545 -5.5437102 1 96.07 0 0 3783 3 1894 1894 3781 <> <> <>
  1895 3 6.063503 1.023215 -7.453269 248 L "A" 24 -0.18000 -0.18000 "LEU " " CD2" 6 0 1 808080  "C1895"  1 1 7 ""  1 ""  <> -6.8490725 4.5198522 -1.6872895 1 91.45 0 0 3784 3 1895 1895 3782 <> <> <>
  1896 25 6.137049 4.739322 -8.948965 249 I "A" 38 -0.50000 -0.50000 "ILE " " N  " 7 0 1 2E2EFF  "N1896"  1 1 7 ""  1 ""  <> -3.4085109 -2.806165 -1.0906378 1 89.29 0 0 3796 1 1896 1896 3794 <> <> <>
  1897 3 4.933175 4.974319 -9.775493 249 I "A" 24 0.14000 0.14000 "ILE " " CA " 6 0 1 808080  "C1897"  1 1 -1113 ""  1 ""  FFFF00  -3.7067256 2.1191907 5.218524 1 89.54 0 0 3797 1 1897 1897 3795 <> <> <>
  1898 2 5.309368 6.135417 -10.634189 249 I "A" 24 0.50000 0.50000 "ILE " " C  " 6 0 1 808080  "C1898"  1 1 7 ""  1 ""  <> -1.343181 0.54362154 5.7255788 1 84.01 0 0 3798 0 1898 1898 3796 <> <> <>
  1899 15 5.322073 5.961546 -11.885226 249 I "A" 70 -0.50000 -0.50000 "ILE " " O  " 8 0 1 FF2E2E  "O1899"  1 1 7 ""  1 ""  <> -0.78111476 -3.0868006 -5.5946288 1 92.6 0 0 3799 0 1899 1899 3797 <> <> <>
  1900 3 3.640948 5.218423 -8.863132 249 I "A" 24 -0.06000 -0.06000 "ILE " " CB " 6 0 1 808080  "C1900"  1 1 7 ""  1 ""  <> 0.27453122 -0.61081302 0.92909282 1 85.86 0 0 3800 1 1900 1900 3798 <> <> <>
  1901 3 3.378595 3.985848 -7.998766 249 I "A" 24 -0.12000 -0.12000 "ILE " " CG1" 6 0 1 808080  "C1901"  1 1 7 ""  1 ""  <> 1.5991147 -2.1274116 9.8066225 1 96.1 0 0 3801 2 1901 1901 3799 <> <> <>
  1902 3 2.422107 5.472938 -9.797243 249 I "A" 24 -0.18000 -0.18000 "ILE " " CG2" 6 0 1 808080  "C1902"  1 1 7 ""  1 ""  <> 7.3460627 1.161481 -5.1344967 1 80.64 0 0 3802 3 1902 1902 3800 <> <> <>
  1903 3 3.081398 2.670281 -8.763030 249 I "A" 24 -0.18000 -0.18000 "ILE " " CD1" 6 0 1 808080  "C1903"  1 1 7 ""  1 ""  <> 1.8046887 -2.1819022 -3.1868961 1 105.1 0 0 3803 3 1903 1903 3801 <> <> <>
  1904 25 5.741154 7.257242 -10.031463 250 G "A" 38 -0.50000 -0.50000 "GLY " " N  " 7 0 1 2E2EFF  "N1904"  1 1 7 ""  1 ""  <> 0.75723988 2.1075437 2.2369752 1 72.72 0 0 3815 1 1904 1904 3813 <> <> <>
  1905 3 6.120729 8.368742 -10.855524 250 G "A" 24 0.08000 0.08000 "GLY " " CA " 6 0 1 808080  "C1905"  1 1 -1113 ""  1 ""  FFFF00  1.4717165 7.1544499 -3.5205991 1 76.81 0 0 3816 2 1905 1905 3814 <> <> <>
  1906 2 7.354968 8.250487 -11.688215 250 G "A" 24 0.50000 0.50000 "GLY " " C  " 6 0 1 808080  "C1906"  1 1 7 ""  1 ""  <> -1.0920269 7.7684536 -5.9766054 1 71.83 0 0 3817 0 1906 1906 3815 <> <> <>
  1907 15 7.580591 9.026575 -12.578052 250 G "A" 70 -0.50000 -0.50000 "GLY " " O  " 8 0 1 FF2E2E  "O1907"  1 1 7 ""  1 ""  <> 3.2497556 3.3205838 0.46877182 1 80.65 0 0 3818 0 1907 1907 3816 <> <> <>
  1908 25 8.239576 7.337843 -11.412451 251 L "A" 38 -0.50000 -0.50000 "LEU " " N  " 7 0 1 2E2EFF  "N1908"  1 1 7 ""  1 ""  <> 5.1056638 0.53850877 0.22920692 1 63.38 0 0 3822 1 1908 1908 3820 <> <> <>
  1909 3 9.402483 7.026900 -12.137163 251 L "A" 24 0.14000 0.14000 "LEU " " CA " 6 0 1 808080  "C1909"  1 1 -1113 ""  1 ""  FFFF00  3.2152789 -7.2957482 -0.25188902 1 65.14 0 0 3823 1 1909 1909 3821 <> <> <>
  1910 2 9.107275 6.085867 -13.304888 251 L "A" 24 0.50000 0.50000 "LEU " " C  " 6 0 1 808080  "C1910"  1 1 7 ""  1 ""  <> -7.5349817 -4.2782741 1.3301886 1 79.39 0 0 3824 0 1910 1910 3822 <> <> <>
  1911 15 9.288352 6.392086 -14.451458 251 L "A" 70 -0.50000 -0.50000 "LEU " " O  " 8 0 1 FF2E2E  "O1911"  1 1 7 ""  1 ""  <> -2.6284268 -3.3793681 5.9056339 1 84.28 0 0 3825 0 1911 1911 3823 <> <> <>
  1912 3 10.327982 6.338735 -11.096369 251 L "A" 24 -0.12000 -0.12000 "LEU " " CB " 6 0 1 808080  "C1912"  1 1 7 ""  1 ""  <> -2.8359137 1.8996758 -2.6371109 1 70.14 0 0 3826 2 1912 1912 3824 <> <> <>
  1913 3 11.817100 6.049813 -11.528779 251 L "A" 24 -0.06000 -0.06000 "LEU " " CG " 6 0 1 808080  "C1913"  1 1 7 ""  1 ""  <> -3.1004624 0.30644542 -3.8733184 1 71.54 0 0 3827 1 1913 1913 3825 <> <> <>
  1914 3 12.656558 7.318597 -11.711930 251 L "A" 24 -0.18000 -0.18000 "LEU " " CD1" 6 0 1 808080  "C1914"  1 1 7 ""  1 ""  <> -2.7520752 -0.81480199 2.2988622 1 76.8 0 0 3828 3 1914 1914 3826 <> <> <>
  1915 3 12.459496 5.132334 -10.569040 251 L "A" 24 -0.18000 -0.18000 "LEU " " CD2" 6 0 1 808080  "C1915"  1 1 7 ""  1 ""  <> -7.3687744 -2.080534 -1.6513222 1 63.83 0 0 3829 3 1915 1915 3827 <> <> <>
  1916 25 8.419816 4.908668 -13.036794 252 G "A" 38 -0.50000 -0.50000 "GLY " " N  " 7 0 1 2E2EFF  "N1916"  1 1 7 ""  1 ""  <> 5.0873322 7.8477592 7.9266744 1 84.33 0 0 3841 1 1916 1916 3839 <> <> <>
  1917 3 7.990314 3.800347 -13.858697 252 G "A" 24 0.08000 0.08000 "GLY " " CA " 6 0 1 808080  "C1917"  1 1 -1113 ""  1 ""  FFFF00  11.378004 -2.9849069 -1.8733872 1 85.82 0 0 3842 2 1917 1917 3840 <> <> <>
  1918 2 6.978699 4.017971 -14.976950 252 G "A" 24 0.50000 0.50000 "GLY " " C  " 6 0 1 808080  "C1918"  1 1 7 ""  1 ""  <> 4.2246828 4.1975236 2.7031198 1 83.31 0 0 3843 0 1918 1918 3841 <> <> <>
  1919 15 7.285446 3.549865 -16.065254 252 G "A" 70 -0.50000 -0.50000 "GLY " " O  " 8 0 1 FF2E2E  "O1919"  1 1 7 ""  1 ""  <> 4.6593051 -2.6473053 0.26826024 1 77.58 0 0 3844 0 1919 1919 3842 <> <> <>
  1920 25 5.962909 4.741612 -14.641279 253 I "A" 38 -0.50000 -0.50000 "ILE " " N  " 7 0 1 2E2EFF  "N1920"  1 1 7 ""  1 ""  <> 3.0043776 -1.4669461 6.4121561 1 76.49 0 0 3848 1 1920 1920 3846 <> <> <>
  1921 3 4.936297 5.169382 -15.637594 253 I "A" 24 0.14000 0.14000 "ILE " " CA " 6 0 1 808080  "C1921"  1 1 -1113 ""  1 ""  FFFF00  -2.930757 -1.2044412 3.2681928 1 79.05 0 0 3849 1 1921 1921 3847 <> <> <>
  1922 2 5.523011 6.222487 -16.606104 253 I "A" 24 0.50000 0.50000 "ILE " " C  " 6 0 1 808080  "C1922"  1 1 7 ""  1 ""  <> -6.376543 -8.2220526 2.0192103 1 75.39 0 0 3850 0 1922 1922 3848 <> <> <>
  1923 15 5.401878 6.052402 -17.812954 253 I "A" 70 -0.50000 -0.50000 "ILE " " O  " 8 0 1 FF2E2E  "O1923"  1 1 7 ""  1 ""  <> -0.40296528 -6.7757063 3.2710602 1 73.7 0 0 3851 0 1923 1923 3849 <> <> <>
  1924 3 3.606606 5.586193 -14.958401 253 I "A" 24 -0.06000 -0.06000 "ILE " " CB " 6 0 1 808080  "C1924"  1 1 7 ""  1 ""  <> -1.2871422 3.7122896 -3.0209806 1 72.51 0 0 3852 1 1924 1924 3850 <> <> <>
  1925 3 3.018160 4.316909 -14.197447 253 I "A" 24 -0.12000 -0.12000 "ILE " " CG1" 6 0 1 808080  "C1925"  1 1 7 ""  1 ""  <> -1.3181695 -1.5908241 6.5361266 1 79.3 0 0 3853 2 1925 1925 3851 <> <> <>
  1926 3 2.614497 6.197811 -15.978387 253 I "A" 24 -0.18000 -0.18000 "ILE " " CG2" 6 0 1 808080  "C1926"  1 1 7 ""  1 ""  <> 1.2557125 5.6201167 6.009583 1 65.96 0 0 3854 3 1926 1926 3852 <> <> <>
  1927 3 1.685455 4.556103 -13.448310 253 I "A" 24 -0.18000 -0.18000 "ILE " " CD1" 6 0 1 808080  "C1927"  1 1 7 ""  1 ""  <> 3.8730104 3.0085754 6.5043807 1 87.19 0 0 3855 3 1927 1927 3853 <> <> <>
  1928 25 6.224730 7.198907 -16.012617 254 A "A" 38 -0.50000 -0.50000 "ALA " " N  " 7 0 1 2E2EFF  "N1928"  1 1 7 ""  1 ""  <> -3.6924736 -2.1158152 5.9512348 1 69.07 0 0 3867 1 1928 1928 3865 <> <> <>
  1929 3 6.893021 8.322616 -16.660671 254 A "A" 24 0.14000 0.14000 "ALA " " CA " 6 0 1 808080  "C1929"  1 1 -1113 ""  1 ""  FFFF00  1.2176963 0.86954319 -0.87855244 1 73.22 0 0 3868 1 1929 1929 3866 <> <> <>
  1930 2 7.758655 7.915998 -17.856737 254 A "A" 24 0.50000 0.50000 "ALA " " C  " 6 0 1 808080  "C1930"  1 1 7 ""  1 ""  <> 1.6718662 8.2215309 -0.34499541 1 78.35 0 0 3869 0 1930 1930 3867 <> <> <>
  1931 15 7.519664 8.372842 -19.003902 254 A "A" 70 -0.50000 -0.50000 "ALA " " O  " 8 0 1 FF2E2E  "O1931"  1 1 7 ""  1 ""  <> 1.7254527 -3.2170513 -1.4788885 1 79.21 0 0 3870 0 1931 1931 3868 <> <> <>
  1932 3 7.631768 9.232722 -15.749578 254 A "A" 24 -0.18000 -0.18000 "ALA " " CB " 6 0 1 808080  "C1932"  1 1 7 ""  1 ""  <> -0.3013618 4.2091775 1.8988587 1 71.6 0 0 3871 3 1932 1932 3869 <> <> <>
  1933 25 8.605353 7.028688 -17.642097 255 I "A" 38 -0.50000 -0.50000 "ILE " " N  " 7 0 1 2E2EFF  "N1933"  1 1 7 ""  1 ""  <> -1.4715202 5.5879765 0.59402168 1 66.1 0 0 3877 1 1933 1933 3875 <> <> <>
  1934 3 9.513252 6.575714 -18.654913 255 I "A" 24 0.14000 0.14000 "ILE " " CA " 6 0 1 808080  "C1934"  1 1 -1113 ""  1 ""  FFFF00  -0.67575425 7.8363271 0.48666298 1 65.88 0 0 3878 1 1934 1934 3876 <> <> <>
  1935 2 8.961184 5.453124 -19.489485 255 I "A" 24 0.50000 0.50000 "ILE " " C  " 6 0 1 808080  "C1935"  1 1 7 ""  1 ""  <> -3.4755528 -1.7637899 10.11607 1 74.37 0 0 3879 0 1935 1935 3877 <> <> <>
  1936 15 9.269310 5.414040 -20.669352 255 I "A" 70 -0.50000 -0.50000 "ILE " " O  " 8 0 1 FF2E2E  "O1936"  1 1 7 ""  1 ""  <> -2.3988976 -4.9184651 6.742105 1 81.23 0 0 3880 0 1936 1936 3878 <> <> <>
  1937 3 10.874824 6.103595 -17.990658 255 I "A" 24 -0.06000 -0.06000 "ILE " " CB " 6 0 1 808080  "C1937"  1 1 7 ""  1 ""  <> 1.1586806 4.0993171 -5.3734426 1 71.83 0 0 3881 1 1937 1937 3879 <> <> <>
  1938 3 11.434515 7.209036 -16.967777 255 I "A" 24 -0.12000 -0.12000 "ILE " " CG1" 6 0 1 808080  "C1938"  1 1 7 ""  1 ""  <> 3.660197 2.5257521 -3.3102124 1 71.89 0 0 3882 2 1938 1938 3880 <> <> <>
  1939 3 11.996321 5.697258 -18.959711 255 I "A" 24 -0.18000 -0.18000 "ILE " " CG2" 6 0 1 808080  "C1939"  1 1 7 ""  1 ""  <> 5.0545712 -1.1043172 2.8177595 1 64.92 0 0 3883 3 1939 1939 3881 <> <> <>
  1940 3 12.310991 6.634118 -15.831946 255 I "A" 24 -0.18000 -0.18000 "ILE " " CD1" 6 0 1 808080  "C1940"  1 1 7 ""  1 ""  <> -5.7560802 0.10909634 -4.9474421 1 72.13 0 0 3884 3 1940 1940 3882 <> <> <>
  1941 25 7.889803 4.719578 -19.186049 256 D "A" 38 -0.50000 -0.50000 "ASH " " N  " 7 0 1 2E2EFF  "N1941"  1 1 7 ""  1 ""  <> 6.1836429 2.5884373 -1.2889807 1 71.81 0 0 3896 1 1941 1941 3894 <> <> <>
  1942 3 7.084388 3.848224 -20.047901 256 D "A" 24 0.14000 0.14000 "ASH " " CA " 6 0 1 808080  "C1942"  1 1 -1113 ""  1 ""  FFFF00  0.57935876 -6.2846522 4.3063574 1 75.74 0 0 3897 1 1942 1942 3895 <> <> <>
  1943 2 6.210882 4.676969 -21.062824 256 D "A" 24 0.50000 0.50000 "ASH " " C  " 6 0 1 808080  "C1943"  1 1 7 ""  1 ""  <> 4.5936303 -0.73922545 4.224966 1 72.38 0 0 3898 0 1943 1943 3896 <> <> <>
  1944 15 6.195277 4.324961 -22.278564 256 D "A" 70 -0.50000 -0.50000 "ASH " " O  " 8 0 1 FF2E2E  "O1944"  1 1 7 ""  1 ""  <> 3.7794788 5.4971876 0.19757068 1 71.03 0 0 3899 0 1944 1944 3897 <> <> <>
  1945 3 6.327976 2.951591 -19.083271 256 D "A" 24 -0.12000 -0.12000 "ASH " " CB " 6 0 1 808080  "C1945"  1 1 7 ""  1 ""  <> 2.0166192 0.93751484 -3.9928489 1 77.92 0 0 3900 2 1945 1945 3898 <> <> <>
  1946 2 5.256028 2.126575 -19.691704 256 D "A" 24 0.52000 0.52000 "ASH " " CG " 6 0 1 808080  "C1946"  1 1 7 "%UT"  13 "Neutral"  <> -0.16488051 5.5548959 3.0695953 1 76.46 0 0 3901 0 1946 1946 3899 0.554336683148375 <> <>
  1947 15 5.295231 1.708265 -20.879473 256 D "A" 70 -0.44000 -0.44000 "ASH " " OD1" 8 0 1 FF2E2E  "O1947"  1 1 7 ""  1 ""  <> -1.8841288 -9.9493809 -2.8449993 1 80.68 0 0 3902 0 1947 1947 3900 <> <> <>
  1948 16 4.418992 1.606663 -18.762524 256 D "A" 70 -0.53000 -0.53000 "ASH " " OD2" 8 0 1 FF2E2E  "O1948"  1 1 7 ""  1 ""  <> -1.1046263 -8.8609266 3.2138729 1 78.1 0 0 3903 1 1948 1948 3901 <> <> <>
  1949 25 5.667325 5.824787 -20.667727 257 Y "A" 38 -0.50000 -0.50000 "TYR " " N  " 7 0 1 2E2EFF  "N1949"  1 1 7 ""  1 ""  <> -7.0046 -4.0696092 0.22446023 1 71.64 0 0 3909 1 1949 1949 3907 <> <> <>
  1950 3 5.148985 6.872536 -21.587736 257 Y "A" 24 0.14000 0.14000 "TYR " " CA " 6 0 1 808080  "C1950"  1 1 -1113 ""  1 ""  FFFF00  -8.3541279 -6.5032353 -0.99190289 1 68.32 0 0 3910 1 1950 1950 3908 <> <> <>
  1951 2 6.195181 7.444332 -22.496613 257 Y "A" 24 0.50000 0.50000 "TYR " " C  " 6 0 1 808080  "C1951"  1 1 7 ""  1 ""  <> 1.3775918 2.3673513 -0.071523644 1 72.77 0 0 3911 0 1951 1951 3909 <> <> <>
  1952 15 6.036939 7.629719 -23.707941 257 Y "A" 70 -0.50000 -0.50000 "TYR " " O  " 8 0 1 FF2E2E  "O1952"  1 1 7 ""  1 ""  <> 1.6403484 -0.74810821 -0.96831524 1 81.15 0 0 3912 0 1952 1952 3910 <> <> <>
  1953 3 4.384344 8.119227 -20.902075 257 Y "A" 24 -0.00500 -0.00500 "TYR " " CB " 6 0 1 808080  "C1953"  1 1 7 ""  1 ""  <> 1.737452 4.7043486 -5.0709062 1 75.09 0 0 3913 2 1953 1953 3911 <> <> <>
  1954 2 3.054374 7.864819 -20.223948 257 Y "A" 24 -0.11500 -0.11500 "TYR " " CG " 6 0 1 808080  "C1954"  1 1 7 ""  1 ""  <> 2.8709855 -1.8409309 -3.3644691 1 73.74 0 0 3914 0 1954 1954 3912 <> <> <>
  1955 2 2.392802 6.593590 -20.211658 257 Y "A" 24 -0.11500 -0.11500 "TYR " " CD1" 6 0 1 808080  "C1955"  1 1 7 ""  1 ""  <> 3.5666268 1.4085656 0.83668453 1 74.04 0 0 3915 1 1955 1955 3913 <> <> <>
  1956 2 2.484863 8.914412 -19.480927 257 Y "A" 24 -0.11500 -0.11500 "TYR " " CD2" 6 0 1 808080  "C1956"  1 1 7 ""  1 ""  <> 0.52805042 1.1845379 1.3223004 1 64.67 0 0 3916 1 1956 1956 3914 <> <> <>
  1957 2 1.184690 6.362330 -19.553371 257 Y "A" 24 -0.11500 -0.11500 "TYR " " CE1" 6 0 1 808080  "C1957"  1 1 7 ""  1 ""  <> 0.027126258 -7.0581861 -8.5749569 1 76.42 0 0 3917 1 1957 1957 3915 <> <> <>
  1958 2 1.363491 8.678578 -18.627914 257 Y "A" 24 -0.11500 -0.11500 "TYR " " CE2" 6 0 1 808080  "C1958"  1 1 7 ""  1 ""  <> -0.22209367 -8.0531321 0.8738507 1 68.69 0 0 3918 1 1958 1958 3916 <> <> <>
  1959 2 0.661356 7.443363 -18.701086 257 Y "A" 24 0.15000 0.15000 "TYR " " CZ " 6 0 1 808080  "C1959"  1 1 7 ""  1 ""  <> -2.0131781 2.126081 3.1471839 1 73.32 0 0 3919 0 1959 1959 3917 <> <> <>
  1960 16 -0.440391 7.281152 -18.014252 257 Y "A" 70 -0.58500 -0.58500 "TYR " " OH " 8 0 1 FF2E2E  "O1960"  1 1 7 "%UT"  13 ""  <> 4.8064947 2.1755803 0.23861693 1 79.55 0 0 3920 1 1960 1960 3918 <> <> <>
  1961 25 7.365003 7.656596 -21.847761 258 G "A" 38 -0.50000 -0.50000 "GLY " " N  " 7 0 1 2E2EFF  "N1961"  1 1 7 ""  1 ""  <> -1.3303593 11.438439 -3.112016 1 60.65 0 0 3930 1 1961 1961 3928 <> <> <>
  1962 3 8.617567 8.085601 -22.493380 258 G "A" 24 0.08000 0.08000 "GLY " " CA " 6 0 1 808080  "C1962"  1 1 -1113 ""  1 ""  FFFF00  -8.6582985 -3.3894107 -0.87877828 1 69.17 0 0 3931 2 1962 1962 3929 <> <> <>
  1963 2 9.142182 7.145085 -23.652067 258 G "A" 24 0.50000 0.50000 "GLY " " C  " 6 0 1 808080  "C1963"  1 1 7 ""  1 ""  <> 0.70256436 -1.2912936 8.3383512 1 73.83 0 0 3932 0 1963 1963 3930 <> <> <>
  1964 15 9.361918 7.503780 -24.828682 258 G "A" 70 -0.50000 -0.50000 "GLY " " O  " 8 0 1 FF2E2E  "O1964"  1 1 7 ""  1 ""  <> -4.1352172 3.6059532 -1.1675568 1 77.33 0 0 3933 0 1964 1964 3931 <> <> <>
  1965 25 9.136109 5.849483 -23.309200 259 L "A" 38 -0.50000 -0.50000 "LEU " " N  " 7 0 1 2E2EFF  "N1965"  1 1 7 ""  1 ""  <> 3.2984991 -1.1200968 1.7091887 1 72.21 0 0 3937 1 1965 1965 3935 <> <> <>
  1966 3 9.573101 4.765753 -24.188848 259 L "A" 24 0.14000 0.14000 "LEU " " CA " 6 0 1 808080  "C1966"  1 1 -1113 ""  1 ""  FFFF00  -2.2200005 3.2243783 1.6781036 1 84.09 0 0 3938 1 1966 1966 3936 <> <> <>
  1967 2 8.673254 4.670625 -25.432724 259 L "A" 24 0.50000 0.50000 "LEU " " C  " 6 0 1 808080  "C1967"  1 1 7 ""  1 ""  <> -2.8218083 4.8288684 5.0726147 1 86.65 0 0 3939 0 1967 1967 3937 <> <> <>
  1968 15 9.114423 4.179183 -26.466129 259 L "A" 70 -0.50000 -0.50000 "LEU " " O  " 8 0 1 FF2E2E  "O1968"  1 1 7 ""  1 ""  <> 1.7703677 3.1840539 4.1067419 1 86.16 0 0 3940 0 1968 1968 3938 <> <> <>
  1969 3 9.611240 3.436428 -23.433407 259 L "A" 24 -0.12000 -0.12000 "LEU " " CB " 6 0 1 808080  "C1969"  1 1 7 ""  1 ""  <> 3.2273061 -1.6744162 -0.13979919 1 83.33 0 0 3941 2 1969 1969 3939 <> <> <>
  1970 3 10.341471 2.255922 -24.174393 259 L "A" 24 -0.06000 -0.06000 "LEU " " CG " 6 0 1 808080  "C1970"  1 1 7 ""  1 ""  <> 1.3981891 4.8978214 1.7750288 1 89.49 0 0 3942 1 1970 1970 3940 <> <> <>
  1971 3 11.753059 2.506496 -24.488562 259 L "A" 24 -0.18000 -0.18000 "LEU " " CD1" 6 0 1 808080  "C1971"  1 1 7 ""  1 ""  <> 1.9605107 -4.4392905 -4.8111987 1 93.59 0 0 3943 3 1971 1971 3941 <> <> <>
  1972 3 10.044669 0.920163 -23.441004 259 L "A" 24 -0.18000 -0.18000 "LEU " " CD2" 6 0 1 808080  "C1972"  1 1 7 ""  1 ""  <> 3.0945535 -1.100022 3.5004044 1 99.95 0 0 3944 3 1972 1972 3942 <> <> <>
  1973 25 7.371982 5.103077 -25.295971 260 F "A" 38 -0.50000 -0.50000 "PHE " " N  " 7 0 1 2E2EFF  "N1973"  1 1 7 ""  1 ""  <> 4.6667299 -4.0372276 5.2237782 1 82.19 0 0 3956 1 1973 1973 3954 <> <> <>
  1974 3 6.252840 5.107143 -26.289894 260 F "A" 24 0.14000 0.14000 "PHE " " CA " 6 0 1 808080  "C1974"  1 1 -1113 ""  1 ""  FFFF00  8.7584391 -4.5444407 -4.5173187 1 80.51 0 0 3957 1 1974 1974 3955 <> <> <>
  1975 2 6.310647 6.291882 -27.286648 260 F "A" 24 0.50000 0.50000 "PHE " " C  " 6 0 1 808080  "C1975"  1 1 7 ""  1 ""  <> -10.1285 -0.36599916 6.2357421 1 81.97 0 0 3958 0 1975 1975 3956 <> <> <>
  1976 15 5.887707 6.164219 -28.445602 260 F "A" 70 -0.50000 -0.50000 "PHE " " O  " 8 0 1 FF2E2E  "O1976"  1 1 7 ""  1 ""  <> -6.7574477 -6.0874181 -3.4007065 1 92.48 0 0 3959 0 1976 1976 3957 <> <> <>
  1977 3 4.873732 5.131644 -25.622534 260 F "A" 24 -0.00500 -0.00500 "PHE " " CB " 6 0 1 808080  "C1977"  1 1 7 ""  1 ""  <> -6.6392112 3.505373 2.1764162 1 66.1 0 0 3960 2 1977 1977 3958 <> <> <>
  1978 2 3.678871 4.794415 -26.458916 260 F "A" 24 -0.11500 -0.11500 "PHE " " CG " 6 0 1 808080  "C1978"  1 1 7 ""  1 ""  <> 0.085686289 0.91952515 -2.3474972 1 73.04 0 0 3961 0 1978 1978 3959 <> <> <>
  1979 2 2.848450 5.796439 -26.909479 260 F "A" 24 -0.11500 -0.11500 "PHE " " CD1" 6 0 1 808080  "C1979"  1 1 7 ""  1 ""  <> 0.54509163 -1.6243973 6.8301177 1 86.64 0 0 3962 1 1979 1979 3960 <> <> <>
  1980 2 3.453165 3.446636 -26.881638 260 F "A" 24 -0.11500 -0.11500 "PHE " " CD2" 6 0 1 808080  "C1980"  1 1 7 ""  1 ""  <> -0.78473973 -4.4928493 -1.2685571 1 64.54 0 0 3963 1 1980 1980 3961 <> <> <>
  1981 2 1.750119 5.504576 -27.703623 260 F "A" 24 -0.11500 -0.11500 "PHE " " CE1" 6 0 1 808080  "C1981"  1 1 7 ""  1 ""  <> -1.1211777 -7.4720645 -6.8495526 1 91.6 0 0 3964 1 1981 1981 3962 <> <> <>
  1982 2 2.358843 3.137489 -27.691292 260 F "A" 24 -0.11500 -0.11500 "PHE " " CE2" 6 0 1 808080  "C1982"  1 1 7 ""  1 ""  <> -4.8253202 -8.41817 -4.1307468 1 78.36 0 0 3965 1 1982 1982 3963 <> <> <>
  1983 2 1.545780 4.169383 -28.144993 260 F "A" 24 -0.11500 -0.11500 "PHE " " CZ " 6 0 1 808080  "C1983"  1 1 7 ""  1 ""  <> -2.3243787 4.3076587 -10.772701 1 88.55 0 0 3966 1 1983 1983 3964 <> <> <>
  1984 25 6.946737 7.438966 -26.943007 261 I "A" 38 -0.50000 -0.50000 "ILE " " N  " 7 0 1 2E2EFF  "N1984"  1 1 7 ""  1 ""  <> 0.31900299 1.9128418 7.1112456 1 75.07 0 0 3976 1 1984 1984 3974 <> <> <>
  1985 3 7.220878 8.583435 -27.774021 261 I "A" 24 0.14000 0.14000 "ILE " " CA " 6 0 1 808080  "C1985"  1 1 -1113 ""  1 ""  FFFF00  -2.0201137 3.5730162 1.4238658 1 71.86 0 0 3977 1 1985 1985 3975 <> <> <>
  1986 2 8.559343 8.331493 -28.474096 261 I "A" 24 0.50000 0.50000 "ILE " " C  " 6 0 1 808080  "C1986"  1 1 7 ""  1 ""  <> 0.35863656 -5.4869533 0.76910293 1 78.67 0 0 3978 0 1986 1986 3976 <> <> <>
  1987 15 8.666865 8.566223 -29.693438 261 I "A" 70 -0.50000 -0.50000 "ILE " " O  " 8 0 1 FF2E2E  "O1987"  1 1 7 ""  1 ""  <> -4.1170812 3.8340366 -0.60845542 1 83.69 0 0 3979 0 1987 1987 3977 <> <> <>
  1988 3 7.057472 9.878715 -26.870565 261 I "A" 24 -0.06000 -0.06000 "ILE " " CB " 6 0 1 808080  "C1988"  1 1 7 ""  1 ""  <> -1.1942452 -8.8418093 -4.9179792 1 69.96 0 0 3980 1 1988 1988 3978 <> <> <>
  1989 3 5.508853 10.014835 -26.571423 261 I "A" 24 -0.12000 -0.12000 "ILE " " CG1" 6 0 1 808080  "C1989"  1 1 7 ""  1 ""  <> 4.2008495 -0.36722285 7.7009339 1 64.1 0 0 3981 2 1989 1989 3979 <> <> <>
  1990 3 7.642794 11.174282 -27.530046 261 I "A" 24 -0.18000 -0.18000 "ILE " " CG2" 6 0 1 808080  "C1990"  1 1 7 ""  1 ""  <> -3.7407916 -0.68862754 -0.019361233 1 65.3 0 0 3982 3 1990 1990 3980 <> <> <>
  1991 3 5.185319 10.831905 -25.351721 261 I "A" 24 -0.18000 -0.18000 "ILE " " CD1" 6 0 1 808080  "C1991"  1 1 7 ""  1 ""  <> -2.7302582 1.2047163 -5.8814621 1 65.61 0 0 3983 3 1991 1991 3981 <> <> <>
  1992 25 9.620548 7.964440 -27.715010 262 V "A" 38 -0.50000 -0.50000 "VAL " " N  " 7 0 1 2E2EFF  "N1992"  1 1 7 ""  1 ""  <> 3.9405932 0.88202685 7.6371655 1 72.07 0 0 3995 1 1992 1992 3993 <> <> <>
  1993 3 10.952767 7.753129 -28.291161 262 V "A" 24 0.14000 0.14000 "VAL " " CA " 6 0 1 808080  "C1993"  1 1 -1113 ""  1 ""  FFFF00  3.1826172 1.6268569 -3.1963158 1 62.11 0 0 3996 1 1993 1993 3994 <> <> <>
  1994 2 11.050556 6.581855 -29.382986 262 V "A" 24 0.50000 0.50000 "VAL " " C  " 6 0 1 808080  "C1994"  1 1 7 ""  1 ""  <> 6.2098026 -1.9912875 5.5551915 1 69.39 0 0 3997 0 1994 1994 3995 <> <> <>
  1995 15 11.705829 6.720631 -30.423437 262 V "A" 70 -0.50000 -0.50000 "VAL " " O  " 8 0 1 FF2E2E  "O1995"  1 1 7 ""  1 ""  <> -1.8632219 -3.3539388 -1.1405892 1 83.22 0 0 3998 0 1995 1995 3996 <> <> <>
  1996 3 11.891421 7.471671 -27.058611 262 V "A" 24 -0.06000 -0.06000 "VAL " " CB " 6 0 1 808080  "C1996"  1 1 7 ""  1 ""  <> 2.7606943 4.0873184 -3.206212 1 70.56 0 0 3999 1 1996 1996 3997 <> <> <>
  1997 3 13.315922 7.008811 -27.385288 262 V "A" 24 -0.18000 -0.18000 "VAL " " CG1" 6 0 1 808080  "C1997"  1 1 7 ""  1 ""  <> 4.3662601 -0.35417712 5.7379346 1 70.37 0 0 4000 3 1997 1997 3998 <> <> <>
  1998 3 12.024025 8.728691 -26.167467 262 V "A" 24 -0.18000 -0.18000 "VAL " " CG2" 6 0 1 808080  "C1998"  1 1 7 ""  1 ""  <> 1.9717414 -7.6649213 -0.9546423 1 70.45 0 0 4001 3 1998 1998 3999 <> <> <>
  1999 25 10.284646 5.493992 -29.231983 263 S "A" 38 -0.50000 -0.50000 "SER " " N  " 7 0 1 2E2EFF  "N1999"  1 1 7 ""  1 ""  <> -4.2110167 0.30763277 -2.4744537 1 77.06 0 0 4011 1 1999 1999 4009 <> <> <>
  2000 3 9.956024 4.550348 -30.262066 263 S "A" 24 0.14000 0.14000 "SER " " CA " 6 0 1 808080  "C2000"  1 1 -1113 ""  1 ""  FFFF00  0.086376153 3.9316239 0.55106628 1 84.51 0 0 4012 1 2000 2000 4010 <> <> <>
  2001 2 9.185355 5.092148 -31.458359 263 S "A" 24 0.50000 0.50000 "SER " " C  " 6 0 1 808080  "C2001"  1 1 7 ""  1 ""  <> 1.1281419 5.2184172 -1.5520524 1 80.55 0 0 4013 0 2001 2001 4011 <> <> <>
  2002 15 9.664552 4.766435 -32.582359 263 S "A" 70 -0.50000 -0.50000 "SER " " O  " 8 0 1 FF2E2E  "O2002"  1 1 7 ""  1 ""  <> -6.1547847 -12.045788 3.4516144 1 82.07 0 0 4014 0 2002 2002 4012 <> <> <>
  2003 3 9.270651 3.343377 -29.676430 263 S "A" 24 0.14500 0.14500 "SER " " CB " 6 0 1 808080  "C2003"  1 1 7 ""  1 ""  <> 2.2426674 -2.0993121 3.2154019 1 95.55 0 0 4015 2 2003 2003 4013 <> <> <>
  2004 16 8.128908 3.558443 -28.872688 263 S "A" 70 -0.68300 -0.68300 "SER " " OG " 8 0 1 FF2E2E  "O2004"  1 1 7 "%UT"  13 ""  <> -4.2482877 8.2589474 -6.8900905 1 112.42 0 0 4016 1 2004 2004 4014 <> <> <>
  2005 25 8.163406 5.955898 -31.259850 264 R "A" 38 -0.50000 -0.50000 "ARG " " N  " 7 0 1 2E2EFF  "N2005"  1 1 7 ""  1 ""  <> -7.798708 2.0526998 7.2233205 1 87.09 0 0 4022 1 2005 2005 4020 <> <> <>
  2006 3 7.270002 6.377032 -32.307888 264 R "A" 24 0.14000 0.14000 "ARG " " CA " 6 0 1 808080  "C2006"  1 1 -1113 ""  1 ""  FFFF00  -1.1440251 -2.808656 4.6265302 1 85.41 0 0 4023 1 2006 2006 4021 <> <> <>
  2007 2 7.920628 7.223419 -33.367752 264 R "A" 24 0.50000 0.50000 "ARG " " C  " 6 0 1 808080  "C2007"  1 1 7 ""  1 ""  <> -6.4283442 -3.6119275 -5.7635331 1 80.01 0 0 4024 0 2007 2007 4022 <> <> <>
  2008 15 7.668263 7.113230 -34.581562 264 R "A" 70 -0.50000 -0.50000 "ARG " " O  " 8 0 1 FF2E2E  "O2008"  1 1 7 ""  1 ""  <> -1.4156005 2.005455 -5.6923814 1 81.14 0 0 4025 0 2008 2008 4023 <> <> <>
  2009 3 6.043437 6.957406 -31.713112 264 R "A" 24 -0.12000 -0.12000 "ARG " " CB " 6 0 1 808080  "C2009"  1 1 7 ""  1 ""  <> -4.6173153 -0.89793831 -1.5196002 1 77.51 0 0 4026 2 2009 2009 4024 <> <> <>
  2010 3 5.050988 7.522015 -32.773003 264 R "A" 24 -0.05000 -0.05000 "ARG " " CG " 6 0 1 808080  "C2010"  1 1 7 ""  1 ""  <> 3.071012 1.6951038 6.9868226 1 83.98 0 0 4027 2 2010 2010 4025 <> <> <>
[truncated: 18,344,494 more chars]
