# Supplementary material for: Inhibition Mechanism of Anti-TB Drug SQ109: Allosteric Inhibition of TMM Translocation of Mycobacterium Tuberculosis MmpL3 Transporter
Source: J Chem Inf Model. 2023 Aug 17;63(16):5356–74. doi: 10.1021/acs.jcim.3c00616 (PMC10466384; doi:10.1021/acs.jcim.3c00616)
Supplement: Supplementary file 2 — ci3c00616_si_002.zip [file ci3c00616_si_002.zip › data/Topology_Simulation_Protocol/6AJG-new_9-out.cms]

{ 
 s_m_m2io_version
 :::
 2.0.0 
} 

f_m_ct { 
 s_m_title
 s_m_entry_id
 s_m_entry_name
 s_psp_Homology_Source
 s_psp_Homology_Seq
 s_psp_Homology_Similarity
 s_psp_Homology_Identity
 s_psp_Query_Seq
 b_ppw_prepared
 s_ppw_prepared_with_version
 r_ff_Potential_Energy-OPLS3e
 r_ff_RMS_Derivative-OPLS3e
 b_ff_Minimization_Converged-OPLS3e
 s_Loopbuilder_KLG_Seq
 s_Loopbuilder_KLG_Homology_Source
 s_Loopbuilder_KLG_Homology_Stemres
 s_Loopbuilder_KLG_Homology_Loopres
 s_Loopbuilder_KLG_Homology_Seq
 r_Loopbuilder_KLG_Homology_Similarity
 r_Loopbuilder_KLG_Homology_Stem_Dist
 r_Loopbuilder_KLG_Homology_Stem_Beta
 r_Loopbuilder_KLG_Homology_Stem_Gamma
 s_psp_Missing_Loops
 s_m_Prime_Run_Name
 s_ppw_entry_id_backup
 b_ppw_assigned_bond_orders
 b_ppw_added_hydrogens
 b_ppw_treated_metals
 b_ppw_created_disulfur
 b_ppw_deleted_far_waters
 b_ppw_capped_termini
 s_ppw_het_states
 b_ppw_ran_protassign
 r_i_Potential_Energy-OPLS3e
 r_i_RMS_Derivative-OPLS3e
 r_i_Max_Derivative-OPLS3e
 r_i_Stretch_Energy-OPLS3e
 r_i_Bend_Energy-OPLS3e
 r_i_LJ-14_Energy-OPLS3e
 r_i_El-14_Energy-OPLS3e
 r_i_Van_der_Waals_Energy-OPLS3e
 r_i_Electrostatic_Energy-OPLS3e
 r_i_Dihedral_Energy-OPLS3e
 r_i_target_temperature
 b_ppw_ran_impref
 s_m_Source_Path
 s_m_Source_File
 i_m_Source_File_Index
 r_psp_Memb1_x
 r_psp_Memb1_y
 r_psp_Memb1_z
 r_psp_Memb2_x
 r_psp_Memb2_y
 r_psp_Memb2_z
 r_chorus_box_ax
 r_chorus_box_ay
 r_chorus_box_az
 r_chorus_box_bx
 r_chorus_box_by
 r_chorus_box_bz
 r_chorus_box_cx
 r_chorus_box_cy
 r_chorus_box_cz
 s_ffio_ct_type
 s_m_original_cms_file
 s_chorus_trajectory_file
 i_m_ct_format
 :::
 "desmond_setup_1_6ajg_opls2_3-out (full system)" 
  1 
  "Build Structure" 
  template1_A 
  MPEVVGSYFQSNAMFAWWGRTVYQFRYIVIGVMVALCLGGGVYGISLGNHVTQSGFYDEGSQSVAASLIGDEVYGRDRTSHVVAILTPPDDKKVTDKAWQKKVTEELDQVVKDHEDQIVGWVGWLKAPDTTDPTVSAMKTQDLRHTFISIPLQGDDDDEILKNYQVVEPELQQVNGGDIRLAGLNPLASELTGTIGEDQKRAEVAAIPLVAVVLFFVFGTVIAAALPAIIGGLAIAGALGIMRLVAEFTPVHFFAQPVVTLIGLGIAIDYGLFIVSRFREEIAEGYDTEAAVRRTVMTSGRTVVFSAVIIVASSVPLLLFPQGFLKSITYAIIASVMLAAILSITVLAAALAILGPRVDALGVTTLLKIPFLANWQFSRRIIDWFAEKTQKTKTREEVERGFWGRLVNVVMKRPIAFAAPILVVMVLLIIPLGQLSLGGISEKYLPPDNAVRQSQEQFDKLFPGFRTEPLTLVMKREDGEPITDAQIADMRAKALTVSGFTDPDNDPEKMWKERPANDSGSKDPSVRVIQNGLENRNDAAKKIDELRALQPPHGIEVFVGGTPALEQDSIHSLFDKLPLMALILIVTTTVLMFLAFGSVVLPIKAALMSALTLGSTMGILTWMFVDGHGSGLMNYTPQPLMAPMIGLIIAVIWGLSTDYEVFLVSRMVEARERGMSTAEAIRIGTATTGRLITGAALILAVVAGAFVFSDLVMMKYLAFGLLIALLLDATIIRMFLVPAVMKLLGDDCWWAPRWMKRVQEKEFNIFEMLRIDEGLRLKIYK.DTEGYYTIGIGH.......................LLTKSPSLN...............AAKSELDKAIGRNTNGVITKDEAEKLFNQDVDAAVRGILRNAKLKP..................VYDSLDAVRRAALINMVFQMGETGVAGFTNSLRMLQQK.........RWDEAAVNLAKSRWYN...QTPNRAKRVITTFRTGTWDAYEFHLGGIKAFHHHHHHHHHH............... 
  0.81 
  0.78 
  .............MFAWWGRTVYQFRYIVIGVMVALCLGGGVYGISLGNHVTQSGFYDEGSQSVAASLIGDEVYGRDRTSHVVAILTPPDDKKVTDKAWQKKVTEELDQVVKDHEDQIVGWVGWLKAPDTTDPTVSAMKTQDLRHTFISIPLQGDDDDEILKNYQVVEPELQQVNGGDIRLAGLNPLASELTGTIGEDQKRAEVAAIPLVAVVLFFVFGTVIAAALPAIIGGLAIAGALGIMRLVAEFTPVHFFAQPVVTLIGLGIAIDYGLFIVSRFREEIAEGYDTEAAVRRTVMTSGRTVVFSAVIIVASSVPLLLFPQGFLKSITYAIIASVMLAAILSITVLAAALAILGPRVDALGVTTLLKIPFLANWQFSRRIIDWFAEKTQKTKTREEVERGFWGRLVNVVMKRPIAFAAPILVVMVLLIIPLGQLSLGGISEKYLPPDNAVRQSQEQFDKLFPGFRTEPLTLVMKREDGEPITDAQIADMRAKALTVSGFTDPDNDPEKMWKERPANDSGSKDPSVRVIQNGLENRNDAAKKIDELRALQPPHGIEVFVGGTPALEQDSIHSLFDKLPLMALILIVTTTVLMFLAFGSVVLPIKAALMSALTLGSTMGILTWMFVDGHGSGLMNYTPQPLMAPMIGLIIAVIWGLSTDYEVFLVSRMVEARERGMSTAEAIRIGTATTGRLITGAALILAVVAGAFVFSDLVMMKYLAFGLLIALLLDATIIRMFLVPAVMKLLGDDCWWAPRWMKRVQEK.LGLGETELPDERKRPTVRESETDQRALVGVGAPPPPPRPHDPTHPAPEPVRPMPPMRSNAPSAAGTARISTPPQPPQPPQAPAQQAGDEPATTRFAMARNAVRNAVNSAVHGGAGSAAAPTERAPRPGGPAQPPAPPQREEREIESWLGALRGPAPAKNVPQPPAQPQRPSTDTTRAMPPQGRPPAGPADRGNENAPTTAFSAQRPPNGGAPADATTAIPTPPQREQEPSTEKLNTREDAPEDPETKRRGGGMSAQDLLRREGRL 
  1
  2019-2 
  30734.0482239454
  0.198163002638594
  1
  KLG 
  1BM3 
  H:7_H:11 
  H:8_H:10 
  GGG 
  0.333333333333333
  10.83
  150.39
  -136.03
  A,873,892,RPGGPAQPPAPPQREERE 
  run1 
  5 
  1
  1
  1
  1
  1
  1
  eJztljFvgzAUhP+KxVpCfc8QAtk6da06VhlQmqkEOtChivLfa4PTHnhIBxYkMkT3TuZdcuQTuUSISvVmXwA0YqUPseq1kDakU9IZ6S3pnPSOdPGnoUlTLigXlAvKBeWCckG5oFxQrlCuUK5QrlCu9LluuDXkl4OKmlpmsAqy0t5yLU0sd6FQob4/jC23S6hq3yCocV8GqHjf+cQanSoGixL7veNPj+Friw4tkCXhKW8JWSa80ISn0nCXtwxZWbgrC08N5bg7CbrbU8uQZT3oJN+ldrpcY7X5naLXrupO6vPUVHX3XQ7H1Mexqh/Pbb1Xz5untnlXx/ar6Uql9+rFvkf972fJiI26XBFbEZsFsURnbvFAmB8CwKx/h68HWT5g/AxbAVsBmwkw15PHy8kQLmzvwYXlw8Utrn8QV7hmgUsSMUXu8boNU8Csn/4DsMP1B84Q0Fk= 
  1
  -2775.30769672353
  0.0931485932809872
  1.13333116242887
  324.047171838779
  1491.17947795628
  3313.78525496778
  1309.72206778764
  -6534.99900602922
  -3835.37418334198
  972.002169854814
  298
  1
  /storageA/lucas/mmpl3 
  6ajg_opm_prep.mae 
  1
  0
  0
  -22.25
  0
  0
  22.25
  73.1276473999023
  0
  0
  0
  80.1853485107422
  0
  0
  0
  120.938621520996
  full_system 
  6AJG-out.cms 
  6AJG_trj 
  2
 m_atom[72043] { 
  # First column is atom index #
  i_m_mmod_type
  r_m_x_coord
  r_m_y_coord
  r_m_z_coord
  i_m_residue_number
  s_m_insertion_code
  s_m_mmod_res
  s_m_chain_name
  i_m_color
  r_m_charge1
  r_m_charge2
  s_m_pdb_residue_name
  s_m_pdb_atom_name
  s_m_grow_name
  i_m_atomic_number
  i_m_formal_charge
  i_m_representation
  i_m_visibility
  s_m_color_rgb
  s_m_atom_name
  i_m_secondary_structure
  i_m_ribbon_style
  i_m_ribbon_color
  s_m_label_format
  i_m_label_color
  s_m_label_user_text
  s_m_ribbon_color_rgb
  r_ffio_x_vel
  r_ffio_y_vel
  r_ffio_z_vel
  i_ffio_grp_energy
  i_i_constraint
  i_i_internal_atom_index
  i_m_Hcount
  i_m_original_index
  i_pa_atomindex
  i_ppw_anum
  r_m_pdb_occupancy
  r_m_pdb_tfactor
  i_pdb_PDB_serial
  i_pdb_seqres_index
  i_ppw_original_index
  i_psp_Homology_Status
  i_psp_bldstruct_iresidue
  s_pa_state
  r_pa_state_gap
  i_m_pdb_convert_problem
  r_psp_loop_rebuilt_sim
  i_psp_loop_rebuilt
  i_ppw_het
  i_psp_template_het
  :::
  1 3 -28.013657 23.590981 -26.766125 0 " " X "A" 24 -0.18000 -0.18000 "ACE " " CH3" "  n1" 6 0 0 1 808080  "C1"  -1 0 1 ""  24 ""  <> 1.6818868 -8.555541 -0.2371147 0 0 1 3 1 1 1 <> <> <> <> <> <> <> <> <> <> <> <> <> <>
  2 2 -28.384212 24.296045 -25.491730 0 " " X "A" 24 0.50000 0.50000 "ACE " " C  " "  c1" 6 0 0 1 808080  "C2"  -1 0 1 ""  24 ""  <> 6.3018231 -1.5428071 2.2402134 0 0 2 0 2 2 2 <> <> <> <> <> <> <> <> <> <> <> <> <> <>
  3 15 -29.440153 24.962894 -25.418413 0 " " X "A" 70 -0.50000 -0.50000 "ACE " " O  " "    " 8 0 0 1 FF2E2E  "O3"  -1 0 1 ""  70 ""  <> 0.89313471 -6.8015532 4.9761534 0 0 3 0 3 3 3 <> <> <> <> <> <> <> <> <> <> <> <> <> <>
  4 41 -28.898815 23.291784 -27.327442 0 " " X "A" 21 0.06000 0.06000 "ACE " "1H  " "  n2" 1 0 0 0 FFFFFF  "H4"  -1 0 1 ""  21 ""  <> 7.8523817 -9.4871359 9.3091393 0 0 4 0 4 4 4 <> <> <> <> <> <> <> <> <> <> <> <> <> <>
  5 41 -27.445511 24.243824 -27.428774 0 " " X "A" 21 0.06000 0.06000 "ACE " "2H  " "    " 1 0 0 0 FFFFFF  "H5"  -1 0 1 ""  21 ""  <> -24.504723 -15.594107 25.769257 0 0 5 0 5 5 5 <> <> <> <> <> <> <> <> <> <> <> <> <> <>
  6 41 -27.381840 22.719337 -26.595402 0 " " X "A" 21 0.06000 0.06000 "ACE " "3H  " "    " 1 0 0 0 FFFFFF  "H6"  -1 0 1 ""  21 ""  <> 6.0954518 9.8581924 -9.4948645 0 0 6 0 6 6 6 <> <> <> <> <> <> <> <> <> <> <> <> <> <>
  7 25 -27.739208 23.962721 -24.355947 1 " " M "A" 38 -0.50000 -0.50000 "MET " " N  " "    " 7 0 0 1 2E2EFF  "N7"  1 1 -44 ""  38 ""  <> -5.064373 8.3005905 0.44143745 0 0 7 1 7 7 7 1 84.18 40 14 1 0 0 <> <> <> <> <> <> <>
  8 3 -28.008253 24.338144 -22.983505 1 " " M "A" 24 0.14000 0.14000 "MET " " CA " "    " 6 0 0 1 808080  "C8"  1 1 -44 ""  24 ""  5F5FFF  -1.5656015 -6.8978648 -1.3962916 0 0 8 1 8 8 8 1 85.83 41 14 2 0 0 <> <> <> <> <> <> <>
  9 2 -27.696417 25.771885 -22.633427 1 " " M "A" 24 0.50000 0.50000 "MET " " C  " "    " 6 0 0 1 808080  "C9"  1 1 -44 ""  24 ""  <> -5.270874 -6.8385944 3.4206357 0 0 9 0 9 9 9 1 80.48 42 14 3 0 0 <> <> <> <> <> <> <>
  10 15 -28.362740 26.352484 -21.788174 1 " " M "A" 70 -0.50000 -0.50000 "MET " " O  " "    " 8 0 0 1 FF2E2E  "O10"  1 1 -44 ""  70 ""  <> -2.4169912 0.66965103 0.35048649 0 0 10 0 10 10 10 1 73.72 43 14 4 0 0 <> <> <> <> <> <> <>
  11 3 -27.159405 23.430248 -22.085785 1 " " M "A" 24 -0.12000 -0.12000 "MET " " CB " "    " 6 0 0 1 808080  "C11"  1 1 -44 ""  24 ""  <> 0.51528662 0.94175845 -5.1455503 0 0 11 2 11 11 11 1 81.89 44 14 5 0 0 <> <> <> <> <> <> <>
  12 3 -27.304260 23.577763 -20.553699 1 " " M "A" 24 0.04750 0.04750 "MET " " CG " "    " 6 0 0 1 808080  "C12"  1 1 -44 ""  24 ""  <> 2.5012131 -5.3142691 -0.47654685 0 0 12 2 12 12 12 1 88.03 45 14 6 0 0 <> <> <> <> <> <> <>
  13 49 -26.231955 22.515141 -19.607304 1 " " M "A" 143 -0.33500 -0.33500 "MET " " SD " "    " 16 0 0 1 FFFF6B  "S13"  1 1 -44 ""  143 ""  <> 6.6543641 -7.1345835 -0.77801037 0 0 13 0 13 13 13 1 253.39 46 14 7 0 0 <> <> <> <> <> <> <>
  14 3 -26.569731 23.280457 -17.986523 1 " " M "A" 24 -0.01250 -0.01250 "MET " " CE " "    " 6 0 0 1 808080  "C14"  1 1 -44 ""  24 ""  <> 2.0260792 2.2278125 2.0040324 0 0 14 3 14 14 14 1 108.71 47 14 8 0 0 <> <> <> <> <> <> <>
  15 43 -26.914085 23.398954 -24.502377 1 " " M "A" 21 0.30000 0.30000 "MET " " H1 " "    " 1 0 0 1 FFFFFF  "H15"  -1 1 -21 ""  21 ""  <> 1.1985735 8.5449743 -7.7895217 0 0 15 0 15 15 15 <> 84.18 <> <> 9 0 <> <> <> <> <> <> <> <>
  16 41 -29.095421 24.277050 -22.934143 1 " " M "A" 21 0.06000 0.06000 "MET " " HA " "    " 1 0 0 0 FFFFFF  "H16"  -1 1 -21 ""  21 ""  <> 7.0685763 2.4601054 -30.553017 0 0 16 0 16 16 16 <> 85.83 <> <> 11 0 <> <> <> <> <> <> <> <>
  17 41 -26.092411 23.586267 -22.244797 1 " " M "A" 21 0.06000 0.06000 "MET " " HB3" "    " 1 0 0 0 FFFFFF  "H17"  -1 1 -21 ""  21 ""  <> -16.77993 -12.78741 6.0561213 0 0 17 0 17 17 17 <> 81.89 <> <> 12 0 <> <> <> <> <> <> <> <>
  18 41 -27.391865 22.410910 -22.394022 1 " " M "A" 21 0.06000 0.06000 "MET " " HB2" "    " 1 0 0 0 FFFFFF  "H18"  -1 1 -21 ""  21 ""  <> -4.945611 -5.4878216 -11.885317 0 0 18 0 18 18 18 <> 81.89 <> <> 13 0 <> <> <> <> <> <> <> <>
  19 41 -28.336939 23.732090 -20.240879 1 " " M "A" 21 0.06000 0.06000 "MET " " HG3" "    " 1 0 0 0 FFFFFF  "H19"  -1 1 -21 ""  21 ""  <> -12.118494 -3.7462499 -1.0205276 0 0 19 0 19 19 19 <> 88.03 <> <> 14 0 <> <> <> <> <> <> <> <>
  20 41 -26.954651 24.582277 -20.315315 1 " " M "A" 21 0.06000 0.06000 "MET " " HG2" "    " 1 0 0 0 FFFFFF  "H20"  -1 1 -21 ""  21 ""  <> 15.859822 11.237568 6.6206803 0 0 20 0 20 20 20 <> 88.03 <> <> 15 0 <> <> <> <> <> <> <> <>
  21 41 -26.426828 22.536985 -17.202347 1 " " M "A" 21 0.06000 0.06000 "MET " " HE1" "    " 1 0 0 0 FFFFFF  "H21"  -1 1 -21 ""  21 ""  <> -6.654202 -9.2852163 -15.031911 0 0 21 0 21 21 21 <> 108.71 <> <> 16 0 <> <> <> <> <> <> <> <>
  22 41 -25.942810 24.137520 -17.740532 1 " " M "A" 21 0.06000 0.06000 "MET " " HE2" "    " 1 0 0 0 FFFFFF  "H22"  -1 1 -21 ""  21 ""  <> -4.1993637 -8.4000072 -0.0066453419 0 0 22 0 22 22 22 <> 108.71 <> <> 17 0 <> <> <> <> <> <> <> <>
  23 41 -27.615116 23.587502 -17.955011 1 " " M "A" 21 0.06000 0.06000 "MET " " HE3" "    " 1 0 0 0 FFFFFF  "H23"  -1 1 -21 ""  21 ""  <> 3.6088145 -2.9820356 4.2477517 0 0 23 0 23 23 23 <> 108.71 <> <> 18 0 <> <> <> <> <> <> <> <>
  24 25 -26.712456 26.413006 -23.297514 2 " " F "A" 38 -0.50000 -0.50000 "PHE " " N  " "    " 7 0 0 1 2E2EFF  "N24"  1 1 -44 ""  38 ""  <> 0.57128698 0.22344281 4.287837 0 0 24 1 24 24 24 1 80.39 48 15 19 0 1 <> <> <> <> <> <> <>
  25 3 -26.314152 27.787323 -23.138590 2 " " F "A" 24 0.14000 0.14000 "PHE " " CA " "    " 6 0 0 1 808080  "C25"  1 1 -44 ""  24 ""  5F5FFF  0.79982424 -1.1603584 -7.6284552 0 0 25 1 25 25 25 1 82.82 49 15 20 0 1 <> <> <> <> <> <> <>
  26 2 -26.777880 28.660566 -24.381966 2 " " F "A" 24 0.50000 0.50000 "PHE " " C  " "    " 6 0 0 1 808080  "C26"  1 1 -44 ""  24 ""  <> -2.3777523 -4.1291666 -3.5199842 0 0 26 0 26 26 26 1 80.92 50 15 21 0 1 <> <> <> <> <> <> <>
  27 15 -26.980583 29.880339 -24.274998 2 " " F "A" 70 -0.50000 -0.50000 "PHE " " O  " "    " 8 0 0 1 FF2E2E  "O27"  1 1 -44 ""  70 ""  <> -6.7888231 -2.7640386 -0.49429768 0 0 27 0 27 27 27 1 82.37 51 15 22 0 1 <> <> <> <> <> <> <>
  28 3 -24.840496 27.842066 -23.063412 2 " " F "A" 24 -0.00500 -0.00500 "PHE " " CB " "    " 6 0 0 1 808080  "C28"  1 1 -44 ""  24 ""  <> -5.3351221 1.871182 -1.1941988 0 0 28 2 28 28 28 1 80.98 52 15 23 0 1 <> <> <> <> <> <> <>
  29 2 -24.235312 27.336084 -21.734236 2 " " F "A" 24 -0.11500 -0.11500 "PHE " " CG " "    " 6 0 0 1 808080  "C29"  1 1 -44 ""  24 ""  <> -0.75066221 -5.7264647 12.219677 0 0 29 0 29 29 29 1 81.57 53 15 24 0 1 <> <> <> <> <> <> <>
  30 2 -23.716751 28.287367 -20.858404 2 " " F "A" 24 -0.11500 -0.11500 "PHE " " CD1" "    " 6 0 0 1 808080  "C30"  1 1 -44 ""  24 ""  <> 1.9168576 1.6168042 2.8481772 0 0 30 1 30 30 30 1 80.85 54 15 25 0 1 <> <> <> <> <> <> <>
  31 2 -24.300173 25.923584 -21.392332 2 " " F "A" 24 -0.11500 -0.11500 "PHE " " CD2" "    " 6 0 0 1 808080  "C31"  1 1 -44 ""  24 ""  <> -1.7346511 2.6563993 -6.1597939 0 0 31 1 31 31 31 1 80.63 55 15 26 0 1 <> <> <> <> <> <> <>
  32 2 -23.256598 27.828876 -19.595650 2 " " F "A" 24 -0.11500 -0.11500 "PHE " " CE1" "    " 6 0 0 1 808080  "C32"  1 1 -44 ""  24 ""  <> -0.048410229 2.8756809 5.5407925 0 0 32 1 32 32 32 1 79.65 56 15 27 0 1 <> <> <> <> <> <> <>
  33 2 -23.878014 25.542273 -20.159309 2 " " F "A" 24 -0.11500 -0.11500 "PHE " " CE2" "    " 6 0 0 1 808080  "C33"  1 1 -44 ""  24 ""  <> 5.7796092 3.4595861 -7.5753565 0 0 33 1 33 33 33 1 74.84 57 15 28 0 1 <> <> <> <> <> <> <>
  34 2 -23.212473 26.455809 -19.304567 2 " " F "A" 24 -0.11500 -0.11500 "PHE " " CZ " "    " 6 0 0 1 808080  "C34"  1 1 -44 ""  24 ""  <> -2.8522379 6.3247705 -0.39902604 0 0 34 1 34 34 34 1 76.51 58 15 29 0 1 <> <> <> <> <> <> <>
  35 43 -26.165586 25.859070 -23.941088 2 " " F "A" 21 0.30000 0.30000 "PHE " " H  " "    " 1 0 0 1 FFFFFF  "H35"  -1 1 -21 ""  21 ""  <> -28.520723 -1.7911412 2.7874501 0 0 35 0 35 35 35 <> 80.39 <> <> 30 0 <> <> <> <> <> <> <> <>
  36 41 -26.566658 28.224394 -22.172510 2 " " F "A" 21 0.06000 0.06000 "PHE " " HA " "    " 1 0 0 0 FFFFFF  "H36"  -1 1 -21 ""  21 ""  <> 8.4761086 14.076606 -16.839346 0 0 36 0 36 36 36 <> 82.82 <> <> 31 0 <> <> <> <> <> <> <> <>
  37 41 -24.549341 28.863577 -23.308041 2 " " F "A" 21 0.06000 0.06000 "PHE " " HB3" "    " 1 0 0 0 FFFFFF  "H37"  -1 1 -21 ""  21 ""  <> -12.780025 7.5730805 -14.094327 0 0 37 0 37 37 37 <> 80.98 <> <> 32 0 <> <> <> <> <> <> <> <>
  38 41 -24.356329 27.349218 -23.906490 2 " " F "A" 21 0.06000 0.06000 "PHE " " HB2" "    " 1 0 0 0 FFFFFF  "H38"  -1 1 -21 ""  21 ""  <> 14.684679 -8.9195747 15.33991 0 0 38 0 38 38 38 <> 80.98 <> <> 33 0 <> <> <> <> <> <> <> <>
  39 41 -23.643393 29.330225 -21.129448 2 " " F "A" 21 0.11500 0.11500 "PHE " " HD1" "    " 1 0 0 0 FFFFFF  "H39"  -1 1 -21 ""  21 ""  <> 13.65219 -2.5390129 10.980812 0 0 39 0 39 39 39 <> 80.85 <> <> 34 0 <> <> <> <> <> <> <> <>
  40 41 -24.665438 25.193125 -22.099020 2 " " F "A" 21 0.11500 0.11500 "PHE " " HD2" "    " 1 0 0 0 FFFFFF  "H40"  -1 1 -21 ""  21 ""  <> -6.268034 -10.015859 12.420833 0 0 40 0 40 40 40 <> 80.63 <> <> 35 0 <> <> <> <> <> <> <> <>
  41 41 -22.887632 28.619740 -18.959410 2 " " F "A" 21 0.11500 0.11500 "PHE " " HE1" "    " 1 0 0 0 FFFFFF  "H41"  -1 1 -21 ""  21 ""  <> 4.5659404 5.8846717 -0.30017254 0 0 41 0 41 41 41 <> 79.65 <> <> 36 0 <> <> <> <> <> <> <> <>
  42 41 -23.848085 24.514128 -19.830036 2 " " F "A" 21 0.11500 0.11500 "PHE " " HE2" "    " 1 0 0 0 FFFFFF  "H42"  -1 1 -21 ""  21 ""  <> -7.2682319 10.798976 4.078763 0 0 42 0 42 42 42 <> 74.84 <> <> 37 0 <> <> <> <> <> <> <> <>
  43 41 -22.816137 26.175426 -18.339836 2 " " F "A" 21 0.11500 0.11500 "PHE " " HZ " "    " 1 0 0 0 FFFFFF  "H43"  -1 1 -21 ""  21 ""  <> -4.6351013 -3.0054665 -4.7064772 0 0 43 0 43 43 43 <> 76.51 <> <> 38 0 <> <> <> <> <> <> <> <>
  44 25 -27.173071 27.944069 -25.442627 3 " " A "A" 38 -0.50000 -0.50000 "ALA " " N  " "    " 7 0 0 1 2E2EFF  "N44"  1 1 -44 ""  38 ""  <> -2.4219654 0.81454235 1.6085212 0 0 44 1 44 44 44 1 81.49 59 16 39 0 2 <> <> <> <> <> <> <>
  45 3 -27.952103 28.525345 -26.524221 3 " " A "A" 24 0.14000 0.14000 "ALA " " CA " "    " 6 0 0 1 808080  "C45"  1 1 -44 ""  24 ""  5F5FFF  -1.2039189 -5.968586 4.4078097 0 0 45 1 45 45 45 1 79.24 60 16 40 0 2 <> <> <> <> <> <> <>
  46 2 -29.358332 28.843941 -26.060041 3 " " A "A" 24 0.50000 0.50000 "ALA " " C  " "    " 6 0 0 1 808080  "C46"  1 1 -44 ""  24 ""  <> 2.1328797 -0.39841467 -3.9339931 0 0 46 0 46 46 46 1 72.61 61 16 41 0 2 <> <> <> <> <> <> <>
  47 15 -29.837677 29.989923 -26.158951 3 " " A "A" 70 -0.50000 -0.50000 "ALA " " O  " "    " 8 0 0 1 FF2E2E  "O47"  1 1 -44 ""  70 ""  <> -0.14681004 -4.6661091 -2.122292 0 0 47 0 47 47 47 1 77.45 62 16 42 0 2 <> <> <> <> <> <> <>
  48 3 -28.054270 27.393085 -27.569038 3 " " A "A" 24 -0.18000 -0.18000 "ALA " " CB " "    " 6 0 0 1 808080  "C48"  1 1 -44 ""  24 ""  <> 8.411562 0.34061074 6.8866868 0 0 48 3 48 48 48 1 77.56 63 16 43 0 2 <> <> <> <> <> <> <>
  49 43 -26.750198 27.027040 -25.424290 3 " " A "A" 21 0.30000 0.30000 "ALA " " H  " "    " 1 0 0 1 FFFFFF  "H49"  -1 1 -21 ""  21 ""  <> -2.9455109 2.2503097 -22.047915 0 0 49 0 49 49 49 <> 81.49 <> <> 44 0 <> <> <> <> <> <> <> <>
  50 41 -27.462816 29.345030 -27.050354 3 " " A "A" 21 0.06000 0.06000 "ALA " " HA " "    " 1 0 0 0 FFFFFF  "H50"  -1 1 -21 ""  21 ""  <> 13.622606 -29.73756 27.886168 0 0 50 0 50 50 50 <> 79.24 <> <> 45 0 <> <> <> <> <> <> <> <>
  51 41 -28.297390 27.850761 -28.527958 3 " " A "A" 21 0.06000 0.06000 "ALA " " HB1" "    " 1 0 0 0 FFFFFF  "H51"  -1 1 -21 ""  21 ""  <> 4.5358148 0.068422407 -6.8597646 0 0 51 0 51 51 51 <> 77.56 <> <> 46 0 <> <> <> <> <> <> <> <>
  52 41 -27.110401 26.850611 -27.623194 3 " " A "A" 21 0.06000 0.06000 "ALA " " HB2" "    " 1 0 0 0 FFFFFF  "H52"  -1 1 -21 ""  21 ""  <> 14.425806 -10.724007 -10.43363 0 0 52 0 52 52 52 <> 77.56 <> <> 47 0 <> <> <> <> <> <> <> <>
  53 41 -28.627235 26.493633 -27.343657 3 " " A "A" 21 0.06000 0.06000 "ALA " " HB3" "    " 1 0 0 0 FFFFFF  "H53"  -1 1 -21 ""  21 ""  <> 2.5954735 15.752462 18.586971 0 0 53 0 53 53 53 <> 77.56 <> <> 48 0 <> <> <> <> <> <> <> <>
  54 25 -30.010738 27.874655 -25.380814 4 " " W "A" 38 -0.50000 -0.50000 "TRP " " N  " "    " 7 0 0 1 2E2EFF  "N54"  1 1 -44 ""  38 ""  <> -0.77523607 2.8484044 -2.078326 0 0 54 1 54 54 54 1 73.04 64 17 49 0 3 <> <> <> <> <> <> <>
  55 3 -31.312412 28.131086 -24.757219 4 " " W "A" 24 0.14000 0.14000 "TRP " " CA " "    " 6 0 0 1 808080  "C55"  1 1 -44 ""  24 ""  5F5FFF  1.4727095 2.2833567 0.54740447 0 0 55 1 55 55 55 1 76.11 65 17 50 0 3 <> <> <> <> <> <> <>
  56 2 -31.293156 29.275682 -23.720203 4 " " W "A" 24 0.50000 0.50000 "TRP " " C  " "    " 6 0 0 1 808080  "C56"  1 1 -44 ""  24 ""  <> -2.4981687 0.55575722 2.7399347 0 0 56 0 56 56 56 1 77.61 66 17 51 0 3 <> <> <> <> <> <> <>
  57 15 -32.129784 30.208174 -23.742754 4 " " W "A" 70 -0.50000 -0.50000 "TRP " " O  " "    " 8 0 0 1 FF2E2E  "O57"  1 1 -44 ""  70 ""  <> -9.1988335 7.5582857 -7.1251464 0 0 57 0 57 57 57 1 77.31 67 17 52 0 3 <> <> <> <> <> <> <>
  58 3 -31.758013 26.889395 -23.941565 4 " " W "A" 24 -0.12000 -0.12000 "TRP " " CB " "    " 6 0 0 1 808080  "C58"  1 1 -44 ""  24 ""  <> -0.32240579 1.6592494 -1.1289923 0 0 58 2 58 58 58 1 79.48 68 17 53 0 3 <> <> <> <> <> <> <>
  59 2 -33.141533 26.859438 -23.441689 4 " " W "A" 24 0.07500 0.07500 "TRP " " CG " "    " 6 0 0 1 808080  "C59"  1 1 -44 ""  24 ""  <> -3.8543367 5.7329297 -0.41583887 0 0 59 0 59 59 59 1 77.75 69 17 54 0 3 <> <> <> <> <> <> <>
  60 2 -34.213173 26.361774 -24.054340 4 " " W "A" 24 -0.11500 -0.11500 "TRP " " CD1" "    " 6 0 0 1 808080  "C60"  1 1 -44 ""  24 ""  <> -4.640029 -0.68593073 -2.0919342 0 0 60 1 60 60 60 1 81.08 70 17 55 0 3 <> <> <> <> <> <> <>
  61 2 -33.633060 27.233406 -22.092852 4 " " W "A" 24 -0.05500 -0.05500 "TRP " " CD2" "    " 6 0 0 1 808080  "C61"  1 1 -44 ""  24 ""  <> 2.7144182 5.5107732 1.1899812 0 0 61 0 61 61 61 1 82.26 71 17 56 0 3 <> <> <> <> <> <> <>
  62 25 -35.352467 26.561018 -23.308506 4 " " W "A" 38 -0.57000 -0.57000 "TRP " " NE1" "    " 7 0 0 1 2E2EFF  "N62"  1 1 -44 ""  38 ""  <> 1.3565197 -4.2310243 -0.037280027 0 0 62 1 62 62 62 1 82.64 72 17 57 0 3 <> <> <> <> <> <> <>
  63 2 -35.070690 27.027782 -22.026159 4 " " W "A" 24 0.13000 0.13000 "TRP " " CE2" "    " 6 0 0 1 808080  "C63"  1 1 -44 ""  24 ""  <> 0.052359387 1.8264813 3.1246967 0 0 63 0 63 63 63 1 80.94 73 17 58 0 3 <> <> <> <> <> <> <>
  64 2 -33.027622 27.705349 -20.918852 4 " " W "A" 24 -0.11500 -0.11500 "TRP " " CE3" "    " 6 0 0 1 808080  "C64"  1 1 -44 ""  24 ""  <> 1.2481321 1.5755032 -6.0732059 0 0 64 1 64 64 64 1 89.7 74 17 59 0 3 <> <> <> <> <> <> <>
  65 2 -35.845444 27.282793 -20.830778 4 " " W "A" 24 -0.11500 -0.11500 "TRP " " CZ2" "    " 6 0 0 1 808080  "C65"  1 1 -44 ""  24 ""  <> -2.6442585 2.2453399 3.9287221 0 0 65 1 65 65 65 1 78.24 75 17 60 0 3 <> <> <> <> <> <> <>
  66 2 -33.764992 27.982582 -19.706682 4 " " W "A" 24 -0.11500 -0.11500 "TRP " " CZ3" "    " 6 0 0 1 808080  "C66"  1 1 -44 ""  24 ""  <> -2.6150653 -8.1206503 -6.9377575 0 0 66 1 66 66 66 1 89.93 76 17 61 0 3 <> <> <> <> <> <> <>
  67 2 -35.142792 27.707260 -19.667198 4 " " W "A" 24 -0.11500 -0.11500 "TRP " " CH2" "    " 6 0 0 1 808080  "C67"  1 1 -44 ""  24 ""  <> -1.4588462 -1.8146462 -6.8130488 0 0 67 1 67 67 67 1 84.45 77 17 62 0 3 <> <> <> <> <> <> <>
  68 43 -29.698589 26.930902 -25.201946 4 " " W "A" 21 0.30000 0.30000 "TRP " " H  " "    " 1 0 0 1 FFFFFF  "H68"  -1 1 -21 ""  21 ""  <> 5.0727091 3.4642904 9.6777344 0 0 68 0 68 68 68 <> 73.04 <> <> 63 0 <> <> <> <> <> <> <> <>
  69 41 -31.968145 28.337126 -25.603188 4 " " W "A" 21 0.06000 0.06000 "TRP " " HA " "    " 1 0 0 0 FFFFFF  "H69"  -1 1 -21 ""  21 ""  <> -21.225172 12.536905 14.229006 0 0 69 0 69 69 69 <> 76.11 <> <> 64 0 <> <> <> <> <> <> <> <>
  70 41 -31.072189 26.530436 -23.174171 4 " " W "A" 21 0.06000 0.06000 "TRP " " HB3" "    " 1 0 0 0 FFFFFF  "H70"  -1 1 -21 ""  21 ""  <> 6.0680833 5.6641445 -0.99350321 0 0 70 0 70 70 70 <> 79.48 <> <> 65 0 <> <> <> <> <> <> <> <>
  71 41 -31.792316 26.069410 -24.658886 4 " " W "A" 21 0.06000 0.06000 "TRP " " HB2" "    " 1 0 0 0 FFFFFF  "H71"  -1 1 -21 ""  21 ""  <> 13.037274 -30.547012 12.232499 0 0 71 0 71 71 71 <> 79.48 <> <> 66 0 <> <> <> <> <> <> <> <>
  72 41 -34.229408 25.992655 -25.069174 4 " " W "A" 21 0.11500 0.11500 "TRP " " HD1" "    " 1 0 0 0 FFFFFF  "H72"  -1 1 -21 ""  21 ""  <> -12.171558 0.9218812 -0.19556995 0 0 72 0 72 72 72 <> 81.08 <> <> 67 0 <> <> <> <> <> <> <> <>
  73 43 -36.295029 26.387106 -23.626978 4 " " W "A" 21 0.42000 0.42000 "TRP " " HE1" "    " 1 0 0 1 FFFFFF  "H73"  -1 1 -21 ""  21 ""  <> 13.258786 17.689604 -3.2101922 0 0 73 0 73 73 73 <> 82.64 <> <> 68 0 <> <> <> <> <> <> <> <>
  74 41 -31.987989 27.997858 -20.919989 4 " " W "A" 21 0.11500 0.11500 "TRP " " HE3" "    " 1 0 0 0 FFFFFF  "H74"  -1 1 -21 ""  21 ""  <> 7.04357 4.9825296 13.610644 0 0 74 0 74 74 74 <> 89.7 <> <> 69 0 <> <> <> <> <> <> <> <>
  75 41 -36.915520 27.143507 -20.874708 4 " " W "A" 21 0.11500 0.11500 "TRP " " HZ2" "    " 1 0 0 0 FFFFFF  "H75"  -1 1 -21 ""  21 ""  <> -2.201134 0.084863476 25.928253 0 0 75 0 75 75 75 <> 78.24 <> <> 70 0 <> <> <> <> <> <> <> <>
  76 41 -33.230438 28.440102 -18.887337 4 " " W "A" 21 0.11500 0.11500 "TRP " " HZ3" "    " 1 0 0 0 FFFFFF  "H76"  -1 1 -21 ""  21 ""  <> 0.86748785 -17.372992 -14.07503 0 0 76 0 76 76 76 <> 89.93 <> <> 71 0 <> <> <> <> <> <> <> <>
  77 41 -35.722126 27.801462 -18.760612 4 " " W "A" 21 0.11500 0.11500 "TRP " " HH2" "    " 1 0 0 0 FFFFFF  "H77"  -1 1 -21 ""  21 ""  <> -6.8429298 -0.95333582 -8.1995153 0 0 77 0 77 77 77 <> 84.45 <> <> 72 0 <> <> <> <> <> <> <> <>
  78 25 -30.304247 29.285393 -22.810883 5 " " W "A" 38 -0.50000 -0.50000 "TRP " " N  " "    " 7 0 0 1 2E2EFF  "N78"  1 1 -44 ""  38 ""  <> 4.058712 7.0334415 1.9741234 0 0 78 1 78 78 78 1 77.68 78 18 73 0 4 <> <> <> <> <> <> <>
  79 3 -30.047743 30.325794 -21.812508 5 " " W "A" 24 0.14000 0.14000 "TRP " " CA " "    " 6 0 0 1 808080  "C79"  1 1 -44 ""  24 ""  5F5FFF  0.88666028 -4.1840668 -0.23622243 0 0 79 1 79 79 79 1 73.31 79 18 74 0 4 <> <> <> <> <> <> <>
  80 2 -29.985689 31.739864 -22.368874 5 " " W "A" 24 0.50000 0.50000 "TRP " " C  " "    " 6 0 0 1 808080  "C80"  1 1 -44 ""  24 ""  <> -1.0345017 3.6484518 -3.8134406 0 0 80 0 80 80 80 1 64.97 80 18 75 0 4 <> <> <> <> <> <> <>
  81 15 -30.755268 32.634041 -22.002378 5 " " W "A" 70 -0.50000 -0.50000 "TRP " " O  " "    " 8 0 0 1 FF2E2E  "O81"  1 1 -44 ""  70 ""  <> -1.8467735 2.7559228 -2.8757927 0 0 81 0 81 81 81 1 56.6 81 18 76 0 4 <> <> <> <> <> <> <>
  82 3 -28.817648 29.900747 -20.994703 5 " " W "A" 24 -0.12000 -0.12000 "TRP " " CB " "    " 6 0 0 1 808080  "C82"  1 1 -44 ""  24 ""  <> -4.2354841 6.0307441 -0.96375972 0 0 82 2 82 82 82 1 69.66 82 18 77 0 4 <> <> <> <> <> <> <>
  83 2 -28.624973 30.553780 -19.658638 5 " " W "A" 24 0.07500 0.07500 "TRP " " CG " "    " 6 0 0 1 808080  "C83"  1 1 -44 ""  24 ""  <> 4.8018703 2.0609605 -0.75041431 0 0 83 0 83 83 83 1 63.39 83 18 78 0 4 <> <> <> <> <> <> <>
  84 2 -27.972895 31.739716 -19.524782 5 " " W "A" 24 -0.11500 -0.11500 "TRP " " CD1" "    " 6 0 0 1 808080  "C84"  1 1 -44 ""  24 ""  <> -3.7925217 -8.8691473 4.8389206 0 0 84 1 84 84 84 1 56.93 84 18 79 0 4 <> <> <> <> <> <> <>
  85 2 -29.233154 30.229092 -18.333424 5 " " W "A" 24 -0.05500 -0.05500 "TRP " " CD2" "    " 6 0 0 1 808080  "C85"  1 1 -44 ""  24 ""  <> 9.2654839 -0.7377035 -2.1837645 0 0 85 0 85 85 85 1 65.46 85 18 80 0 4 <> <> <> <> <> <> <>
  86 25 -28.120052 32.140938 -18.248560 5 " " W "A" 38 -0.57000 -0.57000 "TRP " " NE1" "    " 7 0 0 1 2E2EFF  "N86"  1 1 -44 ""  38 ""  <> -0.90494037 -4.4001837 4.4068046 0 0 86 1 86 86 86 1 62.82 86 18 81 0 4 <> <> <> <> <> <> <>
  87 2 -28.854031 31.346939 -17.457165 5 " " W "A" 24 0.13000 0.13000 "TRP " " CE2" "    " 6 0 0 1 808080  "C87"  1 1 -44 ""  24 ""  <> -8.7687988 -0.20820653 -1.2011553 0 0 87 0 87 87 87 1 62.76 87 18 82 0 4 <> <> <> <> <> <> <>
  88 2 -30.103563 29.290606 -17.779480 5 " " W "A" 24 -0.11500 -0.11500 "TRP " " CE3" "    " 6 0 0 1 808080  "C88"  1 1 -44 ""  24 ""  <> 5.7254486 -4.845088 2.1821823 0 0 88 1 88 88 88 1 73.9 88 18 83 0 4 <> <> <> <> <> <> <>
  89 2 -29.162519 31.374849 -16.055496 5 " " W "A" 24 -0.11500 -0.11500 "TRP " " CZ2" "    " 6 0 0 1 808080  "C89"  1 1 -44 ""  24 ""  <> -11.772332 1.2691875 3.7613292 0 0 89 1 89 89 89 1 69.64 89 18 84 0 4 <> <> <> <> <> <> <>
  90 2 -30.465345 29.403799 -16.415071 5 " " W "A" 24 -0.11500 -0.11500 "TRP " " CZ3" "    " 6 0 0 1 808080  "C90"  1 1 -44 ""  24 ""  <> -7.2770915 2.127588 3.8909326 0 0 90 1 90 90 90 1 68.67 90 18 85 0 4 <> <> <> <> <> <> <>
  91 2 -30.031696 30.374329 -15.561679 5 " " W "A" 24 -0.11500 -0.11500 "TRP " " CH2" "    " 6 0 0 1 808080  "C91"  1 1 -44 ""  24 ""  <> 0.37703303 1.1396377 -2.5255318 0 0 91 1 91 91 91 1 69.25 91 18 86 0 4 <> <> <> <> <> <> <>
  92 43 -29.757454 28.441063 -22.720186 5 " " W "A" 21 0.30000 0.30000 "TRP " " H  " "    " 1 0 0 1 FFFFFF  "H92"  -1 1 -21 ""  21 ""  <> 4.2824059 7.3126326 16.561077 0 0 92 0 92 92 92 <> 77.68 <> <> 87 0 <> <> <> <> <> <> <> <>
  93 41 -30.918123 30.226557 -21.163900 5 " " W "A" 21 0.06000 0.06000 "TRP " " HA " "    " 1 0 0 0 FFFFFF  "H93"  -1 1 -21 ""  21 ""  <> 2.556586 -0.5843963 -0.0447453 0 0 93 0 93 93 93 <> 73.31 <> <> 88 0 <> <> <> <> <> <> <> <>
  94 41 -27.907568 30.051413 -21.575354 5 " " W "A" 21 0.06000 0.06000 "TRP " " HB3" "    " 1 0 0 0 FFFFFF  "H94"  -1 1 -21 ""  21 ""  <> 6.619154 15.054062 8.8489866 0 0 94 0 94 94 94 <> 69.66 <> <> 89 0 <> <> <> <> <> <> <> <>
  95 41 -28.869984 28.835348 -20.770456 5 " " W "A" 21 0.06000 0.06000 "TRP " " HB2" "    " 1 0 0 0 FFFFFF  "H95"  -1 1 -21 ""  21 ""  <> 12.01847 1.2552805 8.6487894 0 0 95 0 95 95 95 <> 69.66 <> <> 90 0 <> <> <> <> <> <> <> <>
  96 41 -27.555405 32.336384 -20.322332 5 " " W "A" 21 0.11500 0.11500 "TRP " " HD1" "    " 1 0 0 0 FFFFFF  "H96"  -1 1 -21 ""  21 ""  <> -4.4628639 -12.128192 19.385546 0 0 96 0 96 96 96 <> 56.93 <> <> 91 0 <> <> <> <> <> <> <> <>
  97 43 -27.552334 32.835239 -17.784077 5 " " W "A" 21 0.42000 0.42000 "TRP " " HE1" "    " 1 0 0 1 FFFFFF  "H97"  -1 1 -21 ""  21 ""  <> 9.8817711 27.60726 -17.235605 0 0 97 0 97 97 97 <> 62.82 <> <> 92 0 <> <> <> <> <> <> <> <>
  98 41 -30.466963 28.525278 -18.449266 5 " " W "A" 21 0.11500 0.11500 "TRP " " HE3" "    " 1 0 0 0 FFFFFF  "H98"  -1 1 -21 ""  21 ""  <> -6.0863948 23.718307 -8.0904331 0 0 98 0 98 98 98 <> 73.9 <> <> 93 0 <> <> <> <> <> <> <> <>
  99 41 -28.734428 32.171265 -15.464852 5 " " W "A" 21 0.11500 0.11500 "TRP " " HZ2" "    " 1 0 0 0 FFFFFF  "H99"  -1 1 -21 ""  21 ""  <> 15.4707 -11.85086 -11.617435 0 0 99 0 99 99 99 <> 69.64 <> <> 94 0 <> <> <> <> <> <> <> <>
  100 41 -31.221798 28.779644 -15.962735 5 " " W "A" 21 0.11500 0.11500 "TRP " " HZ3" "    " 1 0 0 0 FFFFFF  "H100"  -1 1 -21 ""  21 ""  <> 7.1265631 23.931992 -16.777224 0 0 100 0 100 100 100 <> 68.67 <> <> 95 0 <> <> <> <> <> <> <> <>
  101 41 -30.270838 30.227970 -14.518706 5 " " W "A" 21 0.11500 0.11500 "TRP " " HH2" "    " 1 0 0 0 FFFFFF  "H101"  -1 1 -21 ""  21 ""  <> 15.862283 4.0505571 5.6450453 0 0 101 0 101 101 101 <> 69.25 <> <> 96 0 <> <> <> <> <> <> <> <>
  102 25 -29.063364 31.895451 -23.309629 6 " " G "A" 38 -0.50000 -0.50000 "GLY " " N  " "    " 7 0 0 1 2E2EFF  "N102"  1 1 -44 ""  38 ""  <> -2.8662403 4.8159175 -5.694283 0 0 102 1 102 102 102 1 63.65 92 19 97 0 5 <> <> <> <> <> <> <>
  103 3 -28.818981 33.163776 -24.019682 6 " " G "A" 24 0.08000 0.08000 "GLY " " CA " "    " 6 0 0 1 808080  "C103"  1 1 -44 ""  24 ""  5F5FFF  2.0228074 -5.4124117 -3.8277087 0 0 103 2 103 103 103 1 75.02 93 19 98 0 5 <> <> <> <> <> <> <>
  104 2 -30.072338 33.642906 -24.767847 6 " " G "A" 24 0.50000 0.50000 "GLY " " C  " "    " 6 0 0 1 808080  "C104"  1 1 -44 ""  24 ""  <> -8.7298117 5.1233134 -2.2249126 0 0 104 0 104 104 104 1 80.13 94 19 99 0 5 <> <> <> <> <> <> <>
  105 15 -30.271490 34.834503 -24.821026 6 " " G "A" 70 -0.50000 -0.50000 "GLY " " O  " "    " 8 0 0 1 FF2E2E  "O105"  1 1 -44 ""  70 ""  <> 2.8337872 1.5281765 -1.69529 0 0 105 0 105 105 105 1 84.6 95 19 100 0 5 <> <> <> <> <> <> <>
  106 43 -28.604450 31.120674 -23.767035 6 " " G "A" 21 0.30000 0.30000 "GLY " " H  " "    " 1 0 0 1 FFFFFF  "H106"  -1 1 -21 ""  21 ""  <> 2.9014053 6.2162986 -10.460851 0 0 106 0 106 106 106 <> 63.65 <> <> 101 0 <> <> <> <> <> <> <> <>
  107 41 -27.982580 33.090118 -24.714741 6 " " G "A" 21 0.06000 0.06000 "GLY " " HA3" "    " 1 0 0 0 FFFFFF  "H107"  -1 1 -21 ""  21 ""  <> 0.86369753 -7.7291231 -2.0862927 0 0 107 0 107 107 107 <> 75.02 <> <> 102 0 <> <> <> <> <> <> <> <>
  108 41 -28.390661 34.009594 -23.481873 6 " " G "A" 21 0.06000 0.06000 "GLY " " HA2" "    " 1 0 0 0 FFFFFF  "H108"  -1 1 -21 ""  21 ""  <> 7.3299594 -21.63044 4.7083969 0 0 108 0 108 108 108 <> 75.02 <> <> 103 0 <> <> <> <> <> <> <> <>
  109 25 -30.900543 32.780338 -25.394226 7 " " R "A" 38 -0.50000 -0.50000 "ARG " " N  " "    " 7 0 0 1 2E2EFF  "N109"  1 1 -44 ""  38 ""  <> -0.5858497 7.3234954 0.52604371 0 0 109 1 109 109 109 1 79.76 96 20 104 0 6 <> <> <> <> <> <> <>
  110 3 -32.118729 33.164478 -25.939844 7 " " R "A" 24 0.14000 0.14000 "ARG " " CA " "    " 6 0 0 1 808080  "C110"  1 1 -44 ""  24 ""  5F5FFF  3.196079 3.3116663 -0.070196696 0 0 110 1 110 110 110 1 78.19 97 20 105 0 6 <> <> <> <> <> <> <>
  111 2 -33.135193 33.635967 -24.866756 7 " " R "A" 24 0.50000 0.50000 "ARG " " C  " "    " 6 0 0 1 808080  "C111"  1 1 -44 ""  24 ""  <> -5.3142939 -3.7655013 -6.5040193 0 0 111 0 111 111 111 1 73.96 98 20 106 0 6 <> <> <> <> <> <> <>
  112 15 -33.843441 34.547832 -25.057180 7 " " R "A" 70 -0.50000 -0.50000 "ARG " " O  " "    " 8 0 0 1 FF2E2E  "O112"  1 1 -44 ""  70 ""  <> -4.3148508 -1.539254 4.6984577 0 0 112 0 112 112 112 1 72.04 99 20 107 0 6 <> <> <> <> <> <> <>
  113 3 -32.760670 31.924963 -26.672472 7 " " R "A" 24 -0.12000 -0.12000 "ARG " " CB " "    " 6 0 0 1 808080  "C113"  1 1 -44 ""  24 ""  <> -2.4655261 -3.5379207 3.3063209 0 0 113 2 113 113 113 1 77.05 100 20 108 0 6 <> <> <> <> <> <> <>
  114 3 -34.172989 32.284115 -27.292038 7 " " R "A" 24 -0.05000 -0.05000 "ARG " " CG " "    " 6 0 0 1 808080  "C114"  1 1 -44 ""  24 ""  <> 0.27117825 -1.1376714 4.3726678 0 0 114 2 114 114 114 1 89.63 101 20 109 0 6 <> <> <> <> <> <> <>
  115 3 -34.511566 31.527416 -28.514044 7 " " R "A" 24 0.19000 0.19000 "ARG " " CD " "    " 6 0 0 1 808080  "C115"  1 1 -44 ""  24 ""  <> 4.9278097 6.4844675 -4.2317786 0 0 115 2 115 115 115 1 103.13 102 20 110 0 6 <> <> <> <> <> <> <>
  116 25 -34.142372 32.190132 -29.789324 7 " " R "A" 38 -0.69997 -0.69997 "ARG " " NE " "    " 7 0 0 1 2E2EFF  "N116"  1 1 -44 ""  38 ""  <> 5.1373816 4.1964083 2.2921937 0 0 116 1 116 116 116 1 120.7 103 20 111 0 6 <> <> <> <> <> <> <>
  117 2 -34.460934 31.995979 -31.056217 7 " " R "A" 24 0.63990 0.63990 "ARG " " CZ " "    " 6 0 0 1 808080  "C117"  1 1 -44 ""  24 ""  <> -9.953414 5.7074747 2.1466398 0 0 117 0 117 117 117 1 127.34 104 20 112 0 6 <> <> <> <> <> <> <>
  118 25 -35.413822 31.078064 -31.252542 7 " " R "A" 38 -0.79997 -0.79997 "ARG " " NH1" "    " 7 0 0 1 2E2EFF  "N118"  1 1 -44 ""  38 ""  <> 2.8728857 -0.75963545 4.8026195 0 0 118 2 118 118 118 1 127.1 105 20 113 0 6 <> <> <> <> <> <> <>
  119 31 -34.010567 32.751701 -32.058434 7 " " R "A" 38 -0.79997 -0.79997 "ARG " " NH2" "    " 7 1 0 1 2E2EFF  "N119"  1 1 -44 ""  38 ""  <> 3.1522098 2.0169613 2.5487473 0 0 119 2 119 119 119 1 127.44 106 20 114 0 6 <> <> <> <> <> <> <>
  120 43 -30.727823 31.827175 -25.108309 7 " " R "A" 21 0.30000 0.30000 "ARG " " H  " "    " 1 0 0 1 FFFFFF  "H120"  -1 1 -21 ""  21 ""  <> 1.394045 7.7482224 7.4378109 0 0 120 0 120 120 120 <> 79.76 <> <> 115 0 <> <> <> <> <> <> <> <>
  121 41 -31.935534 33.957619 -26.664736 7 " " R "A" 21 0.06000 0.06000 "ARG " " HA " "    " 1 0 0 0 FFFFFF  "H121"  -1 1 -21 ""  21 ""  <> 11.91623 -25.368074 -14.615961 0 0 121 0 121 121 121 <> 78.19 <> <> 116 0 <> <> <> <> <> <> <> <>
  122 41 -32.954151 31.074690 -26.018484 7 " " R "A" 21 0.06000 0.06000 "ARG " " HB3" "    " 1 0 0 0 FFFFFF  "H122"  -1 1 -21 ""  21 ""  <> 3.337832 -10.470253 -4.5910945 0 0 122 0 122 122 122 <> 77.05 <> <> 117 0 <> <> <> <> <> <> <> <>
  123 41 -32.097965 31.443190 -27.391375 7 " " R "A" 21 0.06000 0.06000 "ARG " " HB2" "    " 1 0 0 0 FFFFFF  "H123"  -1 1 -21 ""  21 ""  <> -4.7736688 3.7996588 -0.63578689 0 0 123 0 123 123 123 <> 77.05 <> <> 118 0 <> <> <> <> <> <> <> <>
  124 41 -34.185543 33.343674 -27.547525 7 " " R "A" 21 0.06000 0.06000 "ARG " " HG3" "    " 1 0 0 0 FFFFFF  "H124"  -1 1 -21 ""  21 ""  <> -14.139072 11.287088 13.762995 0 0 124 0 124 124 124 <> 89.63 <> <> 119 0 <> <> <> <> <> <> <> <>
  125 41 -35.000854 32.063782 -26.618097 7 " " R "A" 21 0.06000 0.06000 "ARG " " HG2" "    " 1 0 0 0 FFFFFF  "H125"  -1 1 -21 ""  21 ""  <> 4.988338 -8.3203621 12.378844 0 0 125 0 125 125 125 <> 89.63 <> <> 120 0 <> <> <> <> <> <> <> <>
  126 41 -35.593060 31.401167 -28.463741 7 " " R "A" 21 0.06000 0.06000 "ARG " " HD3" "    " 1 0 0 0 FFFFFF  "H126"  -1 1 -21 ""  21 ""  <> 20.118847 9.3004265 1.7186823 0 0 126 0 126 126 126 <> 103.13 <> <> 121 0 <> <> <> <> <> <> <> <>
  127 41 -34.068027 30.535969 -28.422377 7 " " R "A" 21 0.06000 0.06000 "ARG " " HD2" "    " 1 0 0 0 FFFFFF  "H127"  -1 1 -21 ""  21 ""  <> -9.2334318 -3.1554544 -3.3936529 0 0 127 0 127 127 127 <> 103.13 <> <> 122 0 <> <> <> <> <> <> <> <>
  128 43 -33.303185 32.750790 -29.750259 7 " " R "A" 21 0.44000 0.44000 "ARG " " HE " "    " 1 0 0 1 FFFFFF  "H128"  -1 1 -21 ""  21 ""  <> 19.159996 3.7034736 12.487041 0 0 128 0 128 128 128 <> 120.7 <> <> 123 0 <> <> <> <> <> <> <> <>
  129 43 -35.721958 30.844667 -32.185646 7 " " R "A" 21 0.46000 0.46000 "ARG " "HH12" "    " 1 0 0 1 FFFFFF  "H129"  -1 1 -21 ""  21 ""  <> -3.7354696 12.495605 8.3203621 0 0 129 0 129 129 129 <> 127.1 <> <> 124 0 <> <> <> <> <> <> <> <>
  130 43 -35.866924 30.499811 -30.559418 7 " " R "A" 21 0.46000 0.46000 "ARG " "HH11" "    " 1 0 0 1 FFFFFF  "H130"  -1 1 -21 ""  21 ""  <> -3.6067963 -19.499352 -4.2690167 0 0 130 0 130 130 130 <> 127.1 <> <> 125 0 <> <> <> <> <> <> <> <>
  131 44 -34.168671 32.628769 -33.048378 7 " " R "A" 21 0.46000 0.46000 "ARG " "HH22" "    " 1 0 0 1 FFFFFF  "H131"  -1 1 -21 ""  21 ""  <> 4.4014807 20.713629 -8.5171127 0 0 131 0 131 131 131 <> 127.44 <> <> 126 0 <> <> <> <> <> <> <> <>
  132 44 -33.353489 33.496441 -31.874813 7 " " R "A" 21 0.46000 0.46000 "ARG " "HH21" "    " 1 0 0 1 FFFFFF  "H132"  -1 1 -21 ""  21 ""  <> 0.67802173 3.0207262 -13.510423 0 0 132 0 132 132 132 <> 127.44 <> <> 127 0 <> <> <> <> <> <> <> <>
  133 25 -33.331474 32.891445 -23.788103 8 " " T "A" 38 -0.50000 -0.50000 "THR " " N  " "    " 7 0 0 1 2E2EFF  "N133"  1 1 -44 ""  38 ""  <> 2.1877217 2.8418651 -0.064931855 0 0 133 1 133 133 133 1 79.19 107 21 128 0 7 <> <> <> <> <> <> <>
  134 3 -34.334560 33.083836 -22.746218 8 " " T "A" 24 0.14000 0.14000 "THR " " CA " "    " 6 0 0 1 808080  "C134"  1 1 -44 ""  24 ""  5F5FFF  5.0291533 -0.68250203 2.6146772 0 0 134 1 134 134 134 1 76.03 108 21 129 0 7 <> <> <> <> <> <> <>
  135 2 -33.978561 34.268215 -21.820000 8 " " T "A" 24 0.50000 0.50000 "THR " " C  " "    " 6 0 0 1 808080  "C135"  1 1 -44 ""  24 ""  <> -1.3329027 -4.2597117 -6.2257605 0 0 135 0 135 135 135 1 77.57 109 21 130 0 7 <> <> <> <> <> <> <>
  136 15 -34.883877 34.995331 -21.410301 8 " " T "A" 70 -0.50000 -0.50000 "THR " " O  " "    " 8 0 0 1 FF2E2E  "O136"  1 1 -44 ""  70 ""  <> -1.8330973 -5.9204264 1.0551219 0 0 136 0 136 136 136 1 71.35 110 21 131 0 7 <> <> <> <> <> <> <>
  137 3 -34.643215 31.879406 -21.852674 8 " " T "A" 24 0.20500 0.20500 "THR " " CB " "    " 6 0 0 1 808080  "C137"  1 1 -44 ""  24 ""  <> 4.34162 5.1621523 -1.5406879 0 0 137 1 137 137 137 1 73.2 111 21 132 0 7 <> <> <> <> <> <> <>
  138 16 -33.524529 31.246056 -21.403439 8 " " T "A" 70 -0.68300 -0.68300 "THR " " OG1" "    " 8 0 0 1 FF2E2E  "O138"  1 1 -44 "%UT"  13 ""  <> 1.2027011 6.2338753 2.7713821 0 0 138 1 138 138 138 1 76.86 112 21 133 0 7 <> <> <> <> <> <> <>
  139 3 -35.441395 30.798979 -22.528776 8 " " T "A" 24 -0.18000 -0.18000 "THR " " CG2" "    " 6 0 0 1 808080  "C139"  1 1 -44 ""  24 ""  <> 0.23738734 -0.47306862 -1.7051274 0 0 139 3 139 139 139 1 60.77 113 21 134 0 7 <> <> <> <> <> <> <>
  140 43 -32.797924 32.037746 -23.869459 8 " " T "A" 21 0.30000 0.30000 "THR " " H  " "    " 1 0 0 1 FFFFFF  "H140"  -1 1 -21 ""  21 ""  <> -9.9908533 5.1559482 32.312508 0 0 140 0 140 140 140 <> 79.19 <> <> 135 0 <> <> <> <> <> <> <> <>
  141 41 -35.310051 33.299625 -23.182051 8 " " T "A" 21 0.06000 0.06000 "THR " " HA " "    " 1 0 0 0 FFFFFF  "H141"  -1 1 -21 ""  21 ""  <> -1.3633288 -0.29416713 14.834913 0 0 141 0 141 141 141 <> 76.03 <> <> 136 0 <> <> <> <> <> <> <> <>
  142 41 -35.143101 32.152683 -20.923410 8 " " T "A" 21 0.06000 0.06000 "THR " " HB " "    " 1 0 0 0 FFFFFF  "H142"  -1 1 -21 ""  21 ""  <> -13.430876 -0.85931653 17.088423 0 0 142 0 142 142 142 <> 73.2 <> <> 137 0 <> <> <> <> <> <> <> <>
  143 42 -33.124809 30.662971 -22.030544 8 " " T "A" 21 0.41800 0.41800 "THR " " HG1" "    " 1 0 0 1 FFFFFF  "H143"  -1 1 -21 ""  21 ""  <> -0.43357164 6.1323705 26.012672 0 0 143 0 143 143 143 <> 76.86 <> <> 138 0 <> <> <> <> <> <> <> <>
  144 41 -34.855888 30.247927 -23.264727 8 " " T "A" 21 0.06000 0.06000 "THR " "HG21" "    " 1 0 0 0 FFFFFF  "H144"  -1 1 -21 ""  21 ""  <> 5.0813236 -0.67969543 -4.016149 0 0 144 0 144 144 144 <> 60.77 <> <> 139 0 <> <> <> <> <> <> <> <>
  145 41 -35.902126 30.054543 -21.879436 8 " " T "A" 21 0.06000 0.06000 "THR " "HG22" "    " 1 0 0 0 FFFFFF  "H145"  -1 1 -21 ""  21 ""  <> 1.3889749 -6.8062081 -9.7775621 0 0 145 0 145 145 145 <> 60.77 <> <> 140 0 <> <> <> <> <> <> <> <>
  146 41 -36.286392 31.276041 -23.025257 8 " " T "A" 21 0.06000 0.06000 "THR " "HG23" "    " 1 0 0 0 FFFFFF  "H146"  -1 1 -21 ""  21 ""  <> -18.978703 -17.193222 -20.423203 0 0 146 0 146 146 146 <> 60.77 <> <> 141 0 <> <> <> <> <> <> <> <>
  147 25 -32.671528 34.515015 -21.630983 9 " " V "A" 38 -0.50000 -0.50000 "VAL " " N  " "    " 7 0 0 1 2E2EFF  "N147"  1 1 -44 ""  38 ""  <> 3.8679125 2.6124108 -0.57826191 0 0 147 1 147 147 147 1 74.16 114 22 142 0 8 <> <> <> <> <> <> <>
  148 3 -32.297085 35.798557 -20.902176 9 " " V "A" 24 0.14000 0.14000 "VAL " " CA " "    " 6 0 0 1 808080  "C148"  1 1 -44 ""  24 ""  5F5FFF  -6.2900791 -6.899786 -9.2967472 0 0 148 1 148 148 148 1 73.83 115 22 143 0 8 <> <> <> <> <> <> <>
  149 2 -32.417366 37.046509 -21.755175 9 " " V "A" 24 0.50000 0.50000 "VAL " " C  " "    " 6 0 0 1 808080  "C149"  1 1 -44 ""  24 ""  <> 2.6741829 1.5298235 -5.2001033 0 0 149 0 149 149 149 1 82.66 116 22 144 0 8 <> <> <> <> <> <> <>
  150 15 -32.583595 38.133949 -21.271027 9 " " V "A" 70 -0.50000 -0.50000 "VAL " " O  " "    " 8 0 0 1 FF2E2E  "O150"  1 1 -44 ""  70 ""  <> 4.2021132 6.3906217 -5.8735642 0 0 150 0 150 150 150 1 84.93 117 22 145 0 8 <> <> <> <> <> <> <>
  151 3 -30.859028 35.784634 -20.324697 9 " " V "A" 24 -0.06000 -0.06000 "VAL " " CB " "    " 6 0 0 1 808080  "C151"  1 1 -44 ""  24 ""  <> 7.5219517 3.4547529 3.5501814 0 0 151 1 151 151 151 1 73.25 118 22 146 0 8 <> <> <> <> <> <> <>
  152 3 -30.531857 34.695339 -19.325912 9 " " V "A" 24 -0.18000 -0.18000 "VAL " " CG1" "    " 6 0 0 1 808080  "C152"  1 1 -44 ""  24 ""  <> 3.7931786 4.4187236 2.4816325 0 0 152 3 152 152 152 1 64.77 119 22 147 0 8 <> <> <> <> <> <> <>
  153 3 -29.776684 35.763569 -21.407091 9 " " V "A" 24 -0.18000 -0.18000 "VAL " " CG2" "    " 6 0 0 1 808080  "C153"  1 1 -44 ""  24 ""  <> -8.5068741 0.20788433 1.8047485 0 0 153 3 153 153 153 1 67.89 120 22 148 0 8 <> <> <> <> <> <> <>
  154 43 -32.050106 33.728683 -21.755947 9 " " V "A" 21 0.30000 0.30000 "VAL " " H  " "    " 1 0 0 1 FFFFFF  "H154"  -1 1 -21 ""  21 ""  <> 21.652393 10.161466 -3.3462002 0 0 154 0 154 154 154 <> 74.16 <> <> 149 0 <> <> <> <> <> <> <> <>
  155 41 -33.030830 35.822189 -20.096472 9 " " V "A" 21 0.06000 0.06000 "VAL " " HA " "    " 1 0 0 0 FFFFFF  "H155"  -1 1 -21 ""  21 ""  <> 30.016811 -7.3384261 12.461739 0 0 155 0 155 155 155 <> 73.83 <> <> 150 0 <> <> <> <> <> <> <> <>
  156 41 -30.696135 36.712471 -19.776354 9 " " V "A" 21 0.06000 0.06000 "VAL " " HB " "    " 1 0 0 0 FFFFFF  "H156"  -1 1 -21 ""  21 ""  <> -12.34862 7.2149706 -20.182001 0 0 156 0 156 156 156 <> 73.25 <> <> 151 0 <> <> <> <> <> <> <> <>
  157 41 -30.960865 33.775211 -19.722670 9 " " V "A" 21 0.06000 0.06000 "VAL " "HG11" "    " 1 0 0 0 FFFFFF  "H157"  -1 1 -21 ""  21 ""  <> 5.5391631 6.8570576 1.5751429 0 0 157 0 157 157 157 <> 64.77 <> <> 152 0 <> <> <> <> <> <> <> <>
  158 41 -29.532948 34.335781 -19.078939 9 " " V "A" 21 0.06000 0.06000 "VAL " "HG12" "    " 1 0 0 0 FFFFFF  "H158"  -1 1 -21 ""  21 ""  <> 17.431322 -5.8227468 -0.82067508 0 0 158 0 158 158 158 <> 64.77 <> <> 153 0 <> <> <> <> <> <> <> <>
  159 41 -30.992208 34.957722 -18.373373 9 " " V "A" 21 0.06000 0.06000 "VAL " "HG13" "    " 1 0 0 0 FFFFFF  "H159"  -1 1 -21 ""  21 ""  <> -9.2729101 -10.936263 -10.501265 0 0 159 0 159 159 159 <> 64.77 <> <> 154 0 <> <> <> <> <> <> <> <>
  160 41 -30.012600 35.001980 -22.150345 9 " " V "A" 21 0.06000 0.06000 "VAL " "HG21" "    " 1 0 0 0 FFFFFF  "H160"  -1 1 -21 ""  21 ""  <> 1.1448693 5.2959437 0.17715989 0 0 160 0 160 160 160 <> 67.89 <> <> 155 0 <> <> <> <> <> <> <> <>
  161 41 -29.695627 36.646118 -22.041632 9 " " V "A" 21 0.06000 0.06000 "VAL " "HG22" "    " 1 0 0 0 FFFFFF  "H161"  -1 1 -21 ""  21 ""  <> -7.7981853 0.3404384 9.4549427 0 0 161 0 161 161 161 <> 67.89 <> <> 156 0 <> <> <> <> <> <> <> <>
  162 41 -28.810583 35.581715 -20.936266 9 " " V "A" 21 0.06000 0.06000 "VAL " "HG23" "    " 1 0 0 0 FFFFFF  "H162"  -1 1 -21 ""  21 ""  <> 11.957973 14.126225 13.519628 0 0 162 0 162 162 162 <> 67.89 <> <> 157 0 <> <> <> <> <> <> <> <>
  163 25 -32.443916 36.875721 -23.067753 10 " " Y "A" 38 -0.50000 -0.50000 "TYR " " N  " "    " 7 0 0 1 2E2EFF  "N163"  1 1 -44 ""  38 ""  <> -4.9824414 -6.9259834 0.5503763 0 0 163 1 163 163 163 1 87.11 121 23 158 0 9 <> <> <> <> <> <> <>
  164 3 -32.680756 37.921078 -24.089497 10 " " Y "A" 24 0.14000 0.14000 "TYR " " CA " "    " 6 0 0 1 808080  "C164"  1 1 -44 ""  24 ""  5F5FFF  -2.9446507 -7.3566446 -4.4903369 0 0 164 1 164 164 164 1 92.82 122 23 159 0 9 <> <> <> <> <> <> <>
  165 2 -34.183857 38.091286 -24.142317 10 " " Y "A" 24 0.50000 0.50000 "TYR " " C  " "    " 6 0 0 1 808080  "C165"  1 1 -44 ""  24 ""  <> -3.465353 0.95452714 5.6458044 0 0 165 0 165 165 165 1 96.55 123 23 160 0 9 <> <> <> <> <> <> <>
  166 15 -34.701462 39.216858 -24.223484 10 " " Y "A" 70 -0.50000 -0.50000 "TYR " " O  " "    " 8 0 0 1 FF2E2E  "O166"  1 1 -44 ""  70 ""  <> 0.026425187 2.3982012 2.3824039 0 0 166 0 166 166 166 1 101.52 124 23 161 0 9 <> <> <> <> <> <> <>
  167 3 -32.132198 37.495399 -25.551657 10 " " Y "A" 24 -0.00500 -0.00500 "TYR " " CB " "    " 6 0 0 1 808080  "C167"  1 1 -44 ""  24 ""  <> 5.755856 0.50524849 5.3427067 0 0 167 2 167 167 167 1 95.5 125 23 162 0 9 <> <> <> <> <> <> <>
  168 2 -32.270752 38.612499 -26.609848 10 " " Y "A" 24 -0.11500 -0.11500 "TYR " " CG " "    " 6 0 0 1 808080  "C168"  1 1 -44 ""  24 ""  <> 3.0712013 5.4073677 -7.1988397 0 0 168 0 168 168 168 1 96.64 126 23 163 0 9 <> <> <> <> <> <> <>
  169 2 -31.192425 39.445599 -26.924463 10 " " Y "A" 24 -0.11500 -0.11500 "TYR " " CD1" "    " 6 0 0 1 808080  "C169"  1 1 -44 ""  24 ""  <> -0.43543184 -4.3414712 2.1964133 0 0 169 1 169 169 169 1 95.39 127 23 164 0 9 <> <> <> <> <> <> <>
  170 2 -33.540676 38.785633 -27.250813 10 " " Y "A" 24 -0.11500 -0.11500 "TYR " " CD2" "    " 6 0 0 1 808080  "C170"  1 1 -44 ""  24 ""  <> 1.1076355 5.4638872 -4.5434275 0 0 170 1 170 170 170 1 101.25 128 23 165 0 9 <> <> <> <> <> <> <>
  171 2 -31.331516 40.520729 -27.802740 10 " " Y "A" 24 -0.11500 -0.11500 "TYR " " CE1" "    " 6 0 0 1 808080  "C171"  1 1 -44 ""  24 ""  <> -9.3703604 -6.5493851 -1.9844683 0 0 171 1 171 171 171 1 96.67 129 23 166 0 9 <> <> <> <> <> <> <>
  172 2 -33.744476 39.929539 -28.024979 10 " " Y "A" 24 -0.11500 -0.11500 "TYR " " CE2" "    " 6 0 0 1 808080  "C172"  1 1 -44 ""  24 ""  <> 8.4579639 3.8027623 1.1350276 0 0 172 1 172 172 172 1 99.02 130 23 167 0 9 <> <> <> <> <> <> <>
  173 2 -32.630718 40.744362 -28.363550 10 " " Y "A" 24 0.15000 0.15000 "TYR " " CZ " "    " 6 0 0 1 808080  "C173"  1 1 -44 ""  24 ""  <> 9.8195314 2.9462824 -3.3092165 0 0 173 0 173 173 173 1 98.32 131 23 168 0 9 <> <> <> <> <> <> <>
  174 16 -32.720608 41.969742 -28.905054 10 " " Y "A" 70 -0.58500 -0.58500 "TYR " " OH " "    " 8 0 0 1 FF2E2E  "O174"  1 1 -44 "%UT"  13 ""  <> -6.6128678 5.722856 -3.9726629 0 0 174 1 174 174 174 1 93.24 132 23 169 0 9 <> <> <> <> <> <> <>
  175 43 -32.240665 35.946178 -23.406479 10 " " Y "A" 21 0.30000 0.30000 "TYR " " H  " "    " 1 0 0 1 FFFFFF  "H175"  -1 1 -21 ""  21 ""  <> -18.944836 2.0065978 -1.959982 0 0 175 0 175 175 175 <> 87.11 <> <> 170 0 <> <> <> <> <> <> <> <>
  176 41 -32.236660 38.879662 -23.821165 10 " " Y "A" 21 0.06000 0.06000 "TYR " " HA " "    " 1 0 0 0 FFFFFF  "H176"  -1 1 -21 ""  21 ""  <> -11.770082 -4.5842519 7.545958 0 0 176 0 176 176 176 <> 92.82 <> <> 171 0 <> <> <> <> <> <> <> <>
  177 41 -32.587811 36.577271 -25.922552 10 " " Y "A" 21 0.06000 0.06000 "TYR " " HB3" "    " 1 0 0 0 FFFFFF  "H177"  -1 1 -21 ""  21 ""  <> 13.702153 3.7507293 -11.024426 0 0 177 0 177 177 177 <> 95.5 <> <> 172 0 <> <> <> <> <> <> <> <>
  178 41 -31.065132 37.287136 -25.473591 10 " " Y "A" 21 0.06000 0.06000 "TYR " " HB2" "    " 1 0 0 0 FFFFFF  "H178"  -1 1 -21 ""  21 ""  <> -8.6435223 -15.537301 2.1125789 0 0 178 0 178 178 178 <> 95.5 <> <> 173 0 <> <> <> <> <> <> <> <>
  179 41 -30.248062 39.405022 -26.402031 10 " " Y "A" 21 0.11500 0.11500 "TYR " " HD1" "    " 1 0 0 0 FFFFFF  "H179"  -1 1 -21 ""  21 ""  <> 3.8213668 8.1679621 6.3857794 0 0 179 0 179 179 179 <> 95.39 <> <> 174 0 <> <> <> <> <> <> <> <>
  180 41 -34.322266 38.040348 -27.259300 10 " " Y "A" 21 0.11500 0.11500 "TYR " " HD2" "    " 1 0 0 0 FFFFFF  "H180"  -1 1 -21 ""  21 ""  <> 0.73167676 2.6501131 -3.5614603 0 0 180 0 180 180 180 <> 101.25 <> <> 175 0 <> <> <> <> <> <> <> <>
  181 41 -30.542583 41.226040 -28.018431 10 " " Y "A" 21 0.11500 0.11500 "TYR " " HE1" "    " 1 0 0 0 FFFFFF  "H181"  -1 1 -21 ""  21 ""  <> -11.907616 6.2564664 8.3223305 0 0 181 0 181 181 181 <> 96.67 <> <> 176 0 <> <> <> <> <> <> <> <>
  182 41 -34.728870 40.245831 -28.336952 10 " " Y "A" 21 0.11500 0.11500 "TYR " " HE2" "    " 1 0 0 0 FFFFFF  "H182"  -1 1 -21 ""  21 ""  <> -5.7406402 2.8412035 11.607935 0 0 182 0 182 182 182 <> 99.02 <> <> 177 0 <> <> <> <> <> <> <> <>
  183 42 -33.540047 42.046646 -29.369415 10 " " Y "A" 21 0.43500 0.43500 "TYR " " HH " "    " 1 0 0 1 FFFFFF  "H183"  -1 1 -21 ""  21 ""  <> -10.027279 2.3597856 -2.8597121 0 0 183 0 183 183 183 <> 93.24 <> <> 178 0 <> <> <> <> <> <> <> <>
  184 25 -34.957584 37.006233 -24.027689 11 " " Q "A" 38 -0.50000 -0.50000 "GLN " " N  " "    " 7 0 0 1 2E2EFF  "N184"  1 1 -44 ""  38 ""  <> 1.2174529 2.7560012 0.51908648 0 0 184 1 184 184 184 1 92.85 133 24 179 0 10 <> <> <> <> <> <> <>
  185 3 -36.393997 36.961971 -24.110313 11 " " Q "A" 24 0.14000 0.14000 "GLN " " CA " "    " 6 0 0 1 808080  "C185"  1 1 -44 ""  24 ""  5F5FFF  2.536078 -5.7686825 -0.3379463 0 0 185 1 185 185 185 1 95.35 134 24 180 0 10 <> <> <> <> <> <> <>
  186 2 -36.925201 37.684200 -22.857651 11 " " Q "A" 24 0.50000 0.50000 "GLN " " C  " "    " 6 0 0 1 808080  "C186"  1 1 -44 ""  24 ""  <> -3.6527438 1.095156 -1.0339812 0 0 186 0 186 186 186 1 94.04 135 24 181 0 10 <> <> <> <> <> <> <>
  187 15 -37.711208 38.625454 -22.940327 11 " " Q "A" 70 -0.50000 -0.50000 "GLN " " O  " "    " 8 0 0 1 FF2E2E  "O187"  1 1 -44 ""  70 ""  <> -3.029875 -0.61847526 0.28441885 0 0 187 0 187 187 187 1 91.89 136 24 182 0 10 <> <> <> <> <> <> <>
  188 3 -36.899029 35.497299 -24.162304 11 " " Q "A" 24 -0.12000 -0.12000 "GLN " " CB " "    " 6 0 0 1 808080  "C188"  1 1 -44 ""  24 ""  <> -7.1588111 5.1544604 1.6323613 0 0 188 2 188 188 188 1 100.7 137 24 183 0 10 <> <> <> <> <> <> <>
  189 3 -38.252026 35.231956 -24.733118 11 " " Q "A" 24 -0.12000 -0.12000 "GLN " " CG " "    " 6 0 0 1 808080  "C189"  1 1 -44 ""  24 ""  <> -1.9113841 1.5422411 3.2165146 0 0 189 2 189 189 189 1 111.09 138 24 184 0 10 <> <> <> <> <> <> <>
  190 2 -38.679646 33.763977 -24.834887 11 " " Q "A" 24 0.50000 0.50000 "GLN " " CD " "    " 6 0 0 1 808080  "C190"  1 1 -44 "%UT"  13 ""  <> -1.8927289 -3.3579118 1.8752427 0 0 190 0 190 190 190 1 119.02 139 24 185 0 10 "No Flip"  <> <> <> <> <> <>
  191 15 -37.879673 32.901619 -25.032133 11 " " Q "A" 70 -0.50000 -0.50000 "GLN " " OE1" "    " 8 0 0 1 FF2E2E  "O191"  1 1 -44 ""  70 ""  <> 2.1380584 1.6423094 3.9134736 0 0 191 0 191 191 191 1 118.54 140 24 186 0 10 <> <> <> <> <> <> <>
  192 25 -39.944706 33.474991 -24.747057 11 " " Q "A" 38 -0.76000 -0.76000 "GLN " " NE2" "    " 7 0 0 1 2E2EFF  "N192"  1 1 -44 ""  38 ""  <> 5.3313661 -0.55755675 -4.0082474 0 0 192 2 192 192 192 1 123.36 141 24 187 0 10 <> <> <> <> <> <> <>
  193 43 -34.541840 36.085785 -24.022314 11 " " Q "A" 21 0.30000 0.30000 "GLN " " H  " "    " 1 0 0 1 FFFFFF  "H193"  -1 1 -21 ""  21 ""  <> 4.611227 2.0186579 8.3950844 0 0 193 0 193 193 193 <> 92.85 <> <> 188 0 <> <> <> <> <> <> <> <>
  194 41 -36.765614 37.481243 -24.993692 11 " " Q "A" 21 0.06000 0.06000 "GLN " " HA " "    " 1 0 0 0 FFFFFF  "H194"  -1 1 -21 ""  21 ""  <> -24.686312 1.3339416 4.8837848 0 0 194 0 194 194 194 <> 95.35 <> <> 189 0 <> <> <> <> <> <> <> <>
  195 41 -36.862804 35.026314 -23.179981 11 " " Q "A" 21 0.06000 0.06000 "GLN " " HB3" "    " 1 0 0 0 FFFFFF  "H195"  -1 1 -21 ""  21 ""  <> 20.779541 9.9403973 8.5928698 0 0 195 0 195 195 195 <> 100.7 <> <> 190 0 <> <> <> <> <> <> <> <>
  196 41 -36.188354 34.911495 -24.745295 11 " " Q "A" 21 0.06000 0.06000 "GLN " " HB2" "    " 1 0 0 0 FFFFFF  "H196"  -1 1 -21 ""  21 ""  <> 7.8537111 6.8825064 4.7191281 0 0 196 0 196 196 196 <> 100.7 <> <> 191 0 <> <> <> <> <> <> <> <>
  197 41 -38.383961 35.709984 -25.703779 11 " " Q "A" 21 0.06000 0.06000 "GLN " " HG3" "    " 1 0 0 0 FFFFFF  "H197"  -1 1 -21 ""  21 ""  <> -2.2698519 0.30440587 4.2997823 0 0 197 0 197 197 197 <> 111.09 <> <> 192 0 <> <> <> <> <> <> <> <>
  198 41 -38.936085 35.771931 -24.078453 11 " " Q "A" 21 0.06000 0.06000 "GLN " " HG2" "    " 1 0 0 0 FFFFFF  "H198"  -1 1 -21 ""  21 ""  <> -18.854952 10.718986 -22.382938 0 0 198 0 198 198 198 <> 111.09 <> <> 193 0 <> <> <> <> <> <> <> <>
  199 43 -40.222889 32.504318 -24.769573 11 " " Q "A" 21 0.38000 0.38000 "GLN " "HE22" "    " 1 0 0 1 FFFFFF  "H199"  -1 1 -21 ""  21 ""  <> -14.442149 0.47949833 -2.5991654 0 0 199 0 199 199 199 <> 123.36 <> <> 194 0 <> <> <> <> <> <> <> <>
  200 43 -40.611275 34.209545 -24.556744 11 " " Q "A" 21 0.38000 0.38000 "GLN " "HE21" "    " 1 0 0 1 FFFFFF  "H200"  -1 1 -21 ""  21 ""  <> -14.594401 -31.080017 -11.312243 0 0 200 0 200 200 200 <> 123.36 <> <> 195 0 <> <> <> <> <> <> <> <>
  201 25 -36.461231 37.358898 -21.676571 12 " " F "A" 38 -0.50000 -0.50000 "PHE " " N  " "    " 7 0 0 1 2E2EFF  "N201"  0 1 -44 ""  38 ""  <> 2.2921476 -3.4787076 -1.5379746 0 0 201 1 201 201 201 1 90.74 142 25 196 0 11 <> <> <> <> <> <> <>
  202 3 -36.993740 37.762577 -20.392931 12 " " F "A" 24 0.14000 0.14000 "PHE " " CA " "    " 6 0 0 1 808080  "C202"  0 1 -44 ""  24 ""  5F5FFF  1.9947709 2.6923342 -0.36846137 0 0 202 1 202 202 202 1 92.16 143 25 197 0 11 <> <> <> <> <> <> <>
  203 2 -36.011650 38.802021 -19.789082 12 " " F "A" 24 0.50000 0.50000 "PHE " " C  " "    " 6 0 0 1 808080  "C203"  0 1 -44 ""  24 ""  <> 0.6492027 -0.96347469 0.63024592 0 0 203 0 203 203 203 1 91.82 144 25 198 0 11 <> <> <> <> <> <> <>
  204 15 -35.769173 38.896317 -18.600197 12 " " F "A" 70 -0.50000 -0.50000 "PHE " " O  " "    " 8 0 0 1 FF2E2E  "O204"  0 1 -44 ""  70 ""  <> 8.7069674 6.625 3.2956622 0 0 204 0 204 204 204 1 88.43 145 25 199 0 11 <> <> <> <> <> <> <>
  205 3 -37.084427 36.573662 -19.479261 12 " " F "A" 24 -0.00500 -0.00500 "PHE " " CB " "    " 6 0 0 1 808080  "C205"  0 1 -44 ""  24 ""  <> -1.7908728 5.5777807 -0.69009465 0 0 205 2 205 205 205 1 93.42 146 25 200 0 11 <> <> <> <> <> <> <>
  206 2 -38.057167 35.484501 -19.967699 12 " " F "A" 24 -0.11500 -0.11500 "PHE " " CG " "    " 6 0 0 1 808080  "C206"  0 1 -44 ""  24 ""  <> -4.4723182 4.1920929 3.8447363 0 0 206 0 206 206 206 1 96.91 147 25 201 0 11 <> <> <> <> <> <> <>
  207 2 -39.229370 35.805553 -20.605774 12 " " F "A" 24 -0.11500 -0.11500 "PHE " " CD1" "    " 6 0 0 1 808080  "C207"  0 1 -44 ""  24 ""  <> 4.416307 -3.4219825 6.8536186 0 0 207 1 207 207 207 1 101.85 148 25 202 0 11 <> <> <> <> <> <> <>
  208 2 -37.728741 34.115154 -19.822439 12 " " F "A" 24 -0.11500 -0.11500 "PHE " " CD2" "    " 6 0 0 1 808080  "C208"  0 1 -44 ""  24 ""  <> -5.3483205 6.4007092 2.1135719 0 0 208 1 208 208 208 1 100.01 149 25 203 0 11 <> <> <> <> <> <> <>
  209 2 -40.163403 34.845169 -21.069746 12 " " F "A" 24 -0.11500 -0.11500 "PHE " " CE1" "    " 6 0 0 1 808080  "C209"  0 1 -44 ""  24 ""  <> 1.355726 1.6760126 -0.68628186 0 0 209 1 209 209 209 1 104.42 150 25 204 0 11 <> <> <> <> <> <> <>
  210 2 -38.586998 33.126675 -20.362207 12 " " F "A" 24 -0.11500 -0.11500 "PHE " " CE2" "    " 6 0 0 1 808080  "C210"  0 1 -44 ""  24 ""  <> -4.1799231 1.3526031 1.6122189 0 0 210 1 210 210 210 1 105.24 151 25 205 0 11 <> <> <> <> <> <> <>
  211 2 -39.829430 33.542625 -20.953382 12 " " F "A" 24 -0.11500 -0.11500 "PHE " " CZ " "    " 6 0 0 1 808080  "C211"  0 1 -44 ""  24 ""  <> 8.3192234 2.7695658 2.2768507 0 0 211 1 211 211 211 1 103.97 152 25 206 0 11 <> <> <> <> <> <> <>
  212 43 -35.796112 36.599571 -21.642794 12 " " F "A" 21 0.30000 0.30000 "PHE " " H  " "    " 1 0 0 1 FFFFFF  "H212"  -1 1 -21 ""  21 ""  <> 16.040329 -2.3085425 -10.542171 0 0 212 0 212 212 212 <> 90.74 <> <> 207 0 <> <> <> <> <> <> <> <>
  213 41 -37.876907 38.358501 -20.623123 12 " " F "A" 21 0.06000 0.06000 "PHE " " HA " "    " 1 0 0 0 FFFFFF  "H213"  -1 1 -21 ""  21 ""  <> 20.466421 19.282616 -6.147532 0 0 213 0 213 213 213 <> 92.16 <> <> 208 0 <> <> <> <> <> <> <> <>
  214 41 -37.515678 36.911465 -18.536919 12 " " F "A" 21 0.06000 0.06000 "PHE " " HB3" "    " 1 0 0 0 FFFFFF  "H214"  -1 1 -21 ""  21 ""  <> 36.268749 -3.2398257 -2.45474 0 0 214 0 214 214 214 <> 93.42 <> <> 209 0 <> <> <> <> <> <> <> <>
  215 41 -36.063297 36.266979 -19.252697 12 " " F "A" 21 0.06000 0.06000 "PHE " " HB2" "    " 1 0 0 0 FFFFFF  "H215"  -1 1 -21 ""  21 ""  <> -20.705261 -4.2845716 -13.641656 0 0 215 0 215 215 215 <> 93.42 <> <> 210 0 <> <> <> <> <> <> <> <>
  216 41 -39.403137 36.832314 -20.892082 12 " " F "A" 21 0.11500 0.11500 "PHE " " HD1" "    " 1 0 0 0 FFFFFF  "H216"  -1 1 -21 ""  21 ""  <> 10.377513 -8.1731796 9.0009432 0 0 216 0 216 216 216 <> 101.85 <> <> 211 0 <> <> <> <> <> <> <> <>
  217 41 -36.746593 33.807854 -19.494793 12 " " F "A" 21 0.11500 0.11500 "PHE " " HD2" "    " 1 0 0 0 FFFFFF  "H217"  -1 1 -21 ""  21 ""  <> 14.641903 29.170244 1.3634764 0 0 217 0 217 217 217 <> 100.01 <> <> 212 0 <> <> <> <> <> <> <> <>
  218 41 -41.123287 35.030891 -21.528576 12 " " F "A" 21 0.11500 0.11500 "PHE " " HE1" "    " 1 0 0 0 FFFFFF  "H218"  -1 1 -21 ""  21 ""  <> -4.9596891 -10.155214 2.3020449 0 0 218 0 218 218 218 <> 104.42 <> <> 213 0 <> <> <> <> <> <> <> <>
  219 41 -38.326336 32.078632 -20.354303 12 " " F "A" 21 0.11500 0.11500 "PHE " " HE2" "    " 1 0 0 0 FFFFFF  "H219"  -1 1 -21 ""  21 ""  <> -12.085169 -13.078476 36.875591 0 0 219 0 219 219 219 <> 105.24 <> <> 214 0 <> <> <> <> <> <> <> <>
  220 41 -40.461178 32.820423 -21.449083 12 " " F "A" 21 0.11500 0.11500 "PHE " " HZ " "    " 1 0 0 0 FFFFFF  "H220"  -1 1 -21 ""  21 ""  <> 10.780713 -2.9335001 -9.6919603 0 0 220 0 220 220 220 <> 103.97 <> <> 215 0 <> <> <> <> <> <> <> <>
  221 25 -35.377953 39.623314 -20.653780 13 " " R "A" 38 -0.50000 -0.50000 "ARG " " N  " "    " 7 0 0 1 2E2EFF  "N221"  1 1 -44 ""  38 ""  <> -0.70892626 1.2315941 -9.2339048 0 0 221 1 221 221 221 1 88.24 153 26 216 0 12 <> <> <> <> <> <> <>
  222 3 -34.219086 40.530075 -20.329842 13 " " R "A" 24 0.14000 0.14000 "ARG " " CA " "    " 6 0 0 1 808080  "C222"  1 1 -44 ""  24 ""  5F5FFF  6.5287385 -3.9559944 1.3978407 0 0 222 1 222 222 222 1 88.79 154 26 217 0 12 <> <> <> <> <> <> <>
  223 2 -34.619987 41.538967 -19.333017 13 " " R "A" 24 0.50000 0.50000 "ARG " " C  " "    " 6 0 0 1 808080  "C223"  1 1 -44 ""  24 ""  <> 0.097386397 -3.8801715 -2.0899513 0 0 223 0 223 223 223 1 91.85 155 26 218 0 12 <> <> <> <> <> <> <>
  224 15 -33.908897 41.866032 -18.374083 13 " " R "A" 70 -0.50000 -0.50000 "ARG " " O  " "    " 8 0 0 1 FF2E2E  "O224"  1 1 -44 ""  70 ""  <> 4.3274846 -2.1107059 2.308428 0 0 224 0 224 224 224 1 101.21 156 26 219 0 12 <> <> <> <> <> <> <>
  225 3 -33.710758 41.225712 -21.611830 13 " " R "A" 24 -0.12000 -0.12000 "ARG " " CB " "    " 6 0 0 1 808080  "C225"  1 1 -44 ""  24 ""  <> -2.8348675 -0.82979405 -3.4501345 0 0 225 2 225 225 225 1 91.06 157 26 220 0 12 <> <> <> <> <> <> <>
  226 3 -34.682873 41.962860 -22.555809 13 " " R "A" 24 -0.05000 -0.05000 "ARG " " CG " "    " 6 0 0 1 808080  "C226"  1 1 -44 ""  24 ""  <> 3.3304372 3.1130724 12.127673 0 0 226 2 226 226 226 1 90.75 158 26 221 0 12 <> <> <> <> <> <> <>
  227 3 -34.056973 42.507175 -23.840500 13 " " R "A" 24 0.19000 0.19000 "ARG " " CD " "    " 6 0 0 1 808080  "C227"  1 1 -44 ""  24 ""  <> -3.4125061 -2.6068902 3.8712735 0 0 227 2 227 227 227 1 95.06 159 26 222 0 12 <> <> <> <> <> <> <>
  228 25 -35.058620 43.190323 -24.658148 13 " " R "A" 38 -0.69997 -0.69997 "ARG " " NE " "    " 7 0 0 1 2E2EFF  "N228"  1 1 -44 ""  38 ""  <> -4.5032597 -0.60405046 1.2370564 0 0 228 1 228 228 228 1 100.58 160 26 223 0 12 <> <> <> <> <> <> <>
  229 2 -36.071407 42.614342 -25.257107 13 " " R "A" 24 0.63990 0.63990 "ARG " " CZ " "    " 6 0 0 1 808080  "C229"  1 1 -44 ""  24 ""  <> 1.3253638 6.2527108 3.8572946 0 0 229 0 229 229 229 1 99.65 161 26 224 0 12 <> <> <> <> <> <> <>
  230 25 -36.250816 41.303509 -25.179890 13 " " R "A" 38 -0.79997 -0.79997 "ARG " " NH1" "    " 7 0 0 1 2E2EFF  "N230"  1 1 -44 ""  38 ""  <> 5.4331636 -3.9394014 9.6361818 0 0 230 2 230 230 230 1 92.75 162 26 225 0 12 <> <> <> <> <> <> <>
  231 31 -36.957264 43.330105 -25.853170 13 " " R "A" 38 -0.79997 -0.79997 "ARG " " NH2" "    " 7 1 0 1 2E2EFF  "N231"  1 1 -44 ""  38 ""  <> 0.0084025292 -0.94338584 0.13574053 0 0 231 2 231 231 231 1 104.63 163 26 226 0 12 <> <> <> <> <> <> <>
  232 43 -35.562553 39.440922 -21.629873 13 " " R "A" 21 0.30000 0.30000 "ARG " " H  " "    " 1 0 0 1 FFFFFF  "H232"  -1 1 -21 ""  21 ""  <> -25.428867 -3.4270766 -3.1165175 0 0 232 0 232 232 232 <> 88.24 <> <> 227 0 <> <> <> <> <> <> <> <>
  233 41 -33.462093 39.903858 -19.857700 13 " " R "A" 21 0.06000 0.06000 "ARG " " HA " "    " 1 0 0 0 FFFFFF  "H233"  -1 1 -21 ""  21 ""  <> -0.91622037 -6.8333311 1.2537053 0 0 233 0 233 233 233 <> 88.79 <> <> 228 0 <> <> <> <> <> <> <> <>
  234 41 -33.082573 40.498932 -22.126871 13 " " R "A" 21 0.06000 0.06000 "ARG " " HB3" "    " 1 0 0 0 FFFFFF  "H234"  -1 1 -21 ""  21 ""  <> 24.223156 1.8794503 1.2893932 0 0 234 0 234 234 234 <> 91.06 <> <> 229 0 <> <> <> <> <> <> <> <>
  235 41 -32.908451 41.821953 -21.177208 13 " " R "A" 21 0.06000 0.06000 "ARG " " HB2" "    " 1 0 0 0 FFFFFF  "H235"  -1 1 -21 ""  21 ""  <> -1.6579882 -9.4326935 6.1410341 0 0 235 0 235 235 235 <> 91.06 <> <> 230 0 <> <> <> <> <> <> <> <>
  236 41 -35.329685 42.675781 -22.044466 13 " " R "A" 21 0.06000 0.06000 "ARG " " HG3" "    " 1 0 0 0 FFFFFF  "H236"  -1 1 -21 ""  21 ""  <> 2.637413 13.940499 -5.7253313 0 0 236 0 236 236 236 <> 90.75 <> <> 231 0 <> <> <> <> <> <> <> <>
  237 41 -35.484184 41.306057 -22.894348 13 " " R "A" 21 0.06000 0.06000 "ARG " " HG2" "    " 1 0 0 0 FFFFFF  "H237"  -1 1 -21 ""  21 ""  <> 11.865726 10.132423 -17.475527 0 0 237 0 237 237 237 <> 90.75 <> <> 232 0 <> <> <> <> <> <> <> <>
  238 41 -33.498398 41.762619 -24.407713 13 " " R "A" 21 0.06000 0.06000 "ARG " " HD3" "    " 1 0 0 0 FFFFFF  "H238"  -1 1 -21 ""  21 ""  <> -47.559383 -26.5221 5.9580164 0 0 238 0 238 238 238 <> 95.06 <> <> 233 0 <> <> <> <> <> <> <> <>
  239 41 -33.297623 43.252666 -23.604416 13 " " R "A" 21 0.06000 0.06000 "ARG " " HD2" "    " 1 0 0 0 FFFFFF  "H239"  -1 1 -21 ""  21 ""  <> -4.093235 11.088614 -11.143057 0 0 239 0 239 239 239 <> 95.06 <> <> 234 0 <> <> <> <> <> <> <> <>
  240 43 -34.884914 44.125580 -24.997587 13 " " R "A" 21 0.44000 0.44000 "ARG " " HE " "    " 1 0 0 1 FFFFFF  "H240"  -1 1 -21 ""  21 ""  <> -5.6828504 -1.3228168 -11.66223 0 0 240 0 240 240 240 <> 100.58 <> <> 235 0 <> <> <> <> <> <> <> <>
  241 43 -37.127136 40.853222 -25.402151 13 " " R "A" 21 0.46000 0.46000 "ARG " "HH12" "    " 1 0 0 1 FFFFFF  "H241"  -1 1 -21 ""  21 ""  <> 25.336178 4.4522314 -17.900927 0 0 241 0 241 241 241 <> 92.75 <> <> 236 0 <> <> <> <> <> <> <> <>
  242 43 -35.553444 40.677361 -24.803442 13 " " R "A" 21 0.46000 0.46000 "ARG " "HH11" "    " 1 0 0 1 FFFFFF  "H242"  -1 1 -21 ""  21 ""  <> -15.89482 -14.97102 1.241399 0 0 242 0 242 242 242 <> 92.75 <> <> 237 0 <> <> <> <> <> <> <> <>
  243 44 -37.875832 42.973522 -26.074949 13 " " R "A" 21 0.46000 0.46000 "ARG " "HH22" "    " 1 0 0 1 FFFFFF  "H243"  -1 1 -21 ""  21 ""  <> -15.176336 -10.161712 11.993414 0 0 243 0 243 243 243 <> 104.63 <> <> 238 0 <> <> <> <> <> <> <> <>
  244 44 -36.595608 44.124428 -26.361454 13 " " R "A" 21 0.46000 0.46000 "ARG " "HH21" "    " 1 0 0 1 FFFFFF  "H244"  -1 1 -21 ""  21 ""  <> 1.1219798 4.3328614 -27.467609 0 0 244 0 244 244 244 <> 104.63 <> <> 239 0 <> <> <> <> <> <> <> <>
  245 25 -35.815857 42.174248 -19.421471 14 " " Y "A" 38 -0.50000 -0.50000 "TYR " " N  " "    " 7 0 0 1 2E2EFF  "N245"  1 1 -44 ""  38 ""  <> -1.2856897 -0.84771675 -1.2510382 0 0 245 1 245 245 245 1 86.78 164 27 240 0 13 <> <> <> <> <> <> <>
  246 3 -36.201710 43.212669 -18.479605 14 " " Y "A" 24 0.14000 0.14000 "TYR " " CA " "    " 6 0 0 1 808080  "C246"  1 1 -44 ""  24 ""  5F5FFF  5.8149695 -3.42399 -3.590342 0 0 246 1 246 246 246 1 90.16 165 27 241 0 13 <> <> <> <> <> <> <>
  247 2 -36.615181 42.673744 -17.096619 14 " " Y "A" 24 0.50000 0.50000 "TYR " " C  " "    " 6 0 0 1 808080  "C247"  1 1 -44 ""  24 ""  <> -0.4728373 -6.1381769 1.8427655 0 0 247 0 247 247 247 1 92.72 166 27 242 0 13 <> <> <> <> <> <> <>
  248 15 -36.724064 43.441334 -16.164467 14 " " Y "A" 70 -0.50000 -0.50000 "TYR " " O  " "    " 8 0 0 1 FF2E2E  "O248"  1 1 -44 ""  70 ""  <> 0.05152927 7.000947 -5.7834377 0 0 248 0 248 248 248 1 88.07 167 27 243 0 13 <> <> <> <> <> <> <>
  249 3 -37.398724 43.993496 -19.080559 14 " " Y "A" 24 -0.00500 -0.00500 "TYR " " CB " "    " 6 0 0 1 808080  "C249"  1 1 -44 ""  24 ""  <> 0.24540132 -3.8503215 -6.854701 0 0 249 2 249 249 249 1 92.76 168 27 244 0 13 <> <> <> <> <> <> <>
  250 2 -37.091816 44.892902 -20.214895 14 " " Y "A" 24 -0.11500 -0.11500 "TYR " " CG " "    " 6 0 0 1 808080  "C250"  1 1 -44 ""  24 ""  <> 1.4482627 1.0654258 -5.8161469 0 0 250 0 250 250 250 1 100.33 169 27 245 0 13 <> <> <> <> <> <> <>
  251 2 -36.243710 46.000862 -20.025579 14 " " Y "A" 24 -0.11500 -0.11500 "TYR " " CD1" "    " 6 0 0 1 808080  "C251"  1 1 -44 ""  24 ""  <> -0.078702256 -4.8836002 -4.5257926 0 0 251 1 251 251 251 1 103 170 27 246 0 13 <> <> <> <> <> <> <>
  252 2 -37.669518 44.624466 -21.433432 14 " " Y "A" 24 -0.11500 -0.11500 "TYR " " CD2" "    " 6 0 0 1 808080  "C252"  1 1 -44 ""  24 ""  <> -3.554965 -2.9467244 2.7103903 0 0 252 1 252 252 252 1 103.38 171 27 247 0 13 <> <> <> <> <> <> <>
  253 2 -35.990963 46.866627 -21.130569 14 " " Y "A" 24 -0.11500 -0.11500 "TYR " " CE1" "    " 6 0 0 1 808080  "C253"  1 1 -44 ""  24 ""  <> 0.006716873 0.51554686 -6.3382907 0 0 253 1 253 253 253 1 103.41 172 27 248 0 13 <> <> <> <> <> <> <>
  254 2 -37.367260 45.465191 -22.552248 14 " " Y "A" 24 -0.11500 -0.11500 "TYR " " CE2" "    " 6 0 0 1 808080  "C254"  1 1 -44 ""  24 ""  <> 4.1753545 11.894719 -7.2406197 0 0 254 1 254 254 254 1 106.24 173 27 249 0 13 <> <> <> <> <> <> <>
  255 2 -36.643398 46.619675 -22.378027 14 " " Y "A" 24 0.15000 0.15000 "TYR " " CZ " "    " 6 0 0 1 808080  "C255"  1 1 -44 ""  24 ""  <> 6.4567862 4.7265759 -9.0545263 0 0 255 0 255 255 255 1 107.44 174 27 250 0 13 <> <> <> <> <> <> <>
  256 16 -36.429485 47.478100 -23.436865 14 " " Y "A" 70 -0.58500 -0.58500 "TYR " " OH " "    " 8 0 0 1 FF2E2E  "O256"  1 1 -44 "%UT"  13 ""  <> -3.7507329 -0.72312784 -1.1549615 0 0 256 1 256 256 256 1 110.38 175 27 251 0 13 <> <> <> <> <> <> <>
  257 43 -36.421120 42.002785 -20.211636 14 " " Y "A" 21 0.30000 0.30000 "TYR " " H  " "    " 1 0 0 1 FFFFFF  "H257"  -1 1 -21 ""  21 ""  <> -2.9112997 -43.792164 -6.7660408 0 0 257 0 257 257 257 <> 86.78 <> <> 252 0 <> <> <> <> <> <> <> <>
  258 41 -35.413982 43.945293 -18.303967 14 " " Y "A" 21 0.06000 0.06000 "TYR " " HA " "    " 1 0 0 0 FFFFFF  "H258"  -1 1 -21 ""  21 ""  <> -4.9894209 0.77499449 19.959455 0 0 258 0 258 258 258 <> 90.16 <> <> 253 0 <> <> <> <> <> <> <> <>
  259 41 -37.797371 44.742847 -18.396706 14 " " Y "A" 21 0.06000 0.06000 "TYR " " HB3" "    " 1 0 0 0 FFFFFF  "H259"  -1 1 -21 ""  21 ""  <> 7.2896447 -7.8211241 -2.0231373 0 0 259 0 259 259 259 <> 92.76 <> <> 254 0 <> <> <> <> <> <> <> <>
  260 41 -38.167797 43.268959 -19.348278 14 " " Y "A" 21 0.06000 0.06000 "TYR " " HB2" "    " 1 0 0 0 FFFFFF  "H260"  -1 1 -21 ""  21 ""  <> 5.0419931 -15.288273 -10.748717 0 0 260 0 260 260 260 <> 92.76 <> <> 255 0 <> <> <> <> <> <> <> <>
  261 41 -35.857418 46.104996 -19.022417 14 " " Y "A" 21 0.11500 0.11500 "TYR " " HD1" "    " 1 0 0 0 FFFFFF  "H261"  -1 1 -21 ""  21 ""  <> 10.611085 10.503775 -11.749112 0 0 261 0 261 261 261 <> 103 <> <> 256 0 <> <> <> <> <> <> <> <>
  262 41 -38.161568 43.671791 -21.562664 14 " " Y "A" 21 0.11500 0.11500 "TYR " " HD2" "    " 1 0 0 0 FFFFFF  "H262"  -1 1 -21 ""  21 ""  <> -0.042185612 9.0088186 -24.683901 0 0 262 0 262 262 262 <> 103.38 <> <> 257 0 <> <> <> <> <> <> <> <>
  263 41 -35.340347 47.727989 -21.096558 14 " " Y "A" 21 0.11500 0.11500 "TYR " " HE1" "    " 1 0 0 0 FFFFFF  "H263"  -1 1 -21 ""  21 ""  <> 3.1020947 -13.454996 1.2226444 0 0 263 0 263 263 263 <> 103.41 <> <> 258 0 <> <> <> <> <> <> <> <>
  264 41 -37.987915 45.235432 -23.405712 14 " " Y "A" 21 0.11500 0.11500 "TYR " " HE2" "    " 1 0 0 0 FFFFFF  "H264"  -1 1 -21 ""  21 ""  <> -22.982988 -3.7413766 1.8808286 0 0 264 0 264 264 264 <> 106.24 <> <> 259 0 <> <> <> <> <> <> <> <>
  265 42 -37.195820 47.723042 -23.932606 14 " " Y "A" 21 0.43500 0.43500 "TYR " " HH " "    " 1 0 0 1 FFFFFF  "H265"  -1 1 -21 ""  21 ""  <> -11.813301 -1.6806315 11.385292 0 0 265 0 265 265 265 <> 110.38 <> <> 260 0 <> <> <> <> <> <> <> <>
  266 25 -36.616844 41.387024 -16.975531 15 " " I "A" 38 -0.50000 -0.50000 "ILE " " N  " "    " 7 0 0 1 2E2EFF  "N266"  1 1 -44 ""  38 ""  <> 5.4670253 6.9263201 0.27741453 0 0 266 1 266 266 266 1 91.38 176 28 261 0 14 <> <> <> <> <> <> <>
  267 3 -36.938797 40.694649 -15.792581 15 " " I "A" 24 0.14000 0.14000 "ILE " " CA " "    " 6 0 0 1 808080  "C267"  1 1 -44 ""  24 ""  5F5FFF  -1.587074 0.77962822 -11.110046 0 0 267 1 267 267 267 1 87.73 177 28 262 0 14 <> <> <> <> <> <> <>
  268 2 -35.625084 40.228397 -15.064592 15 " " I "A" 24 0.50000 0.50000 "ILE " " C  " "    " 6 0 0 1 808080  "C268"  1 1 -44 ""  24 ""  <> 3.1758168 0.22558531 -1.7516869 0 0 268 0 268 268 268 1 89.39 178 28 263 0 14 <> <> <> <> <> <> <>
  269 15 -35.626545 40.296909 -13.876826 15 " " I "A" 70 -0.50000 -0.50000 "ILE " " O  " "    " 8 0 0 1 FF2E2E  "O269"  1 1 -44 ""  70 ""  <> -2.4775946 -2.1881983 5.3756351 0 0 269 0 269 269 269 1 87.04 179 28 264 0 14 <> <> <> <> <> <> <>
  270 3 -37.901356 39.545189 -16.140631 15 " " I "A" 24 -0.06000 -0.06000 "ILE " " CB " "    " 6 0 0 1 808080  "C270"  1 1 -44 ""  24 ""  <> 6.3060861 -1.1933231 -9.2716312 0 0 270 1 270 270 270 1 89.8 180 28 265 0 14 <> <> <> <> <> <> <>
  271 3 -38.986462 39.916054 -17.253883 15 " " I "A" 24 -0.12000 -0.12000 "ILE " " CG1" "    " 6 0 0 1 808080  "C271"  1 1 -44 ""  24 ""  <> 2.8023157 -0.39297426 2.6223772 0 0 271 2 271 271 271 1 98.44 181 28 266 0 14 <> <> <> <> <> <> <>
  272 3 -38.819530 39.140980 -14.969277 15 " " I "A" 24 -0.18000 -0.18000 "ILE " " CG2" "    " 6 0 0 1 808080  "C272"  1 1 -44 ""  24 ""  <> -7.4223428 3.0263851 6.4554935 0 0 272 3 272 272 272 1 87.55 182 28 267 0 14 <> <> <> <> <> <> <>
  273 3 -40.181015 38.919598 -17.481155 15 " " I "A" 24 -0.18000 -0.18000 "ILE " " CD1" "    " 6 0 0 1 808080  "C273"  1 1 -44 ""  24 ""  <> 4.1629372 1.6399786 1.9717575 0 0 273 3 273 273 273 1 98.33 183 28 268 0 14 <> <> <> <> <> <> <>
  274 43 -36.641262 40.897644 -17.858713 15 " " I "A" 21 0.30000 0.30000 "ILE " " H  " "    " 1 0 0 1 FFFFFF  "H274"  -1 1 -21 ""  21 ""  <> -3.8388908 0.86807853 5.6003003 0 0 274 0 274 274 274 <> 91.38 <> <> 269 0 <> <> <> <> <> <> <> <>
  275 41 -37.547764 41.288998 -15.111402 15 " " I "A" 21 0.06000 0.06000 "ILE " " HA " "    " 1 0 0 0 FFFFFF  "H275"  -1 1 -21 ""  21 ""  <> 11.36954 -6.2856565 8.3761826 0 0 275 0 275 275 275 <> 87.73 <> <> 270 0 <> <> <> <> <> <> <> <>
  276 41 -37.357033 38.659592 -16.468554 15 " " I "A" 21 0.06000 0.06000 "ILE " " HB " "    " 1 0 0 0 FFFFFF  "H276"  -1 1 -21 ""  21 ""  <> -30.622129 -10.717361 -5.4583359 0 0 276 0 276 276 276 <> 89.8 <> <> 271 0 <> <> <> <> <> <> <> <>
  277 41 -38.484932 40.027313 -18.215233 15 " " I "A" 21 0.06000 0.06000 "ILE " "HG13" "    " 1 0 0 0 FFFFFF  "H277"  -1 1 -21 ""  21 ""  <> 13.020637 -1.1157775 -15.854309 0 0 277 0 277 277 277 <> 98.44 <> <> 272 0 <> <> <> <> <> <> <> <>
  278 41 -39.587391 40.781124 -16.973467 15 " " I "A" 21 0.06000 0.06000 "ILE " "HG12" "    " 1 0 0 0 FFFFFF  "H278"  -1 1 -21 ""  21 ""  <> -0.54880679 -20.705212 -1.1564372 0 0 278 0 278 278 278 <> 98.44 <> <> 273 0 <> <> <> <> <> <> <> <>
  279 41 -39.405079 38.225079 -15.048992 15 " " I "A" 21 0.06000 0.06000 "ILE " "HG21" "    " 1 0 0 0 FFFFFF  "H279"  -1 1 -21 ""  21 ""  <> -7.5365558 -20.602234 -26.77743 0 0 279 0 279 279 279 <> 87.55 <> <> 274 0 <> <> <> <> <> <> <> <>
  280 41 -38.156460 38.989128 -14.117586 15 " " I "A" 21 0.06000 0.06000 "ILE " "HG22" "    " 1 0 0 0 FFFFFF  "H280"  -1 1 -21 ""  21 ""  <> -10.230184 2.3934553 6.6242242 0 0 280 0 280 280 280 <> 87.55 <> <> 275 0 <> <> <> <> <> <> <> <>
  281 41 -39.493462 39.976154 -14.778472 15 " " I "A" 21 0.06000 0.06000 "ILE " "HG23" "    " 1 0 0 0 FFFFFF  "H281"  -1 1 -21 ""  21 ""  <> -6.2172832 11.746995 -5.1318774 0 0 281 0 281 281 281 <> 87.55 <> <> 276 0 <> <> <> <> <> <> <> <>
  282 41 -39.701015 37.948593 -17.603012 15 " " I "A" 21 0.06000 0.06000 "ILE " "HD11" "    " 1 0 0 0 FFFFFF  "H282"  -1 1 -21 ""  21 ""  <> 8.4310684 8.3171625 5.1383257 0 0 282 0 282 282 282 <> 98.33 <> <> 277 0 <> <> <> <> <> <> <> <>
  283 41 -40.993721 38.849346 -16.758194 15 " " I "A" 21 0.06000 0.06000 "ILE " "HD12" "    " 1 0 0 0 FFFFFF  "H283"  -1 1 -21 ""  21 ""  <> -5.5463009 4.0751204 30.449448 0 0 283 0 283 283 283 <> 98.33 <> <> 278 0 <> <> <> <> <> <> <> <>
  284 41 -40.637512 39.143726 -18.445250 15 " " I "A" 21 0.06000 0.06000 "ILE " "HD13" "    " 1 0 0 0 FFFFFF  "H284"  -1 1 -21 ""  21 ""  <> 3.4821591 0.32247135 0.19837576 0 0 284 0 284 284 284 <> 98.33 <> <> 279 0 <> <> <> <> <> <> <> <>
  285 25 -34.589344 39.776623 -15.766058 16 " " V "A" 38 -0.50000 -0.50000 "VAL " " N  " "    " 7 0 0 1 2E2EFF  "N285"  1 1 -44 ""  38 ""  <> 5.309361 -5.0282302 -3.5113752 0 0 285 1 285 285 285 1 88.68 184 29 280 0 15 <> <> <> <> <> <> <>
  286 3 -33.196468 39.472126 -15.256823 16 " " V "A" 24 0.14000 0.14000 "VAL " " CA " "    " 6 0 0 1 808080  "C286"  1 1 -44 ""  24 ""  5F5FFF  -9.4351244 2.331069 -5.6267033 0 0 286 1 286 286 286 1 87.28 185 29 281 0 15 <> <> <> <> <> <> <>
  287 2 -32.641426 40.883717 -14.798401 16 " " V "A" 24 0.50000 0.50000 "VAL " " C  " "    " 6 0 0 1 808080  "C287"  1 1 -44 ""  24 ""  <> 4.9348612 -4.2279987 7.1175928 0 0 287 0 287 287 287 1 90.07 186 29 282 0 15 <> <> <> <> <> <> <>
  288 15 -32.267437 41.055889 -13.603861 16 " " V "A" 70 -0.50000 -0.50000 "VAL " " O  " "    " 8 0 0 1 FF2E2E  "O288"  1 1 -44 ""  70 ""  <> -0.41641146 -2.514725 12.086185 0 0 288 0 288 288 288 1 81.3 187 29 283 0 15 <> <> <> <> <> <> <>
  289 3 -32.169853 38.813393 -16.185820 16 " " V "A" 24 -0.06000 -0.06000 "VAL " " CB " "    " 6 0 0 1 808080  "C289"  1 1 -44 ""  24 ""  <> -2.3780375 -0.80805302 6.1805477 0 0 289 1 289 289 289 1 78.79 188 29 284 0 15 <> <> <> <> <> <> <>
  290 3 -30.949293 38.213890 -15.427939 16 " " V "A" 24 -0.18000 -0.18000 "VAL " " CG1" "    " 6 0 0 1 808080  "C290"  1 1 -44 ""  24 ""  <> -3.7220979 -5.3668933 -1.741909 0 0 290 3 290 290 290 1 80.19 189 29 285 0 15 <> <> <> <> <> <> <>
  291 3 -32.741554 37.823681 -17.279346 16 " " V "A" 24 -0.18000 -0.18000 "VAL " " CG2" "    " 6 0 0 1 808080  "C291"  1 1 -44 ""  24 ""  <> -5.0228372 0.71566921 11.691189 0 0 291 3 291 291 291 1 70.68 190 29 286 0 15 <> <> <> <> <> <> <>
  292 43 -34.639755 39.771938 -16.774788 16 " " V "A" 21 0.30000 0.30000 "VAL " " H  " "    " 1 0 0 1 FFFFFF  "H292"  -1 1 -21 ""  21 ""  <> 3.2842264 -12.494867 -6.5462031 0 0 292 0 292 292 292 <> 88.68 <> <> 287 0 <> <> <> <> <> <> <> <>
  293 41 -33.328205 38.763985 -14.438725 16 " " V "A" 21 0.06000 0.06000 "VAL " " HA " "    " 1 0 0 0 FFFFFF  "H293"  -1 1 -21 ""  21 ""  <> 12.339808 -12.224672 3.7290704 0 0 293 0 293 293 293 <> 87.28 <> <> 288 0 <> <> <> <> <> <> <> <>
  294 41 -31.741665 39.668728 -16.708467 16 " " V "A" 21 0.06000 0.06000 "VAL " " HB " "    " 1 0 0 0 FFFFFF  "H294"  -1 1 -21 ""  21 ""  <> 16.89167 -13.183226 15.099989 0 0 294 0 294 294 294 <> 78.79 <> <> 289 0 <> <> <> <> <> <> <> <>
  295 41 -31.090664 37.236244 -14.967154 16 " " V "A" 21 0.06000 0.06000 "VAL " "HG11" "    " 1 0 0 0 FFFFFF  "H295"  -1 1 -21 ""  21 ""  <> -16.066614 14.00331 5.3118925 0 0 295 0 295 295 295 <> 80.19 <> <> 290 0 <> <> <> <> <> <> <> <>
  296 41 -30.053421 38.098988 -16.038115 16 " " V "A" 21 0.06000 0.06000 "VAL " "HG12" "    " 1 0 0 0 FFFFFF  "H296"  -1 1 -21 ""  21 ""  <> 7.7591996 -3.6332791 7.0043378 0 0 296 0 296 296 296 <> 80.19 <> <> 291 0 <> <> <> <> <> <> <> <>
  297 41 -30.613375 38.996738 -14.747934 16 " " V "A" 21 0.06000 0.06000 "VAL " "HG13" "    " 1 0 0 0 FFFFFF  "H297"  -1 1 -21 ""  21 ""  <> -9.2785215 17.818277 -30.630152 0 0 297 0 297 297 297 <> 80.19 <> <> 292 0 <> <> <> <> <> <> <> <>
  298 41 -31.961769 37.454025 -17.945221 16 " " V "A" 21 0.06000 0.06000 "VAL " "HG21" "    " 1 0 0 0 FFFFFF  "H298"  -1 1 -21 ""  21 ""  <> 19.013308 4.1059842 13.993268 0 0 298 0 298 298 298 <> 70.68 <> <> 293 0 <> <> <> <> <> <> <> <>
  299 41 -33.261639 36.952145 -16.881813 16 " " V "A" 21 0.06000 0.06000 "VAL " "HG22" "    " 1 0 0 0 FFFFFF  "H299"  -1 1 -21 ""  21 ""  <> 11.958612 -21.933811 6.0341673 0 0 299 0 299 299 299 <> 70.68 <> <> 294 0 <> <> <> <> <> <> <> <>
  300 41 -33.394814 38.409920 -17.925627 16 " " V "A" 21 0.06000 0.06000 "VAL " "HG23" "    " 1 0 0 0 FFFFFF  "H300"  -1 1 -21 ""  21 ""  <> -23.617741 -15.535086 11.636239 0 0 300 0 300 300 300 <> 70.68 <> <> 295 0 <> <> <> <> <> <> <> <>
  301 25 -32.601078 41.871834 -15.719619 17 " " I "A" 38 -0.50000 -0.50000 "ILE " " N  " "    " 7 0 0 1 2E2EFF  "N301"  1 1 -44 ""  38 ""  <> -5.7366004 -2.52496 -0.65548587 0 0 301 1 301 301 301 1 94.63 191 30 296 0 16 <> <> <> <> <> <> <>
  302 3 -32.239475 43.241142 -15.398466 17 " " I "A" 24 0.14000 0.14000 "ILE " " CA " "    " 6 0 0 1 808080  "C302"  1 1 -44 ""  24 ""  5F5FFF  -1.2254452 -3.889524 0.59270829 0 0 302 1 302 302 302 1 96.69 192 30 297 0 16 <> <> <> <> <> <> <>
  303 2 -33.261097 43.947788 -14.379455 17 " " I "A" 24 0.50000 0.50000 "ILE " " C  " "    " 6 0 0 1 808080  "C303"  1 1 -44 ""  24 ""  <> -1.7742128 5.1228342 4.4840126 0 0 303 0 303 303 303 1 102.78 193 30 298 0 16 <> <> <> <> <> <> <>
  304 15 -32.932369 44.993736 -13.821342 17 " " I "A" 70 -0.50000 -0.50000 "ILE " " O  " "    " 8 0 0 1 FF2E2E  "O304"  1 1 -44 ""  70 ""  <> 1.4196351 -1.1932983 -1.2609413 0 0 304 0 304 304 304 1 113.14 194 30 299 0 16 <> <> <> <> <> <> <>
  305 3 -32.048279 43.972042 -16.759521 17 " " I "A" 24 -0.06000 -0.06000 "ILE " " CB " "    " 6 0 0 1 808080  "C305"  1 1 -44 ""  24 ""  <> -4.6187797 -1.8475945 -2.1111305 0 0 305 1 305 305 305 1 94.1 195 30 300 0 16 <> <> <> <> <> <> <>
  306 3 -30.807636 43.449902 -17.501602 17 " " I "A" 24 -0.12000 -0.12000 "ILE " " CG1" "    " 6 0 0 1 808080  "C306"  1 1 -44 ""  24 ""  <> -1.3077743 3.2101076 -5.2074394 0 0 306 2 306 306 306 1 95.26 196 30 301 0 16 <> <> <> <> <> <> <>
  307 3 -32.138714 45.563259 -16.803673 17 " " I "A" 24 -0.18000 -0.18000 "ILE " " CG2" "    " 6 0 0 1 808080  "C307"  1 1 -44 ""  24 ""  <> -1.2408246 -0.10066222 -0.16425771 0 0 307 3 307 307 307 1 95.78 197 30 302 0 16 <> <> <> <> <> <> <>
  308 3 -29.392220 43.645584 -16.833849 17 " " I "A" 24 -0.18000 -0.18000 "ILE " " CD1" "    " 6 0 0 1 808080  "C308"  1 1 -44 ""  24 ""  <> 0.27748618 1.2370654 9.6983471 0 0 308 3 308 308 308 1 96.17 198 30 303 0 16 <> <> <> <> <> <> <>
  309 43 -33.142818 41.750443 -16.563351 17 " " I "A" 21 0.30000 0.30000 "ILE " " H  " "    " 1 0 0 1 FFFFFF  "H309"  -1 1 -21 ""  21 ""  <> -22.027683 -2.0889509 9.4950609 0 0 309 0 309 309 309 <> 94.63 <> <> 304 0 <> <> <> <> <> <> <> <>
  310 41 -31.294964 43.204155 -14.855670 17 " " I "A" 21 0.06000 0.06000 "ILE " " HA " "    " 1 0 0 0 FFFFFF  "H310"  -1 1 -21 ""  21 ""  <> -3.8757603 -3.368696 4.9206047 0 0 310 0 310 310 310 <> 96.69 <> <> 305 0 <> <> <> <> <> <> <> <>
  311 41 -32.981750 43.701626 -17.253088 17 " " I "A" 21 0.06000 0.06000 "ILE " " HB " "    " 1 0 0 0 FFFFFF  "H311"  -1 1 -21 ""  21 ""  <> 5.3969035 -4.0682292 1.335566 0 0 311 0 311 311 311 <> 94.1 <> <> 306 0 <> <> <> <> <> <> <> <>
  312 41 -30.684492 43.975128 -18.448742 17 " " I "A" 21 0.06000 0.06000 "ILE " "HG13" "    " 1 0 0 0 FFFFFF  "H312"  -1 1 -21 ""  21 ""  <> 10.247807 2.0418427 -12.267842 0 0 312 0 312 312 312 <> 95.26 <> <> 307 0 <> <> <> <> <> <> <> <>
  313 41 -31.067385 42.432590 -17.794353 17 " " I "A" 21 0.06000 0.06000 "ILE " "HG12" "    " 1 0 0 0 FFFFFF  "H313"  -1 1 -21 ""  21 ""  <> -15.040426 1.2784653 -3.6093066 0 0 313 0 313 313 313 <> 95.26 <> <> 308 0 <> <> <> <> <> <> <> <>
  314 41 -31.739225 45.891144 -17.763359 17 " " I "A" 21 0.06000 0.06000 "ILE " "HG21" "    " 1 0 0 0 FFFFFF  "H314"  -1 1 -21 ""  21 ""  <> -1.5489553 -1.3554035 1.8043826 0 0 314 0 314 314 314 <> 95.78 <> <> 309 0 <> <> <> <> <> <> <> <>
  315 41 -33.152695 45.899353 -16.586914 17 " " I "A" 21 0.06000 0.06000 "ILE " "HG22" "    " 1 0 0 0 FFFFFF  "H315"  -1 1 -21 ""  21 ""  <> -16.540453 -6.5607243 0.086438671 0 0 315 0 315 315 315 <> 95.78 <> <> 310 0 <> <> <> <> <> <> <> <>
  316 41 -31.573759 45.887455 -15.929705 17 " " I "A" 21 0.06000 0.06000 "ILE " "HG23" "    " 1 0 0 0 FFFFFF  "H316"  -1 1 -21 ""  21 ""  <> 8.9479771 -14.337792 -5.2188578 0 0 316 0 316 316 316 <> 95.78 <> <> 311 0 <> <> <> <> <> <> <> <>
  317 41 -29.233038 44.721806 -16.766676 17 " " I "A" 21 0.06000 0.06000 "ILE " "HD11" "    " 1 0 0 0 FFFFFF  "H317"  -1 1 -21 ""  21 ""  <> 10.611281 -6.5337 -10.568407 0 0 317 0 317 317 317 <> 96.17 <> <> 312 0 <> <> <> <> <> <> <> <>
  318 41 -29.361420 43.401806 -15.771907 17 " " I "A" 21 0.06000 0.06000 "ILE " "HD12" "    " 1 0 0 0 FFFFFF  "H318"  -1 1 -21 ""  21 ""  <> 9.1484699 -17.393173 29.54962 0 0 318 0 318 318 318 <> 96.17 <> <> 313 0 <> <> <> <> <> <> <> <>
  319 41 -28.504417 43.222252 -17.303631 17 " " I "A" 21 0.06000 0.06000 "ILE " "HD13" "    " 1 0 0 0 FFFFFF  "H319"  -1 1 -21 ""  21 ""  <> -13.583128 -4.5184879 3.3069189 0 0 319 0 319 319 319 <> 96.17 <> <> 314 0 <> <> <> <> <> <> <> <>
  320 25 -34.433815 43.325153 -14.183881 18 " " G "A" 38 -0.50000 -0.50000 "GLY " " N  " "    " 7 0 0 1 2E2EFF  "N320"  1 1 -44 ""  38 ""  <> 9.5388832 1.9061344 4.7580352 0 0 320 1 320 320 320 1 95.73 199 31 315 0 17 <> <> <> <> <> <> <>
  321 3 -35.508205 43.861656 -13.325096 18 " " G "A" 24 0.08000 0.08000 "GLY " " CA " "    " 6 0 0 1 808080  "C321"  1 1 -44 ""  24 ""  5F5FFF  -2.2133667 3.3596015 -1.1304877 0 0 321 2 321 321 321 1 93.25 200 31 316 0 17 <> <> <> <> <> <> <>
  322 2 -35.433575 43.430687 -11.822092 18 " " G "A" 24 0.50000 0.50000 "GLY " " C  " "    " 6 0 0 1 808080  "C322"  1 1 -44 ""  24 ""  <> -0.64300221 -2.1208837 -4.4614868 0 0 322 0 322 322 322 1 89.77 201 31 317 0 17 <> <> <> <> <> <> <>
  323 15 -35.646019 44.208790 -10.903993 18 " " G "A" 70 -0.50000 -0.50000 "GLY " " O  " "    " 8 0 0 1 FF2E2E  "O323"  1 1 -44 ""  70 ""  <> 4.4069405 1.3029499 2.4524286 0 0 323 0 323 323 323 1 90.45 202 31 318 0 17 <> <> <> <> <> <> <>
  324 43 -34.640991 42.533401 -14.775748 18 " " G "A" 21 0.30000 0.30000 "GLY " " H  " "    " 1 0 0 1 FFFFFF  "H324"  -1 1 -21 ""  21 ""  <> -3.4469142 24.65914 6.6549897 0 0 324 0 324 324 324 <> 95.73 <> <> 319 0 <> <> <> <> <> <> <> <>
  325 41 -36.475002 43.481495 -13.655061 18 " " G "A" 21 0.06000 0.06000 "GLY " " HA3" "    " 1 0 0 0 FFFFFF  "H325"  -1 1 -21 ""  21 ""  <> -6.8250613 22.906 18.720222 0 0 325 0 325 325 325 <> 93.25 <> <> 320 0 <> <> <> <> <> <> <> <>
  326 41 -35.571308 44.945629 -13.420620 18 " " G "A" 21 0.06000 0.06000 "GLY " " HA2" "    " 1 0 0 0 FFFFFF  "H326"  -1 1 -21 ""  21 ""  <> -21.390814 12.483102 3.0191019 0 0 326 0 326 326 326 <> 93.25 <> <> 321 0 <> <> <> <> <> <> <> <>
  327 25 -35.160576 42.113968 -11.673178 19 " " V "A" 38 -0.50000 -0.50000 "VAL " " N  " "    " 7 0 0 1 2E2EFF  "N327"  1 1 -44 ""  38 ""  <> -2.8243198 3.3808103 5.5657158 0 0 327 1 327 327 327 1 83.66 203 32 322 0 18 <> <> <> <> <> <> <>
  328 3 -35.069118 41.564106 -10.302186 19 " " V "A" 24 0.14000 0.14000 "VAL " " CA " "    " 6 0 0 1 808080  "C328"  1 1 -44 ""  24 ""  5F5FFF  -1.2336491 -2.4058013 -6.1416717 0 0 328 1 328 328 328 1 85.72 204 32 323 0 18 <> <> <> <> <> <> <>
  329 2 -33.657162 41.503189 -9.817232 19 " " V "A" 24 0.50000 0.50000 "VAL " " C  " "    " 6 0 0 1 808080  "C329"  1 1 -44 ""  24 ""  <> 4.3177719 -2.7683556 -0.13357323 0 0 329 0 329 329 329 1 86.98 205 32 324 0 18 <> <> <> <> <> <> <>
  330 15 -33.419510 41.990265 -8.715706 19 " " V "A" 70 -0.50000 -0.50000 "VAL " " O  " "    " 8 0 0 1 FF2E2E  "O330"  1 1 -44 ""  70 ""  <> -1.534475 6.5172057 -2.204402 0 0 330 0 330 330 330 1 89.35 206 32 325 0 18 <> <> <> <> <> <> <>
  331 3 -35.642960 40.145985 -10.534562 19 " " V "A" 24 -0.06000 -0.06000 "VAL " " CB " "    " 6 0 0 1 808080  "C331"  1 1 -44 ""  24 ""  <> 0.81099838 -5.4297781 -2.4249315 0 0 331 1 331 331 331 1 89.31 207 32 326 0 18 <> <> <> <> <> <> <>
  332 3 -35.380157 39.152355 -9.341247 19 " " V "A" 24 -0.18000 -0.18000 "VAL " " CG1" "    " 6 0 0 1 808080  "C332"  1 1 -44 ""  24 ""  <> -2.7006457 4.5418453 3.5913832 0 0 332 3 332 332 332 1 88.31 208 32 327 0 18 <> <> <> <> <> <> <>
  333 3 -37.149433 40.077393 -10.843339 19 " " V "A" 24 -0.18000 -0.18000 "VAL " " CG2" "    " 6 0 0 1 808080  "C333"  1 1 -44 ""  24 ""  <> -7.3583012 1.3373682 3.7231593 0 0 333 3 333 333 333 1 90.13 209 32 328 0 18 <> <> <> <> <> <> <>
  334 43 -35.057060 41.513226 -12.478468 19 " " V "A" 21 0.30000 0.30000 "VAL " " H  " "    " 1 0 0 1 FFFFFF  "H334"  -1 1 -21 ""  21 ""  <> -15.594599 4.643568 8.9719992 0 0 334 0 334 334 334 <> 83.66 <> <> 329 0 <> <> <> <> <> <> <> <>
  335 41 -35.687740 42.143314 -9.616675 19 " " V "A" 21 0.06000 0.06000 "VAL " " HA " "    " 1 0 0 0 FFFFFF  "H335"  -1 1 -21 ""  21 ""  <> -7.4282122 -10.450268 -5.2921042 0 0 335 0 335 335 335 <> 85.72 <> <> 330 0 <> <> <> <> <> <> <> <>
  336 41 -35.017586 39.797684 -11.356564 19 " " V "A" 21 0.06000 0.06000 "VAL " " HB " "    " 1 0 0 0 FFFFFF  "H336"  -1 1 -21 ""  21 ""  <> -1.2859967 -11.885661 0.79862243 0 0 336 0 336 336 336 <> 89.31 <> <> 331 0 <> <> <> <> <> <> <> <>
  337 41 -34.333973 38.857666 -9.259035 19 " " V "A" 21 0.06000 0.06000 "VAL " "HG11" "    " 1 0 0 0 FFFFFF  "H337"  -1 1 -21 ""  21 ""  <> 10.197252 16.356352 -1.457988 0 0 337 0 337 337 337 <> 88.31 <> <> 332 0 <> <> <> <> <> <> <> <>
  338 41 -35.775314 39.499668 -8.386615 19 " " V "A" 21 0.06000 0.06000 "VAL " "HG12" "    " 1 0 0 0 FFFFFF  "H338"  -1 1 -21 ""  21 ""  <> 9.6031094 18.223299 -2.3914371 0 0 338 0 338 338 338 <> 88.31 <> <> 333 0 <> <> <> <> <> <> <> <>
  339 41 -35.876198 38.198700 -9.521765 19 " " V "A" 21 0.06000 0.06000 "VAL " "HG13" "    " 1 0 0 0 FFFFFF  "H339"  -1 1 -21 ""  21 ""  <> 6.0066013 -1.2265824 -7.0476556 0 0 339 0 339 339 339 <> 88.31 <> <> 334 0 <> <> <> <> <> <> <> <>
  340 41 -37.424969 40.569927 -11.775858 19 " " V "A" 21 0.06000 0.06000 "VAL " "HG21" "    " 1 0 0 0 FFFFFF  "H340"  -1 1 -21 ""  21 ""  <> 23.625372 6.1628408 10.599173 0 0 340 0 340 340 340 <> 90.13 <> <> 335 0 <> <> <> <> <> <> <> <>
  341 41 -37.676548 39.152470 -10.609311 19 " " V "A" 21 0.06000 0.06000 "VAL " "HG22" "    " 1 0 0 0 FFFFFF  "H341"  -1 1 -21 ""  21 ""  <> 4.5822339 -0.61530942 -7.9371963 0 0 341 0 341 341 341 <> 90.13 <> <> 336 0 <> <> <> <> <> <> <> <>
  342 41 -37.615437 40.657166 -10.046593 19 " " V "A" 21 0.06000 0.06000 "VAL " "HG23" "    " 1 0 0 0 FFFFFF  "H342"  -1 1 -21 ""  21 ""  <> 13.597896 3.5137613 17.617392 0 0 342 0 342 342 342 <> 90.13 <> <> 337 0 <> <> <> <> <> <> <> <>
  343 25 -32.753105 41.024517 -10.610362 20 " " M "A" 38 -0.50000 -0.50000 "MET " " N  " "    " 7 0 0 1 2E2EFF  "N343"  1 1 -44 ""  38 ""  <> -1.2787963 -0.30922514 4.5323462 0 0 343 1 343 343 343 1 86.53 210 33 338 0 19 <> <> <> <> <> <> <>
  344 3 -31.582640 40.304836 -10.151198 20 " " M "A" 24 0.14000 0.14000 "MET " " CA " "    " 6 0 0 1 808080  "C344"  1 1 -44 ""  24 ""  5F5FFF  -0.74992687 6.7795391 -0.074934855 0 0 344 1 344 344 344 1 85.12 211 33 339 0 19 <> <> <> <> <> <> <>
  345 2 -30.484888 41.306660 -9.746138 20 " " M "A" 24 0.50000 0.50000 "MET " " C  " "    " 6 0 0 1 808080  "C345"  1 1 -44 ""  24 ""  <> 2.6327541 2.5548737 5.594614 0 0 345 0 345 345 345 1 86.3 212 33 340 0 19 <> <> <> <> <> <> <>
  346 15 -29.759506 41.106632 -8.757094 20 " " M "A" 70 -0.50000 -0.50000 "MET " " O  " "    " 8 0 0 1 FF2E2E  "O346"  1 1 -44 ""  70 ""  <> -1.3774931 -0.56257641 -0.93800265 0 0 346 0 346 346 346 1 90.1 213 33 341 0 19 <> <> <> <> <> <> <>
  347 3 -31.056765 39.268585 -11.164734 20 " " M "A" 24 -0.12000 -0.12000 "MET " " CB " "    " 6 0 0 1 808080  "C347"  1 1 -44 ""  24 ""  <> 4.5049562 1.6848446 -4.7095814 0 0 347 2 347 347 347 1 79.38 214 33 342 0 19 <> <> <> <> <> <> <>
  348 3 -29.688833 38.587021 -10.731747 20 " " M "A" 24 0.04750 0.04750 "MET " " CG " "    " 6 0 0 1 808080  "C348"  1 1 -44 ""  24 ""  <> 0.2478427 -1.4550705 -3.5528417 0 0 348 2 348 348 348 1 76.8 215 33 343 0 19 <> <> <> <> <> <> <>
  349 49 -29.322186 37.133102 -11.847428 20 " " M "A" 143 -0.33500 -0.33500 "MET " " SD " "    " 16 0 0 1 FFFF6B  "S349"  1 1 -44 ""  143 ""  <> -2.306448 -1.8816545 -1.5318251 0 0 349 0 349 349 349 1 84.63 216 33 344 0 19 <> <> <> <> <> <> <>
  350 3 -27.775204 36.421597 -11.101233 20 " " M "A" 24 -0.01250 -0.01250 "MET " " CE " "    " 6 0 0 1 808080  "C350"  1 1 -44 ""  24 ""  <> 0.51091194 -0.53701937 2.8440297 0 0 350 3 350 350 350 1 73.08 217 33 345 0 19 <> <> <> <> <> <> <>
  351 43 -33.103767 40.859497 -11.543048 20 " " M "A" 21 0.30000 0.30000 "MET " " H  " "    " 1 0 0 1 FFFFFF  "H351"  -1 1 -21 ""  21 ""  <> 7.9924264 -11.319576 4.9916363 0 0 351 0 351 351 351 <> 86.53 <> <> 346 0 <> <> <> <> <> <> <> <>
  352 41 -31.872192 39.723797 -9.275616 20 " " M "A" 21 0.06000 0.06000 "MET " " HA " "    " 1 0 0 0 FFFFFF  "H352"  -1 1 -21 ""  21 ""  <> 3.61989 -17.205233 -25.569258 0 0 352 0 352 352 352 <> 85.12 <> <> 347 0 <> <> <> <> <> <> <> <>
  353 41 -30.809000 39.820244 -12.071589 20 " " M "A" 21 0.06000 0.06000 "MET " " HB3" "    " 1 0 0 0 FFFFFF  "H353"  -1 1 -21 ""  21 ""  <> 1.6434176 -21.22345 -11.52957 0 0 353 0 353 353 353 <> 79.38 <> <> 348 0 <> <> <> <> <> <> <> <>
  354 41 -31.829084 38.500790 -11.210660 20 " " M "A" 21 0.06000 0.06000 "MET " " HB2" "    " 1 0 0 0 FFFFFF  "H354"  -1 1 -21 ""  21 ""  <> 7.2502155 -3.6772368 -8.3604794 0 0 354 0 354 354 354 <> 79.38 <> <> 349 0 <> <> <> <> <> <> <> <>
  355 41 -29.675722 38.435932 -9.652349 20 " " M "A" 21 0.06000 0.06000 "MET " " HG3" "    " 1 0 0 0 FFFFFF  "H355"  -1 1 -21 ""  21 ""  <> 7.2271781 1.6013305 -1.6034471 0 0 355 0 355 355 355 <> 76.8 <> <> 350 0 <> <> <> <> <> <> <> <>
  356 41 -28.772772 39.159950 -10.875570 20 " " M "A" 21 0.06000 0.06000 "MET " " HG2" "    " 1 0 0 0 FFFFFF  "H356"  -1 1 -21 ""  21 ""  <> 1.9044073 5.6613388 -7.4385495 0 0 356 0 356 356 356 <> 76.8 <> <> 351 0 <> <> <> <> <> <> <> <>
  357 41 -27.896181 35.857128 -10.176657 20 " " M "A" 21 0.06000 0.06000 "MET " " HE1" "    " 1 0 0 0 FFFFFF  "H357"  -1 1 -21 ""  21 ""  <> -16.385296 4.4312124 5.5541272 0 0 357 0 357 357 357 <> 73.08 <> <> 352 0 <> <> <> <> <> <> <> <>
  358 41 -27.469395 35.646530 -11.803979 20 " " M "A" 21 0.06000 0.06000 "MET " " HE2" "    " 1 0 0 0 FFFFFF  "H358"  -1 1 -21 ""  21 ""  <> -2.5685477 -2.6486363 -0.68033534 0 0 358 0 358 358 358 <> 73.08 <> <> 353 0 <> <> <> <> <> <> <> <>
  359 41 -26.895527 37.064728 -11.075729 20 " " M "A" 21 0.06000 0.06000 "MET " " HE3" "    " 1 0 0 0 FFFFFF  "H359"  -1 1 -21 ""  21 ""  <> -6.3795772 -7.5369987 0.26970243 0 0 359 0 359 359 359 <> 73.08 <> <> 354 0 <> <> <> <> <> <> <> <>
  360 25 -30.415045 42.461517 -10.414455 21 " " V "A" 38 -0.50000 -0.50000 "VAL " " N  " "    " 7 0 0 1 2E2EFF  "N360"  1 1 -44 ""  38 ""  <> -2.3247695 8.5335445 -2.7377262 0 0 360 1 360 360 360 1 84.6 218 34 355 0 20 <> <> <> <> <> <> <>
  361 3 -29.387882 43.497387 -10.207068 21 " " V "A" 24 0.14000 0.14000 "VAL " " CA " "    " 6 0 0 1 808080  "C361"  1 1 -44 ""  24 ""  5F5FFF  4.6524549 -1.5054924 5.1662998 0 0 361 1 361 361 361 1 86.06 219 34 356 0 20 <> <> <> <> <> <> <>
  362 2 -29.720905 44.306194 -8.881657 21 " " V "A" 24 0.50000 0.50000 "VAL " " C  " "    " 6 0 0 1 808080  "C362"  1 1 -44 ""  24 ""  <> -8.2670908 7.1589432 3.7546535 0 0 362 0 362 362 362 1 85.16 220 34 357 0 20 <> <> <> <> <> <> <>
  363 15 -28.746931 44.586754 -8.133227 21 " " V "A" 70 -0.50000 -0.50000 "VAL " " O  " "    " 8 0 0 1 FF2E2E  "O363"  1 1 -44 ""  70 ""  <> -0.01171007 1.2061713 -0.94329947 0 0 363 0 363 363 363 1 90.76 221 34 358 0 20 <> <> <> <> <> <> <>
  364 3 -29.435728 44.534214 -11.341731 21 " " V "A" 24 -0.06000 -0.06000 "VAL " " CB " "    " 6 0 0 1 808080  "C364"  1 1 -44 ""  24 ""  <> 10.017596 2.8930349 -5.0496221 0 0 364 1 364 364 364 1 79.97 222 34 359 0 20 <> <> <> <> <> <> <>
  365 3 -28.411650 45.694786 -11.142624 21 " " V "A" 24 -0.18000 -0.18000 "VAL " " CG1" "    " 6 0 0 1 808080  "C365"  1 1 -44 ""  24 ""  <> 0.93767715 1.1227009 4.9765215 0 0 365 3 365 365 365 1 83.18 223 34 360 0 20 <> <> <> <> <> <> <>
  366 3 -29.280176 43.855740 -12.691276 21 " " V "A" 24 -0.18000 -0.18000 "VAL " " CG2" "    " 6 0 0 1 808080  "C366"  1 1 -44 ""  24 ""  <> -6.9628525 4.2950768 2.3088281 0 0 366 3 366 366 366 1 67.02 224 34 361 0 20 <> <> <> <> <> <> <>
  367 43 -31.094208 42.545372 -11.157290 21 " " V "A" 21 0.30000 0.30000 "VAL " " H  " "    " 1 0 0 1 FFFFFF  "H367"  -1 1 -21 ""  21 ""  <> 11.351277 -0.83519638 -9.9679146 0 0 367 0 367 367 367 <> 84.6 <> <> 362 0 <> <> <> <> <> <> <> <>
  368 41 -28.370493 43.121117 -10.100121 21 " " V "A" 21 0.06000 0.06000 "VAL " " HA " "    " 1 0 0 0 FFFFFF  "H368"  -1 1 -21 ""  21 ""  <> 1.2071387 3.4309654 14.158172 0 0 368 0 368 368 368 <> 86.06 <> <> 363 0 <> <> <> <> <> <> <> <>
  369 41 -30.455153 44.919167 -11.367898 21 " " V "A" 21 0.06000 0.06000 "VAL " " HB " "    " 1 0 0 0 FFFFFF  "H369"  -1 1 -21 ""  21 ""  <> -1.3774071 -4.3906512 1.5875475 0 0 369 0 369 369 369 <> 79.97 <> <> 364 0 <> <> <> <> <> <> <> <>
  370 41 -27.397184 45.296211 -11.132613 21 " " V "A" 21 0.06000 0.06000 "VAL " "HG11" "    " 1 0 0 0 FFFFFF  "H370"  -1 1 -21 ""  21 ""  <> 9.1187868 17.4613 -12.840572 0 0 370 0 370 370 370 <> 83.18 <> <> 365 0 <> <> <> <> <> <> <> <>
  371 41 -28.505804 46.432247 -11.939734 21 " " V "A" 21 0.06000 0.06000 "VAL " "HG12" "    " 1 0 0 0 FFFFFF  "H371"  -1 1 -21 ""  21 ""  <> 4.2826519 -25.018629 -14.882021 0 0 371 0 371 371 371 <> 83.18 <> <> 366 0 <> <> <> <> <> <> <> <>
  372 41 -28.625181 46.361679 -10.307304 21 " " V "A" 21 0.06000 0.06000 "VAL " "HG13" "    " 1 0 0 0 FFFFFF  "H372"  -1 1 -21 ""  21 ""  <> 5.7933106 13.978402 17.724258 0 0 372 0 372 372 372 <> 83.18 <> <> 367 0 <> <> <> <> <> <> <> <>
  373 41 -28.272676 43.475574 -12.860150 21 " " V "A" 21 0.06000 0.06000 "VAL " "HG21" "    " 1 0 0 0 FFFFFF  "H373"  -1 1 -21 ""  21 ""  <> -11.464543 5.0703464 -9.2611942 0 0 373 0 373 373 373 <> 67.02 <> <> 368 0 <> <> <> <> <> <> <> <>
  374 41 -29.976015 43.028313 -12.830112 21 " " V "A" 21 0.06000 0.06000 "VAL " "HG22" "    " 1 0 0 0 FFFFFF  "H374"  -1 1 -21 ""  21 ""  <> -19.079563 12.705155 34.806576 0 0 374 0 374 374 374 <> 67.02 <> <> 369 0 <> <> <> <> <> <> <> <>
  375 41 -29.471680 44.576046 -13.486629 21 " " V "A" 21 0.06000 0.06000 "VAL " "HG23" "    " 1 0 0 0 FFFFFF  "H375"  -1 1 -21 ""  21 ""  <> -8.8377142 -12.524992 3.7121372 0 0 375 0 375 375 375 <> 67.02 <> <> 370 0 <> <> <> <> <> <> <> <>
  376 25 -30.998568 44.477093 -8.532372 22 " " A "A" 38 -0.50000 -0.50000 "ALA " " N  " "    " 7 0 0 1 2E2EFF  "N376"  1 1 -44 ""  38 ""  <> -3.3392015 3.5852127 5.9569931 0 0 376 1 376 376 376 1 84.33 225 35 371 0 21 <> <> <> <> <> <> <>
  377 3 -31.399651 45.243908 -7.352437 22 " " A "A" 24 0.14000 0.14000 "ALA " " CA " "    " 6 0 0 1 808080  "C377"  1 1 -44 ""  24 ""  5F5FFF  8.5865841 5.392951 -9.5138149 0 0 377 1 377 377 377 1 84.85 226 35 372 0 21 <> <> <> <> <> <> <>
  378 2 -31.338278 44.374298 -6.074911 22 " " A "A" 24 0.50000 0.50000 "ALA " " C  " "    " 6 0 0 1 808080  "C378"  1 1 -44 ""  24 ""  <> 6.902401 -0.53045946 -0.93610322 0 0 378 0 378 378 378 1 88.22 227 35 373 0 21 <> <> <> <> <> <> <>
  379 15 -31.353893 44.814899 -4.895508 22 " " A "A" 70 -0.50000 -0.50000 "ALA " " O  " "    " 8 0 0 1 FF2E2E  "O379"  1 1 -44 ""  70 ""  <> -4.6650209 -2.6226587 -0.73814374 0 0 379 0 379 379 379 1 93.52 228 35 374 0 21 <> <> <> <> <> <> <>
  380 3 -32.809547 45.779613 -7.378410 22 " " A "A" 24 -0.18000 -0.18000 "ALA " " CB " "    " 6 0 0 1 808080  "C380"  1 1 -44 ""  24 ""  <> -3.9776859 -7.4794283 -0.93573558 0 0 380 3 380 380 380 1 71.48 229 35 375 0 21 <> <> <> <> <> <> <>
  381 43 -31.712576 44.380985 -9.240224 22 " " A "A" 21 0.30000 0.30000 "ALA " " H  " "    " 1 0 0 1 FFFFFF  "H381"  -1 1 -21 ""  21 ""  <> -5.3440852 13.02738 3.158654 0 0 381 0 381 381 381 <> 84.33 <> <> 376 0 <> <> <> <> <> <> <> <>
  382 41 -30.616047 45.968304 -7.130375 22 " " A "A" 21 0.06000 0.06000 "ALA " " HA " "    " 1 0 0 0 FFFFFF  "H382"  -1 1 -21 ""  21 ""  <> -7.735178 6.4479504 17.30703 0 0 382 0 382 382 382 <> 84.85 <> <> 377 0 <> <> <> <> <> <> <> <>
  383 41 -33.459435 44.937126 -7.614960 22 " " A "A" 21 0.06000 0.06000 "ALA " " HB1" "    " 1 0 0 0 FFFFFF  "H383"  -1 1 -21 ""  21 ""  <> 14.149163 12.894966 -0.5335471 0 0 383 0 383 383 383 <> 71.48 <> <> 378 0 <> <> <> <> <> <> <> <>
  384 41 -32.991905 46.304565 -6.440716 22 " " A "A" 21 0.06000 0.06000 "ALA " " HB2" "    " 1 0 0 0 FFFFFF  "H384"  -1 1 -21 ""  21 ""  <> -20.197605 -10.259965 -0.85109597 0 0 384 0 384 384 384 <> 71.48 <> <> 379 0 <> <> <> <> <> <> <> <>
  385 41 -33.061607 46.436970 -8.210545 22 " " A "A" 21 0.06000 0.06000 "ALA " " HB3" "    " 1 0 0 0 FFFFFF  "H385"  -1 1 -21 ""  21 ""  <> -11.366143 -12.584161 31.653091 0 0 385 0 385 385 385 <> 71.48 <> <> 380 0 <> <> <> <> <> <> <> <>
  386 25 -31.467159 43.049980 -6.336399 23 " " L "A" 38 -0.50000 -0.50000 "LEU " " N  " "    " 7 0 0 1 2E2EFF  "N386"  1 1 -44 ""  38 ""  <> 1.4041895 0.61410373 -4.1128187 0 0 386 1 386 386 386 1 83.1 230 36 381 0 22 <> <> <> <> <> <> <>
  387 3 -31.415026 41.945038 -5.364096 23 " " L "A" 24 0.14000 0.14000 "LEU " " CA " "    " 6 0 0 1 808080  "C387"  1 1 -44 ""  24 ""  5F5FFF  -1.1090152 0.7760219 0.39174736 0 0 387 1 387 387 387 1 84.95 231 36 382 0 22 <> <> <> <> <> <> <>
  388 2 -29.961922 41.512283 -5.029177 23 " " L "A" 24 0.50000 0.50000 "LEU " " C  " "    " 6 0 0 1 808080  "C388"  1 1 -44 ""  24 ""  <> 4.6716886 10.954138 4.4871936 0 0 388 0 388 388 388 1 82.75 232 36 383 0 22 <> <> <> <> <> <> <>
  389 15 -29.612745 41.180862 -3.916934 23 " " L "A" 70 -0.50000 -0.50000 "LEU " " O  " "    " 8 0 0 1 FF2E2E  "O389"  1 1 -44 ""  70 ""  <> -2.0045958 -4.1582689 -1.3464998 0 0 389 0 389 389 389 1 81.97 233 36 384 0 22 <> <> <> <> <> <> <>
  390 3 -32.105736 40.698757 -5.965612 23 " " L "A" 24 -0.12000 -0.12000 "LEU " " CB " "    " 6 0 0 1 808080  "C390"  1 1 -44 ""  24 ""  <> -2.8818483 -4.586071 1.7448668 0 0 390 2 390 390 390 1 84.53 234 36 385 0 22 <> <> <> <> <> <> <>
  391 3 -32.306854 39.540951 -4.970852 23 " " L "A" 24 -0.06000 -0.06000 "LEU " " CG " "    " 6 0 0 1 808080  "C391"  1 1 -44 ""  24 ""  <> -2.7356634 3.7450864 0.88589191 0 0 391 1 391 391 391 1 84.88 235 36 386 0 22 <> <> <> <> <> <> <>
  392 3 -33.073086 39.857948 -3.655812 23 " " L "A" 24 -0.18000 -0.18000 "LEU " " CD1" "    " 6 0 0 1 808080  "C392"  1 1 -44 ""  24 ""  <> 5.5674448 3.1325414 6.9196968 0 0 392 3 392 392 392 1 81.39 236 36 387 0 22 <> <> <> <> <> <> <>
  393 3 -33.095249 38.371437 -5.660206 23 " " L "A" 24 -0.18000 -0.18000 "LEU " " CD2" "    " 6 0 0 1 808080  "C393"  1 1 -44 ""  24 ""  <> 2.0003889 1.6963451 -0.29772353 0 0 393 3 393 393 393 1 84.21 237 36 388 0 22 <> <> <> <> <> <> <>
  394 43 -31.696270 42.765907 -7.278159 23 " " L "A" 21 0.30000 0.30000 "LEU " " H  " "    " 1 0 0 1 FFFFFF  "H394"  -1 1 -21 ""  21 ""  <> -0.3551566 -4.1651034 -2.4285524 0 0 394 0 394 394 394 <> 83.1 <> <> 389 0 <> <> <> <> <> <> <> <>
  395 41 -31.918306 42.283001 -4.458233 23 " " L "A" 21 0.06000 0.06000 "LEU " " HA " "    " 1 0 0 0 FFFFFF  "H395"  -1 1 -21 ""  21 ""  <> -3.263109 16.261692 -7.5382786 0 0 395 0 395 395 395 <> 84.95 <> <> 390 0 <> <> <> <> <> <> <> <>
  396 41 -31.583611 40.308159 -6.839063 23 " " L "A" 21 0.06000 0.06000 "LEU " " HB3" "    " 1 0 0 0 FFFFFF  "H396"  -1 1 -21 ""  21 ""  <> -1.3258687 -11.105055 -10.845985 0 0 396 0 396 396 396 <> 84.53 <> <> 391 0 <> <> <> <> <> <> <> <>
  397 41 -33.108040 40.967342 -6.299308 23 " " L "A" 21 0.06000 0.06000 "LEU " " HB2" "    " 1 0 0 0 FFFFFF  "H397"  -1 1 -21 ""  21 ""  <> -14.000849 32.607708 -3.8604512 0 0 397 0 397 397 397 <> 84.53 <> <> 392 0 <> <> <> <> <> <> <> <>
  398 41 -31.312290 39.118275 -4.828412 23 " " L "A" 21 0.06000 0.06000 "LEU " " HG " "    " 1 0 0 0 FFFFFF  "H398"  -1 1 -21 ""  21 ""  <> 3.6576452 7.8911219 1.8496201 0 0 398 0 398 398 398 <> 84.88 <> <> 393 0 <> <> <> <> <> <> <> <>
  399 41 -34.104622 40.179268 -3.799978 23 " " L "A" 21 0.06000 0.06000 "LEU " "HD11" "    " 1 0 0 0 FFFFFF  "H399"  -1 1 -21 ""  21 ""  <> -1.3158761 -2.4991407 1.5638704 0 0 399 0 399 399 399 <> 81.39 <> <> 394 0 <> <> <> <> <> <> <> <>
  400 41 -32.902370 39.034950 -2.961818 23 " " L "A" 21 0.06000 0.06000 "LEU " "HD12" "    " 1 0 0 0 FFFFFF  "H400"  -1 1 -21 ""  21 ""  <> 6.3244948 6.1959691 -2.7660375 0 0 400 0 400 400 400 <> 81.39 <> <> 395 0 <> <> <> <> <> <> <> <>
  401 41 -32.705784 40.804329 -3.258881 23 " " L "A" 21 0.06000 0.06000 "LEU " "HD13" "    " 1 0 0 0 FFFFFF  "H401"  -1 1 -21 ""  21 ""  <> -7.8312645 -44.79866 -9.2918615 0 0 401 0 401 401 401 <> 81.39 <> <> 396 0 <> <> <> <> <> <> <> <>
  402 41 -34.179119 38.463440 -5.729960 23 " " L "A" 21 0.06000 0.06000 "LEU " "HD21" "    " 1 0 0 0 FFFFFF  "H402"  -1 1 -21 ""  21 ""  <> -2.8763499 -16.85869 -11.564863 0 0 402 0 402 402 402 <> 84.21 <> <> 397 0 <> <> <> <> <> <> <> <>
  403 41 -32.655972 38.164085 -6.635983 23 " " L "A" 21 0.06000 0.06000 "LEU " "HD22" "    " 1 0 0 0 FFFFFF  "H403"  -1 1 -21 ""  21 ""  <> 3.0797958 -7.2241263 12.66356 0 0 403 0 403 403 403 <> 84.21 <> <> 398 0 <> <> <> <> <> <> <> <>
  404 41 -33.006721 37.513588 -4.993605 23 " " L "A" 21 0.06000 0.06000 "LEU " "HD23" "    " 1 0 0 0 FFFFFF  "H404"  -1 1 -21 ""  21 ""  <> -0.71277446 6.0563674 -3.690675 0 0 404 0 404 404 404 <> 84.21 <> <> 399 0 <> <> <> <> <> <> <> <>
  405 25 -29.066523 41.657990 -6.013327 24 " " C "A" 38 -0.50000 -0.50000 "CYS " " N  " "    " 7 0 0 1 2E2EFF  "N405"  1 1 -44 ""  38 ""  <> -0.62083071 7.8798227 0.71538043 0 0 405 1 405 405 405 1 80.43 238 37 400 0 23 <> <> <> <> <> <> <>
  406 3 -27.598433 41.696735 -5.737125 24 " " C "A" 24 0.14000 0.14000 "CYS " " CA " "    " 6 0 0 1 808080  "C406"  1 1 -44 ""  24 ""  5F5FFF  2.4110146 0.39999267 4.8519659 0 0 406 1 406 406 406 1 79.71 239 37 401 0 23 <> <> <> <> <> <> <>
  407 2 -27.218712 42.897640 -4.900356 24 " " C "A" 24 0.50000 0.50000 "CYS " " C  " "    " 6 0 0 1 808080  "C407"  1 1 -44 ""  24 ""  <> -4.891408 -2.098114 -6.7679477 0 0 407 0 407 407 407 1 83.29 240 37 402 0 23 <> <> <> <> <> <> <>
  408 15 -26.557592 42.684235 -3.856723 24 " " C "A" 70 -0.50000 -0.50000 "CYS " " O  " "    " 8 0 0 1 FF2E2E  "O408"  1 1 -44 ""  70 ""  <> -1.160832 2.8064907 -0.23236239 0 0 408 0 408 408 408 1 86.31 241 37 403 0 23 <> <> <> <> <> <> <>
  409 3 -26.726564 41.630821 -7.073024 24 " " C "A" 24 0.06000 0.06000 "CYS " " CB " "    " 6 0 0 1 808080  "C409"  1 1 -44 ""  24 ""  <> 1.77223 7.6269226 -4.487565 0 0 409 2 409 409 409 1 74.95 242 37 404 0 23 <> <> <> <> <> <> <>
  410 49 -26.914522 40.200787 -8.102295 24 " " C "A" 143 -0.33500 -0.33500 "CYS " " SG " "    " 16 0 0 1 FFFF6B  "S410"  1 1 -44 "%UT"  13 ""  <> 0.52837914 -2.545187 -4.1617851 0 0 410 1 410 410 410 1 79.78 243 37 405 0 23 <> <> <> <> <> <> <>
  411 43 -29.334852 41.702652 -6.986005 24 " " C "A" 21 0.30000 0.30000 "CYS " " H  " "    " 1 0 0 1 FFFFFF  "H411"  -1 1 -21 ""  21 ""  <> 22.509495 -21.749662 -6.7024918 0 0 411 0 411 411 411 <> 80.43 <> <> 406 0 <> <> <> <> <> <> <> <>
  412 41 -27.247597 40.855827 -5.138884 24 " " C "A" 21 0.06000 0.06000 "CYS " " HA " "    " 1 0 0 0 FFFFFF  "H412"  -1 1 -21 ""  21 ""  <> -4.9615598 7.9781017 16.829401 0 0 412 0 412 412 412 <> 79.71 <> <> 407 0 <> <> <> <> <> <> <> <>
  413 41 -25.666918 41.722839 -6.834742 24 " " C "A" 21 0.06000 0.06000 "CYS " " HB3" "    " 1 0 0 0 FFFFFF  "H413"  -1 1 -21 ""  21 ""  <> 4.2785664 -28.899853 0.83647627 0 0 413 0 413 413 413 <> 74.95 <> <> 408 0 <> <> <> <> <> <> <> <>
  414 41 -27.081131 42.538177 -7.561988 24 " " C "A" 21 0.06000 0.06000 "CYS " " HB2" "    " 1 0 0 0 FFFFFF  "H414"  -1 1 -21 ""  21 ""  <> -0.4173767 -0.20954977 -16.812912 0 0 414 0 414 414 414 <> 74.95 <> <> 409 0 <> <> <> <> <> <> <> <>
  415 41 -28.245026 40.310860 -8.152704 24 " " C "A" 21 0.15500 0.15500 "CYS " " HG " "    " 1 0 0 1 FFFFFF  "H415"  -1 1 -21 ""  21 ""  <> 6.3717999 18.125637 -14.121696 0 0 415 0 415 415 415 <> 79.78 <> <> 410 0 <> <> <> <> <> <> <> <>
  416 25 -27.590481 44.148048 -5.300354 25 " " L "A" 38 -0.50000 -0.50000 "LEU " " N  " "    " 7 0 0 1 2E2EFF  "N416"  1 1 -44 ""  38 ""  <> 2.6821923 -0.70473206 3.4551399 0 0 416 1 416 416 416 1 80.07 244 38 411 0 24 <> <> <> <> <> <> <>
  417 3 -27.561407 45.347858 -4.442091 25 " " L "A" 24 0.14000 0.14000 "LEU " " CA " "    " 6 0 0 1 808080  "C417"  1 1 -44 ""  24 ""  5F5FFF  4.4681787 -2.7747502 -7.6226225 0 0 417 1 417 417 417 1 83.19 245 38 412 0 24 <> <> <> <> <> <> <>
  418 2 -28.358541 45.290035 -3.091583 25 " " L "A" 24 0.50000 0.50000 "LEU " " C  " "    " 6 0 0 1 808080  "C418"  1 1 -44 ""  24 ""  <> 7.1801844 -5.1679316 7.22612 0 0 418 0 418 418 418 1 88.27 246 38 413 0 24 <> <> <> <> <> <> <>
  419 15 -28.063318 46.019062 -2.154582 25 " " L "A" 70 -0.50000 -0.50000 "LEU " " O  " "    " 8 0 0 1 FF2E2E  "O419"  1 1 -44 ""  70 ""  <> -4.1655288 1.8234681 -1.9583696 0 0 419 0 419 419 419 1 85.07 247 38 414 0 24 <> <> <> <> <> <> <>
  420 3 -27.917215 46.548515 -5.324097 25 " " L "A" 24 -0.12000 -0.12000 "LEU " " CB " "    " 6 0 0 1 808080  "C420"  1 1 -44 ""  24 ""  <> -1.8155261 0.31256592 -3.0029461 0 0 420 2 420 420 420 1 83.45 248 38 415 0 24 <> <> <> <> <> <> <>
  421 3 -26.716713 46.989994 -6.288173 25 " " L "A" 24 -0.06000 -0.06000 "LEU " " CG " "    " 6 0 0 1 808080  "C421"  1 1 -44 ""  24 ""  <> 5.0516338 -4.1288815 -7.6790175 0 0 421 1 421 421 421 1 88.04 249 38 416 0 24 <> <> <> <> <> <> <>
  422 3 -27.217831 48.249218 -7.016842 25 " " L "A" 24 -0.18000 -0.18000 "LEU " " CD1" "    " 6 0 0 1 808080  "C422"  1 1 -44 ""  24 ""  <> -6.079154 -7.6223454 -3.7062225 0 0 422 3 422 422 422 1 91.36 250 38 417 0 24 <> <> <> <> <> <> <>
  423 3 -25.426758 47.361530 -5.482733 25 " " L "A" 24 -0.18000 -0.18000 "LEU " " CD2" "    " 6 0 0 1 808080  "C423"  1 1 -44 ""  24 ""  <> 0.98959452 -6.017108 -2.7221966 0 0 423 3 423 423 423 1 84.33 251 38 418 0 24 <> <> <> <> <> <> <>
  424 43 -28.161634 44.261562 -6.125579 25 " " L "A" 21 0.30000 0.30000 "LEU " " H  " "    " 1 0 0 1 FFFFFF  "H424"  -1 1 -21 ""  21 ""  <> -32.967342 -2.5281835 13.643034 0 0 424 0 424 424 424 <> 80.07 <> <> 419 0 <> <> <> <> <> <> <> <>
  425 41 -26.522110 45.483452 -4.142802 25 " " L "A" 21 0.06000 0.06000 "LEU " " HA " "    " 1 0 0 0 FFFFFF  "H425"  -1 1 -21 ""  21 ""  <> 0.054294903 1.9659874 15.56846 0 0 425 0 425 425 425 <> 83.19 <> <> 420 0 <> <> <> <> <> <> <> <>
  426 41 -28.269735 47.395603 -4.735650 25 " " L "A" 21 0.06000 0.06000 "LEU " " HB3" "    " 1 0 0 0 FFFFFF  "H426"  -1 1 -21 ""  21 ""  <> -1.3319234 5.910367 -11.722235 0 0 426 0 426 426 426 <> 83.45 <> <> 421 0 <> <> <> <> <> <> <> <>
  427 41 -28.847290 46.396107 -5.871667 25 " " L "A" 21 0.06000 0.06000 "LEU " " HB2" "    " 1 0 0 0 FFFFFF  "H427"  -1 1 -21 ""  21 ""  <> -2.437413 0.87521613 -1.4097477 0 0 427 0 427 427 427 <> 83.45 <> <> 422 0 <> <> <> <> <> <> <> <>
  428 41 -26.642393 46.175220 -7.008399 25 " " L "A" 21 0.06000 0.06000 "LEU " " HG " "    " 1 0 0 0 FFFFFF  "H428"  -1 1 -21 ""  21 ""  <> -1.9548626 7.582335 -32.430893 0 0 428 0 428 428 428 <> 88.04 <> <> 423 0 <> <> <> <> <> <> <> <>
  429 41 -27.437473 49.058098 -6.320014 25 " " L "A" 21 0.06000 0.06000 "LEU " "HD11" "    " 1 0 0 0 FFFFFF  "H429"  -1 1 -21 ""  21 ""  <> 10.118591 -8.5727367 13.08133 0 0 429 0 429 429 429 <> 91.36 <> <> 424 0 <> <> <> <> <> <> <> <>
  430 41 -26.427540 48.667786 -7.640012 25 " " L "A" 21 0.06000 0.06000 "LEU " "HD12" "    " 1 0 0 0 FFFFFF  "H430"  -1 1 -21 ""  21 ""  <> -13.239637 -27.141741 -7.9070706 0 0 430 0 430 430 430 <> 91.36 <> <> 425 0 <> <> <> <> <> <> <> <>
  431 41 -28.060385 48.023258 -7.670405 25 " " L "A" 21 0.06000 0.06000 "LEU " "HD13" "    " 1 0 0 0 FFFFFF  "H431"  -1 1 -21 ""  21 ""  <> -3.5413272 -21.686703 20.992683 0 0 431 0 431 431 431 <> 91.36 <> <> 426 0 <> <> <> <> <> <> <> <>
  432 41 -24.889494 46.471817 -5.154313 25 " " L "A" 21 0.06000 0.06000 "LEU " "HD21" "    " 1 0 0 0 FFFFFF  "H432"  -1 1 -21 ""  21 ""  <> 10.929667 -9.9927235 3.7465944 0 0 432 0 432 432 432 <> 84.33 <> <> 427 0 <> <> <> <> <> <> <> <>
  433 41 -24.760427 47.881634 -6.170916 25 " " L "A" 21 0.06000 0.06000 "LEU " "HD22" "    " 1 0 0 0 FFFFFF  "H433"  -1 1 -21 ""  21 ""  <> 15.113919 -2.6195445 -7.70328 0 0 433 0 433 433 433 <> 84.33 <> <> 428 0 <> <> <> <> <> <> <> <>
  434 41 -25.672462 47.923447 -4.581634 25 " " L "A" 21 0.06000 0.06000 "LEU " "HD23" "    " 1 0 0 0 FFFFFF  "H434"  -1 1 -21 ""  21 ""  <> 2.1874497 -2.304703 -0.0076298369 0 0 434 0 434 434 434 <> 84.33 <> <> 429 0 <> <> <> <> <> <> <> <>
  435 25 -29.327518 44.380314 -2.938899 26 " " G "A" 38 -0.50000 -0.50000 "GLY " " N  " "    " 7 0 0 1 2E2EFF  "N435"  1 1 -44 ""  38 ""  <> -0.36493617 4.6596136 2.1886747 0 0 435 1 435 435 435 1 83.92 252 39 430 0 25 <> <> <> <> <> <> <>
  436 3 -30.122450 44.069992 -1.721962 26 " " G "A" 24 0.08000 0.08000 "GLY " " CA " "    " 6 0 0 1 808080  "C436"  1 1 -44 ""  24 ""  5F5FFF  -2.8334835 6.9136615 3.818815 0 0 436 2 436 436 436 1 78.64 253 39 431 0 25 <> <> <> <> <> <> <>
  437 2 -29.385702 43.178108 -0.748298 26 " " G "A" 24 0.50000 0.50000 "GLY " " C  " "    " 6 0 0 1 808080  "C437"  1 1 -44 ""  24 ""  <> -5.0083871 -1.2109498 -2.6868732 0 0 437 0 437 437 437 1 85.72 254 39 432 0 25 <> <> <> <> <> <> <>
  438 15 -29.742903 43.261604 0.424575 26 " " G "A" 70 -0.50000 -0.50000 "GLY " " O  " "    " 8 0 0 1 FF2E2E  "O438"  1 1 -44 ""  70 ""  <> 4.1949587 3.0560212 -2.1988974 0 0 438 0 438 438 438 1 92.32 255 39 433 0 25 <> <> <> <> <> <> <>
  439 43 -29.584311 43.921204 -3.801091 26 " " G "A" 21 0.30000 0.30000 "GLY " " H  " "    " 1 0 0 1 FFFFFF  "H439"  -1 1 -21 ""  21 ""  <> -0.26074353 -27.813906 15.086255 0 0 439 0 439 439 439 <> 83.92 <> <> 434 0 <> <> <> <> <> <> <> <>
  440 41 -31.021856 43.538422 -2.032766 26 " " G "A" 21 0.06000 0.06000 "GLY " " HA3" "    " 1 0 0 0 FFFFFF  "H440"  -1 1 -21 ""  21 ""  <> -6.0800939 -17.419312 23.707331 0 0 440 0 440 440 440 <> 78.64 <> <> 435 0 <> <> <> <> <> <> <> <>
  441 41 -30.453667 44.946373 -1.164866 26 " " G "A" 21 0.06000 0.06000 "GLY " " HA2" "    " 1 0 0 0 FFFFFF  "H441"  -1 1 -21 ""  21 ""  <> 20.073559 2.4179692 6.8726125 0 0 441 0 441 441 441 <> 78.64 <> <> 436 0 <> <> <> <> <> <> <> <>
  442 25 -28.400705 42.311749 -1.289698 27 " " G "A" 38 -0.50000 -0.50000 "GLY " " N  " "    " 7 0 0 1 2E2EFF  "N442"  1 1 -44 ""  38 ""  <> 7.805851 -10.33006 5.9930654 0 0 442 1 442 442 442 1 85.75 256 40 437 0 26 <> <> <> <> <> <> <>
  443 3 -27.430315 41.495697 -0.598885 27 " " G "A" 24 0.08000 0.08000 "GLY " " CA " "    " 6 0 0 1 808080  "C443"  1 1 -44 ""  24 ""  5F5FFF  4.422883 -3.6593616 -4.0519514 0 0 443 2 443 443 443 1 79.3 257 40 438 0 26 <> <> <> <> <> <> <>
  444 2 -26.324133 42.292206 0.165197 27 " " G "A" 24 0.50000 0.50000 "GLY " " C  " "    " 6 0 0 1 808080  "C444"  1 1 -44 ""  24 ""  <> 0.015825547 -0.79390877 1.4058506 0 0 444 0 444 444 444 1 80.15 258 40 439 0 26 <> <> <> <> <> <> <>
  445 15 -25.910276 41.803574 1.213925 27 " " G "A" 70 -0.50000 -0.50000 "GLY " " O  " "    " 8 0 0 1 FF2E2E  "O445"  1 1 -44 ""  70 ""  <> -5.0610948 1.636259 -1.132022 0 0 445 0 445 445 445 1 82.08 259 40 440 0 26 <> <> <> <> <> <> <>
  446 43 -28.340885 42.351341 -2.297148 27 " " G "A" 21 0.30000 0.30000 "GLY " " H  " "    " 1 0 0 1 FFFFFF  "H446"  -1 1 -21 ""  21 ""  <> 3.7833652 -2.2385941 5.226192 0 0 446 0 446 446 446 <> 85.75 <> <> 441 0 <> <> <> <> <> <> <> <>
  447 41 -26.888250 40.983368 -1.393733 27 " " G "A" 21 0.06000 0.06000 "GLY " " HA3" "    " 1 0 0 0 FFFFFF  "H447"  -1 1 -21 ""  21 ""  <> 0.064238302 -17.406464 9.9781036 0 0 447 0 447 447 447 <> 79.3 <> <> 442 0 <> <> <> <> <> <> <> <>
  448 41 -27.912628 40.889194 0.167683 27 " " G "A" 21 0.06000 0.06000 "GLY " " HA2" "    " 1 0 0 0 FFFFFF  "H448"  -1 1 -21 ""  21 ""  <> -0.77848947 11.80759 -0.68693143 0 0 448 0 448 448 448 <> 79.3 <> <> 443 0 <> <> <> <> <> <> <> <>
  449 25 -25.968876 43.527603 -0.253047 28 " " G "A" 38 -0.50000 -0.50000 "GLY " " N  " "    " 7 0 0 1 2E2EFF  "N449"  1 1 -44 ""  38 ""  <> 2.478137 -4.4977694 -9.9852123 0 0 449 1 449 449 449 1 80.33 260 41 444 0 27 <> <> <> <> <> <> <>
  450 3 -24.953835 44.371368 0.368701 28 " " G "A" 24 0.08000 0.08000 "GLY " " CA " "    " 6 0 0 1 808080  "C450"  1 1 -44 ""  24 ""  5F5FFF  6.2992206 -1.5811585 0.17283762 0 0 450 2 450 450 450 1 79.5 261 41 445 0 27 <> <> <> <> <> <> <>
  451 2 -25.564644 45.100368 1.556687 28 " " G "A" 24 0.50000 0.50000 "GLY " " C  " "    " 6 0 0 1 808080  "C451"  1 1 -44 ""  24 ""  <> 2.9518921 -4.3061309 10.7857 0 0 451 0 451 451 451 1 80.92 262 41 446 0 27 <> <> <> <> <> <> <>
  452 15 -24.946976 45.000629 2.607505 28 " " G "A" 70 -0.50000 -0.50000 "GLY " " O  " "    " 8 0 0 1 FF2E2E  "O452"  1 1 -44 ""  70 ""  <> -7.8308764 4.0281863 -1.6346432 0 0 452 0 452 452 452 1 83.41 263 41 447 0 27 <> <> <> <> <> <> <>
  453 43 -26.398039 43.937325 -1.070389 28 " " G "A" 21 0.30000 0.30000 "GLY " " H  " "    " 1 0 0 1 FFFFFF  "H453"  -1 1 -21 ""  21 ""  <> -22.641369 -3.3579159 0.39054918 0 0 453 0 453 453 453 <> 80.33 <> <> 448 0 <> <> <> <> <> <> <> <>
  454 41 -24.717367 45.154446 -0.351699 28 " " G "A" 21 0.06000 0.06000 "GLY " " HA3" "    " 1 0 0 0 FFFFFF  "H454"  -1 1 -21 ""  21 ""  <> -0.46502626 -5.3702731 -7.6782742 0 0 454 0 454 454 454 <> 79.5 <> <> 449 0 <> <> <> <> <> <> <> <>
  455 41 -24.070255 43.774712 0.595388 28 " " G "A" 21 0.06000 0.06000 "GLY " " HA2" "    " 1 0 0 0 FFFFFF  "H455"  -1 1 -21 ""  21 ""  <> 7.2587314 2.6347058 6.7793317 0 0 455 0 455 455 455 <> 79.5 <> <> 450 0 <> <> <> <> <> <> <> <>
  456 25 -26.804180 45.637772 1.545867 29 " " V "A" 38 -0.50000 -0.50000 "VAL " " N  " "    " 7 0 0 1 2E2EFF  "N456"  1 1 -44 ""  38 ""  <> -4.1365705 1.9962845 1.4836487 0 0 456 1 456 456 456 1 78.4 264 42 451 0 28 <> <> <> <> <> <> <>
  457 3 -27.411848 46.303139 2.666348 29 " " V "A" 24 0.14000 0.14000 "VAL " " CA " "    " 6 0 0 1 808080  "C457"  1 1 -44 ""  24 ""  5F5FFF  -6.1670976 -0.62116206 -9.7330799 0 0 457 1 457 457 457 1 82.32 265 42 452 0 28 <> <> <> <> <> <> <>
  458 2 -27.885628 45.259418 3.678043 29 " " V "A" 24 0.50000 0.50000 "VAL " " C  " "    " 6 0 0 1 808080  "C458"  1 1 -44 ""  24 ""  <> 4.1766434 -6.3024054 -2.6144869 0 0 458 0 458 458 458 1 82.78 266 42 453 0 28 <> <> <> <> <> <> <>
  459 15 -28.063618 45.575573 4.868026 29 " " V "A" 70 -0.50000 -0.50000 "VAL " " O  " "    " 8 0 0 1 FF2E2E  "O459"  1 1 -44 ""  70 ""  <> -0.14610296 3.331332 -0.1590101 0 0 459 0 459 459 459 1 80.86 267 42 454 0 28 <> <> <> <> <> <> <>
  460 3 -28.609529 47.266582 2.231290 29 " " V "A" 24 -0.06000 -0.06000 "VAL " " CB " "    " 6 0 0 1 808080  "C460"  1 1 -44 ""  24 ""  <> -1.6430809 4.206605 -4.0556364 0 0 460 1 460 460 460 1 83.4 268 42 455 0 28 <> <> <> <> <> <> <>
  461 3 -27.998501 48.372013 1.351265 29 " " V "A" 24 -0.18000 -0.18000 "VAL " " CG1" "    " 6 0 0 1 808080  "C461"  1 1 -44 ""  24 ""  <> -1.788605 7.7526679 -8.5533886 0 0 461 3 461 461 461 1 81.16 269 42 456 0 28 <> <> <> <> <> <> <>
  462 3 -29.671867 46.547237 1.369052 29 " " V "A" 24 -0.18000 -0.18000 "VAL " " CG2" "    " 6 0 0 1 808080  "C462"  1 1 -44 ""  24 ""  <> -0.81583154 -5.8366942 -6.4797583 0 0 462 3 462 462 462 1 80.28 270 42 457 0 28 <> <> <> <> <> <> <>
  463 43 -27.291956 45.674633 0.662230 29 " " V "A" 21 0.30000 0.30000 "VAL " " H  " "    " 1 0 0 1 FFFFFF  "H463"  -1 1 -21 ""  21 ""  <> 6.0907264 18.479366 5.4520845 0 0 463 0 463 463 463 <> 78.4 <> <> 458 0 <> <> <> <> <> <> <> <>
  464 41 -26.657295 46.986710 3.055552 29 " " V "A" 21 0.06000 0.06000 "VAL " " HA " "    " 1 0 0 0 FFFFFF  "H464"  -1 1 -21 ""  21 ""  <> -7.1241016 -18.869276 1.1759301 0 0 464 0 464 464 464 <> 82.32 <> <> 459 0 <> <> <> <> <> <> <> <>
  465 41 -29.097101 47.530338 3.169803 29 " " V "A" 21 0.06000 0.06000 "VAL " " HB " "    " 1 0 0 0 FFFFFF  "H465"  -1 1 -21 ""  21 ""  <> 2.8602042 -4.4023666 -1.2534099 0 0 465 0 465 465 465 <> 83.4 <> <> 460 0 <> <> <> <> <> <> <> <>
  466 41 -27.825871 48.147339 0.298735 29 " " V "A" 21 0.06000 0.06000 "VAL " "HG11" "    " 1 0 0 0 FFFFFF  "H466"  -1 1 -21 ""  21 ""  <> 2.8394315 -36.163704 6.5005717 0 0 466 0 466 466 466 <> 81.16 <> <> 461 0 <> <> <> <> <> <> <> <>
  467 41 -28.628181 49.243065 1.532560 29 " " V "A" 21 0.06000 0.06000 "VAL " "HG12" "    " 1 0 0 0 FFFFFF  "H467"  -1 1 -21 ""  21 ""  <> -6.6186619 5.323411 -8.8382549 0 0 467 0 467 467 467 <> 81.16 <> <> 462 0 <> <> <> <> <> <> <> <>
  468 41 -26.974892 48.619240 1.632694 29 " " V "A" 21 0.06000 0.06000 "VAL " "HG13" "    " 1 0 0 0 FFFFFF  "H468"  -1 1 -21 ""  21 ""  <> 3.1678591 10.781599 -0.39237052 0 0 468 0 468 468 468 <> 81.16 <> <> 463 0 <> <> <> <> <> <> <> <>
  469 41 -30.224342 47.262302 0.759500 29 " " V "A" 21 0.06000 0.06000 "VAL " "HG21" "    " 1 0 0 0 FFFFFF  "H469"  -1 1 -21 ""  21 ""  <> -11.59617 22.362953 -4.1117435 0 0 469 0 469 469 469 <> 80.28 <> <> 464 0 <> <> <> <> <> <> <> <>
  470 41 -29.075191 46.033539 0.615266 29 " " V "A" 21 0.06000 0.06000 "VAL " "HG22" "    " 1 0 0 0 FFFFFF  "H470"  -1 1 -21 ""  21 ""  <> 3.8320487 -18.955566 2.1136124 0 0 470 0 470 470 470 <> 80.28 <> <> 465 0 <> <> <> <> <> <> <> <>
  471 41 -30.246246 45.703217 1.750911 29 " " V "A" 21 0.06000 0.06000 "VAL " "HG23" "    " 1 0 0 0 FFFFFF  "H471"  -1 1 -21 ""  21 ""  <> 19.558914 14.612171 16.019703 0 0 471 0 471 471 471 <> 80.28 <> <> 466 0 <> <> <> <> <> <> <> <>
  472 25 -27.988171 43.993603 3.240977 30 " " Y "A" 38 -0.50000 -0.50000 "TYR " " N  " "    " 7 0 0 1 2E2EFF  "N472"  1 1 -44 ""  38 ""  <> -9.979619 3.5124946 -3.6674562 0 0 472 1 472 472 472 1 80.13 271 43 467 0 29 <> <> <> <> <> <> <>
  473 3 -28.337580 42.846451 4.113176 30 " " Y "A" 24 0.14000 0.14000 "TYR " " CA " "    " 6 0 0 1 808080  "C473"  1 1 -44 ""  24 ""  5F5FFF  -4.724812 -5.3713007 -7.2688546 0 0 473 1 473 473 473 1 77.38 272 43 468 0 29 <> <> <> <> <> <> <>
  474 2 -27.078362 42.343811 4.690259 30 " " Y "A" 24 0.50000 0.50000 "TYR " " C  " "    " 6 0 0 1 808080  "C474"  1 1 -44 ""  24 ""  <> -2.0159996 -5.3889232 -0.68613726 0 0 474 0 474 474 474 1 75.47 273 43 469 0 29 <> <> <> <> <> <> <>
  475 15 -26.984720 42.369335 5.948968 30 " " Y "A" 70 -0.50000 -0.50000 "TYR " " O  " "    " 8 0 0 1 FF2E2E  "O475"  1 1 -44 ""  70 ""  <> 7.8554811 -1.6158346 -2.4900241 0 0 475 0 475 475 475 1 76.73 274 43 470 0 29 <> <> <> <> <> <> <>
  476 3 -28.954592 41.744614 3.206521 30 " " Y "A" 24 -0.00500 -0.00500 "TYR " " CB " "    " 6 0 0 1 808080  "C476"  1 1 -44 ""  24 ""  <> -0.5339914 9.9962645 1.4864283 0 0 476 2 476 476 476 1 82.79 275 43 471 0 29 <> <> <> <> <> <> <>
  477 2 -29.295401 40.439941 3.892762 30 " " Y "A" 24 -0.11500 -0.11500 "TYR " " CG " "    " 6 0 0 1 808080  "C477"  1 1 -44 ""  24 ""  <> 3.3339195 2.580122 8.4400854 0 0 477 0 477 477 477 1 84.82 276 43 472 0 29 <> <> <> <> <> <> <>
  478 2 -28.501236 39.345348 3.550235 30 " " Y "A" 24 -0.11500 -0.11500 "TYR " " CD1" "    " 6 0 0 1 808080  "C478"  1 1 -44 ""  24 ""  <> -1.9335796 2.0337996 -5.4355822 0 0 478 1 478 478 478 1 91.25 277 43 473 0 29 <> <> <> <> <> <> <>
  479 2 -30.270357 40.239826 4.942743 30 " " Y "A" 24 -0.11500 -0.11500 "TYR " " CD2" "    " 6 0 0 1 808080  "C479"  1 1 -44 ""  24 ""  <> 4.4919853 3.97807 2.1652126 0 0 479 1 479 479 479 1 87.32 278 43 474 0 29 <> <> <> <> <> <> <>
  480 2 -28.458569 38.111454 4.261557 30 " " Y "A" 24 -0.11500 -0.11500 "TYR " " CE1" "    " 6 0 0 1 808080  "C480"  1 1 -44 ""  24 ""  <> -0.58262473 8.2820492 -11.10328 0 0 480 1 480 480 480 1 98.51 279 43 475 0 29 <> <> <> <> <> <> <>
  481 2 -30.375601 38.955807 5.580062 30 " " Y "A" 24 -0.11500 -0.11500 "TYR " " CE2" "    " 6 0 0 1 808080  "C481"  1 1 -44 ""  24 ""  <> 3.8664486 -1.0189323 -3.2751324 0 0 481 1 481 481 481 1 96.43 280 43 476 0 29 <> <> <> <> <> <> <>
  482 2 -29.410048 37.969036 5.290002 30 " " Y "A" 24 0.15000 0.15000 "TYR " " CZ " "    " 6 0 0 1 808080  "C482"  1 1 -44 ""  24 ""  <> -4.1768498 -4.854176 -2.9190018 0 0 482 0 482 482 482 1 97.26 281 43 477 0 29 <> <> <> <> <> <> <>
  483 16 -29.307833 36.775875 5.956225 30 " " Y "A" 70 -0.58500 -0.58500 "TYR " " OH " "    " 8 0 0 1 FF2E2E  "O483"  1 1 -44 "%UT"  13 ""  <> 2.7311349 3.3249154 2.4632454 0 0 483 1 483 483 483 1 97.22 282 43 478 0 29 <> <> <> <> <> <> <>
  484 43 -27.713579 43.784477 2.291785 30 " " Y "A" 21 0.30000 0.30000 "TYR " " H  " "    " 1 0 0 1 FFFFFF  "H484"  -1 1 -21 ""  21 ""  <> -3.3593433 9.8876781 -6.0563674 0 0 484 0 484 484 484 <> 80.13 <> <> 479 0 <> <> <> <> <> <> <> <>
  485 41 -29.056019 43.152592 4.873586 30 " " Y "A" 21 0.06000 0.06000 "TYR " " HA " "    " 1 0 0 0 FFFFFF  "H485"  -1 1 -21 ""  21 ""  <> 4.2893958 9.6690216 -8.0001059 0 0 485 0 485 485 485 <> 77.38 <> <> 480 0 <> <> <> <> <> <> <> <>
  486 41 -28.294697 41.561600 2.358495 30 " " Y "A" 21 0.06000 0.06000 "TYR " " HB3" "    " 1 0 0 0 FFFFFF  "H486"  -1 1 -21 ""  21 ""  <> -3.6624694 23.612917 -8.6948633 0 0 486 0 486 486 486 <> 82.79 <> <> 481 0 <> <> <> <> <> <> <> <>
  487 41 -29.802252 42.246784 2.740262 30 " " Y "A" 21 0.06000 0.06000 "TYR " " HB2" "    " 1 0 0 0 FFFFFF  "H487"  -1 1 -21 ""  21 ""  <> 4.6270285 -12.34798 -26.808983 0 0 487 0 487 487 487 <> 82.79 <> <> 482 0 <> <> <> <> <> <> <> <>
  488 41 -27.907555 39.436089 2.652621 30 " " Y "A" 21 0.11500 0.11500 "TYR " " HD1" "    " 1 0 0 0 FFFFFF  "H488"  -1 1 -21 ""  21 ""  <> -33.251762 12.558662 -24.078386 0 0 488 0 488 488 488 <> 91.25 <> <> 483 0 <> <> <> <> <> <> <> <>
  489 41 -30.929014 41.016624 5.302122 30 " " Y "A" 21 0.11500 0.11500 "TYR " " HD2" "    " 1 0 0 0 FFFFFF  "H489"  -1 1 -21 ""  21 ""  <> -15.469174 -14.848893 -8.2570095 0 0 489 0 489 489 489 <> 87.32 <> <> 484 0 <> <> <> <> <> <> <> <>
  490 41 -27.762884 37.324989 4.008781 30 " " Y "A" 21 0.11500 0.11500 "TYR " " HE1" "    " 1 0 0 0 FFFFFF  "H490"  -1 1 -21 ""  21 ""  <> 9.0370245 6.8202863 -4.8390393 0 0 490 0 490 490 490 <> 98.51 <> <> 485 0 <> <> <> <> <> <> <> <>
  491 41 -30.968029 38.784039 6.466586 30 " " Y "A" 21 0.11500 0.11500 "TYR " " HE2" "    " 1 0 0 0 FFFFFF  "H491"  -1 1 -21 ""  21 ""  <> -1.1569786 9.0661163 -22.272774 0 0 491 0 491 491 491 <> 96.43 <> <> 486 0 <> <> <> <> <> <> <> <>
  492 42 -29.818399 36.903809 6.741069 30 " " Y "A" 21 0.43500 0.43500 "TYR " " HH " "    " 1 0 0 1 FFFFFF  "H492"  -1 1 -21 ""  21 ""  <> -25.301228 -21.982494 2.6377084 0 0 492 0 492 492 492 <> 97.22 <> <> 487 0 <> <> <> <> <> <> <> <>
  493 25 -26.000727 42.140541 3.867011 31 " " G "A" 38 -0.50000 -0.50000 "GLY " " N  " "    " 7 0 0 1 2E2EFF  "N493"  0 1 -44 ""  38 ""  <> 0.5778262 -6.958056 -3.4340663 0 0 493 1 493 493 493 1 79.49 283 44 488 0 30 <> <> <> <> <> <> <>
  494 3 -24.579489 41.899666 4.233532 31 " " G "A" 24 0.08000 0.08000 "GLY " " CA " "    " 6 0 0 1 808080  "C494"  0 1 -44 ""  24 ""  5F5FFF  0.16994597 -10.730345 0.45894501 0 0 494 2 494 494 494 1 76.54 284 44 489 0 30 <> <> <> <> <> <> <>
  495 2 -23.992287 42.812450 5.330453 31 " " G "A" 24 0.50000 0.50000 "GLY " " C  " "    " 6 0 0 1 808080  "C495"  0 1 -44 ""  24 ""  <> 5.2849107 0.17353988 -1.0473778 0 0 495 0 495 495 495 1 86.25 285 44 490 0 30 <> <> <> <> <> <> <>
  496 15 -23.139179 42.313950 6.093893 31 " " G "A" 70 -0.50000 -0.50000 "GLY " " O  " "    " 8 0 0 1 FF2E2E  "O496"  0 1 -44 ""  70 ""  <> -0.26740268 0.81888616 -0.19162214 0 0 496 0 496 496 496 1 94.11 286 44 491 0 30 <> <> <> <> <> <> <>
  497 43 -26.058125 42.136562 2.858651 31 " " G "A" 21 0.30000 0.30000 "GLY " " H  " "    " 1 0 0 1 FFFFFF  "H497"  -1 1 -21 ""  21 ""  <> -10.112487 1.0774314 -0.22303736 0 0 497 0 497 497 497 <> 79.49 <> <> 492 0 <> <> <> <> <> <> <> <>
  498 41 -23.929710 41.773628 3.367506 31 " " G "A" 21 0.06000 0.06000 "GLY " " HA3" "    " 1 0 0 0 FFFFFF  "H498"  -1 1 -21 ""  21 ""  <> -18.679564 2.7268052 -11.034664 0 0 498 0 498 498 498 <> 76.54 <> <> 493 0 <> <> <> <> <> <> <> <>
  499 41 -24.654631 40.944649 4.753530 31 " " G "A" 21 0.06000 0.06000 "GLY " " HA2" "    " 1 0 0 0 FFFFFF  "H499"  -1 1 -21 ""  21 ""  <> -15.992335 10.599123 21.453625 0 0 499 0 499 499 499 <> 76.54 <> <> 494 0 <> <> <> <> <> <> <> <>
  500 25 -24.554811 44.032307 5.475985 32 " " I "A" 38 -0.50000 -0.50000 "ILE " " N  " "    " 7 0 0 1 2E2EFF  "N500"  0 1 -44 ""  38 ""  <> 5.1088018 -0.59601992 1.5077404 0 0 500 1 500 500 500 1 91.41 287 45 495 0 31 <> <> <> <> <> <> <>
  501 3 -24.332497 44.934422 6.592832 32 " " I "A" 24 0.14000 0.14000 "ILE " " CA " "    " 6 0 0 1 808080  "C501"  0 1 -44 ""  24 ""  5F5FFF  -4.6193581 -2.7876468 0.072728947 0 0 501 1 501 501 501 1 97.88 288 45 496 0 31 <> <> <> <> <> <> <>
  502 2 -24.421814 44.317440 8.001040 32 " " I "A" 24 0.50000 0.50000 "ILE " " C  " "    " 6 0 0 1 808080  "C502"  0 1 -44 ""  24 ""  <> 2.3564122 -5.7298684 4.0561156 0 0 502 0 502 502 502 1 95.85 289 45 497 0 31 <> <> <> <> <> <> <>
  503 15 -23.832148 44.843456 8.923653 32 " " I "A" 70 -0.50000 -0.50000 "ILE " " O  " "    " 8 0 0 1 FF2E2E  "O503"  0 1 -44 ""  70 ""  <> -5.6165724 -1.4122418 -1.583359 0 0 503 0 503 503 503 1 106.02 290 45 498 0 31 <> <> <> <> <> <> <>
  504 3 -25.039967 46.312389 6.386053 32 " " I "A" 24 -0.06000 -0.06000 "ILE " " CB " "    " 6 0 0 1 808080  "C504"  0 1 -44 ""  24 ""  <> 1.7334862 -1.4662405 7.4742355 0 0 504 1 504 504 504 1 101.43 291 45 499 0 31 <> <> <> <> <> <> <>
  505 3 -24.203814 46.996738 5.260242 32 " " I "A" 24 -0.12000 -0.12000 "ILE " " CG1" "    " 6 0 0 1 808080  "C505"  0 1 -44 ""  24 ""  <> 4.6344233 2.0178545 -8.6888332 0 0 505 2 505 505 505 1 102.22 292 45 500 0 31 <> <> <> <> <> <> <>
  506 3 -25.311636 47.183708 7.612547 32 " " I "A" 24 -0.18000 -0.18000 "ILE " " CG2" "    " 6 0 0 1 808080  "C506"  0 1 -44 ""  24 ""  <> -8.6587429 4.2239299 -2.548285 0 0 506 3 506 506 506 1 104.53 293 45 501 0 31 <> <> <> <> <> <> <>
  507 3 -22.910234 47.599369 5.788609 32 " " I "A" 24 -0.18000 -0.18000 "ILE " " CD1" "    " 6 0 0 1 808080  "C507"  0 1 -44 ""  24 ""  <> 4.3135295 1.4660794 0.63303018 0 0 507 3 507 507 507 1 104.32 294 45 502 0 31 <> <> <> <> <> <> <>
  508 43 -24.936113 44.533997 4.686670 32 " " I "A" 21 0.30000 0.30000 "ILE " " H  " "    " 1 0 0 1 FFFFFF  "H508"  -1 1 -21 ""  21 ""  <> 13.117067 4.8958941 -12.583029 0 0 508 0 508 508 508 <> 91.41 <> <> 503 0 <> <> <> <> <> <> <> <>
  509 41 -23.248852 45.044071 6.550482 32 " " I "A" 21 0.06000 0.06000 "ILE " " HA " "    " 1 0 0 0 FFFFFF  "H509"  -1 1 -21 ""  21 ""  <> -23.966597 -20.909199 -17.984312 0 0 509 0 509 509 509 <> 97.88 <> <> 504 0 <> <> <> <> <> <> <> <>
  510 41 -26.038788 46.113850 5.997417 32 " " I "A" 21 0.06000 0.06000 "ILE " " HB " "    " 1 0 0 0 FFFFFF  "H510"  -1 1 -21 ""  21 ""  <> 4.6194477 44.198807 -16.98131 0 0 510 0 510 510 510 <> 101.43 <> <> 505 0 <> <> <> <> <> <> <> <>
  511 41 -24.827438 47.765396 4.803774 32 " " I "A" 21 0.06000 0.06000 "ILE " "HG13" "    " 1 0 0 0 FFFFFF  "H511"  -1 1 -21 ""  21 ""  <> -1.7390614 3.5072145 -14.469764 0 0 511 0 511 511 511 <> 102.22 <> <> 506 0 <> <> <> <> <> <> <> <>
  512 41 -23.926947 46.243412 4.522718 32 " " I "A" 21 0.06000 0.06000 "ILE " "HG12" "    " 1 0 0 0 FFFFFF  "H512"  -1 1 -21 ""  21 ""  <> -12.152115 -8.53193 -0.4044798 0 0 512 0 512 512 512 <> 102.22 <> <> 507 0 <> <> <> <> <> <> <> <>
  513 41 -24.360209 47.313545 8.128328 32 " " I "A" 21 0.06000 0.06000 "ILE " "HG21" "    " 1 0 0 0 FFFFFF  "H513"  -1 1 -21 ""  21 ""  <> 2.5695813 14.569395 11.174954 0 0 513 0 513 513 513 <> 104.53 <> <> 508 0 <> <> <> <> <> <> <> <>
  514 41 -25.710934 48.150539 7.306121 32 " " I "A" 21 0.06000 0.06000 "ILE " "HG22" "    " 1 0 0 0 FFFFFF  "H514"  -1 1 -21 ""  21 ""  <> -14.440623 -4.3875008 2.4664555 0 0 514 0 514 514 514 <> 104.53 <> <> 509 0 <> <> <> <> <> <> <> <>
  515 41 -25.986889 46.717495 8.330029 32 " " I "A" 21 0.06000 0.06000 "ILE " "HG23" "    " 1 0 0 0 FFFFFF  "H515"  -1 1 -21 ""  21 ""  <> 15.2739 -6.1904068 -2.1429012 0 0 515 0 515 515 515 <> 104.53 <> <> 510 0 <> <> <> <> <> <> <> <>
  516 41 -22.178898 46.879128 6.155346 32 " " I "A" 21 0.06000 0.06000 "ILE " "HD11" "    " 1 0 0 0 FFFFFF  "H516"  -1 1 -21 ""  21 ""  <> -5.5266109 -7.6332827 -23.558769 0 0 516 0 516 516 516 <> 104.32 <> <> 511 0 <> <> <> <> <> <> <> <>
  517 41 -22.451433 48.162979 4.976237 32 " " I "A" 21 0.06000 0.06000 "ILE " "HD12" "    " 1 0 0 0 FFFFFF  "H517"  -1 1 -21 ""  21 ""  <> -19.484438 -2.7523036 15.287289 0 0 517 0 517 517 517 <> 104.32 <> <> 512 0 <> <> <> <> <> <> <> <>
  518 41 -23.037201 48.330528 6.586971 32 " " I "A" 21 0.06000 0.06000 "ILE " "HD13" "    " 1 0 0 0 FFFFFF  "H518"  -1 1 -21 ""  21 ""  <> 1.37214 13.729965 3.5169609 0 0 518 0 518 518 518 <> 104.32 <> <> 513 0 <> <> <> <> <> <> <> <>
  519 25 -25.258352 43.270664 8.174220 33 " " S "A" 38 -0.50000 -0.50000 "SER " " N  " "    " 7 0 0 1 2E2EFF  "N519"  0 1 -44 ""  38 ""  <> -1.3904769 3.1870737 1.5698206 0 0 519 1 519 519 519 1 88 295 46 514 0 32 <> <> <> <> <> <> <>
  520 3 -25.583082 42.828484 9.514577 33 " " S "A" 24 0.14000 0.14000 "SER " " CA " "    " 6 0 0 1 808080  "C520"  0 1 -44 ""  24 ""  5F5FFF  -0.067561164 8.620553 -5.2575064 0 0 520 1 520 520 520 1 83.37 296 46 515 0 32 <> <> <> <> <> <> <>
  521 2 -24.589743 41.769844 10.022313 33 " " S "A" 24 0.50000 0.50000 "SER " " C  " "    " 6 0 0 1 808080  "C521"  0 1 -44 ""  24 ""  <> -3.6200764 0.46705401 1.1215732 0 0 521 0 521 521 521 1 87.43 297 46 516 0 32 <> <> <> <> <> <> <>
  522 15 -24.790073 41.077763 10.982003 33 " " S "A" 70 -0.50000 -0.50000 "SER " " O  " "    " 8 0 0 1 FF2E2E  "O522"  0 1 -44 ""  70 ""  <> -0.93039852 -0.63420445 -0.97237617 0 0 522 0 522 522 522 1 91.8 298 46 517 0 32 <> <> <> <> <> <> <>
  523 3 -27.042265 42.252338 9.502476 33 " " S "A" 24 0.14500 0.14500 "SER " " CB " "    " 6 0 0 1 808080  "C523"  0 1 -44 ""  24 ""  <> 0.65181756 3.089427 -4.4531379 0 0 523 2 523 523 523 1 83.26 299 46 518 0 32 <> <> <> <> <> <> <>
  524 16 -27.257824 41.291481 8.393267 33 " " S "A" 70 -0.68300 -0.68300 "SER " " OG " "    " 8 0 0 1 FF2E2E  "O524"  0 1 -44 "%UT"  13 ""  <> -2.0701208 -5.4338012 -2.9256165 0 0 524 1 524 524 524 1 86.79 300 46 519 0 32 <> <> <> <> <> <> <>
  525 43 -25.637589 42.872246 7.327142 33 " " S "A" 21 0.30000 0.30000 "SER " " H  " "    " 1 0 0 1 FFFFFF  "H525"  -1 1 -21 ""  21 ""  <> 19.614342 7.8785696 -8.3842554 0 0 525 0 525 525 525 <> 88 <> <> 520 0 <> <> <> <> <> <> <> <>
  526 41 -25.651823 43.710064 10.151907 33 " " S "A" 21 0.06000 0.06000 "SER " " HA " "    " 1 0 0 0 FFFFFF  "H526"  -1 1 -21 ""  21 ""  <> 2.2956948 -24.068739 2.4091086 0 0 526 0 526 526 526 <> 83.37 <> <> 521 0 <> <> <> <> <> <> <> <>
  527 41 -27.712162 43.110031 9.441618 33 " " S "A" 21 0.06000 0.06000 "SER " " HB3" "    " 1 0 0 0 FFFFFF  "H527"  -1 1 -21 ""  21 ""  <> -9.3469439 7.7929182 10.762352 0 0 527 0 527 527 527 <> 83.26 <> <> 522 0 <> <> <> <> <> <> <> <>
  528 41 -27.439722 41.884640 10.448481 33 " " S "A" 21 0.06000 0.06000 "SER " " HB2" "    " 1 0 0 0 FFFFFF  "H528"  -1 1 -21 ""  21 ""  <> 0.46542004 -17.405775 -7.8920078 0 0 528 0 528 528 528 <> 83.26 <> <> 523 0 <> <> <> <> <> <> <> <>
  529 42 -27.295101 41.676277 7.530963 33 " " S "A" 21 0.41800 0.41800 "SER " " HG " "    " 1 0 0 1 FFFFFF  "H529"  -1 1 -21 ""  21 ""  <> -23.963644 -10.769539 -6.5327649 0 0 529 0 529 529 529 <> 86.79 <> <> 524 0 <> <> <> <> <> <> <> <>
  530 25 -23.435835 41.643486 9.363636 34 " " L "A" 38 -0.50000 -0.50000 "LEU " " N  " "    " 7 0 0 1 2E2EFF  "N530"  0 1 -44 ""  38 ""  <> -2.6795001 3.1644237 1.1006606 0 0 530 1 530 530 530 1 84.99 301 47 525 0 33 <> <> <> <> <> <> <>
  531 3 -22.204651 41.006271 9.923580 34 " " L "A" 24 0.14000 0.14000 "LEU " " CA " "    " 6 0 0 1 808080  "C531"  0 1 -44 ""  24 ""  5F5FFF  0.077652998 0.42808291 4.8321042 0 0 531 1 531 531 531 1 81.91 302 47 526 0 33 <> <> <> <> <> <> <>
  532 2 -21.300514 42.002972 10.632188 34 " " L "A" 24 0.50000 0.50000 "LEU " " C  " "    " 6 0 0 1 808080  "C532"  0 1 -44 ""  24 ""  <> -1.5031626 1.6231121 0.85027516 0 0 532 0 532 532 532 1 83.64 303 47 527 0 33 <> <> <> <> <> <> <>
  533 15 -20.161919 41.689911 10.971642 34 " " L "A" 70 -0.50000 -0.50000 "LEU " " O  " "    " 8 0 0 1 FF2E2E  "O533"  0 1 -44 ""  70 ""  <> 2.1144211 0.75930315 0.20301279 0 0 533 0 533 533 533 1 86.86 304 47 528 0 33 <> <> <> <> <> <> <>
  534 3 -21.496437 40.528973 8.689506 34 " " L "A" 24 -0.12000 -0.12000 "LEU " " CB " "    " 6 0 0 1 808080  "C534"  0 1 -44 ""  24 ""  <> 2.8200581 0.3853651 -5.2433538 0 0 534 2 534 534 534 1 72.91 305 47 529 0 33 <> <> <> <> <> <> <>
  535 3 -22.224079 39.337391 8.005511 34 " " L "A" 24 -0.06000 -0.06000 "LEU " " CG " "    " 6 0 0 1 808080  "C535"  0 1 -44 ""  24 ""  <> -2.6493149 -8.1913834 3.7395592 0 0 535 1 535 535 535 1 66.35 306 47 530 0 33 <> <> <> <> <> <> <>
  536 3 -21.776337 39.178204 6.514637 34 " " L "A" 24 -0.18000 -0.18000 "LEU " " CD1" "    " 6 0 0 1 808080  "C536"  0 1 -44 ""  24 ""  <> -5.501586 -4.9746337 -4.4288688 0 0 536 3 536 536 536 1 62 307 47 531 0 33 <> <> <> <> <> <> <>
  537 3 -22.010538 38.033161 8.876760 34 " " L "A" 24 -0.18000 -0.18000 "LEU " " CD2" "    " 6 0 0 1 808080  "C537"  0 1 -44 ""  24 ""  <> 6.5628309 3.7293847 -2.6830521 0 0 537 3 537 537 537 1 58.38 308 47 532 0 33 <> <> <> <> <> <> <>
  538 43 -23.385063 42.072758 8.450813 34 " " L "A" 21 0.30000 0.30000 "LEU " " H  " "    " 1 0 0 1 FFFFFF  "H538"  -1 1 -21 ""  21 ""  <> -15.34877 29.569998 5.4833422 0 0 538 0 538 538 538 <> 84.99 <> <> 533 0 <> <> <> <> <> <> <> <>
  539 41 -22.430025 40.153061 10.563377 34 " " L "A" 21 0.06000 0.06000 "LEU " " HA " "    " 1 0 0 0 FFFFFF  "H539"  -1 1 -21 ""  21 ""  <> -18.838757 21.486063 -25.989193 0 0 539 0 539 539 539 <> 81.91 <> <> 534 0 <> <> <> <> <> <> <> <>
  540 41 -20.502411 40.161934 8.945030 34 " " L "A" 21 0.06000 0.06000 "LEU " " HB3" "    " 1 0 0 0 FFFFFF  "H540"  -1 1 -21 ""  21 ""  <> -16.706488 6.9746552 13.820194 0 0 540 0 540 540 540 <> 72.91 <> <> 535 0 <> <> <> <> <> <> <> <>
  541 41 -21.392990 41.343349 7.972436 34 " " L "A" 21 0.06000 0.06000 "LEU " " HB2" "    " 1 0 0 0 FFFFFF  "H541"  -1 1 -21 ""  21 ""  <> -2.6034479 14.570823 -1.1478229 0 0 541 0 541 541 541 <> 72.91 <> <> 536 0 <> <> <> <> <> <> <> <>
  542 41 -23.274570 39.605247 7.892298 34 " " L "A" 21 0.06000 0.06000 "LEU " " HG " "    " 1 0 0 0 FFFFFF  "H542"  -1 1 -21 ""  21 ""  <> -2.9330568 -1.3505796 18.624531 0 0 542 0 542 542 542 <> 66.35 <> <> 537 0 <> <> <> <> <> <> <> <>
  543 41 -21.590626 40.108738 5.978249 34 " " L "A" 21 0.06000 0.06000 "LEU " "HD11" "    " 1 0 0 0 FFFFFF  "H543"  -1 1 -21 ""  21 ""  <> 1.3687928 -24.404551 -1.2582339 0 0 543 0 543 543 543 <> 62 <> <> 538 0 <> <> <> <> <> <> <> <>
  544 41 -20.867945 38.576984 6.476406 34 " " L "A" 21 0.06000 0.06000 "LEU " "HD12" "    " 1 0 0 0 FFFFFF  "H544"  -1 1 -21 ""  21 ""  <> -7.4644909 -0.12823048 -18.545771 0 0 544 0 544 544 544 <> 62 <> <> 539 0 <> <> <> <> <> <> <> <>
  545 41 -22.524405 38.676849 5.900522 34 " " L "A" 21 0.06000 0.06000 "LEU " "HD13" "    " 1 0 0 0 FFFFFF  "H545"  -1 1 -21 ""  21 ""  <> 4.2192998 -8.0928936 -17.958864 0 0 545 0 545 545 545 <> 62 <> <> 540 0 <> <> <> <> <> <> <> <>
  546 41 -22.434212 38.021706 9.880984 34 " " L "A" 21 0.06000 0.06000 "LEU " "HD21" "    " 1 0 0 0 FFFFFF  "H546"  -1 1 -21 ""  21 ""  <> 3.6635032 9.0015831 -3.1350753 0 0 546 0 546 546 546 <> 58.38 <> <> 541 0 <> <> <> <> <> <> <> <>
  547 41 -22.463446 37.173004 8.383698 34 " " L "A" 21 0.06000 0.06000 "LEU " "HD22" "    " 1 0 0 0 FFFFFF  "H547"  -1 1 -21 ""  21 ""  <> -7.5455642 7.0273752 10.594791 0 0 547 0 547 547 547 <> 58.38 <> <> 542 0 <> <> <> <> <> <> <> <>
  548 41 -20.946018 37.916794 9.080129 34 " " L "A" 21 0.06000 0.06000 "LEU " "HD23" "    " 1 0 0 0 FFFFFF  "H548"  -1 1 -21 ""  21 ""  <> 9.1260233 -10.377759 10.46597 0 0 548 0 548 548 548 <> 58.38 <> <> 543 0 <> <> <> <> <> <> <> <>
  549 25 -21.741508 43.216671 10.950529 35 " " G "A" 38 -0.50000 -0.50000 "GLY " " N  " "    " 7 0 0 1 2E2EFF  "N549"  0 1 -44 ""  38 ""  <> -1.906726 6.5387478 -2.5130718 0 0 549 1 549 549 549 1 77.7 309 48 544 0 34 <> <> <> <> <> <> <>
  550 3 -21.020449 44.141098 11.801171 35 " " G "A" 24 0.08000 0.08000 "GLY " " CA " "    " 6 0 0 1 808080  "C550"  0 1 -44 ""  24 ""  5F5FFF  2.3006198 2.5326991 1.3033212 0 0 550 2 550 550 550 1 87.92 310 48 545 0 34 <> <> <> <> <> <> <>
  551 2 -21.002941 43.606869 13.244716 35 " " G "A" 24 0.50000 0.50000 "GLY " " C  " "    " 6 0 0 1 808080  "C551"  0 1 -44 ""  24 ""  <> -3.9992452 0.79475147 -3.794744 0 0 551 0 551 551 551 1 91.21 311 48 546 0 34 <> <> <> <> <> <> <>
  552 15 -22.001680 43.307678 13.877097 35 " " G "A" 70 -0.50000 -0.50000 "GLY " " O  " "    " 8 0 0 1 FF2E2E  "O552"  0 1 -44 ""  70 ""  <> 0.78840774 -3.6554117 3.2268684 0 0 552 0 552 552 552 1 87.76 312 48 547 0 34 <> <> <> <> <> <> <>
  553 43 -22.623642 43.557770 10.596135 35 " " G "A" 21 0.30000 0.30000 "GLY " " H  " "    " 1 0 0 1 FFFFFF  "H553"  -1 1 -21 ""  21 ""  <> 21.396229 -34.356911 -16.150444 0 0 553 0 553 553 553 <> 77.7 <> <> 548 0 <> <> <> <> <> <> <> <>
  554 41 -21.624043 45.047211 11.748858 35 " " G "A" 21 0.06000 0.06000 "GLY " " HA3" "    " 1 0 0 0 FFFFFF  "H554"  -1 1 -21 ""  21 ""  <> -3.9907985 8.4197464 0.78065538 0 0 554 0 554 554 554 <> 87.92 <> <> 549 0 <> <> <> <> <> <> <> <>
  555 41 -20.054001 44.350353 11.342596 35 " " G "A" 21 0.06000 0.06000 "GLY " " HA2" "    " 1 0 0 0 FFFFFF  "H555"  -1 1 -21 ""  21 ""  <> 17.994896 13.485416 4.1023908 0 0 555 0 555 555 555 <> 87.92 <> <> 550 0 <> <> <> <> <> <> <> <>
  556 25 -19.776011 43.384361 13.787938 36 " " N "A" 38 -0.50000 -0.50000 "ASN " " N  " "    " 7 0 0 1 2E2EFF  "N556"  0 1 -44 ""  38 ""  <> -4.4375486 0.56480092 5.2894173 0 0 556 1 556 556 556 1 95.41 313 49 551 0 35 <> <> <> <> <> <> <>
  557 3 -19.540600 42.879807 15.146657 36 " " N "A" 24 0.14000 0.14000 "ASN " " CA " "    " 6 0 0 1 808080  "C557"  0 1 -44 ""  24 ""  5F5FFF  2.179522 9.0615082 1.8269646 0 0 557 1 557 557 557 1 99.48 314 49 552 0 35 <> <> <> <> <> <> <>
  558 2 -19.763472 41.358089 15.254006 36 " " N "A" 24 0.50000 0.50000 "ASN " " C  " "    " 6 0 0 1 808080  "C558"  0 1 -44 ""  24 ""  <> -6.5965681 -1.4893323 3.6946518 0 0 558 0 558 558 558 1 90.46 315 49 553 0 35 <> <> <> <> <> <> <>
  559 15 -19.786106 40.820263 16.365913 36 " " N "A" 70 -0.50000 -0.50000 "ASN " " O  " "    " 8 0 0 1 FF2E2E  "O559"  0 1 -44 ""  70 ""  <> -4.8016992 0.89365882 2.0501213 0 0 559 0 559 559 559 1 103.34 316 49 554 0 35 <> <> <> <> <> <> <>
  560 3 -20.108667 43.821060 16.228010 36 " " N "A" 24 -0.12000 -0.12000 "ASN " " CB " "    " 6 0 0 1 808080  "C560"  0 1 -44 ""  24 ""  <> -2.8693111 -3.1233211 -5.0955124 0 0 560 2 560 560 560 1 110.97 317 49 555 0 35 <> <> <> <> <> <> <>
  561 2 -19.426498 43.555470 17.600790 36 " " N "A" 24 0.50000 0.50000 "ASN " " CG " "    " 6 0 0 1 808080  "C561"  0 1 -44 "%UT"  13 "Flip"  <> 1.3504303 -2.3061967 -13.851894 0 0 561 0 561 561 561 1 124.91 318 49 556 0 35 "Flip"  0.323149404025782 <> <> <> <> <>
  562 15 -18.214535 43.432926 17.715313 36 " " N "A" 70 -0.50000 -0.50000 "ASN " " OD1" "    " 8 0 0 1 FF2E2E  "O562"  0 1 -44 ""  70 ""  <> 3.3312109 -4.811924 -3.8008759 0 0 562 0 562 562 562 1 128.73 319 49 557 0 35 <> <> <> <> <> <> <>
  563 25 -20.309713 43.440769 18.656088 36 " " N "A" 38 -0.76000 -0.76000 "ASN " " ND2" "    " 7 0 0 1 2E2EFF  "N563"  0 1 -44 ""  38 ""  <> -1.3077376 0.37754706 3.696362 0 0 563 2 563 563 563 1 132.3 320 49 558 0 35 <> <> <> <> <> <> <>
  564 43 -18.917288 43.477287 13.264431 36 " " N "A" 21 0.30000 0.30000 "ASN " " H  " "    " 1 0 0 1 FFFFFF  "H564"  -1 1 -21 ""  21 ""  <> 4.5661373 24.130909 -6.7154379 0 0 564 0 564 564 564 <> 95.41 <> <> 559 0 <> <> <> <> <> <> <> <>
  565 41 -18.471134 43.059856 15.255870 36 " " N "A" 21 0.06000 0.06000 "ASN " " HA " "    " 1 0 0 0 FFFFFF  "H565"  -1 1 -21 ""  21 ""  <> 13.253223 -3.4700499 -1.2434665 0 0 565 0 565 565 565 <> 99.48 <> <> 560 0 <> <> <> <> <> <> <> <>
  566 41 -21.164495 43.608479 16.395744 36 " " N "A" 21 0.06000 0.06000 "ASN " " HB3" "    " 1 0 0 0 FFFFFF  "H566"  -1 1 -21 ""  21 ""  <> 5.4339204 -6.4594688 3.7364049 0 0 566 0 566 566 566 <> 110.97 <> <> 561 0 <> <> <> <> <> <> <> <>
  567 41 -20.004637 44.868465 15.944770 36 " " N "A" 21 0.06000 0.06000 "ASN " " HB2" "    " 1 0 0 0 FFFFFF  "H567"  -1 1 -21 ""  21 ""  <> 1.533991 -6.1708641 -7.1168656 0 0 567 0 567 567 567 <> 110.97 <> <> 562 0 <> <> <> <> <> <> <> <>
  568 43 -19.949034 43.565475 19.591211 36 " " N "A" 21 0.38000 0.38000 "ASN " "HD22" "    " 1 0 0 1 FFFFFF  "H568"  -1 1 -21 ""  21 ""  <> -16.615767 10.331833 -22.329874 0 0 568 0 568 568 568 <> 132.3 <> <> 563 0 <> <> <> <> <> <> <> <>
  569 43 -21.279116 43.237621 18.458378 36 " " N "A" 21 0.38000 0.38000 "ASN " "HD21" "    " 1 0 0 1 FFFFFF  "H569"  -1 1 -21 ""  21 ""  <> 13.097034 11.456864 15.820737 0 0 569 0 569 569 569 <> 132.3 <> <> 564 0 <> <> <> <> <> <> <> <>
  570 25 -19.923098 40.673920 14.130582 37 " " H "A" 38 -0.50000 -0.50000 "HIS " " N  " "    " 7 0 0 1 2E2EFF  "N570"  0 1 -44 ""  38 ""  <> 2.9134107 2.942327 -4.899004 0 0 570 1 570 570 570 1 81.98 321 50 565 0 36 <> <> <> <> <> <> <>
  571 3 -20.062475 39.224144 14.005321 37 " " H "A" 24 0.14000 0.14000 "HIS " " CA " "    " 6 0 0 1 808080  "C571"  0 1 -44 ""  24 ""  5F5FFF  6.7279644 -3.1271381 4.9568043 0 0 571 1 571 571 571 1 74.22 322 50 566 0 36 <> <> <> <> <> <> <>
  572 2 -18.596903 38.676613 14.246866 37 " " H "A" 24 0.50000 0.50000 "HIS " " C  " "    " 6 0 0 1 808080  "C572"  0 1 -44 ""  24 ""  <> -0.92794055 -4.2724681 -8.1973572 0 0 572 0 572 572 572 1 64.79 323 50 567 0 36 <> <> <> <> <> <> <>
  573 15 -17.796343 38.875580 13.324181 37 " " H "A" 70 -0.50000 -0.50000 "HIS " " O  " "    " 8 0 0 1 FF2E2E  "O573"  0 1 -44 ""  70 ""  <> 1.0241132 -1.2084073 0.12962638 0 0 573 0 573 573 573 1 75.26 324 50 568 0 36 <> <> <> <> <> <> <>
  574 3 -20.613308 38.820747 12.572088 37 " " H "A" 24 -0.00500 -0.00500 "HIS " " CB " "    " 6 0 0 1 808080  "C574"  0 1 -44 ""  24 ""  <> 0.88281852 1.3095548 -0.43031776 0 0 574 2 574 574 574 1 80.02 325 50 569 0 36 <> <> <> <> <> <> <>
  575 2 -20.869213 37.341099 12.488143 37 " " H "A" 24 0.01500 0.01500 "HIS " " CG " "    " 6 0 0 1 808080  "C575"  0 1 -44 "%UT"  13 "HIS"  <> 1.4977099 -4.9198656 -6.051353 0 0 575 0 575 575 575 1 82.69 326 50 570 0 36 "HIS"  4.08768177787986 <> <> <> <> <>
  576 25 -22.136326 36.792820 12.282721 37 " " H "A" 38 -0.57000 -0.57000 "HIS " " ND1" "    " 7 0 0 1 2E2EFF  "N576"  0 1 -44 ""  38 ""  <> 0.0042650276 1.7598801 -0.13806079 0 0 576 1 576 576 576 1 86.16 327 50 571 0 36 <> <> <> <> <> <> <>
  577 2 -20.031239 36.262817 12.492335 37 " " H "A" 24 -0.01500 -0.01500 "HIS " " CD2" "    " 6 0 0 1 808080  "C577"  0 1 -44 ""  24 ""  <> -1.3451178 -1.9929078 10.88984 0 0 577 1 577 577 577 1 74.6 328 50 572 0 36 <> <> <> <> <> <> <>
  578 2 -21.988777 35.504345 12.424199 37 " " H "A" 24 0.29500 0.29500 "HIS " " CE1" "    " 6 0 0 1 808080  "C578"  0 1 -44 ""  24 ""  <> 4.9039907 -2.7652202 -4.6831145 0 0 578 1 578 578 578 1 81.67 329 50 573 0 36 <> <> <> <> <> <> <>
  579 25 -20.768045 35.090710 12.661593 37 " " H "A" 38 -0.49000 -0.49000 "HIS " " NE2" "    " 7 0 0 1 2E2EFF  "N579"  0 1 -44 ""  38 ""  <> 2.621274 -1.0240282 1.0853078 0 0 579 0 579 579 579 1 78.34 330 50 574 0 36 <> <> <> <> <> <> <>
  580 43 -19.713036 41.128273 13.253351 37 " " H "A" 21 0.30000 0.30000 "HIS " " H  " "    " 1 0 0 1 FFFFFF  "H580"  -1 1 -21 ""  21 ""  <> -2.9306941 6.7856321 -7.5230684 0 0 580 0 580 580 580 <> 81.98 <> <> 575 0 <> <> <> <> <> <> <> <>
  581 41 -20.894247 39.001572 14.673688 37 " " H "A" 21 0.06000 0.06000 "HIS " " HA " "    " 1 0 0 0 FFFFFF  "H581"  -1 1 -21 ""  21 ""  <> 4.6174297 22.470215 -1.0012314 0 0 581 0 581 581 581 <> 74.22 <> <> 576 0 <> <> <> <> <> <> <> <>
  582 41 -19.931992 39.020523 11.745047 37 " " H "A" 21 0.06000 0.06000 "HIS " " HB3" "    " 1 0 0 0 FFFFFF  "H582"  -1 1 -21 ""  21 ""  <> 16.153053 -5.0563173 10.258439 0 0 582 0 582 582 582 <> 80.02 <> <> 577 0 <> <> <> <> <> <> <> <>
  583 41 -21.507442 39.428677 12.434086 37 " " H "A" 21 0.06000 0.06000 "HIS " " HB2" "    " 1 0 0 0 FFFFFF  "H583"  -1 1 -21 ""  21 ""  <> -15.281431 -9.154623 0.68963879 0 0 583 0 583 583 583 <> 80.02 <> <> 578 0 <> <> <> <> <> <> <> <>
  584 43 -23.048847 37.225616 12.273047 37 " " H "A" 21 0.42000 0.42000 "HIS " " HD1" "    " 1 0 0 1 FFFFFF  "H584"  -1 1 -21 ""  21 ""  <> -18.313135 9.2722206 -14.487535 0 0 584 0 584 584 584 <> 86.16 <> <> 579 0 <> <> <> <> <> <> <> <>
  585 41 -18.952175 36.238804 12.454339 37 " " H "A" 21 0.11500 0.11500 "HIS " " HD2" "    " 1 0 0 0 FFFFFF  "H585"  -1 1 -21 ""  21 ""  <> -10.780271 7.69314 13.225707 0 0 585 0 585 585 585 <> 74.6 <> <> 580 0 <> <> <> <> <> <> <> <>
  586 41 -22.850712 34.859589 12.336133 37 " " H "A" 21 0.11500 0.11500 "HIS " " HE1" "    " 1 0 0 0 FFFFFF  "H586"  -1 1 -21 ""  21 ""  <> -27.128401 -13.284579 -33.555038 0 0 586 0 586 586 586 <> 81.67 <> <> 581 0 <> <> <> <> <> <> <> <>
  587 25 -18.342747 38.080421 15.419069 38 " " V "A" 38 -0.50000 -0.50000 "VAL " " N  " "    " 7 0 0 1 2E2EFF  "N587"  0 1 -44 ""  38 ""  <> -2.3723118 -4.1729398 0.12028157 0 0 587 1 587 587 587 1 51.14 331 51 582 0 37 <> <> <> <> <> <> <>
  588 3 -17.042969 37.596382 15.717470 38 " " V "A" 24 0.14000 0.14000 "VAL " " CA " "    " 6 0 0 1 808080  "C588"  0 1 -44 ""  24 ""  5F5FFF  9.8136244 0.88614392 4.3576355 0 0 588 1 588 588 588 1 61.7 332 51 583 0 37 <> <> <> <> <> <> <>
  589 2 -17.140179 36.060165 16.110289 38 " " V "A" 24 0.50000 0.50000 "VAL " " C  " "    " 6 0 0 1 808080  "C589"  0 1 -44 ""  24 ""  <> -3.4888248 -2.3563046 3.6302302 0 0 589 0 589 589 589 1 64.22 333 51 584 0 37 <> <> <> <> <> <> <>
  590 15 -18.201218 35.493050 16.216257 38 " " V "A" 70 -0.50000 -0.50000 "VAL " " O  " "    " 8 0 0 1 FF2E2E  "O590"  0 1 -44 ""  70 ""  <> -4.8522639 -3.2028871 3.4603846 0 0 590 0 590 590 590 1 71.93 334 51 585 0 37 <> <> <> <> <> <> <>
  591 3 -16.470034 38.511082 16.800014 38 " " V "A" 24 -0.06000 -0.06000 "VAL " " CB " "    " 6 0 0 1 808080  "C591"  0 1 -44 ""  24 ""  <> -1.3703578 -7.1477528 -1.6885582 0 0 591 1 591 591 591 1 68.07 335 51 586 0 37 <> <> <> <> <> <> <>
  592 3 -16.235794 40.009449 16.459486 38 " " V "A" 24 -0.18000 -0.18000 "VAL " " CG1" "    " 6 0 0 1 808080  "C592"  0 1 -44 ""  24 ""  <> -1.6821346 0.72128308 9.9699631 0 0 592 3 592 592 592 1 64.9 336 51 587 0 37 <> <> <> <> <> <> <>
  593 3 -17.178270 38.313660 18.182056 38 " " V "A" 24 -0.18000 -0.18000 "VAL " " CG2" "    " 6 0 0 1 808080  "C593"  0 1 -44 ""  24 ""  <> -2.806901 7.5973082 -3.1709754 0 0 593 3 593 593 593 1 59.22 337 51 588 0 37 <> <> <> <> <> <> <>
  594 43 -19.098988 37.918453 16.068657 38 " " V "A" 21 0.30000 0.30000 "VAL " " H  " "    " 1 0 0 1 FFFFFF  "H594"  -1 1 -21 ""  21 ""  <> -20.054214 0.59182924 -6.1615114 0 0 594 0 594 594 594 <> 51.14 <> <> 589 0 <> <> <> <> <> <> <> <>
  595 41 -16.388905 37.751396 14.859407 38 " " V "A" 21 0.06000 0.06000 "VAL " " HA " "    " 1 0 0 0 FFFFFF  "H595"  -1 1 -21 ""  21 ""  <> 4.9958696 13.888617 -15.422657 0 0 595 0 595 595 595 <> 61.7 <> <> 590 0 <> <> <> <> <> <> <> <>
  596 41 -15.471280 38.084328 16.892052 38 " " V "A" 21 0.06000 0.06000 "VAL " " HB " "    " 1 0 0 0 FFFFFF  "H596"  -1 1 -21 ""  21 ""  <> 2.9414744 -4.1865163 7.9125347 0 0 596 0 596 596 596 <> 68.07 <> <> 591 0 <> <> <> <> <> <> <> <>
  597 41 -15.471939 40.081177 15.685225 38 " " V "A" 21 0.06000 0.06000 "VAL " "HG11" "    " 1 0 0 0 FFFFFF  "H597"  -1 1 -21 ""  21 ""  <> -10.698853 7.2028122 -11.828413 0 0 597 0 597 597 597 <> 64.9 <> <> 592 0 <> <> <> <> <> <> <> <>
  598 41 -17.144136 40.486839 16.091909 38 " " V "A" 21 0.06000 0.06000 "VAL " "HG12" "    " 1 0 0 0 FFFFFF  "H598"  -1 1 -21 ""  21 ""  <> 8.4048309 -2.9543712 -12.755561 0 0 598 0 598 598 598 <> 64.9 <> <> 593 0 <> <> <> <> <> <> <> <>
  599 41 -15.937414 40.562035 17.350395 38 " " V "A" 21 0.06000 0.06000 "VAL " "HG13" "    " 1 0 0 0 FFFFFF  "H599"  -1 1 -21 ""  21 ""  <> 15.79898 -7.9779053 -19.220446 0 0 599 0 599 599 599 <> 64.9 <> <> 594 0 <> <> <> <> <> <> <> <>
  600 41 -18.261789 38.377953 18.082300 38 " " V "A" 21 0.06000 0.06000 "VAL " "HG21" "    " 1 0 0 0 FFFFFF  "H600"  -1 1 -21 ""  21 ""  <> -3.9046552 -16.259331 0.59281373 0 0 600 0 600 600 600 <> 59.22 <> <> 595 0 <> <> <> <> <> <> <> <>
  601 41 -16.967384 37.372425 18.689703 38 " " V "A" 21 0.06000 0.06000 "VAL " "HG22" "    " 1 0 0 0 FFFFFF  "H601"  -1 1 -21 ""  21 ""  <> -27.702608 0.045680571 -5.9613638 0 0 601 0 601 601 601 <> 59.22 <> <> 596 0 <> <> <> <> <> <> <> <>
  602 41 -16.971937 39.150311 18.849543 38 " " V "A" 21 0.06000 0.06000 "VAL " "HG23" "    " 1 0 0 0 FFFFFF  "H602"  -1 1 -21 ""  21 ""  <> 9.3694391 21.556898 -4.9079542 0 0 602 0 602 602 602 <> 59.22 <> <> 597 0 <> <> <> <> <> <> <> <>
  603 25 -15.910546 35.478519 16.258148 39 " " T "A" 38 -0.50000 -0.50000 "THR " " N  " "    " 7 0 0 1 2E2EFF  "N603"  0 1 -44 ""  38 ""  <> -3.9539959 3.905791 -6.9601212 0 0 603 1 603 603 603 1 55.36 338 52 598 0 38 <> <> <> <> <> <> <>
  604 3 -15.531188 34.134617 16.774286 39 " " T "A" 24 0.14000 0.14000 "THR " " CA " "    " 6 0 0 1 808080  "C604"  0 1 -44 ""  24 ""  5F5FFF  6.506258 -0.24724784 1.3713864 0 0 604 1 604 604 604 1 64.05 339 52 599 0 38 <> <> <> <> <> <> <>
  605 2 -14.033904 34.160587 17.174030 39 " " T "A" 24 0.50000 0.50000 "THR " " C  " "    " 6 0 0 1 808080  "C605"  0 1 -44 ""  24 ""  <> -9.773488 5.9956603 2.1222386 0 0 605 0 605 605 605 1 67.65 340 52 600 0 38 <> <> <> <> <> <> <>
  606 15 -13.289154 35.026054 16.750980 39 " " T "A" 70 -0.50000 -0.50000 "THR " " O  " "    " 8 0 0 1 FF2E2E  "O606"  0 1 -44 ""  70 ""  <> 5.2348475 -2.7553334 5.1322546 0 0 606 0 606 606 606 1 67.07 341 52 601 0 38 <> <> <> <> <> <> <>
  607 3 -16.046268 33.050201 15.699677 39 " " T "A" 24 0.20500 0.20500 "THR " " CB " "    " 6 0 0 1 808080  "C607"  0 1 -44 ""  24 ""  <> -0.65593195 0.88230628 -1.4368325 0 0 607 1 607 607 607 1 61.89 342 52 602 0 38 <> <> <> <> <> <> <>
  608 16 -15.572248 31.725000 16.051102 39 " " T "A" 70 -0.68300 -0.68300 "THR " " OG1" "    " 8 0 0 1 FF2E2E  "O608"  0 1 -44 "%UT"  13 ""  <> -0.63860196 1.0493723 11.563124 0 0 608 1 608 608 608 1 60.97 343 52 603 0 38 <> <> <> <> <> <> <>
  609 3 -15.452083 33.279137 14.339046 39 " " T "A" 24 -0.18000 -0.18000 "THR " " CG2" "    " 6 0 0 1 808080  "C609"  0 1 -44 ""  24 ""  <> -7.102015 -0.95348614 1.3230051 0 0 609 3 609 609 609 1 43 344 52 604 0 38 <> <> <> <> <> <> <>
  610 43 -15.061107 35.991901 16.071079 39 " " T "A" 21 0.30000 0.30000 "THR " " H  " "    " 1 0 0 1 FFFFFF  "H610"  -1 1 -21 ""  21 ""  <> 14.694131 -8.7849941 -0.84691191 0 0 610 0 610 610 610 <> 55.36 <> <> 605 0 <> <> <> <> <> <> <> <>
  611 41 -15.896662 33.936554 17.781906 39 " " T "A" 21 0.06000 0.06000 "THR " " HA " "    " 1 0 0 0 FFFFFF  "H611"  -1 1 -21 ""  21 ""  <> -30.390083 -4.5345845 8.0429802 0 0 611 0 611 611 611 <> 64.05 <> <> 606 0 <> <> <> <> <> <> <> <>
  612 41 -17.135864 33.064274 15.673555 39 " " T "A" 21 0.06000 0.06000 "THR " " HB " "    " 1 0 0 0 FFFFFF  "H612"  -1 1 -21 ""  21 ""  <> -10.51933 -35.459591 19.284634 0 0 612 0 612 612 612 <> 61.89 <> <> 607 0 <> <> <> <> <> <> <> <>
  613 42 -16.136736 31.440552 16.753574 39 " " T "A" 21 0.41800 0.41800 "THR " " HG1" "    " 1 0 0 1 FFFFFF  "H613"  -1 1 -21 ""  21 ""  <> 23.351042 3.7007661 5.5136647 0 0 613 0 613 613 613 <> 60.97 <> <> 608 0 <> <> <> <> <> <> <> <>
  614 41 -15.976295 32.947170 13.442887 39 " " T "A" 21 0.06000 0.06000 "THR " "HG21" "    " 1 0 0 0 FFFFFF  "H614"  -1 1 -21 ""  21 ""  <> 3.141376 -6.7595925 -8.795577 0 0 614 0 614 614 614 <> 43 <> <> 609 0 <> <> <> <> <> <> <> <>
  615 41 -15.361856 34.340149 14.106212 39 " " T "A" 21 0.06000 0.06000 "THR " "HG22" "    " 1 0 0 0 FFFFFF  "H615"  -1 1 -21 ""  21 ""  <> 4.232492 16.3025 3.1040637 0 0 615 0 615 615 615 <> 43 <> <> 610 0 <> <> <> <> <> <> <> <>
  616 41 -14.431023 32.938641 14.166999 39 " " T "A" 21 0.06000 0.06000 "THR " "HG23" "    " 1 0 0 0 FFFFFF  "H616"  -1 1 -21 ""  21 ""  <> -5.2330837 -4.0714288 -5.202909 0 0 616 0 616 616 616 <> 43 <> <> 611 0 <> <> <> <> <> <> <> <>
  617 25 -13.658121 33.298504 18.104401 40 " " Q "A" 38 -0.50000 -0.50000 "GLN " " N  " "    " 7 0 0 1 2E2EFF  "N617"  0 1 -44 ""  38 ""  <> 0.2777794 -0.52947628 6.4858069 0 0 617 1 617 617 617 1 67.77 345 53 612 0 39 <> <> <> <> <> <> <>
  618 3 -12.236380 33.068916 18.534258 40 " " Q "A" 24 0.14000 0.14000 "GLN " " CA " "    " 6 0 0 1 808080  "C618"  0 1 -44 ""  24 ""  5F5FFF  3.6573207 -6.1935353 -3.0687435 0 0 618 1 618 618 618 1 65.75 346 53 613 0 39 <> <> <> <> <> <> <>
  619 2 -11.893685 31.610994 18.846661 40 " " Q "A" 24 0.50000 0.50000 "GLN " " C  " "    " 6 0 0 1 808080  "C619"  0 1 -44 ""  24 ""  <> 1.0342414 0.70388365 -1.7154009 0 0 619 0 619 619 619 1 67.22 347 53 614 0 39 <> <> <> <> <> <> <>
  620 15 -11.002528 31.269396 19.635397 40 " " Q "A" 70 -0.50000 -0.50000 "GLN " " O  " "    " 8 0 0 1 FF2E2E  "O620"  0 1 -44 ""  70 ""  <> -1.3027421 -3.2636454 0.10492235 0 0 620 0 620 620 620 1 72.67 348 53 615 0 39 <> <> <> <> <> <> <>
  621 3 -11.691671 34.139389 19.532946 40 " " Q "A" 24 -0.12000 -0.12000 "GLN " " CB " "    " 6 0 0 1 808080  "C621"  0 1 -44 ""  24 ""  <> -4.8250155 -5.050035 3.1775641 0 0 621 2 621 621 621 1 61.12 349 53 616 0 39 <> <> <> <> <> <> <>
  622 3 -12.546279 34.174175 20.818100 40 " " Q "A" 24 -0.12000 -0.12000 "GLN " " CG " "    " 6 0 0 1 808080  "C622"  0 1 -44 ""  24 ""  <> -3.9884386 4.069797 -9.9548063 0 0 622 2 622 622 622 1 67.98 350 53 617 0 39 <> <> <> <> <> <> <>
  623 2 -11.980289 34.984715 21.976702 40 " " Q "A" 24 0.50000 0.50000 "GLN " " CD " "    " 6 0 0 1 808080  "C623"  0 1 -44 "%UT"  13 "Flip"  <> 6.3040991 -0.39278835 -9.7116528 0 0 623 0 623 623 623 1 64.26 351 53 618 0 39 "Flip"  0.0279469725085602 <> <> <> <> <>
  624 15 -10.802139 35.303520 22.175510 40 " " Q "A" 70 -0.50000 -0.50000 "GLN " " OE1" "    " 8 0 0 1 FF2E2E  "O624"  0 1 -44 ""  70 ""  <> 1.2096974 1.1602924 -1.4389213 0 0 624 0 624 624 624 1 68.24 352 53 619 0 39 <> <> <> <> <> <> <>
  625 25 -12.950210 35.314701 22.862391 40 " " Q "A" 38 -0.76000 -0.76000 "GLN " " NE2" "    " 7 0 0 1 2E2EFF  "N625"  0 1 -44 ""  38 ""  <> 0.85995924 3.7024336 -0.90757591 0 0 625 2 625 625 625 1 66.41 353 53 620 0 39 <> <> <> <> <> <> <>
  626 43 -14.316097 32.642391 18.500235 40 " " Q "A" 21 0.30000 0.30000 "GLN " " H  " "    " 1 0 0 1 FFFFFF  "H626"  -1 1 -21 ""  21 ""  <> -17.425907 21.384218 -3.3063283 0 0 626 0 626 626 626 <> 67.77 <> <> 621 0 <> <> <> <> <> <> <> <>
  627 41 -11.772353 33.148647 17.551189 40 " " Q "A" 21 0.06000 0.06000 "GLN " " HA " "    " 1 0 0 0 FFFFFF  "H627"  -1 1 -21 ""  21 ""  <> -28.192739 20.485668 -15.071635 0 0 627 0 627 627 627 <> 65.75 <> <> 622 0 <> <> <> <> <> <> <> <>
  628 41 -11.679812 35.121536 19.060352 40 " " Q "A" 21 0.06000 0.06000 "GLN " " HB3" "    " 1 0 0 0 FFFFFF  "H628"  -1 1 -21 ""  21 ""  <> 7.5243974 -1.8747247 15.396371 0 0 628 0 628 628 628 <> 61.12 <> <> 623 0 <> <> <> <> <> <> <> <>
  629 41 -10.621241 34.080299 19.729889 40 " " Q "A" 21 0.06000 0.06000 "GLN " " HB2" "    " 1 0 0 0 FFFFFF  "H629"  -1 1 -21 ""  21 ""  <> -9.3281403 -1.1518101 -8.4451952 0 0 629 0 629 629 629 <> 61.12 <> <> 624 0 <> <> <> <> <> <> <> <>
  630 41 -12.789978 33.133713 21.032930 40 " " Q "A" 21 0.06000 0.06000 "GLN " " HG3" "    " 1 0 0 0 FFFFFF  "H630"  -1 1 -21 ""  21 ""  <> 3.4968772 12.377023 -6.6676898 0 0 630 0 630 630 630 <> 67.98 <> <> 625 0 <> <> <> <> <> <> <> <>
  631 41 -13.404046 34.699581 20.398241 40 " " Q "A" 21 0.06000 0.06000 "GLN " " HG2" "    " 1 0 0 0 FFFFFF  "H631"  -1 1 -21 ""  21 ""  <> -2.7025867 -2.4633052 -14.153741 0 0 631 0 631 631 631 <> 67.98 <> <> 626 0 <> <> <> <> <> <> <> <>
  632 43 -12.768814 36.049984 23.530638 40 " " Q "A" 21 0.38000 0.38000 "GLN " "HE22" "    " 1 0 0 1 FFFFFF  "H632"  -1 1 -21 ""  21 ""  <> -14.874884 -4.6457338 10.291961 0 0 632 0 632 632 632 <> 66.41 <> <> 627 0 <> <> <> <> <> <> <> <>
  633 43 -13.877602 34.958427 22.680418 40 " " Q "A" 21 0.38000 0.38000 "GLN " "HE21" "    " 1 0 0 1 FFFFFF  "H633"  -1 1 -21 ""  21 ""  <> -3.7330084 -15.005133 24.515896 0 0 633 0 633 633 633 <> 66.41 <> <> 628 0 <> <> <> <> <> <> <> <>
  634 25 -12.663828 30.710066 18.219187 41 " " S "A" 38 -0.50000 -0.50000 "SER " " N  " "    " 7 0 0 1 2E2EFF  "N634"  0 1 -44 ""  38 ""  <> 4.2336526 6.6995473 -5.1131449 0 0 634 1 634 634 634 1 71.48 354 54 629 0 40 <> <> <> <> <> <> <>
  635 3 -12.405360 29.237091 18.270376 41 " " S "A" 24 0.14000 0.14000 "SER " " CA " "    " 6 0 0 1 808080  "C635"  0 1 -44 ""  24 ""  5F5FFF  -0.77009815 0.252143 -0.42914456 0 0 635 1 635 635 635 1 65.92 355 54 630 0 40 <> <> <> <> <> <> <>
  636 2 -12.269786 28.594353 16.849724 41 " " S "A" 24 0.50000 0.50000 "SER " " C  " "    " 6 0 0 1 808080  "C636"  0 1 -44 ""  24 ""  <> -0.16611248 -6.4954929 8.0917044 0 0 636 0 636 636 636 1 64.45 356 54 631 0 40 <> <> <> <> <> <> <>
  637 15 -12.355564 29.291941 15.842072 41 " " S "A" 70 -0.50000 -0.50000 "SER " " O  " "    " 8 0 0 1 FF2E2E  "O637"  0 1 -44 ""  70 ""  <> -1.268995 -4.2473502 2.5502336 0 0 637 0 637 637 637 1 78.15 357 54 632 0 40 <> <> <> <> <> <> <>
  638 3 -13.537657 28.615906 19.175507 41 " " S "A" 24 0.14500 0.14500 "SER " " CB " "    " 6 0 0 1 808080  "C638"  0 1 -44 ""  24 ""  <> 3.7514768 4.9179244 -5.7901182 0 0 638 2 638 638 638 1 62.82 358 54 633 0 40 <> <> <> <> <> <> <>
  639 16 -14.804706 28.643879 18.540972 41 " " S "A" 70 -0.68300 -0.68300 "SER " " OG " "    " 8 0 0 1 FF2E2E  "O639"  0 1 -44 "%UT"  13 ""  <> -0.9284572 2.0053618 3.4940913 0 0 639 1 639 639 639 1 78.58 359 54 634 0 40 <> <> <> <> <> <> <>
  640 43 -13.591510 30.908178 17.872406 41 " " S "A" 21 0.30000 0.30000 "SER " " H  " "    " 1 0 0 1 FFFFFF  "H640"  -1 1 -21 ""  21 ""  <> -2.9269531 -3.8988957 5.4815207 0 0 640 0 640 640 640 <> 71.48 <> <> 635 0 <> <> <> <> <> <> <> <>
  641 41 -11.401321 29.125887 18.679813 41 " " S "A" 21 0.06000 0.06000 "SER " " HA " "    " 1 0 0 0 FFFFFF  "H641"  -1 1 -21 ""  21 ""  <> 17.965017 16.053669 -6.3953786 0 0 641 0 641 641 641 <> 65.92 <> <> 636 0 <> <> <> <> <> <> <> <>
  642 41 -13.643023 29.178478 20.103146 41 " " S "A" 21 0.06000 0.06000 "SER " " HB3" "    " 1 0 0 0 FFFFFF  "H642"  -1 1 -21 ""  21 ""  <> 15.080791 2.5947351 5.0632582 0 0 642 0 642 642 642 <> 62.82 <> <> 637 0 <> <> <> <> <> <> <> <>
  643 41 -13.294888 27.634041 19.581837 41 " " S "A" 21 0.06000 0.06000 "SER " " HB2" "    " 1 0 0 0 FFFFFF  "H643"  -1 1 -21 ""  21 ""  <> -3.0000517 32.362274 35.074509 0 0 643 0 643 643 643 <> 62.82 <> <> 638 0 <> <> <> <> <> <> <> <>
  644 42 -15.120928 29.527248 18.653601 41 " " S "A" 21 0.41800 0.41800 "SER " " HG " "    " 1 0 0 1 FFFFFF  "H644"  -1 1 -21 ""  21 ""  <> 2.0194454 0.47295144 -9.9804668 0 0 644 0 644 644 644 <> 78.58 <> <> 639 0 <> <> <> <> <> <> <> <>
  645 25 -11.944806 27.298450 16.824949 42 " " G "A" 38 -0.50000 -0.50000 "GLY " " N  " "    " 7 0 0 1 2E2EFF  "N645"  0 1 -44 ""  38 ""  <> 3.7853644 0.85929328 -1.7164752 0 0 645 1 645 645 645 1 60.19 360 55 640 0 41 <> <> <> <> <> <> <>
  646 3 -11.865705 26.394920 15.719187 42 " " G "A" 24 0.08000 0.08000 "GLY " " CA " "    " 6 0 0 1 808080  "C646"  0 1 -44 ""  24 ""  5F5FFF  -0.68716174 0.16526151 0.1233864 0 0 646 2 646 646 646 1 54.86 361 55 641 0 41 <> <> <> <> <> <> <>
  647 2 -10.451782 26.148186 15.240232 42 " " G "A" 24 0.50000 0.50000 "GLY " " C  " "    " 6 0 0 1 808080  "C647"  0 1 -44 ""  24 ""  <> 3.6044822 -3.6057174 -4.6958418 0 0 647 0 647 647 647 1 66.74 362 55 642 0 41 <> <> <> <> <> <> <>
  648 15 -10.240607 25.428144 14.258796 42 " " G "A" 70 -0.50000 -0.50000 "GLY " " O  " "    " 8 0 0 1 FF2E2E  "O648"  0 1 -44 ""  70 ""  <> 1.658296 -0.14819007 -1.0639634 0 0 648 0 648 648 648 1 72.32 363 55 643 0 41 <> <> <> <> <> <> <>
  649 43 -11.898293 26.942795 17.769114 42 " " G "A" 21 0.30000 0.30000 "GLY " " H  " "    " 1 0 0 1 FFFFFF  "H649"  -1 1 -21 ""  21 ""  <> -10.115638 2.8639946 4.7365041 0 0 649 0 649 649 649 <> 60.19 <> <> 644 0 <> <> <> <> <> <> <> <>
  650 41 -12.426418 26.802505 14.878012 42 " " G "A" 21 0.06000 0.06000 "GLY " " HA3" "    " 1 0 0 0 FFFFFF  "H650"  -1 1 -21 ""  21 ""  <> 13.617142 19.489065 6.4635053 0 0 650 0 650 650 650 <> 54.86 <> <> 645 0 <> <> <> <> <> <> <> <>
  651 41 -12.291064 25.500811 16.174969 42 " " G "A" 21 0.06000 0.06000 "GLY " " HA2" "    " 1 0 0 0 FFFFFF  "H651"  -1 1 -21 ""  21 ""  <> -24.801449 24.447769 -27.808294 0 0 651 0 651 651 651 <> 54.86 <> <> 646 0 <> <> <> <> <> <> <> <>
  652 25 -9.497831 26.827045 15.804994 43 " " F "A" 38 -0.50000 -0.50000 "PHE " " N  " "    " 7 0 0 1 2E2EFF  "N652"  0 1 -44 ""  38 ""  <> 11.808218 2.5584745 2.8812032 0 0 652 1 652 652 652 1 72.72 364 56 647 0 42 <> <> <> <> <> <> <>
  653 3 -8.202490 27.032217 15.244381 43 " " F "A" 24 0.14000 0.14000 "PHE " " CA " "    " 6 0 0 1 808080  "C653"  0 1 -44 ""  24 ""  5F5FFF  2.1348171 -0.51526594 1.8205866 0 0 653 1 653 653 653 1 68.87 365 56 648 0 42 <> <> <> <> <> <> <>
  654 2 -7.347951 25.773691 15.620519 43 " " F "A" 24 0.50000 0.50000 "PHE " " C  " "    " 6 0 0 1 808080  "C654"  0 1 -44 ""  24 ""  <> 3.502589 5.5786605 -4.0790629 0 0 654 0 654 654 654 1 67.09 366 56 649 0 42 <> <> <> <> <> <> <>
  655 15 -6.221087 25.658541 15.100131 43 " " F "A" 70 -0.50000 -0.50000 "PHE " " O  " "    " 8 0 0 1 FF2E2E  "O655"  0 1 -44 ""  70 ""  <> 4.0220742 1.2981989 4.2516174 0 0 655 0 655 655 655 1 68.65 367 56 650 0 42 <> <> <> <> <> <> <>
  656 3 -7.601011 28.288713 15.735853 43 " " F "A" 24 -0.00500 -0.00500 "PHE " " CB " "    " 6 0 0 1 808080  "C656"  0 1 -44 ""  24 ""  <> -10.508804 5.5563369 4.8633633 0 0 656 2 656 656 656 1 63.31 368 56 651 0 42 <> <> <> <> <> <> <>
  657 2 -7.549002 28.527632 17.244093 43 " " F "A" 24 -0.11500 -0.11500 "PHE " " CG " "    " 6 0 0 1 808080  "C657"  0 1 -44 ""  24 ""  <> 8.1000328 5.3100557 -5.8770328 0 0 657 0 657 657 657 1 65.48 369 56 652 0 42 <> <> <> <> <> <> <>
  658 2 -8.723979 28.909479 17.970407 43 " " F "A" 24 -0.11500 -0.11500 "PHE " " CD1" "    " 6 0 0 1 808080  "C658"  0 1 -44 ""  24 ""  <> -1.4006704 -2.819802 -2.2098224 0 0 658 1 658 658 658 1 56.98 370 56 653 0 42 <> <> <> <> <> <> <>
  659 2 -6.382048 28.235283 18.006504 43 " " F "A" 24 -0.11500 -0.11500 "PHE " " CD2" "    " 6 0 0 1 808080  "C659"  0 1 -44 ""  24 ""  <> 4.6294456 -4.75068 0.61796468 0 0 659 1 659 659 659 1 67.25 371 56 654 0 42 <> <> <> <> <> <> <>
  660 2 -8.643085 29.020086 19.351763 43 " " F "A" 24 -0.11500 -0.11500 "PHE " " CE1" "    " 6 0 0 1 808080  "C660"  0 1 -44 ""  24 ""  <> -3.4112792 1.0394629 -4.1092682 0 0 660 1 660 660 660 1 60.73 372 56 655 0 42 <> <> <> <> <> <> <>
  661 2 -6.281196 28.410454 19.372766 43 " " F "A" 24 -0.11500 -0.11500 "PHE " " CE2" "    " 6 0 0 1 808080  "C661"  0 1 -44 ""  24 ""  <> 2.4804595 5.17312 0.39002064 0 0 661 1 661 661 661 1 69.47 373 56 656 0 42 <> <> <> <> <> <> <>
  662 2 -7.444612 28.886196 20.054970 43 " " F "A" 24 -0.11500 -0.11500 "PHE " " CZ " "    " 6 0 0 1 808080  "C662"  0 1 -44 ""  24 ""  <> 7.0170255 6.440907 0.92028594 0 0 662 1 662 662 662 1 67.22 374 56 657 0 42 <> <> <> <> <> <> <>
  663 43 -9.710648 27.424568 16.590981 43 " " F "A" 21 0.30000 0.30000 "PHE " " H  " "    " 1 0 0 1 FFFFFF  "H663"  -1 1 -21 ""  21 ""  <> -6.4601088 -13.516428 4.5947862 0 0 663 0 663 663 663 <> 72.72 <> <> 658 0 <> <> <> <> <> <> <> <>
  664 41 -8.364843 26.991047 14.167326 43 " " F "A" 21 0.06000 0.06000 "PHE " " HA " "    " 1 0 0 0 FFFFFF  "H664"  -1 1 -21 ""  21 ""  <> -6.820385 30.085825 1.3372396 0 0 664 0 664 664 664 <> 68.87 <> <> 659 0 <> <> <> <> <> <> <> <>
  665 41 -8.131237 29.164518 15.361787 43 " " F "A" 21 0.06000 0.06000 "PHE " " HB3" "    " 1 0 0 0 FFFFFF  "H665"  -1 1 -21 ""  21 ""  <> -20.94784 7.1424627 27.481787 0 0 665 0 665 665 665 <> 63.31 <> <> 660 0 <> <> <> <> <> <> <> <>
  666 41 -6.600078 28.246685 15.306356 43 " " F "A" 21 0.06000 0.06000 "PHE " " HB2" "    " 1 0 0 0 FFFFFF  "H666"  -1 1 -21 ""  21 ""  <> -4.36343 1.7090834 9.9379854 0 0 666 0 666 666 666 <> 63.31 <> <> 661 0 <> <> <> <> <> <> <> <>
  667 41 -9.634612 29.240290 17.493217 43 " " F "A" 21 0.11500 0.11500 "PHE " " HD1" "    " 1 0 0 0 FFFFFF  "H667"  -1 1 -21 ""  21 ""  <> -0.24779741 -3.72085 2.703079 0 0 667 0 667 667 667 <> 56.98 <> <> 662 0 <> <> <> <> <> <> <> <>
  668 41 -5.567277 27.813637 17.436625 43 " " F "A" 21 0.11500 0.11500 "PHE " " HD2" "    " 1 0 0 0 FFFFFF  "H668"  -1 1 -21 ""  21 ""  <> -1.8473066 -5.5823822 -6.5817924 0 0 668 0 668 668 668 <> 67.25 <> <> 663 0 <> <> <> <> <> <> <> <>
  669 41 -9.421203 29.248083 20.065168 43 " " F "A" 21 0.11500 0.11500 "PHE " " HE1" "    " 1 0 0 0 FFFFFF  "H669"  -1 1 -21 ""  21 ""  <> -27.954393 -14.420687 -30.584766 0 0 669 0 669 669 669 <> 60.73 <> <> 664 0 <> <> <> <> <> <> <> <>
  670 41 -5.391353 28.060802 19.875086 43 " " F "A" 21 0.11500 0.11500 "PHE " " HE2" "    " 1 0 0 0 FFFFFF  "H670"  -1 1 -21 ""  21 ""  <> -1.5668731 0.82800961 10.767324 0 0 670 0 670 670 670 <> 69.47 <> <> 665 0 <> <> <> <> <> <> <> <>
  671 41 -7.498967 29.008068 21.126694 43 " " F "A" 21 0.11500 0.11500 "PHE " " HZ " "    " 1 0 0 0 FFFFFF  "H671"  -1 1 -21 ""  21 ""  <> -0.95205593 10.474486 -1.3566343 0 0 671 0 671 671 671 <> 67.22 <> <> 666 0 <> <> <> <> <> <> <> <>
  672 25 -7.857935 24.906258 16.496916 44 " " Y "A" 38 -0.50000 -0.50000 "TYR " " N  " "    " 7 0 0 1 2E2EFF  "N672"  0 1 -44 ""  38 ""  <> 0.81096452 1.2428588 4.1690927 0 0 672 1 672 672 672 1 69.83 375 57 667 0 43 <> <> <> <> <> <> <>
  673 3 -7.673241 23.497341 16.735844 44 " " Y "A" 24 0.14000 0.14000 "TYR " " CA " "    " 6 0 0 1 808080  "C673"  0 1 -44 ""  24 ""  5F5FFF  3.139374 -2.4396996 4.7649646 0 0 673 1 673 673 673 1 68.7 376 57 668 0 43 <> <> <> <> <> <> <>
  674 2 -8.995716 22.701435 16.726290 44 " " Y "A" 24 0.50000 0.50000 "TYR " " C  " "    " 6 0 0 1 808080  "C674"  0 1 -44 ""  24 ""  <> -2.9687381 3.0825324 -3.0181768 0 0 674 0 674 674 674 1 65.27 377 57 669 0 43 <> <> <> <> <> <> <>
  675 15 -10.107489 23.141262 17.077028 44 " " Y "A" 70 -0.50000 -0.50000 "TYR " " O  " "    " 8 0 0 1 FF2E2E  "O675"  0 1 -44 ""  70 ""  <> 1.1376165 -5.0547652 2.9694114 0 0 675 0 675 675 675 1 66.54 378 57 670 0 43 <> <> <> <> <> <> <>
  676 3 -6.910403 23.158758 18.024340 44 " " Y "A" 24 -0.00500 -0.00500 "TYR " " CB " "    " 6 0 0 1 808080  "C676"  0 1 -44 ""  24 ""  <> 2.5518126 6.1430845 -2.6920741 0 0 676 2 676 676 676 1 60.06 379 57 671 0 43 <> <> <> <> <> <> <>
  677 2 -7.281109 23.890755 19.260765 44 " " Y "A" 24 -0.11500 -0.11500 "TYR " " CG " "    " 6 0 0 1 808080  "C677"  0 1 -44 ""  24 ""  <> -1.5814394 3.8236771 2.8222144 0 0 677 0 677 677 677 1 54.88 380 57 672 0 43 <> <> <> <> <> <> <>
  678 2 -6.555404 25.040236 19.642138 44 " " Y "A" 24 -0.11500 -0.11500 "TYR " " CD1" "    " 6 0 0 1 808080  "C678"  0 1 -44 ""  24 ""  <> 3.0318048 0.83115727 -3.225107 0 0 678 1 678 678 678 1 58.23 381 57 673 0 43 <> <> <> <> <> <> <>
  679 2 -8.388209 23.480433 19.987190 44 " " Y "A" 24 -0.11500 -0.11500 "TYR " " CD2" "    " 6 0 0 1 808080  "C679"  0 1 -44 ""  24 ""  <> -5.3172808 3.121582 -5.2927141 0 0 679 1 679 679 679 1 58.07 382 57 674 0 43 <> <> <> <> <> <> <>
  680 2 -6.881220 25.698324 20.826498 44 " " Y "A" 24 -0.11500 -0.11500 "TYR " " CE1" "    " 6 0 0 1 808080  "C680"  0 1 -44 ""  24 ""  <> -6.224546 6.5950027 -1.1900473 0 0 680 1 680 680 680 1 56.21 383 57 675 0 43 <> <> <> <> <> <> <>
  681 2 -8.794249 24.201103 21.127121 44 " " Y "A" 24 -0.11500 -0.11500 "TYR " " CE2" "    " 6 0 0 1 808080  "C681"  0 1 -44 ""  24 ""  <> -4.231977 -3.3985353 -1.274979 0 0 681 1 681 681 681 1 59.32 384 57 676 0 43 <> <> <> <> <> <> <>
  682 2 -8.034602 25.309139 21.509268 44 " " Y "A" 24 0.15000 0.15000 "TYR " " CZ " "    " 6 0 0 1 808080  "C682"  0 1 -44 ""  24 ""  <> -2.3671608 2.2193854 -2.324827 0 0 682 0 682 682 682 1 59.67 385 57 677 0 43 <> <> <> <> <> <> <>
  683 16 -8.285861 25.960173 22.746164 44 " " Y "A" 70 -0.58500 -0.58500 "TYR " " OH " "    " 8 0 0 1 FF2E2E  "O683"  0 1 -44 "%UT"  13 ""  <> 2.6141863 0.1194731 -0.72216958 0 0 683 1 683 683 683 1 65.13 386 57 678 0 43 <> <> <> <> <> <> <>
  684 43 -8.715015 25.252821 16.903622 44 " " Y "A" 21 0.30000 0.30000 "TYR " " H  " "    " 1 0 0 1 FFFFFF  "H684"  -1 1 -21 ""  21 ""  <> -2.3365514 0.11316771 0.48299327 0 0 684 0 684 684 684 <> 69.83 <> <> 679 0 <> <> <> <> <> <> <> <>
  685 41 -7.148367 23.090759 15.871379 44 " " Y "A" 21 0.06000 0.06000 "TYR " " HA " "    " 1 0 0 0 FFFFFF  "H685"  -1 1 -21 ""  21 ""  <> -2.5708611 -5.4634061 -12.133902 0 0 685 0 685 685 685 <> 68.7 <> <> 680 0 <> <> <> <> <> <> <> <>
  686 41 -5.955802 23.554630 17.677753 44 " " Y "A" 21 0.06000 0.06000 "TYR " " HB3" "    " 1 0 0 0 FFFFFF  "H686"  -1 1 -21 ""  21 ""  <> -12.386523 0.30096015 -19.051752 0 0 686 0 686 686 686 <> 60.06 <> <> 681 0 <> <> <> <> <> <> <> <>
  687 41 -6.781189 22.076550 18.009262 44 " " Y "A" 21 0.06000 0.06000 "TYR " " HB2" "    " 1 0 0 0 FFFFFF  "H687"  -1 1 -21 ""  21 ""  <> 7.6742868 13.294966 -8.7495031 0 0 687 0 687 687 687 <> 60.06 <> <> 682 0 <> <> <> <> <> <> <> <>
  688 41 -5.738033 25.315342 18.992044 44 " " Y "A" 21 0.11500 0.11500 "TYR " " HD1" "    " 1 0 0 0 FFFFFF  "H688"  -1 1 -21 ""  21 ""  <> 10.725237 14.253815 -13.193464 0 0 688 0 688 688 688 <> 58.23 <> <> 683 0 <> <> <> <> <> <> <> <>
  689 41 -8.931439 22.574474 19.762379 44 " " Y "A" 21 0.11500 0.11500 "TYR " " HD2" "    " 1 0 0 0 FFFFFF  "H689"  -1 1 -21 ""  21 ""  <> -2.371747 -12.619652 17.84038 0 0 689 0 689 689 689 <> 58.07 <> <> 684 0 <> <> <> <> <> <> <> <>
  690 41 -6.314178 26.529348 21.219259 44 " " Y "A" 21 0.11500 0.11500 "TYR " " HE1" "    " 1 0 0 0 FFFFFF  "H690"  -1 1 -21 ""  21 ""  <> -15.424971 -32.20948 12.682561 0 0 690 0 690 690 690 <> 56.21 <> <> 685 0 <> <> <> <> <> <> <> <>
  691 41 -9.512470 23.710337 21.767204 44 " " Y "A" 21 0.11500 0.11500 "TYR " " HE2" "    " 1 0 0 0 FFFFFF  "H691"  -1 1 -21 ""  21 ""  <> 9.8448029 -10.285512 5.638351 0 0 691 0 691 691 691 <> 59.32 <> <> 686 0 <> <> <> <> <> <> <> <>
  692 42 -9.000964 25.534241 23.193640 44 " " Y "A" 21 0.43500 0.43500 "TYR " " HH " "    " 1 0 0 1 FFFFFF  "H692"  -1 1 -21 ""  21 ""  <> -0.67437911 8.6630154 -3.7636261 0 0 692 0 692 692 692 <> 65.13 <> <> 687 0 <> <> <> <> <> <> <> <>
  693 25 -8.907398 21.492741 16.219643 45 " " D "A" 38 -0.50000 -0.50000 "ASP " " N  " "    " 7 0 0 1 2E2EFF  "N693"  0 1 -44 ""  38 ""  <> 0.0045980117 3.9505455 2.3103557 0 0 693 1 693 693 693 1 70.26 387 58 688 0 44 <> <> <> <> <> <> <>
  694 3 -9.980957 20.481720 16.273396 45 " " D "A" 24 0.14000 0.14000 "ASP " " CA " "    " 6 0 0 1 808080  "C694"  0 1 -44 ""  24 ""  5F5FFF  7.5351129 4.4707317 -2.8883297 0 0 694 1 694 694 694 1 72.2 388 58 689 0 44 <> <> <> <> <> <> <>
  695 2 -10.007633 19.659834 17.548222 45 " " D "A" 24 0.50000 0.50000 "ASP " " C  " "    " 6 0 0 1 808080  "C695"  0 1 -44 ""  24 ""  <> -9.6802406 -4.3780627 3.5674691 0 0 695 0 695 695 695 1 73.68 389 58 690 0 44 <> <> <> <> <> <> <>
  696 15 -8.965695 19.292757 18.046207 45 " " D "A" 70 -0.50000 -0.50000 "ASP " " O  " "    " 8 0 0 1 FF2E2E  "O696"  0 1 -44 ""  70 ""  <> 4.733932 -5.0614328 5.0792027 0 0 696 0 696 696 696 1 72.76 390 58 691 0 44 <> <> <> <> <> <> <>
  697 3 -9.837738 19.482399 15.099735 45 " " D "A" 24 -0.22000 -0.22000 "ASP " " CB " "    " 6 0 0 1 808080  "C697"  0 1 -44 ""  24 ""  <> 2.079339 -2.9072163 2.0755467 0 0 697 2 697 697 697 1 75.11 391 58 692 0 44 <> <> <> <> <> <> <>
  698 2 -8.730909 18.401852 15.145157 45 " " D "A" 24 0.70000 0.70000 "ASP " " CG " "    " 6 0 0 1 808080  "C698"  0 1 -44 "%UT"  13 ""  <> 0.78940195 -4.3883324 -5.0300908 0 0 698 0 698 698 698 1 82.99 392 58 693 0 44 <> 4.68373307027017 <> <> <> <> <>
  699 15 -9.026847 17.200285 15.326248 45 " " D "A" 70 -0.80000 -0.80000 "ASP " " OD1" "    " 8 0 0 1 FF2E2E  "O699"  0 1 -44 ""  70 ""  <> 1.770196 -0.85875499 5.8308024 0 0 699 0 699 699 699 1 82.7 393 58 694 0 44 <> <> <> <> <> <> <>
  700 18 -7.558269 18.802628 15.174267 45 " " D "A" 70 -0.80000 -0.80000 "ASP " " OD2" "    " 8 -1 0 1 FF2E2E  "O700"  0 1 -44 ""  70 ""  <> -0.58057261 -5.4479952 -0.99689102 0 0 700 0 700 700 700 1 83.9 394 58 695 0 44 <> <> <> <> <> <> <>
  701 43 -7.973756 21.209579 15.958427 45 " " D "A" 21 0.30000 0.30000 "ASP " " H  " "    " 1 0 0 1 FFFFFF  "H701"  -1 1 -21 ""  21 ""  <> -2.7655451 -21.831425 -23.750107 0 0 701 0 701 701 701 <> 70.26 <> <> 696 0 <> <> <> <> <> <> <> <>
  702 41 -10.895513 21.057859 16.132849 45 " " D "A" 21 0.06000 0.06000 "ASP " " HA " "    " 1 0 0 0 FFFFFF  "H702"  -1 1 -21 ""  21 ""  <> 12.388886 9.0824594 -3.5102663 0 0 702 0 702 702 702 <> 72.2 <> <> 697 0 <> <> <> <> <> <> <> <>
  703 41 -9.723681 19.998674 14.146555 45 " " D "A" 21 0.06000 0.06000 "ASP " " HB3" "    " 1 0 0 0 FFFFFF  "H703"  -1 1 -21 ""  21 ""  <> 6.8042884 18.621134 3.549597 0 0 703 0 703 703 703 <> 75.11 <> <> 698 0 <> <> <> <> <> <> <> <>
  704 41 -10.786158 18.950001 15.027952 45 " " D "A" 21 0.06000 0.06000 "ASP " " HB2" "    " 1 0 0 0 FFFFFF  "H704"  -1 1 -21 ""  21 ""  <> 16.806463 14.246431 11.941777 0 0 704 0 704 704 704 <> 75.11 <> <> 699 0 <> <> <> <> <> <> <> <>
  705 25 -11.164288 19.410854 18.160637 46 " " E "A" 38 -0.50000 -0.50000 "GLU " " N  " "    " 7 0 0 1 2E2EFF  "N705"  0 1 -44 ""  38 ""  <> 2.9259577 2.4024007 2.025176 0 0 705 1 705 705 705 1 77.17 395 59 700 0 45 <> <> <> <> <> <> <>
  706 3 -11.403698 18.569126 19.350710 46 " " E "A" 24 0.14000 0.14000 "GLU " " CA " "    " 6 0 0 1 808080  "C706"  0 1 -44 ""  24 ""  5F5FFF  -4.4918942 1.8434842 6.4959226 0 0 706 1 706 706 706 1 81.28 396 59 701 0 45 <> <> <> <> <> <> <>
  707 2 -10.975720 17.082668 19.183218 46 " " E "A" 24 0.50000 0.50000 "GLU " " C  " "    " 6 0 0 1 808080  "C707"  0 1 -44 ""  24 ""  <> 1.2088802 1.0404998 -3.0039666 0 0 707 0 707 707 707 1 72.02 397 59 702 0 45 <> <> <> <> <> <> <>
  708 15 -11.067543 16.185318 20.083765 46 " " E "A" 70 -0.50000 -0.50000 "GLU " " O  " "    " 8 0 0 1 FF2E2E  "O708"  0 1 -44 ""  70 ""  <> -0.53669083 4.16364 2.5918143 0 0 708 0 708 708 708 1 75.54 398 59 703 0 45 <> <> <> <> <> <> <>
  709 3 -12.887594 18.483261 19.739552 46 " " E "A" 24 -0.12000 -0.12000 "GLU " " CB " "    " 6 0 0 1 808080  "C709"  0 1 -44 ""  24 ""  <> -6.7449055 -4.558497 4.6915956 0 0 709 2 709 709 709 1 101.71 399 59 704 0 45 <> <> <> <> <> <> <>
  710 3 -13.648858 19.743767 19.918711 46 " " E "A" 24 -0.22000 -0.22000 "GLU " " CG " "    " 6 0 0 1 808080  "C710"  0 1 -44 ""  24 ""  <> -3.31797 -0.85289001 4.0459867 0 0 710 2 710 710 710 1 116.23 400 59 705 0 45 <> <> <> <> <> <> <>
  711 2 -14.309571 20.265564 18.606949 46 " " E "A" 24 0.70000 0.70000 "GLU " " CD " "    " 6 0 0 1 808080  "C711"  0 1 -44 "%UT"  13 ""  <> -3.2729266 -0.78593612 -0.44375977 0 0 711 0 711 711 711 1 125.32 401 59 706 0 45 <> 4 <> <> <> <> <>
  712 15 -13.601163 20.849510 17.740658 46 " " E "A" 70 -0.80000 -0.80000 "GLU " " OE1" "    " 8 0 0 1 FF2E2E  "O712"  0 1 -44 ""  70 ""  <> -0.75973111 0.90699083 7.2523322 0 0 712 0 712 712 712 1 132.27 402 59 707 0 45 <> <> <> <> <> <> <>
  713 18 -15.541785 20.109837 18.483829 46 " " E "A" 70 -0.80000 -0.80000 "GLU " " OE2" "    " 8 -1 0 1 FF2E2E  "O713"  0 1 -44 ""  70 ""  <> 3.5596814 3.2827239 -4.0134773 0 0 713 0 713 713 713 1 124.3 403 59 708 0 45 <> <> <> <> <> <> <>
  714 43 -11.984625 19.923634 17.870457 46 " " E "A" 21 0.30000 0.30000 "GLU " " H  " "    " 1 0 0 1 FFFFFF  "H714"  -1 1 -21 ""  21 ""  <> -17.238411 19.9027 12.511111 0 0 714 0 714 714 714 <> 77.17 <> <> 709 0 <> <> <> <> <> <> <> <>
  715 41 -10.865528 19.046930 20.169353 46 " " E "A" 21 0.06000 0.06000 "GLU " " HA " "    " 1 0 0 0 FFFFFF  "H715"  -1 1 -21 ""  21 ""  <> 19.445206 -0.56741375 -0.79458594 0 0 715 0 715 715 715 <> 81.28 <> <> 710 0 <> <> <> <> <> <> <> <>
  716 41 -12.793690 18.122160 20.763704 46 " " E "A" 21 0.06000 0.06000 "GLU " " HB3" "    " 1 0 0 0 FFFFFF  "H716"  -1 1 -21 ""  21 ""  <> 3.4498677 -13.570034 13.441951 0 0 716 0 716 716 716 <> 101.71 <> <> 711 0 <> <> <> <> <> <> <> <>
  717 41 -13.565607 17.758860 19.288286 46 " " E "A" 21 0.06000 0.06000 "GLU " " HB2" "    " 1 0 0 0 FFFFFF  "H717"  -1 1 -21 ""  21 ""  <> 13.544437 9.5323238 -14.388937 0 0 717 0 717 717 717 <> 101.71 <> <> 712 0 <> <> <> <> <> <> <> <>
  718 41 -13.069847 20.492371 20.459486 46 " " E "A" 21 0.06000 0.06000 "GLU " " HG3" "    " 1 0 0 0 FFFFFF  "H718"  -1 1 -21 ""  21 ""  <> 6.3090873 23.786926 9.8206825 0 0 718 0 718 718 718 <> 116.23 <> <> 713 0 <> <> <> <> <> <> <> <>
  719 41 -14.493918 19.447924 20.540359 46 " " E "A" 21 0.06000 0.06000 "GLU " " HG2" "    " 1 0 0 0 FFFFFF  "H719"  -1 1 -21 ""  21 ""  <> 6.8213696 -17.994846 11.197007 0 0 719 0 719 719 719 <> 116.23 <> <> 714 0 <> <> <> <> <> <> <> <>
  720 25 -10.520439 16.711445 17.934631 47 " " G "A" 38 -0.50000 -0.50000 "GLY " " N  " "    " 7 0 0 1 2E2EFF  "N720"  0 1 -44 ""  38 ""  <> 7.4200039 2.2063122 -0.34678146 0 0 720 1 720 720 720 1 60.13 404 60 715 0 46 <> <> <> <> <> <> <>
  721 3 -9.963210 15.435575 17.625145 47 " " G "A" 24 0.08000 0.08000 "GLY " " CA " "    " 6 0 0 1 808080  "C721"  0 1 -44 ""  24 ""  5F5FFF  8.932045 -10.198642 4.510273 0 0 721 2 721 721 721 1 59.28 405 60 716 0 46 <> <> <> <> <> <> <>
  722 2 -8.433592 15.366363 17.917793 47 " " G "A" 24 0.50000 0.50000 "GLY " " C  " "    " 6 0 0 1 808080  "C722"  0 1 -44 ""  24 ""  <> -0.77113092 -1.9711379 7.8251076 0 0 722 0 722 722 722 1 75.35 406 60 717 0 46 <> <> <> <> <> <> <>
  723 15 -7.917353 14.251645 18.032660 47 " " G "A" 70 -0.50000 -0.50000 "GLY " " O  " "    " 8 0 0 1 FF2E2E  "O723"  0 1 -44 ""  70 ""  <> -7.1869655 4.71312 7.0586972 0 0 723 0 723 723 723 1 75.18 407 60 718 0 46 <> <> <> <> <> <> <>
  724 43 -10.507444 17.359009 17.159653 47 " " G "A" 21 0.30000 0.30000 "GLY " " H  " "    " 1 0 0 1 FFFFFF  "H724"  -1 1 -21 ""  21 ""  <> -15.537153 -5.45046 -16.991598 0 0 724 0 724 724 724 <> 60.13 <> <> 719 0 <> <> <> <> <> <> <> <>
  725 41 -10.042830 15.276658 16.549736 47 " " G "A" 21 0.06000 0.06000 "GLY " " HA3" "    " 1 0 0 0 FFFFFF  "H725"  -1 1 -21 ""  21 ""  <> 16.100777 1.8723128 -4.9027853 0 0 725 0 725 725 725 <> 59.28 <> <> 720 0 <> <> <> <> <> <> <> <>
  726 41 -10.510387 14.668071 18.172533 47 " " G "A" 21 0.06000 0.06000 "GLY " " HA2" "    " 1 0 0 0 FFFFFF  "H726"  -1 1 -21 ""  21 ""  <> 12.928882 4.1495481 21.242548 0 0 726 0 726 726 726 <> 59.28 <> <> 721 0 <> <> <> <> <> <> <> <>
  727 25 -7.672933 16.434694 18.164871 48 " " S "A" 38 -0.50000 -0.50000 "SER " " N  " "    " 7 0 0 1 2E2EFF  "N727"  0 1 -44 ""  38 ""  <> -1.6000584 -8.4676313 7.4439149 0 0 727 1 727 727 727 1 75.07 408 61 722 0 47 <> <> <> <> <> <> <>
  728 3 -6.270427 16.393608 18.616804 48 " " S "A" 24 0.14000 0.14000 "SER " " CA " "    " 6 0 0 1 808080  "C728"  0 1 -44 ""  24 ""  5F5FFF  5.3470025 0.26541975 -2.5926511 0 0 728 1 728 728 728 1 75.36 409 61 723 0 47 <> <> <> <> <> <> <>
  729 2 -6.174143 15.896298 20.037258 48 " " S "A" 24 0.50000 0.50000 "SER " " C  " "    " 6 0 0 1 808080  "C729"  0 1 -44 ""  24 ""  <> 4.6894598 0.87546962 -4.2814655 0 0 729 0 729 729 729 1 76.73 410 61 724 0 47 <> <> <> <> <> <> <>
  730 15 -6.816521 16.523701 20.866877 48 " " S "A" 70 -0.50000 -0.50000 "SER " " O  " "    " 8 0 0 1 FF2E2E  "O730"  0 1 -44 ""  70 ""  <> -0.050571002 -9.6769276 5.1966381 0 0 730 0 730 730 730 1 78.29 411 61 725 0 47 <> <> <> <> <> <> <>
  731 3 -5.759965 17.792997 18.358183 48 " " S "A" 24 0.14500 0.14500 "SER " " CB " "    " 6 0 0 1 808080  "C731"  0 1 -44 ""  24 ""  <> 10.216293 -4.0851889 2.6849563 0 0 731 2 731 731 731 1 71.88 412 61 726 0 47 <> <> <> <> <> <> <>
  732 16 -5.521204 17.972534 16.985214 48 " " S "A" 70 -0.68300 -0.68300 "SER " " OG " "    " 8 0 0 1 FF2E2E  "O732"  0 1 -44 "%UT"  13 ""  <> -4.8415775 -4.4183588 -8.2112093 0 0 732 1 732 732 732 1 79.93 413 61 727 0 47 <> <> <> <> <> <> <>
  733 43 -8.070720 17.361853 18.117512 48 " " S "A" 21 0.30000 0.30000 "SER " " H  " "    " 1 0 0 1 FFFFFF  "H733"  -1 1 -21 ""  21 ""  <> -14.043133 -14.783424 -1.0794989 0 0 733 0 733 733 733 <> 75.07 <> <> 728 0 <> <> <> <> <> <> <> <>
  734 41 -5.690638 15.743665 17.961428 48 " " S "A" 21 0.06000 0.06000 "SER " " HA " "    " 1 0 0 0 FFFFFF  "H734"  -1 1 -21 ""  21 ""  <> 38.142292 7.5953794 -3.2796977 0 0 734 0 734 734 734 <> 75.36 <> <> 729 0 <> <> <> <> <> <> <> <>
  735 41 -4.769719 17.976490 18.775129 48 " " S "A" 21 0.06000 0.06000 "SER " " HB3" "    " 1 0 0 0 FFFFFF  "H735"  -1 1 -21 ""  21 ""  <> -10.365847 -8.0194016 -0.9044556 0 0 735 0 735 735 735 <> 71.88 <> <> 730 0 <> <> <> <> <> <> <> <>
  736 41 -6.369282 18.603424 18.758234 48 " " S "A" 21 0.06000 0.06000 "SER " " HB2" "    " 1 0 0 0 FFFFFF  "H736"  -1 1 -21 ""  21 ""  <> 4.056169 -28.482378 -9.3327179 0 0 736 0 736 736 736 <> 71.88 <> <> 731 0 <> <> <> <> <> <> <> <>
  737 42 -6.340850 18.088194 16.529333 48 " " S "A" 21 0.41800 0.41800 "SER " " HG " "    " 1 0 0 1 FFFFFF  "H737"  -1 1 -21 ""  21 ""  <> -6.6326909 -1.5043577 -3.8435671 0 0 737 0 737 737 737 <> 79.93 <> <> 732 0 <> <> <> <> <> <> <> <>
  738 25 -5.531010 14.707518 20.362263 49 " " Q "A" 38 -0.50000 -0.50000 "GLN " " N  " "    " 7 0 0 1 2E2EFF  "N738"  1 1 -44 ""  38 ""  <> 8.4217291 -7.2289667 -0.019079268 0 0 738 1 738 738 738 1 72.13 414 62 733 0 48 <> <> <> <> <> <> <>
  739 3 -5.143086 14.185205 21.638184 49 " " Q "A" 24 0.14000 0.14000 "GLN " " CA " "    " 6 0 0 1 808080  "C739"  1 1 -44 ""  24 ""  5F5FFF  -1.6127849 -2.9374051 2.9879262 0 0 739 1 739 739 739 1 68.93 415 62 734 0 48 <> <> <> <> <> <> <>
  740 2 -4.811015 15.298306 22.702908 49 " " Q "A" 24 0.50000 0.50000 "GLN " " C  " "    " 6 0 0 1 808080  "C740"  1 1 -44 ""  24 ""  <> -1.129769 -5.4456739 -0.4557642 0 0 740 0 740 740 740 1 72.84 416 62 735 0 48 <> <> <> <> <> <> <>
  741 15 -5.318229 15.173402 23.826857 49 " " Q "A" 70 -0.50000 -0.50000 "GLN " " O  " "    " 8 0 0 1 FF2E2E  "O741"  1 1 -44 ""  70 ""  <> 7.1744862 -2.9673862 -1.7717528 0 0 741 0 741 741 741 1 76.83 417 62 736 0 48 <> <> <> <> <> <> <>
  742 3 -4.094684 13.059462 21.412157 49 " " Q "A" 24 -0.12000 -0.12000 "GLN " " CB " "    " 6 0 0 1 808080  "C742"  1 1 -44 ""  24 ""  <> 1.6393094 2.8905108 2.1908448 0 0 742 2 742 742 742 1 65.64 418 62 737 0 48 <> <> <> <> <> <> <>
  743 3 -3.585364 12.446177 22.752935 49 " " Q "A" 24 -0.12000 -0.12000 "GLN " " CG " "    " 6 0 0 1 808080  "C743"  1 1 -44 ""  24 ""  <> -6.9609113 8.1993484 1.8716447 0 0 743 2 743 743 743 1 74.44 419 62 738 0 48 <> <> <> <> <> <> <>
  744 2 -4.616173 11.807892 23.661638 49 " " Q "A" 24 0.50000 0.50000 "GLN " " CD " "    " 6 0 0 1 808080  "C744"  1 1 -44 "%UT"  13 ""  <> 0.058076579 1.4376174 8.6132002 0 0 744 0 744 744 744 1 85.21 420 62 739 0 48 "No Flip"  <> <> <> <> <> <>
  745 15 -4.312000 11.443637 24.787315 49 " " Q "A" 70 -0.50000 -0.50000 "GLN " " OE1" "    " 8 0 0 1 FF2E2E  "O745"  1 1 -44 ""  70 ""  <> 7.3604426 -3.9881532 -3.4007828 0 0 745 0 745 745 745 1 83.46 421 62 740 0 48 <> <> <> <> <> <> <>
  746 25 -5.797400 11.456604 23.119209 49 " " Q "A" 38 -0.76000 -0.76000 "GLN " " NE2" "    " 7 0 0 1 2E2EFF  "N746"  1 1 -44 ""  38 ""  <> 0.24482109 2.8902576 1.4028257 0 0 746 2 746 746 746 1 90.85 422 62 741 0 48 <> <> <> <> <> <> <>
  747 43 -5.164037 14.264801 19.531942 49 " " Q "A" 21 0.30000 0.30000 "GLN " " H  " "    " 1 0 0 1 FFFFFF  "H747"  -1 1 -21 ""  21 ""  <> 11.691322 9.0278692 -25.953703 0 0 747 0 747 747 747 <> 72.13 <> <> 742 0 <> <> <> <> <> <> <> <>
  748 41 -6.058203 13.806481 22.093409 49 " " Q "A" 21 0.06000 0.06000 "GLN " " HA " "    " 1 0 0 0 FFFFFF  "H748"  -1 1 -21 ""  21 ""  <> -9.7170649 -21.698174 -9.2826071 0 0 748 0 748 748 748 <> 68.93 <> <> 743 0 <> <> <> <> <> <> <> <>
  749 41 -3.243769 13.429418 20.840164 49 " " Q "A" 21 0.06000 0.06000 "GLN " " HB3" "    " 1 0 0 0 FFFFFF  "H749"  -1 1 -21 ""  21 ""  <> -5.9792323 16.378159 -6.9845004 0 0 749 0 749 749 749 <> 65.64 <> <> 744 0 <> <> <> <> <> <> <> <>
  750 41 -4.660506 12.320413 20.844925 49 " " Q "A" 21 0.06000 0.06000 "GLN " " HB2" "    " 1 0 0 0 FFFFFF  "H750"  -1 1 -21 ""  21 ""  <> -22.441565 9.8144312 -9.6171875 0 0 750 0 750 750 750 <> 65.64 <> <> 745 0 <> <> <> <> <> <> <> <>
  751 41 -3.037414 13.101408 23.430079 49 " " Q "A" 21 0.06000 0.06000 "GLN " " HG3" "    " 1 0 0 0 FFFFFF  "H751"  -1 1 -21 ""  21 ""  <> 14.659673 -17.219803 15.474934 0 0 751 0 751 751 751 <> 74.44 <> <> 746 0 <> <> <> <> <> <> <> <>
  752 41 -2.927953 11.606933 22.525822 49 " " Q "A" 21 0.06000 0.06000 "GLN " " HG2" "    " 1 0 0 0 FFFFFF  "H752"  -1 1 -21 ""  21 ""  <> 33.972267 4.5032773 4.9399009 0 0 752 0 752 752 752 <> 74.44 <> <> 747 0 <> <> <> <> <> <> <> <>
  753 43 -6.406772 10.869154 23.670269 49 " " Q "A" 21 0.38000 0.38000 "GLN " "HE22" "    " 1 0 0 1 FFFFFF  "H753"  -1 1 -21 ""  21 ""  <> -16.019064 -0.70883644 2.2488821 0 0 753 0 753 753 753 <> 90.85 <> <> 748 0 <> <> <> <> <> <> <> <>
  754 43 -5.935573 11.519704 22.120697 49 " " Q "A" 21 0.38000 0.38000 "GLN " "HE21" "    " 1 0 0 1 FFFFFF  "H754"  -1 1 -21 ""  21 ""  <> -11.387162 10.0831 32.67416 0 0 754 0 754 754 754 <> 90.85 <> <> 749 0 <> <> <> <> <> <> <> <>
  755 25 -4.022316 16.331476 22.296728 50 " " S "A" 38 -0.50000 -0.50000 "SER " " N  " "    " 7 0 0 1 2E2EFF  "N755"  1 1 -44 ""  38 ""  <> 0.42295331 -2.1684017 10.747047 0 0 755 1 755 755 755 1 65.18 423 63 750 0 49 <> <> <> <> <> <> <>
  756 3 -3.676513 17.484674 23.088865 50 " " S "A" 24 0.14000 0.14000 "SER " " CA " "    " 6 0 0 1 808080  "C756"  1 1 -44 ""  24 ""  5F5FFF  -2.2183361 -3.7223456 -0.47348171 0 0 756 1 756 756 756 1 70.61 424 63 751 0 49 <> <> <> <> <> <> <>
  757 2 -4.903587 18.318031 23.637962 50 " " S "A" 24 0.50000 0.50000 "SER " " C  " "    " 6 0 0 1 808080  "C757"  1 1 -44 ""  24 ""  <> -3.7467263 -2.2223432 4.3965526 0 0 757 0 757 757 757 1 69.54 425 63 752 0 49 <> <> <> <> <> <> <>
  758 15 -4.766401 19.040562 24.632597 50 " " S "A" 70 -0.50000 -0.50000 "SER " " O  " "    " 8 0 0 1 FF2E2E  "O758"  1 1 -44 ""  70 ""  <> 3.257499 7.5351291 3.5222874 0 0 758 0 758 758 758 1 64.59 426 63 753 0 49 <> <> <> <> <> <> <>
  759 3 -2.690776 18.370556 22.402374 50 " " S "A" 24 0.14500 0.14500 "SER " " CB " "    " 6 0 0 1 808080  "C759"  1 1 -44 ""  24 ""  <> 3.3131576 -1.415773 1.0132275 0 0 759 2 759 759 759 1 67.32 427 63 754 0 49 <> <> <> <> <> <> <>
  760 16 -3.146827 18.750643 21.130024 50 " " S "A" 70 -0.68300 -0.68300 "SER " " OG " "    " 8 0 0 1 FF2E2E  "O760"  1 1 -44 "%UT"  13 ""  <> 5.2043724 2.7234688 -1.746475 0 0 760 1 760 760 760 1 71.13 428 63 755 0 49 <> <> <> <> <> <> <>
  761 43 -3.711174 16.298401 21.336416 50 " " S "A" 21 0.30000 0.30000 "SER " " H  " "    " 1 0 0 1 FFFFFF  "H761"  -1 1 -21 ""  21 ""  <> 11.419995 18.346115 6.4526267 0 0 761 0 761 761 761 <> 65.18 <> <> 756 0 <> <> <> <> <> <> <> <>
  762 41 -3.302733 17.062441 24.021660 50 " " S "A" 21 0.06000 0.06000 "SER " " HA " "    " 1 0 0 0 FFFFFF  "H762"  -1 1 -21 ""  21 ""  <> -31.808395 -24.410358 0.68752211 0 0 762 0 762 762 762 <> 70.61 <> <> 757 0 <> <> <> <> <> <> <> <>
  763 41 -1.679722 17.969879 22.329395 50 " " S "A" 21 0.06000 0.06000 "SER " " HB3" "    " 1 0 0 0 FFFFFF  "H763"  -1 1 -21 ""  21 ""  <> -12.079656 -8.2143316 12.938628 0 0 763 0 763 763 763 <> 67.32 <> <> 758 0 <> <> <> <> <> <> <> <>
  764 41 -2.638520 19.304836 22.961384 50 " " S "A" 21 0.06000 0.06000 "SER " " HB2" "    " 1 0 0 0 FFFFFF  "H764"  -1 1 -21 ""  21 ""  <> -18.713627 13.144535 10.793905 0 0 764 0 764 764 764 <> 67.32 <> <> 759 0 <> <> <> <> <> <> <> <>
  765 42 -3.104080 18.012833 20.541100 50 " " S "A" 21 0.41800 0.41800 "SER " " HG " "    " 1 0 0 1 FFFFFF  "H765"  -1 1 -21 ""  21 ""  <> 3.8185611 4.3094301 -6.6857061 0 0 765 0 765 765 765 <> 71.13 <> <> 760 0 <> <> <> <> <> <> <> <>
  766 25 -6.079197 18.230114 23.005024 51 " " V "A" 38 -0.50000 -0.50000 "VAL " " N  " "    " 7 0 0 1 2E2EFF  "N766"  1 1 -44 ""  38 ""  <> 1.4178985 -7.0107775 4.3453193 0 0 766 1 766 766 766 1 66.73 429 64 761 0 50 <> <> <> <> <> <> <>
  767 3 -7.238642 19.086275 23.135284 51 " " V "A" 24 0.14000 0.14000 "VAL " " CA " "    " 6 0 0 1 808080  "C767"  1 1 -44 ""  24 ""  5F5FFF  -0.92143023 2.0647652 7.3942857 0 0 767 1 767 767 767 1 61.08 430 64 762 0 50 <> <> <> <> <> <> <>
  768 2 -8.261284 18.128389 23.790667 51 " " V "A" 24 0.50000 0.50000 "VAL " " C  " "    " 6 0 0 1 808080  "C768"  1 1 -44 ""  24 ""  <> 0.44478008 -1.3858818 0.4402898 0 0 768 0 768 768 768 1 63.95 431 64 763 0 50 <> <> <> <> <> <> <>
  769 15 -8.958549 18.482456 24.709837 51 " " V "A" 70 -0.50000 -0.50000 "VAL " " O  " "    " 8 0 0 1 FF2E2E  "O769"  1 1 -44 ""  70 ""  <> 6.109087 -1.8355689 2.4503942 0 0 769 0 769 769 769 1 68.54 432 64 764 0 50 <> <> <> <> <> <> <>
  770 3 -7.753540 19.690046 21.727398 51 " " V "A" 24 -0.06000 -0.06000 "VAL " " CB " "    " 6 0 0 1 808080  "C770"  1 1 -44 ""  24 ""  <> -12.730408 -5.9230261 -6.9246211 0 0 770 1 770 770 770 1 57.15 433 64 765 0 50 <> <> <> <> <> <> <>
  771 3 -9.074761 20.511267 21.912607 51 " " V "A" 24 -0.18000 -0.18000 "VAL " " CG1" "    " 6 0 0 1 808080  "C771"  1 1 -44 ""  24 ""  <> 1.7694416 -1.976161 -0.28157991 0 0 771 3 771 771 771 1 53.02 434 64 766 0 50 <> <> <> <> <> <> <>
  772 3 -6.663888 20.498287 21.061558 51 " " V "A" 24 -0.18000 -0.18000 "VAL " " CG2" "    " 6 0 0 1 808080  "C772"  1 1 -44 ""  24 ""  <> 4.1893706 0.17239974 -1.0077457 0 0 772 3 772 772 772 1 50.85 435 64 767 0 50 <> <> <> <> <> <> <>
  773 43 -6.056521 17.582897 22.229977 51 " " V "A" 21 0.30000 0.30000 "VAL " " H  " "    " 1 0 0 1 FFFFFF  "H773"  -1 1 -21 ""  21 ""  <> 4.3122854 22.605581 -28.392641 0 0 773 0 773 773 773 <> 66.73 <> <> 768 0 <> <> <> <> <> <> <> <>
  774 41 -7.173968 19.917585 23.837311 51 " " V "A" 21 0.06000 0.06000 "VAL " " HA " "    " 1 0 0 0 FFFFFF  "H774"  -1 1 -21 ""  21 ""  <> -12.174463 13.268434 0.70844263 0 0 774 0 774 774 774 <> 61.08 <> <> 769 0 <> <> <> <> <> <> <> <>
  775 41 -8.088197 18.817072 21.167023 51 " " V "A" 21 0.06000 0.06000 "VAL " " HB " "    " 1 0 0 0 FFFFFF  "H775"  -1 1 -21 ""  21 ""  <> -14.534298 -1.628601 -21.369154 0 0 775 0 775 775 775 <> 57.15 <> <> 770 0 <> <> <> <> <> <> <> <>
  776 41 -9.806809 19.935244 22.478649 51 " " V "A" 21 0.06000 0.06000 "VAL " "HG11" "    " 1 0 0 0 FFFFFF  "H776"  -1 1 -21 ""  21 ""  <> 0.080925494 7.1843529 -0.7274434 0 0 776 0 776 776 776 <> 53.02 <> <> 771 0 <> <> <> <> <> <> <> <>
  777 41 -8.845837 21.371603 22.541508 51 " " V "A" 21 0.06000 0.06000 "VAL " "HG12" "    " 1 0 0 0 FFFFFF  "H777"  -1 1 -21 ""  21 ""  <> 9.0129051 -30.221439 -2.1636741 0 0 777 0 777 777 777 <> 53.02 <> <> 772 0 <> <> <> <> <> <> <> <>
  778 41 -9.502640 20.767864 20.943495 51 " " V "A" 21 0.06000 0.06000 "VAL " "HG13" "    " 1 0 0 0 FFFFFF  "H778"  -1 1 -21 ""  21 ""  <> 6.9839587 -0.93930674 -18.272966 0 0 778 0 778 778 778 <> 53.02 <> <> 773 0 <> <> <> <> <> <> <> <>
  779 41 -6.933106 20.933256 20.099049 51 " " V "A" 21 0.06000 0.06000 "VAL " "HG21" "    " 1 0 0 0 FFFFFF  "H779"  -1 1 -21 ""  21 ""  <> 2.2154093 -0.69037718 10.832941 0 0 779 0 779 779 779 <> 50.85 <> <> 774 0 <> <> <> <> <> <> <> <>
  780 41 -6.362865 21.208855 21.831350 51 " " V "A" 21 0.06000 0.06000 "VAL " "HG22" "    " 1 0 0 0 FFFFFF  "H780"  -1 1 -21 ""  21 ""  <> -9.7092876 -24.113878 -0.57179475 0 0 780 0 780 780 780 <> 50.85 <> <> 775 0 <> <> <> <> <> <> <> <>
  781 41 -5.860647 19.817268 20.780279 51 " " V "A" 21 0.06000 0.06000 "VAL " "HG23" "    " 1 0 0 0 FFFFFF  "H781"  -1 1 -21 ""  21 ""  <> -20.888918 18.268389 7.4394846 0 0 781 0 781 781 781 <> 50.85 <> <> 776 0 <> <> <> <> <> <> <> <>
  782 25 -8.299388 16.823631 23.405220 52 " " A "A" 38 -0.50000 -0.50000 "ALA " " N  " "    " 7 0 0 1 2E2EFF  "N782"  1 1 -44 ""  38 ""  <> -2.0979474 2.4434748 -4.1593299 0 0 782 1 782 782 782 1 61.53 436 65 777 0 51 <> <> <> <> <> <> <>
  783 3 -9.221065 15.859163 23.988277 52 " " A "A" 24 0.14000 0.14000 "ALA " " CA " "    " 6 0 0 1 808080  "C783"  1 1 -44 ""  24 ""  5F5FFF  -1.3267187 0.66453665 6.6234112 0 0 783 1 783 783 783 1 67.46 437 65 778 0 51 <> <> <> <> <> <> <>
  784 2 -8.841667 15.650927 25.453207 52 " " A "A" 24 0.50000 0.50000 "ALA " " C  " "    " 6 0 0 1 808080  "C784"  1 1 -44 ""  24 ""  <> 0.70937365 1.9505618 -2.1013155 0 0 784 0 784 784 784 1 74.05 438 65 779 0 51 <> <> <> <> <> <> <>
  785 15 -9.774605 15.315359 26.231716 52 " " A "A" 70 -0.50000 -0.50000 "ALA " " O  " "    " 8 0 0 1 FF2E2E  "O785"  1 1 -44 ""  70 ""  <> -1.185384 -3.5972211 -2.5665677 0 0 785 0 785 785 785 1 79.02 439 65 780 0 51 <> <> <> <> <> <> <>
  786 3 -9.129751 14.541534 23.268663 52 " " A "A" 24 -0.18000 -0.18000 "ALA " " CB " "    " 6 0 0 1 808080  "C786"  1 1 -44 ""  24 ""  <> -5.735148 -3.7125223 -1.9510368 0 0 786 3 786 786 786 1 68.5 440 65 781 0 51 <> <> <> <> <> <> <>
  787 43 -7.729243 16.444866 22.662542 52 " " A "A" 21 0.30000 0.30000 "ALA " " H  " "    " 1 0 0 1 FFFFFF  "H787"  -1 1 -21 ""  21 ""  <> -11.437371 0.38316548 -5.66572 0 0 787 0 787 787 787 <> 61.53 <> <> 782 0 <> <> <> <> <> <> <> <>
  788 41 -10.246032 16.230011 23.984468 52 " " A "A" 21 0.06000 0.06000 "ALA " " HA " "    " 1 0 0 0 FFFFFF  "H788"  -1 1 -21 ""  21 ""  <> -4.2314091 -3.3936038 -10.064985 0 0 788 0 788 788 788 <> 67.46 <> <> 783 0 <> <> <> <> <> <> <> <>
  789 41 -9.995353 13.941947 23.550318 52 " " A "A" 21 0.06000 0.06000 "ALA " " HB1" "    " 1 0 0 0 FFFFFF  "H789"  -1 1 -21 ""  21 ""  <> 7.1155858 -13.89413 -13.136266 0 0 789 0 789 789 789 <> 68.5 <> <> 784 0 <> <> <> <> <> <> <> <>
  790 41 -9.144073 14.760548 22.200989 52 " " A "A" 21 0.06000 0.06000 "ALA " " HB2" "    " 1 0 0 0 FFFFFF  "H790"  -1 1 -21 ""  21 ""  <> 16.083597 17.297676 -11.319282 0 0 790 0 790 790 790 <> 68.5 <> <> 785 0 <> <> <> <> <> <> <> <>
  791 41 -8.223294 13.989767 23.517637 52 " " A "A" 21 0.06000 0.06000 "ALA " " HB3" "    " 1 0 0 0 FFFFFF  "H791"  -1 1 -21 ""  21 ""  <> 8.99858 -4.0237789 8.6447525 0 0 791 0 791 791 791 <> 68.5 <> <> 786 0 <> <> <> <> <> <> <> <>
  792 25 -7.563345 15.860861 25.778917 53 " " A "A" 38 -0.50000 -0.50000 "ALA " " N  " "    " 7 0 0 1 2E2EFF  "N792"  1 1 -44 ""  38 ""  <> -1.3976502 0.42928708 -3.4084868 0 0 792 1 792 792 792 1 66.63 441 66 787 0 52 <> <> <> <> <> <> <>
  793 3 -7.197672 15.942446 27.158382 53 " " A "A" 24 0.14000 0.14000 "ALA " " CA " "    " 6 0 0 1 808080  "C793"  1 1 -44 ""  24 ""  5F5FFF  0.94379091 4.4795141 -0.11797489 0 0 793 1 793 793 793 1 56.79 442 66 788 0 52 <> <> <> <> <> <> <>
  794 2 -7.561823 17.218649 27.968987 53 " " A "A" 24 0.50000 0.50000 "ALA " " C  " "    " 6 0 0 1 808080  "C794"  1 1 -44 ""  24 ""  <> -4.6602664 -2.063344 2.840184 0 0 794 0 794 794 794 1 59.7 443 66 789 0 52 <> <> <> <> <> <> <>
  795 15 -7.822688 17.134415 29.170837 53 " " A "A" 70 -0.50000 -0.50000 "ALA " " O  " "    " 8 0 0 1 FF2E2E  "O795"  1 1 -44 ""  70 ""  <> -6.9720101 -2.2827349 0.19446282 0 0 795 0 795 795 795 1 65.38 444 66 790 0 52 <> <> <> <> <> <> <>
  796 3 -5.705909 15.730646 27.358788 53 " " A "A" 24 -0.18000 -0.18000 "ALA " " CB " "    " 6 0 0 1 808080  "C796"  1 1 -44 ""  24 ""  <> 0.00010327296 -2.2770324 3.378587 0 0 796 3 796 796 796 1 56.79 445 66 791 0 52 <> <> <> <> <> <> <>
  797 43 -6.892600 15.931791 25.027140 53 " " A "A" 21 0.30000 0.30000 "ALA " " H  " "    " 1 0 0 1 FFFFFF  "H797"  -1 1 -21 ""  21 ""  <> -4.1153865 1.4213648 -5.5379324 0 0 797 0 797 797 797 <> 66.63 <> <> 792 0 <> <> <> <> <> <> <> <>
  798 41 -7.794448 15.161854 27.630226 53 " " A "A" 21 0.06000 0.06000 "ALA " " HA " "    " 1 0 0 0 FFFFFF  "H798"  -1 1 -21 ""  21 ""  <> 37.639362 -8.9564934 9.3327675 0 0 798 0 798 798 798 <> 56.79 <> <> 793 0 <> <> <> <> <> <> <> <>
  799 41 -5.401185 14.961735 26.648846 53 " " A "A" 21 0.06000 0.06000 "ALA " " HB1" "    " 1 0 0 0 FFFFFF  "H799"  -1 1 -21 ""  21 ""  <> -2.0294383 -19.506342 -3.5808055 0 0 799 0 799 799 799 <> 56.79 <> <> 794 0 <> <> <> <> <> <> <> <>
  800 41 -5.345162 16.694281 26.999105 53 " " A "A" 21 0.06000 0.06000 "ALA " " HB2" "    " 1 0 0 0 FFFFFF  "H800"  -1 1 -21 ""  21 ""  <> 3.0681298 14.380126 3.7938011 0 0 800 0 800 800 800 <> 56.79 <> <> 795 0 <> <> <> <> <> <> <> <>
  801 41 -5.475522 15.576838 28.413000 53 " " A "A" 21 0.06000 0.06000 "ALA " " HB3" "    " 1 0 0 0 FFFFFF  "H801"  -1 1 -21 ""  21 ""  <> -3.393259 -3.609405 26.187223 0 0 801 0 801 801 801 <> 56.79 <> <> 796 0 <> <> <> <> <> <> <> <>
  802 25 -7.641525 18.369604 27.296061 54 " " S "A" 38 -0.50000 -0.50000 "SER " " N  " "    " 7 0 0 1 2E2EFF  "N802"  1 1 -44 ""  38 ""  <> -0.79951555 -1.407236 -3.7007439 0 0 802 1 802 802 802 1 62.48 446 67 797 0 53 <> <> <> <> <> <> <>
  803 3 -7.994296 19.676195 27.915653 54 " " S "A" 24 0.14000 0.14000 "SER " " CA " "    " 6 0 0 1 808080  "C803"  1 1 -44 ""  24 ""  5F5FFF  2.0681608 5.8739138 6.5496244 0 0 803 1 803 803 803 1 62.76 447 67 798 0 53 <> <> <> <> <> <> <>
  804 2 -9.516438 19.742193 28.339128 54 " " S "A" 24 0.50000 0.50000 "SER " " C  " "    " 6 0 0 1 808080  "C804"  1 1 -44 ""  24 ""  <> 6.3778362 -3.1434264 3.8727813 0 0 804 0 804 804 804 1 62.02 448 67 799 0 53 <> <> <> <> <> <> <>
  805 15 -9.888018 20.329838 29.407032 54 " " S "A" 70 -0.50000 -0.50000 "SER " " O  " "    " 8 0 0 1 FF2E2E  "O805"  1 1 -44 ""  70 ""  <> -1.8067776 -1.233471 6.1128268 0 0 805 0 805 805 805 1 60.87 449 67 800 0 53 <> <> <> <> <> <> <>
  806 3 -7.671214 20.739649 26.918015 54 " " S "A" 24 0.14500 0.14500 "SER " " CB " "    " 6 0 0 1 808080  "C806"  1 1 -44 ""  24 ""  <> 3.3206551 -1.3774712 -1.7959704 0 0 806 2 806 806 806 1 66.19 450 67 801 0 53 <> <> <> <> <> <> <>
  807 16 -7.760139 22.085270 27.261971 54 " " S "A" 70 -0.68300 -0.68300 "SER " " OG " "    " 8 0 0 1 FF2E2E  "O807"  1 1 -44 "%UT"  13 ""  <> 6.7032022 2.9309721 6.2386327 0 0 807 1 807 807 807 1 83.98 451 67 802 0 53 <> <> <> <> <> <> <>
  808 43 -7.709528 18.266775 26.293613 54 " " S "A" 21 0.30000 0.30000 "SER " " H  " "    " 1 0 0 1 FFFFFF  "H808"  -1 1 -21 ""  21 ""  <> -0.28525746 -13.558663 0.91144556 0 0 808 0 808 808 808 <> 62.48 <> <> 803 0 <> <> <> <> <> <> <> <>
  809 41 -7.412855 19.889893 28.812515 54 " " S "A" 21 0.06000 0.06000 "SER " " HA " "    " 1 0 0 0 FFFFFF  "H809"  -1 1 -21 ""  21 ""  <> 22.576145 -20.958965 -14.132919 0 0 809 0 809 809 809 <> 62.76 <> <> 804 0 <> <> <> <> <> <> <> <>
  810 41 -8.331114 20.631905 26.057186 54 " " S "A" 21 0.06000 0.06000 "SER " " HB3" "    " 1 0 0 0 FFFFFF  "H810"  -1 1 -21 ""  21 ""  <> 4.4827504 3.5862694 -2.2828963 0 0 810 0 810 810 810 <> 66.19 <> <> 805 0 <> <> <> <> <> <> <> <>
  811 41 -6.694357 20.599735 26.455116 54 " " S "A" 21 0.06000 0.06000 "SER " " HB2" "    " 1 0 0 0 FFFFFF  "H811"  -1 1 -21 ""  21 ""  <> 4.6020222 -1.6230385 0.79606271 0 0 811 0 811 811 811 <> 66.19 <> <> 806 0 <> <> <> <> <> <> <> <>
  812 42 -7.379447 22.254070 28.110264 54 " " S "A" 21 0.41800 0.41800 "SER " " HG " "    " 1 0 0 1 FFFFFF  "H812"  -1 1 -21 ""  21 ""  <> -15.339073 -27.851416 -16.160782 0 0 812 0 812 812 812 <> 83.98 <> <> 807 0 <> <> <> <> <> <> <> <>
  813 25 -10.327267 19.053225 27.564711 55 " " L "A" 38 -0.50000 -0.50000 "LEU " " N  " "    " 7 0 0 1 2E2EFF  "N813"  1 1 -44 ""  38 ""  <> 1.2492492 0.40520597 -1.6288403 0 0 813 1 813 813 813 1 57.42 452 68 808 0 54 <> <> <> <> <> <> <>
  814 3 -11.790070 19.179171 27.678675 55 " " L "A" 24 0.14000 0.14000 "LEU " " CA " "    " 6 0 0 1 808080  "C814"  1 1 -44 ""  24 ""  5F5FFF  3.0020084 6.5832543 0.010893231 0 0 814 1 814 814 814 1 62.39 453 68 809 0 54 <> <> <> <> <> <> <>
  815 2 -12.422476 18.315601 28.789911 55 " " L "A" 24 0.50000 0.50000 "LEU " " C  " "    " 6 0 0 1 808080  "C815"  1 1 -44 ""  24 ""  <> -3.2520611 -2.9500911 0.40259102 0 0 815 0 815 815 815 1 68.36 454 68 810 0 54 <> <> <> <> <> <> <>
  816 15 -13.669046 18.192507 28.911953 55 " " L "A" 70 -0.50000 -0.50000 "LEU " " O  " "    " 8 0 0 1 FF2E2E  "O816"  1 1 -44 ""  70 ""  <> -1.8310629 -1.4019955 -2.031142 0 0 816 0 816 816 816 1 73.28 455 68 811 0 54 <> <> <> <> <> <> <>
  817 3 -12.528815 18.730787 26.420412 55 " " L "A" 24 -0.12000 -0.12000 "LEU " " CB " "    " 6 0 0 1 808080  "C817"  1 1 -44 ""  24 ""  <> 2.8326614 6.9216509 2.0873489 0 0 817 2 817 817 817 1 73.53 456 68 812 0 54 <> <> <> <> <> <> <>
  818 3 -12.308210 19.512924 25.188181 55 " " L "A" 24 -0.06000 -0.06000 "LEU " " CG " "    " 6 0 0 1 808080  "C818"  1 1 -44 ""  24 ""  <> -1.7308052 1.9628057 -4.0979452 0 0 818 1 818 818 818 1 81 457 68 813 0 54 <> <> <> <> <> <> <>
  819 3 -12.645389 18.768059 23.909464 55 " " L "A" 24 -0.18000 -0.18000 "LEU " " CD1" "    " 6 0 0 1 808080  "C819"  1 1 -44 ""  24 ""  <> 6.9225101 2.4567313 1.4821734 0 0 819 3 819 819 819 1 83.05 458 68 814 0 54 <> <> <> <> <> <> <>
  820 3 -13.069662 20.850008 25.200315 55 " " L "A" 24 -0.18000 -0.18000 "LEU " " CD2" "    " 6 0 0 1 808080  "C820"  1 1 -44 ""  24 ""  <> -8.0391674 8.3686953 -0.72163421 0 0 820 3 820 820 820 1 72.73 459 68 815 0 54 <> <> <> <> <> <> <>
  821 43 -9.897952 18.444458 26.882660 55 " " L "A" 21 0.30000 0.30000 "LEU " " H  " "    " 1 0 0 1 FFFFFF  "H821"  -1 1 -21 ""  21 ""  <> 10.660162 -1.1486104 -0.95840597 0 0 821 0 821 821 821 <> 57.42 <> <> 816 0 <> <> <> <> <> <> <> <>
  822 41 -11.998472 20.215162 27.945868 55 " " L "A" 21 0.06000 0.06000 "LEU " " HA " "    " 1 0 0 0 FFFFFF  "H822"  -1 1 -21 ""  21 ""  <> -12.231268 9.0802937 3.4860971 0 0 822 0 822 822 822 <> 62.39 <> <> 817 0 <> <> <> <> <> <> <> <>
  823 41 -13.583974 18.524723 26.600071 55 " " L "A" 21 0.06000 0.06000 "LEU " " HB3" "    " 1 0 0 0 FFFFFF  "H823"  -1 1 -21 ""  21 ""  <> -12.26922 -9.1743622 -16.652094 0 0 823 0 823 823 823 <> 73.53 <> <> 818 0 <> <> <> <> <> <> <> <>
  824 41 -12.223424 17.727188 26.124393 55 " " L "A" 21 0.06000 0.06000 "LEU " " HB2" "    " 1 0 0 0 FFFFFF  "H824"  -1 1 -21 ""  21 ""  <> -22.326723 11.378203 -11.700675 0 0 824 0 824 824 824 <> 73.53 <> <> 819 0 <> <> <> <> <> <> <> <>
  825 41 -11.293504 19.885960 25.049202 55 " " L "A" 21 0.06000 0.06000 "LEU " " HG " "    " 1 0 0 0 FFFFFF  "H825"  -1 1 -21 ""  21 ""  <> -2.2586777 -14.292555 -0.1161212 0 0 825 0 825 825 825 <> 81 <> <> 820 0 <> <> <> <> <> <> <> <>
  826 41 -12.019951 17.875366 23.914766 55 " " L "A" 21 0.06000 0.06000 "LEU " "HD11" "    " 1 0 0 0 FFFFFF  "H826"  -1 1 -21 ""  21 ""  <> -21.123278 -14.256867 -10.747142 0 0 826 0 826 826 826 <> 83.05 <> <> 821 0 <> <> <> <> <> <> <> <>
  827 41 -13.679143 18.431726 23.829889 55 " " L "A" 21 0.06000 0.06000 "LEU " "HD12" "    " 1 0 0 0 FFFFFF  "H827"  -1 1 -21 ""  21 ""  <> -12.219356 3.5244923 16.770037 0 0 827 0 827 827 827 <> 83.05 <> <> 822 0 <> <> <> <> <> <> <> <>
  828 41 -12.425146 19.348108 23.013287 55 " " L "A" 21 0.06000 0.06000 "LEU " "HD13" "    " 1 0 0 0 FFFFFF  "H828"  -1 1 -21 ""  21 ""  <> 1.4258442 -18.7756 -8.3407898 0 0 828 0 828 828 828 <> 83.05 <> <> 823 0 <> <> <> <> <> <> <> <>
  829 41 -12.679770 21.569237 25.920589 55 " " L "A" 21 0.06000 0.06000 "LEU " "HD21" "    " 1 0 0 0 FFFFFF  "H829"  -1 1 -21 ""  21 ""  <> 7.4964375 -5.3838592 -2.6702952 0 0 829 0 829 829 829 <> 72.73 <> <> 824 0 <> <> <> <> <> <> <> <>
  830 41 -13.181664 21.291882 24.210213 55 " " L "A" 21 0.06000 0.06000 "LEU " "HD22" "    " 1 0 0 0 FFFFFF  "H830"  -1 1 -21 ""  21 ""  <> -2.5693352 16.649929 16.053226 0 0 830 0 830 830 830 <> 72.73 <> <> 825 0 <> <> <> <> <> <> <> <>
  831 41 -14.094296 20.651377 25.514597 55 " " L "A" 21 0.06000 0.06000 "LEU " "HD23" "    " 1 0 0 0 FFFFFF  "H831"  -1 1 -21 ""  21 ""  <> -19.659628 22.398888 -0.82874793 0 0 831 0 831 831 831 <> 72.73 <> <> 826 0 <> <> <> <> <> <> <> <>
  832 25 -11.619615 17.620564 29.637060 56 " " I "A" 38 -0.50000 -0.50000 "ILE " " N  " "    " 7 0 0 1 2E2EFF  "N832"  1 1 -44 ""  38 ""  <> -1.5438479 -2.5266569 -5.4601917 0 0 832 1 832 832 832 1 61.35 460 69 827 0 55 <> <> <> <> <> <> <>
  833 3 -11.901750 16.944078 30.842035 56 " " I "A" 24 0.14000 0.14000 "ILE " " CA " "    " 6 0 0 1 808080  "C833"  1 1 -44 ""  24 ""  5F5FFF  1.5681751 -0.49701557 7.0121222 0 0 833 1 833 833 833 1 63.36 461 69 828 0 55 <> <> <> <> <> <> <>
  834 2 -10.894106 17.275471 31.979231 56 " " I "A" 24 0.50000 0.50000 "ILE " " C  " "    " 6 0 0 1 808080  "C834"  1 1 -44 ""  24 ""  <> -2.5605042 -3.1749783 6.1279898 0 0 834 0 834 834 834 1 72.55 462 69 829 0 55 <> <> <> <> <> <> <>
  835 15 -10.659563 16.511633 32.945824 56 " " I "A" 70 -0.50000 -0.50000 "ILE " " O  " "    " 8 0 0 1 FF2E2E  "O835"  1 1 -44 ""  70 ""  <> -1.9246845 -1.1883426 -0.95226496 0 0 835 0 835 835 835 1 69.29 463 69 830 0 55 <> <> <> <> <> <> <>
  836 3 -11.925793 15.387998 30.428827 56 " " I "A" 24 -0.06000 -0.06000 "ILE " " CB " "    " 6 0 0 1 808080  "C836"  1 1 -44 ""  24 ""  <> 7.6466932 -2.6295111 -0.59425735 0 0 836 1 836 836 836 1 58.08 464 69 831 0 55 <> <> <> <> <> <> <>
  837 3 -10.663830 14.919403 29.732126 56 " " I "A" 24 -0.12000 -0.12000 "ILE " " CG1" "    " 6 0 0 1 808080  "C837"  1 1 -44 ""  24 ""  <> -3.2326376 2.9178245 -2.973026 0 0 837 2 837 837 837 1 58.47 465 69 832 0 55 <> <> <> <> <> <> <>
  838 3 -13.140662 14.862146 29.691851 56 " " I "A" 24 -0.18000 -0.18000 "ILE " " CG2" "    " 6 0 0 1 808080  "C838"  1 1 -44 ""  24 ""  <> -0.47048268 -2.444731 2.1921337 0 0 838 3 838 838 838 1 59.46 466 69 833 0 55 <> <> <> <> <> <> <>
  839 3 -10.505919 13.350642 29.732725 56 " " I "A" 24 -0.18000 -0.18000 "ILE " " CD1" "    " 6 0 0 1 808080  "C839"  1 1 -44 ""  24 ""  <> -4.6322217 3.1633167 5.9902034 0 0 839 3 839 839 839 1 61.85 467 69 834 0 55 <> <> <> <> <> <> <>
  840 43 -10.654429 17.656733 29.341747 56 " " I "A" 21 0.30000 0.30000 "ILE " " H  " "    " 1 0 0 1 FFFFFF  "H840"  -1 1 -21 ""  21 ""  <> -10.817435 6.8272271 -23.205288 0 0 840 0 840 840 840 <> 61.35 <> <> 835 0 <> <> <> <> <> <> <> <>
  841 41 -12.864724 17.293709 31.214245 56 " " I "A" 21 0.06000 0.06000 "ILE " " HA " "    " 1 0 0 0 FFFFFF  "H841"  -1 1 -21 ""  21 ""  <> 9.4216671 21.654905 20.163691 0 0 841 0 841 841 841 <> 63.36 <> <> 836 0 <> <> <> <> <> <> <> <>
  842 41 -12.086074 14.911182 31.395811 56 " " I "A" 21 0.06000 0.06000 "ILE " " HB " "    " 1 0 0 0 FFFFFF  "H842"  -1 1 -21 ""  21 ""  <> 3.0578418 -24.853825 -1.3789823 0 0 842 0 842 842 842 <> 58.08 <> <> 837 0 <> <> <> <> <> <> <> <>
  843 41 -9.767367 15.317075 30.207850 56 " " I "A" 21 0.06000 0.06000 "ILE " "HG13" "    " 1 0 0 0 FFFFFF  "H843"  -1 1 -21 ""  21 ""  <> 5.5387201 5.8480978 -1.3095753 0 0 843 0 843 843 843 <> 58.47 <> <> 838 0 <> <> <> <> <> <> <> <>
  844 41 -10.528583 15.258694 28.705145 56 " " I "A" 21 0.06000 0.06000 "ILE " "HG12" "    " 1 0 0 0 FFFFFF  "H844"  -1 1 -21 ""  21 ""  <> -2.531383 6.4553833 -4.1575227 0 0 844 0 844 844 844 <> 58.47 <> <> 839 0 <> <> <> <> <> <> <> <>
  845 41 -13.026608 15.126989 28.640686 56 " " I "A" 21 0.06000 0.06000 "ILE " "HG21" "    " 1 0 0 0 FFFFFF  "H845"  -1 1 -21 ""  21 ""  <> 0.068077832 -4.8288989 4.7816434 0 0 845 0 845 845 845 <> 59.46 <> <> 840 0 <> <> <> <> <> <> <> <>
  846 41 -13.295142 13.787194 29.598494 56 " " I "A" 21 0.06000 0.06000 "ILE " "HG22" "    " 1 0 0 0 FFFFFF  "H846"  -1 1 -21 ""  21 ""  <> -41.985909 6.1403942 19.211142 0 0 846 0 846 846 846 <> 59.46 <> <> 841 0 <> <> <> <> <> <> <> <>
  847 41 -14.149578 15.219143 29.898590 56 " " I "A" 21 0.06000 0.06000 "ILE " "HG23" "    " 1 0 0 0 FFFFFF  "H847"  -1 1 -21 ""  21 ""  <> 9.2680368 -10.344582 -18.79726 0 0 847 0 847 847 847 <> 59.46 <> <> 842 0 <> <> <> <> <> <> <> <>
  848 41 -10.667782 12.933781 28.738680 56 " " I "A" 21 0.06000 0.06000 "ILE " "HD11" "    " 1 0 0 0 FFFFFF  "H848"  -1 1 -21 ""  21 ""  <> 5.6212702 -13.749015 -3.0491781 0 0 848 0 848 848 848 <> 61.85 <> <> 843 0 <> <> <> <> <> <> <> <>
  849 41 -9.439538 13.164569 29.860432 56 " " I "A" 21 0.06000 0.06000 "ILE " "HD12" "    " 1 0 0 0 FFFFFF  "H849"  -1 1 -21 ""  21 ""  <> 4.2831445 -10.25583 -1.7494477 0 0 849 0 849 849 849 <> 61.85 <> <> 844 0 <> <> <> <> <> <> <> <>
  850 41 -11.014521 12.801848 30.525347 56 " " I "A" 21 0.06000 0.06000 "ILE " "HD13" "    " 1 0 0 0 FFFFFF  "H850"  -1 1 -21 ""  21 ""  <> 9.9122906 18.421871 11.115687 0 0 850 0 850 850 850 <> 61.85 <> <> 845 0 <> <> <> <> <> <> <> <>
  851 25 -10.380855 18.497606 31.909302 57 " " G "A" 38 -0.50000 -0.50000 "GLY " " N  " "    " 7 0 0 1 2E2EFF  "N851"  1 1 -44 ""  38 ""  <> -3.384721 -3.5487156 4.7869587 0 0 851 1 851 851 851 1 75.31 468 70 846 0 56 <> <> <> <> <> <> <>
  852 3 -9.205680 18.795305 32.760880 57 " " G "A" 24 0.08000 0.08000 "GLY " " CA " "    " 6 0 0 1 808080  "C852"  1 1 -44 ""  24 ""  5F5FFF  3.6756332 -1.0684124 -0.73535299 0 0 852 2 852 852 852 1 60.86 469 70 847 0 56 <> <> <> <> <> <> <>
  853 2 -9.009084 20.323547 32.977329 57 " " G "A" 24 0.50000 0.50000 "GLY " " C  " "    " 6 0 0 1 808080  "C853"  1 1 -44 ""  24 ""  <> 5.5603561 5.4274359 -0.3438246 0 0 853 0 853 853 853 1 60.22 470 70 848 0 56 <> <> <> <> <> <> <>
  854 15 -9.893487 20.944256 33.465000 57 " " G "A" 70 -0.50000 -0.50000 "GLY " " O  " "    " 8 0 0 1 FF2E2E  "O854"  1 1 -44 ""  70 ""  <> 1.0035213 4.8966417 -1.415036 0 0 854 0 854 854 854 1 69.99 471 70 849 0 56 <> <> <> <> <> <> <>
  855 43 -10.645042 19.270885 31.315714 57 " " G "A" 21 0.30000 0.30000 "GLY " " H  " "    " 1 0 0 1 FFFFFF  "H855"  -1 1 -21 ""  21 ""  <> 15.146752 -15.631222 13.176974 0 0 855 0 855 855 855 <> 75.31 <> <> 850 0 <> <> <> <> <> <> <> <>
  856 41 -8.357018 18.444071 32.173931 57 " " G "A" 21 0.06000 0.06000 "GLY " " HA3" "    " 1 0 0 0 FFFFFF  "H856"  -1 1 -21 ""  21 ""  <> -8.5799236 11.705696 -17.39209 0 0 856 0 856 856 856 <> 60.86 <> <> 851 0 <> <> <> <> <> <> <> <>
  857 41 -9.275579 18.304018 33.731369 57 " " G "A" 21 0.06000 0.06000 "GLY " " HA2" "    " 1 0 0 0 FFFFFF  "H857"  -1 1 -21 ""  21 ""  <> -13.375006 -2.9014053 1.5559453 0 0 857 0 857 857 857 <> 60.86 <> <> 852 0 <> <> <> <> <> <> <> <>
  858 25 -7.866922 20.888906 32.577137 58 " " D "A" 38 -0.50000 -0.50000 "ASP " " N  " "    " 7 0 0 1 2E2EFF  "N858"  1 1 -44 ""  38 ""  <> 2.4529896 2.4142926 -0.14496489 0 0 858 1 858 858 858 1 67.46 472 71 853 0 57 <> <> <> <> <> <> <>
  859 3 -7.479108 22.298285 32.727745 58 " " D "A" 24 0.14000 0.14000 "ASP " " CA " "    " 6 0 0 1 808080  "C859"  1 1 -44 ""  24 ""  5F5FFF  2.2013333 -0.97702414 2.9553745 0 0 859 1 859 859 859 1 73.75 473 71 854 0 57 <> <> <> <> <> <> <>
  860 2 -8.521353 23.324705 32.176987 58 " " D "A" 24 0.50000 0.50000 "ASP " " C  " "    " 6 0 0 1 808080  "C860"  1 1 -44 ""  24 ""  <> -13.463468 -4.7858877 -4.4372425 0 0 860 0 860 860 860 1 72.95 474 71 855 0 57 <> <> <> <> <> <> <>
  861 15 -8.491907 24.478203 32.478603 58 " " D "A" 70 -0.50000 -0.50000 "ASP " " O  " "    " 8 0 0 1 FF2E2E  "O861"  1 1 -44 ""  70 ""  <> 3.7091894 -0.13426265 1.8949225 0 0 861 0 861 861 861 1 68.47 475 71 856 0 57 <> <> <> <> <> <> <>
  862 3 -6.106954 22.572424 32.072193 58 " " D "A" 24 -0.22000 -0.22000 "ASP " " CB " "    " 6 0 0 1 808080  "C862"  1 1 -44 ""  24 ""  <> -5.1314678 -5.0306735 4.1128249 0 0 862 2 862 862 862 1 80.98 476 71 857 0 57 <> <> <> <> <> <> <>
  863 2 -5.950077 22.574581 30.546732 58 " " D "A" 24 0.70000 0.70000 "ASP " " CG " "    " 6 0 0 1 808080  "C863"  1 1 -44 "%UT"  13 ""  <> 2.3341589 -6.1183362 2.8629081 0 0 863 0 863 863 863 1 84.01 477 71 858 0 57 <> 4.0239836340225 <> <> <> <> <>
  864 15 -4.781995 22.679241 30.185946 58 " " D "A" 70 -0.80000 -0.80000 "ASP " " OD1" "    " 8 0 0 1 FF2E2E  "O864"  1 1 -44 ""  70 ""  <> -2.9090376 -4.7316313 -0.70828867 0 0 864 0 864 864 864 1 85.7 478 71 859 0 57 <> <> <> <> <> <> <>
  865 18 -6.874506 22.478113 29.767488 58 " " D "A" 70 -0.80000 -0.80000 "ASP " " OD2" "    " 8 -1 0 1 FF2E2E  "O865"  1 1 -44 ""  70 ""  <> -6.4075575 -1.9066914 -5.0675077 0 0 865 0 865 865 865 1 84.35 479 71 860 0 57 <> <> <> <> <> <> <>
  866 43 -7.249841 20.303375 32.032654 58 " " D "A" 21 0.30000 0.30000 "ASP " " H  " "    " 1 0 0 1 FFFFFF  "H866"  -1 1 -21 ""  21 ""  <> 20.186333 -16.703781 18.622759 0 0 866 0 866 866 866 <> 67.46 <> <> 861 0 <> <> <> <> <> <> <> <>
  867 41 -7.447785 22.495296 33.799335 58 " " D "A" 21 0.06000 0.06000 "ASP " " HA " "    " 1 0 0 0 FFFFFF  "H867"  -1 1 -21 ""  21 ""  <> -12.029348 15.892458 -3.1984277 0 0 867 0 867 867 867 <> 73.75 <> <> 862 0 <> <> <> <> <> <> <> <>
  868 41 -5.314279 21.933893 32.462120 58 " " D "A" 21 0.06000 0.06000 "ASP " " HB3" "    " 1 0 0 0 FFFFFF  "H868"  -1 1 -21 ""  21 ""  <> 3.9709609 0.4218069 1.7042594 0 0 868 0 868 868 868 <> 80.98 <> <> 863 0 <> <> <> <> <> <> <> <>
  869 41 -5.713592 23.546032 32.364521 58 " " D "A" 21 0.06000 0.06000 "ASP " " HB2" "    " 1 0 0 0 FFFFFF  "H869"  -1 1 -21 ""  21 ""  <> -17.452734 7.7310429 1.7119877 0 0 869 0 869 869 869 <> 80.98 <> <> 864 0 <> <> <> <> <> <> <> <>
  870 25 -9.429612 22.892330 31.337225 59 " " E "A" 38 -0.50000 -0.50000 "GLU " " N  " "    " 7 0 0 1 2E2EFF  "N870"  1 1 -44 ""  38 ""  <> -5.7628388 5.0812101 -0.57175815 0 0 870 1 870 870 870 1 73.37 480 72 865 0 58 <> <> <> <> <> <> <>
  871 3 -10.573090 23.638666 30.861839 59 " " E "A" 24 0.14000 0.14000 "GLU " " CA " "    " 6 0 0 1 808080  "C871"  1 1 -44 ""  24 ""  5F5FFF  2.1472595 -0.42379916 2.5467441 0 0 871 1 871 871 871 1 55.5 481 72 866 0 58 <> <> <> <> <> <> <>
  872 2 -11.700744 23.520027 31.887297 59 " " E "A" 24 0.50000 0.50000 "GLU " " C  " "    " 6 0 0 1 808080  "C872"  1 1 -44 ""  24 ""  <> 7.5620174 -5.6182141 -6.4119825 0 0 872 0 872 872 872 1 72.66 482 72 867 0 58 <> <> <> <> <> <> <>
  873 15 -11.959380 24.494646 32.605991 59 " " E "A" 70 -0.50000 -0.50000 "GLU " " O  " "    " 8 0 0 1 FF2E2E  "O873"  1 1 -44 ""  70 ""  <> -1.9093802 0.35274413 -2.1454391 0 0 873 0 873 873 873 1 70.7 483 72 868 0 58 <> <> <> <> <> <> <>
  874 3 -11.086003 23.146065 29.496132 59 " " E "A" 24 -0.12000 -0.12000 "GLU " " CB " "    " 6 0 0 1 808080  "C874"  1 1 -44 ""  24 ""  <> -1.1080692 -7.6186028 -0.63260055 0 0 874 2 874 874 874 1 67.29 484 72 869 0 58 <> <> <> <> <> <> <>
  875 3 -11.818164 24.188669 28.656607 59 " " E "A" 24 -0.22000 -0.22000 "GLU " " CG " "    " 6 0 0 1 808080  "C875"  1 1 -44 ""  24 ""  <> 1.3582336 -3.6726589 -0.29374135 0 0 875 2 875 875 875 1 75.68 485 72 870 0 58 <> <> <> <> <> <> <>
  876 2 -10.936380 25.287716 28.366425 59 " " E "A" 24 0.70000 0.70000 "GLU " " CD " "    " 6 0 0 1 808080  "C876"  1 1 -44 "%UT"  13 ""  <> 1.6231328 12.368895 -3.9840682 0 0 876 0 876 876 876 1 82.61 486 72 871 0 58 <> 4 <> <> <> <> <>
  877 15 -10.988661 26.384743 28.948233 59 " " E "A" 70 -0.80000 -0.80000 "GLU " " OE1" "    " 8 0 0 1 FF2E2E  "O877"  1 1 -44 ""  70 ""  <> 4.7310295 -2.9426947 1.9882154 0 0 877 0 877 877 877 1 90.53 487 72 872 0 58 <> <> <> <> <> <> <>
  878 18 -10.059852 25.106739 27.496004 59 " " E "A" 70 -0.80000 -0.80000 "GLU " " OE2" "    " 8 -1 0 1 FF2E2E  "O878"  1 1 -44 ""  70 ""  <> 4.2452259 2.3333213 -3.8329546 0 0 878 0 878 878 878 1 85.52 488 72 873 0 58 <> <> <> <> <> <> <>
  879 43 -9.449632 21.902388 31.137941 59 " " E "A" 21 0.30000 0.30000 "GLU " " H  " "    " 1 0 0 1 FFFFFF  "H879"  -1 1 -21 ""  21 ""  <> -4.3353715 11.912193 -11.158415 0 0 879 0 879 879 879 <> 73.37 <> <> 874 0 <> <> <> <> <> <> <> <>
  880 41 -10.270328 24.685583 30.881826 59 " " E "A" 21 0.06000 0.06000 "GLU " " HA " "    " 1 0 0 0 FFFFFF  "H880"  -1 1 -21 ""  21 ""  <> -17.438114 -14.142222 -1.0616795 0 0 880 0 880 880 880 <> 55.5 <> <> 875 0 <> <> <> <> <> <> <> <>
  881 41 -11.727784 22.266062 29.538729 59 " " E "A" 21 0.06000 0.06000 "GLU " " HB3" "    " 1 0 0 0 FFFFFF  "H881"  -1 1 -21 ""  21 ""  <> -7.2910228 -7.7437429 17.013994 0 0 881 0 881 881 881 <> 67.29 <> <> 876 0 <> <> <> <> <> <> <> <>
  882 41 -10.289348 22.813652 28.830593 59 " " E "A" 21 0.06000 0.06000 "GLU " " HB2" "    " 1 0 0 0 FFFFFF  "H882"  -1 1 -21 ""  21 ""  <> 5.107708 11.307615 -0.55860251 0 0 882 0 882 882 882 <> 67.29 <> <> 877 0 <> <> <> <> <> <> <> <>
  883 41 -12.743396 24.630554 29.026451 59 " " E "A" 21 0.06000 0.06000 "GLU " " HG3" "    " 1 0 0 0 FFFFFF  "H883"  -1 1 -21 ""  21 ""  <> 18.263712 -9.2372713 -4.2693119 0 0 883 0 883 883 883 <> 75.68 <> <> 878 0 <> <> <> <> <> <> <> <>
  884 41 -11.985549 23.729727 27.682209 59 " " E "A" 21 0.06000 0.06000 "GLU " " HG2" "    " 1 0 0 0 FFFFFF  "H884"  -1 1 -21 ""  21 ""  <> -10.7307 8.5351295 -12.938972 0 0 884 0 884 884 884 <> 75.68 <> <> 879 0 <> <> <> <> <> <> <> <>
  885 25 -12.364796 22.318907 32.063274 60 " " V "A" 38 -0.50000 -0.50000 "VAL " " N  " "    " 7 0 0 1 2E2EFF  "N885"  1 1 -44 ""  38 ""  <> -4.778595 5.4493484 -3.0663564 0 0 885 1 885 885 885 1 68.69 489 73 880 0 59 <> <> <> <> <> <> <>
  886 3 -13.498818 22.132965 32.885349 60 " " V "A" 24 0.14000 0.14000 "VAL " " CA " "    " 6 0 0 1 808080  "C886"  1 1 -44 ""  24 ""  5F5FFF  4.8449969 0.6160934 0.58632189 0 0 886 1 886 886 886 1 67.03 490 73 881 0 59 <> <> <> <> <> <> <>
  887 2 -13.199444 22.124130 34.430470 60 " " V "A" 24 0.50000 0.50000 "VAL " " C  " "    " 6 0 0 1 808080  "C887"  1 1 -44 ""  24 ""  <> 2.1170461 1.2053235 -1.3077165 0 0 887 0 887 887 887 1 60.91 491 73 882 0 59 <> <> <> <> <> <> <>
  888 15 -14.088747 22.389503 35.210888 60 " " V "A" 70 -0.50000 -0.50000 "VAL " " O  " "    " 8 0 0 1 FF2E2E  "O888"  1 1 -44 ""  70 ""  <> 6.0813098 0.83242905 -4.0212307 0 0 888 0 888 888 888 1 62.47 492 73 883 0 59 <> <> <> <> <> <> <>
  889 3 -14.313418 20.904928 32.476387 60 " " V "A" 24 -0.06000 -0.06000 "VAL " " CB " "    " 6 0 0 1 808080  "C889"  1 1 -44 ""  24 ""  <> -5.439147 -0.79820907 -4.9698043 0 0 889 1 889 889 889 1 77.77 493 73 884 0 59 <> <> <> <> <> <> <>
  890 3 -14.641005 21.069521 30.944717 60 " " V "A" 24 -0.18000 -0.18000 "VAL " " CG1" "    " 6 0 0 1 808080  "C890"  1 1 -44 ""  24 ""  <> -1.1067514 6.1055303 8.1157875 0 0 890 3 890 890 890 1 60.51 494 73 885 0 59 <> <> <> <> <> <> <>
  891 3 -13.566824 19.602930 32.620644 60 " " V "A" 24 -0.18000 -0.18000 "VAL " " CG2" "    " 6 0 0 1 808080  "C891"  1 1 -44 ""  24 ""  <> -1.1896756 0.88023669 -4.3131413 0 0 891 3 891 891 891 1 73.95 495 73 886 0 59 <> <> <> <> <> <> <>
  892 43 -11.931610 21.556063 31.562754 60 " " V "A" 21 0.30000 0.30000 "VAL " " H  " "    " 1 0 0 1 FFFFFF  "H892"  -1 1 -21 ""  21 ""  <> -20.038315 -4.0289478 -1.919027 0 0 892 0 892 892 892 <> 68.69 <> <> 887 0 <> <> <> <> <> <> <> <>
  893 41 -14.218603 22.940550 32.751869 60 " " V "A" 21 0.06000 0.06000 "VAL " " HA " "    " 1 0 0 0 FFFFFF  "H893"  -1 1 -21 ""  21 ""  <> -8.9867668 8.8571081 -25.886757 0 0 893 0 893 893 893 <> 67.03 <> <> 888 0 <> <> <> <> <> <> <> <>
  894 41 -15.112180 20.829796 33.214245 60 " " V "A" 21 0.06000 0.06000 "VAL " " HB " "    " 1 0 0 0 FFFFFF  "H894"  -1 1 -21 ""  21 ""  <> -32.440441 -32.043247 -2.7554541 0 0 894 0 894 894 894 <> 77.77 <> <> 889 0 <> <> <> <> <> <> <> <>
  895 41 -15.161933 22.001183 30.723946 60 " " V "A" 21 0.06000 0.06000 "VAL " "HG11" "    " 1 0 0 0 FFFFFF  "H895"  -1 1 -21 ""  21 ""  <> 0.19000755 5.0492783 -1.161458 0 0 895 0 895 895 895 <> 60.51 <> <> 890 0 <> <> <> <> <> <> <> <>
  896 41 -13.818516 21.001265 30.232712 60 " " V "A" 21 0.06000 0.06000 "VAL " "HG12" "    " 1 0 0 0 FFFFFF  "H896"  -1 1 -21 ""  21 ""  <> 15.196764 10.318443 17.018721 0 0 896 0 896 896 896 <> 60.51 <> <> 891 0 <> <> <> <> <> <> <> <>
  897 41 -15.326344 20.306387 30.575888 60 " " V "A" 21 0.06000 0.06000 "VAL " "HG13" "    " 1 0 0 0 FFFFFF  "H897"  -1 1 -21 ""  21 ""  <> 11.009854 3.0494735 -8.531044 0 0 897 0 897 897 897 <> 60.51 <> <> 892 0 <> <> <> <> <> <> <> <>
  898 41 -12.751415 19.586647 31.897493 60 " " V "A" 21 0.06000 0.06000 "VAL " "HG21" "    " 1 0 0 0 FFFFFF  "H898"  -1 1 -21 ""  21 ""  <> -5.9562445 7.6419463 22.830786 0 0 898 0 898 898 898 <> 73.95 <> <> 893 0 <> <> <> <> <> <> <> <>
  899 41 -13.108906 19.515450 33.605915 60 " " V "A" 21 0.06000 0.06000 "VAL " "HG22" "    " 1 0 0 0 FFFFFF  "H899"  -1 1 -21 ""  21 ""  <> 14.752167 3.7521567 9.6510544 0 0 899 0 899 899 899 <> 73.95 <> <> 894 0 <> <> <> <> <> <> <> <>
  900 41 -14.236294 18.747587 32.529533 60 " " V "A" 21 0.06000 0.06000 "VAL " "HG23" "    " 1 0 0 0 FFFFFF  "H900"  -1 1 -21 ""  21 ""  <> -16.087831 11.804244 4.741673 0 0 900 0 900 900 900 <> 73.95 <> <> 895 0 <> <> <> <> <> <> <> <>
  901 25 -11.958858 21.850651 34.895683 61 " " Y "A" 38 -0.50000 -0.50000 "TYR " " N  " "    " 7 0 0 1 2E2EFF  "N901"  1 1 -44 ""  38 ""  <> -2.439518 4.8412848 -1.1219077 0 0 901 1 901 901 901 1 56.86 496 74 896 0 60 <> <> <> <> <> <> <>
  902 3 -11.463228 22.189438 36.260204 61 " " Y "A" 24 0.14000 0.14000 "TYR " " CA " "    " 6 0 0 1 808080  "C902"  1 1 -44 ""  24 ""  5F5FFF  0.016048618 3.6631784 -1.8516799 0 0 902 1 902 902 902 1 72.58 497 74 897 0 60 <> <> <> <> <> <> <>
  903 2 -11.485007 23.757498 36.507992 61 " " Y "A" 24 0.50000 0.50000 "TYR " " C  " "    " 6 0 0 1 808080  "C903"  1 1 -44 ""  24 ""  <> -0.9180842 -4.7572522 -5.7065206 0 0 903 0 903 903 903 1 65.62 498 74 898 0 60 <> <> <> <> <> <> <>
  904 15 -11.341036 24.252083 37.677948 61 " " Y "A" 70 -0.50000 -0.50000 "TYR " " O  " "    " 8 0 0 1 FF2E2E  "O904"  1 1 -44 ""  70 ""  <> -7.0843005 -2.2382329 1.4937099 0 0 904 0 904 904 904 1 72.48 499 74 899 0 60 <> <> <> <> <> <> <>
  905 3 -10.040049 21.602747 36.498131 61 " " Y "A" 24 -0.00500 -0.00500 "TYR " " CB " "    " 6 0 0 1 808080  "C905"  1 1 -44 ""  24 ""  <> -2.14797 0.1425745 -2.7698798 0 0 905 2 905 905 905 1 64.66 500 74 900 0 60 <> <> <> <> <> <> <>
  906 2 -9.914335 20.084541 36.754623 61 " " Y "A" 24 -0.11500 -0.11500 "TYR " " CG " "    " 6 0 0 1 808080  "C906"  1 1 -44 ""  24 ""  <> -3.7584293 5.9933882 1.5006015 0 0 906 0 906 906 906 1 61.11 501 74 901 0 60 <> <> <> <> <> <> <>
  907 2 -8.952698 19.680498 37.763470 61 " " Y "A" 24 -0.11500 -0.11500 "TYR " " CD1" "    " 6 0 0 1 808080  "C907"  1 1 -44 ""  24 ""  <> 7.3145795 -3.7036161 5.1364541 0 0 907 1 907 907 907 1 59.85 502 74 902 0 60 <> <> <> <> <> <> <>
  908 2 -10.659818 19.110823 36.026463 61 " " Y "A" 24 -0.11500 -0.11500 "TYR " " CD2" "    " 6 0 0 1 808080  "C908"  1 1 -44 ""  24 ""  <> -3.4537699 2.66065 0.30686939 0 0 908 1 908 908 908 1 63.35 503 74 903 0 60 <> <> <> <> <> <> <>
  909 2 -8.832599 18.268290 38.024670 61 " " Y "A" 24 -0.11500 -0.11500 "TYR " " CE1" "    " 6 0 0 1 808080  "C909"  1 1 -44 ""  24 ""  <> 0.835693 3.6552429 -0.030126786 0 0 909 1 909 909 909 1 66.63 504 74 904 0 60 <> <> <> <> <> <> <>
  910 2 -10.453938 17.740416 36.249641 61 " " Y "A" 24 -0.11500 -0.11500 "TYR " " CE2" "    " 6 0 0 1 808080  "C910"  1 1 -44 ""  24 ""  <> -0.40455735 0.80151379 1.4251875 0 0 910 1 910 910 910 1 62.26 505 74 905 0 60 <> <> <> <> <> <> <>
  911 2 -9.666757 17.325760 37.343685 61 " " Y "A" 24 0.15000 0.15000 "TYR " " CZ " "    " 6 0 0 1 808080  "C911"  1 1 -44 ""  24 ""  <> 9.6423063 9.4843445 0.066863045 0 0 911 0 911 911 911 1 65.12 506 74 906 0 60 <> <> <> <> <> <> <>
  912 16 -9.407363 16.012087 37.664852 61 " " Y "A" 70 -0.58500 -0.58500 "TYR " " OH " "    " 8 0 0 1 FF2E2E  "O912"  1 1 -44 "%UT"  13 ""  <> 3.6327608 0.58544147 1.1297457 0 0 912 1 912 912 912 1 72.4 507 74 907 0 60 <> <> <> <> <> <> <>
  913 43 -11.240463 21.559376 34.248253 61 " " Y "A" 21 0.30000 0.30000 "TYR " " H  " "    " 1 0 0 1 FFFFFF  "H913"  -1 1 -21 ""  21 ""  <> -8.4131508 13.594055 -8.6274748 0 0 913 0 913 913 913 <> 56.86 <> <> 908 0 <> <> <> <> <> <> <> <>
  914 41 -12.152540 21.777306 36.997154 61 " " Y "A" 21 0.06000 0.06000 "TYR " " HA " "    " 1 0 0 0 FFFFFF  "H914"  -1 1 -21 ""  21 ""  <> -4.8594675 12.491962 -2.4123576 0 0 914 0 914 914 914 <> 72.58 <> <> 909 0 <> <> <> <> <> <> <> <>
  915 41 -9.454980 22.029518 37.312786 61 " " Y "A" 21 0.06000 0.06000 "TYR " " HB3" "    " 1 0 0 0 FFFFFF  "H915"  -1 1 -21 ""  21 ""  <> -3.1721416 -8.248641 32.511669 0 0 915 0 915 915 915 <> 64.66 <> <> 910 0 <> <> <> <> <> <> <> <>
  916 41 -9.344780 21.926167 35.723469 61 " " Y "A" 21 0.06000 0.06000 "TYR " " HB2" "    " 1 0 0 0 FFFFFF  "H916"  -1 1 -21 ""  21 ""  <> -6.2886591 -9.6917143 1.7663318 0 0 916 0 916 916 916 <> 64.66 <> <> 911 0 <> <> <> <> <> <> <> <>
  917 41 -8.208145 20.425282 38.002926 61 " " Y "A" 21 0.11500 0.11500 "TYR " " HD1" "    " 1 0 0 0 FFFFFF  "H917"  -1 1 -21 ""  21 ""  <> 15.224675 -13.340991 -2.3361084 0 0 917 0 917 917 917 <> 59.85 <> <> 912 0 <> <> <> <> <> <> <> <>
  918 41 -11.400227 19.379658 35.287598 61 " " Y "A" 21 0.11500 0.11500 "TYR " " HD2" "    " 1 0 0 0 FFFFFF  "H918"  -1 1 -21 ""  21 ""  <> 16.221624 -5.897716 -10.307663 0 0 918 0 918 918 918 <> 63.35 <> <> 913 0 <> <> <> <> <> <> <> <>
  919 41 -7.986901 17.910833 38.593372 61 " " Y "A" 21 0.11500 0.11500 "TYR " " HE1" "    " 1 0 0 0 FFFFFF  "H919"  -1 1 -21 ""  21 ""  <> -14.1373 11.899149 3.692595 0 0 919 0 919 919 919 <> 66.63 <> <> 914 0 <> <> <> <> <> <> <> <>
  920 41 -10.902225 17.006704 35.596107 61 " " Y "A" 21 0.11500 0.11500 "TYR " " HE2" "    " 1 0 0 0 FFFFFF  "H920"  -1 1 -21 ""  21 ""  <> 4.0617313 19.896547 -2.7845459 0 0 920 0 920 920 920 <> 62.26 <> <> 915 0 <> <> <> <> <> <> <> <>
  921 42 -9.960832 15.352626 37.275227 61 " " Y "A" 21 0.43500 0.43500 "TYR " " HH " "    " 1 0 0 1 FFFFFF  "H921"  -1 1 -21 ""  21 ""  <> -11.015319 7.1207542 13.030531 0 0 921 0 921 921 921 <> 72.4 <> <> 916 0 <> <> <> <> <> <> <> <>
  922 25 -11.627497 24.561546 35.447647 62 " " G "A" 38 -0.50000 -0.50000 "GLY " " N  " "    " 7 0 0 1 2E2EFF  "N922"  0 1 -44 ""  38 ""  <> -0.62106097 3.3079009 -2.1522412 0 0 922 1 922 922 922 1 67.09 508 75 917 0 61 <> <> <> <> <> <> <>
  923 3 -11.671063 25.996845 35.351429 62 " " G "A" 24 0.08000 0.08000 "GLY " " CA " "    " 6 0 0 1 808080  "C923"  0 1 -44 ""  24 ""  5F5FFF  -3.5008128 1.8511016 3.0179498 0 0 923 2 923 923 923 1 65.43 509 75 918 0 61 <> <> <> <> <> <> <>
  924 2 -10.267538 26.647392 35.448311 62 " " G "A" 24 0.50000 0.50000 "GLY " " C  " "    " 6 0 0 1 808080  "C924"  0 1 -44 ""  24 ""  <> -3.1136961 -5.3881922 1.8561413 0 0 924 0 924 924 924 1 60.56 510 75 919 0 61 <> <> <> <> <> <> <>
  925 15 -9.291834 26.174988 36.078541 62 " " G "A" 70 -0.50000 -0.50000 "GLY " " O  " "    " 8 0 0 1 FF2E2E  "O925"  0 1 -44 ""  70 ""  <> 9.2461634 3.1446593 -0.68947995 0 0 925 0 925 925 925 1 71.59 511 75 920 0 61 <> <> <> <> <> <> <>
  926 43 -11.647460 24.074875 34.562859 62 " " G "A" 21 0.30000 0.30000 "GLY " " H  " "    " 1 0 0 1 FFFFFF  "H926"  -1 1 -21 ""  21 ""  <> 5.2405167 -6.6486397 9.6418495 0 0 926 0 926 926 926 <> 67.09 <> <> 921 0 <> <> <> <> <> <> <> <>
  927 41 -12.259033 26.362207 36.193390 62 " " G "A" 21 0.06000 0.06000 "GLY " " HA3" "    " 1 0 0 0 FFFFFF  "H927"  -1 1 -21 ""  21 ""  <> -8.4522839 -0.12168359 6.1604285 0 0 927 0 927 927 927 <> 65.43 <> <> 922 0 <> <> <> <> <> <> <> <>
  928 41 -12.104859 26.108864 34.357761 62 " " G "A" 21 0.06000 0.06000 "GLY " " HA2" "    " 1 0 0 0 FFFFFF  "H928"  -1 1 -21 ""  21 ""  <> 1.5518104 -24.182596 -2.0721653 0 0 928 0 928 928 928 <> 65.43 <> <> 923 0 <> <> <> <> <> <> <> <>
  929 25 -10.121662 27.764952 34.708599 63 " " R "A" 38 -0.50000 -0.50000 "ARG " " N  " "    " 7 0 0 1 2E2EFF  "N929"  0 1 -44 ""  38 ""  <> 1.777422 5.2150588 6.7421584 0 0 929 1 929 929 929 1 69.58 512 76 924 0 62 <> <> <> <> <> <> <>
  930 3 -8.875616 28.528152 34.546974 63 " " R "A" 24 0.14000 0.14000 "ARG " " CA " "    " 6 0 0 1 808080  "C930"  0 1 -44 ""  24 ""  5F5FFF  -6.130671 -3.7117126 -11.375041 0 0 930 1 930 930 930 1 76.79 513 76 925 0 62 <> <> <> <> <> <> <>
  931 2 -8.926409 29.624735 35.593693 63 " " R "A" 24 0.50000 0.50000 "ARG " " C  " "    " 6 0 0 1 808080  "C931"  0 1 -44 ""  24 ""  <> 0.34048268 1.0588163 5.9426274 0 0 931 0 931 931 931 1 70.9 514 76 926 0 62 <> <> <> <> <> <> <>
  932 15 -9.987597 30.240196 35.846527 63 " " R "A" 70 -0.50000 -0.50000 "ARG " " O  " "    " 8 0 0 1 FF2E2E  "O932"  0 1 -44 ""  70 ""  <> 0.36903155 -2.5366907 7.1633592 0 0 932 0 932 932 932 1 66.82 515 76 927 0 62 <> <> <> <> <> <> <>
  933 3 -8.611560 29.105255 33.102058 63 " " R "A" 24 -0.12000 -0.12000 "ARG " " CB " "    " 6 0 0 1 808080  "C933"  0 1 -44 ""  24 ""  <> -8.3342972 -4.8515487 1.417979 0 0 933 2 933 933 933 1 74.75 516 76 928 0 62 <> <> <> <> <> <> <>
  934 3 -9.016094 28.041395 32.018360 63 " " R "A" 24 -0.05000 -0.05000 "ARG " " CG " "    " 6 0 0 1 808080  "C934"  0 1 -44 ""  24 ""  <> 2.0565445 -3.5704517 5.5967293 0 0 934 2 934 934 934 1 92.17 517 76 929 0 62 <> <> <> <> <> <> <>
  935 3 -8.415705 28.269562 30.602325 63 " " R "A" 24 0.19000 0.19000 "ARG " " CD " "    " 6 0 0 1 808080  "C935"  0 1 -44 ""  24 ""  <> 1.4523193 -0.5374614 -1.3911115 0 0 935 2 935 935 935 1 103.19 518 76 930 0 62 <> <> <> <> <> <> <>
  936 25 -8.467078 27.005093 29.869917 63 " " R "A" 38 -0.69997 -0.69997 "ARG " " NE " "    " 7 0 0 1 2E2EFF  "N936"  0 1 -44 ""  38 ""  <> 2.6864395 -3.567384 -0.7306304 0 0 936 1 936 936 936 1 110 519 76 931 0 62 <> <> <> <> <> <> <>
  937 2 -7.516040 26.080542 29.738743 63 " " R "A" 24 0.63990 0.63990 "ARG " " CZ " "    " 6 0 0 1 808080  "C937"  0 1 -44 ""  24 ""  <> -5.0766091 -0.72127485 6.6656785 0 0 937 0 937 937 937 1 105.61 520 76 932 0 62 <> <> <> <> <> <> <>
  938 25 -7.765228 25.022057 28.924438 63 " " R "A" 38 -0.79997 -0.79997 "ARG " " NH1" "    " 7 0 0 1 2E2EFF  "N938"  0 1 -44 ""  38 ""  <> 3.3842463 0.33847457 4.0468769 0 0 938 2 938 938 938 1 99.78 521 76 933 0 62 <> <> <> <> <> <> <>
  939 31 -6.353788 26.154774 30.340000 63 " " R "A" 38 -0.79997 -0.79997 "ARG " " NH2" "    " 7 1 0 1 2E2EFF  "N939"  0 1 -44 ""  38 ""  <> 4.7842202 2.1839597 -1.7842269 0 0 939 2 939 939 939 1 108.23 522 76 934 0 62 <> <> <> <> <> <> <>
  940 43 -10.934368 28.168591 34.265110 63 " " R "A" 21 0.30000 0.30000 "ARG " " H  " "    " 1 0 0 1 FFFFFF  "H940"  -1 1 -21 ""  21 ""  <> 1.6455343 4.9785914 0.55870098 0 0 940 0 940 940 940 <> 69.58 <> <> 935 0 <> <> <> <> <> <> <> <>
  941 41 -8.148665 27.763058 34.819508 63 " " R "A" 21 0.06000 0.06000 "ARG " " HA " "    " 1 0 0 0 FFFFFF  "H941"  -1 1 -21 ""  21 ""  <> 17.796274 -9.1934614 7.5969548 0 0 941 0 941 941 941 <> 76.79 <> <> 936 0 <> <> <> <> <> <> <> <>
  942 41 -7.638438 29.596111 33.088116 63 " " R "A" 21 0.06000 0.06000 "ARG " " HB3" "    " 1 0 0 0 FFFFFF  "H942"  -1 1 -21 ""  21 ""  <> 12.888074 8.9194269 2.6531157 0 0 942 0 942 942 942 <> 74.75 <> <> 937 0 <> <> <> <> <> <> <> <>
  943 41 -9.291848 29.949694 32.991455 63 " " R "A" 21 0.06000 0.06000 "ARG " " HB2" "    " 1 0 0 0 FFFFFF  "H943"  -1 1 -21 ""  21 ""  <> -16.774467 3.7828732 -0.31961632 0 0 943 0 943 943 943 <> 74.75 <> <> 938 0 <> <> <> <> <> <> <> <>
  944 41 -10.070789 27.784073 31.920864 63 " " R "A" 21 0.06000 0.06000 "ARG " " HG3" "    " 1 0 0 0 FFFFFF  "H944"  -1 1 -21 ""  21 ""  <> 44.483227 25.412918 -24.585106 0 0 944 0 944 944 944 <> 92.17 <> <> 939 0 <> <> <> <> <> <> <> <>
  945 41 -8.665284 27.088610 32.414886 63 " " R "A" 21 0.06000 0.06000 "ARG " " HG2" "    " 1 0 0 0 FFFFFF  "H945"  -1 1 -21 ""  21 ""  <> -4.4152141 4.0637989 22.018429 0 0 945 0 945 945 945 <> 92.17 <> <> 940 0 <> <> <> <> <> <> <> <>
  946 41 -7.391893 28.643604 30.600397 63 " " R "A" 21 0.06000 0.06000 "ARG " " HD3" "    " 1 0 0 0 FFFFFF  "H946"  -1 1 -21 ""  21 ""  <> -11.686449 -1.7809024 8.4286566 0 0 946 0 946 946 946 <> 103.19 <> <> 941 0 <> <> <> <> <> <> <> <>
  947 41 -8.916782 28.976591 29.941168 63 " " R "A" 21 0.06000 0.06000 "ARG " " HD2" "    " 1 0 0 0 FFFFFF  "H947"  -1 1 -21 ""  21 ""  <> -1.9153844 17.013453 -14.072618 0 0 947 0 947 947 947 <> 103.19 <> <> 942 0 <> <> <> <> <> <> <> <>
  948 43 -9.337208 26.788904 29.404903 63 " " R "A" 21 0.44000 0.44000 "ARG " " HE " "    " 1 0 0 1 FFFFFF  "H948"  -1 1 -21 ""  21 ""  <> -0.64651793 -1.2154084 -15.816307 0 0 948 0 948 948 948 <> 110 <> <> 943 0 <> <> <> <> <> <> <> <>
  949 43 -7.208366 24.182550 28.996796 63 " " R "A" 21 0.46000 0.46000 "ARG " "HH12" "    " 1 0 0 1 FFFFFF  "H949"  -1 1 -21 ""  21 ""  <> 8.8377628 -25.44521 5.6870341 0 0 949 0 949 949 949 <> 99.78 <> <> 944 0 <> <> <> <> <> <> <> <>
  950 43 -8.646159 24.890385 28.448284 63 " " R "A" 21 0.46000 0.46000 "ARG " "HH11" "    " 1 0 0 1 FFFFFF  "H950"  -1 1 -21 ""  21 ""  <> -9.2742386 13.834814 -12.76201 0 0 950 0 950 950 950 <> 99.78 <> <> 945 0 <> <> <> <> <> <> <> <>
  951 44 -5.656679 25.482622 30.053030 63 " " R "A" 21 0.46000 0.46000 "ARG " "HH22" "    " 1 0 0 1 FFFFFF  "H951"  -1 1 -21 ""  21 ""  <> 1.5994599 -7.4240775 4.6833906 0 0 951 0 951 951 951 <> 108.23 <> <> 946 0 <> <> <> <> <> <> <> <>
  952 44 -6.108430 27.023949 30.792143 63 " " R "A" 21 0.46000 0.46000 "ARG " "HH21" "    " 1 0 0 1 FFFFFF  "H952"  -1 1 -21 ""  21 ""  <> -25.563694 10.907516 1.436083 0 0 952 0 952 952 952 <> 108.23 <> <> 947 0 <> <> <> <> <> <> <> <>
  953 25 -7.794923 29.999847 36.209568 64 " " D "A" 38 -0.50000 -0.50000 "ASP " " N  " "    " 7 0 0 1 2E2EFF  "N953"  0 1 -44 ""  38 ""  <> 1.5739794 12.977703 -3.7640746 0 0 953 1 953 953 953 1 65.18 523 77 948 0 63 <> <> <> <> <> <> <>
  954 3 -7.528729 31.222363 36.938206 64 " " D "A" 24 0.14000 0.14000 "ASP " " CA " "    " 6 0 0 1 808080  "C954"  0 1 -44 ""  24 ""  5F5FFF  3.3208079 -1.3271483 -1.780653 0 0 954 1 954 954 954 1 62.9 524 77 949 0 63 <> <> <> <> <> <> <>
  955 2 -7.739009 32.547165 36.244751 64 " " D "A" 24 0.50000 0.50000 "ASP " " C  " "    " 6 0 0 1 808080  "C955"  0 1 -44 ""  24 ""  <> 2.2418246 3.2845221 2.3446844 0 0 955 0 955 955 955 1 65.05 525 77 950 0 63 <> <> <> <> <> <> <>
  956 15 -7.600528 32.768768 35.051968 64 " " D "A" 70 -0.50000 -0.50000 "ASP " " O  " "    " 8 0 0 1 FF2E2E  "O956"  0 1 -44 ""  70 ""  <> -4.6966867 5.4199824 -5.1678901 0 0 956 0 956 956 956 1 68.29 526 77 951 0 63 <> <> <> <> <> <> <>
  957 3 -6.267153 31.186888 37.724876 64 " " D "A" 24 -0.22000 -0.22000 "ASP " " CB " "    " 6 0 0 1 808080  "C957"  0 1 -44 ""  24 ""  <> 3.6686518 -4.6015949 3.0032809 0 0 957 2 957 957 957 1 56.35 527 77 952 0 63 <> <> <> <> <> <> <>
  958 2 -4.966567 31.225225 36.972317 64 " " D "A" 24 0.70000 0.70000 "ASP " " CG " "    " 6 0 0 1 808080  "C958"  0 1 -44 "%UT"  13 ""  <> -1.3664458 1.1260594 3.6983945 0 0 958 0 958 958 958 1 76.33 528 77 953 0 63 <> <> <> <> <> <> <>
  959 15 -4.308917 30.189524 36.899883 64 " " D "A" 70 -0.80000 -0.80000 "ASP " " OD1" "    " 8 0 0 1 FF2E2E  "O959"  0 1 -44 ""  70 ""  <> -4.3628416 -1.9744648 -5.2076845 0 0 959 0 959 959 959 1 74.24 529 77 954 0 63 <> <> <> <> <> <> <>
  960 18 -4.512661 32.263950 36.459076 64 " " D "A" 70 -0.80000 -0.80000 "ASP " " OD2" "    " 8 -1 0 1 FF2E2E  "O960"  0 1 -44 ""  70 ""  <> 1.761646 2.0272408 -3.3438637 0 0 960 0 960 960 960 1 92.86 530 77 955 0 63 <> <> <> <> <> <> <>
  961 43 -7.068234 29.336737 35.980858 64 " " D "A" 21 0.30000 0.30000 "ASP " " H  " "    " 1 0 0 1 FFFFFF  "H961"  -1 1 -21 ""  21 ""  <> -21.642647 -10.975791 17.032158 0 0 961 0 961 961 961 <> 65.18 <> <> 956 0 <> <> <> <> <> <> <> <>
  962 41 -8.252934 31.156446 37.750168 64 " " D "A" 21 0.06000 0.06000 "ASP " " HA " "    " 1 0 0 0 FFFFFF  "H962"  -1 1 -21 ""  21 ""  <> 21.65136 7.9152913 -2.6142282 0 0 962 0 962 962 962 <> 62.9 <> <> 957 0 <> <> <> <> <> <> <> <>
  963 41 -6.291363 30.301062 38.359562 64 " " D "A" 21 0.06000 0.06000 "ASP " " HB3" "    " 1 0 0 0 FFFFFF  "H963"  -1 1 -21 ""  21 ""  <> 0.69451207 33.605347 -7.6154141 0 0 963 0 963 963 963 <> 56.35 <> <> 958 0 <> <> <> <> <> <> <> <>
  964 41 -6.329704 32.024445 38.419628 64 " " D "A" 21 0.06000 0.06000 "ASP " " HB2" "    " 1 0 0 0 FFFFFF  "H964"  -1 1 -21 ""  21 ""  <> 8.2747793 2.8315556 13.707273 0 0 964 0 964 964 964 <> 56.35 <> <> 959 0 <> <> <> <> <> <> <> <>
  965 25 -8.176347 33.493481 37.149673 65 " " R "A" 38 -0.50000 -0.50000 "ARG " " N  " "    " 7 0 0 1 2E2EFF  "N965"  0 1 -44 ""  38 ""  <> -1.0278823 3.0338764 -1.3547875 0 0 965 1 965 965 965 1 58.42 531 78 960 0 64 <> <> <> <> <> <> <>
  966 3 -8.670725 34.840481 36.810913 65 " " R "A" 24 0.14000 0.14000 "ARG " " CA " "    " 6 0 0 1 808080  "C966"  0 1 -44 ""  24 ""  5F5FFF  6.6560988 -7.4883342 1.0086462 0 0 966 1 966 966 966 1 59.92 532 78 961 0 64 <> <> <> <> <> <> <>
  967 2 -7.493886 35.743134 36.707390 65 " " R "A" 24 0.50000 0.50000 "ARG " " C  " "    " 6 0 0 1 808080  "C967"  0 1 -44 ""  24 ""  <> 5.0193877 3.3449738 0.16972704 0 0 967 0 967 967 967 1 57.3 533 78 962 0 64 <> <> <> <> <> <> <>
  968 15 -7.556126 36.599659 35.873363 65 " " R "A" 70 -0.50000 -0.50000 "ARG " " O  " "    " 8 0 0 1 FF2E2E  "O968"  0 1 -44 ""  70 ""  <> 0.71982193 -0.15065241 1.3426048 0 0 968 0 968 968 968 1 65.51 534 78 963 0 64 <> <> <> <> <> <> <>
  969 3 -9.677322 35.340176 37.890072 65 " " R "A" 24 -0.12000 -0.12000 "ARG " " CB " "    " 6 0 0 1 808080  "C969"  0 1 -44 ""  24 ""  <> 1.3951557 -0.90997934 0.14768033 0 0 969 2 969 969 969 1 54.05 535 78 964 0 64 <> <> <> <> <> <> <>
  970 3 -11.002209 34.529060 37.986172 65 " " R "A" 24 -0.05000 -0.05000 "ARG " " CG " "    " 6 0 0 1 808080  "C970"  0 1 -44 ""  24 ""  <> 0.64458847 -0.57955545 -3.208257 0 0 970 2 970 970 970 1 50.9 536 78 965 0 64 <> <> <> <> <> <> <>
  971 3 -11.860255 34.719311 39.204365 65 " " R "A" 24 0.19000 0.19000 "ARG " " CD " "    " 6 0 0 1 808080  "C971"  0 1 -44 ""  24 ""  <> -1.5935843 2.7408478 1.3982745 0 0 971 2 971 971 971 1 64.27 537 78 966 0 64 <> <> <> <> <> <> <>
  972 25 -12.963205 33.714916 39.285320 65 " " R "A" 38 -0.69997 -0.69997 "ARG " " NE " "    " 7 0 0 1 2E2EFF  "N972"  0 1 -44 ""  38 ""  <> 3.5434904 -5.2002273 2.2978084 0 0 972 1 972 972 972 1 96.41 538 78 967 0 64 <> <> <> <> <> <> <>
  973 2 -13.113304 32.667915 40.120522 65 " " R "A" 24 0.63990 0.63990 "ARG " " CZ " "    " 6 0 0 1 808080  "C973"  0 1 -44 ""  24 ""  <> 2.2763548 -1.5539812 2.3589029 0 0 973 0 973 973 973 1 105.48 539 78 968 0 64 <> <> <> <> <> <> <>
  974 25 -14.267984 32.139576 40.224831 65 " " R "A" 38 -0.79997 -0.79997 "ARG " " NH1" "    " 7 0 0 1 2E2EFF  "N974"  0 1 -44 ""  38 ""  <> 2.0207374 -4.0650249 -2.9364326 0 0 974 2 974 974 974 1 103.76 540 78 969 0 64 <> <> <> <> <> <> <>
  975 31 -12.135229 32.245747 40.998184 65 " " R "A" 38 -0.79997 -0.79997 "ARG " " NH2" "    " 7 1 0 1 2E2EFF  "N975"  0 1 -44 ""  38 ""  <> -1.46232 1.9366271 0.20949292 0 0 975 2 975 975 975 1 109.2 541 78 970 0 64 <> <> <> <> <> <> <>
  976 43 -8.310222 33.157722 38.092777 65 " " R "A" 21 0.30000 0.30000 "ARG " " H  " "    " 1 0 0 1 FFFFFF  "H976"  -1 1 -21 ""  21 ""  <> 13.981208 -0.18759553 -3.4949083 0 0 976 0 976 976 976 <> 58.42 <> <> 971 0 <> <> <> <> <> <> <> <>
  977 41 -9.083166 34.638508 35.822376 65 " " R "A" 21 0.06000 0.06000 "ARG " " HA " "    " 1 0 0 0 FFFFFF  "H977"  -1 1 -21 ""  21 ""  <> 5.5675163 -11.904859 1.5101169 0 0 977 0 977 977 977 <> 59.92 <> <> 972 0 <> <> <> <> <> <> <> <>
  978 41 -9.888472 36.408611 37.845829 65 " " R "A" 21 0.06000 0.06000 "ARG " " HB3" "    " 1 0 0 0 FFFFFF  "H978"  -1 1 -21 ""  21 ""  <> -3.4689667 20.826157 40.528511 0 0 978 0 978 978 978 <> 54.05 <> <> 973 0 <> <> <> <> <> <> <> <>
  979 41 -9.150105 35.195667 38.833080 65 " " R "A" 21 0.06000 0.06000 "ARG " " HB2" "    " 1 0 0 0 FFFFFF  "H979"  -1 1 -21 ""  21 ""  <> -23.722935 -12.209413 0.23509742 0 0 979 0 979 979 979 <> 54.05 <> <> 974 0 <> <> <> <> <> <> <> <>
  980 41 -10.918761 33.446712 37.887882 65 " " R "A" 21 0.06000 0.06000 "ARG " " HG3" "    " 1 0 0 0 FFFFFF  "H980"  -1 1 -21 ""  21 ""  <> -10.508845 6.930747 11.011922 0 0 980 0 980 980 980 <> 50.9 <> <> 975 0 <> <> <> <> <> <> <> <>
  981 41 -11.515037 34.819897 37.069374 65 " " R "A" 21 0.06000 0.06000 "ARG " " HG2" "    " 1 0 0 0 FFFFFF  "H981"  -1 1 -21 ""  21 ""  <> 4.6694603 1.2222015 -2.8485873 0 0 981 0 981 981 981 <> 50.9 <> <> 976 0 <> <> <> <> <> <> <> <>
  982 41 -12.304795 35.714516 39.211102 65 " " R "A" 21 0.06000 0.06000 "ARG " " HD3" "    " 1 0 0 0 FFFFFF  "H982"  -1 1 -21 ""  21 ""  <> 31.486811 -17.438854 4.3546185 0 0 982 0 982 982 982 <> 64.27 <> <> 977 0 <> <> <> <> <> <> <> <>
  983 41 -11.168247 34.693951 40.046139 65 " " R "A" 21 0.06000 0.06000 "ARG " " HD2" "    " 1 0 0 0 FFFFFF  "H983"  -1 1 -21 ""  21 ""  <> 5.9549646 -8.1383781 3.3253782 0 0 983 0 983 983 983 <> 64.27 <> <> 978 0 <> <> <> <> <> <> <> <>
  984 43 -13.626923 33.813354 38.530411 65 " " R "A" 21 0.44000 0.44000 "ARG " " HE " "    " 1 0 0 1 FFFFFF  "H984"  -1 1 -21 ""  21 ""  <> -10.175889 -5.861093 -0.94506603 0 0 984 0 984 984 984 <> 96.41 <> <> 979 0 <> <> <> <> <> <> <> <>
  985 43 -14.471205 31.457336 40.941319 65 " " R "A" 21 0.46000 0.46000 "ARG " "HH12" "    " 1 0 0 1 FFFFFF  "H985"  -1 1 -21 ""  21 ""  <> -3.5863678 3.7793288 -27.688726 0 0 985 0 985 985 985 <> 103.76 <> <> 980 0 <> <> <> <> <> <> <> <>
  986 43 -15.119096 32.462250 39.787121 65 " " R "A" 21 0.46000 0.46000 "ARG " "HH11" "    " 1 0 0 1 FFFFFF  "H986"  -1 1 -21 ""  21 ""  <> 15.589479 -7.3522582 -6.6848202 0 0 986 0 986 986 986 <> 103.76 <> <> 981 0 <> <> <> <> <> <> <> <>
  987 44 -12.454550 31.525230 41.629837 65 " " R "A" 21 0.46000 0.46000 "ARG " "HH22" "    " 1 0 0 1 FFFFFF  "H987"  -1 1 -21 ""  21 ""  <> -0.66758609 0.3374849 0.23332533 0 0 987 0 987 987 987 <> 109.2 <> <> 982 0 <> <> <> <> <> <> <> <>
  988 44 -11.158525 32.413212 40.802986 65 " " R "A" 21 0.46000 0.46000 "ARG " "HH21" "    " 1 0 0 1 FFFFFF  "H988"  -1 1 -21 ""  21 ""  <> -6.4976182 0.5723362 4.5844488 0 0 988 0 988 988 988 <> 109.2 <> <> 983 0 <> <> <> <> <> <> <> <>
  989 25 -6.404438 35.473999 37.487415 66 " " T "A" 38 -0.50000 -0.50000 "THR " " N  " "    " 7 0 0 1 2E2EFF  "N989"  0 1 -44 ""  38 ""  <> -0.29875031 -10.348753 -2.3098667 0 0 989 1 989 989 989 1 53.59 542 79 984 0 65 <> <> <> <> <> <> <>
  990 3 -5.046167 35.964577 37.340416 66 " " T "A" 24 0.14000 0.14000 "THR " " CA " "    " 6 0 0 1 808080  "C990"  0 1 -44 ""  24 ""  5F5FFF  6.3784766 2.1777167 2.5569558 0 0 990 1 990 990 990 1 60.71 543 79 985 0 65 <> <> <> <> <> <> <>
  991 2 -4.342204 35.820900 35.967995 66 " " T "A" 24 0.50000 0.50000 "THR " " C  " "    " 6 0 0 1 808080  "C991"  0 1 -44 ""  24 ""  <> 8.392539 2.7405338 -9.0190134 0 0 991 0 991 991 991 1 55.9 544 79 986 0 65 <> <> <> <> <> <> <>
  992 15 -3.340008 36.521873 35.757496 66 " " T "A" 70 -0.50000 -0.50000 "THR " " O  " "    " 8 0 0 1 FF2E2E  "O992"  0 1 -44 ""  70 ""  <> 5.2549591 -0.1689804 0.57094651 0 0 992 0 992 992 992 1 61.62 545 79 987 0 65 <> <> <> <> <> <> <>
  993 3 -4.320938 35.396297 38.492260 66 " " T "A" 24 0.20500 0.20500 "THR " " CB " "    " 6 0 0 1 808080  "C993"  0 1 -44 ""  24 ""  <> 1.0136365 1.170347 7.3627009 0 0 993 1 993 993 993 1 63.82 546 79 988 0 65 <> <> <> <> <> <> <>
  994 16 -4.618572 34.021950 38.769131 66 " " T "A" 70 -0.68300 -0.68300 "THR " " OG1" "    " 8 0 0 1 FF2E2E  "O994"  0 1 -44 "%UT"  13 ""  <> 3.2849753 -2.0389538 -4.4678473 0 0 994 1 994 994 994 1 69.22 547 79 989 0 65 <> <> <> <> <> <> <>
  995 3 -4.677210 36.080051 39.807652 66 " " T "A" 24 -0.18000 -0.18000 "THR " " CG2" "    " 6 0 0 1 808080  "C995"  0 1 -44 ""  24 ""  <> 1.8703558 2.6351252 1.7152771 0 0 995 3 995 995 995 1 51.79 548 79 990 0 65 <> <> <> <> <> <> <>
  996 43 -6.471663 34.714790 38.150127 66 " " T "A" 21 0.30000 0.30000 "THR " " H  " "    " 1 0 0 1 FFFFFF  "H996"  -1 1 -21 ""  21 ""  <> -15.234864 -6.2995377 13.440819 0 0 996 0 996 996 996 <> 53.59 <> <> 991 0 <> <> <> <> <> <> <> <>
  997 41 -5.181164 37.014420 37.600628 66 " " T "A" 21 0.06000 0.06000 "THR " " HA " "    " 1 0 0 0 FFFFFF  "H997"  -1 1 -21 ""  21 ""  <> -1.6241215 4.848146 -2.7776544 0 0 997 0 997 997 997 <> 60.71 <> <> 992 0 <> <> <> <> <> <> <> <>
  998 41 -3.268486 35.591965 38.286934 66 " " T "A" 21 0.06000 0.06000 "THR " " HB " "    " 1 0 0 0 FFFFFF  "H998"  -1 1 -21 ""  21 ""  <> -0.38518369 6.9470897 4.2753668 0 0 998 0 998 998 998 <> 63.82 <> <> 993 0 <> <> <> <> <> <> <> <>
  999 42 -4.279936 33.527340 38.038578 66 " " T "A" 21 0.41800 0.41800 "THR " " HG1" "    " 1 0 0 1 FFFFFF  "H999"  -1 1 -21 ""  21 ""  <> -4.5008655 5.5023923 3.3769658 0 0 999 0 999 999 999 <> 69.22 <> <> 994 0 <> <> <> <> <> <> <> <>
  1000 41 -4.127890 37.021412 39.821522 66 " " T "A" 21 0.06000 0.06000 "THR " "HG21" "    " 1 0 0 0 FFFFFF  "H1000"  -1 1 -21 ""  21 ""  <> 9.9208555 -3.112875 -15.501268 0 0 1000 0 1000 1000 1000 <> 51.79 <> <> 995 0 <> <> <> <> <> <> <> <>
  1001 41 -5.726146 36.371101 39.863537 66 " " T "A" 21 0.06000 0.06000 "THR " "HG22" "    " 1 0 0 0 FFFFFF  "H1001"  -1 1 -21 ""  21 ""  <> 6.044652 1.979918 -1.7444268 0 0 1001 0 1001 1001 1001 <> 51.79 <> <> 996 0 <> <> <> <> <> <> <> <>
  1002 41 -4.370435 35.538212 40.702301 66 " " T "A" 21 0.06000 0.06000 "THR " "HG23" "    " 1 0 0 0 FFFFFF  "H1002"  -1 1 -21 ""  21 ""  <> -2.9970984 1.3558959 -0.49648085 0 0 1002 0 1002 1002 1002 <> 51.79 <> <> 997 0 <> <> <> <> <> <> <> <>
  1003 25 -5.005466 35.074509 34.977104 67 " " S "A" 38 -0.50000 -0.50000 "SER " " N  " "    " 7 0 0 1 2E2EFF  "N1003"  0 1 -44 ""  38 ""  <> -2.3332393 -4.732264 1.9821575 0 0 1003 1 1003 1003 1003 1 65.97 549 80 998 0 66 <> <> <> <> <> <> <>
  1004 3 -4.630391 34.932426 33.600567 67 " " S "A" 24 0.14000 0.14000 "SER " " CA " "    " 6 0 0 1 808080  "C1004"  0 1 -44 ""  24 ""  5F5FFF  -7.1731825 3.7456853 -5.7499943 0 0 1004 1 1004 1004 1004 1 58.52 550 80 999 0 66 <> <> <> <> <> <> <>
  1005 2 -5.694435 35.008621 32.528931 67 " " S "A" 24 0.50000 0.50000 "SER " " C  " "    " 6 0 0 1 808080  "C1005"  0 1 -44 ""  24 ""  <> 3.0126455 -0.10862249 -1.0693997 0 0 1005 0 1005 1005 1005 1 54.64 551 80 1000 0 66 <> <> <> <> <> <> <>
  1006 15 -5.492370 34.670738 31.378029 67 " " S "A" 70 -0.50000 -0.50000 "SER " " O  " "    " 8 0 0 1 FF2E2E  "O1006"  0 1 -44 ""  70 ""  <> 2.0340974 -2.621716 -1.4998844 0 0 1006 0 1006 1006 1006 1 64.97 552 80 1001 0 66 <> <> <> <> <> <> <>
  1007 3 -3.782403 33.675316 33.619667 67 " " S "A" 24 0.14500 0.14500 "SER " " CB " "    " 6 0 0 1 808080  "C1007"  0 1 -44 ""  24 ""  <> -2.5280311 9.8336382 -1.3614349 0 0 1007 2 1007 1007 1007 1 71.3 553 80 1002 0 66 <> <> <> <> <> <> <>
  1008 16 -4.528316 32.510967 33.846199 67 " " S "A" 70 -0.68300 -0.68300 "SER " " OG " "    " 8 0 0 1 FF2E2E  "O1008"  0 1 -44 "%UT"  13 ""  <> -3.4427543 -1.8165277 1.5374149 0 0 1008 1 1008 1008 1008 1 86.95 554 80 1003 0 66 <> <> <> <> <> <> <>
  1009 43 -5.569446 34.298908 35.294079 67 " " S "A" 21 0.30000 0.30000 "SER " " H  " "    " 1 0 0 1 FFFFFF  "H1009"  -1 1 -21 ""  21 ""  <> 1.0427279 -14.298856 4.0904293 0 0 1009 0 1009 1009 1009 <> 65.97 <> <> 1004 0 <> <> <> <> <> <> <> <>
  1010 41 -4.067836 35.847679 33.416321 67 " " S "A" 21 0.06000 0.06000 "SER " " HA " "    " 1 0 0 0 FFFFFF  "H1010"  -1 1 -21 ""  21 ""  <> -8.8815241 3.7955239 1.9758323 0 0 1010 0 1010 1010 1010 <> 58.52 <> <> 1005 0 <> <> <> <> <> <> <> <>
  1011 41 -2.979113 33.822079 34.341667 67 " " S "A" 21 0.06000 0.06000 "SER " " HB3" "    " 1 0 0 0 FFFFFF  "H1011"  -1 1 -21 ""  21 ""  <> -2.465225 20.741047 -3.1167145 0 0 1011 0 1011 1011 1011 <> 71.3 <> <> 1006 0 <> <> <> <> <> <> <> <>
  1012 41 -3.284909 33.437904 32.679329 67 " " S "A" 21 0.06000 0.06000 "SER " " HB2" "    " 1 0 0 0 FFFFFF  "H1012"  -1 1 -21 ""  21 ""  <> 3.6494248 -1.8555763 13.395089 0 0 1012 0 1012 1012 1012 <> 71.3 <> <> 1007 0 <> <> <> <> <> <> <> <>
  1013 42 -4.768266 32.485649 34.759876 67 " " S "A" 21 0.41800 0.41800 "SER " " HG " "    " 1 0 0 1 FFFFFF  "H1013"  -1 1 -21 ""  21 ""  <> 0.041644141 -14.197846 -12.204441 0 0 1013 0 1013 1013 1013 <> 86.95 <> <> 1008 0 <> <> <> <> <> <> <> <>
  1014 25 -6.916325 35.439190 32.964008 68 " " H "A" 38 -0.50000 -0.50000 "HIE " " N  " "    " 7 0 0 1 2E2EFF  "N1014"  0 1 -44 ""  38 ""  <> -5.6346397 -3.8449366 -6.2847943 0 0 1014 1 1014 1014 1014 1 55.21 555 81 1009 0 67 <> <> <> <> <> <> <>
  1015 3 -8.008718 35.735863 32.020462 68 " " H "A" 24 0.14000 0.14000 "HIE " " CA " "    " 6 0 0 1 808080  "C1015"  0 1 -44 ""  24 ""  5F5FFF  -1.518067 -4.667892 3.12549 0 0 1015 1 1015 1015 1015 1 57.2 556 81 1010 0 67 <> <> <> <> <> <> <>
  1016 2 -7.679844 36.943413 31.115040 68 " " H "A" 24 0.50000 0.50000 "HIE " " C  " "    " 6 0 0 1 808080  "C1016"  0 1 -44 ""  24 ""  <> 4.4572358 -0.27852717 1.4463419 0 0 1016 0 1016 1016 1016 1 65.7 557 81 1011 0 67 <> <> <> <> <> <> <>
  1017 15 -7.240532 36.828888 30.001646 68 " " H "A" 70 -0.50000 -0.50000 "HIE " " O  " "    " 8 0 0 1 FF2E2E  "O1017"  0 1 -44 ""  70 ""  <> 2.0392888 -5.7362657 -0.63420135 0 0 1017 0 1017 1017 1017 1 54.85 558 81 1012 0 67 <> <> <> <> <> <> <>
  1018 3 -9.224616 35.951748 32.900135 68 " " H "A" 24 -0.29700 -0.29700 "HIE " " CB " "    " 6 0 0 1 808080  "C1018"  0 1 -44 ""  24 ""  <> -5.8254871 -4.4369531 2.8091524 0 0 1018 2 1018 1018 1018 1 55.32 559 81 1013 0 67 <> <> <> <> <> <> <>
  1019 2 -10.556722 35.737114 32.230267 68 " " H "A" 24 0.50400 0.50400 "HIE " " CG " "    " 6 0 0 1 808080  "C1019"  0 1 -44 "%UT"  13 "HIE"  <> 6.401998 8.7887354 -1.0481089 0 0 1019 0 1019 1019 1019 1 53.75 560 81 1014 0 67 "HIE"  <> <> <> <> <> <>
  1020 25 -11.832330 35.624336 32.866310 68 " " H "A" 38 -0.56400 -0.56400 "HIE " " ND1" "    " 7 0 0 1 2E2EFF  "N1020"  0 1 -44 ""  38 ""  <> 2.8802822 0.73318446 -3.727659 0 0 1020 0 1020 1020 1020 1 51.2 561 81 1015 0 67 <> <> <> <> <> <> <>
  1021 2 -10.752761 35.665787 30.853619 68 " " H "A" 24 -0.26100 -0.26100 "HIE " " CD2" "    " 6 0 0 1 808080  "C1021"  0 1 -44 ""  24 ""  <> 1.4054044 8.9512043 1.1478583 0 0 1021 1 1021 1021 1021 1 49.22 562 81 1016 0 67 <> <> <> <> <> <> <>
  1022 2 -12.698318 35.377625 31.869659 68 " " H "A" 24 0.18200 0.18200 "HIE " " CE1" "    " 6 0 0 1 808080  "C1022"  0 1 -44 ""  24 ""  <> -3.0878201 1.6616371 -5.3954668 0 0 1022 1 1022 1022 1022 1 50.66 563 81 1017 0 67 <> <> <> <> <> <> <>
  1023 25 -12.092969 35.383369 30.701790 68 " " H "A" 38 -0.29100 -0.29100 "HIE " " NE2" "    " 7 0 0 1 2E2EFF  "N1023"  0 1 -44 ""  38 ""  <> 3.5508764 -0.051793166 -4.7109499 0 0 1023 1 1023 1023 1023 1 59.88 564 81 1018 0 67 <> <> <> <> <> <> <>
  1024 43 -6.983214 35.602791 33.958424 68 " " H "A" 21 0.30000 0.30000 "HIE " " H  " "    " 1 0 0 1 FFFFFF  "H1024"  -1 1 -21 ""  21 ""  <> 33.728996 7.7764773 3.937685 0 0 1024 0 1024 1024 1024 <> 55.21 <> <> 1019 0 <> <> <> <> <> <> <> <>
  1025 41 -8.130050 34.947556 31.277527 68 " " H "A" 21 0.06000 0.06000 "HIE " " HA " "    " 1 0 0 0 FFFFFF  "H1025"  -1 1 -21 ""  21 ""  <> -6.2442584 18.225267 -9.0626221 0 0 1025 0 1025 1025 1025 <> 57.2 <> <> 1020 0 <> <> <> <> <> <> <> <>
  1026 41 -9.230444 36.881367 33.469231 68 " " H "A" 21 0.06000 0.06000 "HIE " " HB3" "    " 1 0 0 0 FFFFFF  "H1026"  -1 1 -21 ""  21 ""  <> -3.025058 -7.0785689 -2.2732484 0 0 1026 0 1026 1026 1026 <> 55.32 <> <> 1021 0 <> <> <> <> <> <> <> <>
  1027 41 -9.295938 35.220169 33.704998 68 " " H "A" 21 0.06000 0.06000 "HIE " " HB2" "    " 1 0 0 0 FFFFFF  "H1027"  -1 1 -21 ""  21 ""  <> -15.073358 -1.9596374 3.4145243 0 0 1027 0 1027 1027 1027 <> 55.32 <> <> 1022 0 <> <> <> <> <> <> <> <>
  1028 41 -10.099209 35.708961 29.994896 68 " " H "A" 21 0.18300 0.18300 "HIE " " HD2" "    " 1 0 0 0 FFFFFF  "H1028"  -1 1 -21 ""  21 ""  <> -33.378468 -18.064255 15.782046 0 0 1028 0 1028 1028 1029 <> 49.22 <> <> 1024 0 <> <> <> <> <> <> <> <>
  1029 41 -13.775883 35.384895 31.941763 68 " " H "A" 21 0.09800 0.09800 "HIE " " HE1" "    " 1 0 0 0 FFFFFF  "H1029"  -1 1 -21 ""  21 ""  <> -4.2165432 -20.27853 14.384064 0 0 1029 0 1029 1029 1030 <> 50.66 <> <> 1025 0 <> <> <> <> <> <> <> <>
  1030 25 -7.846887 38.161076 31.698021 69 " " V "A" 38 -0.50000 -0.50000 "VAL " " N  " "    " 7 0 0 1 2E2EFF  "N1030"  0 1 -44 ""  38 ""  <> 1.0728705 8.8452635 1.8608981 0 0 1031 1 1030 1030 1031 1 70.34 565 82 1026 0 68 <> <> <> <> <> <> <>
  1031 3 -7.436301 39.477757 31.178633 69 " " V "A" 24 0.14000 0.14000 "VAL " " CA " "    " 6 0 0 1 808080  "C1031"  0 1 -44 ""  24 ""  5F5FFF  5.7180047 3.8660023 -5.2741909 0 0 1032 1 1031 1031 1032 1 66.43 566 82 1027 0 68 <> <> <> <> <> <> <>
  1032 2 -6.508821 39.967239 32.381317 69 " " V "A" 24 0.50000 0.50000 "VAL " " C  " "    " 6 0 0 1 808080  "C1032"  0 1 -44 ""  24 ""  <> 4.2678084 0.7536447 -2.5687826 0 0 1033 0 1032 1032 1033 1 64.04 567 82 1028 0 68 <> <> <> <> <> <> <>
  1033 15 -6.778509 39.629848 33.585667 69 " " V "A" 70 -0.50000 -0.50000 "VAL " " O  " "    " 8 0 0 1 FF2E2E  "O1033"  0 1 -44 ""  70 ""  <> -5.3631191 -0.87380505 2.7225416 0 0 1034 0 1033 1033 1034 1 57.81 568 82 1029 0 68 <> <> <> <> <> <> <>
  1034 3 -8.531627 40.452591 30.641331 69 " " V "A" 24 -0.06000 -0.06000 "VAL " " CB " "    " 6 0 0 1 808080  "C1034"  0 1 -44 ""  24 ""  <> 0.19388464 -7.3369818 -11.863675 0 0 1035 1 1034 1034 1035 1 66.16 569 82 1030 0 68 <> <> <> <> <> <> <>
  1035 3 -7.945310 41.893883 30.081554 69 " " V "A" 24 -0.18000 -0.18000 "VAL " " CG1" "    " 6 0 0 1 808080  "C1035"  0 1 -44 ""  24 ""  <> 0.18649857 3.1931131 -5.5040808 0 0 1036 3 1035 1035 1036 1 48.09 570 82 1031 0 68 <> <> <> <> <> <> <>
  1036 3 -9.407462 39.652824 29.679832 69 " " V "A" 24 -0.18000 -0.18000 "VAL " " CG2" "    " 6 0 0 1 808080  "C1036"  0 1 -44 ""  24 ""  <> 5.4442406 -0.76891673 -1.7487168 0 0 1037 3 1036 1036 1037 1 51.36 571 82 1032 0 68 <> <> <> <> <> <> <>
  1037 43 -8.103745 38.106209 32.673271 69 " " V "A" 21 0.30000 0.30000 "VAL " " H  " "    " 1 0 0 1 FFFFFF  "H1037"  -1 1 -21 ""  21 ""  <> 17.023052 -2.581346 -2.0427289 0 0 1038 0 1037 1037 1038 <> 70.34 <> <> 1033 0 <> <> <> <> <> <> <> <>
  1038 41 -6.751873 39.341888 30.341257 69 " " V "A" 21 0.06000 0.06000 "VAL " " HA " "    " 1 0 0 0 FFFFFF  "H1038"  -1 1 -21 ""  21 ""  <> 2.7815924 6.1420679 -8.2688236 0 0 1039 0 1038 1038 1039 <> 66.43 <> <> 1034 0 <> <> <> <> <> <> <> <>
  1039 41 -9.084388 40.766251 31.526867 69 " " V "A" 21 0.06000 0.06000 "VAL " " HB " "    " 1 0 0 0 FFFFFF  "H1039"  -1 1 -21 ""  21 ""  <> 33.712559 -5.5710607 8.3606768 0 0 1040 0 1039 1039 1040 <> 66.16 <> <> 1035 0 <> <> <> <> <> <> <> <>
  1040 41 -7.594732 42.590847 30.842762 69 " " V "A" 21 0.06000 0.06000 "VAL " "HG11" "    " 1 0 0 0 FFFFFF  "H1040"  -1 1 -21 ""  21 ""  <> -4.4002008 -27.385798 4.3263636 0 0 1041 0 1040 1040 1041 <> 48.09 <> <> 1036 0 <> <> <> <> <> <> <> <>
  1041 41 -7.052841 41.806511 29.461906 69 " " V "A" 21 0.06000 0.06000 "VAL " "HG12" "    " 1 0 0 0 FFFFFF  "H1041"  -1 1 -21 ""  21 ""  <> -3.0249596 3.3000767 -3.8299811 0 0 1042 0 1041 1041 1042 <> 48.09 <> <> 1037 0 <> <> <> <> <> <> <> <>
  1042 41 -8.729968 42.453339 29.572222 69 " " V "A" 21 0.06000 0.06000 "VAL " "HG13" "    " 1 0 0 0 FFFFFF  "H1042"  -1 1 -21 ""  21 ""  <> -7.8877254 12.312636 -1.3767179 0 0 1043 0 1042 1042 1043 <> 48.09 <> <> 1038 0 <> <> <> <> <> <> <> <>
  1043 41 -8.818080 39.041401 28.996536 69 " " V "A" 21 0.06000 0.06000 "VAL " "HG21" "    " 1 0 0 0 FFFFFF  "H1043"  -1 1 -21 ""  21 ""  <> 6.2260451 -2.8494732 -1.7160242 0 0 1044 0 1043 1043 1044 <> 51.36 <> <> 1039 0 <> <> <> <> <> <> <> <>
  1044 41 -9.955949 38.947521 30.304184 69 " " V "A" 21 0.06000 0.06000 "VAL " "HG22" "    " 1 0 0 0 FFFFFF  "H1044"  -1 1 -21 ""  21 ""  <> -5.8877726 -7.1257262 -17.560291 0 0 1045 0 1044 1044 1045 <> 51.36 <> <> 1040 0 <> <> <> <> <> <> <> <>
  1045 41 -10.172496 40.314487 29.273607 69 " " V "A" 21 0.06000 0.06000 "VAL " "HG23" "    " 1 0 0 0 FFFFFF  "H1045"  -1 1 -21 ""  21 ""  <> 7.8099995 -2.1884341 1.0414973 0 0 1046 0 1045 1045 1046 <> 51.36 <> <> 1041 0 <> <> <> <> <> <> <> <>
  1046 25 -5.485726 40.639359 32.035706 70 " " V "A" 38 -0.50000 -0.50000 "VAL " " N  " "    " 7 0 0 1 2E2EFF  "N1046"  2 1 -44 ""  38 ""  <> 2.9929159 1.2042999 -0.35804623 0 0 1047 1 1046 1046 1047 1 64.76 572 83 1042 0 69 <> <> <> <> <> <> <>
  1047 3 -4.642388 41.434021 32.957474 70 " " V "A" 24 0.14000 0.14000 "VAL " " CA " "    " 6 0 0 1 808080  "C1047"  2 1 -44 ""  24 ""  5F5FFF  -7.6864119 -4.9935694 -2.9512229 0 0 1048 1 1047 1047 1048 1 67.44 573 83 1043 0 69 <> <> <> <> <> <> <>
  1048 2 -4.502245 42.842503 32.375793 70 " " V "A" 24 0.50000 0.50000 "VAL " " C  " "    " 6 0 0 1 808080  "C1048"  2 1 -44 ""  24 ""  <> -0.44565585 0.094833486 -0.19991992 0 0 1049 0 1048 1048 1049 1 64.07 574 83 1044 0 69 <> <> <> <> <> <> <>
  1049 15 -4.532340 43.016304 31.134808 70 " " V "A" 70 -0.50000 -0.50000 "VAL " " O  " "    " 8 0 0 1 FF2E2E  "O1049"  2 1 -44 ""  70 ""  <> -4.1140924 4.6073451 -4.9449182 0 0 1050 0 1049 1049 1050 1 61.32 575 83 1045 0 69 <> <> <> <> <> <> <>
  1050 3 -3.248436 40.893127 33.452217 70 " " V "A" 24 -0.06000 -0.06000 "VAL " " CB " "    " 6 0 0 1 808080  "C1050"  2 1 -44 ""  24 ""  <> -1.0190852 2.587384 6.4748383 0 0 1051 1 1050 1050 1051 1 61.98 576 83 1046 0 69 <> <> <> <> <> <> <>
  1051 3 -3.534692 39.579170 34.255863 70 " " V "A" 24 -0.18000 -0.18000 "VAL " " CG1" "    " 6 0 0 1 808080  "C1051"  2 1 -44 ""  24 ""  <> 2.620043 2.0228693 -0.2297658 0 0 1052 3 1051 1051 1052 1 68.33 577 83 1047 0 69 <> <> <> <> <> <> <>
  1052 3 -2.188339 40.653656 32.352375 70 " " V "A" 24 -0.18000 -0.18000 "VAL " " CG2" "    " 6 0 0 1 808080  "C1052"  2 1 -44 ""  24 ""  <> -4.123086 -0.20599237 -0.040759768 0 0 1053 3 1052 1052 1053 1 68.59 578 83 1048 0 69 <> <> <> <> <> <> <>
  1053 43 -5.214935 40.783161 31.073366 70 " " V "A" 21 0.30000 0.30000 "VAL " " H  " "    " 1 0 0 1 FFFFFF  "H1053"  -1 1 -21 ""  21 ""  <> -17.606562 5.1321235 -6.2859516 0 0 1054 0 1053 1053 1054 <> 64.76 <> <> 1049 0 <> <> <> <> <> <> <> <>
  1054 41 -5.243924 41.496143 33.864334 70 " " V "A" 21 0.06000 0.06000 "VAL " " HA " "    " 1 0 0 0 FFFFFF  "H1054"  -1 1 -21 ""  21 ""  <> 15.353791 -11.592627 7.7515697 0 0 1055 0 1054 1054 1055 <> 67.44 <> <> 1050 0 <> <> <> <> <> <> <> <>
  1055 41 -2.892205 41.659946 34.140106 70 " " V "A" 21 0.06000 0.06000 "VAL " " HB " "    " 1 0 0 0 FFFFFF  "H1055"  -1 1 -21 ""  21 ""  <> -8.0001059 8.441947 15.388642 0 0 1056 0 1055 1055 1056 <> 61.98 <> <> 1051 0 <> <> <> <> <> <> <> <>
  1056 41 -2.593787 39.133209 34.578224 70 " " V "A" 21 0.06000 0.06000 "VAL " "HG11" "    " 1 0 0 0 FFFFFF  "H1056"  -1 1 -21 ""  21 ""  <> -8.276453 -3.4928901 16.949757 0 0 1057 0 1056 1056 1057 <> 68.33 <> <> 1052 0 <> <> <> <> <> <> <> <>
  1057 41 -4.280859 39.672581 35.044918 70 " " V "A" 21 0.06000 0.06000 "VAL " "HG12" "    " 1 0 0 0 FFFFFF  "H1057"  -1 1 -21 ""  21 ""  <> 30.754889 10.05071 -11.451351 0 0 1058 0 1057 1057 1058 <> 68.33 <> <> 1053 0 <> <> <> <> <> <> <> <>
  1058 41 -3.825134 38.745564 33.616455 70 " " V "A" 21 0.06000 0.06000 "VAL " "HG13" "    " 1 0 0 0 FFFFFF  "H1058"  -1 1 -21 ""  21 ""  <> -15.907866 -10.478868 0.38380539 0 0 1059 0 1058 1058 1059 <> 68.33 <> <> 1054 0 <> <> <> <> <> <> <> <>
  1059 41 -1.293173 40.306190 32.868168 70 " " V "A" 21 0.06000 0.06000 "VAL " "HG21" "    " 1 0 0 0 FFFFFF  "H1059"  -1 1 -21 ""  21 ""  <> -11.587605 1.6963835 22.134796 0 0 1060 0 1059 1059 1060 <> 68.59 <> <> 1055 0 <> <> <> <> <> <> <> <>
  1060 41 -2.520960 39.790791 31.775383 70 " " V "A" 21 0.06000 0.06000 "VAL " "HG22" "    " 1 0 0 0 FFFFFF  "H1060"  -1 1 -21 ""  21 ""  <> 5.2838345 -3.5241477 -7.3830237 0 0 1061 0 1060 1060 1061 <> 68.59 <> <> 1056 0 <> <> <> <> <> <> <> <>
  1061 41 -2.052024 41.455090 31.626272 70 " " V "A" 21 0.06000 0.06000 "VAL " "HG23" "    " 1 0 0 0 FFFFFF  "H1061"  -1 1 -21 ""  21 ""  <> -8.1212473 4.7845969 -6.0881176 0 0 1062 0 1061 1061 1062 <> 68.59 <> <> 1057 0 <> <> <> <> <> <> <> <>
  1062 25 -4.363631 43.782127 33.310841 71 " " A "A" 38 -0.50000 -0.50000 "ALA " " N  " "    " 7 0 0 1 2E2EFF  "N1062"  2 1 -44 ""  38 ""  <> -3.7568092 -1.5784888 5.9567451 0 0 1063 1 1062 1062 1063 1 57.29 579 84 1058 0 70 <> <> <> <> <> <> <>
  1063 3 -4.104606 45.182911 33.026760 71 " " A "A" 24 0.14000 0.14000 "ALA " " CA " "    " 6 0 0 1 808080  "C1063"  2 1 -44 ""  24 ""  5F5FFF  -4.4364452 -0.15292659 -5.5088973 0 0 1064 1 1063 1063 1064 1 59.3 580 84 1059 0 70 <> <> <> <> <> <> <>
  1064 2 -2.645701 45.383553 33.497318 71 " " A "A" 24 0.50000 0.50000 "ALA " " C  " "    " 6 0 0 1 808080  "C1064"  2 1 -44 ""  24 ""  <> -0.31576326 -5.7467847 -2.1746063 0 0 1065 0 1064 1064 1065 1 54.95 581 84 1060 0 70 <> <> <> <> <> <> <>
  1065 15 -2.412250 45.477207 34.685555 71 " " A "A" 70 -0.50000 -0.50000 "ALA " " O  " "    " 8 0 0 1 FF2E2E  "O1065"  2 1 -44 ""  70 ""  <> -6.3723063 -1.2326306 4.4462509 0 0 1066 0 1065 1065 1066 1 58.88 582 84 1061 0 70 <> <> <> <> <> <> <>
  1066 3 -5.195290 46.042336 33.716568 71 " " A "A" 24 -0.18000 -0.18000 "ALA " " CB " "    " 6 0 0 1 808080  "C1066"  2 1 -44 ""  24 ""  <> -2.1007783 3.8074672 5.9795413 0 0 1067 3 1066 1066 1067 1 52.29 583 84 1062 0 70 <> <> <> <> <> <> <>
  1067 43 -4.626709 43.557507 34.259754 71 " " A "A" 21 0.30000 0.30000 "ALA " " H  " "    " 1 0 0 1 FFFFFF  "H1067"  -1 1 -21 ""  21 ""  <> -9.088809 -11.054944 1.6325881 0 0 1068 0 1067 1067 1068 <> 57.29 <> <> 1063 0 <> <> <> <> <> <> <> <>
  1068 41 -4.104210 45.325535 31.946133 71 " " A "A" 21 0.06000 0.06000 "ALA " " HA " "    " 1 0 0 0 FFFFFF  "H1068"  -1 1 -21 ""  21 ""  <> 3.2678344 -15.458591 -3.1506302 0 0 1069 0 1068 1068 1069 <> 59.3 <> <> 1064 0 <> <> <> <> <> <> <> <>
  1069 41 -5.204130 45.921322 34.799793 71 " " A "A" 21 0.06000 0.06000 "ALA " " HB1" "    " 1 0 0 0 FFFFFF  "H1069"  -1 1 -21 ""  21 ""  <> -2.8277159 -0.28412527 12.406115 0 0 1070 0 1069 1069 1070 <> 52.29 <> <> 1065 0 <> <> <> <> <> <> <> <>
  1070 41 -5.004514 47.097107 33.518665 71 " " A "A" 21 0.06000 0.06000 "ALA " " HB2" "    " 1 0 0 0 FFFFFF  "H1070"  -1 1 -21 ""  21 ""  <> 15.855342 -7.5837626 -9.9052019 0 0 1071 0 1070 1070 1071 <> 52.29 <> <> 1066 0 <> <> <> <> <> <> <> <>
  1071 41 -6.229396 45.845226 33.433952 71 " " A "A" 21 0.06000 0.06000 "ALA " " HB3" "    " 1 0 0 0 FFFFFF  "H1071"  -1 1 -21 ""  21 ""  <> -24.088083 5.48349 -14.841854 0 0 1072 0 1071 1071 1072 <> 52.29 <> <> 1067 0 <> <> <> <> <> <> <> <>
  1072 25 -1.662989 45.347885 32.636135 72 " " I "A" 38 -0.50000 -0.50000 "ILE " " N  " "    " 7 0 0 1 2E2EFF  "N1072"  2 1 -44 ""  38 ""  <> 1.7253489 -3.6130345 -3.4035063 0 0 1073 1 1072 1072 1073 1 54.61 584 85 1068 0 71 <> <> <> <> <> <> <>
  1073 3 -0.312780 45.714382 32.982037 72 " " I "A" 24 0.14000 0.14000 "ILE " " CA " "    " 6 0 0 1 808080  "C1073"  2 1 -44 ""  24 ""  5F5FFF  14.44395 3.7685127 8.3765192 0 0 1074 1 1073 1073 1074 1 60.29 585 85 1069 0 71 <> <> <> <> <> <> <>
  1074 2 -0.127178 47.237484 32.888172 72 " " I "A" 24 0.50000 0.50000 "ILE " " C  " "    " 6 0 0 1 808080  "C1074"  2 1 -44 ""  24 ""  <> 7.6022444 3.9333735 1.9602695 0 0 1075 0 1074 1074 1075 1 61.17 586 85 1070 0 71 <> <> <> <> <> <> <>
  1075 15 -0.580430 47.995270 32.015869 72 " " I "A" 70 -0.50000 -0.50000 "ILE " " O  " "    " 8 0 0 1 FF2E2E  "O1075"  2 1 -44 ""  70 ""  <> 0.76932305 -1.945695 -2.5241652 0 0 1076 0 1075 1075 1076 1 59.13 587 85 1071 0 71 <> <> <> <> <> <> <>
  1076 3 0.661598 44.998249 32.046074 72 " " I "A" 24 -0.06000 -0.06000 "ILE " " CB " "    " 6 0 0 1 808080  "C1076"  2 1 -44 ""  24 ""  <> 3.8669071 3.1515312 6.8635621 0 0 1077 1 1076 1076 1077 1 63.67 588 85 1072 0 71 <> <> <> <> <> <> <>
  1077 3 0.259515 43.502563 31.915634 72 " " I "A" 24 -0.12000 -0.12000 "ILE " " CG1" "    " 6 0 0 1 808080  "C1077"  2 1 -44 ""  24 ""  <> -7.2630424 -0.082849696 0.086844295 0 0 1078 2 1077 1077 1078 1 63.76 589 85 1073 0 71 <> <> <> <> <> <> <>
  1078 3 2.135315 45.147976 32.594181 72 " " I "A" 24 -0.18000 -0.18000 "ILE " " CG2" "    " 6 0 0 1 808080  "C1078"  2 1 -44 ""  24 ""  <> -0.77386141 0.042978074 0.74413121 0 0 1079 3 1078 1078 1079 1 62.17 590 85 1074 0 71 <> <> <> <> <> <> <>
  1079 3 1.076992 42.867115 30.744925 72 " " I "A" 24 -0.18000 -0.18000 "ILE " " CD1" "    " 6 0 0 1 808080  "C1079"  2 1 -44 ""  24 ""  <> -5.1196909 -4.5628057 2.2152793 0 0 1080 3 1079 1079 1080 1 63.42 591 85 1075 0 71 <> <> <> <> <> <> <>
  1080 43 -1.731142 45.137794 31.650581 72 " " I "A" 21 0.30000 0.30000 "ILE " " H  " "    " 1 0 0 1 FFFFFF  "H1080"  -1 1 -21 ""  21 ""  <> 3.7739635 3.6811256 -2.430177 0 0 1081 0 1080 1080 1081 <> 54.61 <> <> 1076 0 <> <> <> <> <> <> <> <>
  1081 41 -0.034739 45.405823 33.989799 72 " " I "A" 21 0.06000 0.06000 "ILE " " HA " "    " 1 0 0 0 FFFFFF  "H1081"  -1 1 -21 ""  21 ""  <> 12.920169 -30.385555 -17.499645 0 0 1082 0 1081 1081 1082 <> 60.29 <> <> 1077 0 <> <> <> <> <> <> <> <>
  1082 41 0.612735 45.480957 31.070005 72 " " I "A" 21 0.06000 0.06000 "ILE " " HB " "    " 1 0 0 0 FFFFFF  "H1082"  -1 1 -21 ""  21 ""  <> -3.3953757 -0.88766998 2.1803119 0 0 1083 0 1082 1082 1083 <> 63.67 <> <> 1078 0 <> <> <> <> <> <> <> <>
  1083 41 -0.717616 43.355080 31.455675 72 " " I "A" 21 0.06000 0.06000 "ILE " "HG13" "    " 1 0 0 0 FFFFFF  "H1083"  -1 1 -21 ""  21 ""  <> 1.7082466 7.4085221 -10.728978 0 0 1084 0 1083 1083 1084 <> 63.76 <> <> 1079 0 <> <> <> <> <> <> <> <>
  1084 41 0.404684 42.929207 32.831215 72 " " I "A" 21 0.06000 0.06000 "ILE " "HG12" "    " 1 0 0 0 FFFFFF  "H1084"  -1 1 -21 ""  21 ""  <> -20.847126 15.587904 10.346601 0 0 1085 0 1084 1084 1085 <> 63.76 <> <> 1080 0 <> <> <> <> <> <> <> <>
  1085 41 2.864707 45.009865 31.796053 72 " " I "A" 21 0.06000 0.06000 "ILE " "HG21" "    " 1 0 0 0 FFFFFF  "H1085"  -1 1 -21 ""  21 ""  <> 14.200406 -1.2847168 29.10384 0 0 1086 0 1085 1085 1086 <> 62.17 <> <> 1081 0 <> <> <> <> <> <> <> <>
  1086 41 2.407252 46.141277 32.951267 72 " " I "A" 21 0.06000 0.06000 "ILE " "HG22" "    " 1 0 0 0 FFFFFF  "H1086"  -1 1 -21 ""  21 ""  <> 22.854069 -9.0110836 9.6635084 0 0 1087 0 1086 1086 1087 <> 62.17 <> <> 1082 0 <> <> <> <> <> <> <> <>
  1087 41 2.229519 44.479721 33.450138 72 " " I "A" 21 0.06000 0.06000 "ILE " "HG23" "    " 1 0 0 0 FFFFFF  "H1087"  -1 1 -21 ""  21 ""  <> 3.8080761 -38.222038 -16.027088 0 0 1088 0 1087 1087 1088 <> 62.17 <> <> 1083 0 <> <> <> <> <> <> <> <>
  1088 41 0.748776 43.060471 29.723656 72 " " I "A" 21 0.06000 0.06000 "ILE " "HD11" "    " 1 0 0 0 FFFFFF  "H1088"  -1 1 -21 ""  21 ""  <> -23.118898 6.6340199 -10.207294 0 0 1089 0 1088 1088 1089 <> 63.42 <> <> 1084 0 <> <> <> <> <> <> <> <>
  1089 41 2.104872 43.229427 30.727770 72 " " I "A" 21 0.06000 0.06000 "ILE " "HD12" "    " 1 0 0 0 FFFFFF  "H1089"  -1 1 -21 ""  21 ""  <> -3.7447238 -13.806805 -6.5151424 0 0 1090 0 1089 1089 1090 <> 63.42 <> <> 1085 0 <> <> <> <> <> <> <> <>
  1090 41 1.104959 41.779541 30.812010 72 " " I "A" 21 0.06000 0.06000 "ILE " "HD13" "    " 1 0 0 0 FFFFFF  "H1090"  -1 1 -21 ""  21 ""  <> -14.529867 5.7024417 23.370928 0 0 1091 0 1090 1090 1091 <> 63.42 <> <> 1086 0 <> <> <> <> <> <> <> <>
  1091 25 0.502723 47.757122 33.933270 73 " " L "A" 38 -0.50000 -0.50000 "LEU " " N  " "    " 7 0 0 1 2E2EFF  "N1091"  2 1 -44 ""  38 ""  <> -2.2653921 5.5814972 2.3545113 0 0 1092 1 1091 1091 1092 1 66.29 592 86 1087 0 72 <> <> <> <> <> <> <>
  1092 3 0.656167 49.195374 34.200909 73 " " L "A" 24 0.14000 0.14000 "LEU " " CA " "    " 6 0 0 1 808080  "C1092"  2 1 -44 ""  24 ""  5F5FFF  8.4123755 3.5387964 3.8652794 0 0 1093 1 1092 1092 1093 1 64.77 593 86 1088 0 72 <> <> <> <> <> <> <>
  1093 2 1.894559 49.547646 34.975368 73 " " L "A" 24 0.50000 0.50000 "LEU " " C  " "    " 6 0 0 1 808080  "C1093"  2 1 -44 ""  24 ""  <> 4.2645288 -4.9832959 3.2479963 0 0 1094 0 1093 1093 1094 1 76.02 594 86 1089 0 72 <> <> <> <> <> <> <>
  1094 15 2.537481 48.664604 35.477367 73 " " L "A" 70 -0.50000 -0.50000 "LEU " " O  " "    " 8 0 0 1 FF2E2E  "O1094"  2 1 -44 ""  70 ""  <> -0.8692959 4.1405735 -1.1150399 0 0 1095 0 1094 1094 1095 1 80.48 595 86 1090 0 72 <> <> <> <> <> <> <>
  1095 3 -0.669728 49.883896 34.671040 73 " " L "A" 24 -0.12000 -0.12000 "LEU " " CB " "    " 6 0 0 1 808080  "C1095"  2 1 -44 ""  24 ""  <> -4.1704431 2.1884077 6.8154697 0 0 1096 2 1095 1095 1096 1 63.08 596 86 1091 0 72 <> <> <> <> <> <> <>
  1096 3 -1.104736 49.804802 36.209972 73 " " L "A" 24 -0.06000 -0.06000 "LEU " " CG " "    " 6 0 0 1 808080  "C1096"  2 1 -44 ""  24 ""  <> 0.15606609 3.249438 6.5483108 0 0 1097 1 1096 1096 1097 1 71.96 597 86 1092 0 72 <> <> <> <> <> <> <>
  1097 3 -2.318833 50.835537 36.467480 73 " " L "A" 24 -0.18000 -0.18000 "LEU " " CD1" "    " 6 0 0 1 808080  "C1097"  2 1 -44 ""  24 ""  <> 0.89319539 1.590387 -12.286892 0 0 1098 3 1097 1097 1098 1 76.75 598 86 1093 0 72 <> <> <> <> <> <> <>
  1098 3 -1.559593 48.418922 36.543148 73 " " L "A" 24 -0.18000 -0.18000 "LEU " " CD2" "    " 6 0 0 1 808080  "C1098"  2 1 -44 ""  24 ""  <> 1.4923686 -3.0738907 2.3005042 0 0 1099 3 1098 1098 1099 1 62.66 599 86 1094 0 72 <> <> <> <> <> <> <>
  1099 43 1.218992 47.152706 34.309750 73 " " L "A" 21 0.30000 0.30000 "LEU " " H  " "    " 1 0 0 1 FFFFFF  "H1099"  -1 1 -21 ""  21 ""  <> -9.1992693 25.137161 20.757488 0 0 1100 0 1099 1099 1100 <> 66.29 <> <> 1095 0 <> <> <> <> <> <> <> <>
  1100 41 0.848335 49.677761 33.242538 73 " " L "A" 21 0.06000 0.06000 "LEU " " HA " "    " 1 0 0 0 FFFFFF  "H1100"  -1 1 -21 ""  21 ""  <> -7.0749264 19.426008 28.280655 0 0 1101 0 1100 1100 1101 <> 64.77 <> <> 1096 0 <> <> <> <> <> <> <> <>
  1101 41 -1.453576 49.410416 34.079857 73 " " L "A" 21 0.06000 0.06000 "LEU " " HB3" "    " 1 0 0 0 FFFFFF  "H1101"  -1 1 -21 ""  21 ""  <> -15.942273 9.0614405 6.8846726 0 0 1102 0 1101 1101 1102 <> 63.08 <> <> 1097 0 <> <> <> <> <> <> <> <>
  1102 41 -0.707193 50.923431 34.345360 73 " " L "A" 21 0.06000 0.06000 "LEU " " HB2" "    " 1 0 0 0 FFFFFF  "H1102"  -1 1 -21 ""  21 ""  <> -13.151032 -14.995534 -11.367423 0 0 1103 0 1102 1102 1103 <> 63.08 <> <> 1098 0 <> <> <> <> <> <> <> <>
  1103 41 -0.259665 50.090874 36.836166 73 " " L "A" 21 0.06000 0.06000 "LEU " " HG " "    " 1 0 0 0 FFFFFF  "H1103"  -1 1 -21 ""  21 ""  <> 26.432709 -1.6345079 -17.218918 0 0 1104 0 1103 1103 1104 <> 71.96 <> <> 1099 0 <> <> <> <> <> <> <> <>
  1104 41 -1.849942 51.734730 36.867096 73 " " L "A" 21 0.06000 0.06000 "LEU " "HD11" "    " 1 0 0 0 FFFFFF  "H1104"  -1 1 -21 ""  21 ""  <> -9.2211256 16.178453 10.711355 0 0 1105 0 1104 1104 1105 <> 76.75 <> <> 1100 0 <> <> <> <> <> <> <> <>
  1105 41 -2.824998 51.167976 35.561176 73 " " L "A" 21 0.06000 0.06000 "LEU " "HD12" "    " 1 0 0 0 FFFFFF  "H1105"  -1 1 -21 ""  21 ""  <> -18.7661 -1.9863173 33.81076 0 0 1106 0 1105 1105 1106 <> 76.75 <> <> 1101 0 <> <> <> <> <> <> <> <>
  1106 41 -3.088258 50.442268 37.131874 73 " " L "A" 21 0.06000 0.06000 "LEU " "HD13" "    " 1 0 0 0 FFFFFF  "H1106"  -1 1 -21 ""  21 ""  <> 0.13630334 -3.0321465 -11.607591 0 0 1107 0 1106 1106 1107 <> 76.75 <> <> 1102 0 <> <> <> <> <> <> <> <>
  1107 41 -2.151713 48.033154 35.713280 73 " " L "A" 21 0.06000 0.06000 "LEU " "HD21" "    " 1 0 0 0 FFFFFF  "H1107"  -1 1 -21 ""  21 ""  <> 9.9318819 -5.7560472 -15.917858 0 0 1108 0 1107 1107 1108 <> 62.66 <> <> 1103 0 <> <> <> <> <> <> <> <>
  1108 41 -0.769760 47.687794 36.715538 73 " " L "A" 21 0.06000 0.06000 "LEU " "HD22" "    " 1 0 0 0 FFFFFF  "H1108"  -1 1 -21 ""  21 ""  <> -3.1440835 -8.0575504 2.3208978 0 0 1109 0 1108 1108 1109 <> 62.66 <> <> 1104 0 <> <> <> <> <> <> <> <>
  1109 41 -2.139206 48.381081 37.465492 73 " " L "A" 21 0.06000 0.06000 "LEU " "HD23" "    " 1 0 0 0 FFFFFF  "H1109"  -1 1 -21 ""  21 ""  <> 1.4206264 8.5755424 -13.738924 0 0 1110 0 1109 1109 1110 <> 62.66 <> <> 1105 0 <> <> <> <> <> <> <> <>
  1110 25 2.211178 50.864716 35.046700 74 " " T "A" 38 -0.50000 -0.50000 "THR " " N  " "    " 7 0 0 1 2E2EFF  "N1110"  0 1 -44 ""  38 ""  <> 3.9047108 -6.5769773 5.6192908 0 0 1111 1 1110 1110 1111 1 81.69 600 87 1106 0 73 <> <> <> <> <> <> <>
  1111 3 3.349093 51.536804 35.687042 74 " " T "A" 24 0.14000 0.14000 "THR " " CA " "    " 6 0 0 1 808080  "C1111"  0 1 -44 ""  24 ""  5F5FFF  12.616155 -12.425732 -1.5421875 0 0 1112 1 1111 1111 1112 1 70.7 601 87 1107 0 73 <> <> <> <> <> <> <>
  1112 2 2.815102 52.874107 36.288105 74 " " T "A" 24 0.50000 0.50000 "THR " " C  " "    " 6 0 0 1 808080  "C1112"  0 1 -44 ""  24 ""  <> 1.3581756 -3.7920218 -1.605217 0 0 1113 0 1112 1112 1113 1 75.65 602 87 1108 0 73 <> <> <> <> <> <> <>
  1113 15 1.781318 53.477074 35.856480 74 " " T "A" 70 -0.50000 -0.50000 "THR " " O  " "    " 8 0 0 1 FF2E2E  "O1113"  0 1 -44 ""  70 ""  <> 3.081023 -0.10525417 -3.3964381 0 0 1114 0 1113 1113 1114 1 83.1 603 87 1109 0 73 <> <> <> <> <> <> <>
  1114 3 4.497175 51.581711 34.777294 74 " " T "A" 24 0.20500 0.20500 "THR " " CB " "    " 6 0 0 1 808080  "C1114"  0 1 -44 ""  24 ""  <> -4.5311875 1.7268312 5.1574473 0 0 1115 1 1114 1114 1115 1 60.89 604 87 1110 0 73 <> <> <> <> <> <> <>
  1115 16 5.734775 52.115154 35.238815 74 " " T "A" 70 -0.68300 -0.68300 "THR " " OG1" "    " 8 0 0 1 FF2E2E  "O1115"  0 1 -44 "%UT"  13 ""  <> -5.2282238 -1.0783219 3.6473424 0 0 1116 1 1115 1115 1116 1 71.16 605 87 1111 0 73 <> <> <> <> <> <> <>
  1116 3 4.246761 52.351353 33.594040 74 " " T "A" 24 -0.18000 -0.18000 "THR " " CG2" "    " 6 0 0 1 808080  "C1116"  0 1 -44 ""  24 ""  <> -7.3569341 0.95385379 -2.518815 0 0 1117 3 1116 1116 1117 1 60.85 606 87 1112 0 73 <> <> <> <> <> <> <>
  1117 43 1.538724 51.516232 34.667980 74 " " T "A" 21 0.30000 0.30000 "THR " " H  " "    " 1 0 0 1 FFFFFF  "H1117"  -1 1 -21 ""  21 ""  <> -3.3504336 -6.4061584 9.7050543 0 0 1118 0 1117 1117 1118 <> 81.69 <> <> 1113 0 <> <> <> <> <> <> <> <>
  1118 41 3.572475 50.793633 36.452480 74 " " T "A" 21 0.06000 0.06000 "THR " " HA " "    " 1 0 0 0 FFFFFF  "H1118"  -1 1 -21 ""  21 ""  <> -27.199039 -19.993176 16.343603 0 0 1119 0 1118 1118 1119 <> 70.7 <> <> 1114 0 <> <> <> <> <> <> <> <>
  1119 41 4.667628 50.566429 34.419182 74 " " T "A" 21 0.06000 0.06000 "THR " " HB " "    " 1 0 0 0 FFFFFF  "H1119"  -1 1 -21 ""  21 ""  <> -19.311905 -2.3033738 7.5387216 0 0 1120 0 1119 1119 1120 <> 60.89 <> <> 1115 0 <> <> <> <> <> <> <> <>
  1120 42 5.995162 51.698082 36.045830 74 " " T "A" 21 0.41800 0.41800 "THR " " HG1" "    " 1 0 0 1 FFFFFF  "H1120"  -1 1 -21 ""  21 ""  <> 33.761288 0.1704161 -4.279108 0 0 1121 0 1120 1120 1121 <> 71.16 <> <> 1116 0 <> <> <> <> <> <> <> <>
  1121 41 4.183709 53.420006 33.799232 74 " " T "A" 21 0.06000 0.06000 "THR " "HG21" "    " 1 0 0 0 FFFFFF  "H1121"  -1 1 -21 ""  21 ""  <> 7.6647863 -4.0649309 2.9923236 0 0 1122 0 1121 1121 1122 <> 60.85 <> <> 1117 0 <> <> <> <> <> <> <> <>
  1122 41 5.103493 52.174347 32.943825 74 " " T "A" 21 0.06000 0.06000 "THR " "HG22" "    " 1 0 0 0 FFFFFF  "H1122"  -1 1 -21 ""  21 ""  <> -27.132782 19.762852 -18.16098 0 0 1123 0 1122 1122 1123 <> 60.85 <> <> 1118 0 <> <> <> <> <> <> <> <>
  1123 41 3.403972 51.987961 33.006031 74 " " T "A" 21 0.06000 0.06000 "THR " "HG23" "    " 1 0 0 0 FFFFFF  "H1123"  -1 1 -21 ""  21 ""  <> -5.9267097 3.1443789 0.15116923 0 0 1124 0 1123 1123 1124 <> 60.85 <> <> 1119 0 <> <> <> <> <> <> <> <>
  1124 25 3.455273 53.292931 37.393074 75 " " P "A" 38 -0.14000 -0.14000 "PRO " " N  " "    " 7 0 0 1 2E2EFF  "N1124"  0 1 -44 ""  38 ""  <> 1.1702365 -5.668087 -4.5733848 0 0 1125 0 1124 1124 1125 1 75.7 607 88 1120 0 74 <> <> <> <> <> <> <>
  1125 3 3.014831 54.573895 38.084538 75 " " P "A" 24 0.01000 0.01000 "PRO " " CA " "    " 6 0 0 1 808080  "C1125"  0 1 -44 ""  24 ""  5F5FFF  8.7389536 -2.2776644 2.5604959 0 0 1126 1 1125 1125 1126 1 79.28 608 88 1121 0 74 <> <> <> <> <> <> <>
  1126 2 3.783647 55.742001 37.430573 75 " " P "A" 24 0.50000 0.50000 "PRO " " C  " "    " 6 0 0 1 808080  "C1126"  0 1 -44 ""  24 ""  <> -4.9672804 4.490428 -4.7304382 0 0 1127 0 1126 1126 1127 1 90.15 609 88 1122 0 74 <> <> <> <> <> <> <>
  1127 15 4.649809 55.531509 36.626873 75 " " P "A" 70 -0.50000 -0.50000 "PRO " " O  " "    " 8 0 0 1 FF2E2E  "O1127"  0 1 -44 ""  70 ""  <> -2.647465 4.398849 3.0881898 0 0 1128 0 1127 1127 1128 1 99.3 610 88 1123 0 74 <> <> <> <> <> <> <>
  1128 3 3.488273 54.338188 39.542381 75 " " P "A" 24 -0.12000 -0.12000 "PRO " " CB " "    " 6 0 0 1 808080  "C1128"  0 1 -44 ""  24 ""  <> 2.6742365 -2.2276554 5.9981513 0 0 1129 2 1128 1128 1129 1 77.48 611 88 1124 0 74 <> <> <> <> <> <> <>
  1129 3 4.804749 53.594921 39.317013 75 " " P "A" 24 -0.12000 -0.12000 "PRO " " CG " "    " 6 0 0 1 808080  "C1129"  0 1 -44 ""  24 ""  <> 1.4821198 -3.1828434 3.6642361 0 0 1130 2 1129 1129 1130 1 70.42 612 88 1125 0 74 <> <> <> <> <> <> <>
  1130 3 4.501891 52.615768 38.187717 75 " " P "A" 24 -0.05000 -0.05000 "PRO " " CD " "    " 6 0 0 1 808080  "C1130"  0 1 -44 ""  24 ""  <> -1.5356399 3.0140831 -3.4313471 0 0 1131 2 1130 1130 1131 1 72.04 613 88 1126 0 74 <> <> <> <> <> <> <>
  1131 41 1.932603 54.672272 38.169426 75 " " P "A" 21 0.06000 0.06000 "PRO " " HA " "    " 1 0 0 0 FFFFFF  "H1131"  -1 1 -21 ""  21 ""  <> 9.0830498 1.1037667 -1.0842245 0 0 1132 0 1131 1131 1132 <> 79.28 <> <> 1127 0 <> <> <> <> <> <> <> <>
  1132 41 2.834319 53.697189 40.133617 75 " " P "A" 21 0.06000 0.06000 "PRO " " HB3" "    " 1 0 0 0 FFFFFF  "H1132"  -1 1 -21 ""  21 ""  <> 1.5137104 12.329521 4.673398 0 0 1133 0 1132 1132 1133 <> 77.48 <> <> 1128 0 <> <> <> <> <> <> <> <>
  1133 41 3.406140 55.279282 40.086163 75 " " P "A" 21 0.06000 0.06000 "PRO " " HB2" "    " 1 0 0 0 FFFFFF  "H1133"  -1 1 -21 ""  21 ""  <> -28.223406 38.163952 10.682215 0 0 1134 0 1133 1133 1134 <> 77.48 <> <> 1129 0 <> <> <> <> <> <> <> <>
  1134 41 5.224444 53.094448 40.189640 75 " " P "A" 21 0.06000 0.06000 "PRO " " HG3" "    " 1 0 0 0 FFFFFF  "H1134"  -1 1 -21 ""  21 ""  <> -7.4522338 -7.2625709 1.7623446 0 0 1135 0 1134 1134 1135 <> 70.42 <> <> 1130 0 <> <> <> <> <> <> <> <>
  1135 41 5.634601 54.166523 38.901421 75 " " P "A" 21 0.06000 0.06000 "PRO " " HG2" "    " 1 0 0 0 FFFFFF  "H1135"  -1 1 -21 ""  21 ""  <> 0.24164432 -7.3527017 1.6922486 0 0 1136 0 1135 1135 1136 <> 70.42 <> <> 1131 0 <> <> <> <> <> <> <> <>
  1136 41 5.393369 52.410267 37.595150 75 " " P "A" 21 0.06000 0.06000 "PRO " " HD2" "    " 1 0 0 0 FFFFFF  "H1136"  -1 1 -21 ""  21 ""  <> 8.9419222 -5.1120892 7.5367527 0 0 1137 0 1136 1136 1137 <> 72.04 <> <> 1132 0 <> <> <> <> <> <> <> <>
  1137 41 4.169133 51.676479 38.629429 75 " " P "A" 21 0.06000 0.06000 "PRO " " HD3" "    " 1 0 0 0 FFFFFF  "H1137"  -1 1 -21 ""  21 ""  <> -10.437716 0.55830717 -20.911758 0 0 1138 0 1137 1137 1138 <> 72.04 <> <> 1133 0 <> <> <> <> <> <> <> <>
  1138 25 3.628904 57.089325 37.803970 76 " " P "A" 38 -0.14000 -0.14000 "PRO " " N  " "    " 7 0 0 1 2E2EFF  "N1138"  0 1 -44 ""  38 ""  <> -3.5422366 -5.3324075 2.5221086 0 0 1139 0 1138 1138 1139 1 96.11 614 89 1134 0 75 <> <> <> <> <> <> <>
  1139 3 4.521269 58.217426 37.353149 76 " " P "A" 24 0.01000 0.01000 "PRO " " CA " "    " 6 0 0 1 808080  "C1139"  0 1 -44 ""  24 ""  5F5FFF  3.641892 -5.8066211 -4.9899673 0 0 1140 1 1139 1139 1140 1 104.58 615 89 1135 0 75 <> <> <> <> <> <> <>
  1140 2 5.978405 57.953590 37.806179 76 " " P "A" 24 0.50000 0.50000 "PRO " " C  " "    " 6 0 0 1 808080  "C1140"  0 1 -44 ""  24 ""  <> -4.2190185 -1.7960985 -11.565886 0 0 1141 0 1140 1140 1141 1 111.33 616 89 1136 0 75 <> <> <> <> <> <> <>
  1141 15 6.247968 57.071144 38.663692 76 " " P "A" 70 -0.50000 -0.50000 "PRO " " O  " "    " 8 0 0 1 FF2E2E  "O1141"  0 1 -44 ""  70 ""  <> 3.01458 -1.4410518 1.4992579 0 0 1142 0 1141 1141 1142 1 121.69 617 89 1137 0 75 <> <> <> <> <> <> <>
  1142 3 3.930415 59.417900 38.142105 76 " " P "A" 24 -0.12000 -0.12000 "PRO " " CB " "    " 6 0 0 1 808080  "C1142"  0 1 -44 ""  24 ""  <> 6.4655147 -0.94008547 -5.483984 0 0 1143 2 1142 1142 1143 1 95.03 618 89 1138 0 75 <> <> <> <> <> <> <>
  1143 3 2.502377 59.053608 38.576878 76 " " P "A" 24 -0.12000 -0.12000 "PRO " " CG " "    " 6 0 0 1 808080  "C1143"  0 1 -44 ""  24 ""  <> 1.4871223 3.5977075 -3.1012414 0 0 1144 2 1143 1143 1144 1 90.49 619 89 1139 0 75 <> <> <> <> <> <> <>
  1144 3 2.498766 57.517555 38.602108 76 " " P "A" 24 -0.05000 -0.05000 "PRO " " CD " "    " 6 0 0 1 808080  "C1144"  0 1 -44 ""  24 ""  <> -6.0566282 -2.1004479 -3.0120425 0 0 1145 2 1144 1144 1145 1 89.57 620 89 1140 0 75 <> <> <> <> <> <> <>
  1145 41 4.423174 58.361000 36.277107 76 " " P "A" 21 0.06000 0.06000 "PRO " " HA " "    " 1 0 0 0 FFFFFF  "H1145"  -1 1 -21 ""  21 ""  <> 58.834064 -1.7616062 23.441862 0 0 1146 0 1145 1145 1146 <> 104.58 <> <> 1141 0 <> <> <> <> <> <> <> <>
  1146 41 3.916097 60.370049 37.611713 76 " " P "A" 21 0.06000 0.06000 "PRO " " HB3" "    " 1 0 0 0 FFFFFF  "H1146"  -1 1 -21 ""  21 ""  <> -17.1343 16.712198 0.42412049 0 0 1147 0 1146 1146 1147 <> 95.03 <> <> 1142 0 <> <> <> <> <> <> <> <>
  1147 41 4.533257 59.550873 39.040436 76 " " P "A" 21 0.06000 0.06000 "PRO " " HB2" "    " 1 0 0 0 FFFFFF  "H1147"  -1 1 -21 ""  21 ""  <> 12.008625 4.6412544 9.4402742 0 0 1148 0 1147 1147 1148 <> 95.03 <> <> 1143 0 <> <> <> <> <> <> <> <>
  1148 41 1.980697 59.492165 37.726219 76 " " P "A" 21 0.06000 0.06000 "PRO " " HG3" "    " 1 0 0 0 FFFFFF  "H1148"  -1 1 -21 ""  21 ""  <> -14.160386 -21.558571 14.767771 0 0 1149 0 1148 1148 1149 <> 90.49 <> <> 1144 0 <> <> <> <> <> <> <> <>
  1149 41 2.210479 59.589870 39.479828 76 " " P "A" 21 0.06000 0.06000 "PRO " " HG2" "    " 1 0 0 0 FFFFFF  "H1149"  -1 1 -21 ""  21 ""  <> -4.1742101 5.8150187 -3.1081986 0 0 1150 0 1149 1149 1150 <> 90.49 <> <> 1145 0 <> <> <> <> <> <> <> <>
  1150 41 2.724629 57.416512 39.663651 76 " " P "A" 21 0.06000 0.06000 "PRO " " HD2" "    " 1 0 0 0 FFFFFF  "H1150"  -1 1 -21 ""  21 ""  <> 6.8173823 -32.805592 7.3023443 0 0 1151 0 1150 1150 1151 <> 89.57 <> <> 1146 0 <> <> <> <> <> <> <> <>
  1151 41 1.536241 57.089035 38.322792 76 " " P "A" 21 0.06000 0.06000 "PRO " " HD3" "    " 1 0 0 0 FFFFFF  "H1151"  -1 1 -21 ""  21 ""  <> -23.4172 24.519735 -11.081968 0 0 1152 0 1151 1151 1152 <> 89.57 <> <> 1147 0 <> <> <> <> <> <> <> <>
  1152 25 6.978101 58.595875 37.218945 77 " " D "A" 38 -0.50000 -0.50000 "ASP " " N  " "    " 7 0 0 1 2E2EFF  "N1152"  0 1 -44 ""  38 ""  <> -5.7886806 -4.260777 -6.0464206 0 0 1153 1 1152 1152 1153 1 108.36 621 90 1148 0 76 <> <> <> <> <> <> <>
  1153 3 8.433790 58.267204 37.212452 77 " " D "A" 24 0.14000 0.14000 "ASP " " CA " "    " 6 0 0 1 808080  "C1153"  0 1 -44 ""  24 ""  5F5FFF  4.1359911 -4.3174787 -7.1506896 0 0 1154 1 1153 1153 1154 1 112.39 622 90 1149 0 76 <> <> <> <> <> <> <>
  1154 2 9.185063 58.876545 38.462261 77 " " D "A" 24 0.50000 0.50000 "ASP " " C  " "    " 6 0 0 1 808080  "C1154"  0 1 -44 ""  24 ""  <> -6.8883886 -0.64961994 0.69696438 0 0 1155 0 1154 1154 1155 1 112.9 623 90 1150 0 76 <> <> <> <> <> <> <>
  1155 15 10.378315 58.692947 38.523426 77 " " D "A" 70 -0.50000 -0.50000 "ASP " " O  " "    " 8 0 0 1 FF2E2E  "O1155"  0 1 -44 ""  70 ""  <> 3.2462571 1.5517238 1.2549405 0 0 1156 0 1155 1155 1156 1 111.12 624 90 1151 0 76 <> <> <> <> <> <> <>
  1156 3 9.086430 58.862270 35.900635 77 " " D "A" 24 -0.22000 -0.22000 "ASP " " CB " "    " 6 0 0 1 808080  "C1156"  0 1 -44 ""  24 ""  <> 5.4316783 -4.825788 -5.7259316 0 0 1157 2 1156 1156 1157 1 111.75 625 90 1152 0 76 <> <> <> <> <> <> <>
  1157 2 9.271413 60.297966 35.896416 77 " " D "A" 24 0.70000 0.70000 "ASP " " CG " "    " 6 0 0 1 808080  "C1157"  0 1 -44 "%UT"  13 ""  <> -9.1850061 -10.212121 -4.3905959 0 0 1158 0 1157 1157 1158 1 116.46 626 90 1153 0 76 <> 4.02072575107796 <> <> <> <> <>
  1158 15 8.261061 61.031044 36.098442 77 " " D "A" 70 -0.80000 -0.80000 "ASP " " OD1" "    " 8 0 0 1 FF2E2E  "O1158"  0 1 -44 ""  70 ""  <> 2.0866532 6.7213225 -1.0243924 0 0 1159 0 1158 1158 1159 1 115.53 627 90 1154 0 76 <> <> <> <> <> <> <>
  1159 18 10.405722 60.765877 35.605621 77 " " D "A" 70 -0.80000 -0.80000 "ASP " " OD2" "    " 8 -1 0 1 FF2E2E  "O1159"  0 1 -44 ""  70 ""  <> 1.924359 1.2693362 -6.3032923 0 0 1160 0 1159 1159 1160 1 120.93 628 90 1155 0 76 <> <> <> <> <> <> <>
  1160 43 6.771158 59.287903 36.512989 77 " " D "A" 21 0.30000 0.30000 "ASP " " H  " "    " 1 0 0 1 FFFFFF  "H1160"  -1 1 -21 ""  21 ""  <> 5.7772632 0.9781943 14.642493 0 0 1161 0 1160 1160 1161 <> 108.36 <> <> 1156 0 <> <> <> <> <> <> <> <>
  1161 41 8.640480 57.200363 37.127392 77 " " D "A" 21 0.06000 0.06000 "ASP " " HA " "    " 1 0 0 0 FFFFFF  "H1161"  -1 1 -21 ""  21 ""  <> 33.574432 -2.8055649 2.2099946 0 0 1162 0 1161 1161 1162 <> 112.39 <> <> 1157 0 <> <> <> <> <> <> <> <>
  1162 41 8.486586 58.723503 35.001171 77 " " D "A" 21 0.06000 0.06000 "ASP " " HB3" "    " 1 0 0 0 FFFFFF  "H1162"  -1 1 -21 ""  21 ""  <> -16.358223 10.492404 -0.20088622 0 0 1163 0 1162 1162 1163 <> 111.75 <> <> 1158 0 <> <> <> <> <> <> <> <>
  1163 41 10.001838 58.281593 35.786858 77 " " D "A" 21 0.06000 0.06000 "ASP " " HB2" "    " 1 0 0 0 FFFFFF  "H1163"  -1 1 -21 ""  21 ""  <> 12.067005 7.5978408 18.771664 0 0 1164 0 1163 1163 1164 <> 111.75 <> <> 1159 0 <> <> <> <> <> <> <> <>
  1164 25 8.519286 59.480583 39.465832 78 " " D "A" 38 -0.50000 -0.50000 "ASP " " N  " "    " 7 0 0 1 2E2EFF  "N1164"  0 1 -44 ""  38 ""  <> -6.1685548 -2.2144597 -1.3965627 0 0 1165 1 1164 1164 1165 1 109.73 629 91 1160 0 77 <> <> <> <> <> <> <>
  1165 3 8.990280 59.732849 40.821930 78 " " D "A" 24 0.14000 0.14000 "ASP " " CA " "    " 6 0 0 1 808080  "C1165"  0 1 -44 ""  24 ""  5F5FFF  -0.47581154 0.037756592 -2.3240051 0 0 1166 1 1165 1165 1166 1 112.13 630 91 1161 0 77 <> <> <> <> <> <> <>
  1166 2 8.491577 58.636993 41.798813 78 " " D "A" 24 0.50000 0.50000 "ASP " " C  " "    " 6 0 0 1 808080  "C1166"  0 1 -44 ""  24 ""  <> -7.8165193 -0.38203144 2.5566831 0 0 1167 0 1166 1166 1167 1 105.45 631 91 1162 0 77 <> <> <> <> <> <> <>
  1167 15 8.999445 58.546825 42.908054 78 " " D "A" 70 -0.50000 -0.50000 "ASP " " O  " "    " 8 0 0 1 FF2E2E  "O1167"  0 1 -44 ""  70 ""  <> -0.25691137 -0.30960357 2.8828108 0 0 1168 0 1167 1167 1168 1 102.53 632 91 1163 0 77 <> <> <> <> <> <> <>
  1168 3 8.408714 61.104389 41.258842 78 " " D "A" 24 -0.22000 -0.22000 "ASP " " CB " "    " 6 0 0 1 808080  "C1168"  0 1 -44 ""  24 ""  <> 2.6687424 5.5353765 1.5371394 0 0 1169 2 1168 1168 1169 1 119.53 633 91 1164 0 77 <> <> <> <> <> <> <>
  1169 2 6.833521 61.109116 41.479263 78 " " D "A" 24 0.70000 0.70000 "ASP " " CG " "    " 6 0 0 1 808080  "C1169"  0 1 -44 "%UT"  13 ""  <> 6.3920174 0.22220622 -3.044152 0 0 1170 0 1169 1169 1170 1 124.42 634 91 1165 0 77 <> 3.96012341500762 <> <> <> <> <>
  1170 15 6.443046 61.342590 42.655052 78 " " D "A" 70 -0.80000 -0.80000 "ASP " " OD1" "    " 8 0 0 1 FF2E2E  "O1170"  0 1 -44 ""  70 ""  <> -3.0595844 -2.7993951 -0.1199817 0 0 1171 0 1170 1170 1171 1 125.27 635 91 1166 0 77 <> <> <> <> <> <> <>
  1171 18 6.098677 60.807701 40.474880 78 " " D "A" 70 -0.80000 -0.80000 "ASP " " OD2" "    " 8 -1 0 1 FF2E2E  "O1171"  0 1 -44 ""  70 ""  <> 3.9732366 -6.3561239 -6.1324821 0 0 1172 0 1171 1171 1172 1 126.75 636 91 1167 0 77 <> <> <> <> <> <> <>
  1172 43 7.622757 59.877182 39.222836 78 " " D "A" 21 0.30000 0.30000 "ASP " " H  " "    " 1 0 0 1 FFFFFF  "H1172"  -1 1 -21 ""  21 ""  <> 10.513719 -1.2204293 -20.838905 0 0 1173 0 1172 1172 1173 <> 109.73 <> <> 1168 0 <> <> <> <> <> <> <> <>
  1173 41 10.075753 59.781708 40.735550 78 " " D "A" 21 0.06000 0.06000 "ASP " " HA " "    " 1 0 0 0 FFFFFF  "H1173"  -1 1 -21 ""  21 ""  <> -14.518398 15.29359 -26.322641 0 0 1174 0 1173 1173 1174 <> 112.13 <> <> 1169 0 <> <> <> <> <> <> <> <>
  1174 41 8.554772 61.951389 40.588501 78 " " D "A" 21 0.06000 0.06000 "ASP " " HB3" "    " 1 0 0 0 FFFFFF  "H1174"  -1 1 -21 ""  21 ""  <> 3.7222774 4.2124577 -6.8370724 0 0 1175 0 1174 1174 1175 <> 119.53 <> <> 1170 0 <> <> <> <> <> <> <> <>
  1175 41 8.876425 61.303543 42.223045 78 " " D "A" 21 0.06000 0.06000 "ASP " " HB2" "    " 1 0 0 0 FFFFFF  "H1175"  -1 1 -21 ""  21 ""  <> -40.32679 10.694127 0.16598587 0 0 1176 0 1175 1175 1176 <> 119.53 <> <> 1171 0 <> <> <> <> <> <> <> <>
  1176 25 7.479311 57.847916 41.324528 79 " " K "A" 38 -0.50000 -0.50000 "LYS " " N  " "    " 7 0 0 1 2E2EFF  "N1176"  0 1 -44 ""  38 ""  <> 5.4064007 -0.036270447 -9.4794769 0 0 1177 1 1176 1176 1177 1 99.13 637 92 1172 0 78 <> <> <> <> <> <> <>
  1177 3 6.874221 56.898861 42.261944 79 " " K "A" 24 0.14000 0.14000 "LYS " " CA " "    " 6 0 0 1 808080  "C1177"  0 1 -44 ""  24 ""  5F5FFF  4.8108754 -0.4956193 -7.9282937 0 0 1178 1 1177 1177 1178 1 93.46 638 92 1173 0 78 <> <> <> <> <> <> <>
  1178 2 7.489346 55.446121 42.202011 79 " " K "A" 24 0.50000 0.50000 "LYS " " C  " "    " 6 0 0 1 808080  "C1178"  0 1 -44 ""  24 ""  <> -2.2312658 -3.9944904 0.87495738 0 0 1179 0 1178 1178 1179 1 90.34 639 92 1174 0 78 <> <> <> <> <> <> <>
  1179 15 8.344244 55.217690 41.346546 79 " " K "A" 70 -0.50000 -0.50000 "LYS " " O  " "    " 8 0 0 1 FF2E2E  "O1179"  0 1 -44 ""  70 ""  <> 4.6109176 -1.3429924 0.75095785 0 0 1180 0 1179 1179 1180 1 85.13 640 92 1175 0 78 <> <> <> <> <> <> <>
  1180 3 5.413555 56.756008 41.892418 79 " " K "A" 24 -0.12000 -0.12000 "LYS " " CB " "    " 6 0 0 1 808080  "C1180"  0 1 -44 ""  24 ""  <> 3.3396409 -4.5126977 6.4224954 0 0 1181 2 1180 1180 1181 1 94.47 641 92 1176 0 78 <> <> <> <> <> <> <>
  1181 3 4.632781 58.013062 41.935211 79 " " K "A" 24 -0.12000 -0.12000 "LYS " " CG " "    " 6 0 0 1 808080  "C1181"  0 1 -44 ""  24 ""  <> 1.2342275 0.85492241 -0.85678959 0 0 1182 2 1181 1181 1182 1 102.24 642 92 1177 0 78 <> <> <> <> <> <> <>
  1182 3 3.333765 57.844139 42.674568 79 " " K "A" 24 -0.12000 -0.12000 "LYS " " CD " "    " 6 0 0 1 808080  "C1182"  0 1 -44 ""  24 ""  <> 5.9960032 -7.2413511 0.85693008 0 0 1183 2 1182 1182 1183 1 104.56 643 92 1178 0 78 <> <> <> <> <> <> <>
  1183 3 2.514351 59.077179 42.983585 79 " " K "A" 24 0.19000 0.19000 "LYS " " CE " "    " 6 0 0 1 808080  "C1183"  0 1 -44 ""  24 ""  <> 2.2570677 0.69087541 6.4483838 0 0 1184 2 1183 1183 1184 1 103.12 644 92 1179 0 78 <> <> <> <> <> <> <>
  1184 32 1.331941 58.845676 43.776432 79 " " K "A" 38 -0.30000 -0.30000 "LYS " " NZ " "    " 7 1 0 1 2E2EFF  "N1184"  0 1 -44 "%UT"  13 ""  <> -3.9912512 2.1639524 7.0576539 0 0 1185 3 1184 1184 1185 1 103.5 645 92 1180 0 78 <> <> <> <> <> <> <>
  1185 43 7.061048 58.055862 40.429031 79 " " K "A" 21 0.30000 0.30000 "LYS " " H  " "    " 1 0 0 1 FFFFFF  "H1185"  -1 1 -21 ""  21 ""  <> 8.8839855 -12.957776 -20.552959 0 0 1186 0 1185 1185 1186 <> 99.13 <> <> 1181 0 <> <> <> <> <> <> <> <>
  1186 41 6.989850 57.194504 43.304691 79 " " K "A" 21 0.06000 0.06000 "LYS " " HA " "    " 1 0 0 0 FFFFFF  "H1186"  -1 1 -21 ""  21 ""  <> 4.9758844 -30.818043 6.2806849 0 0 1187 0 1186 1186 1187 <> 93.46 <> <> 1182 0 <> <> <> <> <> <> <> <>
  1187 41 5.016036 56.053528 42.624947 79 " " K "A" 21 0.06000 0.06000 "LYS " " HB3" "    " 1 0 0 0 FFFFFF  "H1187"  -1 1 -21 ""  21 ""  <> -18.033587 17.231075 6.1119423 0 0 1188 0 1187 1187 1188 <> 94.47 <> <> 1183 0 <> <> <> <> <> <> <> <>
  1188 41 5.337762 56.378265 40.872780 79 " " K "A" 21 0.06000 0.06000 "LYS " " HB2" "    " 1 0 0 0 FFFFFF  "H1188"  -1 1 -21 ""  21 ""  <> 12.844855 6.5914407 -3.2731016 0 0 1189 0 1188 1188 1189 <> 94.47 <> <> 1184 0 <> <> <> <> <> <> <> <>
  1189 41 4.437376 58.360477 40.920704 79 " " K "A" 21 0.06000 0.06000 "LYS " " HG3" "    " 1 0 0 0 FFFFFF  "H1189"  -1 1 -21 ""  21 ""  <> 2.9401453 20.421627 22.064602 0 0 1190 0 1189 1189 1190 <> 102.24 <> <> 1185 0 <> <> <> <> <> <> <> <>
  1190 41 5.251251 58.800011 42.366844 79 " " K "A" 21 0.06000 0.06000 "LYS " " HG2" "    " 1 0 0 0 FFFFFF  "H1190"  -1 1 -21 ""  21 ""  <> -4.2190046 6.8103924 2.92715 0 0 1191 0 1190 1190 1191 <> 102.24 <> <> 1186 0 <> <> <> <> <> <> <> <>
  1191 41 3.588532 57.247543 43.550503 79 " " K "A" 21 0.06000 0.06000 "LYS " " HD3" "    " 1 0 0 0 FFFFFF  "H1191"  -1 1 -21 ""  21 ""  <> -9.4547462 15.547737 18.43664 0 0 1192 0 1191 1191 1192 <> 104.56 <> <> 1187 0 <> <> <> <> <> <> <> <>
  1192 41 2.744758 57.176559 42.045677 79 " " K "A" 21 0.06000 0.06000 "LYS " " HD2" "    " 1 0 0 0 FFFFFF  "H1192"  -1 1 -21 ""  21 ""  <> -0.48427314 2.066406 8.8064566 0 0 1193 0 1192 1192 1193 <> 104.56 <> <> 1188 0 <> <> <> <> <> <> <> <>
  1193 41 2.300607 59.608444 42.056129 79 " " K "A" 21 0.06000 0.06000 "LYS " " HE3" "    " 1 0 0 0 FFFFFF  "H1193"  -1 1 -21 ""  21 ""  <> -5.5668764 1.0175248 -3.4248123 0 0 1194 0 1193 1193 1194 <> 103.12 <> <> 1189 0 <> <> <> <> <> <> <> <>
  1194 41 3.189598 59.751328 43.510529 79 " " K "A" 21 0.06000 0.06000 "LYS " " HE2" "    " 1 0 0 0 FFFFFF  "H1194"  -1 1 -21 ""  21 ""  <> 1.8231864 -11.199517 3.4009874 0 0 1195 0 1194 1194 1195 <> 103.12 <> <> 1190 0 <> <> <> <> <> <> <> <>
  1195 44 1.121920 59.671883 44.318073 79 " " K "A" 21 0.33000 0.33000 "LYS " " HZ1" "    " 1 0 0 1 FFFFFF  "H1195"  -1 1 -21 ""  21 ""  <> 9.7982855 8.9603329 -0.76583874 0 0 1196 0 1195 1195 1196 <> 103.5 <> <> 1191 0 <> <> <> <> <> <> <> <>
  1196 44 0.482858 58.728504 43.242176 79 " " K "A" 21 0.33000 0.33000 "LYS " " HZ2" "    " 1 0 0 1 FFFFFF  "H1196"  -1 1 -21 ""  21 ""  <> 19.784117 9.1829758 -7.3256769 0 0 1197 0 1196 1196 1197 <> 103.5 <> <> 1192 0 <> <> <> <> <> <> <> <>
  1197 44 1.491102 58.177242 44.516678 79 " " K "A" 21 0.33000 0.33000 "LYS " " HZ3" "    " 1 0 0 1 FFFFFF  "H1197"  -1 1 -21 ""  21 ""  <> 16.072767 -5.9540787 13.124452 0 0 1198 0 1197 1197 1198 <> 103.5 <> <> 1193 0 <> <> <> <> <> <> <> <>
  1198 25 6.963744 54.529087 43.033993 80 " " K "A" 38 -0.50000 -0.50000 "LYS " " N  " "    " 7 0 0 1 2E2EFF  "N1198"  0 1 -44 ""  38 ""  <> -6.2990704 -2.4997489 2.0293207 0 0 1199 1 1198 1198 1199 1 87.63 646 93 1194 0 79 <> <> <> <> <> <> <>
  1199 3 7.075241 53.081375 42.834858 80 " " K "A" 24 0.14000 0.14000 "LYS " " CA " "    " 6 0 0 1 808080  "C1199"  0 1 -44 ""  24 ""  5F5FFF  3.5213683 -0.50337303 2.3939042 0 0 1200 1 1199 1199 1200 1 88.01 647 93 1195 0 79 <> <> <> <> <> <> <>
  1200 2 5.680649 52.513683 42.939747 80 " " K "A" 24 0.50000 0.50000 "LYS " " C  " "    " 6 0 0 1 808080  "C1200"  0 1 -44 ""  24 ""  <> -3.5383711 4.9400454 1.2041131 0 0 1201 0 1200 1200 1201 1 87.06 648 93 1196 0 79 <> <> <> <> <> <> <>
  1201 15 4.767590 53.195087 43.343189 80 " " K "A" 70 -0.50000 -0.50000 "LYS " " O  " "    " 8 0 0 1 FF2E2E  "O1201"  0 1 -44 ""  70 ""  <> -3.3416712 -1.0683299 3.2142777 0 0 1202 0 1201 1201 1202 1 85.28 649 93 1197 0 79 <> <> <> <> <> <> <>
  1202 3 8.120990 52.456871 43.754726 80 " " K "A" 24 -0.12000 -0.12000 "LYS " " CB " "    " 6 0 0 1 808080  "C1202"  0 1 -44 ""  24 ""  <> 6.5693622 -2.0446765 2.3678176 0 0 1203 2 1202 1202 1203 1 82.46 650 93 1198 0 79 <> <> <> <> <> <> <>
  1203 3 9.590912 52.872711 43.509392 80 " " K "A" 24 -0.12000 -0.12000 "LYS " " CG " "    " 6 0 0 1 808080  "C1203"  0 1 -44 ""  24 ""  <> -0.11953225 -3.9983571 -6.0980034 0 0 1204 2 1203 1203 1204 1 90.83 651 93 1199 0 79 <> <> <> <> <> <> <>
  1204 3 10.316043 52.525002 42.215012 80 " " K "A" 24 -0.12000 -0.12000 "LYS " " CD " "    " 6 0 0 1 808080  "C1204"  0 1 -44 ""  24 ""  <> -9.3436909 1.5875077 -1.2888465 0 0 1205 2 1204 1204 1205 1 97.77 652 93 1200 0 79 <> <> <> <> <> <> <>
  1205 3 11.703473 53.196434 42.074936 80 " " K "A" 24 0.19000 0.19000 "LYS " " CE " "    " 6 0 0 1 808080  "C1205"  0 1 -44 ""  24 ""  <> 3.5272465 -8.1957951 -2.9697378 0 0 1206 2 1205 1205 1206 1 102.97 653 93 1201 0 79 <> <> <> <> <> <> <>
  1206 32 11.565288 54.537231 41.508434 80 " " K "A" 38 -0.30000 -0.30000 "LYS " " NZ " "    " 7 1 0 1 2E2EFF  "N1206"  0 1 -44 "%UT"  13 ""  <> -4.8114185 1.4082562 -1.1895814 0 0 1207 3 1206 1206 1207 1 111.29 654 93 1202 0 79 <> <> <> <> <> <> <>
  1207 43 6.169902 54.754807 43.616203 80 " " K "A" 21 0.30000 0.30000 "LYS " " H  " "    " 1 0 0 1 FFFFFF  "H1207"  -1 1 -21 ""  21 ""  <> -29.306942 16.416357 0.57460058 0 0 1208 0 1207 1207 1208 <> 87.63 <> <> 1203 0 <> <> <> <> <> <> <> <>
  1208 41 7.283954 52.887512 41.782738 80 " " K "A" 21 0.06000 0.06000 "LYS " " HA " "    " 1 0 0 0 FFFFFF  "H1208"  -1 1 -21 ""  21 ""  <> -20.816803 -10.108943 3.3073127 0 0 1209 0 1208 1208 1209 <> 88.01 <> <> 1204 0 <> <> <> <> <> <> <> <>
  1209 41 8.216458 51.374157 43.672802 80 " " K "A" 21 0.06000 0.06000 "LYS " " HB3" "    " 1 0 0 0 FFFFFF  "H1209"  -1 1 -21 ""  21 ""  <> -4.7933097 -0.62471133 -24.271151 0 0 1210 0 1209 1209 1210 <> 82.46 <> <> 1205 0 <> <> <> <> <> <> <> <>
  1210 41 7.851705 52.658897 44.791439 80 " " K "A" 21 0.06000 0.06000 "LYS " " HB2" "    " 1 0 0 0 FFFFFF  "H1210"  -1 1 -21 ""  21 ""  <> -9.0513 -10.162499 10.289155 0 0 1211 0 1210 1210 1211 <> 82.46 <> <> 1206 0 <> <> <> <> <> <> <> <>
  1211 41 10.285485 52.623528 44.311623 80 " " K "A" 21 0.06000 0.06000 "LYS " " HG3" "    " 1 0 0 0 FFFFFF  "H1211"  -1 1 -21 ""  21 ""  <> -3.2010365 8.7990723 6.9872074 0 0 1212 0 1211 1211 1212 <> 90.83 <> <> 1207 0 <> <> <> <> <> <> <> <>
  1212 41 9.549650 53.960190 43.570965 80 " " K "A" 21 0.06000 0.06000 "LYS " " HG2" "    " 1 0 0 0 FFFFFF  "H1212"  -1 1 -21 ""  21 ""  <> -14.027332 -14.319777 10.804784 0 0 1213 0 1212 1212 1213 <> 90.83 <> <> 1208 0 <> <> <> <> <> <> <> <>
  1213 41 9.815124 52.894321 41.320145 80 " " K "A" 21 0.06000 0.06000 "LYS " " HD3" "    " 1 0 0 0 FFFFFF  "H1213"  -1 1 -21 ""  21 ""  <> -10.02723 -8.0230932 -11.700921 0 0 1214 0 1213 1213 1214 <> 97.77 <> <> 1209 0 <> <> <> <> <> <> <> <>
  1214 41 10.511860 51.456970 42.119823 80 " " K "A" 21 0.06000 0.06000 "LYS " " HD2" "    " 1 0 0 0 FFFFFF  "H1214"  -1 1 -21 ""  21 ""  <> -9.8715324 0.99030358 -0.14590217 0 0 1215 0 1214 1214 1215 <> 97.77 <> <> 1210 0 <> <> <> <> <> <> <> <>
  1215 41 12.321032 52.582558 41.419281 80 " " K "A" 21 0.06000 0.06000 "LYS " " HE3" "    " 1 0 0 0 FFFFFF  "H1215"  -1 1 -21 ""  21 ""  <> 0.50110799 -0.42549878 2.6204305 0 0 1216 0 1215 1215 1216 <> 102.97 <> <> 1211 0 <> <> <> <> <> <> <> <>
  1216 41 12.301071 53.342293 42.974770 80 " " K "A" 21 0.06000 0.06000 "LYS " " HE2" "    " 1 0 0 0 FFFFFF  "H1216"  -1 1 -21 ""  21 ""  <> 9.0471163 -8.6676426 -4.5575233 0 0 1217 0 1216 1216 1217 <> 102.97 <> <> 1212 0 <> <> <> <> <> <> <> <>
  1217 44 10.952980 54.731709 40.729099 80 " " K "A" 21 0.33000 0.33000 "LYS " " HZ1" "    " 1 0 0 1 FFFFFF  "H1217"  -1 1 -21 ""  21 ""  <> -10.317705 -14.162552 24.243979 0 0 1218 0 1217 1217 1218 <> 111.29 <> <> 1213 0 <> <> <> <> <> <> <> <>
  1218 44 11.464938 55.191292 42.271473 80 " " K "A" 21 0.33000 0.33000 "LYS " " HZ2" "    " 1 0 0 1 FFFFFF  "H1218"  -1 1 -21 ""  21 ""  <> -14.323271 12.666267 -8.1705217 0 0 1219 0 1218 1218 1219 <> 111.29 <> <> 1214 0 <> <> <> <> <> <> <> <>
  1219 44 12.463614 54.863102 41.181454 80 " " K "A" 21 0.33000 0.33000 "LYS " " HZ3" "    " 1 0 0 1 FFFFFF  "H1219"  -1 1 -21 ""  21 ""  <> -6.553144 14.1119 2.2995343 0 0 1220 0 1219 1219 1220 <> 111.29 <> <> 1215 0 <> <> <> <> <> <> <> <>
  1220 25 5.493281 51.238052 42.640110 81 " " V "A" 38 -0.50000 -0.50000 "VAL " " N  " "    " 7 0 0 1 2E2EFF  "N1220"  0 1 -44 ""  38 ""  <> 3.0825593 -1.3506854 5.8766484 0 0 1221 1 1220 1220 1221 1 83.14 655 94 1216 0 80 <> <> <> <> <> <> <>
  1221 3 4.169574 50.606148 42.728737 81 " " V "A" 24 0.14000 0.14000 "VAL " " CA " "    " 6 0 0 1 808080  "C1221"  0 1 -44 ""  24 ""  5F5FFF  -9.6089573 -0.77540642 -2.3753068 0 0 1222 1 1221 1221 1222 1 84.61 656 94 1217 0 80 <> <> <> <> <> <> <>
  1222 2 3.662671 50.474365 44.179554 81 " " V "A" 24 0.50000 0.50000 "VAL " " C  " "    " 6 0 0 1 808080  "C1222"  0 1 -44 ""  24 ""  <> -8.3175049 -0.081441052 2.7772245 0 0 1223 0 1222 1222 1223 1 80.52 657 94 1218 0 80 <> <> <> <> <> <> <>
  1223 15 2.451766 50.428581 44.447334 81 " " V "A" 70 -0.50000 -0.50000 "VAL " " O  " "    " 8 0 0 1 FF2E2E  "O1223"  0 1 -44 ""  70 ""  <> 5.3214979 -3.0124433 -1.9389313 0 0 1224 0 1223 1223 1224 1 82.37 658 94 1219 0 80 <> <> <> <> <> <> <>
  1224 3 4.152474 49.232376 42.110706 81 " " V "A" 24 -0.06000 -0.06000 "VAL " " CB " "    " 6 0 0 1 808080  "C1224"  0 1 -44 ""  24 ""  <> -2.9509091 8.4985876 3.4865859 0 0 1225 1 1224 1224 1225 1 89.79 659 94 1220 0 80 <> <> <> <> <> <> <>
  1225 3 4.428838 49.277401 40.636749 81 " " V "A" 24 -0.18000 -0.18000 "VAL " " CG1" "    " 6 0 0 1 808080  "C1225"  0 1 -44 ""  24 ""  <> 0.37987924 -2.977442 -2.9925115 0 0 1226 3 1225 1225 1226 1 102.92 660 94 1221 0 80 <> <> <> <> <> <> <>
  1226 3 5.099745 48.206005 42.854424 81 " " V "A" 24 -0.18000 -0.18000 "VAL " " CG2" "    " 6 0 0 1 808080  "C1226"  0 1 -44 ""  24 ""  <> -1.7698878 1.417727 5.7930427 0 0 1227 3 1226 1226 1227 1 89.23 661 94 1222 0 80 <> <> <> <> <> <> <>
  1227 43 6.269625 50.705944 42.273705 81 " " V "A" 21 0.30000 0.30000 "VAL " " H  " "    " 1 0 0 1 FFFFFF  "H1227"  -1 1 -21 ""  21 ""  <> 33.420704 12.39686 15.678675 0 0 1228 0 1227 1227 1228 <> 83.14 <> <> 1223 0 <> <> <> <> <> <> <> <>
  1228 41 3.407511 51.148922 42.169487 81 " " V "A" 21 0.06000 0.06000 "VAL " " HA " "    " 1 0 0 0 FFFFFF  "H1228"  -1 1 -21 ""  21 ""  <> -23.808683 12.950836 18.423742 0 0 1229 0 1228 1228 1229 <> 84.61 <> <> 1224 0 <> <> <> <> <> <> <> <>
  1229 41 3.117654 48.925037 42.261665 81 " " V "A" 21 0.06000 0.06000 "VAL " " HB " "    " 1 0 0 0 FFFFFF  "H1229"  -1 1 -21 ""  21 ""  <> -12.999962 13.031219 35.43301 0 0 1230 0 1229 1229 1230 <> 89.79 <> <> 1225 0 <> <> <> <> <> <> <> <>
  1230 41 3.672504 49.847504 40.097263 81 " " V "A" 21 0.06000 0.06000 "VAL " "HG11" "    " 1 0 0 0 FFFFFF  "H1230"  -1 1 -21 ""  21 ""  <> -1.3769149 -3.7514677 6.972785 0 0 1231 0 1230 1230 1231 <> 102.92 <> <> 1226 0 <> <> <> <> <> <> <> <>
  1231 41 5.450776 49.606636 40.448734 81 " " V "A" 21 0.06000 0.06000 "VAL " "HG12" "    " 1 0 0 0 FFFFFF  "H1231"  -1 1 -21 ""  21 ""  <> 3.0972216 7.1458592 -26.58811 0 0 1232 0 1231 1231 1232 <> 102.92 <> <> 1227 0 <> <> <> <> <> <> <> <>
  1232 41 4.528934 48.291267 40.183296 81 " " V "A" 21 0.06000 0.06000 "VAL " "HG13" "    " 1 0 0 0 FFFFFF  "H1232"  -1 1 -21 ""  21 ""  <> 26.075632 6.3576722 -0.088309206 0 0 1233 0 1232 1232 1233 <> 102.92 <> <> 1228 0 <> <> <> <> <> <> <> <>
  1233 41 4.934359 47.205242 42.455395 81 " " V "A" 21 0.06000 0.06000 "VAL " "HG21" "    " 1 0 0 0 FFFFFF  "H1233"  -1 1 -21 ""  21 ""  <> -2.2991898 4.8059111 10.778105 0 0 1234 0 1233 1233 1234 <> 89.23 <> <> 1229 0 <> <> <> <> <> <> <> <>
  1234 41 6.118614 48.575302 42.737701 81 " " V "A" 21 0.06000 0.06000 "VAL " "HG22" "    " 1 0 0 0 FFFFFF  "H1234"  -1 1 -21 ""  21 ""  <> 1.7466419 17.366247 44.848869 0 0 1235 0 1234 1234 1235 <> 89.23 <> <> 1230 0 <> <> <> <> <> <> <> <>
  1235 41 4.748008 48.019215 43.869061 81 " " V "A" 21 0.06000 0.06000 "VAL " "HG23" "    " 1 0 0 0 FFFFFF  "H1235"  -1 1 -21 ""  21 ""  <> -14.651551 -5.5823331 23.0966 0 0 1236 0 1235 1235 1236 <> 89.23 <> <> 1231 0 <> <> <> <> <> <> <> <>
  1236 25 4.616590 50.429165 45.153893 82 " " T "A" 38 -0.50000 -0.50000 "THR " " N  " "    " 7 0 0 1 2E2EFF  "N1236"  0 1 -44 ""  38 ""  <> -1.6559536 -5.0214467 -8.0976229 0 0 1237 1 1236 1236 1237 1 85.8 662 95 1232 0 81 <> <> <> <> <> <> <>
  1237 3 4.431034 50.393616 46.604004 82 " " T "A" 24 0.14000 0.14000 "THR " " CA " "    " 6 0 0 1 808080  "C1237"  0 1 -44 ""  24 ""  5F5FFF  -2.2393169 1.4126667 -2.4684551 0 0 1238 1 1237 1237 1238 1 85.74 663 95 1233 0 81 <> <> <> <> <> <> <>
  1238 2 4.125040 51.795410 47.240376 82 " " T "A" 24 0.50000 0.50000 "THR " " C  " "    " 6 0 0 1 808080  "C1238"  0 1 -44 ""  24 ""  <> -0.512932 1.0078243 -0.15129901 0 0 1239 0 1238 1238 1239 1 89.09 664 95 1234 0 81 <> <> <> <> <> <> <>
  1239 15 4.237181 51.984207 48.391869 82 " " T "A" 70 -0.50000 -0.50000 "THR " " O  " "    " 8 0 0 1 FF2E2E  "O1239"  0 1 -44 ""  70 ""  <> -6.5321598 4.1370163 3.8301666 0 0 1240 0 1239 1239 1240 1 90.43 665 95 1235 0 81 <> <> <> <> <> <> <>
  1240 3 5.862099 49.960869 47.009335 82 " " T "A" 24 0.20500 0.20500 "THR " " CB " "    " 6 0 0 1 808080  "C1240"  0 1 -44 ""  24 ""  <> -4.5159116 2.6743648 -4.5650487 0 0 1241 1 1240 1240 1241 1 79.8 666 95 1236 0 81 <> <> <> <> <> <> <>
  1241 16 6.904080 50.851257 46.519547 82 " " T "A" 70 -0.68300 -0.68300 "THR " " OG1" "    " 8 0 0 1 FF2E2E  "O1241"  0 1 -44 "%UT"  13 ""  <> 1.5034198 2.005548 0.51740152 0 0 1242 1 1241 1241 1242 1 77.56 667 95 1237 0 81 <> <> <> <> <> <> <>
  1242 3 6.286746 48.579609 46.644295 82 " " T "A" 24 -0.18000 -0.18000 "THR " " CG2" "    " 6 0 0 1 808080  "C1242"  0 1 -44 ""  24 ""  <> 1.2857194 7.2951603 -5.4488258 0 0 1243 3 1242 1242 1243 1 75.23 668 95 1238 0 81 <> <> <> <> <> <> <>
  1243 43 5.577460 50.414108 44.843086 82 " " T "A" 21 0.30000 0.30000 "THR " " H  " "    " 1 0 0 1 FFFFFF  "H1243"  -1 1 -21 ""  21 ""  <> -0.67290241 -2.8596628 -5.0676394 0 0 1244 0 1243 1243 1244 <> 85.8 <> <> 1239 0 <> <> <> <> <> <> <> <>
  1244 41 3.726603 49.635124 46.945427 82 " " T "A" 21 0.06000 0.06000 "THR " " HA " "    " 1 0 0 0 FFFFFF  "H1244"  -1 1 -21 ""  21 ""  <> -7.5429549 14.668779 -10.148471 0 0 1245 0 1244 1244 1245 <> 85.74 <> <> 1240 0 <> <> <> <> <> <> <> <>
  1245 41 5.997176 50.132294 48.077259 82 " " T "A" 21 0.06000 0.06000 "THR " " HB " "    " 1 0 0 0 FFFFFF  "H1245"  -1 1 -21 ""  21 ""  <> 13.263906 -10.683347 -0.6768896 0 0 1246 0 1245 1245 1246 <> 79.8 <> <> 1241 0 <> <> <> <> <> <> <> <>
  1246 42 6.806194 51.669270 46.982468 82 " " T "A" 21 0.41800 0.41800 "THR " " HG1" "    " 1 0 0 1 FFFFFF  "H1246"  -1 1 -21 ""  21 ""  <> 9.7583151 15.347982 13.322237 0 0 1247 0 1246 1246 1247 <> 77.56 <> <> 1242 0 <> <> <> <> <> <> <> <>
  1247 41 5.481687 47.913010 46.953529 82 " " T "A" 21 0.06000 0.06000 "THR " "HG21" "    " 1 0 0 0 FFFFFF  "H1247"  -1 1 -21 ""  21 ""  <> -16.236538 -3.6185608 1.4956449 0 0 1248 0 1247 1247 1248 <> 75.23 <> <> 1243 0 <> <> <> <> <> <> <> <>
  1248 41 6.529877 48.540779 45.582466 82 " " T "A" 21 0.06000 0.06000 "THR " "HG22" "    " 1 0 0 0 FFFFFF  "H1248"  -1 1 -21 ""  21 ""  <> 9.4273281 -22.663027 -17.919828 0 0 1249 0 1248 1248 1249 <> 75.23 <> <> 1244 0 <> <> <> <> <> <> <> <>
  1249 41 7.217977 48.212639 47.075851 82 " " T "A" 21 0.06000 0.06000 "THR " "HG23" "    " 1 0 0 0 FFFFFF  "H1249"  -1 1 -21 ""  21 ""  <> -19.359406 12.329324 -8.3211985 0 0 1250 0 1249 1249 1250 <> 75.23 <> <> 1245 0 <> <> <> <> <> <> <> <>
  1250 25 3.606408 52.658066 46.396252 83 " " D "A" 38 -0.50000 -0.50000 "ASP " " N  " "    " 7 0 0 1 2E2EFF  "N1250"  0 1 -44 ""  38 ""  <> -3.4154582 8.7654858 -0.71524936 0 0 1251 1 1250 1250 1251 1 91.21 669 96 1246 0 82 <> <> <> <> <> <> <>
  1251 3 3.270223 53.962463 46.808407 83 " " D "A" 24 0.14000 0.14000 "ASP " " CA " "    " 6 0 0 1 808080  "C1251"  0 1 -44 ""  24 ""  5F5FFF  4.3492827 3.1699178 -0.36908516 0 0 1252 1 1251 1251 1252 1 91.4 670 96 1247 0 82 <> <> <> <> <> <> <>
  1252 2 1.810521 53.918198 47.248737 83 " " D "A" 24 0.50000 0.50000 "ASP " " C  " "    " 6 0 0 1 808080  "C1252"  0 1 -44 ""  24 ""  <> -1.5914115 -1.1762583 5.8131933 0 0 1253 0 1252 1252 1253 1 100.9 671 96 1248 0 82 <> <> <> <> <> <> <>
  1253 15 0.915083 53.701897 46.396145 83 " " D "A" 70 -0.50000 -0.50000 "ASP " " O  " "    " 8 0 0 1 FF2E2E  "O1253"  0 1 -44 ""  70 ""  <> 1.4818262 0.91447395 -2.0523789 0 0 1254 0 1253 1253 1254 1 109.55 672 96 1249 0 82 <> <> <> <> <> <> <>
  1254 3 3.412575 55.111229 45.677128 83 " " D "A" 24 -0.22000 -0.22000 "ASP " " CB " "    " 6 0 0 1 808080  "C1254"  0 1 -44 ""  24 ""  <> 3.8726697 -1.3355093 3.345077 0 0 1255 2 1254 1254 1255 1 89.67 673 96 1250 0 82 <> <> <> <> <> <> <>
  1255 2 2.824447 56.430733 46.033539 83 " " D "A" 24 0.70000 0.70000 "ASP " " CG " "    " 6 0 0 1 808080  "C1255"  0 1 -44 "%UT"  13 ""  <> -0.32863107 -5.1489582 3.1516924 0 0 1256 0 1255 1255 1256 1 100.63 674 96 1251 0 82 <> 4 <> <> <> <> <>
  1256 15 1.839265 56.807968 45.376022 83 " " D "A" 70 -0.80000 -0.80000 "ASP " " OD1" "    " 8 0 0 1 FF2E2E  "O1256"  0 1 -44 ""  70 ""  <> 2.5454888 -3.1562979 2.5161145 0 0 1257 0 1256 1256 1257 1 105.75 675 96 1252 0 82 <> <> <> <> <> <> <>
  1257 18 3.355694 57.163250 46.896961 83 " " D "A" 70 -0.80000 -0.80000 "ASP " " OD2" "    " 8 -1 0 1 FF2E2E  "O1257"  0 1 -44 ""  70 ""  <> 0.59648788 3.2163649 0.42036545 0 0 1258 0 1257 1257 1258 1 106.71 676 96 1253 0 82 <> <> <> <> <> <> <>
  1258 43 3.150759 52.265678 45.584763 83 " " D "A" 21 0.30000 0.30000 "ASP " " H  " "    " 1 0 0 1 FFFFFF  "H1258"  -1 1 -21 ""  21 ""  <> 7.351274 12.993514 1.8917565 0 0 1259 0 1258 1258 1259 <> 91.21 <> <> 1254 0 <> <> <> <> <> <> <> <>
  1259 41 3.861622 54.302185 47.658661 83 " " D "A" 21 0.06000 0.06000 "ASP " " HA " "    " 1 0 0 0 FFFFFF  "H1259"  -1 1 -21 ""  21 ""  <> -17.514019 -6.1920309 9.0556812 0 0 1260 0 1259 1259 1260 <> 91.4 <> <> 1255 0 <> <> <> <> <> <> <> <>
  1260 41 2.995472 54.798019 44.720036 83 " " D "A" 21 0.06000 0.06000 "ASP " " HB3" "    " 1 0 0 0 FFFFFF  "H1260"  -1 1 -21 ""  21 ""  <> -5.5854344 -23.24511 12.144042 0 0 1261 0 1260 1260 1261 <> 89.67 <> <> 1256 0 <> <> <> <> <> <> <> <>
  1261 41 4.457447 55.349983 45.478790 83 " " D "A" 21 0.06000 0.06000 "ASP " " HB2" "    " 1 0 0 0 FFFFFF  "H1261"  -1 1 -21 ""  21 ""  <> 4.7335505 1.5201589 10.142514 0 0 1262 0 1261 1261 1262 <> 89.67 <> <> 1257 0 <> <> <> <> <> <> <> <>
  1262 25 1.580707 54.078335 48.565136 84 " " K "A" 38 -0.50000 -0.50000 "LYS " " N  " "    " 7 0 0 1 2E2EFF  "N1262"  1 1 -44 ""  38 ""  <> -2.0664413 0.84594202 3.5115099 0 0 1263 1 1262 1262 1263 1 97.25 677 97 1258 0 83 <> <> <> <> <> <> <>
  1263 3 0.233100 54.113014 49.081024 84 " " K "A" 24 0.14000 0.14000 "LYS " " CA " "    " 6 0 0 1 808080  "C1263"  1 1 -44 ""  24 ""  5F5FFF  -5.4549603 1.3872243 -5.7330575 0 0 1264 1 1263 1263 1264 1 97.76 678 97 1259 0 83 <> <> <> <> <> <> <>
  1264 2 -0.790057 55.037125 48.422329 84 " " K "A" 24 0.50000 0.50000 "LYS " " C  " "    " 6 0 0 1 808080  "C1264"  1 1 -44 ""  24 ""  <> 6.4252467 5.1669278 10.296251 0 0 1265 0 1264 1264 1265 1 100.63 679 97 1260 0 83 <> <> <> <> <> <> <>
  1265 15 -1.946772 54.640396 48.391029 84 " " K "A" 70 -0.50000 -0.50000 "LYS " " O  " "    " 8 0 0 1 FF2E2E  "O1265"  1 1 -44 ""  70 ""  <> 7.3201456 0.63229102 2.7146585 0 0 1266 0 1265 1265 1266 1 95.53 680 97 1261 0 83 <> <> <> <> <> <> <>
  1266 3 0.323220 54.535351 50.517426 84 " " K "A" 24 -0.12000 -0.12000 "LYS " " CB " "    " 6 0 0 1 808080  "C1266"  1 1 -44 ""  24 ""  <> 0.59528595 1.2614833 4.945899 0 0 1267 2 1266 1266 1267 1 94.47 681 97 1262 0 83 <> <> <> <> <> <> <>
  1267 3 0.681081 53.338432 51.409180 84 " " K "A" 24 -0.12000 -0.12000 "LYS " " CG " "    " 6 0 0 1 808080  "C1267"  1 1 -44 ""  24 ""  <> -1.0189158 4.1731071 -5.2578287 0 0 1268 2 1267 1267 1268 1 99.49 682 97 1263 0 83 <> <> <> <> <> <> <>
  1268 3 0.959424 53.790619 52.801582 84 " " K "A" 24 -0.12000 -0.12000 "LYS " " CD " "    " 6 0 0 1 808080  "C1268"  1 1 -44 ""  24 ""  <> -0.81370825 3.8599629 5.4182816 0 0 1269 2 1268 1268 1269 1 108.34 683 97 1264 0 83 <> <> <> <> <> <> <>
  1269 3 1.461196 52.700615 53.769688 84 " " K "A" 24 0.19000 0.19000 "LYS " " CE " "    " 6 0 0 1 808080  "C1269"  1 1 -44 ""  24 ""  <> -3.2789288 -0.52798921 4.086205 0 0 1270 2 1269 1269 1270 1 117.88 684 97 1265 0 83 <> <> <> <> <> <> <>
  1270 32 1.089975 52.961235 55.150524 84 " " K "A" 38 -0.30000 -0.30000 "LYS " " NZ " "    " 7 1 0 1 2E2EFF  "N1270"  1 1 -44 "%UT"  13 ""  <> -0.40106139 -9.4028273 8.3280401 0 0 1271 3 1270 1270 1271 1 118.78 685 97 1266 0 83 <> <> <> <> <> <> <>
  1271 43 2.395698 54.239319 49.139568 84 " " K "A" 21 0.30000 0.30000 "LYS " " H  " "    " 1 0 0 1 FFFFFF  "H1271"  -1 1 -21 ""  21 ""  <> -1.6097971 7.1251354 4.7355199 0 0 1272 0 1271 1271 1272 <> 97.25 <> <> 1267 0 <> <> <> <> <> <> <> <>
  1272 41 -0.036414 53.072014 48.902733 84 " " K "A" 21 0.06000 0.06000 "LYS " " HA " "    " 1 0 0 0 FFFFFF  "H1272"  -1 1 -21 ""  21 ""  <> -5.5079546 -1.761557 1.6724602 0 0 1273 0 1272 1272 1273 <> 97.76 <> <> 1268 0 <> <> <> <> <> <> <> <>
  1273 41 -0.580051 54.967388 50.948177 84 " " K "A" 21 0.06000 0.06000 "LYS " " HB3" "    " 1 0 0 0 FFFFFF  "H1273"  -1 1 -21 ""  21 ""  <> 3.6111772 2.9619026 15.818227 0 0 1274 0 1273 1273 1274 <> 94.47 <> <> 1269 0 <> <> <> <> <> <> <> <>
  1274 41 1.056519 55.321468 50.697395 84 " " K "A" 21 0.06000 0.06000 "LYS " " HB2" "    " 1 0 0 0 FFFFFF  "H1274"  -1 1 -21 ""  21 ""  <> 12.85854 -9.6909761 0.5249328 0 0 1275 0 1274 1274 1275 <> 94.47 <> <> 1270 0 <> <> <> <> <> <> <> <>
  1275 41 1.567603 52.786346 51.097122 84 " " K "A" 21 0.06000 0.06000 "LYS " " HG3" "    " 1 0 0 0 FFFFFF  "H1275"  -1 1 -21 ""  21 ""  <> -29.859835 -32.32309 -3.8968775 0 0 1276 0 1275 1275 1276 <> 99.49 <> <> 1271 0 <> <> <> <> <> <> <> <>
  1276 41 -0.069679 52.550568 51.470222 84 " " K "A" 21 0.06000 0.06000 "LYS " " HG2" "    " 1 0 0 0 FFFFFF  "H1276"  -1 1 -21 ""  21 ""  <> 0.58252573 4.4230409 -9.1595449 0 0 1277 0 1276 1276 1277 <> 99.49 <> <> 1272 0 <> <> <> <> <> <> <> <>
  1277 41 0.024285 54.175640 53.208244 84 " " K "A" 21 0.06000 0.06000 "LYS " " HD3" "    " 1 0 0 0 FFFFFF  "H1277"  -1 1 -21 ""  21 ""  <> -11.9054 -4.2319503 2.2072871 0 0 1278 0 1277 1277 1278 <> 108.34 <> <> 1273 0 <> <> <> <> <> <> <> <>
  1278 41 1.630071 54.646011 52.720135 84 " " K "A" 21 0.06000 0.06000 "LYS " " HD2" "    " 1 0 0 0 FFFFFF  "H1278"  -1 1 -21 ""  21 ""  <> 5.9226732 12.003112 -24.601351 0 0 1279 0 1278 1278 1279 <> 108.34 <> <> 1274 0 <> <> <> <> <> <> <> <>
  1279 41 2.545509 52.594070 53.737816 84 " " K "A" 21 0.06000 0.06000 "LYS " " HE3" "    " 1 0 0 0 FFFFFF  "H1279"  -1 1 -21 ""  21 ""  <> 19.47154 -19.080301 -9.5033312 0 0 1280 0 1279 1279 1280 <> 117.88 <> <> 1275 0 <> <> <> <> <> <> <> <>
  1280 41 1.107628 51.727150 53.429901 84 " " K "A" 21 0.06000 0.06000 "LYS " " HE2" "    " 1 0 0 0 FFFFFF  "H1280"  -1 1 -21 ""  21 ""  <> 0.23539278 0.4825995 5.5117941 0 0 1281 0 1280 1280 1281 <> 117.88 <> <> 1276 0 <> <> <> <> <> <> <> <>
  1281 44 1.606313 53.773849 55.455723 84 " " K "A" 21 0.33000 0.33000 "LYS " " HZ1" "    " 1 0 0 1 FFFFFF  "H1281"  -1 1 -21 ""  21 ""  <> 26.498867 13.979387 -2.0994849 0 0 1282 0 1281 1281 1282 <> 118.78 <> <> 1277 0 <> <> <> <> <> <> <> <>
  1282 44 0.099846 53.160118 55.136684 84 " " K "A" 21 0.33000 0.33000 "LYS " " HZ2" "    " 1 0 0 1 FFFFFF  "H1282"  -1 1 -21 ""  21 ""  <> 13.446972 -4.9752445 0.20068932 0 0 1283 0 1282 1282 1283 <> 118.78 <> <> 1278 0 <> <> <> <> <> <> <> <>
  1283 44 1.495968 52.194389 55.667454 84 " " K "A" 21 0.33000 0.33000 "LYS " " HZ3" "    " 1 0 0 1 FFFFFF  "H1283"  -1 1 -21 ""  21 ""  <> 18.576094 -17.35084 3.6396291 0 0 1284 0 1283 1283 1284 <> 118.78 <> <> 1279 0 <> <> <> <> <> <> <> <>
  1284 25 -0.463841 56.227135 47.912003 85 " " A "A" 38 -0.50000 -0.50000 "ALA " " N  " "    " 7 0 0 1 2E2EFF  "N1284"  1 1 -44 ""  38 ""  <> -4.1833367 0.086480163 -1.8691696 0 0 1285 1 1284 1284 1285 1 98.64 686 98 1280 0 84 <> <> <> <> <> <> <>
  1285 3 -1.239845 57.133911 47.079739 85 " " A "A" 24 0.14000 0.14000 "ALA " " CA " "    " 6 0 0 1 808080  "C1285"  1 1 -44 ""  24 ""  5F5FFF  1.5925434 -2.9199312 -1.0132275 0 0 1286 1 1285 1285 1286 1 89.14 687 98 1281 0 84 <> <> <> <> <> <> <>
  1286 2 -1.723837 56.653343 45.717072 85 " " A "A" 24 0.50000 0.50000 "ALA " " C  " "    " 6 0 0 1 808080  "C1286"  1 1 -44 ""  24 ""  <> 0.10662726 9.1658506 -0.52085096 0 0 1287 0 1286 1286 1287 1 95.9 688 98 1282 0 84 <> <> <> <> <> <> <>
  1287 15 -2.964122 56.698746 45.440048 85 " " A "A" 70 -0.50000 -0.50000 "ALA " " O  " "    " 8 0 0 1 FF2E2E  "O1287"  1 1 -44 ""  70 ""  <> 5.912292 -2.6034436 2.9359961 0 0 1288 0 1287 1287 1288 1 104.64 689 98 1283 0 84 <> <> <> <> <> <> <>
  1288 3 -0.470900 58.435387 46.957195 85 " " A "A" 24 -0.18000 -0.18000 "ALA " " CB " "    " 6 0 0 1 808080  "C1288"  1 1 -44 ""  24 ""  <> 0.94025892 4.4628997 2.7457304 0 0 1289 3 1288 1288 1289 1 78.85 690 98 1284 0 84 <> <> <> <> <> <> <>
  1289 43 0.490574 56.438156 47.657711 85 " " A "A" 21 0.30000 0.30000 "ALA " " H  " "    " 1 0 0 1 FFFFFF  "H1289"  -1 1 -21 ""  21 ""  <> -3.2786148 1.2489305 -13.820785 0 0 1290 0 1289 1289 1290 <> 98.64 <> <> 1285 0 <> <> <> <> <> <> <> <>
  1290 41 -2.148832 57.336292 47.646202 85 " " A "A" 21 0.06000 0.06000 "ALA " " HA " "    " 1 0 0 0 FFFFFF  "H1290"  -1 1 -21 ""  21 ""  <> 6.7158318 27.553852 -13.089895 0 0 1291 0 1290 1290 1291 <> 89.14 <> <> 1286 0 <> <> <> <> <> <> <> <>
  1291 41 -1.151569 59.278358 47.076340 85 " " A "A" 21 0.06000 0.06000 "ALA " " HB1" "    " 1 0 0 0 FFFFFF  "H1291"  -1 1 -21 ""  21 ""  <> -19.303438 -2.8251071 -23.522837 0 0 1292 0 1291 1291 1292 <> 78.85 <> <> 1287 0 <> <> <> <> <> <> <> <>
  1292 41 0.325539 58.556610 47.691422 85 " " A "A" 21 0.06000 0.06000 "ALA " " HB2" "    " 1 0 0 0 FFFFFF  "H1292"  -1 1 -21 ""  21 ""  <> -5.1700268 1.4051206 -3.5452652 0 0 1293 0 1292 1292 1293 <> 78.85 <> <> 1288 0 <> <> <> <> <> <> <> <>
  1293 41 0.021816 58.516640 45.988316 85 " " A "A" 21 0.06000 0.06000 "ALA " " HB3" "    " 1 0 0 0 FFFFFF  "H1293"  -1 1 -21 ""  21 ""  <> 9.9274511 -33.987724 -0.11877933 0 0 1294 0 1293 1293 1294 <> 78.85 <> <> 1289 0 <> <> <> <> <> <> <> <>
  1294 25 -0.826787 56.044769 44.922546 86 " " W "A" 38 -0.50000 -0.50000 "TRP " " N  " "    " 7 0 0 1 2E2EFF  "N1294"  1 1 -44 ""  38 ""  <> 3.8862443 0.58510584 2.4763799 0 0 1295 1 1294 1294 1295 1 93.79 691 99 1290 0 85 <> <> <> <> <> <> <>
  1295 3 -1.060372 55.363197 43.617722 86 " " W "A" 24 0.14000 0.14000 "TRP " " CA " "    " 6 0 0 1 808080  "C1295"  1 1 -44 ""  24 ""  5F5FFF  5.8031058 -4.5383344 -0.73670793 0 0 1296 1 1295 1295 1296 1 89.5 692 99 1291 0 85 <> <> <> <> <> <> <>
  1296 2 -1.886259 54.148399 43.769382 86 " " W "A" 24 0.50000 0.50000 "TRP " " C  " "    " 6 0 0 1 808080  "C1296"  1 1 -44 ""  24 ""  <> 7.1185222 4.392302 -4.6058993 0 0 1297 0 1296 1296 1297 1 96.6 693 99 1292 0 85 <> <> <> <> <> <> <>
  1297 15 -2.883469 53.967323 43.089409 86 " " W "A" 70 -0.50000 -0.50000 "TRP " " O  " "    " 8 0 0 1 FF2E2E  "O1297"  1 1 -44 ""  70 ""  <> -0.86562103 0.40464556 -5.0631537 0 0 1298 0 1297 1297 1298 1 99.01 694 99 1293 0 85 <> <> <> <> <> <> <>
  1298 3 0.306702 54.910583 43.030281 86 " " W "A" 24 -0.12000 -0.12000 "TRP " " CB " "    " 6 0 0 1 808080  "C1298"  1 1 -44 ""  24 ""  <> -4.3583503 -1.0591468 -0.70958436 0 0 1299 2 1298 1298 1299 1 76.76 695 99 1294 0 85 <> <> <> <> <> <> <>
  1299 2 0.168591 54.443146 41.644665 86 " " W "A" 24 0.07500 0.07500 "TRP " " CG " "    " 6 0 0 1 808080  "C1299"  1 1 -44 ""  24 ""  <> 3.9140904 -0.70792782 0.61719221 0 0 1300 0 1299 1299 1300 1 81.97 696 99 1295 0 85 <> <> <> <> <> <> <>
  1300 2 -0.174295 55.302547 40.584835 86 " " W "A" 24 -0.11500 -0.11500 "TRP " " CD1" "    " 6 0 0 1 808080  "C1300"  1 1 -44 ""  24 ""  <> 4.9918718 2.1703804 0.13745217 0 0 1301 1 1300 1300 1301 1 84.62 697 99 1296 0 85 <> <> <> <> <> <> <>
  1301 2 0.333215 53.154289 41.139111 86 " " W "A" 24 -0.05500 -0.05500 "TRP " " CD2" "    " 6 0 0 1 808080  "C1301"  1 1 -44 ""  24 ""  <> 4.8418407 4.1898994 -4.4142909 0 0 1302 0 1301 1301 1302 1 82.01 698 99 1297 0 85 <> <> <> <> <> <> <>
  1302 25 -0.310984 54.479568 39.469368 86 " " W "A" 38 -0.57000 -0.57000 "TRP " " NE1" "    " 7 0 0 1 2E2EFF  "N1302"  1 1 -44 ""  38 ""  <> 5.1829085 -7.0494175 -0.74770468 0 0 1303 1 1302 1302 1303 1 82.28 699 99 1298 0 85 <> <> <> <> <> <> <>
  1303 2 0.115767 53.156837 39.761463 86 " " W "A" 24 0.13000 0.13000 "TRP " " CE2" "    " 6 0 0 1 808080  "C1303"  1 1 -44 ""  24 ""  <> -1.1806453 -10.867302 2.412163 0 0 1304 0 1303 1303 1304 1 78.51 700 99 1299 0 85 <> <> <> <> <> <> <>
  1304 2 0.551710 51.886803 41.725872 86 " " W "A" 24 -0.11500 -0.11500 "TRP " " CE3" "    " 6 0 0 1 808080  "C1304"  1 1 -44 ""  24 ""  <> -6.008594 0.0032551636 -4.659771 0 0 1305 1 1304 1304 1305 1 80.98 701 99 1300 0 85 <> <> <> <> <> <> <>
  1305 2 0.302547 52.064087 38.968826 86 " " W "A" 24 -0.11500 -0.11500 "TRP " " CZ2" "    " 6 0 0 1 808080  "C1305"  1 1 -44 ""  24 ""  <> 0.64089131 6.0761509 7.7737641 0 0 1306 1 1305 1305 1306 1 77.93 702 99 1301 0 85 <> <> <> <> <> <> <>
  1306 2 0.673357 50.738575 40.946838 86 " " W "A" 24 -0.11500 -0.11500 "TRP " " CZ3" "    " 6 0 0 1 808080  "C1306"  1 1 -44 ""  24 ""  <> -2.0547931 4.021172 1.2767842 0 0 1307 1 1306 1306 1307 1 82.62 703 99 1302 0 85 <> <> <> <> <> <> <>
  1307 2 0.612844 50.830067 39.537735 86 " " W "A" 24 -0.11500 -0.11500 "TRP " " CH2" "    " 6 0 0 1 808080  "C1307"  1 1 -44 ""  24 ""  <> -4.1277537 -6.8683372 -1.7354938 0 0 1308 1 1307 1307 1308 1 77.47 704 99 1303 0 85 <> <> <> <> <> <> <>
  1308 43 0.149003 56.153397 45.159473 86 " " W "A" 21 0.30000 0.30000 "TRP " " H  " "    " 1 0 0 1 FFFFFF  "H1308"  -1 1 -21 ""  21 ""  <> 4.4144268 -9.3525553 -3.1220801 0 0 1309 0 1308 1308 1309 <> 93.79 <> <> 1304 0 <> <> <> <> <> <> <> <>
  1309 41 -1.558677 55.981598 42.871147 86 " " W "A" 21 0.06000 0.06000 "TRP " " HA " "    " 1 0 0 0 FFFFFF  "H1309"  -1 1 -21 ""  21 ""  <> 26.105118 -9.9837151 -8.2560253 0 0 1310 0 1309 1309 1310 <> 89.5 <> <> 1305 0 <> <> <> <> <> <> <> <>
  1310 41 0.827355 54.153664 43.616871 86 " " W "A" 21 0.06000 0.06000 "TRP " " HB3" "    " 1 0 0 0 FFFFFF  "H1310"  -1 1 -21 ""  21 ""  <> 0.91548198 9.9109116 12.531244 0 0 1311 0 1310 1310 1311 <> 76.76 <> <> 1306 0 <> <> <> <> <> <> <> <>
  1311 41 1.015200 55.736252 43.096657 86 " " W "A" 21 0.06000 0.06000 "TRP " " HB2" "    " 1 0 0 0 FFFFFF  "H1311"  -1 1 -21 ""  21 ""  <> 0.029682526 -5.0844741 12.510914 0 0 1312 0 1311 1311 1312 <> 76.76 <> <> 1307 0 <> <> <> <> <> <> <> <>
  1312 41 -0.424672 56.353123 40.583740 86 " " W "A" 21 0.11500 0.11500 "TRP " " HD1" "    " 1 0 0 0 FFFFFF  "H1312"  -1 1 -21 ""  21 ""  <> 1.979032 0.87245953 13.486746 0 0 1313 0 1312 1312 1313 <> 84.62 <> <> 1308 0 <> <> <> <> <> <> <> <>
  1313 43 -0.792768 54.876686 38.675465 86 " " W "A" 21 0.42000 0.42000 "TRP " " HE1" "    " 1 0 0 1 FFFFFF  "H1313"  -1 1 -21 ""  21 ""  <> -13.384063 -4.0044827 3.7336977 0 0 1314 0 1313 1313 1314 <> 82.28 <> <> 1309 0 <> <> <> <> <> <> <> <>
  1314 41 0.860835 51.775337 42.754669 86 " " W "A" 21 0.11500 0.11500 "TRP " " HE3" "    " 1 0 0 0 FFFFFF  "H1314"  -1 1 -21 ""  21 ""  <> -15.736514 -3.4820113 -2.8480949 0 0 1315 0 1314 1314 1315 <> 80.98 <> <> 1310 0 <> <> <> <> <> <> <> <>
  1315 41 0.071556 52.233131 37.927448 86 " " W "A" 21 0.11500 0.11500 "TRP " " HZ2" "    " 1 0 0 0 FFFFFF  "H1315"  -1 1 -21 ""  21 ""  <> -18.656969 -6.2572536 11.806212 0 0 1316 0 1315 1315 1316 <> 77.93 <> <> 1311 0 <> <> <> <> <> <> <> <>
  1316 41 0.913711 49.821754 41.464592 86 " " W "A" 21 0.11500 0.11500 "TRP " " HZ3" "    " 1 0 0 0 FFFFFF  "H1316"  -1 1 -21 ""  21 ""  <> -5.0114737 -6.2016792 -14.937596 0 0 1317 0 1316 1316 1317 <> 82.62 <> <> 1312 0 <> <> <> <> <> <> <> <>
  1317 41 0.793962 49.907478 39.006298 86 " " W "A" 21 0.11500 0.11500 "TRP " " HH2" "    " 1 0 0 0 FFFFFF  "H1317"  -1 1 -21 ""  21 ""  <> -5.2782226 -8.3137159 0.51941961 0 0 1318 0 1317 1317 1318 <> 77.47 <> <> 1313 0 <> <> <> <> <> <> <> <>
  1318 25 -1.650724 53.246349 44.728031 87 " " Q "A" 38 -0.50000 -0.50000 "GLN " " N  " "    " 7 0 0 1 2E2EFF  "N1318"  1 1 -44 ""  38 ""  <> 0.54229611 -5.4237761 -2.6745727 0 0 1319 1 1318 1318 1319 1 91.21 705 100 1314 0 86 <> <> <> <> <> <> <>
  1319 3 -2.402566 52.121109 45.146629 87 " " Q "A" 24 0.14000 0.14000 "GLN " " CA " "    " 6 0 0 1 808080  "C1319"  1 1 -44 ""  24 ""  5F5FFF  6.4189348 4.2241573 7.601542 0 0 1320 1 1319 1319 1320 1 88.54 706 100 1315 0 86 <> <> <> <> <> <> <>
  1320 2 -3.875507 52.350952 45.396877 87 " " Q "A" 24 0.50000 0.50000 "GLN " " C  " "    " 6 0 0 1 808080  "C1320"  1 1 -44 ""  24 ""  <> -8.6286659 7.9945288 -4.3091259 0 0 1321 0 1320 1320 1321 1 94.81 707 100 1316 0 86 <> <> <> <> <> <> <>
  1321 15 -4.721976 51.598122 44.886524 87 " " Q "A" 70 -0.50000 -0.50000 "GLN " " O  " "    " 8 0 0 1 FF2E2E  "O1321"  1 1 -44 ""  70 ""  <> -4.9717031 -1.7915848 3.5135853 0 0 1322 0 1321 1321 1322 1 98.21 708 100 1317 0 86 <> <> <> <> <> <> <>
  1322 3 -1.787544 51.474792 46.436668 87 " " Q "A" 24 -0.12000 -0.12000 "GLN " " CB " "    " 6 0 0 1 808080  "C1322"  1 1 -44 ""  24 ""  <> -1.057321 -8.6983013 1.8315582 0 0 1323 2 1322 1322 1323 1 85.76 709 100 1318 0 86 <> <> <> <> <> <> <>
  1323 3 -0.613508 50.522301 46.159870 87 " " Q "A" 24 -0.12000 -0.12000 "GLN " " CG " "    " 6 0 0 1 808080  "C1323"  1 1 -44 ""  24 ""  <> 5.5594974 -3.1347885 -2.388088 0 0 1324 2 1323 1323 1324 1 91.12 710 100 1319 0 86 <> <> <> <> <> <> <>
  1324 2 -0.053613 49.811363 47.406601 87 " " Q "A" 24 0.50000 0.50000 "GLN " " CD " "    " 6 0 0 1 808080  "C1324"  1 1 -44 "%UT"  13 ""  <> -2.7533395 -1.2490698 3.9707997 0 0 1325 0 1324 1324 1325 1 88.26 711 100 1320 0 86 "No Flip"  <> <> <> <> <> <>
  1325 15 0.913906 49.022911 47.337215 87 " " Q "A" 70 -0.50000 -0.50000 "GLN " " OE1" "    " 8 0 0 1 FF2E2E  "O1325"  1 1 -44 ""  70 ""  <> 5.9640508 1.2641541 0.1179008 0 0 1326 0 1325 1325 1326 1 88.21 712 100 1321 0 86 <> <> <> <> <> <> <>
  1326 25 -0.625939 50.089935 48.556358 87 " " Q "A" 38 -0.76000 -0.76000 "GLN " " NE2" "    " 7 0 0 1 2E2EFF  "N1326"  1 1 -44 ""  38 ""  <> 5.4196987 2.1552277 -9.0943279 0 0 1327 2 1326 1326 1327 1 87.02 713 100 1322 0 86 <> <> <> <> <> <> <>
  1327 43 -0.795731 53.414253 45.238808 87 " " Q "A" 21 0.30000 0.30000 "GLN " " H  " "    " 1 0 0 1 FFFFFF  "H1327"  -1 1 -21 ""  21 ""  <> -0.78434724 -7.6409616 -1.4384949 0 0 1328 0 1327 1327 1328 <> 91.21 <> <> 1323 0 <> <> <> <> <> <> <> <>
  1328 41 -2.248191 51.409348 44.335659 87 " " Q "A" 21 0.06000 0.06000 "GLN " " HA " "    " 1 0 0 0 FFFFFF  "H1328"  -1 1 -21 ""  21 ""  <> 49.704155 11.041801 0.10287973 0 0 1329 0 1328 1328 1329 <> 88.54 <> <> 1324 0 <> <> <> <> <> <> <> <>
  1329 41 -2.551525 50.792831 46.809978 87 " " Q "A" 21 0.06000 0.06000 "GLN " " HB3" "    " 1 0 0 0 FFFFFF  "H1329"  -1 1 -21 ""  21 ""  <> -12.768409 14.353692 -16.745277 0 0 1330 0 1329 1329 1330 <> 85.76 <> <> 1325 0 <> <> <> <> <> <> <> <>
  1330 41 -1.681302 52.182194 47.259106 87 " " Q "A" 21 0.06000 0.06000 "GLN " " HB2" "    " 1 0 0 0 FFFFFF  "H1330"  -1 1 -21 ""  21 ""  <> -10.727895 -13.716675 5.1795764 0 0 1331 0 1330 1330 1331 <> 85.76 <> <> 1326 0 <> <> <> <> <> <> <> <>
  1331 41 0.160636 51.186890 45.776314 87 " " Q "A" 21 0.06000 0.06000 "GLN " " HG3" "    " 1 0 0 0 FFFFFF  "H1331"  -1 1 -21 ""  21 ""  <> 2.9282823 25.479422 29.187325 0 0 1332 0 1331 1331 1332 <> 91.12 <> <> 1327 0 <> <> <> <> <> <> <> <>
  1332 41 -0.988303 49.778381 45.456871 87 " " Q "A" 21 0.06000 0.06000 "GLN " " HG2" "    " 1 0 0 0 FFFFFF  "H1332"  -1 1 -21 ""  21 ""  <> -20.163345 13.341385 -10.759645 0 0 1333 0 1332 1332 1333 <> 91.12 <> <> 1328 0 <> <> <> <> <> <> <> <>
  1333 43 -0.211045 49.798698 49.429939 87 " " Q "A" 21 0.38000 0.38000 "GLN " "HE22" "    " 1 0 0 1 FFFFFF  "H1333"  -1 1 -21 ""  21 ""  <> -0.59069705 5.4961901 -4.8435678 0 0 1334 0 1333 1333 1334 <> 87.02 <> <> 1329 0 <> <> <> <> <> <> <> <>
  1334 43 -1.503105 50.581257 48.652702 87 " " Q "A" 21 0.38000 0.38000 "GLN " "HE21" "    " 1 0 0 1 FFFFFF  "H1334"  -1 1 -21 ""  21 ""  <> 11.989378 -21.151188 -5.980906 0 0 1335 0 1334 1334 1335 <> 87.02 <> <> 1330 0 <> <> <> <> <> <> <> <>
  1335 25 -4.290670 53.393444 46.074223 88 " " K "A" 38 -0.50000 -0.50000 "LYS " " N  " "    " 7 0 0 1 2E2EFF  "N1335"  1 1 -44 ""  38 ""  <> 0.76555121 -6.1316433 -6.0976896 0 0 1336 1 1335 1335 1336 1 94.54 714 101 1331 0 87 <> <> <> <> <> <> <>
  1336 3 -5.579771 53.847801 46.394787 88 " " K "A" 24 0.14000 0.14000 "LYS " " CA " "    " 6 0 0 1 808080  "C1336"  1 1 -44 ""  24 ""  5F5FFF  3.2584684 0.38574103 -2.5845461 0 0 1337 1 1336 1336 1337 1 98.08 715 101 1332 0 87 <> <> <> <> <> <> <>
  1337 2 -6.367367 54.316139 45.154274 88 " " K "A" 24 0.50000 0.50000 "LYS " " C  " "    " 6 0 0 1 808080  "C1337"  1 1 -44 ""  24 ""  <> -7.503602 3.3836434 -0.70742387 0 0 1338 0 1337 1337 1338 1 102.32 716 101 1333 0 87 <> <> <> <> <> <> <>
  1338 15 -7.631952 54.178696 45.085533 88 " " K "A" 70 -0.50000 -0.50000 "LYS " " O  " "    " 8 0 0 1 FF2E2E  "O1338"  1 1 -44 ""  70 ""  <> 7.0781388 -0.49839124 3.8147228 0 0 1339 0 1338 1338 1339 1 104.85 717 101 1334 0 87 <> <> <> <> <> <> <>
  1339 3 -5.486938 54.899269 47.542671 88 " " K "A" 24 -0.12000 -0.12000 "LYS " " CB " "    " 6 0 0 1 808080  "C1339"  1 1 -44 ""  24 ""  <> 0.60660881 1.3372691 -9.152276 0 0 1340 2 1339 1339 1340 1 97.44 718 101 1335 0 87 <> <> <> <> <> <> <>
  1340 3 -6.850411 55.395988 48.121758 88 " " K "A" 24 -0.12000 -0.12000 "LYS " " CG " "    " 6 0 0 1 808080  "C1340"  1 1 -44 ""  24 ""  <> 1.8240813 -3.0491424 -4.30792 0 0 1341 2 1340 1340 1341 1 100.67 719 101 1336 0 87 <> <> <> <> <> <> <>
  1341 3 -7.788801 54.274284 48.586960 88 " " K "A" 24 -0.12000 -0.12000 "LYS " " CD " "    " 6 0 0 1 808080  "C1341"  1 1 -44 ""  24 ""  <> 6.3929882 3.9519091 2.4716439 0 0 1342 2 1341 1341 1342 1 100.19 720 101 1337 0 87 <> <> <> <> <> <> <>
  1342 3 -8.934815 54.906960 49.375305 88 " " K "A" 24 0.19000 0.19000 "LYS " " CE " "    " 6 0 0 1 808080  "C1342"  1 1 -44 ""  24 ""  <> 3.0649059 -5.4482269 5.085115 0 0 1343 2 1342 1342 1343 1 103.7 721 101 1338 0 87 <> <> <> <> <> <> <>
  1343 32 -9.900436 53.936066 49.861397 88 " " K "A" 38 -0.30000 -0.30000 "LYS " " NZ " "    " 7 1 0 1 2E2EFF  "N1343"  1 1 -44 "%UT"  13 ""  <> 0.56991965 0.7122348 -6.8159037 0 0 1344 3 1343 1343 1344 1 109.34 722 101 1339 0 87 <> <> <> <> <> <> <>
  1344 43 -3.563040 54.078072 46.222343 88 " " K "A" 21 0.30000 0.30000 "LYS " " H  " "    " 1 0 0 1 FFFFFF  "H1344"  -1 1 -21 ""  21 ""  <> 4.6113749 0.27920279 -9.5482731 0 0 1345 0 1344 1344 1345 <> 94.54 <> <> 1340 0 <> <> <> <> <> <> <> <>
  1345 41 -6.042317 52.918945 46.728519 88 " " K "A" 21 0.06000 0.06000 "LYS " " HA " "    " 1 0 0 0 FFFFFF  "H1345"  -1 1 -21 ""  21 ""  <> 19.802576 -17.34252 15.606709 0 0 1346 0 1345 1345 1346 <> 98.08 <> <> 1341 0 <> <> <> <> <> <> <> <>
  1346 41 -4.893248 55.703293 47.107727 88 " " K "A" 21 0.06000 0.06000 "LYS " " HB3" "    " 1 0 0 0 FFFFFF  "H1346"  -1 1 -21 ""  21 ""  <> -1.660794 13.060657 28.345976 0 0 1347 0 1346 1346 1347 <> 97.44 <> <> 1342 0 <> <> <> <> <> <> <> <>
  1347 41 -4.984791 54.553490 48.446213 88 " " K "A" 21 0.06000 0.06000 "LYS " " HB2" "    " 1 0 0 0 FFFFFF  "H1347"  -1 1 -21 ""  21 ""  <> -1.6190021 2.1981313 -7.4697089 0 0 1348 0 1347 1347 1348 <> 97.44 <> <> 1343 0 <> <> <> <> <> <> <> <>
  1348 41 -7.351018 55.865913 47.275196 88 " " K "A" 21 0.06000 0.06000 "LYS " " HG3" "    " 1 0 0 0 FFFFFF  "H1348"  -1 1 -21 ""  21 ""  <> 6.1515188 0.95417261 27.985256 0 0 1349 0 1348 1348 1349 <> 100.67 <> <> 1344 0 <> <> <> <> <> <> <> <>
  1349 41 -6.672256 56.105988 48.929382 88 " " K "A" 21 0.06000 0.06000 "LYS " " HG2" "    " 1 0 0 0 FFFFFF  "H1349"  -1 1 -21 ""  21 ""  <> -0.5578149 -17.758125 -16.222214 0 0 1350 0 1349 1349 1350 <> 100.67 <> <> 1345 0 <> <> <> <> <> <> <> <>
  1350 41 -7.117651 53.739723 49.259201 88 " " K "A" 21 0.06000 0.06000 "LYS " " HD3" "    " 1 0 0 0 FFFFFF  "H1350"  -1 1 -21 ""  21 ""  <> -5.5558996 13.158761 1.6564622 0 0 1351 0 1350 1350 1351 <> 100.19 <> <> 1346 0 <> <> <> <> <> <> <> <>
  1351 41 -8.176234 53.544571 47.875961 88 " " K "A" 21 0.06000 0.06000 "LYS " " HD2" "    " 1 0 0 0 FFFFFF  "H1351"  -1 1 -21 ""  21 ""  <> -14.900038 -14.525634 7.4261942 0 0 1352 0 1351 1351 1352 <> 100.19 <> <> 1347 0 <> <> <> <> <> <> <> <>
  1352 41 -9.371452 55.637688 48.694508 88 " " K "A" 21 0.06000 0.06000 "LYS " " HE3" "    " 1 0 0 0 FFFFFF  "H1352"  -1 1 -21 ""  21 ""  <> 8.0295906 6.6137395 -1.3479706 0 0 1353 0 1352 1352 1353 <> 103.7 <> <> 1348 0 <> <> <> <> <> <> <> <>
  1353 41 -8.638515 55.442749 50.277103 88 " " K "A" 21 0.06000 0.06000 "LYS " " HE2" "    " 1 0 0 0 FFFFFF  "H1353"  -1 1 -21 ""  21 ""  <> -5.6485896 2.044944 -3.7991173 0 0 1354 0 1353 1353 1354 <> 103.7 <> <> 1349 0 <> <> <> <> <> <> <> <>
  1354 44 -10.273627 53.452423 49.057087 88 " " K "A" 21 0.33000 0.33000 "LYS " " HZ1" "    " 1 0 0 1 FFFFFF  "H1354"  -1 1 -21 ""  21 ""  <> -5.2084222 -9.1859293 -5.140295 0 0 1355 0 1354 1354 1355 <> 109.34 <> <> 1350 0 <> <> <> <> <> <> <> <>
  1355 44 -9.510439 53.268021 50.510792 88 " " K "A" 21 0.33000 0.33000 "LYS " " HZ2" "    " 1 0 0 1 FFFFFF  "H1355"  -1 1 -21 ""  21 ""  <> 0.52399749 -16.986872 1.7780966 0 0 1356 0 1355 1355 1356 <> 109.34 <> <> 1351 0 <> <> <> <> <> <> <> <>
  1356 44 -10.562696 54.404999 50.462742 88 " " K "A" 21 0.33000 0.33000 "LYS " " HZ3" "    " 1 0 0 1 FFFFFF  "H1356"  -1 1 -21 ""  21 ""  <> -3.3526978 -0.24819121 4.9072647 0 0 1357 0 1356 1356 1357 <> 109.34 <> <> 1352 0 <> <> <> <> <> <> <> <>
  1357 25 -5.645477 54.760498 44.076488 89 " " K "A" 38 -0.50000 -0.50000 "LYS " " N  " "    " 7 0 0 1 2E2EFF  "N1357"  1 1 -44 ""  38 ""  <> -5.2133589 -4.2094512 2.8629069 0 0 1358 1 1357 1357 1358 1 98.8 723 102 1353 0 88 <> <> <> <> <> <> <>
  1358 3 -6.254119 55.237144 42.825558 89 " " K "A" 24 0.14000 0.14000 "LYS " " CA " "    " 6 0 0 1 808080  "C1358"  1 1 -44 ""  24 ""  5F5FFF  -1.884434 1.6583612 -4.736114 0 0 1359 1 1358 1358 1359 1 92.67 724 102 1354 0 88 <> <> <> <> <> <> <>
  1359 2 -6.627156 54.048119 42.008755 89 " " K "A" 24 0.50000 0.50000 "LYS " " C  " "    " 6 0 0 1 808080  "C1359"  1 1 -44 ""  24 ""  <> -5.4034185 -4.1856241 3.4252086 0 0 1360 0 1359 1359 1360 1 87.46 725 102 1355 0 88 <> <> <> <> <> <> <>
  1360 15 -7.797831 53.863663 41.868324 89 " " K "A" 70 -0.50000 -0.50000 "LYS " " O  " "    " 8 0 0 1 FF2E2E  "O1360"  1 1 -44 ""  70 ""  <> 2.7744305 0.63884693 0.67262506 0 0 1361 0 1360 1360 1361 1 85.85 726 102 1356 0 88 <> <> <> <> <> <> <>
  1361 3 -5.224767 56.187294 42.121288 89 " " K "A" 24 -0.12000 -0.12000 "LYS " " CB " "    " 6 0 0 1 808080  "C1361"  1 1 -44 ""  24 ""  <> -3.9509051 5.0848341 -2.6305108 0 0 1362 2 1361 1361 1362 1 93.44 727 102 1357 0 88 <> <> <> <> <> <> <>
  1362 3 -5.725566 56.966499 40.938835 89 " " K "A" 24 -0.12000 -0.12000 "LYS " " CG " "    " 6 0 0 1 808080  "C1362"  1 1 -44 ""  24 ""  <> -9.1032753 -4.0590982 5.2819037 0 0 1363 2 1362 1362 1363 1 98.42 728 102 1358 0 88 <> <> <> <> <> <> <>
  1363 3 -4.766511 58.000648 40.290730 89 " " K "A" 24 -0.12000 -0.12000 "LYS " " CD " "    " 6 0 0 1 808080  "C1363"  1 1 -44 ""  24 ""  <> -0.77790147 0.81053573 4.6037307 0 0 1364 2 1363 1363 1364 1 105.57 729 102 1359 0 88 <> <> <> <> <> <> <>
  1364 3 -5.442634 58.815277 39.129360 89 " " K "A" 24 0.19000 0.19000 "LYS " " CE " "    " 6 0 0 1 808080  "C1364"  1 1 -44 ""  24 ""  <> -6.5518179 -4.1807494 -7.3552361 0 0 1365 2 1364 1364 1365 1 108.09 730 102 1360 0 88 <> <> <> <> <> <> <>
  1365 32 -4.469114 59.626881 38.285919 89 " " K "A" 38 -0.30000 -0.30000 "LYS " " NZ " "    " 7 1 0 1 2E2EFF  "N1365"  1 1 -44 "%UT"  13 ""  <> 4.9701953 -3.0185449 0.82146418 0 0 1366 3 1365 1365 1366 1 106.59 731 102 1361 0 88 <> <> <> <> <> <> <>
  1366 43 -4.655652 54.947727 44.149231 89 " " K "A" 21 0.30000 0.30000 "LYS " " H  " "    " 1 0 0 1 FFFFFF  "H1366"  -1 1 -21 ""  21 ""  <> 2.4086657 -22.976343 -16.100925 0 0 1367 0 1366 1366 1367 <> 98.8 <> <> 1362 0 <> <> <> <> <> <> <> <>
  1367 41 -7.150788 55.788063 43.109409 89 " " K "A" 21 0.06000 0.06000 "LYS " " HA " "    " 1 0 0 0 FFFFFF  "H1367"  -1 1 -21 ""  21 ""  <> -16.703878 -11.297229 16.183918 0 0 1368 0 1367 1367 1368 <> 92.67 <> <> 1363 0 <> <> <> <> <> <> <> <>
  1368 41 -4.341077 55.690041 41.721371 89 " " K "A" 21 0.06000 0.06000 "LYS " " HB3" "    " 1 0 0 0 FFFFFF  "H1368"  -1 1 -21 ""  21 ""  <> -2.2432213 2.1327116 22.032015 0 0 1369 0 1368 1368 1369 <> 93.44 <> <> 1364 0 <> <> <> <> <> <> <> <>
  1369 41 -4.924509 56.926483 42.863949 89 " " K "A" 21 0.06000 0.06000 "LYS " " HB2" "    " 1 0 0 0 FFFFFF  "H1369"  -1 1 -21 ""  21 ""  <> -6.9729819 11.741876 -4.9620028 0 0 1370 0 1369 1369 1370 <> 93.44 <> <> 1365 0 <> <> <> <> <> <> <> <>
  1370 41 -6.584490 57.565125 41.242149 89 " " K "A" 21 0.06000 0.06000 "LYS " " HG3" "    " 1 0 0 0 FFFFFF  "H1370"  -1 1 -21 ""  21 ""  <> 4.8898392 -27.703297 -22.006664 0 0 1371 0 1370 1370 1371 <> 98.42 <> <> 1366 0 <> <> <> <> <> <> <> <>
  1371 41 -6.134302 56.361576 40.129452 89 " " K "A" 21 0.06000 0.06000 "LYS " " HG2" "    " 1 0 0 0 FFFFFF  "H1371"  -1 1 -21 ""  21 ""  <> 3.6108818 6.0770421 -0.92936337 0 0 1372 0 1371 1371 1372 <> 98.42 <> <> 1367 0 <> <> <> <> <> <> <> <>
  1372 41 -4.057613 57.338074 39.794186 89 " " K "A" 21 0.06000 0.06000 "LYS " " HD3" "    " 1 0 0 0 FFFFFF  "H1372"  -1 1 -21 ""  21 ""  <> -2.5477257 -9.2482481 31.879131 0 0 1373 0 1372 1372 1373 <> 105.57 <> <> 1368 0 <> <> <> <> <> <> <> <>
  1373 41 -4.386163 58.571732 41.137665 89 " " K "A" 21 0.06000 0.06000 "LYS " " HD2" "    " 1 0 0 0 FFFFFF  "H1373"  -1 1 -21 ""  21 ""  <> -8.623045 -10.034663 -1.4541484 0 0 1374 0 1373 1373 1374 <> 105.57 <> <> 1369 0 <> <> <> <> <> <> <> <>
  1374 41 -6.193401 59.542923 39.437546 89 " " K "A" 21 0.06000 0.06000 "LYS " " HE3" "    " 1 0 0 0 FFFFFF  "H1374"  -1 1 -21 ""  21 ""  <> -2.2921999 -16.178453 13.720071 0 0 1375 0 1374 1374 1375 <> 108.09 <> <> 1370 0 <> <> <> <> <> <> <> <>
  1375 41 -6.015383 58.146797 38.486557 89 " " K "A" 21 0.06000 0.06000 "LYS " " HE2" "    " 1 0 0 0 FFFFFF  "H1375"  -1 1 -21 ""  21 ""  <> 9.4823122 23.05781 25.926874 0 0 1376 0 1375 1375 1376 <> 108.09 <> <> 1371 0 <> <> <> <> <> <> <> <>
  1376 44 -3.609122 59.153923 38.047535 89 " " K "A" 21 0.33000 0.33000 "LYS " " HZ1" "    " 1 0 0 1 FFFFFF  "H1376"  -1 1 -21 ""  21 ""  <> -11.867596 -29.391068 -16.550692 0 0 1377 0 1376 1376 1377 <> 106.59 <> <> 1372 0 <> <> <> <> <> <> <> <>
  1377 44 -4.952197 59.971371 37.468571 89 " " K "A" 21 0.33000 0.33000 "LYS " " HZ2" "    " 1 0 0 1 FFFFFF  "H1377"  -1 1 -21 ""  21 ""  <> 2.7481196 19.19849 -30.539825 0 0 1378 0 1377 1377 1378 <> 106.59 <> <> 1373 0 <> <> <> <> <> <> <> <>
  1378 44 -4.238164 60.446667 38.828793 89 " " K "A" 21 0.33000 0.33000 "LYS " " HZ3" "    " 1 0 0 1 FFFFFF  "H1378"  -1 1 -21 ""  21 ""  <> 34.253487 -0.86807853 10.402471 0 0 1379 0 1378 1378 1379 <> 106.59 <> <> 1374 0 <> <> <> <> <> <> <> <>
  1379 25 -5.666996 53.162819 41.675480 90 " " V "A" 38 -0.50000 -0.50000 "VAL " " N  " "    " 7 0 0 1 2E2EFF  "N1379"  1 1 -44 ""  38 ""  <> -3.8735766 8.803421 0.72583401 0 0 1380 1 1379 1379 1380 1 91.67 732 103 1375 0 89 <> <> <> <> <> <> <>
  1380 3 -5.799866 51.940567 40.912018 90 " " V "A" 24 0.14000 0.14000 "VAL " " CA " "    " 6 0 0 1 808080  "C1380"  1 1 -44 ""  24 ""  5F5FFF  4.1170382 -0.42201459 0.65335017 0 0 1381 1 1380 1380 1381 1 98.54 733 103 1376 0 89 <> <> <> <> <> <> <>
  1381 2 -6.792285 50.796852 41.373413 90 " " V "A" 24 0.50000 0.50000 "VAL " " C  " "    " 6 0 0 1 808080  "C1381"  1 1 -44 ""  24 ""  <> 3.0288801 -0.12434064 7.8987327 0 0 1382 0 1381 1381 1382 1 94.66 734 103 1377 0 89 <> <> <> <> <> <> <>
  1382 15 -6.964207 49.840950 40.672562 90 " " V "A" 70 -0.50000 -0.50000 "VAL " " O  " "    " 8 0 0 1 FF2E2E  "O1382"  1 1 -44 ""  70 ""  <> 0.54449654 4.2869492 1.8986812 0 0 1383 0 1382 1382 1383 1 88.75 735 103 1378 0 89 <> <> <> <> <> <> <>
  1383 3 -4.356265 51.390388 40.439774 90 " " V "A" 24 -0.06000 -0.06000 "VAL " " CB " "    " 6 0 0 1 808080  "C1383"  1 1 -44 ""  24 ""  <> 0.86646008 -4.8776889 -0.21270923 0 0 1384 1 1383 1383 1384 1 99.26 736 103 1379 0 89 <> <> <> <> <> <> <>
  1384 3 -3.564103 52.436062 39.660854 90 " " V "A" 24 -0.18000 -0.18000 "VAL " " CG1" "    " 6 0 0 1 808080  "C1384"  1 1 -44 ""  24 ""  <> 1.6958287 6.906251 4.9576759 0 0 1385 3 1384 1384 1385 1 104.15 737 103 1380 0 89 <> <> <> <> <> <> <>
  1385 3 -3.504615 50.911171 41.627983 90 " " V "A" 24 -0.18000 -0.18000 "VAL " " CG2" "    " 6 0 0 1 808080  "C1385"  1 1 -44 ""  24 ""  <> -4.8201661 2.1838884 1.1490892 0 0 1386 3 1385 1385 1386 1 94.39 738 103 1381 0 89 <> <> <> <> <> <> <>
  1386 43 -4.772988 53.429035 42.062752 90 " " V "A" 21 0.30000 0.30000 "VAL " " H  " "    " 1 0 0 1 FFFFFF  "H1386"  -1 1 -21 ""  21 ""  <> 10.371213 6.4460797 -9.3217411 0 0 1387 0 1386 1386 1387 <> 91.67 <> <> 1382 0 <> <> <> <> <> <> <> <>
  1387 41 -6.167400 52.293358 39.948399 90 " " V "A" 21 0.06000 0.06000 "VAL " " HA " "    " 1 0 0 0 FFFFFF  "H1387"  -1 1 -21 ""  21 ""  <> 0.44617316 14.26681 9.9941015 0 0 1388 0 1387 1387 1388 <> 98.54 <> <> 1383 0 <> <> <> <> <> <> <> <>
  1388 41 -4.529179 50.546577 39.771805 90 " " V "A" 21 0.06000 0.06000 "VAL " " HB " "    " 1 0 0 0 FFFFFF  "H1388"  -1 1 -21 ""  21 ""  <> -1.8587267 -17.825809 -6.7537837 0 0 1389 0 1388 1388 1389 <> 99.26 <> <> 1384 0 <> <> <> <> <> <> <> <>
  1389 41 -2.508994 52.416782 39.933754 90 " " V "A" 21 0.06000 0.06000 "VAL " "HG11" "    " 1 0 0 0 FFFFFF  "H1389"  -1 1 -21 ""  21 ""  <> -24.554785 -10.519428 -17.426302 0 0 1390 0 1389 1389 1390 <> 104.15 <> <> 1385 0 <> <> <> <> <> <> <> <>
  1390 41 -3.604902 52.300991 38.580025 90 " " V "A" 21 0.06000 0.06000 "VAL " "HG12" "    " 1 0 0 0 FFFFFF  "H1390"  -1 1 -21 ""  21 ""  <> -1.7121845 8.726614 2.129266 0 0 1391 0 1390 1390 1391 <> 104.15 <> <> 1386 0 <> <> <> <> <> <> <> <>
  1391 41 -4.015556 53.425484 39.733910 90 " " V "A" 21 0.06000 0.06000 "VAL " "HG13" "    " 1 0 0 0 FFFFFF  "H1391"  -1 1 -21 ""  21 ""  <> 13.888813 -21.432014 -11.745469 0 0 1392 0 1391 1391 1392 <> 104.15 <> <> 1387 0 <> <> <> <> <> <> <> <>
  1392 41 -2.531083 50.533226 41.315739 90 " " V "A" 21 0.06000 0.06000 "VAL " "HG21" "    " 1 0 0 0 FFFFFF  "H1392"  -1 1 -21 ""  21 ""  <> -9.6715317 -3.3902073 1.2490289 0 0 1393 0 1392 1392 1393 <> 94.39 <> <> 1388 0 <> <> <> <> <> <> <> <>
  1393 41 -3.415904 51.673683 42.401806 90 " " V "A" 21 0.06000 0.06000 "VAL " "HG22" "    " 1 0 0 0 FFFFFF  "H1393"  -1 1 -21 ""  21 ""  <> -6.48418 -8.817975 -4.133255 0 0 1394 0 1393 1393 1394 <> 94.39 <> <> 1389 0 <> <> <> <> <> <> <> <>
  1394 41 -3.958830 50.073711 42.157562 90 " " V "A" 21 0.06000 0.06000 "VAL " "HG23" "    " 1 0 0 0 FFFFFF  "H1394"  -1 1 -21 ""  21 ""  <> -29.728355 15.643873 -0.28668496 0 0 1395 0 1394 1394 1395 <> 94.39 <> <> 1390 0 <> <> <> <> <> <> <> <>
  1395 25 -7.477565 50.973541 42.508419 91 " " T "A" 38 -0.50000 -0.50000 "THR " " N  " "    " 7 0 0 1 2E2EFF  "N1395"  1 1 -44 ""  38 ""  <> -0.53561521 1.7995795 6.5550961 0 0 1396 1 1395 1395 1396 1 91.95 739 104 1391 0 90 <> <> <> <> <> <> <>
  1396 3 -8.454054 50.058937 43.168312 91 " " T "A" 24 0.14000 0.14000 "THR " " CA " "    " 6 0 0 1 808080  "C1396"  1 1 -44 ""  24 ""  5F5FFF  0.60715824 2.5064676 -4.843349 0 0 1397 1 1396 1396 1397 1 86.92 740 104 1392 0 90 <> <> <> <> <> <> <>
  1397 2 -9.789252 50.835014 43.063175 91 " " T "A" 24 0.50000 0.50000 "THR " " C  " "    " 6 0 0 1 808080  "C1397"  1 1 -44 ""  24 ""  <> -1.2598186 -1.0743527 3.4130266 0 0 1398 0 1397 1397 1398 1 84.58 741 104 1393 0 90 <> <> <> <> <> <> <>
  1398 15 -10.589798 50.487740 42.228947 91 " " T "A" 70 -0.50000 -0.50000 "THR " " O  " "    " 8 0 0 1 FF2E2E  "O1398"  1 1 -44 ""  70 ""  <> -2.7597713 4.5232749 -0.74345917 0 0 1399 0 1398 1398 1399 1 82.14 742 104 1394 0 90 <> <> <> <> <> <> <>
  1399 3 -7.973571 49.801384 44.637650 91 " " T "A" 24 0.20500 0.20500 "THR " " CB " "    " 6 0 0 1 808080  "C1399"  1 1 -44 ""  24 ""  <> -3.8066123 -0.91571718 5.700151 0 0 1400 1 1399 1399 1400 1 89.27 743 104 1395 0 90 <> <> <> <> <> <> <>
  1400 16 -7.571420 51.011971 45.302200 91 " " T "A" 70 -0.68300 -0.68300 "THR " " OG1" "    " 8 0 0 1 FF2E2E  "O1400"  1 1 -44 "%UT"  13 ""  <> 3.2464278 -2.1375933 3.9455864 0 0 1401 1 1400 1400 1401 1 82.56 744 104 1396 0 90 <> <> <> <> <> <> <>
  1401 3 -6.799320 48.963753 44.639839 91 " " T "A" 24 -0.18000 -0.18000 "THR " " CG2" "    " 6 0 0 1 808080  "C1401"  1 1 -44 ""  24 ""  <> 6.7476649 -7.7402253 3.7415791 0 0 1402 3 1401 1401 1402 1 94.52 745 104 1397 0 90 <> <> <> <> <> <> <>
  1402 43 -7.371235 51.903625 42.887554 91 " " T "A" 21 0.30000 0.30000 "THR " " H  " "    " 1 0 0 1 FFFFFF  "H1402"  -1 1 -21 ""  21 ""  <> 0.27044079 -2.0665045 6.2862964 0 0 1403 0 1402 1402 1403 <> 91.95 <> <> 1398 0 <> <> <> <> <> <> <> <>
  1403 41 -8.593715 49.171963 42.550354 91 " " T "A" 21 0.06000 0.06000 "THR " " HA " "    " 1 0 0 0 FFFFFF  "H1403"  -1 1 -21 ""  21 ""  <> -8.8469191 5.2380552 -2.2803366 0 0 1404 0 1403 1403 1404 <> 86.92 <> <> 1399 0 <> <> <> <> <> <> <> <>
  1404 41 -8.806157 49.330826 45.160599 91 " " T "A" 21 0.06000 0.06000 "THR " " HB " "    " 1 0 0 0 FFFFFF  "H1404"  -1 1 -21 ""  21 ""  <> -1.6907718 5.7936058 -7.491909 0 0 1405 0 1404 1404 1405 <> 89.27 <> <> 1400 0 <> <> <> <> <> <> <> <>
  1405 42 -6.714356 51.152313 44.929680 91 " " T "A" 21 0.41800 0.41800 "THR " " HG1" "    " 1 0 0 1 FFFFFF  "H1405"  -1 1 -21 ""  21 ""  <> 2.4226456 20.303242 21.015327 0 0 1406 0 1405 1405 1406 <> 82.56 <> <> 1401 0 <> <> <> <> <> <> <> <>
  1406 41 -6.871674 47.980595 44.174805 91 " " T "A" 21 0.06000 0.06000 "THR " "HG21" "    " 1 0 0 0 FFFFFF  "H1406"  -1 1 -21 ""  21 ""  <> 22.345724 3.0767441 -17.576288 0 0 1407 0 1406 1406 1407 <> 94.52 <> <> 1402 0 <> <> <> <> <> <> <> <>
  1407 41 -5.985068 49.494583 44.146564 91 " " T "A" 21 0.06000 0.06000 "THR " "HG22" "    " 1 0 0 0 FFFFFF  "H1407"  -1 1 -21 ""  21 ""  <> -20.185595 0.52148706 10.223637 0 0 1408 0 1407 1407 1408 <> 94.52 <> <> 1403 0 <> <> <> <> <> <> <> <>
  1408 41 -6.402655 48.760696 45.634590 91 " " T "A" 21 0.06000 0.06000 "THR " "HG23" "    " 1 0 0 0 FFFFFF  "H1408"  -1 1 -21 ""  21 ""  <> -5.3294163 6.7722926 5.3008661 0 0 1409 0 1408 1408 1409 <> 94.52 <> <> 1404 0 <> <> <> <> <> <> <> <>
  1409 25 -9.875026 51.987549 43.705185 92 " " E "A" 38 -0.50000 -0.50000 "GLU " " N  " "    " 7 0 0 1 2E2EFF  "N1409"  1 1 -44 ""  38 ""  <> 2.6150534 -3.6695497 -8.8843327 0 0 1410 1 1409 1409 1410 1 84.8 746 105 1405 0 91 <> <> <> <> <> <> <>
  1410 3 -11.162026 52.713150 43.901276 92 " " E "A" 24 0.14000 0.14000 "GLU " " CA " "    " 6 0 0 1 808080  "C1410"  1 1 -44 ""  24 ""  5F5FFF  4.6245589 6.4636478 -3.5564809 0 0 1411 1 1410 1410 1411 1 82.11 747 105 1406 0 91 <> <> <> <> <> <> <>
  1411 2 -11.774250 53.370205 42.634106 92 " " E "A" 24 0.50000 0.50000 "GLU " " C  " "    " 6 0 0 1 808080  "C1411"  1 1 -44 ""  24 ""  <> 12.889894 -0.40494564 0.87554812 0 0 1412 0 1411 1411 1412 1 84.21 748 105 1407 0 91 <> <> <> <> <> <> <>
  1412 15 -12.963348 53.553345 42.498363 92 " " E "A" 70 -0.50000 -0.50000 "GLU " " O  " "    " 8 0 0 1 FF2E2E  "O1412"  1 1 -44 ""  70 ""  <> -5.8063431 -0.98335433 2.690007 0 0 1413 0 1412 1412 1413 1 86.97 749 105 1408 0 91 <> <> <> <> <> <> <>
  1413 3 -10.996243 53.846737 44.893436 92 " " E "A" 24 -0.12000 -0.12000 "GLU " " CB " "    " 6 0 0 1 808080  "C1413"  1 1 -44 ""  24 ""  <> 11.299904 -0.62752366 -6.3291283 0 0 1414 2 1413 1413 1414 1 85.92 750 105 1409 0 91 <> <> <> <> <> <> <>
  1414 3 -10.519238 53.330650 46.212029 92 " " E "A" 24 -0.22000 -0.22000 "GLU " " CG " "    " 6 0 0 1 808080  "C1414"  1 1 -44 ""  24 ""  <> 5.3902411 -4.4854379 -4.6164207 0 0 1415 2 1414 1414 1415 1 97.36 751 105 1410 0 91 <> <> <> <> <> <> <>
  1415 2 -11.540359 52.608047 47.057850 92 " " E "A" 24 0.70000 0.70000 "GLU " " CD " "    " 6 0 0 1 808080  "C1415"  1 1 -44 "%UT"  13 ""  <> -1.4538312 -4.7750607 3.7627625 0 0 1416 0 1415 1415 1416 1 109.31 752 105 1411 0 91 <> 3.56220695832664 <> <> <> <> <>
  1416 15 -12.618118 52.247066 46.553268 92 " " E "A" 70 -0.80000 -0.80000 "GLU " " OE1" "    " 8 0 0 1 FF2E2E  "O1416"  1 1 -44 ""  70 ""  <> -3.6342523 -7.2844324 -3.035727 0 0 1417 0 1416 1416 1417 1 115.83 753 105 1412 0 91 <> <> <> <> <> <> <>
  1417 18 -11.141306 52.330399 48.218708 92 " " E "A" 70 -0.80000 -0.80000 "GLU " " OE2" "    " 8 -1 0 1 FF2E2E  "O1417"  1 1 -44 ""  70 ""  <> -0.99013662 -0.74962121 -4.0894628 0 0 1418 0 1417 1417 1418 1 107.2 754 105 1413 0 91 <> <> <> <> <> <> <>
  1418 43 -9.188985 52.195042 44.416801 92 " " E "A" 21 0.30000 0.30000 "GLU " " H  " "    " 1 0 0 1 FFFFFF  "H1418"  -1 1 -21 ""  21 ""  <> -22.474005 25.695124 16.187511 0 0 1419 0 1418 1418 1419 <> 84.8 <> <> 1414 0 <> <> <> <> <> <> <> <>
  1419 41 -11.878162 51.962822 44.236324 92 " " E "A" 21 0.06000 0.06000 "GLU " " HA " "    " 1 0 0 0 FFFFFF  "H1419"  -1 1 -21 ""  21 ""  <> 4.6564155 -8.9534416 -9.62467 0 0 1420 0 1419 1419 1420 <> 82.11 <> <> 1415 0 <> <> <> <> <> <> <> <>
  1420 41 -11.933333 54.303848 45.211262 92 " " E "A" 21 0.06000 0.06000 "GLU " " HB3" "    " 1 0 0 0 FFFFFF  "H1420"  -1 1 -21 ""  21 ""  <> -9.3722944 -5.758656 6.3476796 0 0 1421 0 1420 1420 1421 <> 85.92 <> <> 1416 0 <> <> <> <> <> <> <> <>
  1421 41 -10.409858 54.650608 44.448418 92 " " E "A" 21 0.06000 0.06000 "GLU " " HB2" "    " 1 0 0 0 FFFFFF  "H1421"  -1 1 -21 ""  21 ""  <> 13.539908 5.5488605 -1.7664303 0 0 1422 0 1421 1421 1422 <> 85.92 <> <> 1417 0 <> <> <> <> <> <> <> <>
  1422 41 -10.141789 54.153099 46.819660 92 " " E "A" 21 0.06000 0.06000 "GLU " " HG3" "    " 1 0 0 0 FFFFFF  "H1422"  -1 1 -21 ""  21 ""  <> -3.2506549 6.441896 26.116537 0 0 1423 0 1422 1422 1423 <> 97.36 <> <> 1418 0 <> <> <> <> <> <> <> <>
  1423 41 -9.685758 52.633614 46.125141 92 " " E "A" 21 0.06000 0.06000 "GLU " " HG2" "    " 1 0 0 0 FFFFFF  "H1423"  -1 1 -21 ""  21 ""  <> 8.9848957 6.5722923 7.7802186 0 0 1424 0 1423 1423 1424 <> 97.36 <> <> 1419 0 <> <> <> <> <> <> <> <>
  1424 25 -10.865300 53.452164 41.655796 93 " " E "A" 38 -0.50000 -0.50000 "GLU " " N  " "    " 7 0 0 1 2E2EFF  "N1424"  1 1 -44 ""  38 ""  <> 6.3541794 1.0162774 -7.7311063 0 0 1425 1 1424 1424 1425 1 82.67 755 106 1420 0 92 <> <> <> <> <> <> <>
  1425 3 -11.276937 53.919014 40.304146 93 " " E "A" 24 0.14000 0.14000 "GLU " " CA " "    " 6 0 0 1 808080  "C1425"  1 1 -44 ""  24 ""  5F5FFF  -3.9810526 4.571497 -4.8522263 0 0 1426 1 1425 1425 1426 1 78.58 756 106 1421 0 92 <> <> <> <> <> <> <>
  1426 2 -11.783933 52.710987 39.464344 93 " " E "A" 24 0.50000 0.50000 "GLU " " C  " "    " 6 0 0 1 808080  "C1426"  1 1 -44 ""  24 ""  <> 5.8478971 4.6924543 3.2074349 0 0 1427 0 1426 1426 1427 1 82.31 757 106 1422 0 92 <> <> <> <> <> <> <>
  1427 15 -12.743642 52.869743 38.722267 93 " " E "A" 70 -0.50000 -0.50000 "GLU " " O  " "    " 8 0 0 1 FF2E2E  "O1427"  1 1 -44 ""  70 ""  <> -0.64385223 5.4520888 2.7324841 0 0 1428 0 1427 1427 1428 1 84.79 758 106 1423 0 92 <> <> <> <> <> <> <>
  1428 3 -9.997281 54.445641 39.609066 93 " " E "A" 24 -0.12000 -0.12000 "GLU " " CB " "    " 6 0 0 1 808080  "C1428"  1 1 -44 ""  24 ""  <> 2.4183264 3.7343171 5.3590446 0 0 1429 2 1428 1428 1429 1 68.68 759 106 1424 0 92 <> <> <> <> <> <> <>
  1429 3 -9.389975 55.888336 39.874054 93 " " E "A" 24 -0.22000 -0.22000 "GLU " " CG " "    " 6 0 0 1 808080  "C1429"  1 1 -44 ""  24 ""  <> 2.0443666 2.6529789 -2.0716472 0 0 1430 2 1429 1429 1430 1 79.54 760 106 1425 0 92 <> <> <> <> <> <> <>
  1430 2 -10.368571 57.047581 39.561405 93 " " E "A" 24 0.70000 0.70000 "GLU " " CD " "    " 6 0 0 1 808080  "C1430"  1 1 -44 "%UT"  13 ""  <> 1.0989399 -4.2768965 -6.444881 0 0 1431 0 1430 1430 1431 1 91.38 761 106 1426 0 92 <> 5.31882179405369 <> <> <> <> <>
  1431 15 -10.027214 58.160866 39.965275 93 " " E "A" 70 -0.80000 -0.80000 "GLU " " OE1" "    " 8 0 0 1 FF2E2E  "O1431"  1 1 -44 ""  70 ""  <> 0.61687815 2.4907095 3.1346641 0 0 1432 0 1431 1431 1432 1 89.68 762 106 1427 0 92 <> <> <> <> <> <> <>
  1432 18 -11.287886 56.950317 38.716652 93 " " E "A" 70 -0.80000 -0.80000 "GLU " " OE2" "    " 8 -1 0 1 FF2E2E  "O1432"  1 1 -44 ""  70 ""  <> -4.1299829 -2.486253 2.1935821 0 0 1433 0 1432 1432 1433 1 100.1 763 106 1428 0 92 <> <> <> <> <> <> <>
  1433 43 -9.904466 53.326881 41.940750 93 " " E "A" 21 0.30000 0.30000 "GLU " " H  " "    " 1 0 0 1 FFFFFF  "H1433"  -1 1 -21 ""  21 ""  <> -7.8857565 -7.996758 10.191345 0 0 1434 0 1433 1433 1434 <> 82.67 <> <> 1429 0 <> <> <> <> <> <> <> <>
  1434 41 -12.136515 54.585331 40.231724 93 " " E "A" 21 0.06000 0.06000 "GLU " " HA " "    " 1 0 0 0 FFFFFF  "H1434"  -1 1 -21 ""  21 ""  <> 18.161621 21.529085 21.331892 0 0 1435 0 1434 1434 1435 <> 78.58 <> <> 1430 0 <> <> <> <> <> <> <> <>
  1435 41 -10.231286 54.470047 38.544758 93 " " E "A" 21 0.06000 0.06000 "GLU " " HB3" "    " 1 0 0 0 FFFFFF  "H1435"  -1 1 -21 ""  21 ""  <> 1.685554 -10.844508 6.5252824 0 0 1436 0 1435 1435 1436 <> 68.68 <> <> 1431 0 <> <> <> <> <> <> <> <>
  1436 41 -9.234105 53.667404 39.605164 93 " " E "A" 21 0.06000 0.06000 "GLU " " HB2" "    " 1 0 0 0 FFFFFF  "H1436"  -1 1 -21 ""  21 ""  <> 5.5666304 6.6681328 11.344386 0 0 1437 0 1436 1436 1437 <> 68.68 <> <> 1432 0 <> <> <> <> <> <> <> <>
  1437 41 -8.475888 55.992317 39.289474 93 " " E "A" 21 0.06000 0.06000 "GLU " " HG3" "    " 1 0 0 0 FFFFFF  "H1437"  -1 1 -21 ""  21 ""  <> 16.744637 9.2451468 -10.318985 0 0 1438 0 1437 1437 1438 <> 79.54 <> <> 1433 0 <> <> <> <> <> <> <> <>
  1438 41 -9.112685 56.179558 40.887169 93 " " E "A" 21 0.06000 0.06000 "GLU " " HG2" "    " 1 0 0 0 FFFFFF  "H1438"  -1 1 -21 ""  21 ""  <> 18.600508 11.559744 7.5362115 0 0 1439 0 1438 1438 1439 <> 79.54 <> <> 1434 0 <> <> <> <> <> <> <> <>
  1439 25 -11.221640 51.540314 39.646633 94 " " L "A" 38 -0.50000 -0.50000 "LEU " " N  " "    " 7 0 0 1 2E2EFF  "N1439"  1 1 -44 ""  38 ""  <> -0.61850697 -5.0232711 -3.3485463 0 0 1440 1 1439 1439 1440 1 73.39 764 107 1435 0 93 <> <> <> <> <> <> <>
  1440 3 -11.633254 50.354179 38.889347 94 " " L "A" 24 0.14000 0.14000 "LEU " " CA " "    " 6 0 0 1 808080  "C1440"  1 1 -44 ""  24 ""  5F5FFF  5.1335583 -4.6361046 2.2532094 0 0 1441 1 1440 1440 1441 1 68.84 765 107 1436 0 93 <> <> <> <> <> <> <>
  1441 2 -12.983642 49.826992 39.379360 94 " " L "A" 24 0.50000 0.50000 "LEU " " C  " "    " 6 0 0 1 808080  "C1441"  1 1 -44 ""  24 ""  <> 0.70238417 -0.82500631 1.0483031 0 0 1442 0 1441 1441 1442 1 70.97 766 107 1437 0 93 <> <> <> <> <> <> <>
  1442 15 -13.736103 49.237206 38.610226 94 " " L "A" 70 -0.50000 -0.50000 "LEU " " O  " "    " 8 0 0 1 FF2E2E  "O1442"  1 1 -44 ""  70 ""  <> -1.0527371 6.4288192 2.2916818 0 0 1443 0 1442 1442 1443 1 73.1 767 107 1438 0 93 <> <> <> <> <> <> <>
  1443 3 -10.652856 49.218102 39.229362 94 " " L "A" 24 -0.12000 -0.12000 "LEU " " CB " "    " 6 0 0 1 808080  "C1443"  1 1 -44 ""  24 ""  <> 0.93851984 4.9220715 1.9814734 0 0 1444 2 1443 1443 1444 1 68.11 768 107 1439 0 93 <> <> <> <> <> <> <>
  1444 3 -10.759029 47.858635 38.501503 94 " " L "A" 24 -0.06000 -0.06000 "LEU " " CG " "    " 6 0 0 1 808080  "C1444"  1 1 -44 ""  24 ""  <> 9.8941355 -3.0971105 1.3008138 0 0 1445 1 1444 1444 1445 1 67 769 107 1440 0 93 <> <> <> <> <> <> <>
  1445 3 -11.023302 48.087696 37.008999 94 " " L "A" 24 -0.18000 -0.18000 "LEU " " CD1" "    " 6 0 0 1 808080  "C1445"  1 1 -44 ""  24 ""  <> -0.2595208 -5.6992211 -0.56096631 0 0 1446 3 1445 1445 1446 1 68.97 770 107 1441 0 93 <> <> <> <> <> <> <>
  1446 3 -9.540552 46.963619 38.694176 94 " " L "A" 24 -0.18000 -0.18000 "LEU " " CD2" "    " 6 0 0 1 808080  "C1446"  1 1 -44 ""  24 ""  <> 1.9906151 0.014053384 1.0265745 0 0 1447 3 1446 1446 1447 1 57.13 771 107 1442 0 93 <> <> <> <> <> <> <>
  1447 43 -10.606309 51.356716 40.426224 94 " " L "A" 21 0.30000 0.30000 "LEU " " H  " "    " 1 0 0 1 FFFFFF  "H1447"  -1 1 -21 ""  21 ""  <> 6.7586079 -29.327715 -9.7618103 0 0 1448 0 1447 1447 1448 <> 73.39 <> <> 1443 0 <> <> <> <> <> <> <> <>
  1448 41 -11.632631 50.701405 37.856129 94 " " L "A" 21 0.06000 0.06000 "LEU " " HA " "    " 1 0 0 0 FFFFFF  "H1448"  -1 1 -21 ""  21 ""  <> -7.059814 -22.789682 3.6804855 0 0 1449 0 1448 1448 1449 <> 68.84 <> <> 1444 0 <> <> <> <> <> <> <> <>
  1449 41 -10.648706 49.142372 40.316723 94 " " L "A" 21 0.06000 0.06000 "LEU " " HB3" "    " 1 0 0 0 FFFFFF  "H1449"  -1 1 -21 ""  21 ""  <> 22.499502 -14.225314 -10.95679 0 0 1450 0 1449 1449 1450 <> 68.11 <> <> 1445 0 <> <> <> <> <> <> <> <>
  1450 41 -9.655153 49.595757 39.005611 94 " " L "A" 21 0.06000 0.06000 "LEU " " HB2" "    " 1 0 0 0 FFFFFF  "H1450"  -1 1 -21 ""  21 ""  <> 0.58725131 -1.3661346 3.8593192 0 0 1451 0 1450 1450 1451 <> 68.11 <> <> 1446 0 <> <> <> <> <> <> <> <>
  1451 41 -11.594671 47.305225 38.929924 94 " " L "A" 21 0.06000 0.06000 "LEU " " HG " "    " 1 0 0 0 FFFFFF  "H1451"  -1 1 -21 ""  21 ""  <> -0.46364796 9.0630159 9.0239315 0 0 1452 0 1451 1451 1452 <> 67 <> <> 1447 0 <> <> <> <> <> <> <> <>
  1452 41 -10.876130 47.194458 36.401909 94 " " L "A" 21 0.06000 0.06000 "LEU " "HD11" "    " 1 0 0 0 FFFFFF  "H1452"  -1 1 -21 ""  21 ""  <> 4.4660144 5.2593203 -7.7805138 0 0 1453 0 1452 1452 1453 <> 68.97 <> <> 1448 0 <> <> <> <> <> <> <> <>
  1453 41 -11.972430 48.562191 36.759777 94 " " L "A" 21 0.06000 0.06000 "LEU " "HD12" "    " 1 0 0 0 FFFFFF  "H1453"  -1 1 -21 ""  21 ""  <> -20.375257 -1.1255732 0.78646392 0 0 1454 0 1453 1453 1454 <> 68.97 <> <> 1449 0 <> <> <> <> <> <> <> <>
  1454 41 -10.246263 48.790035 36.707283 94 " " L "A" 21 0.06000 0.06000 "LEU " "HD13" "    " 1 0 0 0 FFFFFF  "H1454"  -1 1 -21 ""  21 ""  <> 0.67078573 -5.1178484 8.3187866 0 0 1455 0 1454 1454 1455 <> 68.97 <> <> 1450 0 <> <> <> <> <> <> <> <>
  1455 41 -9.761765 45.898132 38.631683 94 " " L "A" 21 0.06000 0.06000 "LEU " "HD21" "    " 1 0 0 0 FFFFFF  "H1455"  -1 1 -21 ""  21 ""  <> -13.376334 14.389331 25.884344 0 0 1456 0 1455 1455 1456 <> 57.13 <> <> 1451 0 <> <> <> <> <> <> <> <>
  1456 41 -8.791318 47.239811 37.952240 94 " " L "A" 21 0.06000 0.06000 "LEU " "HD22" "    " 1 0 0 0 FFFFFF  "H1456"  -1 1 -21 ""  21 ""  <> 3.5875492 -3.1665792 7.6299353 0 0 1457 0 1456 1456 1457 <> 57.13 <> <> 1452 0 <> <> <> <> <> <> <> <>
  1457 41 -9.186626 47.261707 39.681080 94 " " L "A" 21 0.06000 0.06000 "LEU " "HD23" "    " 1 0 0 0 FFFFFF  "H1457"  -1 1 -21 ""  21 ""  <> -5.7576718 6.6785684 -11.364174 0 0 1458 0 1457 1457 1458 <> 57.13 <> <> 1453 0 <> <> <> <> <> <> <> <>
  1458 25 -13.270388 50.046043 40.687420 95 " " D "A" 38 -0.50000 -0.50000 "ASP " " N  " "    " 7 0 0 1 2E2EFF  "N1458"  1 1 -44 ""  38 ""  <> 3.7276413 -1.0814892 1.1880157 0 0 1459 1 1458 1458 1459 1 73.3 772 108 1454 0 94 <> <> <> <> <> <> <>
  1459 3 -14.442490 49.630184 41.437832 95 " " D "A" 24 0.14000 0.14000 "ASP " " CA " "    " 6 0 0 1 808080  "C1459"  1 1 -44 ""  24 ""  5F5FFF  -4.3675742 3.4178433 -7.483592 0 0 1460 1 1459 1459 1460 1 74.06 773 108 1455 0 94 <> <> <> <> <> <> <>
  1460 2 -15.735857 49.937832 40.718166 95 " " D "A" 24 0.50000 0.50000 "ASP " " C  " "    " 6 0 0 1 808080  "C1460"  1 1 -44 ""  24 ""  <> -0.57276833 9.6345863 0.23647028 0 0 1461 0 1460 1460 1461 1 81.84 774 108 1456 0 94 <> <> <> <> <> <> <>
  1461 15 -16.525116 49.098640 40.413845 95 " " D "A" 70 -0.50000 -0.50000 "ASP " " O  " "    " 8 0 0 1 FF2E2E  "O1461"  1 1 -44 ""  70 ""  <> -1.4111006 -0.99118793 0.53342223 0 0 1462 0 1461 1461 1462 1 90.57 775 108 1457 0 94 <> <> <> <> <> <> <>
  1462 3 -14.365604 50.086159 42.938911 95 " " D "A" 24 -0.22000 -0.22000 "ASP " " CB " "    " 6 0 0 1 808080  "C1462"  1 1 -44 ""  24 ""  <> -11.251906 2.2464595 0.89707434 0 0 1463 2 1462 1462 1463 1 73.78 776 108 1458 0 94 <> <> <> <> <> <> <>
  1463 2 -15.594749 49.837383 43.827293 95 " " D "A" 24 0.70000 0.70000 "ASP " " CG " "    " 6 0 0 1 808080  "C1463"  1 1 -44 "%UT"  13 ""  <> -0.30787319 -5.3410912 9.1834488 0 0 1464 0 1463 1463 1464 1 74.59 777 108 1459 0 94 <> 4.05441624677862 <> <> <> <> <>
  1464 15 -15.971133 48.630051 43.995598 95 " " D "A" 70 -0.80000 -0.80000 "ASP " " OD1" "    " 8 0 0 1 FF2E2E  "O1464"  1 1 -44 ""  70 ""  <> -0.75359696 4.9412804 0.38688198 0 0 1465 0 1464 1464 1465 1 81.23 778 108 1460 0 94 <> <> <> <> <> <> <>
  1465 18 -16.155947 50.787025 44.464977 95 " " D "A" 70 -0.80000 -0.80000 "ASP " " OD2" "    " 8 -1 0 1 FF2E2E  "O1465"  1 1 -44 ""  70 ""  <> -1.3054991 4.8163524 3.4022374 0 0 1466 0 1465 1465 1466 1 74.36 779 108 1461 0 94 <> <> <> <> <> <> <>
  1466 43 -12.478656 50.325554 41.248787 95 " " D "A" 21 0.30000 0.30000 "ASP " " H  " "    " 1 0 0 1 FFFFFF  "H1466"  -1 1 -21 ""  21 ""  <> -4.652133 1.4742322 10.834369 0 0 1467 0 1466 1466 1467 <> 73.3 <> <> 1462 0 <> <> <> <> <> <> <> <>
  1467 41 -14.295869 48.560310 41.289589 95 " " D "A" 21 0.06000 0.06000 "ASP " " HA " "    " 1 0 0 0 FFFFFF  "H1467"  -1 1 -21 ""  21 ""  <> 19.687735 -8.4650822 -8.987751 0 0 1468 0 1467 1467 1468 <> 74.06 <> <> 1463 0 <> <> <> <> <> <> <> <>
  1468 41 -14.250979 51.168800 42.992275 95 " " D "A" 21 0.06000 0.06000 "ASP " " HB3" "    " 1 0 0 0 FFFFFF  "H1468"  -1 1 -21 ""  21 ""  <> -17.922733 -5.4710851 -13.369394 0 0 1469 0 1468 1468 1469 <> 73.78 <> <> 1464 0 <> <> <> <> <> <> <> <>
  1469 41 -13.485435 49.722733 43.469311 95 " " D "A" 21 0.06000 0.06000 "ASP " " HB2" "    " 1 0 0 0 FFFFFF  "H1469"  -1 1 -21 ""  21 ""  <> -13.656817 10.614924 -7.2751722 0 0 1470 0 1469 1469 1470 <> 73.78 <> <> 1465 0 <> <> <> <> <> <> <> <>
  1470 25 -15.807755 51.222343 40.366711 96 " " Q "A" 38 -0.50000 -0.50000 "GLN " " N  " "    " 7 0 0 1 2E2EFF  "N1470"  1 1 -44 ""  38 ""  <> -2.2516265 -4.2928953 -1.2246438 0 0 1471 1 1470 1470 1471 1 83.32 780 109 1466 0 95 <> <> <> <> <> <> <>
  1471 3 -16.984798 51.723137 39.642403 96 " " Q "A" 24 0.14000 0.14000 "GLN " " CA " "    " 6 0 0 1 808080  "C1471"  1 1 -44 ""  24 ""  5F5FFF  -2.9795611 -6.0726976 -1.0914794 0 0 1472 1 1471 1471 1472 1 79.02 781 109 1467 0 95 <> <> <> <> <> <> <>
  1472 2 -17.126314 51.216888 38.167801 96 " " Q "A" 24 0.50000 0.50000 "GLN " " C  " "    " 6 0 0 1 808080  "C1472"  1 1 -44 ""  24 ""  <> 1.0138843 0.8070575 4.7398071 0 0 1473 0 1472 1472 1473 1 70 782 109 1468 0 95 <> <> <> <> <> <> <>
  1473 15 -18.227182 51.214851 37.593876 96 " " Q "A" 70 -0.50000 -0.50000 "GLN " " O  " "    " 8 0 0 1 FF2E2E  "O1473"  1 1 -44 ""  70 ""  <> -3.4072053 -0.68837285 -3.3507855 0 0 1474 0 1473 1473 1474 1 73.66 783 109 1469 0 95 <> <> <> <> <> <> <>
  1474 3 -16.859846 53.296860 39.523544 96 " " Q "A" 24 -0.12000 -0.12000 "GLN " " CB " "    " 6 0 0 1 808080  "C1474"  1 1 -44 ""  24 ""  <> -13.949991 -0.37922657 -0.93872637 0 0 1475 2 1474 1474 1475 1 77.94 784 109 1470 0 95 <> <> <> <> <> <> <>
  1475 3 -16.041840 53.935692 40.676914 96 " " Q "A" 24 -0.12000 -0.12000 "GLN " " CG " "    " 6 0 0 1 808080  "C1475"  1 1 -44 ""  24 ""  <> -5.6736012 -0.14034794 -1.6143546 0 0 1476 2 1475 1475 1476 1 80.31 785 109 1471 0 95 <> <> <> <> <> <> <>
  1476 2 -16.617332 53.764130 42.066067 96 " " Q "A" 24 0.50000 0.50000 "GLN " " CD " "    " 6 0 0 1 808080  "C1476"  1 1 -44 "%UT"  13 ""  <> 3.8092933 -3.6637444 2.3977501 0 0 1477 0 1476 1476 1477 1 86.12 786 109 1472 0 95 "No Flip"  2.44058728931927 <> <> <> <> <>
  1477 15 -17.768568 53.527557 42.240013 96 " " Q "A" 70 -0.50000 -0.50000 "GLN " " OE1" "    " 8 0 0 1 FF2E2E  "O1477"  1 1 -44 ""  70 ""  <> 3.449363 -1.3620926 -0.29653209 0 0 1478 0 1477 1477 1478 1 85.25 787 109 1473 0 95 <> <> <> <> <> <> <>
  1478 25 -15.775615 54.038094 43.035641 96 " " Q "A" 38 -0.76000 -0.76000 "GLN " " NE2" "    " 7 0 0 1 2E2EFF  "N1478"  1 1 -44 ""  38 ""  <> -3.0380847 -2.7173293 -4.4786792 0 0 1479 2 1478 1478 1479 1 90.36 788 109 1474 0 95 <> <> <> <> <> <> <>
  1479 43 -15.017780 51.837708 40.498520 96 " " Q "A" 21 0.30000 0.30000 "GLN " " H  " "    " 1 0 0 1 FFFFFF  "H1479"  -1 1 -21 ""  21 ""  <> -0.13472815 6.4347582 -11.897279 0 0 1480 0 1479 1479 1480 <> 83.32 <> <> 1475 0 <> <> <> <> <> <> <> <>
  1480 41 -17.779842 51.433437 40.329483 96 " " Q "A" 21 0.06000 0.06000 "GLN " " HA " "    " 1 0 0 0 FFFFFF  "H1480"  -1 1 -21 ""  21 ""  <> 25.528597 45.687019 0.15092309 0 0 1481 0 1480 1480 1481 <> 79.02 <> <> 1476 0 <> <> <> <> <> <> <> <>
  1481 41 -17.883865 53.670303 39.518513 96 " " Q "A" 21 0.06000 0.06000 "GLN " " HB3" "    " 1 0 0 0 FFFFFF  "H1481"  -1 1 -21 ""  21 ""  <> -18.163393 -18.946558 15.130754 0 0 1482 0 1481 1481 1482 <> 77.94 <> <> 1477 0 <> <> <> <> <> <> <> <>
  1482 41 -16.443045 53.685677 38.594460 96 " " Q "A" 21 0.06000 0.06000 "GLN " " HB2" "    " 1 0 0 0 FFFFFF  "H1482"  -1 1 -21 ""  21 ""  <> -9.9325218 23.395739 -11.039094 0 0 1483 0 1482 1482 1483 <> 77.94 <> <> 1478 0 <> <> <> <> <> <> <> <>
  1483 41 -16.177784 55.010269 40.554859 96 " " Q "A" 21 0.06000 0.06000 "GLN " " HG3" "    " 1 0 0 0 FFFFFF  "H1483"  -1 1 -21 ""  21 ""  <> 8.8839359 5.7562442 -4.0711823 0 0 1484 0 1483 1483 1484 <> 80.31 <> <> 1479 0 <> <> <> <> <> <> <> <>
  1484 41 -14.986453 53.723293 40.506195 96 " " Q "A" 21 0.06000 0.06000 "GLN " " HG2" "    " 1 0 0 0 FFFFFF  "H1484"  -1 1 -21 ""  21 ""  <> -13.564471 9.6847734 24.267262 0 0 1485 0 1484 1484 1485 <> 80.31 <> <> 1480 0 <> <> <> <> <> <> <> <>
  1485 43 -16.036934 53.962097 44.008286 96 " " Q "A" 21 0.38000 0.38000 "GLN " "HE22" "    " 1 0 0 1 FFFFFF  "H1485"  -1 1 -21 ""  21 ""  <> 7.4683795 -2.421464 24.834036 0 0 1486 0 1485 1485 1486 <> 90.36 <> <> 1481 0 <> <> <> <> <> <> <> <>
  1486 43 -14.851479 54.308212 42.730503 96 " " Q "A" 21 0.38000 0.38000 "GLN " "HE21" "    " 1 0 0 1 FFFFFF  "H1486"  -1 1 -21 ""  21 ""  <> -12.695753 1.7216849 -7.7138143 0 0 1487 0 1486 1486 1487 <> 90.36 <> <> 1482 0 <> <> <> <> <> <> <> <>
  1487 25 -15.944137 50.902473 37.559650 97 " " V "A" 38 -0.50000 -0.50000 "VAL " " N  " "    " 7 0 0 1 2E2EFF  "N1487"  1 1 -44 ""  38 ""  <> -2.7550521 -6.4005346 -12.562313 0 0 1488 1 1487 1487 1488 1 62.3 789 110 1483 0 96 <> <> <> <> <> <> <>
  1488 3 -15.926857 50.321442 36.164371 97 " " V "A" 24 0.14000 0.14000 "VAL " " CA " "    " 6 0 0 1 808080  "C1488"  1 1 -44 ""  24 ""  5F5FFF  -0.19326501 -5.7956576 -1.1585077 0 0 1489 1 1488 1488 1489 1 66.77 790 110 1484 0 96 <> <> <> <> <> <> <>
  1489 2 -16.455835 48.843174 36.288761 97 " " V "A" 24 0.50000 0.50000 "VAL " " C  " "    " 6 0 0 1 808080  "C1489"  1 1 -44 ""  24 ""  <> -0.51471239 -4.5206952 3.1287658 0 0 1490 0 1489 1489 1490 1 69.12 791 110 1485 0 96 <> <> <> <> <> <> <>
  1490 15 -17.336489 48.539894 35.484238 97 " " V "A" 70 -0.50000 -0.50000 "VAL " " O  " "    " 8 0 0 1 FF2E2E  "O1490"  1 1 -44 ""  70 ""  <> -0.65135401 8.7142019 3.9171331 0 0 1491 0 1490 1490 1491 1 74.92 792 110 1486 0 96 <> <> <> <> <> <> <>
  1491 3 -14.499652 50.386669 35.509979 97 " " V "A" 24 -0.06000 -0.06000 "VAL " " CB " "    " 6 0 0 1 808080  "C1491"  1 1 -44 ""  24 ""  <> -2.2636688 -7.4761233 -6.9825201 0 0 1492 1 1491 1491 1492 1 70.37 793 110 1487 0 96 <> <> <> <> <> <> <>
  1492 3 -14.190446 49.355927 34.383476 97 " " V "A" 24 -0.18000 -0.18000 "VAL " " CG1" "    " 6 0 0 1 808080  "C1492"  1 1 -44 ""  24 ""  <> 0.47946328 -3.7975695 0.25771973 0 0 1493 3 1492 1492 1493 1 65.93 794 110 1488 0 96 <> <> <> <> <> <> <>
  1493 3 -14.102531 51.864159 35.149040 97 " " V "A" 24 -0.18000 -0.18000 "VAL " " CG2" "    " 6 0 0 1 808080  "C1493"  1 1 -44 ""  24 ""  <> -4.169034 1.8576037 2.8145473 0 0 1494 3 1493 1493 1494 1 69.89 795 110 1489 0 96 <> <> <> <> <> <> <>
  1494 43 -15.122203 50.989861 38.140072 97 " " V "A" 21 0.30000 0.30000 "VAL " " H  " "    " 1 0 0 1 FFFFFF  "H1494"  -1 1 -21 ""  21 ""  <> -2.4467657 2.7600319 -11.36447 0 0 1495 0 1494 1494 1495 <> 62.3 <> <> 1490 0 <> <> <> <> <> <> <> <>
  1495 41 -16.601732 50.926987 35.559425 97 " " V "A" 21 0.06000 0.06000 "VAL " " HA " "    " 1 0 0 0 FFFFFF  "H1495"  -1 1 -21 ""  21 ""  <> -2.9572263 -2.4330812 2.1728299 0 0 1496 0 1495 1495 1496 <> 66.77 <> <> 1491 0 <> <> <> <> <> <> <> <>
  1496 41 -13.740571 50.145790 36.254208 97 " " V "A" 21 0.06000 0.06000 "VAL " " HB " "    " 1 0 0 0 FFFFFF  "H1496"  -1 1 -21 ""  21 ""  <> -7.0345616 -23.502949 -20.077448 0 0 1497 0 1496 1496 1497 <> 70.37 <> <> 1492 0 <> <> <> <> <> <> <> <>
  1497 41 -14.125334 48.338387 34.768787 97 " " V "A" 21 0.06000 0.06000 "VAL " "HG11" "    " 1 0 0 0 FFFFFF  "H1497"  -1 1 -21 ""  21 ""  <> 9.843523 -9.5744114 24.730909 0 0 1498 0 1497 1497 1498 <> 65.93 <> <> 1493 0 <> <> <> <> <> <> <> <>
  1498 41 -15.078041 49.359978 33.750816 97 " " V "A" 21 0.06000 0.06000 "VAL " "HG12" "    " 1 0 0 0 FFFFFF  "H1498"  -1 1 -21 ""  21 ""  <> -5.2431254 -10.355756 -2.8868349 0 0 1499 0 1498 1498 1499 <> 65.93 <> <> 1494 0 <> <> <> <> <> <> <> <>
  1499 41 -13.326222 49.575779 33.756672 97 " " V "A" 21 0.06000 0.06000 "VAL " "HG13" "    " 1 0 0 0 FFFFFF  "H1499"  -1 1 -21 ""  21 ""  <> -10.503233 -12.644215 -21.914909 0 0 1500 0 1499 1499 1500 <> 65.93 <> <> 1495 0 <> <> <> <> <> <> <> <>
  1500 41 -14.287675 52.078979 34.096581 97 " " V "A" 21 0.06000 0.06000 "VAL " "HG21" "    " 1 0 0 0 FFFFFF  "H1500"  -1 1 -21 ""  21 ""  <> -25.330418 -0.79168171 10.500526 0 0 1501 0 1500 1500 1501 <> 69.89 <> <> 1496 0 <> <> <> <> <> <> <> <>
  1501 41 -14.619117 52.627228 35.731247 97 " " V "A" 21 0.06000 0.06000 "VAL " "HG22" "    " 1 0 0 0 FFFFFF  "H1501"  -1 1 -21 ""  21 ""  <> 6.3417726 17.333906 12.293833 0 0 1502 0 1501 1501 1502 <> 69.89 <> <> 1497 0 <> <> <> <> <> <> <> <>
  1502 41 -13.016150 51.857891 35.237576 97 " " V "A" 21 0.06000 0.06000 "VAL " "HG23" "    " 1 0 0 0 FFFFFF  "H1502"  -1 1 -21 ""  21 ""  <> 37.655704 4.0559721 -4.4747763 0 0 1503 0 1502 1502 1503 <> 69.89 <> <> 1498 0 <> <> <> <> <> <> <> <>
  1503 25 -16.065577 48.073196 37.323143 98 " " V "A" 38 -0.50000 -0.50000 "VAL " " N  " "    " 7 0 0 1 2E2EFF  "N1503"  1 1 -44 ""  38 ""  <> 2.9285154 3.9157877 5.6364927 0 0 1504 1 1503 1503 1504 1 61.49 796 111 1499 0 97 <> <> <> <> <> <> <>
  1504 3 -16.504583 46.676262 37.570148 98 " " V "A" 24 0.14000 0.14000 "VAL " " CA " "    " 6 0 0 1 808080  "C1504"  1 1 -44 ""  24 ""  5F5FFF  -7.1072407 -0.97065836 5.0036077 0 0 1505 1 1504 1504 1505 1 69.78 797 111 1500 0 97 <> <> <> <> <> <> <>
  1505 2 -17.955845 46.670040 38.057297 98 " " V "A" 24 0.50000 0.50000 "VAL " " C  " "    " 6 0 0 1 808080  "C1505"  1 1 -44 ""  24 ""  <> -6.1468973 6.2687221 -0.57211566 0 0 1506 0 1505 1505 1506 1 77.18 798 111 1501 0 97 <> <> <> <> <> <> <>
  1506 15 -18.709120 45.801109 37.594669 98 " " V "A" 70 -0.50000 -0.50000 "VAL " " O  " "    " 8 0 0 1 FF2E2E  "O1506"  1 1 -44 ""  70 ""  <> 3.8401587 3.8835132 2.9793723 0 0 1507 0 1506 1506 1507 1 75.61 799 111 1502 0 97 <> <> <> <> <> <> <>
  1507 3 -15.547909 46.031494 38.582840 98 " " V "A" 24 -0.06000 -0.06000 "VAL " " CB " "    " 6 0 0 1 808080  "C1507"  1 1 -44 ""  24 ""  <> 4.1748052 6.1235781 -2.0777485 0 0 1508 1 1507 1507 1508 1 63.27 800 111 1503 0 97 <> <> <> <> <> <> <>
  1508 3 -15.910084 44.554630 38.998062 98 " " V "A" 24 -0.18000 -0.18000 "VAL " " CG1" "    " 6 0 0 1 808080  "C1508"  1 1 -44 ""  24 ""  <> 0.067610741 4.9813299 -7.1028743 0 0 1509 3 1508 1508 1509 1 54.54 801 111 1504 0 97 <> <> <> <> <> <> <>
  1509 3 -14.148819 46.075184 38.110817 98 " " V "A" 24 -0.18000 -0.18000 "VAL " " CG2" "    " 6 0 0 1 808080  "C1509"  1 1 -44 ""  24 ""  <> -3.1280594 0.39380044 -5.3568964 0 0 1510 3 1509 1509 1510 1 55.51 802 111 1505 0 97 <> <> <> <> <> <> <>
  1510 43 -15.284941 48.377316 37.887249 98 " " V "A" 21 0.30000 0.30000 "VAL " " H  " "    " 1 0 0 1 FFFFFF  "H1510"  -1 1 -21 ""  21 ""  <> -18.11722 12.967572 24.848902 0 0 1511 0 1510 1510 1511 <> 61.49 <> <> 1506 0 <> <> <> <> <> <> <> <>
  1511 41 -16.371819 46.127525 36.637749 98 " " V "A" 21 0.06000 0.06000 "VAL " " HA " "    " 1 0 0 0 FFFFFF  "H1511"  -1 1 -21 ""  21 ""  <> -7.232347 -9.4749279 10.968162 0 0 1512 0 1511 1511 1512 <> 69.78 <> <> 1507 0 <> <> <> <> <> <> <> <>
  1512 41 -15.556383 46.697250 39.445854 98 " " V "A" 21 0.06000 0.06000 "VAL " " HB " "    " 1 0 0 0 FFFFFF  "H1512"  -1 1 -21 ""  21 ""  <> -18.892952 2.8309648 14.473259 0 0 1513 0 1512 1512 1513 <> 63.27 <> <> 1508 0 <> <> <> <> <> <> <> <>
  1513 41 -16.140644 43.845272 38.203232 98 " " V "A" 21 0.06000 0.06000 "VAL " "HG11" "    " 1 0 0 0 FFFFFF  "H1513"  -1 1 -21 ""  21 ""  <> 30.304136 -17.177076 -9.6878252 0 0 1514 0 1513 1513 1514 <> 54.54 <> <> 1509 0 <> <> <> <> <> <> <> <>
  1514 41 -15.222010 43.977440 39.615723 98 " " V "A" 21 0.06000 0.06000 "VAL " "HG12" "    " 1 0 0 0 FFFFFF  "H1514"  -1 1 -21 ""  21 ""  <> 6.7219353 11.283643 -5.4055181 0 0 1515 0 1514 1514 1515 <> 54.54 <> <> 1510 0 <> <> <> <> <> <> <> <>
  1515 41 -16.853483 44.542477 39.543911 98 " " V "A" 21 0.06000 0.06000 "VAL " "HG13" "    " 1 0 0 0 FFFFFF  "H1515"  -1 1 -21 ""  21 ""  <> -6.9455633 -17.726671 6.4100966 0 0 1516 0 1515 1515 1516 <> 54.54 <> <> 1511 0 <> <> <> <> <> <> <> <>
  1516 41 -13.858656 47.086849 37.827202 98 " " V "A" 21 0.06000 0.06000 "VAL " "HG21" "    " 1 0 0 0 FFFFFF  "H1516"  -1 1 -21 ""  21 ""  <> -4.953979 7.226243 -8.4276714 0 0 1517 0 1516 1516 1517 <> 55.51 <> <> 1512 0 <> <> <> <> <> <> <> <>
  1517 41 -13.556748 45.748493 38.965702 98 " " V "A" 21 0.06000 0.06000 "VAL " "HG22" "    " 1 0 0 0 FFFFFF  "H1517"  -1 1 -21 ""  21 ""  <> 0.21762264 0.12128979 3.1259196 0 0 1518 0 1517 1517 1518 <> 55.51 <> <> 1513 0 <> <> <> <> <> <> <> <>
  1518 41 -14.028978 45.518982 37.181099 98 " " V "A" 21 0.06000 0.06000 "VAL " "HG23" "    " 1 0 0 0 FFFFFF  "H1518"  -1 1 -21 ""  21 ""  <> -3.8090606 17.103682 10.917903 0 0 1519 0 1518 1518 1519 <> 55.51 <> <> 1514 0 <> <> <> <> <> <> <> <>
  1519 25 -18.453293 47.661346 38.837196 99 " " K "A" 38 -0.50000 -0.50000 "LYS " " N  " "    " 7 0 0 1 2E2EFF  "N1519"  1 1 -44 ""  38 ""  <> -1.7711909 2.5068374 -6.0763893 0 0 1520 1 1519 1519 1520 1 76.65 803 112 1515 0 98 <> <> <> <> <> <> <>
  1520 3 -19.901329 47.734055 39.288784 99 " " K "A" 24 0.14000 0.14000 "LYS " " CA " "    " 6 0 0 1 808080  "C1520"  1 1 -44 ""  24 ""  5F5FFF  -2.8000271 -3.0098944 7.4735665 0 0 1521 1 1520 1520 1521 1 70.63 804 112 1516 0 98 <> <> <> <> <> <> <>
  1521 2 -20.914957 48.284012 38.254616 99 " " K "A" 24 0.50000 0.50000 "LYS " " C  " "    " 6 0 0 1 808080  "C1521"  1 1 -44 ""  24 ""  <> 2.5859797 -2.1477759 -0.0032386398 0 0 1522 0 1521 1521 1522 1 73.01 805 112 1517 0 98 <> <> <> <> <> <> <>
  1522 15 -22.126549 48.123856 38.440632 99 " " K "A" 70 -0.50000 -0.50000 "LYS " " O  " "    " 8 0 0 1 FF2E2E  "O1522"  1 1 -44 ""  70 ""  <> -1.5321212 0.0282952 -2.6564336 0 0 1523 0 1522 1522 1523 1 72.36 806 112 1518 0 98 <> <> <> <> <> <> <>
  1523 3 -20.020073 48.603966 40.561035 99 " " K "A" 24 -0.12000 -0.12000 "LYS " " CB " "    " 6 0 0 1 808080  "C1523"  1 1 -44 ""  24 ""  <> 2.3084974 1.1540464 -3.718888 0 0 1524 2 1523 1523 1524 1 78 807 112 1519 0 98 <> <> <> <> <> <> <>
  1524 3 -19.508749 47.839630 41.789234 99 " " K "A" 24 -0.12000 -0.12000 "LYS " " CG " "    " 6 0 0 1 808080  "C1524"  1 1 -44 ""  24 ""  <> -3.5694728 -4.413816 -0.51770318 0 0 1525 2 1524 1524 1525 1 93.22 808 112 1520 0 98 <> <> <> <> <> <> <>
  1525 3 -19.251762 48.724377 42.989460 99 " " K "A" 24 -0.12000 -0.12000 "LYS " " CD " "    " 6 0 0 1 808080  "C1525"  1 1 -44 ""  24 ""  <> -0.50032032 3.1062315 -1.3330969 0 0 1526 2 1525 1525 1526 1 104.61 809 112 1521 0 98 <> <> <> <> <> <> <>
  1526 3 -19.090179 47.792679 44.233738 99 " " K "A" 24 0.19000 0.19000 "LYS " " CE " "    " 6 0 0 1 808080  "C1526"  1 1 -44 ""  24 ""  <> 1.4766959 -2.9747815 -5.9922934 0 0 1527 2 1526 1526 1527 1 111.69 810 112 1522 0 98 <> <> <> <> <> <> <>
  1527 32 -18.305927 48.534851 45.282974 99 " " K "A" 38 -0.30000 -0.30000 "LYS " " NZ " "    " 7 1 0 1 2E2EFF  "N1527"  1 1 -44 "%UT"  13 ""  <> 1.1239623 -0.65410078 -1.5040669 0 0 1528 3 1527 1527 1528 1 115.34 811 112 1523 0 98 <> <> <> <> <> <> <>
  1528 43 -17.824932 48.384262 39.157597 99 " " K "A" 21 0.30000 0.30000 "LYS " " H  " "    " 1 0 0 1 FFFFFF  "H1528"  -1 1 -21 ""  21 ""  <> 4.2246161 -9.0541058 -38.023613 0 0 1529 0 1528 1528 1529 <> 76.65 <> <> 1524 0 <> <> <> <> <> <> <> <>
  1529 41 -20.303482 46.735126 39.457661 99 " " K "A" 21 0.06000 0.06000 "LYS " " HA " "    " 1 0 0 0 FFFFFF  "H1529"  -1 1 -21 ""  21 ""  <> -8.375247 11.100871 15.783671 0 0 1530 0 1529 1529 1530 <> 70.63 <> <> 1525 0 <> <> <> <> <> <> <> <>
  1530 41 -21.065397 48.885330 40.688454 99 " " K "A" 21 0.06000 0.06000 "LYS " " HB3" "    " 1 0 0 0 FFFFFF  "H1530"  -1 1 -21 ""  21 ""  <> -25.483458 -16.687487 6.2852135 0 0 1531 0 1530 1530 1531 <> 78 <> <> 1526 0 <> <> <> <> <> <> <> <>
  1531 41 -19.468456 49.530083 40.399387 99 " " K "A" 21 0.06000 0.06000 "LYS " " HB2" "    " 1 0 0 0 FFFFFF  "H1531"  -1 1 -21 ""  21 ""  <> 8.5083513 -19.121059 -7.8410602 0 0 1532 0 1531 1531 1532 <> 78 <> <> 1527 0 <> <> <> <> <> <> <> <>
  1532 41 -18.607903 47.242031 41.649765 99 " " K "A" 21 0.06000 0.06000 "LYS " " HG3" "    " 1 0 0 0 FFFFFF  "H1532"  -1 1 -21 ""  21 ""  <> -0.97706211 -8.2889566 -28.048313 0 0 1533 0 1532 1532 1533 <> 93.22 <> <> 1528 0 <> <> <> <> <> <> <> <>
  1533 41 -20.237928 47.079044 42.068356 99 " " K "A" 21 0.06000 0.06000 "LYS " " HG2" "    " 1 0 0 0 FFFFFF  "H1533"  -1 1 -21 ""  21 ""  <> -19.049093 15.204542 -17.520075 0 0 1534 0 1533 1533 1534 <> 93.22 <> <> 1529 0 <> <> <> <> <> <> <> <>
  1534 41 -20.081274 49.425194 43.083591 99 " " K "A" 21 0.06000 0.06000 "LYS " " HD3" "    " 1 0 0 0 FFFFFF  "H1534"  -1 1 -21 ""  21 ""  <> 17.96925 20.449736 -12.38352 0 0 1535 0 1534 1534 1535 <> 104.61 <> <> 1530 0 <> <> <> <> <> <> <> <>
  1535 41 -18.352692 49.279518 42.721893 99 " " K "A" 21 0.06000 0.06000 "LYS " " HD2" "    " 1 0 0 0 FFFFFF  "H1535"  -1 1 -21 ""  21 ""  <> 0.75875038 -5.4232388 -17.657066 0 0 1536 0 1535 1535 1536 <> 104.61 <> <> 1531 0 <> <> <> <> <> <> <> <>
  1536 41 -18.567610 46.877018 43.957001 99 " " K "A" 21 0.06000 0.06000 "LYS " " HE3" "    " 1 0 0 0 FFFFFF  "H1536"  -1 1 -21 ""  21 ""  <> 6.980464 1.7703682 11.309043 0 0 1537 0 1536 1536 1537 <> 111.69 <> <> 1532 0 <> <> <> <> <> <> <> <>
  1537 41 -20.035509 47.402946 44.611309 99 " " K "A" 21 0.06000 0.06000 "LYS " " HE2" "    " 1 0 0 0 FFFFFF  "H1537"  -1 1 -21 ""  21 ""  <> 3.5430009 -6.2496238 -2.078023 0 0 1538 0 1537 1537 1538 <> 111.69 <> <> 1533 0 <> <> <> <> <> <> <> <>
  1538 44 -18.068693 47.842129 45.978642 99 " " K "A" 21 0.33000 0.33000 "LYS " " HZ1" "    " 1 0 0 1 FFFFFF  "H1538"  -1 1 -21 ""  21 ""  <> 0.32109308 -7.1908998 -8.7634335 0 0 1539 0 1538 1538 1539 <> 115.34 <> <> 1534 0 <> <> <> <> <> <> <> <>
  1539 44 -17.414740 48.811150 44.896263 99 " " K "A" 21 0.33000 0.33000 "LYS " " HZ2" "    " 1 0 0 1 FFFFFF  "H1539"  -1 1 -21 ""  21 ""  <> 17.460266 7.1552119 5.7719469 0 0 1540 0 1539 1539 1540 <> 115.34 <> <> 1535 0 <> <> <> <> <> <> <> <>
  1540 44 -18.828957 49.350986 45.566639 99 " " K "A" 21 0.33000 0.33000 "LYS " " HZ3" "    " 1 0 0 1 FFFFFF  "H1540"  -1 1 -21 ""  21 ""  <> 6.5229197 12.937447 5.0045824 0 0 1541 0 1540 1540 1541 <> 115.34 <> <> 1536 0 <> <> <> <> <> <> <> <>
  1541 25 -20.465918 49.001747 37.231590 100 " " D "A" 38 -0.50000 -0.50000 "ASP " " N  " "    " 7 0 0 1 2E2EFF  "N1541"  1 1 -44 ""  38 ""  <> -4.1572294 -3.5729418 4.8687096 0 0 1542 1 1541 1541 1542 1 75.7 812 113 1537 0 99 <> <> <> <> <> <> <>
  1542 3 -21.323082 49.454369 36.159031 100 " " D "A" 24 0.14000 0.14000 "ASP " " CA " "    " 6 0 0 1 808080  "C1542"  1 1 -44 ""  24 ""  5F5FFF  0.31045088 -5.9832716 0.60451442 0 0 1543 1 1542 1542 1543 1 73.32 813 113 1538 0 99 <> <> <> <> <> <> <>
  1543 2 -21.342060 48.400917 35.036331 100 " " D "A" 24 0.50000 0.50000 "ASP " " C  " "    " 6 0 0 1 808080  "C1543"  1 1 -44 ""  24 ""  <> -11.423443 -13.32992 -3.9523139 0 0 1544 0 1543 1543 1544 1 67.88 814 113 1539 0 99 <> <> <> <> <> <> <>
  1544 15 -22.000713 48.552223 33.999653 100 " " D "A" 70 -0.50000 -0.50000 "ASP " " O  " "    " 8 0 0 1 FF2E2E  "O1544"  1 1 -44 ""  70 ""  <> 3.6256125 -2.3956335 3.8086226 0 0 1545 0 1544 1544 1545 1 74.82 815 113 1540 0 99 <> <> <> <> <> <> <>
  1545 3 -20.564751 50.716675 35.615368 100 " " D "A" 24 -0.22000 -0.22000 "ASP " " CB " "    " 6 0 0 1 808080  "C1545"  1 1 -44 ""  24 ""  <> -1.47342 -1.5164807 -1.9453651 0 0 1546 2 1545 1545 1546 1 76.55 816 113 1541 0 99 <> <> <> <> <> <> <>
  1546 2 -21.252481 51.559425 34.636669 100 " " D "A" 24 0.70000 0.70000 "ASP " " CG " "    " 6 0 0 1 808080  "C1546"  1 1 -44 "%UT"  13 ""  <> 1.4673641 -10.134856 -4.1875572 0 0 1547 0 1546 1546 1547 1 78.69 817 113 1542 0 99 <> 5.07189420631419 <> <> <> <> <>
  1547 15 -20.536963 52.426933 34.085220 100 " " D "A" 70 -0.80000 -0.80000 "ASP " " OD1" "    " 8 0 0 1 FF2E2E  "O1547"  1 1 -44 ""  70 ""  <> 5.3032379 -0.20361441 -1.9667087 0 0 1548 0 1547 1547 1548 1 80.31 818 113 1543 0 99 <> <> <> <> <> <> <>
  1548 18 -22.536610 51.642620 34.582287 100 " " D "A" 70 -0.80000 -0.80000 "ASP " " OD2" "    " 8 -1 0 1 FF2E2E  "O1548"  1 1 -44 ""  70 ""  <> 2.7570608 0.35595077 -4.6429157 0 0 1549 0 1548 1548 1549 1 78.29 819 113 1544 0 99 <> <> <> <> <> <> <>
  1549 43 -19.597136 49.511127 37.308083 100 " " D "A" 21 0.30000 0.30000 "ASP " " H  " "    " 1 0 0 1 FFFFFF  "H1549"  -1 1 -21 ""  21 ""  <> 0.20221528 -2.1043582 -26.599777 0 0 1550 0 1549 1549 1550 <> 75.7 <> <> 1545 0 <> <> <> <> <> <> <> <>
  1550 41 -22.194649 49.949226 36.587502 100 " " D "A" 21 0.06000 0.06000 "ASP " " HA " "    " 1 0 0 0 FFFFFF  "H1550"  -1 1 -21 ""  21 ""  <> 3.5371923 -4.1099715 8.338378 0 0 1551 0 1550 1550 1551 <> 73.32 <> <> 1546 0 <> <> <> <> <> <> <> <>
  1551 41 -19.693060 50.245216 35.161518 100 " " D "A" 21 0.06000 0.06000 "ASP " " HB3" "    " 1 0 0 0 FFFFFF  "H1551"  -1 1 -21 ""  21 ""  <> 5.8488359 9.3911972 -4.0536585 0 0 1552 0 1551 1551 1552 <> 76.55 <> <> 1547 0 <> <> <> <> <> <> <> <>
  1552 41 -20.112175 51.409214 36.325066 100 " " D "A" 21 0.06000 0.06000 "ASP " " HB2" "    " 1 0 0 0 FFFFFF  "H1552"  -1 1 -21 ""  21 ""  <> -4.9176512 4.9474816 22.75877 0 0 1553 0 1552 1552 1553 <> 76.55 <> <> 1548 0 <> <> <> <> <> <> <> <>
  1553 25 -20.505796 47.390621 35.153828 101 " " H "A" 38 -0.50000 -0.50000 "HIP " " N  " "    " 7 0 0 1 2E2EFF  "N1553"  0 1 -44 ""  38 ""  <> 0.84498203 1.6107635 2.7789207 0 0 1554 1 1553 1553 1554 1 60.77 820 114 1549 0 100 <> <> <> <> <> <> <>
  1554 3 -20.203270 46.290108 34.221653 101 " " H "A" 24 0.14000 0.14000 "HIP " " CA " "    " 6 0 0 1 808080  "C1554"  0 1 -44 ""  24 ""  5F5FFF  0.95422143 2.5595582 3.8982649 0 0 1555 1 1554 1554 1555 1 63.5 821 114 1550 0 100 <> <> <> <> <> <> <>
  1555 2 -20.402742 44.865082 34.777084 101 " " H "A" 24 0.50000 0.50000 "HIP " " C  " "    " 6 0 0 1 808080  "C1555"  0 1 -44 ""  24 ""  <> 3.059329 -3.5020726 -7.5287924 0 0 1556 0 1555 1555 1556 1 72.54 822 114 1551 0 100 <> <> <> <> <> <> <>
  1556 15 -19.583683 44.023323 34.471172 101 " " H "A" 70 -0.50000 -0.50000 "HIP " " O  " "    " 8 0 0 1 FF2E2E  "O1556"  0 1 -44 ""  70 ""  <> 1.2522053 -1.0364311 3.9420357 0 0 1557 0 1556 1556 1557 1 79.15 823 114 1552 0 100 <> <> <> <> <> <> <>
  1557 3 -18.932020 46.617863 33.434570 101 " " H "A" 24 -0.00500 -0.00500 "HIP " " CB " "    " 6 0 0 1 808080  "C1557"  0 1 -44 ""  24 ""  <> -0.94712454 -1.4048014 -1.3556765 0 0 1558 2 1557 1557 1558 1 67.46 824 114 1553 0 100 <> <> <> <> <> <> <>
  1558 2 -18.957401 47.882862 32.600033 101 " " H "A" 24 0.21500 0.21500 "HIP " " CG " "    " 6 0 0 1 808080  "C1558"  0 1 -44 "%UT"  13 "HIP"  <> -4.0600438 -0.19777185 -2.2982116 0 0 1559 0 1558 1558 1559 1 73.11 825 114 1554 0 100 "HIP"  0.365056999193626 <> <> <> <> <>
  1559 31 -19.873486 47.880173 31.540911 101 " " H "A" 38 -0.54000 -0.54000 "HIP " " ND1" "    " 7 1 0 1 2E2EFF  "N1559"  0 1 -44 ""  38 ""  <> 3.1211112 -0.58422732 -1.2050085 0 0 1560 1 1559 1559 1560 1 69.89 826 114 1555 0 100 <> <> <> <> <> <> <>
  1560 2 -18.346575 49.125786 32.688496 101 " " H "A" 24 0.21500 0.21500 "HIP " " CD2" "    " 6 0 0 1 808080  "C1560"  0 1 -44 ""  24 ""  <> -0.70549059 1.8797578 -1.6641693 0 0 1561 1 1560 1560 1561 1 64.03 827 114 1556 0 100 <> <> <> <> <> <> <>
  1561 2 -19.805874 49.076435 31.022696 101 " " H "A" 24 0.38500 0.38500 "HIP " " CE1" "    " 6 0 0 1 808080  "C1561"  0 1 -44 ""  24 ""  <> 6.5582418 3.6567135 3.9500089 0 0 1562 1 1561 1561 1562 1 68.5 828 114 1557 0 100 <> <> <> <> <> <> <>
  1562 25 -18.867714 49.839455 31.616005 101 " " H "A" 38 -0.54000 -0.54000 "HIP " " NE2" "    " 7 0 0 1 2E2EFF  "N1562"  0 1 -44 ""  38 ""  <> 4.0895166 -0.38069624 1.1689647 0 0 1563 1 1562 1562 1563 1 72.04 829 114 1558 0 100 <> <> <> <> <> <> <>
  1563 43 -20.062071 47.289970 36.055534 101 " " H "A" 21 0.30000 0.30000 "HIP " " H  " "    " 1 0 0 1 FFFFFF  "H1563"  -1 1 -21 ""  21 ""  <> -4.7983799 1.5006167 6.7606754 0 0 1564 0 1563 1563 1564 <> 60.77 <> <> 1559 0 <> <> <> <> <> <> <> <>
  1564 41 -21.079969 46.244564 33.575569 101 " " H "A" 21 0.06000 0.06000 "HIP " " HA " "    " 1 0 0 0 FFFFFF  "H1564"  -1 1 -21 ""  21 ""  <> -4.2531171 -17.995634 4.1549139 0 0 1565 0 1564 1564 1565 <> 63.5 <> <> 1560 0 <> <> <> <> <> <> <> <>
  1565 41 -18.603233 45.795887 32.798679 101 " " H "A" 21 0.06000 0.06000 "HIP " " HB3" "    " 1 0 0 0 FFFFFF  "H1565"  -1 1 -21 ""  21 ""  <> 9.45578 -9.2355976 12.760188 0 0 1566 0 1565 1565 1566 <> 67.46 <> <> 1561 0 <> <> <> <> <> <> <> <>
  1566 41 -18.064249 46.749447 34.080914 101 " " H "A" 21 0.06000 0.06000 "HIP " " HB2" "    " 1 0 0 0 FFFFFF  "H1566"  -1 1 -21 ""  21 ""  <> 16.292458 16.866173 -19.207844 0 0 1567 0 1566 1566 1567 <> 67.46 <> <> 1562 0 <> <> <> <> <> <> <> <>
  1567 44 -20.524511 47.165119 31.249422 101 " " H "A" 21 0.46000 0.46000 "HIP " " HD1" "    " 1 0 0 1 FFFFFF  "H1567"  -1 1 -21 ""  21 ""  <> -9.814579 19.478235 -6.0965347 0 0 1568 0 1567 1567 1568 <> 69.89 <> <> 1563 0 <> <> <> <> <> <> <> <>
  1568 41 -17.544947 49.544445 33.278847 101 " " H "A" 21 0.11500 0.11500 "HIP " " HD2" "    " 1 0 0 0 FFFFFF  "H1568"  -1 1 -21 ""  21 ""  <> -20.328838 11.793562 22.513088 0 0 1569 0 1568 1568 1569 <> 64.03 <> <> 1564 0 <> <> <> <> <> <> <> <>
  1569 41 -20.417973 49.381310 30.186760 101 " " H "A" 21 0.11500 0.11500 "HIP " " HE1" "    " 1 0 0 0 FFFFFF  "H1569"  -1 1 -21 ""  21 ""  <> 5.7046566 -1.9682026 2.193898 0 0 1570 0 1569 1569 1570 <> 68.5 <> <> 1565 0 <> <> <> <> <> <> <> <>
  1570 25 -21.315323 44.603962 35.693863 102 " " E "A" 38 -0.50000 -0.50000 "GLU " " N  " "    " 7 0 0 1 2E2EFF  "N1570"  0 1 -44 ""  38 ""  <> -2.9257381 -1.5626934 4.2159233 0 0 1572 1 1570 1570 1571 1 79.17 830 115 1566 0 101 <> <> <> <> <> <> <>
  1571 3 -21.507114 43.379452 36.456635 102 " " E "A" 24 0.14000 0.14000 "GLU " " CA " "    " 6 0 0 1 808080  "C1571"  0 1 -44 ""  24 ""  5F5FFF  6.2387524 1.7171359 0.45347568 0 0 1573 1 1571 1571 1572 1 81.03 831 115 1567 0 101 <> <> <> <> <> <> <>
  1572 2 -21.888517 42.154396 35.509567 102 " " E "A" 24 0.50000 0.50000 "GLU " " C  " "    " 6 0 0 1 808080  "C1572"  0 1 -44 ""  24 ""  <> -1.0354395 -0.65617567 0.8665427 0 0 1574 0 1572 1572 1573 1 73.74 832 115 1568 0 101 <> <> <> <> <> <> <>
  1573 15 -21.659449 40.924931 35.840130 102 " " E "A" 70 -0.50000 -0.50000 "GLU " " O  " "    " 8 0 0 1 FF2E2E  "O1573"  0 1 -44 ""  70 ""  <> -2.3964677 3.2974577 -4.1063766 0 0 1575 0 1573 1573 1574 1 79.05 833 115 1569 0 101 <> <> <> <> <> <> <>
  1574 3 -22.660471 43.600773 37.471264 102 " " E "A" 24 -0.12000 -0.12000 "GLU " " CB " "    " 6 0 0 1 808080  "C1574"  0 1 -44 ""  24 ""  <> 2.8487556 7.023953 2.7175989 0 0 1576 2 1574 1574 1575 1 87.48 834 115 1570 0 101 <> <> <> <> <> <> <>
  1575 3 -22.628601 44.971882 38.233074 102 " " E "A" 24 -0.22000 -0.22000 "GLU " " CG " "    " 6 0 0 1 808080  "C1575"  0 1 -44 ""  24 ""  <> -2.0111911 -2.6151109 -6.4879045 0 0 1577 2 1575 1575 1576 1 103.82 835 115 1571 0 101 <> <> <> <> <> <> <>
  1576 2 -22.987467 44.830257 39.702888 102 " " E "A" 24 0.70000 0.70000 "GLU " " CD " "    " 6 0 0 1 808080  "C1576"  0 1 -44 "%UT"  13 ""  <> -3.9499922 -2.5715792 4.5991001 0 0 1578 0 1576 1576 1577 1 116.84 836 115 1572 0 101 <> 4 <> <> <> <> <>
  1577 15 -22.116400 44.597946 40.549107 102 " " E "A" 70 -0.80000 -0.80000 "GLU " " OE1" "    " 8 0 0 1 FF2E2E  "O1577"  0 1 -44 ""  70 ""  <> -0.074357085 3.6400547 -1.9726412 0 0 1579 0 1577 1577 1578 1 122.7 837 115 1573 0 101 <> <> <> <> <> <> <>
  1578 18 -24.183371 44.849621 40.062531 102 " " E "A" 70 -0.80000 -0.80000 "GLU " " OE2" "    " 8 -1 0 1 FF2E2E  "O1578"  0 1 -44 ""  70 ""  <> -0.51904821 6.5745778 2.6587658 0 0 1580 0 1578 1578 1579 1 117.58 838 115 1574 0 101 <> <> <> <> <> <> <>
  1579 43 -21.861647 45.395012 36.003483 102 " " E "A" 21 0.30000 0.30000 "GLU " " H  " "    " 1 0 0 1 FFFFFF  "H1579"  -1 1 -21 ""  21 ""  <> 5.9035249 6.5237565 20.410503 0 0 1581 0 1579 1579 1580 <> 79.17 <> <> 1575 0 <> <> <> <> <> <> <> <>
  1580 41 -20.650099 43.211868 37.108967 102 " " E "A" 21 0.06000 0.06000 "GLU " " HA " "    " 1 0 0 0 FFFFFF  "H1580"  -1 1 -21 ""  21 ""  <> 4.2801909 9.5118465 9.7594471 0 0 1582 0 1580 1580 1581 <> 81.03 <> <> 1576 0 <> <> <> <> <> <> <> <>
  1581 41 -22.508646 42.750061 38.135601 102 " " E "A" 21 0.06000 0.06000 "GLU " " HB3" "    " 1 0 0 0 FFFFFF  "H1581"  -1 1 -21 ""  21 ""  <> 8.9950361 5.1376367 6.449821 0 0 1583 0 1581 1581 1582 <> 87.48 <> <> 1577 0 <> <> <> <> <> <> <> <>
  1582 41 -23.664003 43.473888 37.065159 102 " " E "A" 21 0.06000 0.06000 "GLU " " HB2" "    " 1 0 0 0 FFFFFF  "H1582"  -1 1 -21 ""  21 ""  <> -13.879264 -4.5653005 13.522532 0 0 1584 0 1582 1582 1583 <> 87.48 <> <> 1578 0 <> <> <> <> <> <> <> <>
  1583 41 -23.281727 45.729774 37.800499 102 " " E "A" 21 0.06000 0.06000 "GLU " " HG3" "    " 1 0 0 0 FFFFFF  "H1583"  -1 1 -21 ""  21 ""  <> 8.6629171 4.7673683 2.7926679 0 0 1585 0 1583 1583 1584 <> 103.82 <> <> 1579 0 <> <> <> <> <> <> <> <>
  1584 41 -21.699451 45.538609 38.173061 102 " " E "A" 21 0.06000 0.06000 "GLU " " HG2" "    " 1 0 0 0 FFFFFF  "H1584"  -1 1 -21 ""  21 ""  <> -3.4296362 -13.69413 -8.5181961 0 0 1586 0 1584 1584 1585 <> 103.82 <> <> 1580 0 <> <> <> <> <> <> <> <>
  1585 25 -22.426905 42.438065 34.343971 103 " " D "A" 38 -0.50000 -0.50000 "ASP " " N  " "    " 7 0 0 1 2E2EFF  "N1585"  0 1 -44 ""  38 ""  <> -4.228456 2.5925028 -1.9492062 0 0 1587 1 1585 1585 1586 1 72.71 839 116 1581 0 102 <> <> <> <> <> <> <>
  1586 3 -22.855637 41.444473 33.360802 103 " " D "A" 24 0.14000 0.14000 "ASP " " CA " "    " 6 0 0 1 808080  "C1586"  0 1 -44 ""  24 ""  5F5FFF  0.47598091 -1.6805402 2.6673875 0 0 1588 1 1586 1586 1587 1 75.86 840 116 1582 0 102 <> <> <> <> <> <> <>
  1587 2 -21.649548 41.219551 32.450165 103 " " D "A" 24 0.50000 0.50000 "ASP " " C  " "    " 6 0 0 1 808080  "C1587"  0 1 -44 ""  24 ""  <> 1.5078554 -0.67396343 -8.100503 0 0 1589 0 1587 1587 1588 1 78.39 841 116 1583 0 102 <> <> <> <> <> <> <>
  1588 15 -21.769979 40.435062 31.582394 103 " " D "A" 70 -0.50000 -0.50000 "ASP " " O  " "    " 8 0 0 1 FF2E2E  "O1588"  0 1 -44 ""  70 ""  <> -5.2315917 0.31900015 -5.3455663 0 0 1590 0 1588 1588 1589 1 86.77 842 116 1584 0 102 <> <> <> <> <> <> <>
  1589 3 -23.983332 41.969734 32.496883 103 " " D "A" 24 -0.22000 -0.22000 "ASP " " CB " "    " 6 0 0 1 808080  "C1589"  0 1 -44 ""  24 ""  <> -1.3212535 1.2378669 -0.041718144 0 0 1591 2 1589 1589 1590 1 88.43 843 116 1585 0 102 <> <> <> <> <> <> <>
  1590 2 -25.277933 42.305157 33.256641 103 " " D "A" 24 0.70000 0.70000 "ASP " " CG " "    " 6 0 0 1 808080  "C1590"  0 1 -44 "%UT"  13 ""  <> 4.9861465 -10.98205 3.5657508 0 0 1592 0 1590 1590 1591 1 101.12 844 116 1586 0 102 <> 4.01263720896071 <> <> <> <> <>
  1591 15 -25.598387 43.477753 33.560707 103 " " D "A" 70 -0.80000 -0.80000 "ASP " " OD1" "    " 8 0 0 1 FF2E2E  "O1591"  0 1 -44 ""  70 ""  <> -2.045516 1.5215399 9.1694307 0 0 1593 0 1591 1591 1592 1 97.93 845 116 1587 0 102 <> <> <> <> <> <> <>
  1592 18 -25.875343 41.361374 33.753197 103 " " D "A" 70 -0.80000 -0.80000 "ASP " " OD2" "    " 8 -1 0 1 FF2E2E  "O1592"  0 1 -44 ""  70 ""  <> -1.082155 -1.0370017 -1.6366931 0 0 1594 0 1592 1592 1593 1 112.18 846 116 1588 0 102 <> <> <> <> <> <> <>
  1593 43 -22.445496 43.398914 34.033295 103 " " D "A" 21 0.30000 0.30000 "ASP " " H  " "    " 1 0 0 1 FFFFFF  "H1593"  -1 1 -21 ""  21 ""  <> 23.439499 -1.561803 1.8055147 0 0 1595 0 1593 1593 1594 <> 72.71 <> <> 1589 0 <> <> <> <> <> <> <> <>
  1594 41 -23.165335 40.499680 33.807518 103 " " D "A" 21 0.06000 0.06000 "ASP " " HA " "    " 1 0 0 0 FFFFFF  "H1594"  -1 1 -21 ""  21 ""  <> 13.327553 5.3484173 23.741886 0 0 1596 0 1594 1594 1595 <> 75.86 <> <> 1590 0 <> <> <> <> <> <> <> <>
  1595 41 -24.124140 41.298130 31.649992 103 " " D "A" 21 0.06000 0.06000 "ASP " " HB3" "    " 1 0 0 0 FFFFFF  "H1595"  -1 1 -21 ""  21 ""  <> 8.8023701 2.6266329 -12.599814 0 0 1597 0 1595 1595 1596 <> 88.43 <> <> 1591 0 <> <> <> <> <> <> <> <>
  1596 41 -23.729588 42.909073 32.005600 103 " " D "A" 21 0.06000 0.06000 "ASP " " HB2" "    " 1 0 0 0 FFFFFF  "H1596"  -1 1 -21 ""  21 ""  <> 19.525097 -19.347248 11.630923 0 0 1598 0 1596 1596 1597 <> 88.43 <> <> 1592 0 <> <> <> <> <> <> <> <>
  1597 25 -20.620243 42.037006 32.562538 104 " " Q "A" 38 -0.50000 -0.50000 "GLN " " N  " "    " 7 0 0 1 2E2EFF  "N1597"  0 1 -44 ""  38 ""  <> 1.9747397 -4.4725189 -7.3891463 0 0 1599 1 1597 1597 1598 1 70.46 847 117 1593 0 103 <> <> <> <> <> <> <>
  1598 3 -19.440901 42.007755 31.658812 104 " " Q "A" 24 0.14000 0.14000 "GLN " " CA " "    " 6 0 0 1 808080  "C1598"  0 1 -44 ""  24 ""  5F5FFF  4.8393335 0.37604162 1.1164633 0 0 1600 1 1598 1598 1599 1 62.57 848 117 1594 0 103 <> <> <> <> <> <> <>
  1599 2 -18.110790 41.726662 32.472572 104 " " Q "A" 24 0.50000 0.50000 "GLN " " C  " "    " 6 0 0 1 808080  "C1599"  0 1 -44 ""  24 ""  <> -2.3231044 -5.141849 -3.4357631 0 0 1601 0 1599 1599 1600 1 60.68 849 117 1595 0 103 <> <> <> <> <> <> <>
  1600 15 -17.194088 41.202656 31.833025 104 " " Q "A" 70 -0.50000 -0.50000 "GLN " " O  " "    " 8 0 0 1 FF2E2E  "O1600"  0 1 -44 ""  70 ""  <> 3.0219548 -2.1944256 3.7439382 0 0 1602 0 1600 1600 1601 1 56.47 850 117 1596 0 103 <> <> <> <> <> <> <>
  1601 3 -19.315033 43.278343 30.810757 104 " " Q "A" 24 -0.12000 -0.12000 "GLN " " CB " "    " 6 0 0 1 808080  "C1601"  0 1 -44 ""  24 ""  <> 5.0406003 3.2229507 -2.2434025 0 0 1603 2 1601 1601 1602 1 60.47 851 117 1597 0 103 <> <> <> <> <> <> <>
  1602 3 -20.426966 43.596985 29.819843 104 " " Q "A" 24 -0.12000 -0.12000 "GLN " " CG " "    " 6 0 0 1 808080  "C1602"  0 1 -44 ""  24 ""  <> 4.6747618 3.1889448 0.44085571 0 0 1604 2 1602 1602 1603 1 71.71 852 117 1598 0 103 <> <> <> <> <> <> <>
  1603 2 -21.155050 44.935009 30.057207 104 " " Q "A" 24 0.50000 0.50000 "GLN " " CD " "    " 6 0 0 1 808080  "C1603"  0 1 -44 "%UT"  13 ""  <> -2.8151877 -2.6240749 1.4317927 0 0 1605 0 1603 1603 1604 1 75.7 853 117 1599 0 103 "No Flip"  <> <> <> <> <> <>
  1604 15 -21.114883 45.408684 31.187912 104 " " Q "A" 70 -0.50000 -0.50000 "GLN " " OE1" "    " 8 0 0 1 FF2E2E  "O1604"  0 1 -44 ""  70 ""  <> 2.5398355 -3.6434257 -2.3706379 0 0 1606 0 1604 1604 1605 1 71.29 854 117 1600 0 103 <> <> <> <> <> <> <>
  1605 25 -21.840620 45.523022 29.104910 104 " " Q "A" 38 -0.76000 -0.76000 "GLN " " NE2" "    " 7 0 0 1 2E2EFF  "N1605"  0 1 -44 ""  38 ""  <> -0.1052973 -3.017344 -0.58204168 0 0 1607 2 1605 1605 1606 1 80.45 855 117 1601 0 103 <> <> <> <> <> <> <>
  1606 43 -20.579605 42.661503 33.355286 104 " " Q "A" 21 0.30000 0.30000 "GLN " " H  " "    " 1 0 0 1 FFFFFF  "H1606"  -1 1 -21 ""  21 ""  <> -5.8044353 -6.8228955 2.5661848 0 0 1608 0 1606 1606 1607 <> 70.46 <> <> 1602 0 <> <> <> <> <> <> <> <>
  1607 41 -19.531540 41.204876 30.927191 104 " " Q "A" 21 0.06000 0.06000 "GLN " " HA " "    " 1 0 0 0 FFFFFF  "H1607"  -1 1 -21 ""  21 ""  <> 9.5343914 9.378005 -9.4308233 0 0 1609 0 1607 1607 1608 <> 62.57 <> <> 1603 0 <> <> <> <> <> <> <> <>
  1608 41 -18.405651 43.283428 30.209843 104 " " Q "A" 21 0.06000 0.06000 "GLN " " HB3" "    " 1 0 0 0 FFFFFF  "H1608"  -1 1 -21 ""  21 ""  <> 4.0954013 -2.861681 13.770034 0 0 1610 0 1608 1608 1609 <> 60.47 <> <> 1604 0 <> <> <> <> <> <> <> <>
  1609 41 -19.188837 44.095783 31.520660 104 " " Q "A" 21 0.06000 0.06000 "GLN " " HB2" "    " 1 0 0 0 FFFFFF  "H1609"  -1 1 -21 ""  21 ""  <> 29.047182 3.8942194 -9.826787 0 0 1611 0 1609 1609 1610 <> 60.47 <> <> 1605 0 <> <> <> <> <> <> <> <>
  1610 41 -21.133711 42.770519 29.745226 104 " " Q "A" 21 0.06000 0.06000 "GLN " " HG3" "    " 1 0 0 0 FFFFFF  "H1610"  -1 1 -21 ""  21 ""  <> 20.168119 -0.89520139 -11.661345 0 0 1612 0 1610 1610 1611 <> 71.71 <> <> 1606 0 <> <> <> <> <> <> <> <>
  1611 41 -19.953287 43.516964 28.841413 104 " " Q "A" 21 0.06000 0.06000 "GLN " " HG2" "    " 1 0 0 0 FFFFFF  "H1611"  -1 1 -21 ""  21 ""  <> 8.1948881 -28.318754 -2.7429018 0 0 1613 0 1611 1611 1612 <> 71.71 <> <> 1607 0 <> <> <> <> <> <> <> <>
  1612 43 -22.405077 46.324802 29.347063 104 " " Q "A" 21 0.38000 0.38000 "GLN " "HE22" "    " 1 0 0 1 FFFFFF  "H1612"  -1 1 -21 ""  21 ""  <> 31.173052 13.278624 5.3911443 0 0 1614 0 1612 1612 1613 <> 80.45 <> <> 1608 0 <> <> <> <> <> <> <> <>
  1613 43 -21.949385 45.085587 28.201073 104 " " Q "A" 21 0.38000 0.38000 "GLN " "HE21" "    " 1 0 0 1 FFFFFF  "H1613"  -1 1 -21 ""  21 ""  <> -6.7388196 11.869565 -19.083797 0 0 1615 0 1613 1613 1614 <> 80.45 <> <> 1609 0 <> <> <> <> <> <> <> <>
  1614 25 -17.984001 41.996628 33.748077 105 " " I "A" 38 -0.50000 -0.50000 "ILE " " N  " "    " 7 0 0 1 2E2EFF  "N1614"  0 1 -44 ""  38 ""  <> -2.9112887 -3.3286273 7.1399927 0 0 1616 1 1614 1614 1615 1 60.08 856 118 1610 0 104 <> <> <> <> <> <> <>
  1615 3 -16.789845 41.817280 34.570034 105 " " I "A" 24 0.14000 0.14000 "ILE " " CA " "    " 6 0 0 1 808080  "C1615"  0 1 -44 ""  24 ""  5F5FFF  -3.4690087 -3.1029475 -6.8638635 0 0 1617 1 1615 1615 1616 1 69.5 857 118 1611 0 104 <> <> <> <> <> <> <>
  1616 2 -17.351604 41.158760 35.898746 105 " " I "A" 24 0.50000 0.50000 "ILE " " C  " "    " 6 0 0 1 808080  "C1616"  0 1 -44 ""  24 ""  <> 8.0785723 -1.5327648 4.43925 0 0 1618 0 1616 1616 1617 1 74.14 858 118 1612 0 104 <> <> <> <> <> <> <>
  1617 15 -18.436686 41.460247 36.356937 105 " " I "A" 70 -0.50000 -0.50000 "ILE " " O  " "    " 8 0 0 1 FF2E2E  "O1617"  0 1 -44 ""  70 ""  <> -4.4321094 7.2967443 -4.8906908 0 0 1619 0 1617 1617 1618 1 77.01 859 118 1613 0 104 <> <> <> <> <> <> <>
  1618 3 -15.938184 43.102119 34.790840 105 " " I "A" 24 -0.06000 -0.06000 "ILE " " CB " "    " 6 0 0 1 808080  "C1618"  0 1 -44 ""  24 ""  <> -0.28158817 4.6820321 6.8937798 0 0 1620 1 1618 1618 1619 1 68.56 860 118 1614 0 104 <> <> <> <> <> <> <>
  1619 3 -15.644112 43.977177 33.626892 105 " " I "A" 24 -0.12000 -0.12000 "ILE " " CG1" "    " 6 0 0 1 808080  "C1619"  0 1 -44 ""  24 ""  <> -3.975323 5.4442692 3.3280246 0 0 1621 2 1619 1619 1620 1 62.09 861 118 1615 0 104 <> <> <> <> <> <> <>
  1620 3 -14.544130 42.567085 35.330059 105 " " I "A" 24 -0.18000 -0.18000 "ILE " " CG2" "    " 6 0 0 1 808080  "C1620"  0 1 -44 ""  24 ""  <> 1.4321728 -1.6095214 -1.3371452 0 0 1622 3 1620 1620 1621 1 66.25 862 118 1616 0 104 <> <> <> <> <> <> <>
  1621 3 -14.839046 45.197212 33.902649 105 " " I "A" 24 -0.18000 -0.18000 "ILE " " CD1" "    " 6 0 0 1 808080  "C1621"  0 1 -44 ""  24 ""  <> 9.156003 -3.0167434 -6.394587 0 0 1623 3 1621 1621 1622 1 59.31 863 118 1617 0 104 <> <> <> <> <> <> <>
  1622 43 -18.810270 42.306839 34.239147 105 " " I "A" 21 0.30000 0.30000 "ILE " " H  " "    " 1 0 0 1 FFFFFF  "H1622"  -1 1 -21 ""  21 ""  <> -4.316174 -3.6855066 6.3744578 0 0 1624 0 1622 1622 1623 <> 60.08 <> <> 1618 0 <> <> <> <> <> <> <> <>
  1623 41 -16.121716 41.123402 34.059895 105 " " I "A" 21 0.06000 0.06000 "ILE " " HA " "    " 1 0 0 0 FFFFFF  "H1623"  -1 1 -21 ""  21 ""  <> 5.5529461 -6.6461787 13.519973 0 0 1625 0 1623 1623 1624 <> 69.5 <> <> 1619 0 <> <> <> <> <> <> <> <>
  1624 41 -16.439558 43.759438 35.501228 105 " " I "A" 21 0.06000 0.06000 "ILE " " HB " "    " 1 0 0 0 FFFFFF  "H1624"  -1 1 -21 ""  21 ""  <> -1.2866366 -10.373379 26.33795 0 0 1626 0 1624 1624 1625 <> 68.56 <> <> 1620 0 <> <> <> <> <> <> <> <>
  1625 41 -16.582842 44.387455 33.254658 105 " " I "A" 21 0.06000 0.06000 "ILE " "HG13" "    " 1 0 0 0 FFFFFF  "H1625"  -1 1 -21 ""  21 ""  <> -22.313383 -19.61124 4.6903806 0 0 1627 0 1625 1625 1626 <> 62.09 <> <> 1621 0 <> <> <> <> <> <> <> <>
  1626 41 -15.100968 43.495770 32.813660 105 " " I "A" 21 0.06000 0.06000 "ILE " "HG12" "    " 1 0 0 0 FFFFFF  "H1626"  -1 1 -21 ""  21 ""  <> -26.977135 -12.12066 10.883002 0 0 1628 0 1626 1626 1627 <> 62.09 <> <> 1622 0 <> <> <> <> <> <> <> <>
  1627 41 -13.984700 42.089256 34.525810 105 " " I "A" 21 0.06000 0.06000 "ILE " "HG21" "    " 1 0 0 0 FFFFFF  "H1627"  -1 1 -21 ""  21 ""  <> 23.199774 -8.2688236 -25.367682 0 0 1629 0 1627 1627 1628 <> 66.25 <> <> 1623 0 <> <> <> <> <> <> <> <>
  1628 41 -14.072270 43.329334 35.950081 105 " " I "A" 21 0.06000 0.06000 "ILE " "HG22" "    " 1 0 0 0 FFFFFF  "H1628"  -1 1 -21 ""  21 ""  <> -25.78875 6.224864 -8.3658457 0 0 1630 0 1628 1628 1629 <> 66.25 <> <> 1624 0 <> <> <> <> <> <> <> <>
  1629 41 -14.713439 41.797421 36.083084 105 " " I "A" 21 0.06000 0.06000 "ILE " "HG23" "    " 1 0 0 0 FFFFFF  "H1629"  -1 1 -21 ""  21 ""  <> -11.219208 1.7258198 -18.632948 0 0 1631 0 1629 1629 1630 <> 66.25 <> <> 1625 0 <> <> <> <> <> <> <> <>
  1630 41 -13.831155 44.962719 34.245094 105 " " I "A" 21 0.06000 0.06000 "ILE " "HD11" "    " 1 0 0 0 FFFFFF  "H1630"  -1 1 -21 ""  21 ""  <> 9.1980886 6.2636037 13.537841 0 0 1632 0 1630 1630 1631 <> 59.31 <> <> 1626 0 <> <> <> <> <> <> <> <>
  1631 41 -14.739947 45.861237 33.043957 105 " " I "A" 21 0.06000 0.06000 "ILE " "HD12" "    " 1 0 0 0 FFFFFF  "H1631"  -1 1 -21 ""  21 ""  <> -20.060614 -11.562845 -21.234573 0 0 1633 0 1631 1631 1632 <> 59.31 <> <> 1627 0 <> <> <> <> <> <> <> <>
  1632 41 -15.330713 45.778526 34.682671 105 " " I "A" 21 0.06000 0.06000 "ILE " "HD13" "    " 1 0 0 0 FFFFFF  "H1632"  -1 1 -21 ""  21 ""  <> 8.1609716 -26.612921 9.4748793 0 0 1634 0 1632 1632 1633 <> 59.31 <> <> 1628 0 <> <> <> <> <> <> <> <>
  1633 25 -16.693550 40.167698 36.366100 106 " " V "A" 38 -0.50000 -0.50000 "VAL " " N  " "    " 7 0 0 1 2E2EFF  "N1633"  0 1 -44 ""  38 ""  <> 6.9730759 5.2681026 6.1387987 0 0 1635 1 1633 1633 1634 1 76.3 864 119 1629 0 105 <> <> <> <> <> <> <>
  1634 3 -17.027597 39.380936 37.561985 106 " " V "A" 24 0.14000 0.14000 "VAL " " CA " "    " 6 0 0 1 808080  "C1634"  0 1 -44 ""  24 ""  5F5FFF  7.6153765 -0.94143212 4.6699657 0 0 1636 1 1634 1634 1635 1 67.85 865 119 1630 0 105 <> <> <> <> <> <> <>
  1635 2 -16.565001 40.183849 38.820499 106 " " V "A" 24 0.50000 0.50000 "VAL " " C  " "    " 6 0 0 1 808080  "C1635"  0 1 -44 ""  24 ""  <> 3.092108 3.2826343 -3.4227343 0 0 1637 0 1635 1635 1636 1 67.77 866 119 1631 0 105 <> <> <> <> <> <> <>
[truncated: 38,312,845 more chars]
