# Supplementary material for: Inhibition Mechanism of Anti-TB Drug SQ109: Allosteric Inhibition of TMM Translocation of Mycobacterium Tuberculosis MmpL3 Transporter
Source: J Chem Inf Model. 2023 Aug 17;63(16):5356–74. doi: 10.1021/acs.jcim.3c00616 (PMC10466384; doi:10.1021/acs.jcim.3c00616)
Supplement: Supplementary file 2 — ci3c00616_si_002.zip [file ci3c00616_si_002.zip › data/Topology_Simulation_Protocol/mem.cfg]

annealing = false
backend = {
}
bigger_rclone = false
checkpt = {
   first = 0.0
   interval = 240.06
   name = "$JOBNAME.cpt"
   write_last_step = true
}
coulomb_method = [pme 1e-09 ]
cpu = 20
cutoff_radius = 10.0
elapsed_time = 0.0
energy_group = false
eneseq = {
   first = 0.0
   interval = 100.0
   name = "$JOBNAME$[_replica$REPLICA$].ene"
}
ensemble = {
   barostat = {
      tau = 8.0
   }
   class = NPT
   method = MTK
   thermostat = {
      tau = 1.0
   }
}
glue = solute
maeff_output = {
   first = 0.0
   interval = 120.0
   name = "$JOBNAME$[_replica$REPLICA$]-out.cms"
   trjidx = "$JOBNAME$[_replica$REPLICA$]-out.idx"
}
meta = false
pressure = 1.01325
randomize_velocity = {
   first = 0.0
   interval = inf
   seed = 2007
   temperature = "@*.temperature"
}
simbox = {
   first = 0.0
   interval = 1.2
   name = "$JOBNAME$[_replica$REPLICA$]_simbox.dat"
}
surface_tension = 4000.0
taper = false
temperature = [
   [310.0 0 ]
]
time = 1000000.0
timestep = [0.002 0.002 0.006 ]
trajectory = {
   center = []
   first = 0.0
   frames_per_file = 25
   interval = 500.0
   name = "$JOBNAME$[_replica$REPLICA$]_trj"
   periodicfix = true
   write_velocity = false
}
