# Supplementary material for: Inhibition Mechanism of Anti-TB Drug SQ109: Allosteric Inhibition of TMM Translocation of Mycobacterium Tuberculosis MmpL3 Transporter
Source: J Chem Inf Model. 2023 Aug 17;63(16):5356–74. doi: 10.1021/acs.jcim.3c00616 (PMC10466384; doi:10.1021/acs.jcim.3c00616)
Supplement: Supplementary file 2 — ci3c00616_si_002.zip [file ci3c00616_si_002.zip › data/Topology_Simulation_Protocol/6AJF-new_9-out.cms]

{ 
 s_m_m2io_version
 :::
 2.0.0 
} 

f_m_ct { 
 s_m_title
 s_m_entry_id
 s_m_entry_name
 s_pdb_PDB_TITLE
 s_pdb_PDB_format_version
 r_pdb_OPM_membrane_thickness
 s_m_Source_Path
 s_m_Source_File
 i_m_Source_File_Index
 b_ppw_prepared
 s_ppw_prepared_with_version
 s_ppw_entry_id_backup
 b_ppw_assigned_bond_orders
 b_ppw_added_hydrogens
 b_ppw_treated_metals
 b_ppw_created_disulfur
 b_ppw_ran_protassign
 r_i_Potential_Energy-OPLS3e
 r_i_RMS_Derivative-OPLS3e
 r_i_Max_Derivative-OPLS3e
 r_i_Stretch_Energy-OPLS3e
 r_i_Bend_Energy-OPLS3e
 r_i_LJ-14_Energy-OPLS3e
 r_i_El-14_Energy-OPLS3e
 r_i_Van_der_Waals_Energy-OPLS3e
 r_i_Electrostatic_Energy-OPLS3e
 r_i_Dihedral_Energy-OPLS3e
 r_i_target_temperature
 b_ppw_ran_impref
 r_chorus_box_ax
 r_chorus_box_ay
 r_chorus_box_az
 r_chorus_box_bx
 r_chorus_box_by
 r_chorus_box_bz
 r_chorus_box_cx
 r_chorus_box_cy
 r_chorus_box_cz
 s_ffio_ct_type
 s_m_subgroup_title
 s_m_subgroupid
 b_m_subgroup_collapsed
 s_m_original_cms_file
 s_chorus_trajectory_file
 i_m_ct_format
 :::
 "Full System" 
  16 
  6ajf_apo_opm.1 
  6AJF_apo_prep 
  3.0 
  29.6000003814697
  /storageA/lucas/mmpl3 
  6ajf_apo_opm.pdb 
  1
  1
  2019-3 
  15 
  1
  1
  1
  1
  1
  -3091.17625900525
  0.0812132356538579
  2.43352493676861
  334.735749433548
  1537.91644482344
  3241.61677782245
  1325.16198229041
  -6687.50620345965
  -3837.80823428289
  933.778836076511
  298
  1
  90.3872451782227
  0
  0
  0
  78.76806640625
  0
  0
  0
  122.245719909668
  full_system 
  "MD: desmond_setup_6ajf" 
  "MD: desmond_setup_6ajf" 
  0
  6AJF-out.cms 
  6AJF_trj 
  2
 m_atom[88624] { 
  # First column is atom index #
  i_m_mmod_type
  r_m_x_coord
  r_m_y_coord
  r_m_z_coord
  i_m_residue_number
  s_m_mmod_res
  s_m_chain_name
  i_m_color
  r_m_charge1
  r_m_charge2
  s_m_pdb_residue_name
  s_m_pdb_atom_name
  i_m_atomic_number
  i_m_formal_charge
  i_m_visibility
  s_m_color_rgb
  s_m_atom_name
  i_m_secondary_structure
  i_m_ribbon_style
  i_m_ribbon_color
  s_m_label_format
  i_m_label_color
  s_m_label_user_text
  s_m_ribbon_color_rgb
  r_ffio_x_vel
  r_ffio_y_vel
  r_ffio_z_vel
  r_m_pdb_occupancy
  r_m_pdb_tfactor
  i_ffio_grp_energy
  i_i_constraint
  i_i_internal_atom_index
  i_m_Hcount
  i_m_original_index
  i_pa_atomindex
  i_pdb_PDB_serial
  r_pa_state_gap
  s_pa_state
  r_ffio_custom_charge
  :::
  1 32 27.372660 3.170683 -15.441041 1 M "A" 38 -0.30000 -0.30000 "MET " " N  " 7 1 1 2E2EFF  "N1"  0 1 7 ""  1 ""  <> -1.2296121 -1.3907703 -2.2303236 1 97.12 0 0 1 3 1 1 1 <> <> <>
  2 3 28.055960 3.517345 -14.105660 1 M "A" 24 0.25000 0.25000 "MET " " CA " 6 0 1 808080  "C2"  0 1 -1105 ""  1 ""  FF1E00  -3.8787799 -7.3893352 4.8761072 1 92.81 0 0 2 1 2 2 2 <> <> <>
  3 2 29.211210 2.520445 -13.792785 1 M "A" 24 0.50000 0.50000 "MET " " C  " 6 0 1 808080  "C3"  0 1 7 ""  1 ""  <> 6.4808145 1.6442102 0.96687907 1 97.95 0 0 3 0 3 3 3 <> <> <>
  4 15 30.334835 2.816602 -13.411699 1 M "A" 70 -0.50000 -0.50000 "MET " " O  " 8 0 1 FF2E2E  "O4"  0 1 7 ""  1 ""  <> -3.0992301 -0.886531 -5.9902911 1 105.78 0 0 4 0 4 4 4 <> <> <>
  5 3 27.054920 3.560688 -12.950115 1 M "A" 24 -0.12000 -0.12000 "MET " " CB " 6 0 1 808080  "C5"  0 1 7 ""  1 ""  <> -3.7302794 -5.2623587 1.2792869 1 82.37 0 0 5 2 5 5 5 <> <> <>
  6 3 27.608084 4.226072 -11.665071 1 M "A" 24 0.04750 0.04750 "MET " " CG " 6 0 1 808080  "C6"  0 1 7 ""  1 ""  <> 13.266284 7.6071949 -6.2163396 1 86.58 0 0 6 2 6 6 6 <> <> <>
  7 49 26.365982 4.302383 -10.319812 1 M "A" 143 -0.33500 -0.33500 "MET " " SD " 16 0 1 FFFF6B  "S7"  0 1 7 ""  1 ""  <> 4.8731885 -1.197525 -4.7043767 1 226.8 0 0 7 0 7 7 7 <> <> <>
  8 3 27.322372 5.113862 -9.011326 1 M "A" 24 -0.01250 -0.01250 "MET " " CE " 6 0 1 808080  "C8"  0 1 7 ""  1 ""  <> 0.61965394 -1.8059987 -4.6382003 1 142.12 0 0 8 3 8 8 8 <> <> <>
  9 25 28.981815 1.262401 -14.079356 2 F "A" 38 -0.50000 -0.50000 "PHE " " N  " 7 0 1 2E2EFF  "N9"  1 1 7 ""  1 ""  <> -1.3660897 1.5706018 3.8019924 1 87.12 0 0 20 1 9 9 19 <> <> <>
  10 3 29.974503 0.186747 -13.845227 2 F "A" 24 0.14000 0.14000 "PHE " " CA " 6 0 1 808080  "C10"  1 1 -1105 ""  1 ""  FF1E00  -4.2229333 6.0839071 -0.55710256 1 82.84 0 0 21 1 10 10 20 <> <> <>
  11 2 30.979336 -0.022801 -14.999478 2 F "A" 24 0.50000 0.50000 "PHE " " C  " 6 0 1 808080  "C11"  1 1 7 ""  1 ""  <> 3.4775691 -5.6209912 5.1206665 1 83.29 0 0 22 0 11 11 21 <> <> <>
  12 15 32.069672 -0.606670 -14.903017 2 F "A" 70 -0.50000 -0.50000 "PHE " " O  " 8 0 1 FF2E2E  "O12"  1 1 7 ""  1 ""  <> -3.7791398 5.2176046 -3.0797844 1 85.67 0 0 23 0 12 12 22 <> <> <>
  13 3 29.171471 -1.211514 -13.638877 2 F "A" 24 -0.00500 -0.00500 "PHE " " CB " 6 0 1 808080  "C13"  1 1 7 ""  1 ""  <> -5.9769258 6.1121216 6.3151212 1 77.43 0 0 24 2 13 13 23 <> <> <>
  14 2 28.916439 -1.529479 -12.207128 2 F "A" 24 -0.11500 -0.11500 "PHE " " CG " 6 0 1 808080  "C14"  1 1 7 ""  1 ""  <> -1.9873824 2.6678262 -1.467253 1 81.96 0 0 25 0 14 14 24 <> <> <>
  15 2 27.894726 -0.965231 -11.384500 2 F "A" 24 -0.11500 -0.11500 "PHE " " CD1" 6 0 1 808080  "C15"  1 1 7 ""  1 ""  <> -11.441051 4.4950542 -4.5786872 1 83.01 0 0 26 1 15 15 25 <> <> <>
  16 2 29.881567 -2.388741 -11.572646 2 F "A" 24 -0.11500 -0.11500 "PHE " " CD2" 6 0 1 808080  "C16"  1 1 7 ""  1 ""  <> 1.7099316 -0.41587028 1.3548265 1 82.35 0 0 27 1 16 16 26 <> <> <>
  17 2 27.717728 -1.369698 -10.055135 2 F "A" 24 -0.11500 -0.11500 "PHE " " CE1" 6 0 1 808080  "C17"  1 1 7 ""  1 ""  <> -1.8788527 3.3796871 1.1690366 1 88.24 0 0 28 1 17 17 27 <> <> <>
  18 2 29.696154 -2.814677 -10.205449 2 F "A" 24 -0.11500 -0.11500 "PHE " " CE2" 6 0 1 808080  "C18"  1 1 7 ""  1 ""  <> 1.7225338 2.7299256 3.0975633 1 82.47 0 0 29 1 18 18 28 <> <> <>
  19 2 28.539759 -2.363342 -9.504447 2 F "A" 24 -0.11500 -0.11500 "PHE " " CZ " 6 0 1 808080  "C19"  1 1 7 ""  1 ""  <> -0.76390022 1.168975 8.3622541 1 89.89 0 0 30 1 19 19 29 <> <> <>
  20 25 30.619776 0.547334 -16.141802 3 A "A" 38 -0.50000 -0.50000 "ALA " " N  " 7 0 1 2E2EFF  "N20"  1 1 7 ""  1 ""  <> -1.5407978 1.2374011 -7.1498704 1 86.57 0 0 40 1 20 20 39 <> <> <>
  21 3 31.546066 0.791714 -17.320286 3 A "A" 24 0.14000 0.14000 "ALA " " CA " 6 0 1 808080  "C21"  1 1 -1105 ""  1 ""  FF1E00  0.21973665 3.7578244 8.6869688 1 87.89 0 0 41 1 21 21 40 <> <> <>
  22 2 32.695347 1.711430 -16.819574 3 A "A" 24 0.50000 0.50000 "ALA " " C  " 6 0 1 808080  "C22"  1 1 7 ""  1 ""  <> 2.6703186 2.6781328 3.3314257 1 90.85 0 0 42 0 22 22 41 <> <> <>
  23 15 33.855671 1.329394 -17.171904 3 A "A" 70 -0.50000 -0.50000 "ALA " " O  " 8 0 1 FF2E2E  "O23"  1 1 7 ""  1 ""  <> 0.3442767 1.0910316 -1.5320529 1 91.19 0 0 43 0 23 23 42 <> <> <>
  24 3 30.768053 1.242902 -18.596729 3 A "A" 24 -0.18000 -0.18000 "ALA " " CB " 6 0 1 808080  "C24"  1 1 7 ""  1 ""  <> -3.0982983 1.2290914 3.0793395 1 81.82 0 0 44 3 24 24 43 <> <> <>
  25 25 32.467262 2.782065 -16.101051 4 W "A" 38 -0.50000 -0.50000 "TRP " " N  " 7 0 1 2E2EFF  "N25"  1 1 7 ""  1 ""  <> 6.8904085 0.29684359 3.2487082 1 89.06 0 0 50 1 25 25 49 <> <> <>
  26 3 33.450882 3.742965 -15.730748 4 W "A" 24 0.14000 0.14000 "TRP " " CA " 6 0 1 808080  "C26"  1 1 -1105 ""  1 ""  FF1E00  -4.9656081 -8.4468279 3.6558321 1 91.85 0 0 51 1 26 26 50 <> <> <>
  27 2 34.025204 3.233718 -14.425683 4 W "A" 24 0.50000 0.50000 "TRP " " C  " 6 0 1 808080  "C27"  1 1 7 ""  1 ""  <> -4.9195929 -4.1892166 -3.9619119 1 79.81 0 0 52 0 27 27 51 <> <> <>
  28 15 35.235374 3.336960 -14.273899 4 W "A" 70 -0.50000 -0.50000 "TRP " " O  " 8 0 1 FF2E2E  "O28"  1 1 7 ""  1 ""  <> -3.2365186 6.8445034 2.3450675 1 71.88 0 0 53 0 28 28 52 <> <> <>
  29 3 32.928417 5.115242 -15.592268 4 W "A" 24 -0.12000 -0.12000 "TRP " " CB " 6 0 1 808080  "C29"  1 1 7 ""  1 ""  <> 1.4706941 3.4119503 -1.0959402 1 101.8 0 0 54 2 29 29 53 <> <> <>
  30 2 33.929020 6.229378 -15.626100 4 W "A" 24 0.07500 0.07500 "TRP " " CG " 6 0 1 808080  "C30"  1 1 7 ""  1 ""  <> 3.9198923 2.6132696 -2.5722394 1 102.27 0 0 55 0 30 30 54 <> <> <>
  31 2 34.454678 6.798430 -14.502945 4 W "A" 24 -0.11500 -0.11500 "TRP " " CD1" 6 0 1 808080  "C31"  1 1 7 ""  1 ""  <> 1.0791496 0.79904199 2.5420992 1 103.57 0 0 56 1 31 31 55 <> <> <>
  32 2 34.568878 6.839602 -16.773457 4 W "A" 24 -0.05500 -0.05500 "TRP " " CD2" 6 0 1 808080  "C32"  1 1 7 ""  1 ""  <> -4.5393448 7.2220316 -3.0975142 1 99.34 0 0 57 0 32 32 56 <> <> <>
  33 25 35.252537 7.844881 -14.866971 4 W "A" 38 -0.57000 -0.57000 "TRP " " NE1" 7 0 1 2E2EFF  "N33"  1 1 7 ""  1 ""  <> -3.6589265 -2.4994125 -0.19492377 1 106.24 0 0 58 1 33 33 57 <> <> <>
  34 2 35.379719 7.924127 -16.261442 4 W "A" 24 0.13000 0.13000 "TRP " " CE2" 6 0 1 808080  "C34"  1 1 7 ""  1 ""  <> 1.1938058 0.27130365 6.4546371 1 103.08 0 0 59 0 34 34 58 <> <> <>
  35 2 34.566383 6.650277 -18.143301 4 W "A" 24 -0.11500 -0.11500 "TRP " " CE3" 6 0 1 808080  "C35"  1 1 7 ""  1 ""  <> 2.0970166 -7.9294825 -9.4361935 1 92.32 0 0 60 1 35 35 59 <> <> <>
  36 2 36.238155 8.679529 -17.107161 4 W "A" 24 -0.11500 -0.11500 "TRP " " CZ2" 6 0 1 808080  "C36"  1 1 7 ""  1 ""  <> -5.0882473 10.006021 0.32965425 1 97.82 0 0 61 1 36 36 60 <> <> <>
  37 2 35.439613 7.386911 -18.987118 4 W "A" 24 -0.11500 -0.11500 "TRP " " CZ3" 6 0 1 808080  "C37"  1 1 7 ""  1 ""  <> 1.4546425 -8.6525869 4.0053196 1 91.75 0 0 62 1 37 37 61 <> <> <>
  38 2 36.209888 8.515235 -18.461170 4 W "A" 24 -0.11500 -0.11500 "TRP " " CH2" 6 0 1 808080  "C38"  1 1 7 ""  1 ""  <> -0.52889633 -0.24110177 6.7033024 1 96.24 0 0 63 1 38 38 62 <> <> <>
  39 25 33.348286 2.589781 -13.467212 5 W "A" 38 -0.50000 -0.50000 "TRP " " N  " 7 0 1 2E2EFF  "N39"  1 1 7 ""  1 ""  <> 0.94386047 -0.66253161 2.2835476 1 76.45 0 0 74 1 39 39 73 <> <> <>
  40 3 33.915199 1.702782 -12.436953 5 W "A" 24 0.14000 0.14000 "TRP " " CA " 6 0 1 808080  "C40"  1 1 -1105 ""  1 ""  FF1E00  -4.0651445 -0.37969372 -3.1376081 1 76.88 0 0 75 1 40 40 74 <> <> <>
  41 2 35.105930 0.845915 -13.048339 5 W "A" 24 0.50000 0.50000 "TRP " " C  " 6 0 1 808080  "C41"  1 1 7 ""  1 ""  <> 8.2480125 3.6477098 7.6034336 1 84.1 0 0 76 0 41 41 75 <> <> <>
  42 15 36.141510 0.854412 -12.377564 5 W "A" 70 -0.50000 -0.50000 "TRP " " O  " 8 0 1 FF2E2E  "O42"  1 1 7 ""  1 ""  <> -3.1342773 -1.3913705 0.61028963 1 85.81 0 0 77 0 42 42 76 <> <> <>
  43 3 32.902363 0.842913 -11.658367 5 W "A" 24 -0.12000 -0.12000 "TRP " " CB " 6 0 1 808080  "C43"  1 1 7 ""  1 ""  <> 1.125867 2.6317029 2.3406889 1 75.94 0 0 78 2 43 43 77 <> <> <>
  44 2 33.380192 0.460993 -10.335803 5 W "A" 24 0.07500 0.07500 "TRP " " CG " 6 0 1 808080  "C44"  1 1 7 ""  1 ""  <> -2.3995776 4.4703016 -5.044322 1 77.88 0 0 79 0 44 44 78 <> <> <>
  45 2 34.419189 -0.375773 -10.092485 5 W "A" 24 -0.11500 -0.11500 "TRP " " CD1" 6 0 1 808080  "C45"  1 1 7 ""  1 ""  <> 1.9155507 -1.1910176 -4.8679891 1 66.05 0 0 80 1 45 45 79 <> <> <>
  46 2 32.908363 0.792772 -9.010232 5 W "A" 24 -0.05500 -0.05500 "TRP " " CD2" 6 0 1 808080  "C46"  1 1 7 ""  1 ""  <> 1.1127186 -3.16271 -9.8388414 1 81.42 0 0 81 0 46 46 80 <> <> <>
  47 25 34.577057 -0.643512 -8.736262 5 W "A" 38 -0.57000 -0.57000 "TRP " " NE1" 7 0 1 2E2EFF  "N47"  1 1 7 ""  1 ""  <> -2.1556127 4.2839212 0.68557489 1 71.55 0 0 82 1 47 47 81 <> <> <>
  48 2 33.663288 0.043900 -8.005337 5 W "A" 24 0.13000 0.13000 "TRP " " CE2" 6 0 1 808080  "C48"  1 1 7 ""  1 ""  <> -0.65428239 -0.96658754 -6.3823743 1 77.8 0 0 83 0 48 48 82 <> <> <>
  49 2 31.909365 1.646336 -8.511265 5 W "A" 24 -0.11500 -0.11500 "TRP " " CE3" 6 0 1 808080  "C49"  1 1 7 ""  1 ""  <> -1.9339634 -11.457457 -6.7560811 1 83.78 0 0 84 1 49 49 83 <> <> <>
  50 2 33.465561 0.211826 -6.672327 5 W "A" 24 -0.11500 -0.11500 "TRP " " CZ2" 6 0 1 808080  "C50"  1 1 7 ""  1 ""  <> 3.7601035 -5.0224028 -2.0352824 1 75.28 0 0 85 1 50 50 84 <> <> <>
  51 2 31.705143 1.835884 -7.160642 5 W "A" 24 -0.11500 -0.11500 "TRP " " CZ3" 6 0 1 808080  "C51"  1 1 7 ""  1 ""  <> 0.26798987 1.530059 1.5534731 1 85.51 0 0 86 1 51 51 85 <> <> <>
  52 2 32.471027 1.123400 -6.246143 5 W "A" 24 -0.11500 -0.11500 "TRP " " CH2" 6 0 1 808080  "C52"  1 1 7 ""  1 ""  <> -5.6251917 -1.8171595 -8.0961943 1 73.27 0 0 87 1 52 52 86 <> <> <>
  53 25 34.840199 0.036623 -14.110005 6 G "A" 38 -0.50000 -0.50000 "GLY " " N  " 7 0 1 2E2EFF  "N53"  1 1 7 ""  1 ""  <> -0.49936625 2.4080143 0.032402784 1 81.66 0 0 98 1 53 53 97 <> <> <>
  54 3 35.787369 -1.068821 -14.526954 6 G "A" 24 0.08000 0.08000 "GLY " " CA " 6 0 1 808080  "C54"  1 1 -1105 ""  1 ""  FF1E00  -8.8388491 -5.3515191 -5.2510538 1 83.69 0 0 99 2 54 54 98 <> <> <>
  55 2 36.950371 -0.427803 -15.294224 6 G "A" 24 0.50000 0.50000 "GLY " " C  " 6 0 1 808080  "C55"  1 1 7 ""  1 ""  <> -5.5218854 -1.4217263 -2.4642682 1 90.69 0 0 100 0 55 55 99 <> <> <>
  56 15 37.969398 -1.127138 -15.525953 6 G "A" 70 -0.50000 -0.50000 "GLY " " O  " 8 0 1 FF2E2E  "O56"  1 1 7 ""  1 ""  <> -2.992285 -3.1592505 -2.2428234 1 97.29 0 0 101 0 56 56 100 <> <> <>
  57 25 36.989628 0.861983 -15.584322 7 R "A" 38 -0.50000 -0.50000 "ARG " " N  " 7 0 1 2E2EFF  "N57"  1 1 7 ""  1 ""  <> 1.8029745 -6.2536387 2.35148 1 91.38 0 0 105 1 57 57 104 <> <> <>
  58 3 37.996262 1.775718 -16.126444 7 R "A" 24 0.14000 0.14000 "ARG " " CA " 6 0 1 808080  "C58"  1 1 -1105 ""  1 ""  FF1E00  1.0864383 -13.548285 1.1121438 1 93.15 0 0 106 1 58 58 105 <> <> <>
  59 2 38.887058 2.231099 -14.979686 7 R "A" 24 0.50000 0.50000 "ARG " " C  " 6 0 1 808080  "C59"  1 1 7 ""  1 ""  <> -7.4235363 -2.1461158 -6.0525312 1 92.15 0 0 107 0 59 59 106 <> <> <>
  60 15 40.026947 1.679297 -14.797578 7 R "A" 70 -0.50000 -0.50000 "ARG " " O  " 8 0 1 FF2E2E  "O60"  1 1 7 ""  1 ""  <> 7.8950558 -3.4291446 -1.5482155 1 105.8 0 0 108 0 60 60 107 <> <> <>
  61 3 37.470802 2.972484 -16.886572 7 R "A" 24 -0.12000 -0.12000 "ARG " " CB " 6 0 1 808080  "C61"  1 1 7 ""  1 ""  <> 1.4033055 8.914072 0.97229117 1 94.19 0 0 109 2 61 61 108 <> <> <>
  62 3 38.419300 3.768605 -17.652014 7 R "A" 24 -0.05000 -0.05000 "ARG " " CG " 6 0 1 808080  "C62"  1 1 7 ""  1 ""  <> 0.82523614 -4.7359304 3.3833787 1 111.86 0 0 110 2 62 62 109 <> <> <>
  63 3 37.689392 4.889739 -18.328613 7 R "A" 24 0.19000 0.19000 "ARG " " CD " 6 0 1 808080  "C63"  1 1 7 ""  1 ""  <> 2.1960976 -2.0282238 9.871995 1 118.59 0 0 111 2 63 63 110 <> <> <>
  64 25 38.598091 6.039050 -18.711298 7 R "A" 38 -0.69997 -0.69997 "ARG " " NE " 7 0 1 2E2EFF  "N64"  1 1 7 ""  1 ""  <> 7.6516275 -1.141147 -9.9828749 1 125.67 0 0 112 1 64 64 111 <> <> <>
  65 2 39.098579 6.320805 -19.918272 7 R "A" 24 0.63990 0.63990 "ARG " " CZ " 6 0 1 808080  "C65"  1 1 7 ""  1 ""  <> 1.5536866 3.1041827 4.5178442 1 130.78 0 0 113 0 65 65 112 <> <> <>
  66 25 38.952385 5.420731 -20.891081 7 R "A" 38 -0.79997 -0.79997 "ARG " " NH1" 7 0 1 2E2EFF  "N66"  1 1 7 ""  1 ""  <> -3.016202 -1.7243972 -1.3402681 1 138.85 0 0 114 2 66 66 113 <> <> <>
  67 31 39.662453 7.441256 -20.150936 7 R "A" 38 -0.79997 -0.79997 "ARG " " NH2" 7 1 1 2E2EFF  "N67"  1 1 7 ""  1 ""  <> 5.5518165 -2.3940172 7.2236586 1 127.04 0 0 115 2 67 67 114 <> <> <>
  68 25 38.340374 3.035814 -14.076047 8 T "A" 38 -0.50000 -0.50000 "THR " " N  " 7 0 1 2E2EFF  "N68"  1 1 7 ""  1 ""  <> -6.0480876 2.0000708 0.69374424 1 83.12 0 0 129 1 68 68 128 <> <> <>
  69 3 38.946213 3.709658 -12.841190 8 T "A" 24 0.14000 0.14000 "THR " " CA " 6 0 1 808080  "C69"  1 1 -1105 ""  1 ""  FF1E00  -6.7059965 2.4933736 7.1192961 1 85.37 0 0 130 1 69 69 129 <> <> <>
  70 2 39.794987 2.827262 -11.958487 8 T "A" 24 0.50000 0.50000 "THR " " C  " 6 0 1 808080  "C70"  1 1 7 ""  1 ""  <> 3.9571283 2.8203876 -0.46050993 1 90.25 0 0 131 0 70 70 130 <> <> <>
  71 15 40.840481 3.278773 -11.442327 8 T "A" 70 -0.50000 -0.50000 "THR " " O  " 8 0 1 FF2E2E  "O71"  1 1 7 ""  1 ""  <> 8.5506334 -2.5841098 0.19896714 1 92.84 0 0 132 0 71 71 131 <> <> <>
  72 3 37.870579 4.632055 -12.152186 8 T "A" 24 0.20500 0.20500 "THR " " CB " 6 0 1 808080  "C72"  1 1 7 ""  1 ""  <> 1.813427 -4.9825344 1.4097524 1 87.83 0 0 133 1 72 72 132 <> <> <>
  73 16 36.799004 3.852286 -11.650664 8 T "A" 70 -0.68300 -0.68300 "THR " " OG1" 8 0 1 FF2E2E  "O73"  1 1 7 "%UT"  13 ""  <> 9.6674213 -3.299449 0.69228041 1 92.28 0 0 134 1 73 73 133 <> <> <>
  74 3 37.271954 5.653667 -13.093647 8 T "A" 24 -0.18000 -0.18000 "THR " " CG2" 6 0 1 808080  "C74"  1 1 7 ""  1 ""  <> 0.82423419 -1.8600253 2.66365 1 82.47 0 0 135 3 74 74 134 <> <> <>
  75 25 39.454521 1.541032 -11.844152 9 V "A" 38 -0.50000 -0.50000 "VAL " " N  " 7 0 1 2E2EFF  "N75"  1 1 7 ""  1 ""  <> -4.5260229 2.5605419 -4.194643 1 92.64 0 0 143 1 75 75 142 <> <> <>
  76 3 40.139774 0.679715 -10.900315 9 V "A" 24 0.14000 0.14000 "VAL " " CA " 6 0 1 808080  "C76"  1 1 -1105 ""  1 ""  FF1E00  -2.2217581 -0.79833573 -7.7990623 1 85.75 0 0 144 1 76 76 143 <> <> <>
  77 2 41.506622 0.256344 -11.548228 9 V "A" 24 0.50000 0.50000 "VAL " " C  " 6 0 1 808080  "C77"  1 1 7 ""  1 ""  <> -2.6101365 2.0680056 3.6057639 1 91.05 0 0 145 0 77 77 144 <> <> <>
  78 15 42.427486 -0.159224 -10.844399 9 V "A" 70 -0.50000 -0.50000 "VAL " " O  " 8 0 1 FF2E2E  "O78"  1 1 7 ""  1 ""  <> 2.9768252 -1.2156439 -2.992063 1 94.98 0 0 146 0 78 78 145 <> <> <>
  79 3 39.193825 -0.509349 -10.555027 9 V "A" 24 -0.06000 -0.06000 "VAL " " CB " 6 0 1 808080  "C79"  1 1 7 ""  1 ""  <> -4.1559348 -0.058067277 -4.1034236 1 89.95 0 0 147 1 79 79 146 <> <> <>
  80 3 37.997627 0.075642 -9.786273 9 V "A" 24 -0.18000 -0.18000 "VAL " " CG1" 6 0 1 808080  "C80"  1 1 7 ""  1 ""  <> 4.0690126 -4.5894213 -1.1613702 1 100.21 0 0 148 3 80 80 147 <> <> <>
  81 3 38.608681 -1.361223 -11.705005 9 V "A" 24 -0.18000 -0.18000 "VAL " " CG2" 6 0 1 808080  "C81"  1 1 7 ""  1 ""  <> -5.2529922 1.5548199 -5.1800313 1 92.05 0 0 149 3 81 81 148 <> <> <>
  82 25 41.596622 0.386833 -12.921649 10 Y "A" 38 -0.50000 -0.50000 "TYR " " N  " 7 0 1 2E2EFF  "N82"  1 1 7 ""  1 ""  <> -3.5652146 -2.8885558 6.6521168 1 85.92 0 0 159 1 82 82 158 <> <> <>
  83 3 42.771416 -0.059300 -13.682495 10 Y "A" 24 0.14000 0.14000 "TYR " " CA " 6 0 1 808080  "C83"  1 1 -1105 ""  1 ""  FF1E00  -7.3681421 2.0409286 0.91229391 1 82.91 0 0 160 1 83 83 159 <> <> <>
  84 2 43.732403 1.152131 -13.857928 10 Y "A" 24 0.50000 0.50000 "TYR " " C  " 6 0 1 808080  "C84"  1 1 7 ""  1 ""  <> -2.1008151 -5.2197804 9.3830328 1 91.23 0 0 161 0 84 84 160 <> <> <>
  85 15 44.947147 0.985213 -13.762789 10 Y "A" 70 -0.50000 -0.50000 "TYR " " O  " 8 0 1 FF2E2E  "O85"  1 1 7 ""  1 ""  <> 0.35564882 3.1258278 4.3612595 1 105.9 0 0 162 0 85 85 161 <> <> <>
  86 3 42.222820 -0.523986 -15.084971 10 Y "A" 24 -0.00500 -0.00500 "TYR " " CB " 6 0 1 808080  "C86"  1 1 7 ""  1 ""  <> 0.37019172 1.5730808 7.3167644 1 87.66 0 0 163 2 86 86 162 <> <> <>
  87 2 43.250965 -1.108286 -16.090843 10 Y "A" 24 -0.11500 -0.11500 "TYR " " CG " 6 0 1 808080  "C87"  1 1 7 ""  1 ""  <> -2.5325766 -5.1129589 -5.5032797 1 90.25 0 0 164 0 87 87 163 <> <> <>
  88 2 44.108105 -0.343325 -16.787203 10 Y "A" 24 -0.11500 -0.11500 "TYR " " CD1" 6 0 1 808080  "C88"  1 1 7 ""  1 ""  <> -5.1471481 -6.324348 3.4519787 1 98.38 0 0 165 1 88 88 164 <> <> <>
  89 2 43.358635 -2.538648 -16.117088 10 Y "A" 24 -0.11500 -0.11500 "TYR " " CD2" 6 0 1 808080  "C89"  1 1 7 ""  1 ""  <> -7.2952638 -5.0943942 -5.625155 1 81.63 0 0 166 1 89 89 165 <> <> <>
  90 2 45.143814 -1.007917 -17.489302 10 Y "A" 24 -0.11500 -0.11500 "TYR " " CE1" 6 0 1 808080  "C90"  1 1 7 ""  1 ""  <> 0.014289945 -0.38742998 1.3225427 1 101.39 0 0 167 1 90 90 166 <> <> <>
  91 2 44.346752 -3.196972 -16.862223 10 Y "A" 24 -0.11500 -0.11500 "TYR " " CE2" 6 0 1 808080  "C91"  1 1 7 ""  1 ""  <> 4.4410028 -7.698782 -0.98044628 1 91.3 0 0 168 1 91 91 167 <> <> <>
  92 2 45.225208 -2.423520 -17.566633 10 Y "A" 24 0.15000 0.15000 "TYR " " CZ " 6 0 1 808080  "C92"  1 1 7 ""  1 ""  <> -4.4149485 3.8566468 0.44451585 1 97.18 0 0 169 0 92 92 168 <> <> <>
  93 16 46.276463 -2.946137 -18.327280 10 Y "A" 70 -0.58500 -0.58500 "TYR " " OH " 8 0 1 FF2E2E  "O93"  1 1 7 "%UT"  13 ""  <> 1.0066671 -0.18846744 1.6976405 1 108.67 0 0 170 1 93 93 169 <> <> <>
  94 25 43.235806 2.336609 -14.162023 11 Q "A" 38 -0.50000 -0.50000 "GLN " " N  " 7 0 1 2E2EFF  "N94"  1 1 7 ""  1 ""  <> 2.9383042 7.2636919 1.5701828 1 82.07 0 0 180 1 94 94 179 <> <> <>
  95 3 43.977066 3.495205 -14.441101 11 Q "A" 24 0.14000 0.14000 "GLN " " CA " 6 0 1 808080  "C95"  1 1 -1105 ""  1 ""  FF1E00  -5.7236366 1.3972446 2.6147027 1 95.54 0 0 181 1 95 95 180 <> <> <>
  96 2 44.366428 4.226464 -13.191175 11 Q "A" 24 0.50000 0.50000 "GLN " " C  " 6 0 1 808080  "C96"  1 1 7 ""  1 ""  <> -4.0374966 -2.1395168 3.2654128 1 101.82 0 0 182 0 96 96 181 <> <> <>
  97 15 45.109989 5.141069 -13.344763 11 Q "A" 70 -0.50000 -0.50000 "GLN " " O  " 8 0 1 FF2E2E  "O97"  1 1 7 ""  1 ""  <> -3.9728169 -0.54476976 7.5438371 1 106.98 0 0 183 0 97 97 182 <> <> <>
  98 3 43.034451 4.437936 -15.212399 11 Q "A" 24 -0.12000 -0.12000 "GLN " " CB " 6 0 1 808080  "C98"  1 1 7 ""  1 ""  <> -6.4079976 1.0421394 4.5811472 1 96.8 0 0 184 2 98 98 183 <> <> <>
  99 3 42.518585 3.823209 -16.520489 11 Q "A" 24 -0.12000 -0.12000 "GLN " " CG " 6 0 1 808080  "C99"  1 1 7 ""  1 ""  <> -2.1432824 0.32561365 -4.9523735 1 104.95 0 0 185 2 99 99 184 <> <> <>
  100 2 43.569382 3.668350 -17.583735 11 Q "A" 24 0.50000 0.50000 "GLN " " CD " 6 0 1 808080  "C100"  1 1 7 "%UT"  13 ""  <> 0.2120866 1.4713922 -1.6769087 1 110.52 0 0 186 0 100 100 185 0.315796661441117 "No Flip"  <>
  101 15 44.561504 4.423286 -17.716442 11 Q "A" 70 -0.50000 -0.50000 "GLN " " OE1" 8 0 1 FF2E2E  "O101"  1 1 7 ""  1 ""  <> -6.4086118 -2.5381899 4.0052624 1 109.73 0 0 187 0 101 101 186 <> <> <>
  102 25 43.474354 2.609915 -18.351049 11 Q "A" 38 -0.76000 -0.76000 "GLN " " NE2" 7 0 1 2E2EFF  "N102"  1 1 7 ""  1 ""  <> -0.79667467 0.12173404 -4.3157043 1 111.04 0 0 188 2 102 102 187 <> <> <>
  103 25 43.953053 3.823406 -11.973217 12 F "A" 38 -0.50000 -0.50000 "PHE " " N  " 7 0 1 2E2EFF  "N103"  0 1 7 ""  1 ""  <> -2.9055951 3.6063185 1.9561921 1 97.76 0 0 197 1 103 103 196 <> <> <>
  104 3 44.345600 4.462194 -10.660701 12 F "A" 24 0.14000 0.14000 "PHE " " CA " 6 0 1 808080  "C104"  0 1 -1105 ""  1 ""  FF1E00  1.9157931 -5.2779832 -0.689843 1 101.14 0 0 198 1 104 104 197 <> <> <>
  105 2 44.700680 3.291200 -9.705639 12 F "A" 24 0.50000 0.50000 "PHE " " C  " 6 0 1 808080  "C105"  0 1 7 ""  1 ""  <> -5.1598039 3.5751226 -1.8274664 1 100.82 0 0 199 0 105 105 198 <> <> <>
  106 15 44.548199 3.435969 -8.479633 12 F "A" 70 -0.50000 -0.50000 "PHE " " O  " 8 0 1 FF2E2E  "O106"  0 1 7 ""  1 ""  <> -4.4471655 2.1154306 -1.9503917 1 93.15 0 0 200 0 106 106 199 <> <> <>
  107 3 43.236828 5.426600 -10.154266 12 F "A" 24 -0.00500 -0.00500 "PHE " " CB " 6 0 1 808080  "C107"  0 1 7 ""  1 ""  <> 10.96052 8.343152 -1.0499496 1 96.39 0 0 201 2 107 107 200 <> <> <>
  108 2 42.771389 6.511913 -11.122120 12 F "A" 24 -0.11500 -0.11500 "PHE " " CG " 6 0 1 808080  "C108"  0 1 7 ""  1 ""  <> 1.3163134 9.0056019 -6.1352649 1 107.85 0 0 202 0 108 108 201 <> <> <>
  109 2 43.548386 7.667618 -11.283092 12 F "A" 24 -0.11500 -0.11500 "PHE " " CD1" 6 0 1 808080  "C109"  0 1 7 ""  1 ""  <> 3.5983725 2.8500803 -7.4592695 1 114.82 0 0 203 1 109 109 202 <> <> <>
  110 2 41.664497 6.396722 -11.952522 12 F "A" 24 -0.11500 -0.11500 "PHE " " CD2" 6 0 1 808080  "C110"  0 1 7 ""  1 ""  <> 4.4210668 2.401372 -13.483935 1 106.26 0 0 204 1 110 110 203 <> <> <>
  111 2 43.299095 8.646199 -12.321956 12 F "A" 24 -0.11500 -0.11500 "PHE " " CE1" 6 0 1 808080  "C111"  0 1 7 ""  1 ""  <> 4.2581863 -11.680429 1.755298 1 112.33 0 0 205 1 111 111 204 <> <> <>
  112 2 41.269417 7.420028 -12.816360 12 F "A" 24 -0.11500 -0.11500 "PHE " " CE2" 6 0 1 808080  "C112"  0 1 7 ""  1 ""  <> -9.169735 0.5100525 -0.25111705 1 108.28 0 0 206 1 112 112 205 <> <> <>
  113 2 42.114784 8.491949 -13.055479 12 F "A" 24 -0.11500 -0.11500 "PHE " " CZ " 6 0 1 808080  "C113"  0 1 7 ""  1 ""  <> -0.43913248 7.5828733 1.2568458 1 108.75 0 0 207 1 113 113 206 <> <> <>
  114 25 45.047050 2.115966 -10.236357 13 R "A" 38 -0.50000 -0.50000 "ARG " " N  " 7 0 1 2E2EFF  "N114"  1 1 7 ""  1 ""  <> -6.8272266 2.3370957 2.372555 1 105.82 0 0 217 1 114 114 216 <> <> <>
  115 3 45.435066 0.861645 -9.701906 13 R "A" 24 0.14000 0.14000 "ARG " " CA " 6 0 1 808080  "C115"  1 1 -1105 ""  1 ""  FF1E00  -1.6903691 3.5923076 0.83172822 1 96.74 0 0 218 1 115 115 217 <> <> <>
  116 2 45.976791 0.897751 -8.254967 13 R "A" 24 0.50000 0.50000 "ARG " " C  " 6 0 1 808080  "C116"  1 1 7 ""  1 ""  <> -1.828571 2.2797596 -6.5975404 1 99.45 0 0 219 0 116 116 218 <> <> <>
  117 15 45.355732 0.429720 -7.321039 13 R "A" 70 -0.50000 -0.50000 "ARG " " O  " 8 0 1 FF2E2E  "O117"  1 1 7 ""  1 ""  <> -10.308208 1.414349 2.9820905 1 103.42 0 0 220 0 117 117 219 <> <> <>
  118 3 46.127190 -0.068100 -10.700455 13 R "A" 24 -0.12000 -0.12000 "ARG " " CB " 6 0 1 808080  "C118"  1 1 7 ""  1 ""  <> -4.8496299 -6.4469171 5.4794059 1 96.17 0 0 221 2 118 118 220 <> <> <>
  119 3 47.356590 0.647667 -11.386825 13 R "A" 24 -0.05000 -0.05000 "ARG " " CG " 6 0 1 808080  "C119"  1 1 7 ""  1 ""  <> -1.0586468 -1.7719574 -4.5693579 1 103.52 0 0 222 2 119 119 221 <> <> <>
  120 3 47.801880 -0.128439 -12.569946 13 R "A" 24 0.19000 0.19000 "ARG " " CD " 6 0 1 808080  "C120"  1 1 7 ""  1 ""  <> -1.8430457 -1.015547 -1.6132445 1 104.92 0 0 223 2 120 120 222 <> <> <>
  121 25 48.777676 0.726634 -13.340513 13 R "A" 38 -0.69997 -0.69997 "ARG " " NE " 7 0 1 2E2EFF  "N121"  1 1 7 ""  1 ""  <> 4.1247067 -5.1250558 3.2637513 1 100.33 0 0 224 1 121 121 223 <> <> <>
  122 2 48.468571 1.566751 -14.288776 13 R "A" 24 0.63990 0.63990 "ARG " " CZ " 6 0 1 808080  "C122"  1 1 7 ""  1 ""  <> 2.9987533 4.1531634 3.1171298 1 100.57 0 0 225 0 122 122 224 <> <> <>
  123 25 47.218498 1.757612 -14.764977 13 R "A" 38 -0.79997 -0.79997 "ARG " " NH1" 7 0 1 2E2EFF  "N123"  1 1 7 ""  1 ""  <> 0.33404234 -3.2718043 -1.3822172 1 101.96 0 0 226 2 123 123 225 <> <> <>
  124 31 49.451885 2.169603 -14.877809 13 R "A" 38 -0.79997 -0.79997 "ARG " " NH2" 7 1 1 2E2EFF  "N124"  1 1 7 ""  1 ""  <> 2.6196394 -0.20382908 4.3114576 1 103.46 0 0 227 2 124 124 226 <> <> <>
  125 25 47.157925 1.519932 -8.037300 14 Y "A" 38 -0.50000 -0.50000 "TYR " " N  " 7 0 1 2E2EFF  "N125"  1 1 7 ""  1 ""  <> 3.4292865 -2.0785706 -2.9593933 1 102.16 0 0 241 1 125 125 240 <> <> <>
  126 3 47.896351 1.474145 -6.790577 14 Y "A" 24 0.14000 0.14000 "TYR " " CA " 6 0 1 808080  "C126"  1 1 -1105 ""  1 ""  FF1E00  1.6446003 -6.1201334 -1.9764062 1 96.4 0 0 242 1 126 126 241 <> <> <>
  127 2 47.228931 2.394248 -5.828911 14 Y "A" 24 0.50000 0.50000 "TYR " " C  " 6 0 1 808080  "C127"  1 1 7 ""  1 ""  <> 1.3899189 -7.7022233 7.7290702 1 95.2 0 0 243 0 127 127 242 <> <> <>
  128 15 47.494659 2.144892 -4.609691 14 Y "A" 70 -0.50000 -0.50000 "TYR " " O  " 8 0 1 FF2E2E  "O128"  1 1 7 ""  1 ""  <> 3.0777869 0.90514749 2.2463346 1 97.1 0 0 244 0 128 128 243 <> <> <>
  129 3 49.334946 1.823431 -7.145737 14 Y "A" 24 -0.00500 -0.00500 "TYR " " CB " 6 0 1 808080  "C129"  1 1 7 ""  1 ""  <> -2.1171582 -2.1181929 0.95252752 1 96.85 0 0 245 2 129 129 244 <> <> <>
  130 2 49.975010 0.744839 -8.089451 14 Y "A" 24 -0.11500 -0.11500 "TYR " " CG " 6 0 1 808080  "C130"  1 1 7 ""  1 ""  <> 4.7701688 -8.9603176 2.9276607 1 103.16 0 0 246 0 130 130 245 <> <> <>
  131 2 50.459400 1.038275 -9.347584 14 Y "A" 24 -0.11500 -0.11500 "TYR " " CD1" 6 0 1 808080  "C131"  1 1 7 ""  1 ""  <> 1.9790876 1.2404494 -5.5844493 1 104.78 0 0 247 1 131 131 246 <> <> <>
  132 2 50.298164 -0.503017 -7.492293 14 Y "A" 24 -0.11500 -0.11500 "TYR " " CD2" 6 0 1 808080  "C132"  1 1 7 ""  1 ""  <> -0.49626353 -5.6091323 3.3911765 1 106.35 0 0 248 1 132 132 247 <> <> <>
  133 2 51.299953 0.156738 -10.075858 14 Y "A" 24 -0.11500 -0.11500 "TYR " " CE1" 6 0 1 808080  "C133"  1 1 7 ""  1 ""  <> 12.269068 3.7156773 -1.0452192 1 105.73 0 0 249 1 133 133 248 <> <> <>
  134 2 51.151009 -1.407000 -8.167647 14 Y "A" 24 -0.11500 -0.11500 "TYR " " CE2" 6 0 1 808080  "C134"  1 1 7 ""  1 ""  <> 1.9534026 6.1334743 8.2445059 1 108.28 0 0 250 1 134 134 249 <> <> <>
  135 2 51.613941 -1.094694 -9.461494 14 Y "A" 24 0.15000 0.15000 "TYR " " CZ " 6 0 1 808080  "C135"  1 1 7 ""  1 ""  <> 7.3928747 -4.2596354 -1.1624008 1 108.04 0 0 251 0 135 135 250 <> <> <>
  136 16 52.360390 -2.023715 -10.114550 14 Y "A" 70 -0.58500 -0.58500 "TYR " " OH " 8 0 1 FF2E2E  "O136"  1 1 7 "%UT"  13 ""  <> 2.3052728 1.4181715 0.0091833835 1 107.03 0 0 252 1 136 136 251 <> <> <>
  137 25 46.536179 3.439285 -6.203506 15 I "A" 38 -0.50000 -0.50000 "ILE " " N  " 7 0 1 2E2EFF  "N137"  1 1 7 ""  1 ""  <> 2.2424824 -1.00799 3.8213277 1 90.66 0 0 262 1 137 137 261 <> <> <>
  138 3 45.775433 4.244269 -5.242194 15 I "A" 24 0.14000 0.14000 "ILE " " CA " 6 0 1 808080  "C138"  1 1 -1105 ""  1 ""  FF1E00  6.0787005 -7.1956444 -4.6569862 1 92.25 0 0 263 1 138 138 262 <> <> <>
  139 2 44.650127 3.268464 -4.718965 15 I "A" 24 0.50000 0.50000 "ILE " " C  " 6 0 1 808080  "C139"  1 1 7 ""  1 ""  <> -0.077884309 -1.3728285 -1.8320367 1 96.38 0 0 264 0 139 139 263 <> <> <>
  140 15 44.357265 3.217951 -3.536391 15 I "A" 70 -0.50000 -0.50000 "ILE " " O  " 8 0 1 FF2E2E  "O140"  1 1 7 ""  1 ""  <> 0.34567934 7.0583167 -0.57846379 1 96.52 0 0 265 0 140 140 264 <> <> <>
  141 3 45.306068 5.567693 -5.927540 15 I "A" 24 -0.06000 -0.06000 "ILE " " CB " 6 0 1 808080  "C141"  1 1 7 ""  1 ""  <> -2.3053336 -1.0153129 -0.62267208 1 89.23 0 0 266 1 141 141 265 <> <> <>
  142 3 46.388077 6.443913 -6.517933 15 I "A" 24 -0.12000 -0.12000 "ILE " " CG1" 6 0 1 808080  "C142"  1 1 7 ""  1 ""  <> -5.1619802 3.13691 2.6891377 1 99.51 0 0 267 2 142 142 266 <> <> <>
  143 3 44.487000 6.314301 -4.936421 15 I "A" 24 -0.18000 -0.18000 "ILE " " CG2" 6 0 1 808080  "C143"  1 1 7 ""  1 ""  <> -3.5778122 -4.2570324 6.2403083 1 76.65 0 0 268 3 143 143 267 <> <> <>
  144 3 45.882053 7.582743 -7.441081 15 I "A" 24 -0.18000 -0.18000 "ILE " " CD1" 6 0 1 808080  "C144"  1 1 7 ""  1 ""  <> 6.2035856 0.085908033 6.7683959 1 103.17 0 0 269 3 144 144 268 <> <> <>
  145 25 43.937378 2.599108 -5.630549 16 V "A" 38 -0.50000 -0.50000 "VAL " " N  " 7 0 1 2E2EFF  "N145"  1 1 7 ""  1 ""  <> -4.8140178 -1.3773437 1.5720068 1 90.61 0 0 281 1 145 145 280 <> <> <>
  146 3 42.771339 1.736810 -5.457496 16 V "A" 24 0.14000 0.14000 "VAL " " CA " 6 0 1 808080  "C146"  1 1 -1105 ""  1 ""  FF1E00  10.069644 -2.0808871 -0.040615473 1 84.19 0 0 282 1 146 146 281 <> <> <>
  147 2 43.098598 0.555020 -4.511458 16 V "A" 24 0.50000 0.50000 "VAL " " C  " 6 0 1 808080  "C147"  1 1 7 ""  1 ""  <> 2.7352228 -5.9470687 3.9342191 1 89.16 0 0 283 0 147 147 282 <> <> <>
  148 15 42.299614 0.234755 -3.665125 16 V "A" 70 -0.50000 -0.50000 "VAL " " O  " 8 0 1 FF2E2E  "O148"  1 1 7 ""  1 ""  <> 9.2948389 0.15564895 2.0023754 1 87.14 0 0 284 0 148 148 283 <> <> <>
  149 3 42.232677 1.488233 -6.899828 16 V "A" 24 -0.06000 -0.06000 "VAL " " CB " 6 0 1 808080  "C149"  1 1 7 ""  1 ""  <> 2.1435082 0.51559192 -2.9937148 1 72.36 0 0 285 1 149 149 284 <> <> <>
  150 3 41.300934 0.241481 -6.923302 16 V "A" 24 -0.18000 -0.18000 "VAL " " CG1" 6 0 1 808080  "C150"  1 1 7 ""  1 ""  <> -4.2787299 3.4559946 -2.8971674 1 74.1 0 0 286 3 150 150 285 <> <> <>
  151 3 41.405598 2.622198 -7.462982 16 V "A" 24 -0.18000 -0.18000 "VAL " " CG2" 6 0 1 808080  "C151"  1 1 7 ""  1 ""  <> 1.3785691 -1.6554492 1.3360442 1 69.53 0 0 287 3 151 151 286 <> <> <>
  152 25 44.291012 -0.050364 -4.597977 17 I "A" 38 -0.50000 -0.50000 "ILE " " N  " 7 0 1 2E2EFF  "N152"  1 1 7 ""  1 ""  <> -4.5771451 7.2983909 2.2334118 1 96.97 0 0 297 1 152 152 296 <> <> <>
  153 3 44.975574 -0.965552 -3.682178 17 I "A" 24 0.14000 0.14000 "ILE " " CA " 6 0 1 808080  "C153"  1 1 -1105 ""  1 ""  FF1E00  -8.4965305 -0.23284398 1.8506505 1 104.17 0 0 298 1 153 153 297 <> <> <>
  154 2 45.197266 -0.184193 -2.350099 17 I "A" 24 0.50000 0.50000 "ILE " " C  " 6 0 1 808080  "C154"  1 1 7 ""  1 ""  <> 11.643986 -1.3692355 -1.6357059 1 100.16 0 0 299 0 154 154 298 <> <> <>
  155 15 44.676739 -0.487974 -1.297299 17 I "A" 70 -0.50000 -0.50000 "ILE " " O  " 8 0 1 FF2E2E  "O155"  1 1 7 ""  1 ""  <> -0.3137764 -4.6730227 3.2435932 1 106.96 0 0 300 0 155 155 299 <> <> <>
  156 3 46.247009 -1.626659 -4.342310 17 I "A" 24 -0.06000 -0.06000 "ILE " " CB " 6 0 1 808080  "C156"  1 1 7 ""  1 ""  <> -1.5094453 -1.1892151 2.6047573 1 109.59 0 0 301 1 156 156 300 <> <> <>
  157 3 45.967964 -2.409589 -5.661992 17 I "A" 24 -0.12000 -0.12000 "ILE " " CG1" 6 0 1 808080  "C157"  1 1 7 ""  1 ""  <> 2.5161924 4.4626145 4.6002207 1 105.64 0 0 302 2 157 157 301 <> <> <>
  158 3 47.007729 -2.463012 -3.282668 17 I "A" 24 -0.18000 -0.18000 "ILE " " CG2" 6 0 1 808080  "C158"  1 1 7 ""  1 ""  <> -0.15193333 -1.0785459 -3.5079064 1 117.92 0 0 303 3 158 158 302 <> <> <>
  159 3 47.151314 -2.388948 -6.628920 17 I "A" 24 -0.18000 -0.18000 "ILE " " CD1" 6 0 1 808080  "C159"  1 1 7 ""  1 ""  <> -2.3835096 3.1923082 1.5895635 1 104.68 0 0 304 3 159 159 303 <> <> <>
  160 25 46.106853 0.826360 -2.385440 18 G "A" 38 -0.50000 -0.50000 "GLY " " N  " 7 0 1 2E2EFF  "N160"  1 1 7 ""  1 ""  <> -2.2714345 0.13997073 6.2536669 1 94.4 0 0 316 1 160 160 315 <> <> <>
  161 3 46.844139 1.436406 -1.254410 18 G "A" 24 0.08000 0.08000 "GLY " " CA " 6 0 1 808080  "C161"  1 1 -1105 ""  1 ""  FF1E00  -4.7207289 -4.6749434 -4.4014101 1 95.46 0 0 317 2 161 161 316 <> <> <>
  162 2 45.972614 1.865433 -0.192182 18 G "A" 24 0.50000 0.50000 "GLY " " C  " 6 0 1 808080  "C162"  1 1 7 ""  1 ""  <> -4.3186598 -0.12055293 0.72932106 1 96.38 0 0 318 0 162 162 317 <> <> <>
  163 15 46.048321 1.448033 1.038600 18 G "A" 70 -0.50000 -0.50000 "GLY " " O  " 8 0 1 FF2E2E  "O163"  1 1 7 ""  1 ""  <> -1.4688728 -0.36508498 0.29562852 1 101.57 0 0 319 0 163 163 318 <> <> <>
  164 25 45.020996 2.753946 -0.493334 19 V "A" 38 -0.50000 -0.50000 "VAL " " N  " 7 0 1 2E2EFF  "N164"  1 1 7 ""  1 ""  <> 2.1204033 -9.4192801 1.4381244 1 85.73 0 0 323 1 164 164 322 <> <> <>
  165 3 44.122650 3.522014 0.360754 19 V "A" 24 0.14000 0.14000 "VAL " " CA " 6 0 1 808080  "C165"  1 1 -1105 ""  1 ""  FF1E00  -2.2068522 7.1401148 -9.4970522 1 83.7 0 0 324 1 165 165 323 <> <> <>
  166 2 43.144215 2.526540 1.086897 19 V "A" 24 0.50000 0.50000 "VAL " " C  " 6 0 1 808080  "C166"  1 1 7 ""  1 ""  <> 6.9859271 5.1922889 5.0829539 1 90.48 0 0 325 0 166 166 324 <> <> <>
  167 15 42.894547 2.478747 2.265932 19 V "A" 70 -0.50000 -0.50000 "VAL " " O  " 8 0 1 FF2E2E  "O167"  1 1 7 ""  1 ""  <> 5.2502847 4.1695428 -0.38697836 1 100.91 0 0 326 0 167 167 325 <> <> <>
  168 3 43.379906 4.616443 -0.510480 19 V "A" 24 -0.06000 -0.06000 "VAL " " CB " 6 0 1 808080  "C168"  1 1 7 ""  1 ""  <> -5.1356502 5.5642133 -4.4453597 1 85.64 0 0 327 1 168 168 326 <> <> <>
  169 3 42.477093 5.553207 0.321336 19 V "A" 24 -0.18000 -0.18000 "VAL " " CG1" 6 0 1 808080  "C169"  1 1 7 ""  1 ""  <> 2.5239 -0.19315243 -0.043173704 1 86.82 0 0 328 3 169 169 327 <> <> <>
  170 3 44.389576 5.654511 -1.134691 19 V "A" 24 -0.18000 -0.18000 "VAL " " CG2" 6 0 1 808080  "C170"  1 1 7 ""  1 ""  <> -0.69543993 -3.4732492 -5.6597176 1 78.2 0 0 329 3 170 170 328 <> <> <>
  171 25 42.524372 1.704492 0.228862 20 M "A" 38 -0.50000 -0.50000 "MET " " N  " 7 0 1 2E2EFF  "N171"  1 1 7 ""  1 ""  <> 7.053937 3.8539593 -5.1104245 1 87.17 0 0 339 1 171 171 338 <> <> <>
  172 3 41.539528 0.728212 0.593365 20 M "A" 24 0.14000 0.14000 "MET " " CA " 6 0 1 808080  "C172"  1 1 -1105 ""  1 ""  FF1E00  -5.7556124 8.7309427 -0.4967604 1 86.25 0 0 340 1 172 172 339 <> <> <>
  173 2 42.030182 -0.366619 1.625357 20 M "A" 24 0.50000 0.50000 "MET " " C  " 6 0 1 808080  "C173"  1 1 7 ""  1 ""  <> -1.1525909 -3.1018338 1.6579827 1 86.99 0 0 341 0 173 173 340 <> <> <>
  174 15 41.311203 -0.606940 2.591468 20 M "A" 70 -0.50000 -0.50000 "MET " " O  " 8 0 1 FF2E2E  "O174"  1 1 7 ""  1 ""  <> 3.5987952 -5.324522 -5.596127 1 95.64 0 0 342 0 174 174 341 <> <> <>
  175 3 41.139713 0.085678 -0.798090 20 M "A" 24 -0.12000 -0.12000 "MET " " CB " 6 0 1 808080  "C175"  1 1 7 ""  1 ""  <> -12.192645 4.5472784 -5.8707571 1 82.66 0 0 343 2 175 175 342 <> <> <>
  176 3 39.787140 -0.687192 -0.588646 20 M "A" 24 0.04750 0.04750 "MET " " CG " 6 0 1 808080  "C176"  1 1 7 ""  1 ""  <> -3.0755987 1.8985384 3.6748731 1 73.48 0 0 344 2 176 176 343 <> <> <>
  177 49 38.289902 0.303783 -0.214593 20 M "A" 143 -0.33500 -0.33500 "MET " " SD " 16 0 1 FFFF6B  "S177"  1 1 7 ""  1 ""  <> 3.6570342 -1.4507021 -0.39025387 1 95.32 0 0 345 0 177 177 344 <> <> <>
  178 3 37.238140 -1.167244 -0.155522 20 M "A" 24 -0.01250 -0.01250 "MET " " CE " 6 0 1 808080  "C178"  1 1 7 ""  1 ""  <> -3.951252 8.1348429 4.5626111 1 71.39 0 0 346 3 178 178 345 <> <> <>
  179 25 43.303593 -0.710967 1.466206 21 V "A" 38 -0.50000 -0.50000 "VAL " " N  " 7 0 1 2E2EFF  "N179"  1 1 7 ""  1 ""  <> -0.091577828 2.2555394 0.18783896 1 87.54 0 0 356 1 179 179 355 <> <> <>
  180 3 44.055443 -1.679545 2.252438 21 V "A" 24 0.14000 0.14000 "VAL " " CA " 6 0 1 808080  "C180"  1 1 -1105 ""  1 ""  FF1E00  -1.4036422 1.6533139 0.93049717 1 86.06 0 0 357 1 180 180 356 <> <> <>
  181 2 44.384388 -1.177242 3.664824 21 V "A" 24 0.50000 0.50000 "VAL " " C  " 6 0 1 808080  "C181"  1 1 7 ""  1 ""  <> 4.966331 3.2529707 3.0171783 1 90.44 0 0 358 0 181 181 357 <> <> <>
  182 15 44.192055 -1.853169 4.593392 21 V "A" 70 -0.50000 -0.50000 "VAL " " O  " 8 0 1 FF2E2E  "O182"  1 1 7 ""  1 ""  <> 5.6071477 -0.71366823 0.82291627 1 102.07 0 0 359 0 182 182 358 <> <> <>
  183 3 45.296253 -2.176373 1.422053 21 V "A" 24 -0.06000 -0.06000 "VAL " " CB " 6 0 1 808080  "C183"  1 1 7 ""  1 ""  <> -0.54294401 2.7859316 1.9389074 1 83.11 0 0 360 1 183 183 359 <> <> <>
  184 3 46.330475 -2.840543 2.328775 21 V "A" 24 -0.18000 -0.18000 "VAL " " CG1" 6 0 1 808080  "C184"  1 1 7 ""  1 ""  <> -4.1161203 -2.6356039 4.339766 1 78.5 0 0 361 3 184 184 360 <> <> <>
  185 3 44.763775 -3.201695 0.385040 21 V "A" 24 -0.18000 -0.18000 "VAL " " CG2" 6 0 1 808080  "C185"  1 1 7 ""  1 ""  <> -4.920989 -1.6809369 2.3893118 1 81.97 0 0 362 3 185 185 361 <> <> <>
  186 25 44.798149 0.085807 3.727307 22 A "A" 38 -0.50000 -0.50000 "ALA " " N  " 7 0 1 2E2EFF  "N186"  1 1 7 ""  1 ""  <> -0.92858869 0.46793887 0.40265089 1 92.94 0 0 372 1 186 186 371 <> <> <>
  187 3 45.080711 0.824298 4.955815 22 A "A" 24 0.14000 0.14000 "ALA " " CA " 6 0 1 808080  "C187"  1 1 -1105 ""  1 ""  FF1E00  -1.2480584 -1.9825616 -6.4990177 1 103.17 0 0 373 1 187 187 372 <> <> <>
  188 2 43.782455 1.223962 5.725589 22 A "A" 24 0.50000 0.50000 "ALA " " C  " 6 0 1 808080  "C188"  1 1 7 ""  1 ""  <> -5.2931681 -2.2146499 -0.78067863 1 103.63 0 0 374 0 188 188 373 <> <> <>
  189 15 43.770348 1.077015 6.926445 22 A "A" 70 -0.50000 -0.50000 "ALA " " O  " 8 0 1 FF2E2E  "O189"  1 1 7 ""  1 ""  <> 0.22771956 6.8943844 -0.90283543 1 107.74 0 0 375 0 189 189 374 <> <> <>
  190 3 45.798237 2.187573 4.525329 22 A "A" 24 -0.18000 -0.18000 "ALA " " CB " 6 0 1 808080  "C190"  1 1 7 ""  1 ""  <> -6.3902664 -1.632462 -1.5457861 1 93.83 0 0 376 3 190 190 375 <> <> <>
  191 25 42.770542 1.618499 4.959613 23 L "A" 38 -0.50000 -0.50000 "LEU " " N  " 7 0 1 2E2EFF  "N191"  1 1 7 ""  1 ""  <> 1.4980636 -4.0730991 -0.38833338 1 91.6 0 0 382 1 191 191 381 <> <> <>
  192 3 41.389542 1.875574 5.486940 23 L "A" 24 0.14000 0.14000 "LEU " " CA " 6 0 1 808080  "C192"  1 1 -1105 ""  1 ""  FF1E00  4.8965607 -1.5451003 -0.12437591 1 83.94 0 0 383 1 192 192 382 <> <> <>
  193 2 40.873505 0.567070 6.156744 23 L "A" 24 0.50000 0.50000 "LEU " " C  " 6 0 1 808080  "C193"  1 1 7 ""  1 ""  <> 6.8580899 3.7949579 3.2995977 1 82.69 0 0 384 0 193 193 383 <> <> <>
  194 15 40.391151 0.556123 7.295096 23 L "A" 70 -0.50000 -0.50000 "LEU " " O  " 8 0 1 FF2E2E  "O194"  1 1 7 ""  1 ""  <> 6.2391181 -0.13698007 4.9960227 1 81.9 0 0 385 0 194 194 384 <> <> <>
  195 3 40.463860 2.276240 4.300542 23 L "A" 24 -0.12000 -0.12000 "LEU " " CB " 6 0 1 808080  "C195"  1 1 7 ""  1 ""  <> 7.9686975 2.913182 1.7684916 1 85.8 0 0 386 2 195 195 385 <> <> <>
  196 3 38.930641 2.348776 4.472046 23 L "A" 24 -0.06000 -0.06000 "LEU " " CG " 6 0 1 808080  "C196"  1 1 7 ""  1 ""  <> -3.0069125 0.19162488 6.6513085 1 101.31 0 0 387 1 196 196 386 <> <> <>
  197 3 38.499702 3.360701 5.594905 23 L "A" 24 -0.18000 -0.18000 "LEU " " CD1" 6 0 1 808080  "C197"  1 1 7 ""  1 ""  <> -0.20547956 -0.58443004 4.8262691 1 104.88 0 0 388 3 197 197 387 <> <> <>
  198 3 38.232327 2.630700 3.114107 23 L "A" 24 -0.18000 -0.18000 "LEU " " CD2" 6 0 1 808080  "C198"  1 1 7 ""  1 ""  <> -0.71466154 -3.6714277 2.5130553 1 107.42 0 0 389 3 198 198 388 <> <> <>
  199 25 41.063072 -0.581943 5.542387 24 C "A" 38 -0.50000 -0.50000 "CYS " " N  " 7 0 1 2E2EFF  "N199"  1 1 7 ""  1 ""  <> -0.5491395 4.8966727 -2.0495412 1 82.57 0 0 401 1 199 199 400 <> <> <>
  200 3 40.567852 -1.914279 6.069036 24 C "A" 24 0.14000 0.14000 "CYS " " CA " 6 0 1 808080  "C200"  1 1 -1105 ""  1 ""  FF1E00  -6.2622647 -5.5804372 -12.187222 1 76.07 0 0 402 1 200 200 401 <> <> <>
  201 2 41.549938 -2.433473 7.152563 24 C "A" 24 0.50000 0.50000 "CYS " " C  " 6 0 1 808080  "C201"  1 1 7 ""  1 ""  <> 7.7911577 -3.8205154 7.3521318 1 83.52 0 0 403 0 201 201 402 <> <> <>
  202 15 40.977074 -2.889608 8.161222 24 C "A" 70 -0.50000 -0.50000 "CYS " " O  " 8 0 1 FF2E2E  "O202"  1 1 7 ""  1 ""  <> -5.9211307 -3.2840168 4.9050646 1 97.35 0 0 404 0 202 202 403 <> <> <>
  203 3 40.455379 -2.891289 4.862079 24 C "A" 24 0.06000 0.06000 "CYS " " CB " 6 0 1 808080  "C203"  1 1 7 ""  1 ""  <> 6.0782404 -1.7226981 -4.0012956 1 78.34 0 0 405 2 203 203 404 <> <> <>
  204 49 38.874893 -2.695766 4.041121 24 C "A" 143 -0.33500 -0.33500 "CYS " " SG " 16 0 1 FFFF6B  "S204"  1 1 7 "%UT"  13 ""  <> 1.5248134 0.014788438 -1.8276995 1 96.49 0 0 406 1 204 204 405 <> <> <>
  205 25 42.883949 -2.410379 6.967759 25 L "A" 38 -0.50000 -0.50000 "LEU " " N  " 7 0 1 2E2EFF  "N205"  1 1 7 ""  1 ""  <> 0.746831 -1.8666039 -1.8593148 1 86.91 0 0 412 1 205 205 411 <> <> <>
  206 3 43.911728 -2.761140 8.000037 25 L "A" 24 0.14000 0.14000 "LEU " " CA " 6 0 1 808080  "C206"  1 1 -1105 ""  1 ""  FF1E00  0.64070696 1.7422646 -5.0648661 1 91.43 0 0 413 1 206 206 412 <> <> <>
  207 2 43.887920 -1.938995 9.319776 25 L "A" 24 0.50000 0.50000 "LEU " " C  " 6 0 1 808080  "C207"  1 1 7 ""  1 ""  <> 0.87167436 -0.58038121 0.13168103 1 90.61 0 0 414 0 207 207 413 <> <> <>
  208 15 43.919754 -2.565379 10.431705 25 L "A" 70 -0.50000 -0.50000 "LEU " " O  " 8 0 1 FF2E2E  "O208"  1 1 7 ""  1 ""  <> -2.1514242 2.9180841 8.5902681 1 95.29 0 0 415 0 208 208 414 <> <> <>
  209 3 45.250031 -2.928787 7.337013 25 L "A" 24 -0.12000 -0.12000 "LEU " " CB " 6 0 1 808080  "C209"  1 1 7 ""  1 ""  <> -6.6044803 -5.1134763 4.1964765 1 89.19 0 0 416 2 209 209 415 <> <> <>
  210 3 45.472912 -4.089060 6.397572 25 L "A" 24 -0.06000 -0.06000 "LEU " " CG " 6 0 1 808080  "C210"  1 1 7 ""  1 ""  <> 2.8530984 3.0639162 -6.1584163 1 89.58 0 0 417 1 210 210 416 <> <> <>
  211 3 46.897682 -4.038975 5.911605 25 L "A" 24 -0.18000 -0.18000 "LEU " " CD1" 6 0 1 808080  "C211"  1 1 7 ""  1 ""  <> -1.4435145 -3.2584114 -0.073211335 1 89.48 0 0 418 3 211 211 417 <> <> <>
  212 3 45.279770 -5.427454 7.010521 25 L "A" 24 -0.18000 -0.18000 "LEU " " CD2" 6 0 1 808080  "C212"  1 1 7 ""  1 ""  <> 2.2865884 -3.206212 -6.4402647 1 85.48 0 0 419 3 212 212 418 <> <> <>
  213 25 43.691422 -0.678269 9.239049 26 G "A" 38 -0.50000 -0.50000 "GLY " " N  " 7 0 1 2E2EFF  "N213"  1 1 7 ""  1 ""  <> 1.5045286 -5.9923954 -8.1010408 1 85.8 0 0 431 1 213 213 430 <> <> <>
  214 3 43.473969 0.156922 10.454521 26 G "A" 24 0.08000 0.08000 "GLY " " CA " 6 0 1 808080  "C214"  1 1 -1105 ""  1 ""  FF1E00  -7.6447473 1.4498299 8.3682737 1 82.11 0 0 432 2 214 214 431 <> <> <>
  215 2 42.043354 -0.105821 11.078627 26 G "A" 24 0.50000 0.50000 "GLY " " C  " 6 0 1 808080  "C215"  1 1 7 ""  1 ""  <> 4.0526204 -10.676511 6.4681754 1 87.32 0 0 433 0 215 215 432 <> <> <>
  216 15 41.776676 0.089949 12.259982 26 G "A" 70 -0.50000 -0.50000 "GLY " " O  " 8 0 1 FF2E2E  "O216"  1 1 7 ""  1 ""  <> 1.5621741 -0.83939332 3.1312749 1 94.13 0 0 434 0 216 216 433 <> <> <>
  217 25 41.151447 -0.555704 10.251012 27 G "A" 38 -0.50000 -0.50000 "GLY " " N  " 7 0 1 2E2EFF  "N217"  1 1 7 ""  1 ""  <> -6.6658993 -5.4249415 -0.87019187 1 81.44 0 0 438 1 217 217 437 <> <> <>
  218 3 39.841049 -1.180222 10.556431 27 G "A" 24 0.08000 0.08000 "GLY " " CA " 6 0 1 808080  "C218"  1 1 -1105 ""  1 ""  FF1E00  -3.3423197 -1.7952935 0.058169935 1 77.19 0 0 439 2 218 218 438 <> <> <>
  219 2 39.940296 -2.361881 11.534920 27 G "A" 24 0.50000 0.50000 "GLY " " C  " 6 0 1 808080  "C219"  1 1 7 ""  1 ""  <> -2.4954598 2.793865 -1.9095104 1 84.77 0 0 440 0 219 219 439 <> <> <>
  220 15 39.153248 -2.480022 12.473456 27 G "A" 70 -0.50000 -0.50000 "GLY " " O  " 8 0 1 FF2E2E  "O220"  1 1 7 ""  1 ""  <> 4.2745891 1.6340103 1.7158962 1 93.04 0 0 441 0 220 220 440 <> <> <>
  221 25 40.889225 -3.273610 11.274097 28 G "A" 38 -0.50000 -0.50000 "GLY " " N  " 7 0 1 2E2EFF  "N221"  1 1 7 ""  1 ""  <> -1.1435802 -0.71468878 2.9958174 1 82.5 0 0 445 1 221 221 444 <> <> <>
  222 3 41.222931 -4.446262 12.106561 28 G "A" 24 0.08000 0.08000 "GLY " " CA " 6 0 1 808080  "C222"  1 1 -1105 ""  1 ""  FF1E00  2.7820594 -1.1039023 1.2482513 1 70.56 0 0 446 2 222 222 445 <> <> <>
  223 2 41.742043 -4.118084 13.481590 28 G "A" 24 0.50000 0.50000 "GLY " " C  " 6 0 1 808080  "C223"  1 1 7 ""  1 ""  <> -5.6838136 -0.89065778 -4.017889 1 76.16 0 0 447 0 223 223 446 <> <> <>
  224 15 41.540382 -4.834578 14.419394 28 G "A" 70 -0.50000 -0.50000 "GLY " " O  " 8 0 1 FF2E2E  "O224"  1 1 7 ""  1 ""  <> -5.9290533 0.065476693 5.4396615 1 85.4 0 0 448 0 224 224 447 <> <> <>
  225 25 42.456150 -2.952374 13.515957 29 V "A" 38 -0.50000 -0.50000 "VAL " " N  " 7 0 1 2E2EFF  "N225"  1 1 7 ""  1 ""  <> 3.2792695 -3.8913236 -7.0604758 1 75.04 0 0 452 1 225 225 451 <> <> <>
  226 3 43.038563 -2.273129 14.702040 29 V "A" 24 0.14000 0.14000 "VAL " " CA " 6 0 1 808080  "C226"  1 1 -1105 ""  1 ""  FF1E00  0.55794024 -1.9344069 0.47439334 1 83.55 0 0 453 1 226 226 452 <> <> <>
  227 2 41.973766 -1.526939 15.452295 29 V "A" 24 0.50000 0.50000 "VAL " " C  " 6 0 1 808080  "C227"  1 1 7 ""  1 ""  <> 5.5625257 -3.7737529 5.9838243 1 85.4 0 0 454 0 227 227 453 <> <> <>
  228 15 41.959969 -1.645874 16.671612 29 V "A" 70 -0.50000 -0.50000 "VAL " " O  " 8 0 1 FF2E2E  "O228"  1 1 7 ""  1 ""  <> 5.3317451 -0.95754117 0.010438045 1 88.86 0 0 455 0 228 228 454 <> <> <>
  229 3 44.229080 -1.367479 14.257941 29 V "A" 24 -0.06000 -0.06000 "VAL " " CB " 6 0 1 808080  "C229"  1 1 7 ""  1 ""  <> 0.41407171 9.1021042 -7.0596519 1 87.12 0 0 456 1 229 229 455 <> <> <>
  230 3 44.878021 -0.484290 15.386824 29 V "A" 24 -0.18000 -0.18000 "VAL " " CG1" 6 0 1 808080  "C230"  1 1 7 ""  1 ""  <> -0.26868793 1.4042089 -1.7508469 1 82.57 0 0 457 3 230 230 456 <> <> <>
  231 3 45.342937 -2.119332 13.568686 29 V "A" 24 -0.18000 -0.18000 "VAL " " CG2" 6 0 1 808080  "C231"  1 1 7 ""  1 ""  <> 0.21357308 1.5301739 -3.1589897 1 90.98 0 0 458 3 231 231 457 <> <> <>
  232 25 40.981579 -0.814077 14.916310 30 Y "A" 38 -0.50000 -0.50000 "TYR " " N  " 7 0 1 2E2EFF  "N232"  1 1 7 ""  1 ""  <> 6.7925558 3.6173859 3.1483097 1 87.12 0 0 468 1 232 232 467 <> <> <>
  233 3 39.812145 -0.244814 15.588678 30 Y "A" 24 0.14000 0.14000 "TYR " " CA " 6 0 1 808080  "C233"  1 1 -1105 ""  1 ""  FF1E00  0.7981838 -0.44784608 -5.2315121 1 79.46 0 0 469 1 233 233 468 <> <> <>
  234 2 38.886925 -1.386432 16.095438 30 Y "A" 24 0.50000 0.50000 "TYR " " C  " 6 0 1 808080  "C234"  1 1 7 ""  1 ""  <> 2.1308568 -4.9235225 1.7018914 1 86.55 0 0 470 0 234 234 469 <> <> <>
  235 15 38.442337 -1.171036 17.216303 30 Y "A" 70 -0.50000 -0.50000 "TYR " " O  " 8 0 1 FF2E2E  "O235"  1 1 7 ""  1 ""  <> -1.517037 0.33368143 -1.6274565 1 95.93 0 0 471 0 235 235 470 <> <> <>
  236 3 39.167522 0.599224 14.562553 30 Y "A" 24 -0.00500 -0.00500 "TYR " " CB " 6 0 1 808080  "C236"  1 1 7 ""  1 ""  <> 6.7957191 -0.12538195 2.4520683 1 83.64 0 0 472 2 236 236 471 <> <> <>
  237 2 38.050472 1.457819 15.040822 30 Y "A" 24 -0.11500 -0.11500 "TYR " " CG " 6 0 1 808080  "C237"  1 1 7 ""  1 ""  <> -3.4941175 9.6063299 4.8654308 1 94.12 0 0 473 0 237 237 472 <> <> <>
  238 2 36.998283 1.727718 14.197822 30 Y "A" 24 -0.11500 -0.11500 "TYR " " CD1" 6 0 1 808080  "C238"  1 1 7 ""  1 ""  <> -3.3523061 5.4835529 3.1574373 1 95.63 0 0 474 1 238 238 473 <> <> <>
  239 2 37.927074 1.902114 16.408392 30 Y "A" 24 -0.11500 -0.11500 "TYR " " CD2" 6 0 1 808080  "C239"  1 1 7 ""  1 ""  <> -12.697282 -5.6263294 -7.9345741 1 95.37 0 0 475 1 239 239 474 <> <> <>
  240 2 35.857986 2.457388 14.623729 30 Y "A" 24 -0.11500 -0.11500 "TYR " " CE1" 6 0 1 808080  "C240"  1 1 7 ""  1 ""  <> 7.5729442 6.0148473 3.0451012 1 99.01 0 0 476 1 240 240 475 <> <> <>
  241 2 36.855949 2.706443 16.809986 30 Y "A" 24 -0.11500 -0.11500 "TYR " " CE2" 6 0 1 808080  "C241"  1 1 7 ""  1 ""  <> -5.7961864 -7.4150119 2.3331292 1 94.79 0 0 477 1 241 241 476 <> <> <>
  242 2 35.816376 2.956418 15.925366 30 Y "A" 24 0.15000 0.15000 "TYR " " CZ " 6 0 1 808080  "C242"  1 1 7 ""  1 ""  <> 3.0887349 7.4104166 -4.4746499 1 94.82 0 0 478 0 242 242 477 <> <> <>
  243 16 34.799793 3.758837 16.257950 30 Y "A" 70 -0.58500 -0.58500 "TYR " " OH " 8 0 1 FF2E2E  "O243"  1 1 7 "%UT"  13 ""  <> -2.4537854 -1.8185967 -0.71213305 1 95.42 0 0 479 1 243 243 478 <> <> <>
  244 25 38.874332 -2.570717 15.513329 31 G "A" 38 -0.50000 -0.50000 "GLY " " N  " 7 0 1 2E2EFF  "N244"  1 1 7 ""  1 ""  <> -7.6129851 -6.6851182 -2.7270806 1 83.02 0 0 489 1 244 244 488 <> <> <>
  245 3 38.213440 -3.748347 16.078215 31 G "A" 24 0.08000 0.08000 "GLY " " CA " 6 0 1 808080  "C245"  1 1 -1106 ""  1 ""  FF3C00  -3.0224919 4.8333893 -9.7925053 1 89.02 0 0 490 2 245 245 489 <> <> <>
  246 2 38.821617 -4.394137 17.397314 31 G "A" 24 0.50000 0.50000 "GLY " " C  " 6 0 1 808080  "C246"  1 1 7 ""  1 ""  <> 4.2162566 6.5333304 9.5039186 1 100.79 0 0 491 0 246 246 490 <> <> <>
  247 15 38.101974 -5.138412 17.998222 31 G "A" 70 -0.50000 -0.50000 "GLY " " O  " 8 0 1 FF2E2E  "O247"  1 1 7 ""  1 ""  <> 0.39878821 3.1392314 -7.452219 1 103.22 0 0 492 0 247 247 491 <> <> <>
  248 25 40.044811 -4.063201 17.772600 32 I "A" 38 -0.50000 -0.50000 "ILE " " N  " 7 0 1 2E2EFF  "N248"  0 1 7 ""  1 ""  <> 6.5259142 2.0743275 -6.5327001 1 102.56 0 0 496 1 248 248 495 <> <> <>
  249 3 40.649220 -4.727777 18.994244 32 I "A" 24 0.14000 0.14000 "ILE " " CA " 6 0 1 808080  "C249"  0 1 -1106 ""  1 ""  FF3C00  6.7948198 2.764858 3.9384608 1 106.13 0 0 497 1 249 249 496 <> <> <>
  250 2 39.995010 -4.320977 20.374998 32 I "A" 24 0.50000 0.50000 "ILE " " C  " 6 0 1 808080  "C250"  0 1 7 ""  1 ""  <> -3.2284477 -5.4001541 2.803556 1 101.31 0 0 498 0 250 250 497 <> <> <>
  251 15 39.789665 -5.155018 21.275248 32 I "A" 70 -0.50000 -0.50000 "ILE " " O  " 8 0 1 FF2E2E  "O251"  0 1 7 ""  1 ""  <> 0.29175353 6.2526512 -2.585494 1 106.76 0 0 499 0 251 251 498 <> <> <>
  252 3 42.208954 -4.438394 18.881502 32 I "A" 24 -0.06000 -0.06000 "ILE " " CB " 6 0 1 808080  "C252"  0 1 7 ""  1 ""  <> 2.2163048 2.122566 -3.7526629 1 110.06 0 0 500 1 252 252 499 <> <> <>
  253 3 42.805416 -4.825441 17.490686 32 I "A" 24 -0.12000 -0.12000 "ILE " " CG1" 6 0 1 808080  "C253"  0 1 7 ""  1 ""  <> -0.7558437 4.027317 6.6876574 1 117.4 0 0 501 2 253 253 500 <> <> <>
  254 3 43.034592 -5.132839 20.024437 32 I "A" 24 -0.18000 -0.18000 "ILE " " CG2" 6 0 1 808080  "C254"  0 1 7 ""  1 ""  <> 3.669116 0.54878318 3.091408 1 106.86 0 0 502 3 254 254 501 <> <> <>
  255 3 44.309601 -4.619803 17.216906 32 I "A" 24 -0.18000 -0.18000 "ILE " " CD1" 6 0 1 808080  "C255"  0 1 7 ""  1 ""  <> 4.3025589 -0.51986247 1.3814969 1 118.37 0 0 503 3 255 255 502 <> <> <>
  256 25 39.512550 -3.057085 20.578979 33 S "A" 38 -0.50000 -0.50000 "SER " " N  " 7 0 1 2E2EFF  "N256"  0 1 7 ""  1 ""  <> -5.4254065 3.6782513 -1.948963 1 92.48 0 0 515 1 256 256 514 <> <> <>
  257 3 38.436108 -2.623242 21.513304 33 S "A" 24 0.14000 0.14000 "SER " " CA " 6 0 1 808080  "C257"  0 1 -1106 ""  1 ""  FF3C00  0.96479309 -0.16491747 1.9818677 1 84.94 0 0 516 1 257 257 515 <> <> <>
  258 2 37.279655 -3.643885 21.748711 33 S "A" 24 0.50000 0.50000 "SER " " C  " 6 0 1 808080  "C258"  0 1 7 ""  1 ""  <> -1.2406055 -7.7273455 3.0256619 1 82.89 0 0 517 0 258 258 516 <> <> <>
  259 15 36.824215 -3.689255 22.912626 33 S "A" 70 -0.50000 -0.50000 "SER " " O  " 8 0 1 FF2E2E  "O259"  0 1 7 ""  1 ""  <> 1.1172315 0.95663482 0.12532745 1 82.06 0 0 518 0 259 259 517 <> <> <>
  260 3 38.018490 -1.139282 21.295839 33 S "A" 24 0.14500 0.14500 "SER " " CB " 6 0 1 808080  "C260"  0 1 7 ""  1 ""  <> -1.9394782 1.1894778 -7.3285327 1 82.74 0 0 519 2 260 260 518 <> <> <>
  261 16 37.241222 -0.894560 20.071901 33 S "A" 70 -0.68300 -0.68300 "SER " " OG " 8 0 1 FF2E2E  "O261"  0 1 7 "%UT"  13 ""  <> -4.3477049 -5.3100643 5.0695548 1 90.76 0 0 520 1 261 261 519 <> <> <>
  262 25 36.880047 -4.440756 20.703091 34 L "A" 38 -0.50000 -0.50000 "LEU " " N  " 7 0 1 2E2EFF  "N262"  0 1 7 ""  1 ""  <> -2.1432812 6.6810265 6.0682893 1 77.02 0 0 526 1 262 262 525 <> <> <>
  263 3 35.919502 -5.457934 20.885071 34 L "A" 24 0.14000 0.14000 "LEU " " CA " 6 0 1 808080  "C263"  0 1 -1106 ""  1 ""  FF3C00  5.2488036 -15.064345 3.2034731 1 81.19 0 0 527 1 263 263 526 <> <> <>
  264 2 36.263927 -6.551315 21.848833 34 L "A" 24 0.50000 0.50000 "LEU " " C  " 6 0 1 808080  "C264"  0 1 7 ""  1 ""  <> 0.99896163 -6.3061161 -0.91496301 1 102.05 0 0 528 0 264 264 527 <> <> <>
  265 15 35.425060 -7.223485 22.471920 34 L "A" 70 -0.50000 -0.50000 "LEU " " O  " 8 0 1 FF2E2E  "O265"  0 1 7 ""  1 ""  <> -0.087067969 5.2685404 2.3613412 1 117.31 0 0 529 0 265 265 528 <> <> <>
  266 3 35.565987 -6.051294 19.527851 34 L "A" 24 -0.12000 -0.12000 "LEU " " CB " 6 0 1 808080  "C266"  0 1 7 ""  1 ""  <> 3.7839611 3.7753091 -1.724279 1 68.74 0 0 530 2 266 266 529 <> <> <>
  267 3 35.114048 -5.103718 18.427265 34 L "A" 24 -0.06000 -0.06000 "LEU " " CG " 6 0 1 808080  "C267"  0 1 7 ""  1 ""  <> 2.4076874 3.5462143 4.8597436 1 59.46 0 0 531 1 267 267 530 <> <> <>
  268 3 34.998779 -5.849502 17.044788 34 L "A" 24 -0.18000 -0.18000 "LEU " " CD1" 6 0 1 808080  "C268"  0 1 7 ""  1 ""  <> -2.2322085 -4.687098 9.5222778 1 63.54 0 0 532 3 268 268 531 <> <> <>
  269 3 33.809376 -4.345634 18.854822 34 L "A" 24 -0.18000 -0.18000 "LEU " " CD2" 6 0 1 808080  "C269"  0 1 7 ""  1 ""  <> -11.031768 -3.4760826 -1.9043939 1 66.3 0 0 533 3 269 269 532 <> <> <>
  270 25 37.521511 -6.795938 22.073700 35 G "A" 38 -0.50000 -0.50000 "GLY " " N  " 7 0 1 2E2EFF  "N270"  0 1 7 ""  1 ""  <> -1.9398289 -3.199333 -1.8168447 1 92.88 0 0 545 1 270 270 544 <> <> <>
  271 3 38.101028 -7.744298 23.005867 35 G "A" 24 0.08000 0.08000 "GLY " " CA " 6 0 1 808080  "C271"  0 1 -1106 ""  1 ""  FF3C00  -0.72686547 -0.30164924 -3.2284396 1 77.61 0 0 546 2 271 271 545 <> <> <>
  272 2 37.914078 -7.566161 24.497856 35 G "A" 24 0.50000 0.50000 "GLY " " C  " 6 0 1 808080  "C272"  0 1 7 ""  1 ""  <> 4.3550496 -1.8810784 -2.707181 1 79.74 0 0 547 0 272 272 546 <> <> <>
  273 15 38.528107 -8.144765 25.360273 35 G "A" 70 -0.50000 -0.50000 "GLY " " O  " 8 0 1 FF2E2E  "O273"  0 1 7 ""  1 ""  <> -3.9585099 -2.2555118 -3.8760262 1 83 0 0 548 0 273 273 547 <> <> <>
  274 25 36.964378 -6.719408 24.792250 36 N "A" 38 -0.50000 -0.50000 "ASN " " N  " 7 0 1 2E2EFF  "N274"  0 1 7 ""  1 ""  <> 9.8373051 9.096509 -0.38903412 1 80.01 0 0 552 1 274 274 551 <> <> <>
  275 3 36.437393 -6.345731 26.053801 36 N "A" 24 0.14000 0.14000 "ASN " " CA " 6 0 1 808080  "C275"  0 1 -1106 ""  1 ""  FF3C00  -0.11502585 14.502143 5.9404616 1 84.79 0 0 553 1 275 275 552 <> <> <>
  276 2 34.924828 -5.864314 25.872623 36 N "A" 24 0.50000 0.50000 "ASN " " C  " 6 0 1 808080  "C276"  0 1 7 ""  1 ""  <> -0.4586744 -1.2483376 -0.36023802 1 73.91 0 0 554 0 276 276 553 <> <> <>
  277 15 34.021149 -6.438019 26.466228 36 N "A" 70 -0.50000 -0.50000 "ASN " " O  " 8 0 1 FF2E2E  "O277"  0 1 7 ""  1 ""  <> -0.71576446 -10.09363 -1.7394389 1 83.24 0 0 555 0 277 277 554 <> <> <>
  278 3 37.353138 -5.374372 26.866430 36 N "A" 24 -0.12000 -0.12000 "ASN " " CB " 6 0 1 808080  "C278"  0 1 7 ""  1 ""  <> -1.3595322 6.959774 0.61431575 1 92.27 0 0 556 2 278 278 555 <> <> <>
  279 2 37.755932 -3.997723 26.310762 36 N "A" 24 0.50000 0.50000 "ASN " " CG " 6 0 1 808080  "C279"  0 1 7 "%UT"  13 ""  <> 3.0817335 -8.8333626 -2.5072203 1 110.34 0 0 557 0 279 279 556 0.302630539787122 "No Flip"  <>
  280 15 36.942898 -3.113630 26.069277 36 N "A" 70 -0.50000 -0.50000 "ASN " " OD1" 8 0 1 FF2E2E  "O280"  0 1 7 ""  1 ""  <> -1.1478859 4.4701347 -3.0105901 1 119.2 0 0 558 0 280 280 557 <> <> <>
  281 25 39.056412 -3.784056 26.122002 36 N "A" 38 -0.76000 -0.76000 "ASN " " ND2" 7 0 1 2E2EFF  "N281"  0 1 7 ""  1 ""  <> 5.9434776 2.4679604 -4.8985705 1 112.83 0 0 559 2 281 281 558 <> <> <>
  282 25 34.698261 -4.894022 24.998535 37 H "A" 38 -0.50000 -0.50000 "HIS " " N  " 7 0 1 2E2EFF  "N282"  0 1 7 ""  1 ""  <> 1.1680179 -3.1520951 4.2825446 1 70.39 0 0 566 1 282 282 565 <> <> <>
  283 3 33.443516 -4.240097 24.773287 37 H "A" 24 0.14000 0.14000 "HIS " " CA " 6 0 1 808080  "C283"  0 1 -1106 ""  1 ""  FF3C00  -5.6659141 1.1390401 -3.9831293 1 77.1 0 0 567 1 283 283 566 <> <> <>
  284 2 32.529083 -5.085342 23.808601 37 H "A" 24 0.50000 0.50000 "HIS " " C  " 6 0 1 808080  "C284"  0 1 7 ""  1 ""  <> 3.2526257 -0.83943987 0.7309348 1 73.48 0 0 568 0 284 284 567 <> <> <>
  285 15 32.133064 -4.622792 22.713181 37 H "A" 70 -0.50000 -0.50000 "HIS " " O  " 8 0 1 FF2E2E  "O285"  0 1 7 ""  1 ""  <> -3.7182655 -2.9447126 1.4582807 1 78.35 0 0 569 0 285 285 568 <> <> <>
  286 3 33.763237 -2.970505 24.042963 37 H "A" 24 -0.00500 -0.00500 "HIS " " CB " 6 0 1 808080  "C286"  0 1 7 ""  1 ""  <> 0.61360532 5.8128419 3.7902315 1 70.26 0 0 570 2 286 286 569 <> <> <>
  287 2 32.609673 -1.911518 23.729532 37 H "A" 24 0.01500 0.01500 "HIS " " CG " 6 0 1 808080  "C287"  0 1 7 "%UT"  13 "HIS"  <> 4.9121113 0.81957763 -0.94194555 1 79.34 0 0 571 0 287 287 570 0.0702182406673815 "HIS"  <>
  288 25 31.745640 -1.439414 24.669611 37 H "A" 38 -0.57000 -0.57000 "HIS " " ND1" 7 0 1 2E2EFF  "N288"  0 1 7 ""  1 ""  <> -3.5813916 -4.9444213 -2.8831434 1 84.31 0 0 572 1 288 288 571 <> <> <>
  289 2 32.306877 -1.208888 22.612303 37 H "A" 24 -0.01500 -0.01500 "HIS " " CD2" 6 0 1 808080  "C289"  0 1 7 ""  1 ""  <> -2.2777023 0.017460015 -1.5470139 1 80.88 0 0 573 1 289 289 572 <> <> <>
  290 2 31.017736 -0.529877 24.113153 37 H "A" 24 0.29500 0.29500 "HIS " " CE1" 6 0 1 808080  "C290"  0 1 7 ""  1 ""  <> -12.643813 -3.0160491 -7.4437189 1 92.62 0 0 574 1 290 290 573 <> <> <>
  291 25 31.289055 -0.340532 22.832058 37 H "A" 38 -0.49000 -0.49000 "HIS " " NE2" 7 0 1 2E2EFF  "N291"  0 1 7 ""  1 ""  <> 5.7433848 1.5578232 -2.706291 1 94.12 0 0 575 0 291 291 574 <> <> <>
  292 25 32.083172 -6.246902 24.303164 38 V "A" 38 -0.50000 -0.50000 "VAL " " N  " 7 0 1 2E2EFF  "N292"  0 1 7 ""  1 ""  <> -0.78513545 5.7290812 4.5937057 1 67.4 0 0 583 1 292 292 582 <> <> <>
  293 3 30.918343 -6.991137 23.898706 38 V "A" 24 0.14000 0.14000 "VAL " " CA " 6 0 1 808080  "C293"  0 1 -1106 ""  1 ""  FF3C00  1.2907557 8.0726776 -3.5873923 1 55.76 0 0 584 1 293 293 583 <> <> <>
  294 2 30.318678 -7.564994 25.242878 38 V "A" 24 0.50000 0.50000 "VAL " " C  " 6 0 1 808080  "C294"  0 1 7 ""  1 ""  <> -10.617056 4.8006086 0.55436778 1 58.79 0 0 585 0 294 294 584 <> <> <>
  295 15 31.033478 -7.646773 26.241570 38 V "A" 70 -0.50000 -0.50000 "VAL " " O  " 8 0 1 FF2E2E  "O295"  0 1 7 ""  1 ""  <> -0.075372182 0.49453399 -5.0489249 1 66.83 0 0 586 0 295 295 585 <> <> <>
  296 3 31.422962 -8.189063 22.986774 38 V "A" 24 -0.06000 -0.06000 "VAL " " CB " 6 0 1 808080  "C296"  0 1 7 ""  1 ""  <> 4.7341194 -3.0742354 -2.5380464 1 72.83 0 0 587 1 296 296 586 <> <> <>
  297 3 31.894712 -7.779214 21.641459 38 V "A" 24 -0.18000 -0.18000 "VAL " " CG1" 6 0 1 808080  "C297"  0 1 7 ""  1 ""  <> 1.6655054 5.1929007 -1.8932042 1 78.82 0 0 588 3 297 297 587 <> <> <>
  298 3 32.516281 -9.091602 23.640909 38 V "A" 24 -0.18000 -0.18000 "VAL " " CG2" 6 0 1 808080  "C298"  0 1 7 ""  1 ""  <> 2.253742 3.5175235 -9.9741764 1 72.31 0 0 589 3 298 298 588 <> <> <>
  299 25 29.026533 -7.872804 25.181995 39 T "A" 38 -0.50000 -0.50000 "THR " " N  " 7 0 1 2E2EFF  "N299"  0 1 7 ""  1 ""  <> -2.834821 -0.65932375 3.6429434 1 52.47 0 0 599 1 299 299 598 <> <> <>
  300 3 28.295767 -8.353456 26.363602 39 T "A" 24 0.14000 0.14000 "THR " " CA " 6 0 1 808080  "C300"  0 1 -1106 ""  1 ""  FF3C00  -1.2823502 -6.6603055 2.4981453 1 55.24 0 0 600 1 300 300 599 <> <> <>
  301 2 28.651348 -9.869790 26.410923 39 T "A" 24 0.50000 0.50000 "THR " " C  " 6 0 1 808080  "C301"  0 1 7 ""  1 ""  <> 3.3880394 2.2656751 4.2362008 1 55.13 0 0 601 0 301 301 600 <> <> <>
  302 15 28.909105 -10.455902 25.342665 39 T "A" 70 -0.50000 -0.50000 "THR " " O  " 8 0 1 FF2E2E  "O302"  0 1 7 ""  1 ""  <> 1.0050241 0.53496677 -2.5238862 1 51.44 0 0 602 0 302 302 601 <> <> <>
  303 3 26.813578 -8.164548 26.069199 39 T "A" 24 0.20500 0.20500 "THR " " CB " 6 0 1 808080  "C303"  0 1 7 ""  1 ""  <> -2.0690238 7.5359836 6.8365602 1 58.34 0 0 603 1 303 303 602 <> <> <>
  304 16 26.185249 -8.960376 25.066895 39 T "A" 70 -0.68300 -0.68300 "THR " " OG1" 8 0 1 FF2E2E  "O304"  0 1 7 "%UT"  13 ""  <> -4.1825027 1.6726274 -2.1397007 1 54.4 0 0 604 1 304 304 603 <> <> <>
  305 3 26.498259 -6.669240 25.735155 39 T "A" 24 -0.18000 -0.18000 "THR " " CG2" 6 0 1 808080  "C305"  0 1 7 ""  1 ""  <> -5.6174965 3.2467823 4.1091971 1 48.26 0 0 605 3 305 305 604 <> <> <>
  306 25 28.858419 -10.422359 27.542469 40 Q "A" 38 -0.50000 -0.50000 "GLN " " N  " 7 0 1 2E2EFF  "N306"  0 1 7 ""  1 ""  <> -2.5340865 6.9262271 3.1174316 1 55 0 0 613 1 306 306 612 <> <> <>
  307 3 29.169422 -11.859953 27.756243 40 Q "A" 24 0.14000 0.14000 "GLN " " CA " 6 0 1 808080  "C307"  0 1 -1106 ""  1 ""  FF3C00  -3.3778558 -6.2454944 1.6746379 1 57.35 0 0 614 1 307 307 613 <> <> <>
  308 2 27.926548 -12.746008 28.036497 40 Q "A" 24 0.50000 0.50000 "GLN " " C  " 6 0 1 808080  "C308"  0 1 7 ""  1 ""  <> -5.1839242 1.2129782 -5.4323392 1 57.98 0 0 615 0 308 308 614 <> <> <>
  309 15 27.859291 -13.976752 27.679041 40 Q "A" 70 -0.50000 -0.50000 "GLN " " O  " 8 0 1 FF2E2E  "O309"  0 1 7 ""  1 ""  <> -1.3564897 -1.8444791 4.3598509 1 62.54 0 0 616 0 309 309 615 <> <> <>
  310 3 30.151497 -11.931950 28.985849 40 Q "A" 24 -0.12000 -0.12000 "GLN " " CB " 6 0 1 808080  "C310"  0 1 7 ""  1 ""  <> -0.77614522 4.4751139 -10.002132 1 57.06 0 0 617 2 310 310 616 <> <> <>
  311 3 31.379021 -10.992700 29.122000 40 Q "A" 24 -0.12000 -0.12000 "GLN " " CG " 6 0 1 808080  "C311"  0 1 7 ""  1 ""  <> -2.4122989 2.076982 -1.7311817 1 66.66 0 0 618 2 311 311 617 <> <> <>
  312 2 32.631168 -11.440424 28.393015 40 Q "A" 24 0.50000 0.50000 "GLN " " CD " 6 0 1 808080  "C312"  0 1 7 "%UT"  13 ""  <> -0.12500829 0.20928611 4.3157892 1 68.35 0 0 619 0 312 312 618 0.234187574486509 "No Flip"  <>
  313 15 33.670258 -10.768531 28.453337 40 Q "A" 70 -0.50000 -0.50000 "GLN " " OE1" 8 0 1 FF2E2E  "O313"  0 1 7 ""  1 ""  <> -2.4751146 -4.5911155 3.919147 1 63.65 0 0 620 0 313 313 619 <> <> <>
  314 25 32.613472 -12.566676 27.600159 40 Q "A" 38 -0.76000 -0.76000 "GLN " " NE2" 7 0 1 2E2EFF  "N314"  0 1 7 ""  1 ""  <> -0.037624836 -1.6273613 1.869516 1 62.51 0 0 621 2 314 314 620 <> <> <>
  315 25 26.932276 -12.059959 28.664146 41 S "A" 38 -0.50000 -0.50000 "SER " " N  " 7 0 1 2E2EFF  "N315"  0 1 7 ""  1 ""  <> -0.67407793 -10.06548 0.1886242 1 58.68 0 0 630 1 315 315 629 <> <> <>
  316 3 25.552874 -12.510870 28.726658 41 S "A" 24 0.14000 0.14000 "SER " " CA " 6 0 1 808080  "C316"  0 1 -1106 ""  1 ""  FF3C00  -4.3315001 -5.2923594 8.8402452 1 50.45 0 0 631 1 316 316 630 <> <> <>
  317 2 24.788801 -12.063072 27.519157 41 S "A" 24 0.50000 0.50000 "SER " " C  " 6 0 1 808080  "C317"  0 1 7 ""  1 ""  <> -7.0521169 -2.3928678 6.630034 1 63 0 0 632 0 317 317 631 <> <> <>
  318 15 25.243578 -11.309895 26.675913 41 S "A" 70 -0.50000 -0.50000 "SER " " O  " 8 0 1 FF2E2E  "O318"  0 1 7 ""  1 ""  <> -5.3961768 -0.21717054 6.0401974 1 74.13 0 0 633 0 318 318 632 <> <> <>
  319 3 25.019451 -12.055843 30.104315 41 S "A" 24 0.14500 0.14500 "SER " " CB " 6 0 1 808080  "C319"  0 1 7 ""  1 ""  <> 2.0112565 -9.9349289 2.3996677 1 54.44 0 0 634 2 319 319 633 <> <> <>
  320 16 25.124157 -10.624749 30.400293 41 S "A" 70 -0.68300 -0.68300 "SER " " OG " 8 0 1 FF2E2E  "O320"  0 1 7 "%UT"  13 ""  <> -10.08039 -3.4299583 -6.9708571 1 71.78 0 0 635 1 320 320 634 <> <> <>
  321 25 23.534994 -12.570132 27.452616 42 G "A" 38 -0.50000 -0.50000 "GLY " " N  " 7 0 1 2E2EFF  "N321"  0 1 7 ""  1 ""  <> 2.0749578 -2.4656787 6.6681104 1 61.5 0 0 641 1 321 321 640 <> <> <>
  322 3 22.719900 -12.474939 26.189655 42 G "A" 24 0.08000 0.08000 "GLY " " CA " 6 0 1 808080  "C322"  0 1 -1106 ""  1 ""  FF3C00  0.78370494 6.2787189 -4.0984674 1 63.15 0 0 642 2 322 322 641 <> <> <>
  323 2 22.624359 -13.773946 25.475214 42 G "A" 24 0.50000 0.50000 "GLY " " C  " 6 0 1 808080  "C323"  0 1 7 ""  1 ""  <> -1.1883404 2.4990897 -2.0123405 1 61.49 0 0 643 0 323 323 642 <> <> <>
  324 15 22.426632 -13.843820 24.299871 42 G "A" 70 -0.50000 -0.50000 "GLY " " O  " 8 0 1 FF2E2E  "O324"  0 1 7 ""  1 ""  <> 0.19776797 3.5788686 -0.15484436 1 60.94 0 0 644 0 324 324 643 <> <> <>
  325 25 22.650261 -14.894288 26.179264 43 F "A" 38 -0.50000 -0.50000 "PHE " " N  " 7 0 1 2E2EFF  "N325"  0 1 7 ""  1 ""  <> -1.2778571 1.0930569 -9.9998293 1 66.07 0 0 648 1 325 325 647 <> <> <>
  326 3 22.301643 -16.284401 25.667238 43 F "A" 24 0.14000 0.14000 "PHE " " CA " 6 0 1 808080  "C326"  0 1 -1106 ""  1 ""  FF3C00  -0.13694121 5.4373736 -0.97656584 1 70.92 0 0 649 1 326 326 648 <> <> <>
  327 2 20.782549 -16.451147 25.851973 43 F "A" 24 0.50000 0.50000 "PHE " " C  " 6 0 1 808080  "C327"  0 1 7 ""  1 ""  <> 3.7404714 -4.4728475 -2.5458524 1 72.93 0 0 650 0 327 327 649 <> <> <>
  328 15 20.131578 -16.962395 24.961540 43 F "A" 70 -0.50000 -0.50000 "PHE " " O  " 8 0 1 FF2E2E  "O328"  0 1 7 ""  1 ""  <> 5.2089424 1.3988645 -2.8283558 1 78.87 0 0 651 0 328 328 650 <> <> <>
  329 3 23.013254 -17.328226 26.585964 43 F "A" 24 -0.00500 -0.00500 "PHE " " CB " 6 0 1 808080  "C329"  0 1 7 ""  1 ""  <> 9.3711824 3.872407 -5.3639979 1 61.3 0 0 652 2 329 329 651 <> <> <>
  330 2 24.474270 -17.474171 26.380678 43 F "A" 24 -0.11500 -0.11500 "PHE " " CG " 6 0 1 808080  "C330"  0 1 7 ""  1 ""  <> 11.659823 0.89519936 -6.660593 1 60.61 0 0 653 0 330 330 652 <> <> <>
  331 2 24.996094 -17.957787 25.094034 43 F "A" 24 -0.11500 -0.11500 "PHE " " CD1" 6 0 1 808080  "C331"  0 1 7 ""  1 ""  <> -6.160305 -3.1893761 -1.6267419 1 65.38 0 0 654 1 331 331 653 <> <> <>
  332 2 25.420628 -17.195005 27.420797 43 F "A" 24 -0.11500 -0.11500 "PHE " " CD2" 6 0 1 808080  "C332"  0 1 7 ""  1 ""  <> -5.7227535 -4.033493 -0.83989155 1 60.74 0 0 655 1 332 332 654 <> <> <>
  333 2 26.380932 -18.193733 24.956860 43 F "A" 24 -0.11500 -0.11500 "PHE " " CE1" 6 0 1 808080  "C333"  0 1 7 ""  1 ""  <> -6.1186633 1.6420051 -8.2213221 1 65.54 0 0 656 1 333 333 655 <> <> <>
  334 2 26.782629 -17.360769 27.149496 43 F "A" 24 -0.11500 -0.11500 "PHE " " CE2" 6 0 1 808080  "C334"  0 1 7 ""  1 ""  <> 2.959965 -1.0270611 4.6368122 1 68.43 0 0 657 1 334 334 656 <> <> <>
  335 2 27.299927 -17.901207 26.006290 43 F "A" 24 -0.11500 -0.11500 "PHE " " CZ " 6 0 1 808080  "C335"  0 1 7 ""  1 ""  <> -2.1135609 -2.2590063 3.197938 1 64.55 0 0 658 1 335 335 657 <> <> <>
  336 25 20.204288 -15.908885 26.991192 44 Y "A" 38 -0.50000 -0.50000 "TYR " " N  " 7 0 1 2E2EFF  "N336"  0 1 7 ""  1 ""  <> -3.0783842 -5.47194 -5.2696919 1 69.96 0 0 668 1 336 336 667 <> <> <>
  337 3 18.793516 -15.729745 27.163599 44 Y "A" 24 0.14000 0.14000 "TYR " " CA " 6 0 1 808080  "C337"  0 1 -1106 ""  1 ""  FF3C00  -3.3950076 3.1893311 -1.6176834 1 67.25 0 0 669 1 337 337 668 <> <> <>
  338 2 18.579319 -14.181486 27.312115 44 Y "A" 24 0.50000 0.50000 "TYR " " C  " 6 0 1 808080  "C338"  0 1 7 ""  1 ""  <> -2.9609752 -0.76214272 1.5247495 1 70.48 0 0 670 0 338 338 669 <> <> <>
  339 15 19.456593 -13.476562 27.806168 44 Y "A" 70 -0.50000 -0.50000 "TYR " " O  " 8 0 1 FF2E2E  "O339"  0 1 7 ""  1 ""  <> 0.85337341 -1.2194756 -0.37783504 1 77.94 0 0 671 0 339 339 670 <> <> <>
  340 3 18.347351 -16.455446 28.359888 44 Y "A" 24 -0.00500 -0.00500 "TYR " " CB " 6 0 1 808080  "C340"  0 1 7 ""  1 ""  <> -3.1642292 2.1237035 6.4416118 1 53.71 0 0 672 2 340 340 671 <> <> <>
  341 2 18.440758 -17.994160 28.159388 44 Y "A" 24 -0.11500 -0.11500 "TYR " " CG " 6 0 1 808080  "C341"  0 1 7 ""  1 ""  <> -5.1637745 3.1359777 -3.228456 1 52.52 0 0 673 0 341 341 672 <> <> <>
  342 2 17.777225 -18.563280 27.079582 44 Y "A" 24 -0.11500 -0.11500 "TYR " " CD1" 6 0 1 808080  "C342"  0 1 7 ""  1 ""  <> 0.12268411 -0.62941051 -5.3410683 1 63.13 0 0 674 1 342 342 673 <> <> <>
  343 2 19.275026 -18.737633 29.007448 44 Y "A" 24 -0.11500 -0.11500 "TYR " " CD2" 6 0 1 808080  "C343"  0 1 7 ""  1 ""  <> 2.6924434 -4.5518403 0.40378129 1 60.62 0 0 675 1 343 343 674 <> <> <>
  344 2 17.931225 -19.972383 26.856236 44 Y "A" 24 -0.11500 -0.11500 "TYR " " CE1" 6 0 1 808080  "C344"  0 1 7 ""  1 ""  <> -4.7636027 -2.3510287 4.5171542 1 63.17 0 0 676 1 344 344 675 <> <> <>
  345 2 19.418146 -20.153618 28.755360 44 Y "A" 24 -0.11500 -0.11500 "TYR " " CE2" 6 0 1 808080  "C345"  0 1 7 ""  1 ""  <> -1.427812 -5.8443208 -1.0565525 1 63.23 0 0 677 1 345 345 676 <> <> <>
  346 2 18.705305 -20.786041 27.724648 44 Y "A" 24 0.15000 0.15000 "TYR " " CZ " 6 0 1 808080  "C346"  0 1 7 ""  1 ""  <> -2.1814587 -10.529485 -5.4586978 1 66.07 0 0 678 0 346 346 677 <> <> <>
  347 16 18.923904 -22.088348 27.478937 44 Y "A" 70 -0.58500 -0.58500 "TYR " " OH " 8 0 1 FF2E2E  "O347"  0 1 7 "%UT"  13 ""  <> -0.82825553 1.0018643 5.5257673 1 78.93 0 0 679 1 347 347 678 <> <> <>
  348 25 17.413010 -13.731711 27.012169 45 D "A" 38 -0.50000 -0.50000 "ASP " " N  " 7 0 1 2E2EFF  "N348"  0 1 7 ""  1 ""  <> -0.91798967 -4.7600684 9.1157494 1 72.03 0 0 689 1 348 348 688 <> <> <>
  349 3 16.862715 -12.333792 27.131464 45 D "A" 24 0.14000 0.14000 "ASP " " CA " 6 0 1 808080  "C349"  0 1 -1106 ""  1 ""  FF3C00  -0.89790952 -1.4792064 -5.2872348 1 70.37 0 0 690 1 349 349 689 <> <> <>
  350 2 16.461596 -12.078993 28.627907 45 D "A" 24 0.50000 0.50000 "ASP " " C  " 6 0 1 808080  "C350"  0 1 7 ""  1 ""  <> 0.61555171 1.9576117 -0.5315901 1 71.8 0 0 691 0 350 350 690 <> <> <>
  351 15 16.141104 -13.066600 29.335157 45 D "A" 70 -0.50000 -0.50000 "ASP " " O  " 8 0 1 FF2E2E  "O351"  0 1 7 ""  1 ""  <> -1.8622354 -0.26465964 0.33033669 1 71.13 0 0 692 0 351 351 691 <> <> <>
  352 3 15.679378 -11.919149 26.174402 45 D "A" 24 -0.22000 -0.22000 "ASP " " CB " 6 0 1 808080  "C352"  0 1 7 ""  1 ""  <> -2.244318 -3.4950538 -6.6956196 1 79.99 0 0 693 2 352 352 692 <> <> <>
  353 2 14.259491 -12.184684 26.637115 45 D "A" 24 0.70000 0.70000 "ASP " " CG " 6 0 1 808080  "C353"  0 1 7 "%UT"  13 ""  <> -5.0125842 -4.7212048 -4.6498661 1 89.99 0 0 694 0 353 353 693 4.05575779905372 <> <>
  354 18 13.787337 -13.389758 26.572182 45 D "A" 70 -0.80000 -0.80000 "ASP " " OD1" 8 -1 1 FF2E2E  "O354"  0 1 7 ""  1 ""  <> -2.2081244 -0.92430341 -2.8856571 1 93.14 0 0 695 0 354 354 694 <> <> <>
  355 15 13.555180 -11.238273 27.025755 45 D "A" 70 -0.80000 -0.80000 "ASP " " OD2" 8 0 1 FF2E2E  "O355"  0 1 7 ""  1 ""  <> 0.69480515 1.7050668 -1.349085 1 90.83 0 0 696 0 355 355 695 <> <> <>
  356 25 16.448153 -10.830107 29.063517 46 E "A" 38 -0.50000 -0.50000 "GLU " " N  " 7 0 1 2E2EFF  "N356"  0 1 7 ""  1 ""  <> -0.06066807 3.3005028 -0.13517827 1 76.88 0 0 701 1 356 356 700 <> <> <>
  357 3 16.267687 -10.376569 30.357689 46 E "A" 24 0.14000 0.14000 "GLU " " CA " 6 0 1 808080  "C357"  0 1 -1106 ""  1 ""  FF3C00  1.2371602 -1.2395214 -5.7259111 1 87 0 0 702 1 357 357 701 <> <> <>
  358 2 14.796519 -10.074141 30.707714 46 E "A" 24 0.50000 0.50000 "GLU " " C  " 6 0 1 808080  "C358"  0 1 7 ""  1 ""  <> -2.9662764 -0.82563037 0.098304972 1 84.18 0 0 703 0 358 358 702 <> <> <>
  359 15 14.471855 -9.732326 31.865936 46 E "A" 70 -0.50000 -0.50000 "GLU " " O  " 8 0 1 FF2E2E  "O359"  0 1 7 ""  1 ""  <> -1.5135258 2.0293674 -2.3361309 1 76 0 0 704 0 359 359 703 <> <> <>
  360 3 17.063026 -9.136926 30.666962 46 E "A" 24 -0.12000 -0.12000 "GLU " " CB " 6 0 1 808080  "C360"  0 1 7 ""  1 ""  <> -2.248137 9.3362617 -2.5127349 1 99.88 0 0 705 2 360 360 704 <> <> <>
  361 3 18.497623 -8.995957 30.005613 46 E "A" 24 -0.22000 -0.22000 "GLU " " CG " 6 0 1 808080  "C361"  0 1 7 ""  1 ""  <> 3.6542141 0.79447991 -0.86405718 1 110.68 0 0 706 2 361 361 705 <> <> <>
  362 2 18.387033 -8.272961 28.657356 46 E "A" 24 0.70000 0.70000 "GLU " " CD " 6 0 1 808080  "C362"  0 1 7 "%UT"  13 ""  <> 5.7535219 -4.7706451 -1.6301215 1 110.79 0 0 707 0 362 362 706 4 <> <>
  363 18 19.305878 -7.512427 28.335135 46 E "A" 70 -0.80000 -0.80000 "GLU " " OE1" 8 -1 1 FF2E2E  "O363"  0 1 7 ""  1 ""  <> 10.911173 -1.5918852 6.7787061 1 110.25 0 0 708 0 363 363 707 <> <> <>
  364 15 17.503223 -8.609056 27.864845 46 E "A" 70 -0.80000 -0.80000 "GLU " " OE2" 8 0 1 FF2E2E  "O364"  0 1 7 ""  1 ""  <> -6.070158 0.66618222 6.5272188 1 117.47 0 0 709 0 364 364 708 <> <> <>
  365 25 13.873612 -10.307378 29.742247 47 G "A" 38 -0.50000 -0.50000 "GLY " " N  " 7 0 1 2E2EFF  "N365"  0 1 7 ""  1 ""  <> 8.6015339 -0.052072633 1.4310502 1 73.15 0 0 716 1 365 365 715 <> <> <>
  366 3 12.443033 -9.949677 29.753126 47 G "A" 24 0.08000 0.08000 "GLY " " CA " 6 0 1 808080  "C366"  0 1 -1106 ""  1 ""  FF3C00  -6.0914054 5.2064962 -0.24042833 1 82.21 0 0 717 2 366 366 716 <> <> <>
  367 2 11.573203 -11.164581 30.079824 47 G "A" 24 0.50000 0.50000 "GLY " " C  " 6 0 1 808080  "C367"  0 1 7 ""  1 ""  <> -2.0396967 0.76879084 -4.3856297 1 83.19 0 0 718 0 367 367 717 <> <> <>
  368 15 10.389776 -11.117698 30.360474 47 G "A" 70 -0.50000 -0.50000 "GLY " " O  " 8 0 1 FF2E2E  "O368"  0 1 7 ""  1 ""  <> -2.3989995 -6.4421177 2.4953587 1 87.18 0 0 719 0 368 368 718 <> <> <>
  369 25 12.194963 -12.334957 30.076416 48 S "A" 38 -0.50000 -0.50000 "SER " " N  " 7 0 1 2E2EFF  "N369"  0 1 7 ""  1 ""  <> 1.5354278 2.577951 9.4465733 1 73.23 0 0 723 1 369 369 722 <> <> <>
  370 3 11.820607 -13.663793 30.475464 48 S "A" 24 0.14000 0.14000 "SER " " CA " 6 0 1 808080  "C370"  0 1 -1106 ""  1 ""  FF3C00  2.8178542 1.9255127 -7.7648401 1 69.63 0 0 724 1 370 370 723 <> <> <>
  371 2 11.502300 -13.733026 31.958509 48 S "A" 24 0.50000 0.50000 "SER " " C  " 6 0 1 808080  "C371"  0 1 7 ""  1 ""  <> 5.9600487 9.5720091 -0.83006513 1 66.67 0 0 725 0 371 371 724 <> <> <>
  372 15 12.311022 -13.178448 32.745083 48 S "A" 70 -0.50000 -0.50000 "SER " " O  " 8 0 1 FF2E2E  "O372"  0 1 7 ""  1 ""  <> 8.0585594 3.9849102 -4.4574709 1 72.85 0 0 726 0 372 372 725 <> <> <>
  373 3 12.811367 -14.555558 29.844595 48 S "A" 24 0.14500 0.14500 "SER " " CB " 6 0 1 808080  "C373"  0 1 7 ""  1 ""  <> -1.3548881 2.7304924 1.3760149 1 69.09 0 0 727 2 373 373 726 <> <> <>
  374 16 12.476784 -14.830810 28.481789 48 S "A" 70 -0.68300 -0.68300 "SER " " OG " 8 0 1 FF2E2E  "O374"  0 1 7 "%UT"  13 ""  <> 4.182518 2.6867208 1.6577934 1 76.93 0 0 728 1 374 374 727 <> <> <>
  375 25 10.415248 -14.373325 32.415813 49 Q "A" 38 -0.50000 -0.50000 "GLN " " N  " 7 0 1 2E2EFF  "N375"  1 1 7 ""  1 ""  <> 4.9965501 1.3498285 -1.084039 1 68.06 0 0 734 1 375 375 733 <> <> <>
  376 3 9.967131 -14.633488 33.813393 49 Q "A" 24 0.14000 0.14000 "GLN " " CA " 6 0 1 808080  "C376"  1 1 -1106 ""  1 ""  FF3C00  3.7441013 0.48582941 2.5361574 1 77.24 0 0 735 1 376 376 734 <> <> <>
  377 2 10.994617 -15.047519 34.849037 49 Q "A" 24 0.50000 0.50000 "GLN " " C  " 6 0 1 808080  "C377"  1 1 7 ""  1 ""  <> 4.1283326 2.6522386 1.9635741 1 77.64 0 0 736 0 377 377 735 <> <> <>
  378 15 10.955336 -14.690750 36.027069 49 Q "A" 70 -0.50000 -0.50000 "GLN " " O  " 8 0 1 FF2E2E  "O378"  1 1 7 ""  1 ""  <> 0.19526173 -0.63912219 -7.4008331 1 76.57 0 0 737 0 378 378 736 <> <> <>
  379 3 8.840172 -15.660112 33.889839 49 Q "A" 24 -0.12000 -0.12000 "GLN " " CB " 6 0 1 808080  "C379"  1 1 7 ""  1 ""  <> -0.79408157 -6.978971 0.29815888 1 75.32 0 0 738 2 379 379 737 <> <> <>
  380 3 7.544113 -15.206186 33.168770 49 Q "A" 24 -0.12000 -0.12000 "GLN " " CG " 6 0 1 808080  "C380"  1 1 7 ""  1 ""  <> 13.150642 -1.9382381 -0.19217923 1 87.35 0 0 739 2 380 380 738 <> <> <>
  381 2 6.857359 -14.098250 33.895702 49 Q "A" 24 0.50000 0.50000 "GLN " " CD " 6 0 1 808080  "C381"  1 1 7 "%UT"  13 "Flip"  <> 5.7819996 -5.3480287 5.9078493 1 100.08 0 0 740 0 381 381 739 <> "Flip"  <>
  382 15 6.754747 -14.088191 35.135098 49 Q "A" 70 -0.50000 -0.50000 "GLN " " OE1" 8 0 1 FF2E2E  "O382"  1 1 7 ""  1 ""  <> 1.0635431 -5.6633458 0.21578331 1 103 0 0 741 0 382 382 740 <> <> <>
  383 25 6.393216 -13.131129 33.128433 49 Q "A" 38 -0.76000 -0.76000 "GLN " " NE2" 7 0 1 2E2EFF  "N383"  1 1 7 ""  1 ""  <> 3.5145998 -1.2753781 0.87091023 1 108.63 0 0 742 2 383 383 741 <> <> <>
  384 25 12.024015 -15.817003 34.376774 50 S "A" 38 -0.50000 -0.50000 "SER " " N  " 7 0 1 2E2EFF  "N384"  1 1 7 ""  1 ""  <> 0.72674567 0.58201766 1.9028413 1 71.87 0 0 751 1 384 384 750 <> <> <>
  385 3 13.061015 -16.372807 35.213478 50 S "A" 24 0.14000 0.14000 "SER " " CA " 6 0 1 808080  "C385"  1 1 -1106 ""  1 ""  FF3C00  -1.0944579 0.2388474 -1.3922719 1 75.1 0 0 752 1 385 385 751 <> <> <>
  386 2 14.203035 -15.351632 35.419640 50 S "A" 24 0.50000 0.50000 "SER " " C  " 6 0 1 808080  "C386"  1 1 7 ""  1 ""  <> 3.0645773 -7.2669754 3.7513571 1 71.54 0 0 753 0 386 386 752 <> <> <>
  387 15 15.090611 -15.616741 36.268513 50 S "A" 70 -0.50000 -0.50000 "SER " " O  " 8 0 1 FF2E2E  "O387"  1 1 7 ""  1 ""  <> 5.3880014 0.94589776 1.4757781 1 70.75 0 0 754 0 387 387 753 <> <> <>
  388 3 13.585720 -17.640978 34.556000 50 S "A" 24 0.14500 0.14500 "SER " " CB " 6 0 1 808080  "C388"  1 1 7 ""  1 ""  <> 1.6789824 3.7639225 3.8443894 1 76.24 0 0 755 2 388 388 754 <> <> <>
  389 16 12.730918 -18.688019 35.069019 50 S "A" 70 -0.68300 -0.68300 "SER " " OG " 8 0 1 FF2E2E  "O389"  1 1 7 "%UT"  13 ""  <> -5.432642 5.8201475 -3.3679683 1 68.06 0 0 756 1 389 389 755 <> <> <>
  390 25 14.167985 -14.248483 34.707253 51 V "A" 38 -0.50000 -0.50000 "VAL " " N  " 7 0 1 2E2EFF  "N390"  1 1 7 ""  1 ""  <> -2.9659779 -1.2073364 -2.539407 1 70.28 0 0 762 1 390 390 761 <> <> <>
  391 3 15.205763 -13.088648 34.899315 51 V "A" 24 0.14000 0.14000 "VAL " " CA " 6 0 1 808080  "C391"  1 1 -1106 ""  1 ""  FF3C00  3.1524358 3.6088846 6.2886314 1 69.76 0 0 763 1 391 391 762 <> <> <>
  392 2 14.536764 -11.983233 35.738857 51 V "A" 24 0.50000 0.50000 "VAL " " C  " 6 0 1 808080  "C392"  1 1 7 ""  1 ""  <> -3.568027 -0.093677163 -4.5757718 1 70.22 0 0 764 0 392 392 763 <> <> <>
  393 15 15.004112 -11.548573 36.779785 51 V "A" 70 -0.50000 -0.50000 "VAL " " O  " 8 0 1 FF2E2E  "O393"  1 1 7 ""  1 ""  <> -0.66449904 -2.2901738 4.2626128 1 78.2 0 0 765 0 393 393 764 <> <> <>
  394 3 15.687314 -12.519509 33.511848 51 V "A" 24 -0.06000 -0.06000 "VAL " " CB " 6 0 1 808080  "C394"  1 1 7 ""  1 ""  <> 9.7474918 -5.197319 -8.9374495 1 51.84 0 0 766 1 394 394 765 <> <> <>
  395 3 16.927216 -11.537073 33.629257 51 V "A" 24 -0.18000 -0.18000 "VAL " " CG1" 6 0 1 808080  "C395"  1 1 7 ""  1 ""  <> 9.4892178 3.960479 -7.0153818 1 50.9 0 0 767 3 395 395 766 <> <> <>
  396 3 16.248150 -13.621320 32.604675 51 V "A" 24 -0.18000 -0.18000 "VAL " " CG2" 6 0 1 808080  "C396"  1 1 7 ""  1 ""  <> 4.2288303 1.6281668 3.7582843 1 62.4 0 0 768 3 396 396 767 <> <> <>
  397 25 13.307886 -11.674928 35.336143 52 A "A" 38 -0.50000 -0.50000 "ALA " " N  " 7 0 1 2E2EFF  "N397"  1 1 7 ""  1 ""  <> -2.35285 -1.4994369 -1.3944077 1 58.76 0 0 778 1 397 397 777 <> <> <>
  398 3 12.298010 -10.787407 35.961037 52 A "A" 24 0.14000 0.14000 "ALA " " CA " 6 0 1 808080  "C398"  1 1 -1106 ""  1 ""  FF3C00  -0.98464704 5.5501041 1.0632048 1 69.5 0 0 779 1 398 398 778 <> <> <>
  399 2 12.167846 -11.096301 37.476704 52 A "A" 24 0.50000 0.50000 "ALA " " C  " 6 0 1 808080  "C399"  1 1 7 ""  1 ""  <> 0.46689522 -0.5547784 12.310106 1 72.45 0 0 780 0 399 399 779 <> <> <>
  400 15 12.442460 -10.111119 38.158516 52 A "A" 70 -0.50000 -0.50000 "ALA " " O  " 8 0 1 FF2E2E  "O400"  1 1 7 ""  1 ""  <> -5.3182211 -1.7276784 -3.1776049 1 70.16 0 0 781 0 400 400 780 <> <> <>
  401 3 11.005237 -11.015639 35.181709 52 A "A" 24 -0.18000 -0.18000 "ALA " " CB " 6 0 1 808080  "C401"  1 1 7 ""  1 ""  <> -2.5900772 1.1542046 -7.1689577 1 62.66 0 0 782 3 401 401 781 <> <> <>
  402 25 11.864199 -12.326902 37.904198 53 A "A" 38 -0.50000 -0.50000 "ALA " " N  " 7 0 1 2E2EFF  "N402"  1 1 7 ""  1 ""  <> 1.5989552 2.8513076 -3.3862565 1 69.28 0 0 788 1 402 402 787 <> <> <>
  403 3 11.819919 -12.768703 39.330990 53 A "A" 24 0.14000 0.14000 "ALA " " CA " 6 0 1 808080  "C403"  1 1 -1106 ""  1 ""  FF3C00  5.8589926 -0.22351857 0.74794316 1 67.41 0 0 789 1 403 403 788 <> <> <>
  404 2 13.016462 -12.183843 40.119804 53 A "A" 24 0.50000 0.50000 "ALA " " C  " 6 0 1 808080  "C404"  1 1 7 ""  1 ""  <> -2.1749625 6.6905975 -7.8273506 1 71.57 0 0 790 0 404 404 789 <> <> <>
  405 15 12.821063 -11.433722 41.094677 53 A "A" 70 -0.50000 -0.50000 "ALA " " O  " 8 0 1 FF2E2E  "O405"  1 1 7 ""  1 ""  <> 10.986391 -5.4629326 3.8799379 1 65.18 0 0 791 0 405 405 790 <> <> <>
  406 3 11.567521 -14.217049 39.521019 53 A "A" 24 -0.18000 -0.18000 "ALA " " CB " 6 0 1 808080  "C406"  1 1 7 ""  1 ""  <> 9.2402611 7.1623588 0.66873246 1 69.21 0 0 792 3 406 406 791 <> <> <>
  407 25 14.230155 -12.532714 39.722603 54 S "A" 38 -0.50000 -0.50000 "SER " " N  " 7 0 1 2E2EFF  "N407"  1 1 7 ""  1 ""  <> 5.3050032 3.006279 -1.9366984 1 53.46 0 0 798 1 407 407 797 <> <> <>
  408 3 15.520315 -12.298976 40.458725 54 S "A" 24 0.14000 0.14000 "SER " " CA " 6 0 1 808080  "C408"  1 1 -1106 ""  1 ""  FF3C00  -1.1004614 2.9466319 5.8857245 1 52.51 0 0 799 1 408 408 798 <> <> <>
  409 2 15.882966 -10.828846 40.627266 54 S "A" 24 0.50000 0.50000 "SER " " C  " 6 0 1 808080  "C409"  1 1 7 ""  1 ""  <> 3.1137791 -4.4461112 -1.6382354 1 66.07 0 0 800 0 409 409 799 <> <> <>
  410 15 16.408319 -10.329974 41.629047 54 S "A" 70 -0.50000 -0.50000 "SER " " O  " 8 0 1 FF2E2E  "O410"  1 1 7 ""  1 ""  <> 4.7705288 -1.0037509 -0.6259467 1 59.46 0 0 801 0 410 410 800 <> <> <>
  411 3 16.693611 -12.966088 39.693394 54 S "A" 24 0.14500 0.14500 "SER " " CB " 6 0 1 808080  "C411"  1 1 7 ""  1 ""  <> 6.1697454 0.50284183 4.1949325 1 57.77 0 0 802 2 411 411 801 <> <> <>
  412 16 16.472286 -14.358869 39.524593 54 S "A" 70 -0.68300 -0.68300 "SER " " OG " 8 0 1 FF2E2E  "O412"  1 1 7 "%UT"  13 ""  <> -3.3918931 2.0941968 -0.23246692 1 64.45 0 0 803 1 412 412 802 <> <> <>
  413 25 15.510730 -10.014564 39.671143 55 L "A" 38 -0.50000 -0.50000 "LEU " " N  " 7 0 1 2E2EFF  "N413"  1 1 7 ""  1 ""  <> 6.865418 0.82063341 0.041427813 1 63.48 0 0 809 1 413 413 808 <> <> <>
  414 3 15.820338 -8.582857 39.547836 55 L "A" 24 0.14000 0.14000 "LEU " " CA " 6 0 1 808080  "C414"  1 1 -1106 ""  1 ""  FF3C00  5.6917672 3.3887086 3.888865 1 63.5 0 0 810 1 414 414 809 <> <> <>
  415 2 14.824218 -7.708889 40.462482 55 L "A" 24 0.50000 0.50000 "LEU " " C  " 6 0 1 808080  "C415"  1 1 7 ""  1 ""  <> -2.232496 -4.2222476 6.261497 1 69.28 0 0 811 0 415 415 810 <> <> <>
  416 15 15.166047 -6.630052 40.962055 55 L "A" 70 -0.50000 -0.50000 "LEU " " O  " 8 0 1 FF2E2E  "O416"  1 1 7 ""  1 ""  <> 0.59513503 -1.9250703 2.668761 1 76.39 0 0 812 0 416 416 811 <> <> <>
  417 3 15.564221 -8.167306 38.120842 55 L "A" 24 -0.12000 -0.12000 "LEU " " CB " 6 0 1 808080  "C417"  1 1 7 ""  1 ""  <> 1.5663382 8.6958094 -4.1047049 1 52.65 0 0 813 2 417 417 812 <> <> <>
  418 3 16.743378 -8.374640 37.225182 55 L "A" 24 -0.06000 -0.06000 "LEU " " CG " 6 0 1 808080  "C418"  1 1 7 ""  1 ""  <> -0.5455392 0.73244596 4.2808285 1 57.27 0 0 814 1 418 418 813 <> <> <>
  419 3 16.352745 -8.325818 35.749550 55 L "A" 24 -0.18000 -0.18000 "LEU " " CD1" 6 0 1 808080  "C419"  1 1 7 ""  1 ""  <> -5.4349179 -1.599012 1.9814036 1 55.72 0 0 815 3 419 419 814 <> <> <>
  420 3 17.947792 -7.360561 37.338188 55 L "A" 24 -0.18000 -0.18000 "LEU " " CD2" 6 0 1 808080  "C420"  1 1 7 ""  1 ""  <> -7.6798644 -2.8608675 0.47119454 1 53.77 0 0 816 3 420 420 815 <> <> <>
  421 25 13.569099 -8.197359 40.719803 56 I "A" 38 -0.50000 -0.50000 "ILE " " N  " 7 0 1 2E2EFF  "N421"  1 1 7 ""  1 ""  <> 2.5904269 -1.7556379 1.7606311 1 57.48 0 0 828 1 421 421 827 <> <> <>
  422 3 12.654078 -7.826969 41.870243 56 I "A" 24 0.14000 0.14000 "ILE " " CA " 6 0 1 808080  "C422"  1 1 -1106 ""  1 ""  FF3C00  4.2113414 3.2862687 -3.5056481 1 56.48 0 0 829 1 422 422 828 <> <> <>
  423 2 13.296048 -8.173654 43.224270 56 I "A" 24 0.50000 0.50000 "ILE " " C  " 6 0 1 808080  "C423"  1 1 7 ""  1 ""  <> 1.3903296 3.7073417 -4.3527131 1 62.84 0 0 830 0 423 423 829 <> <> <>
  424 15 13.098212 -7.502598 44.277836 56 I "A" 70 -0.50000 -0.50000 "ILE " " O  " 8 0 1 FF2E2E  "O424"  1 1 7 ""  1 ""  <> -0.15549174 9.0221701 -0.045035265 1 68.46 0 0 831 0 424 424 830 <> <> <>
  425 3 11.191266 -8.422522 41.571499 56 I "A" 24 -0.06000 -0.06000 "ILE " " CB " 6 0 1 808080  "C425"  1 1 7 ""  1 ""  <> 3.9770725 2.8335772 -1.6578841 1 63.47 0 0 832 1 425 425 831 <> <> <>
  426 3 10.524516 -7.998371 40.202198 56 I "A" 24 -0.12000 -0.12000 "ILE " " CG1" 6 0 1 808080  "C426"  1 1 7 ""  1 ""  <> 4.8071256 -1.1451871 -4.6617622 1 60.02 0 0 833 2 426 426 832 <> <> <>
  427 3 10.200220 -8.078611 42.718971 56 I "A" 24 -0.18000 -0.18000 "ILE " " CG2" 6 0 1 808080  "C427"  1 1 7 ""  1 ""  <> -4.212245 0.060083471 0.86875474 1 60.68 0 0 834 3 427 427 833 <> <> <>
  428 3 9.411575 -8.910918 39.697849 56 I "A" 24 -0.18000 -0.18000 "ILE " " CD1" 6 0 1 808080  "C428"  1 1 7 ""  1 ""  <> 0.59327501 -0.9752354 -1.7068108 1 74.52 0 0 835 3 428 428 834 <> <> <>
  429 25 14.080859 -9.177833 43.272552 57 G "A" 38 -0.50000 -0.50000 "GLY " " N  " 7 0 1 2E2EFF  "N429"  1 1 7 ""  1 ""  <> -7.5169916 5.8084297 -2.6984878 1 63.91 0 0 847 1 429 429 846 <> <> <>
  430 3 14.850792 -9.665102 44.449745 57 G "A" 24 0.08000 0.08000 "GLY " " CA " 6 0 1 808080  "C430"  1 1 -1106 ""  1 ""  FF3C00  -0.1494408 -6.4256959 -2.2170851 1 54.74 0 0 848 2 430 430 847 <> <> <>
  431 2 15.828466 -8.604909 44.907810 57 G "A" 24 0.50000 0.50000 "GLY " " C  " 6 0 1 808080  "C431"  1 1 7 ""  1 ""  <> -1.9803319 -1.2129207 -3.6991577 1 52.17 0 0 849 0 431 431 848 <> <> <>
  432 15 15.847274 -8.166446 46.035290 57 G "A" 70 -0.50000 -0.50000 "GLY " " O  " 8 0 1 FF2E2E  "O432"  1 1 7 ""  1 ""  <> 2.1654289 -1.3675165 1.6250366 1 54.19 0 0 850 0 432 432 849 <> <> <>
  433 25 16.639551 -8.205415 43.945869 58 D "A" 38 -0.50000 -0.50000 "ASP " " N  " 7 0 1 2E2EFF  "N433"  1 1 7 ""  1 ""  <> -1.7921149 -4.3077354 -1.7604409 1 58.5 0 0 854 1 433 433 853 <> <> <>
  434 3 17.642555 -7.159724 44.055893 58 D "A" 24 0.14000 0.14000 "ASP " " CA " 6 0 1 808080  "C434"  1 1 -1106 ""  1 ""  FF3C00  -0.49840701 -4.3124757 -5.1054692 1 64.5 0 0 855 1 434 434 854 <> <> <>
  435 2 17.050020 -5.790919 44.217060 58 D "A" 24 0.50000 0.50000 "ASP " " C  " 6 0 1 808080  "C435"  1 1 7 ""  1 ""  <> 1.408615 -5.2504668 14.633595 1 63.38 0 0 856 0 435 435 855 <> <> <>
  436 15 17.549139 -5.049206 45.049683 58 D "A" 70 -0.50000 -0.50000 "ASP " " O  " 8 0 1 FF2E2E  "O436"  1 1 7 ""  1 ""  <> 0.7215538 4.554163 2.0066295 1 72.57 0 0 857 0 436 436 856 <> <> <>
  437 3 18.453175 -7.275486 42.802979 58 D "A" 24 -0.22000 -0.22000 "ASP " " CB " 6 0 1 808080  "C437"  1 1 7 ""  1 ""  <> -7.9753747 1.3768034 -8.3238029 1 66.78 0 0 858 2 437 437 857 <> <> <>
  438 2 19.351778 -8.528817 42.600090 58 D "A" 24 0.70000 0.70000 "ASP " " CG " 6 0 1 808080  "C438"  1 1 7 "%UT"  13 ""  <> -2.3268015 0.070410833 0.49719155 1 76.21 0 0 859 0 438 438 858 4.04918377962482 <> <>
  439 18 19.647621 -9.365230 43.450817 58 D "A" 70 -0.80000 -0.80000 "ASP " " OD1" 8 -1 1 FF2E2E  "O439"  1 1 7 ""  1 ""  <> 4.899611 2.8245425 -1.1161495 1 78.2 0 0 860 0 439 439 859 <> <> <>
  440 15 19.791134 -8.734169 41.444504 58 D "A" 70 -0.80000 -0.80000 "ASP " " OD2" 8 0 1 FF2E2E  "O440"  1 1 7 ""  1 ""  <> 1.818347 1.4378577 2.0493374 1 76.16 0 0 861 0 440 440 860 <> <> <>
  441 25 15.967940 -5.402602 43.570217 59 E "A" 38 -0.50000 -0.50000 "GLU " " N  " 7 0 1 2E2EFF  "N441"  1 1 7 ""  1 ""  <> -5.7477441 -0.57508075 1.5580661 1 62.85 0 0 866 1 441 441 865 <> <> <>
  442 3 15.225292 -4.180210 43.842064 59 E "A" 24 0.14000 0.14000 "GLU " " CA " 6 0 1 808080  "C442"  1 1 -1106 ""  1 ""  FF3C00  4.4381614 2.4684772 -1.6453394 1 58.02 0 0 867 1 442 442 866 <> <> <>
  443 2 14.836650 -4.062731 45.283756 59 E "A" 24 0.50000 0.50000 "GLU " " C  " 6 0 1 808080  "C443"  1 1 7 ""  1 ""  <> -3.2958405 -1.471503 -0.3629564 1 59.79 0 0 868 0 443 443 867 <> <> <>
  444 15 15.330349 -3.142987 45.895767 59 E "A" 70 -0.50000 -0.50000 "GLU " " O  " 8 0 1 FF2E2E  "O444"  1 1 7 ""  1 ""  <> 9.6910067 -0.24567015 -1.5386159 1 70.4 0 0 869 0 444 444 868 <> <> <>
  445 3 14.098982 -4.097691 42.852528 59 E "A" 24 -0.12000 -0.12000 "GLU " " CB " 6 0 1 808080  "C445"  1 1 7 ""  1 ""  <> 4.9061899 1.0750679 0.61081302 1 67.4 0 0 870 2 445 445 869 <> <> <>
  446 3 13.198947 -2.824111 42.857727 59 E "A" 24 -0.22000 -0.22000 "GLU " " CG " 6 0 1 808080  "C446"  1 1 7 ""  1 ""  <> 3.6352184 -1.1059145 11.733109 1 78.79 0 0 871 2 446 446 870 <> <> <>
  447 2 13.835427 -1.479795 42.661800 59 E "A" 24 0.70000 0.70000 "GLU " " CD " 6 0 1 808080  "C447"  1 1 7 "%UT"  13 ""  <> -1.4483805 0.76399058 -2.7052181 1 86.57 0 0 872 0 447 447 871 4 <> <>
  448 18 13.549240 -0.554538 43.474709 59 E "A" 70 -0.80000 -0.80000 "GLU " " OE1" 8 -1 1 FF2E2E  "O448"  1 1 7 ""  1 ""  <> -3.5114312 -1.8159332 -2.9409022 1 101.86 0 0 873 0 448 448 872 <> <> <>
  449 15 14.820848 -1.391678 41.876320 59 E "A" 70 -0.80000 -0.80000 "GLU " " OE2" 8 0 1 FF2E2E  "O449"  1 1 7 ""  1 ""  <> 4.2763524 2.4007072 1.4242661 1 95.78 0 0 874 0 449 449 873 <> <> <>
  450 25 13.989219 -4.912407 45.795910 60 V "A" 38 -0.50000 -0.50000 "VAL " " N  " 7 0 1 2E2EFF  "N450"  1 1 7 ""  1 ""  <> -3.2252989 -7.2484307 2.5041661 1 65.53 0 0 881 1 450 450 880 <> <> <>
  451 3 13.304317 -4.791620 46.999401 60 V "A" 24 0.14000 0.14000 "VAL " " CA " 6 0 1 808080  "C451"  1 1 -1106 ""  1 ""  FF3C00  4.7973399 -3.9284496 -5.0355754 1 71.98 0 0 882 1 451 451 881 <> <> <>
  452 2 14.262332 -4.937879 48.241116 60 V "A" 24 0.50000 0.50000 "VAL " " C  " 6 0 1 808080  "C452"  1 1 7 ""  1 ""  <> -2.6027205 4.0856514 4.3828001 1 67.57 0 0 883 0 452 452 882 <> <> <>
  453 15 14.262205 -4.160354 49.186230 60 V "A" 70 -0.50000 -0.50000 "VAL " " O  " 8 0 1 FF2E2E  "O453"  1 1 7 ""  1 ""  <> -9.994977 -2.5934627 -9.6603155 1 69.73 0 0 884 0 453 453 883 <> <> <>
  454 3 12.159422 -5.893973 47.002007 60 V "A" 24 -0.06000 -0.06000 "VAL " " CB " 6 0 1 808080  "C454"  1 1 7 ""  1 ""  <> -2.8726487 0.59148467 5.7495475 1 80.53 0 0 885 1 454 454 884 <> <> <>
  455 3 11.451952 -5.866936 48.331516 60 V "A" 24 -0.18000 -0.18000 "VAL " " CG1" 6 0 1 808080  "C455"  1 1 7 ""  1 ""  <> 1.8134885 0.018108809 -0.65625346 1 63.66 0 0 886 3 455 455 885 <> <> <>
  456 3 11.101728 -5.581419 45.953224 60 V "A" 24 -0.18000 -0.18000 "VAL " " CG2" 6 0 1 808080  "C456"  1 1 7 ""  1 ""  <> -3.6431723 -0.27200994 1.5037581 1 59.62 0 0 887 3 456 456 886 <> <> <>
  457 25 14.938678 -6.079128 48.317513 61 Y "A" 38 -0.50000 -0.50000 "TYR " " N  " 7 0 1 2E2EFF  "N457"  0 1 7 ""  1 ""  <> 1.2006003 4.3785415 -4.6521058 1 71.15 0 0 897 1 457 457 896 <> <> <>
  458 3 15.664012 -6.594423 49.417267 61 Y "A" 24 0.14000 0.14000 "TYR " " CA " 6 0 1 808080  "C458"  0 1 -1107 ""  1 ""  FF5A00  -3.0391183 2.9661698 7.1279397 1 65.66 0 0 898 1 458 458 897 <> <> <>
  459 2 17.151049 -6.205120 49.379372 61 Y "A" 24 0.50000 0.50000 "TYR " " C  " 6 0 1 808080  "C459"  0 1 7 ""  1 ""  <> 2.4934969 5.6402702 2.5993452 1 60.55 0 0 899 0 459 459 898 <> <> <>
  460 15 17.919378 -6.378458 50.294018 61 Y "A" 70 -0.50000 -0.50000 "TYR " " O  " 8 0 1 FF2E2E  "O460"  0 1 7 ""  1 ""  <> 5.1779242 3.385139 -4.3619037 1 57.66 0 0 900 0 460 460 899 <> <> <>
  461 3 15.485581 -8.140948 49.563908 61 Y "A" 24 -0.00500 -0.00500 "TYR " " CB " 6 0 1 808080  "C461"  0 1 7 ""  1 ""  <> -0.55062282 -8.3142643 -2.4801309 1 57.5 0 0 901 2 461 461 900 <> <> <>
  462 2 14.164977 -8.664501 49.893749 61 Y "A" 24 -0.11500 -0.11500 "TYR " " CG " 6 0 1 808080  "C462"  0 1 7 ""  1 ""  <> -2.770648 1.1605899 3.1884811 1 58.22 0 0 902 0 462 462 901 <> <> <>
  463 2 13.252460 -8.891325 48.803284 61 Y "A" 24 -0.11500 -0.11500 "TYR " " CD1" 6 0 1 808080  "C463"  0 1 7 ""  1 ""  <> 1.262143 -3.0037179 6.1492672 1 59.54 0 0 903 1 463 463 902 <> <> <>
  464 2 13.793672 -9.059125 51.185467 61 Y "A" 24 -0.11500 -0.11500 "TYR " " CD2" 6 0 1 808080  "C464"  0 1 7 ""  1 ""  <> -5.1663656 5.2181625 1.2307174 1 58.84 0 0 904 1 464 464 903 <> <> <>
  465 2 11.964716 -9.369075 49.075806 61 Y "A" 24 -0.11500 -0.11500 "TYR " " CE1" 6 0 1 808080  "C465"  0 1 7 ""  1 ""  <> 11.934901 -2.0045674 0.5659188 1 60.63 0 0 905 1 465 465 904 <> <> <>
  466 2 12.480207 -9.522076 51.442509 61 Y "A" 24 -0.11500 -0.11500 "TYR " " CE2" 6 0 1 808080  "C466"  0 1 7 ""  1 ""  <> 5.7552795 1.9499944 -1.0205567 1 65.6 0 0 906 1 466 466 905 <> <> <>
  467 2 11.622463 -9.730550 50.374012 61 Y "A" 24 0.15000 0.15000 "TYR " " CZ " 6 0 1 808080  "C467"  0 1 7 ""  1 ""  <> -9.2835779 -2.7039082 5.5965338 1 61.3 0 0 907 0 467 467 906 <> <> <>
  468 16 10.425386 -10.328402 50.541561 61 Y "A" 70 -0.58500 -0.58500 "TYR " " OH " 8 0 1 FF2E2E  "O468"  0 1 7 "%UT"  13 ""  <> 8.3167419 -2.5803151 2.8727777 1 69.92 0 0 908 1 468 468 907 <> <> <>
  469 25 17.626038 -5.634652 48.208645 62 G "A" 38 -0.50000 -0.50000 "GLY " " N  " 7 0 1 2E2EFF  "N469"  0 1 7 ""  1 ""  <> 4.2223516 3.2655506 2.7511766 1 67.1 0 0 918 1 469 469 917 <> <> <>
  470 3 18.958296 -5.243599 47.854694 62 G "A" 24 0.08000 0.08000 "GLY " " CA " 6 0 1 808080  "C470"  0 1 -1107 ""  1 ""  FF5A00  -1.3418176 5.4847522 1.8473245 1 48.95 0 0 919 2 470 470 918 <> <> <>
  471 2 19.699034 -6.422362 47.255363 62 G "A" 24 0.50000 0.50000 "GLY " " C  " 6 0 1 808080  "C471"  0 1 7 ""  1 ""  <> -1.5003293 -5.6152425 -3.3254304 1 47.96 0 0 920 0 471 471 919 <> <> <>
  472 15 19.253216 -7.512918 47.450577 62 G "A" 70 -0.50000 -0.50000 "GLY " " O  " 8 0 1 FF2E2E  "O472"  0 1 7 ""  1 ""  <> 2.9579251 -0.92543167 4.1023059 1 70.72 0 0 921 0 472 472 920 <> <> <>
  473 25 20.739159 -6.137562 46.498310 63 R "A" 38 -0.50000 -0.50000 "ARG " " N  " 7 0 1 2E2EFF  "N473"  0 1 7 ""  1 ""  <> 3.3656077 -4.7080731 -5.0061526 1 50.5 0 0 925 1 473 473 924 <> <> <>
  474 3 21.621664 -6.971694 45.718143 63 R "A" 24 0.14000 0.14000 "ARG " " CA " 6 0 1 808080  "C474"  0 1 -1107 ""  1 ""  FF5A00  -0.96886653 0.67171365 -3.0464315 1 67.96 0 0 926 1 474 474 925 <> <> <>
  475 2 23.009119 -7.155883 46.440956 63 R "A" 24 0.50000 0.50000 "ARG " " C  " 6 0 1 808080  "C475"  0 1 7 ""  1 ""  <> 1.0687524 -0.022194585 -3.8958702 1 64.07 0 0 927 0 475 475 926 <> <> <>
  476 15 23.580250 -6.211488 47.012127 63 R "A" 70 -0.50000 -0.50000 "ARG " " O  " 8 0 1 FF2E2E  "O476"  0 1 7 ""  1 ""  <> -3.6079938 -1.8424383 -3.1320825 1 58.56 0 0 928 0 476 476 927 <> <> <>
  477 3 21.924061 -6.191562 44.365711 63 R "A" 24 -0.12000 -0.12000 "ARG " " CB " 6 0 1 808080  "C477"  0 1 7 ""  1 ""  <> 1.1843818 -8.6516418 4.9220896 1 61.95 0 0 929 2 477 477 928 <> <> <>
  478 3 22.913633 -6.889056 43.392231 63 R "A" 24 -0.05000 -0.05000 "ARG " " CG " 6 0 1 808080  "C478"  0 1 7 ""  1 ""  <> 1.9792354 1.2483007 2.6085434 1 51.41 0 0 930 2 478 478 929 <> <> <>
  479 3 22.561140 -6.568549 41.971977 63 R "A" 24 0.19000 0.19000 "ARG " " CD " 6 0 1 808080  "C479"  0 1 7 ""  1 ""  <> -2.2506254 1.0036715 2.8413093 1 62.52 0 0 931 2 479 479 930 <> <> <>
  480 25 23.743626 -6.189693 41.251324 63 R "A" 38 -0.69997 -0.69997 "ARG " " NE " 7 0 1 2E2EFF  "N480"  0 1 7 ""  1 ""  <> -2.5481117 0.48425296 -2.0783806 1 66.69 0 0 932 1 480 480 931 <> <> <>
  481 2 23.692686 -5.531353 40.097153 63 R "A" 24 0.63990 0.63990 "ARG " " CZ " 6 0 1 808080  "C481"  0 1 7 ""  1 ""  <> 6.2136173 -0.438225 0.66086072 1 70.98 0 0 933 0 481 481 932 <> <> <>
  482 25 22.577797 -5.431067 39.413147 63 R "A" 38 -0.79997 -0.79997 "ARG " " NH1" 7 0 1 2E2EFF  "N482"  0 1 7 ""  1 ""  <> 5.6585045 4.6150374 -1.4331665 1 70.81 0 0 934 2 482 482 933 <> <> <>
  483 31 24.779661 -5.020781 39.549782 63 R "A" 38 -0.79997 -0.79997 "ARG " " NH2" 7 1 1 2E2EFF  "N483"  0 1 7 ""  1 ""  <> -0.76976156 -3.0255158 -1.1754619 1 76.15 0 0 935 2 483 483 934 <> <> <>
  484 25 23.615993 -8.282752 46.264801 64 D "A" 38 -0.50000 -0.50000 "ASP " " N  " 7 0 1 2E2EFF  "N484"  0 1 7 ""  1 ""  <> -3.0818033 -0.81970733 0.87881899 1 58.4 0 0 949 1 484 484 948 <> <> <>
  485 3 25.017271 -8.588635 46.656475 64 D "A" 24 0.14000 0.14000 "ASP " " CA " 6 0 1 808080  "C485"  0 1 -1107 ""  1 ""  FF5A00  4.3907418 0.70427257 2.4505982 1 51.43 0 0 950 1 485 485 949 <> <> <>
  486 2 25.408373 -9.834597 45.867531 64 D "A" 24 0.50000 0.50000 "ASP " " C  " 6 0 1 808080  "C486"  0 1 7 ""  1 ""  <> 1.2707375 -0.86947751 -3.3631427 1 58.31 0 0 951 0 486 486 950 <> <> <>
  487 15 24.633261 -10.605926 45.281525 64 D "A" 70 -0.50000 -0.50000 "ASP " " O  " 8 0 1 FF2E2E  "O487"  0 1 7 ""  1 ""  <> -12.122902 3.6701229 -2.3114135 1 65.15 0 0 952 0 487 487 951 <> <> <>
  488 3 25.332193 -8.709281 48.263206 64 D "A" 24 -0.22000 -0.22000 "ASP " " CB " 6 0 1 808080  "C488"  0 1 7 ""  1 ""  <> -3.1282086 -0.77993536 4.563798 1 56.57 0 0 953 2 488 488 952 <> <> <>
  489 2 25.377268 -10.085040 48.751404 64 D "A" 24 0.70000 0.70000 "ASP " " CG " 6 0 1 808080  "C489"  0 1 7 "%UT"  13 ""  <> -2.0619693 -2.4019961 0.30862996 1 71.59 0 0 954 0 489 489 953 4.83752576582688 <> <>
  490 18 26.426636 -10.747748 48.728035 64 D "A" 70 -0.80000 -0.80000 "ASP " " OD1" 8 -1 1 FF2E2E  "O490"  0 1 7 ""  1 ""  <> 4.9427352 4.4745183 9.8352318 1 63.91 0 0 955 0 490 490 954 <> <> <>
  491 15 24.362755 -10.563643 49.284363 64 D "A" 70 -0.80000 -0.80000 "ASP " " OD2" 8 0 1 FF2E2E  "O491"  0 1 7 ""  1 ""  <> 9.145093 9.9225893 -2.3433504 1 86.96 0 0 956 0 491 491 955 <> <> <>
  492 25 26.679310 -10.045079 45.673538 65 R "A" 38 -0.50000 -0.50000 "ARG " " N  " 7 0 1 2E2EFF  "N492"  0 1 7 ""  1 ""  <> 1.6755852 5.3003025 -0.69828314 1 44.31 0 0 961 1 492 492 960 <> <> <>
  493 3 27.373104 -11.013480 44.792545 65 R "A" 24 0.14000 0.14000 "ARG " " CA " 6 0 1 808080  "C493"  0 1 -1107 ""  1 ""  FF5A00  -3.0887964 -2.4674959 -0.63911372 1 67.34 0 0 962 1 493 493 961 <> <> <>
  494 2 28.626535 -11.580545 45.439899 65 R "A" 24 0.50000 0.50000 "ARG " " C  " 6 0 1 808080  "C494"  0 1 7 ""  1 ""  <> -4.8665314 3.5978961 -1.5349455 1 61.58 0 0 963 0 494 494 962 <> <> <>
  495 15 29.492237 -12.142784 44.813263 65 R "A" 70 -0.50000 -0.50000 "ARG " " O  " 8 0 1 FF2E2E  "O495"  0 1 7 ""  1 ""  <> 0.51242912 -0.16999279 -2.9999084 1 56.47 0 0 964 0 495 495 963 <> <> <>
  496 3 27.586334 -10.580887 43.298824 65 R "A" 24 -0.12000 -0.12000 "ARG " " CB " 6 0 1 808080  "C496"  0 1 7 ""  1 ""  <> 2.7312684 0.42740488 1.0629995 1 53.64 0 0 965 2 496 496 964 <> <> <>
  497 3 26.365784 -10.204021 42.455296 65 R "A" 24 -0.05000 -0.05000 "ARG " " CG " 6 0 1 808080  "C497"  0 1 7 ""  1 ""  <> 3.7721844 -3.3025665 -2.9711425 1 43.57 0 0 966 2 497 497 965 <> <> <>
  498 3 25.336237 -11.274100 42.005264 65 R "A" 24 0.19000 0.19000 "ARG " " CD " 6 0 1 808080  "C498"  0 1 7 ""  1 ""  <> 2.8175378 -4.4565167 0.64311326 1 67.3 0 0 967 2 498 498 966 <> <> <>
  499 25 24.164045 -10.697800 41.318150 65 R "A" 38 -0.69997 -0.69997 "ARG " " NE " 7 0 1 2E2EFF  "N499"  0 1 7 ""  1 ""  <> 0.95081151 -4.7903724 -0.13409725 1 68.52 0 0 968 1 499 499 967 <> <> <>
  500 2 22.915493 -10.391825 41.690304 65 R "A" 24 0.63990 0.63990 "ARG " " CZ " 6 0 1 808080  "C500"  0 1 7 ""  1 ""  <> 1.7882389 5.0238233 -0.97038585 1 63.92 0 0 969 0 500 500 968 <> <> <>
  501 25 22.084806 -9.862556 40.740738 65 R "A" 38 -0.79997 -0.79997 "ARG " " NH1" 7 0 1 2E2EFF  "N501"  0 1 7 ""  1 ""  <> 6.1297073 2.7292988 -0.91641212 1 62.23 0 0 970 2 501 501 969 <> <> <>
  502 31 22.395473 -10.696022 42.894844 65 R "A" 38 -0.79997 -0.79997 "ARG " " NH2" 7 1 1 2E2EFF  "N502"  0 1 7 ""  1 ""  <> 9.8786201 1.9608579 4.7951188 1 75.57 0 0 971 2 502 502 970 <> <> <>
  503 25 28.636879 -11.596599 46.754208 66 T "A" 38 -0.50000 -0.50000 "THR " " N  " 7 0 1 2E2EFF  "N503"  0 1 7 ""  1 ""  <> -1.4400189 7.2487164 -3.3068271 1 58.52 0 0 985 1 503 503 984 <> <> <>
  504 3 29.845224 -11.875620 47.582695 66 T "A" 24 0.14000 0.14000 "THR " " CA " 6 0 1 808080  "C504"  0 1 -1107 ""  1 ""  FF5A00  -5.2893 -4.816463 8.5130014 1 61.25 0 0 986 1 504 504 985 <> <> <>
  505 2 30.489260 -13.237194 47.262390 66 T "A" 24 0.50000 0.50000 "THR " " C  " 6 0 1 808080  "C505"  0 1 7 ""  1 ""  <> -7.0029149 1.5133052 3.073525 1 70.53 0 0 987 0 505 505 986 <> <> <>
  506 15 31.676058 -13.377864 46.927341 66 T "A" 70 -0.50000 -0.50000 "THR " " O  " 8 0 1 FF2E2E  "O506"  0 1 7 ""  1 ""  <> -6.5518713 -2.3203719 6.1719675 1 66.29 0 0 988 0 506 506 987 <> <> <>
  507 3 29.501995 -11.630306 49.087566 66 T "A" 24 0.20500 0.20500 "THR " " CB " 6 0 1 808080  "C507"  0 1 7 ""  1 ""  <> -0.7618019 -2.3549953 -1.024433 1 65.3 0 0 989 1 507 507 988 <> <> <>
  508 16 29.117271 -10.294692 49.325726 66 T "A" 70 -0.68300 -0.68300 "THR " " OG1" 8 0 1 FF2E2E  "O508"  0 1 7 "%UT"  13 ""  <> 2.5377829 -2.53544 -9.07125 1 59.48 0 0 990 1 508 508 989 <> <> <>
  509 3 30.789345 -11.772497 49.963177 66 T "A" 24 -0.18000 -0.18000 "THR " " CG2" 6 0 1 808080  "C509"  0 1 7 ""  1 ""  <> 2.2180007 3.8316231 -0.80632663 1 46.56 0 0 991 3 509 509 990 <> <> <>
  510 25 29.658909 -14.293527 47.362488 67 S "A" 38 -0.50000 -0.50000 "SER " " N  " 7 0 1 2E2EFF  "N510"  0 1 7 ""  1 ""  <> -2.2878683 2.5889513 4.8379483 1 72.76 0 0 999 1 510 510 998 <> <> <>
  511 3 30.045040 -15.641074 47.271221 67 S "A" 24 0.14000 0.14000 "SER " " CA " 6 0 1 808080  "C511"  0 1 -1107 ""  1 ""  FF5A00  -4.8414497 -2.3190281 4.1410618 1 51.07 0 0 1000 1 511 511 999 <> <> <>
  512 2 29.925388 -16.137630 45.795135 67 S "A" 24 0.50000 0.50000 "SER " " C  " 6 0 1 808080  "C512"  0 1 7 ""  1 ""  <> -2.2224684 -1.8349316 2.8230608 1 50.6 0 0 1001 0 512 512 1000 <> <> <>
  513 15 29.830076 -17.357935 45.577652 67 S "A" 70 -0.50000 -0.50000 "SER " " O  " 8 0 1 FF2E2E  "O513"  0 1 7 ""  1 ""  <> 1.2664223 -1.5318987 -1.3444641 1 55.69 0 0 1002 0 513 513 1001 <> <> <>
  514 3 29.183962 -16.490751 48.225700 67 S "A" 24 0.14500 0.14500 "SER " " CB " 6 0 1 808080  "C514"  0 1 7 ""  1 ""  <> 2.7487204 3.3763118 0.62273365 1 60.12 0 0 1003 2 514 514 1002 <> <> <>
  515 16 29.460186 -15.990616 49.548492 67 S "A" 70 -0.68300 -0.68300 "SER " " OG " 8 0 1 FF2E2E  "O515"  0 1 7 "%UT"  13 ""  <> -3.5501499 5.4170866 2.9098225 1 78.08 0 0 1004 1 515 515 1003 <> <> <>
  516 25 29.810686 -15.266710 44.753258 68 H "A" 38 -0.50000 -0.50000 "HIE " " N  " 7 0 1 2E2EFF  "N516"  0 1 7 ""  1 ""  <> 2.1201077 8.2231903 -2.588557 1 54.1 0 0 1010 1 516 516 1009 <> <> <>
  517 3 29.617922 -15.678667 43.307091 68 H "A" 24 0.14000 0.14000 "HIE " " CA " 6 0 1 808080  "C517"  0 1 -1107 ""  1 ""  FF5A00  1.6450807 -6.7710156 -0.22701304 1 52.1 0 0 1011 1 517 517 1010 <> <> <>
  518 2 30.856855 -16.295662 42.599133 68 H "A" 24 0.50000 0.50000 "HIE " " C  " 6 0 1 808080  "C518"  0 1 7 ""  1 ""  <> 0.77469981 -0.28425494 -0.26865917 1 68.64 0 0 1012 0 518 518 1011 <> <> <>
  519 15 30.808706 -17.008465 41.614601 68 H "A" 70 -0.50000 -0.50000 "HIE " " O  " 8 0 1 FF2E2E  "O519"  0 1 7 ""  1 ""  <> -3.1252081 1.7228786 -0.87885201 1 71.25 0 0 1013 0 519 519 1012 <> <> <>
  520 3 29.180454 -14.430370 42.563591 68 H "A" 24 -0.29700 -0.29700 "HIE " " CB " 6 0 1 808080  "C520"  0 1 7 ""  1 ""  <> -2.224226 1.7439893 -0.097036123 1 51.96 0 0 1014 2 520 520 1013 <> <> <>
  521 2 28.812204 -14.686210 41.156109 68 H "A" 24 0.50400 0.50400 "HIE " " CG " 6 0 1 808080  "C521"  0 1 7 "%UT"  13 "HIE"  <> -0.92994696 3.913626 1.2598394 1 51.8 0 0 1015 0 521 521 1014 <> "HIE"  <>
  522 25 29.705826 -14.507790 40.078506 68 H "A" 38 -0.56400 -0.56400 "HIE " " ND1" 7 0 1 2E2EFF  "N522"  0 1 7 ""  1 ""  <> -5.2555013 -10.167861 3.9162154 1 54.89 0 0 1016 0 522 522 1015 <> <> <>
  523 2 27.574886 -15.089672 40.639515 68 H "A" 24 -0.26100 -0.26100 "HIE " " CD2" 6 0 1 808080  "C523"  0 1 7 ""  1 ""  <> 12.538935 -4.4158931 2.6376119 1 56.1 0 0 1017 1 523 523 1016 <> <> <>
  524 2 29.001677 -14.895184 39.028229 68 H "A" 24 0.18200 0.18200 "HIE " " CE1" 6 0 1 808080  "C524"  0 1 7 ""  1 ""  <> 10.593917 3.2314453 2.355139 1 65.36 0 0 1018 1 524 524 1017 <> <> <>
  525 25 27.792936 -15.319944 39.303246 68 H "A" 38 -0.29100 -0.29100 "HIE " " NE2" 7 0 1 2E2EFF  "N525"  0 1 7 ""  1 ""  <> -4.0162129 1.1342242 -0.70354044 1 65.77 0 0 1019 1 525 525 1018 <> <> <>
  526 25 32.007214 -16.156212 43.271812 69 V "A" 38 -0.50000 -0.50000 "VAL " " N  " 7 0 1 2E2EFF  "N526"  0 1 7 ""  1 ""  <> -0.59445834 3.3792419 -6.9490027 1 71.99 0 0 1027 1 526 526 1026 <> <> <>
  527 3 33.202007 -16.978487 43.184223 69 V "A" 24 0.14000 0.14000 "VAL " " CA " 6 0 1 808080  "C527"  0 1 -1107 ""  1 ""  FF5A00  2.0979652 2.8823683 4.0389709 1 52.55 0 0 1028 1 527 527 1027 <> <> <>
  528 2 33.867886 -17.013973 44.618065 69 V "A" 24 0.50000 0.50000 "VAL " " C  " 6 0 1 808080  "C528"  0 1 7 ""  1 ""  <> -6.6509309 1.6999656 8.7855282 1 65.67 0 0 1029 0 528 528 1028 <> <> <>
  529 15 33.755909 -16.091717 45.410397 69 V "A" 70 -0.50000 -0.50000 "VAL " " O  " 8 0 1 FF2E2E  "O529"  0 1 7 ""  1 ""  <> 1.5949124 -1.4041575 -5.2726893 1 77.12 0 0 1030 0 529 529 1029 <> <> <>
  530 3 34.184155 -16.381155 42.085629 69 V "A" 24 -0.06000 -0.06000 "VAL " " CB " 6 0 1 808080  "C530"  0 1 7 ""  1 ""  <> -7.5689244 11.769182 1.3762901 1 55.07 0 0 1031 1 530 530 1030 <> <> <>
  531 3 34.468292 -14.841348 42.180374 69 V "A" 24 -0.18000 -0.18000 "VAL " " CG1" 6 0 1 808080  "C531"  0 1 7 ""  1 ""  <> -8.5392075 2.1649842 4.6268749 1 48.29 0 0 1032 3 531 531 1031 <> <> <>
  532 3 35.528503 -17.077900 41.904762 69 V "A" 24 -0.18000 -0.18000 "VAL " " CG2" 6 0 1 808080  "C532"  0 1 7 ""  1 ""  <> 2.8691008 3.2328744 2.2785194 1 64.39 0 0 1033 3 532 532 1032 <> <> <>
  533 25 34.435059 -18.187288 44.959000 70 V "A" 38 -0.50000 -0.50000 "VAL " " N  " 7 0 1 2E2EFF  "N533"  2 1 7 ""  1 ""  <> 8.0296717 2.468235 -6.992744 1 63.48 0 0 1043 1 533 533 1042 <> <> <>
  534 3 35.018467 -18.451111 46.248249 70 V "A" 24 0.14000 0.14000 "VAL " " CA " 6 0 1 808080  "C534"  2 1 -1107 ""  1 ""  FF5A00  0.21374555 -1.7278105 -8.4112425 1 59.18 0 0 1044 1 534 534 1043 <> <> <>
  535 2 36.337643 -19.189985 45.982681 70 V "A" 24 0.50000 0.50000 "VAL " " C  " 6 0 1 808080  "C535"  2 1 7 ""  1 ""  <> 0.1822543 6.5130329 -4.1370215 1 62.32 0 0 1045 0 535 535 1044 <> <> <>
  536 15 36.458973 -19.840609 44.919514 70 V "A" 70 -0.50000 -0.50000 "VAL " " O  " 8 0 1 FF2E2E  "O536"  2 1 7 ""  1 ""  <> -0.4357776 -2.7898774 4.9263382 1 59.35 0 0 1046 0 536 536 1045 <> <> <>
  537 3 34.076771 -19.405857 47.027142 70 V "A" 24 -0.06000 -0.06000 "VAL " " CB " 6 0 1 808080  "C537"  2 1 7 ""  1 ""  <> 1.5768996 -3.7514884 2.1641877 1 59.79 0 0 1047 1 537 537 1046 <> <> <>
  538 3 32.690685 -18.886934 47.269985 70 V "A" 24 -0.18000 -0.18000 "VAL " " CG1" 6 0 1 808080  "C538"  2 1 7 ""  1 ""  <> 0.41797268 -2.3944323 0.78783178 1 74.91 0 0 1048 3 538 538 1047 <> <> <>
  539 3 33.980625 -20.813602 46.563759 70 V "A" 24 -0.18000 -0.18000 "VAL " " CG2" 6 0 1 808080  "C539"  2 1 7 ""  1 ""  <> -1.9784758 -0.12393653 4.1061831 1 64.02 0 0 1049 3 539 539 1048 <> <> <>
  540 25 37.208824 -19.241978 46.974972 71 A "A" 38 -0.50000 -0.50000 "ALA " " N  " 7 0 1 2E2EFF  "N540"  2 1 7 ""  1 ""  <> -11.481297 6.4177194 5.2657657 1 54.48 0 0 1059 1 540 540 1058 <> <> <>
  541 3 38.425621 -19.933668 46.899681 71 A "A" 24 0.14000 0.14000 "ALA " " CA " 6 0 1 808080  "C541"  2 1 -1107 ""  1 ""  FF5A00  -0.55528349 2.5483532 -0.19933242 1 64.54 0 0 1060 1 541 541 1059 <> <> <>
  542 2 38.442165 -20.885405 48.077068 71 A "A" 24 0.50000 0.50000 "ALA " " C  " 6 0 1 808080  "C542"  2 1 7 ""  1 ""  <> -4.6393456 -1.8102076 -3.919539 1 64.71 0 0 1061 0 542 542 1060 <> <> <>
  543 15 37.938828 -20.616055 49.157635 71 A "A" 70 -0.50000 -0.50000 "ALA " " O  " 8 0 1 FF2E2E  "O543"  2 1 7 ""  1 ""  <> 7.1126986 1.4341708 3.7333553 1 66.23 0 0 1062 0 543 543 1061 <> <> <>
  544 3 39.619514 -18.934299 47.024128 71 A "A" 24 -0.18000 -0.18000 "ALA " " CB " 6 0 1 808080  "C544"  2 1 7 ""  1 ""  <> 9.4961452 5.3370647 0.60494512 1 54.31 0 0 1063 3 544 544 1062 <> <> <>
  545 25 38.875076 -22.137600 47.868279 72 I "A" 38 -0.50000 -0.50000 "ILE " " N  " 7 0 1 2E2EFF  "N545"  2 1 7 ""  1 ""  <> 1.0014791 -1.9549246 -4.3002777 1 66.96 0 0 1069 1 545 545 1068 <> <> <>
  546 3 38.936890 -23.284092 48.739929 72 I "A" 24 0.14000 0.14000 "ILE " " CA " 6 0 1 808080  "C546"  2 1 -1107 ""  1 ""  FF5A00  3.136869 -8.8354692 -1.1609185 1 77.8 0 0 1070 1 546 546 1069 <> <> <>
  547 2 40.307648 -23.521725 49.316147 72 I "A" 24 0.50000 0.50000 "ILE " " C  " 6 0 1 808080  "C547"  2 1 7 ""  1 ""  <> -3.6162636 7.522995 -2.43892 1 70.63 0 0 1071 0 547 547 1070 <> <> <>
  548 15 41.359215 -23.397020 48.585560 72 I "A" 70 -0.50000 -0.50000 "ILE " " O  " 8 0 1 FF2E2E  "O548"  2 1 7 ""  1 ""  <> 1.7834538 -3.655853 -0.53594398 1 75.3 0 0 1072 0 548 548 1071 <> <> <>
  549 3 38.385220 -24.531996 47.980942 72 I "A" 24 -0.06000 -0.06000 "ILE " " CB " 6 0 1 808080  "C549"  2 1 7 ""  1 ""  <> -1.8861742 4.4753852 5.9251289 1 69.73 0 0 1073 1 549 549 1072 <> <> <>
  550 3 36.989567 -24.320221 47.343403 72 I "A" 24 -0.12000 -0.12000 "ILE " " CG1" 6 0 1 808080  "C550"  2 1 7 ""  1 ""  <> -1.6622655 6.9256301 1.0761397 1 69.7 0 0 1074 2 550 550 1073 <> <> <>
  551 3 38.358116 -25.727932 48.862289 72 I "A" 24 -0.18000 -0.18000 "ILE " " CG2" 6 0 1 808080  "C551"  2 1 7 ""  1 ""  <> 0.0132182 -3.4406986 1.3463346 1 67.52 0 0 1075 3 551 551 1074 <> <> <>
  552 3 36.889828 -24.892406 45.888874 72 I "A" 24 -0.18000 -0.18000 "ILE " " CD1" 6 0 1 808080  "C552"  2 1 7 ""  1 ""  <> 6.3515153 -1.9658078 7.7231202 1 66.98 0 0 1076 3 552 552 1075 <> <> <>
  553 25 40.427242 -23.845701 50.693516 73 L "A" 38 -0.50000 -0.50000 "LEU " " N  " 7 0 1 2E2EFF  "N553"  2 1 7 ""  1 ""  <> -4.4534283 2.519114 -3.3944364 1 62.01 0 0 1088 1 553 553 1087 <> <> <>
  554 3 41.674271 -23.551525 51.513992 73 L "A" 24 0.14000 0.14000 "LEU " " CA " 6 0 1 808080  "C554"  2 1 -1107 ""  1 ""  FF5A00  5.2492719 -6.1204658 -1.4611715 1 77.08 0 0 1089 1 554 554 1088 <> <> <>
  555 2 41.759468 -24.734602 52.477631 73 L "A" 24 0.50000 0.50000 "LEU " " C  " 6 0 1 808080  "C555"  2 1 7 ""  1 ""  <> -3.4253452 4.1886663 1.1937525 1 83.41 0 0 1090 0 555 555 1089 <> <> <>
  556 15 40.846066 -25.023205 53.311508 73 L "A" 70 -0.50000 -0.50000 "LEU " " O  " 8 0 1 FF2E2E  "O556"  2 1 7 ""  1 ""  <> -3.022517 4.9010139 -5.6857753 1 83.31 0 0 1091 0 556 556 1090 <> <> <>
  557 3 41.559658 -22.142721 52.144798 73 L "A" 24 -0.12000 -0.12000 "LEU " " CB " 6 0 1 808080  "C557"  2 1 7 ""  1 ""  <> -6.5719995 -0.94502944 3.6647756 1 80.05 0 0 1092 2 557 557 1091 <> <> <>
  558 3 42.152393 -20.985065 51.334442 73 L "A" 24 -0.06000 -0.06000 "LEU " " CG " 6 0 1 808080  "C558"  2 1 7 ""  1 ""  <> -0.015078356 4.056747 -4.7625799 1 80.14 0 0 1093 1 558 558 1092 <> <> <>
  559 3 41.216431 -20.282236 50.335270 73 L "A" 24 -0.18000 -0.18000 "LEU " " CD1" 6 0 1 808080  "C559"  2 1 7 ""  1 ""  <> 7.0255122 -5.1396132 -6.9035344 1 85.41 0 0 1094 3 559 559 1093 <> <> <>
  560 3 42.771549 -19.937384 52.273762 73 L "A" 24 -0.18000 -0.18000 "LEU " " CD2" 6 0 1 808080  "C560"  2 1 7 ""  1 ""  <> -2.0475807 -3.8814776 -1.4225435 1 78.06 0 0 1095 3 560 560 1094 <> <> <>
  561 25 42.854565 -25.494499 52.386726 74 T "A" 38 -0.50000 -0.50000 "THR " " N  " 7 0 1 2E2EFF  "N561"  0 1 7 ""  1 ""  <> 2.3098059 3.8797879 -1.5978918 1 88.1 0 0 1107 1 561 561 1106 <> <> <>
  562 3 43.186924 -26.642830 53.228584 74 T "A" 24 0.14000 0.14000 "THR " " CA " 6 0 1 808080  "C562"  0 1 -1107 ""  1 ""  FF5A00  -1.5048749 1.7456483 -5.750237 1 80.59 0 0 1108 1 562 562 1107 <> <> <>
  563 2 44.666046 -26.573019 53.659790 74 T "A" 24 0.50000 0.50000 "THR " " C  " 6 0 1 808080  "C563"  0 1 7 ""  1 ""  <> -2.97051 -3.96137 -4.8359022 1 81.88 0 0 1109 0 563 563 1108 <> <> <>
  564 15 45.473312 -26.056875 52.909760 74 T "A" 70 -0.50000 -0.50000 "THR " " O  " 8 0 1 FF2E2E  "O564"  0 1 7 ""  1 ""  <> -2.1138306 -1.0784357 -1.2383233 1 103.05 0 0 1110 0 564 564 1109 <> <> <>
  565 3 42.603683 -27.917048 52.667713 74 T "A" 24 0.20500 0.20500 "THR " " CB " 6 0 1 808080  "C565"  0 1 7 ""  1 ""  <> 7.3034353 2.0503895 -3.8896861 1 87.01 0 0 1111 1 565 565 1110 <> <> <>
  566 16 42.873066 -29.082998 53.503136 74 T "A" 70 -0.68300 -0.68300 "THR " " OG1" 8 0 1 FF2E2E  "O566"  0 1 7 "%UT"  13 ""  <> -1.9998105 1.540965 10.170167 1 95.54 0 0 1112 1 566 566 1111 <> <> <>
  567 3 42.884445 -28.304390 51.211800 74 T "A" 24 -0.18000 -0.18000 "THR " " CG2" 6 0 1 808080  "C567"  0 1 7 ""  1 ""  <> 4.3384604 5.8441854 3.336612 1 88.75 0 0 1113 3 567 567 1112 <> <> <>
  568 25 45.025311 -26.993000 54.913223 75 P "A" 38 -0.14000 -0.14000 "PRO " " N  " 7 0 1 2E2EFF  "N568"  0 1 7 ""  1 ""  <> -1.7132981 -2.3433425 -1.8934606 1 70.18 0 0 1121 0 568 568 1120 <> <> <>
  569 3 46.381161 -26.896685 55.442135 75 P "A" 24 0.01000 0.01000 "PRO " " CA " 6 0 1 808080  "C569"  0 1 -1107 ""  1 ""  FF5A00  -1.2173637 2.0282238 -0.78669846 1 74.74 0 0 1122 1 569 569 1121 <> <> <>
  570 2 47.230453 -28.139360 55.146408 75 P "A" 24 0.50000 0.50000 "PRO " " C  " 6 0 1 808080  "C570"  0 1 7 ""  1 ""  <> 0.62677014 -4.5571375 4.5166821 1 91.48 0 0 1123 0 570 570 1122 <> <> <>
  571 15 46.619385 -29.102987 54.643162 75 P "A" 70 -0.50000 -0.50000 "PRO " " O  " 8 0 1 FF2E2E  "O571"  0 1 7 ""  1 ""  <> -1.8861604 5.6331658 5.3022032 1 92.82 0 0 1124 0 571 571 1123 <> <> <>
  572 3 46.090488 -26.836922 56.973499 75 P "A" 24 -0.12000 -0.12000 "PRO " " CB " 6 0 1 808080  "C572"  0 1 7 ""  1 ""  <> -3.2400892 -5.3106942 4.6994786 1 76.49 0 0 1125 2 572 572 1124 <> <> <>
  573 3 44.989113 -27.839724 57.176552 75 P "A" 24 -0.12000 -0.12000 "PRO " " CG " 6 0 1 808080  "C573"  0 1 7 ""  1 ""  <> -5.6116166 3.9910667 2.9433305 1 69.84 0 0 1126 2 573 573 1125 <> <> <>
  574 3 44.101860 -27.482594 55.965611 75 P "A" 24 -0.05000 -0.05000 "PRO " " CD " 6 0 1 808080  "C574"  0 1 7 ""  1 ""  <> 7.9206743 9.5698862 -0.16217446 1 66.19 0 0 1127 2 574 574 1126 <> <> <>
  575 25 48.548504 -28.118324 55.444534 76 P "A" 38 -0.14000 -0.14000 "PRO " " N  " 7 0 1 2E2EFF  "N575"  0 1 7 ""  1 ""  <> -3.7271652 1.342895 -4.3019185 1 104.26 0 0 1135 0 575 575 1134 <> <> <>
  576 3 49.436695 -29.280615 55.574127 76 P "A" 24 0.01000 0.01000 "PRO " " CA " 6 0 1 808080  "C576"  0 1 -1107 ""  1 ""  FF5A00  -2.726846 -0.6222614 -12.094805 1 101.01 0 0 1136 1 576 576 1135 <> <> <>
  577 2 48.774372 -30.552471 56.199467 76 P "A" 24 0.50000 0.50000 "PRO " " C  " 6 0 1 808080  "C577"  0 1 7 ""  1 ""  <> -3.6663196 1.2828224 3.1006594 1 101.86 0 0 1137 0 577 577 1136 <> <> <>
  578 15 48.182796 -30.452320 57.252850 76 P "A" 70 -0.50000 -0.50000 "PRO " " O  " 8 0 1 FF2E2E  "O578"  0 1 7 ""  1 ""  <> 2.2683144 0.85847837 -3.2909777 1 103.36 0 0 1138 0 578 578 1137 <> <> <>
  579 3 50.720749 -28.739702 56.280350 76 P "A" 24 -0.12000 -0.12000 "PRO " " CB " 6 0 1 808080  "C579"  0 1 7 ""  1 ""  <> -5.4110765 -8.7420626 2.8454032 1 93.93 0 0 1139 2 579 579 1138 <> <> <>
  580 3 50.783928 -27.262501 56.043213 76 P "A" 24 -0.12000 -0.12000 "PRO " " CG " 6 0 1 808080  "C580"  0 1 7 ""  1 ""  <> -6.2085543 10.417489 -6.0916352 1 97.95 0 0 1140 2 580 580 1139 <> <> <>
  581 3 49.349155 -26.897938 55.821323 76 P "A" 24 -0.05000 -0.05000 "PRO " " CD " 6 0 1 808080  "C581"  0 1 7 ""  1 ""  <> 1.1284499 1.5036924 0.18089922 1 102.77 0 0 1141 2 581 581 1140 <> <> <>
  582 25 48.977642 -31.660120 55.537411 77 D "A" 38 -0.50000 -0.50000 "ASP " " N  " 7 0 1 2E2EFF  "N582"  0 1 7 ""  1 ""  <> 6.9734225 2.6272595 0.2351297 1 104.89 0 0 1149 1 582 582 1148 <> <> <>
  583 3 48.453953 -33.026016 55.632618 77 D "A" 24 0.14000 0.14000 "ASP " " CA " 6 0 1 808080  "C583"  0 1 -1107 ""  1 ""  FF5A00  3.7407382 6.0486054 3.0040505 1 108.04 0 0 1150 1 583 583 1149 <> <> <>
  584 2 48.226669 -33.671638 57.098797 77 D "A" 24 0.50000 0.50000 "ASP " " C  " 6 0 1 808080  "C584"  0 1 7 ""  1 ""  <> 4.3298697 -5.5806341 -1.8400522 1 115.13 0 0 1151 0 584 584 1150 <> <> <>
  585 15 47.866539 -34.830074 57.191711 77 D "A" 70 -0.50000 -0.50000 "ASP " " O  " 8 0 1 FF2E2E  "O585"  0 1 7 ""  1 ""  <> 5.0540361 -0.61390257 3.4661586 1 116.97 0 0 1152 0 585 585 1151 <> <> <>
  586 3 49.377125 -33.911224 54.686600 77 D "A" 24 -0.22000 -0.22000 "ASP " " CB " 6 0 1 808080  "C586"  0 1 7 ""  1 ""  <> -1.9958127 -0.0094978865 4.1534505 1 112.26 0 0 1153 2 586 586 1152 <> <> <>
  587 2 50.651405 -34.222195 55.401794 77 D "A" 24 0.70000 0.70000 "ASP " " CG " 6 0 1 808080  "C587"  0 1 7 "%UT"  13 ""  <> -2.5042677 4.6691003 -0.99460071 1 118.53 0 0 1154 0 587 587 1153 3.9992676076711 <> <>
  588 18 51.343269 -33.285782 55.806087 77 D "A" 70 -0.80000 -0.80000 "ASP " " OD1" 8 -1 1 FF2E2E  "O588"  0 1 7 ""  1 ""  <> 2.9261856 -2.6614766 -3.8955181 1 125.71 0 0 1155 0 588 588 1154 <> <> <>
  589 15 51.031212 -35.426128 55.491714 77 D "A" 70 -0.80000 -0.80000 "ASP " " OD2" 8 0 1 FF2E2E  "O589"  0 1 7 ""  1 ""  <> 5.9066019 -6.6180105 -4.1231236 1 119.43 0 0 1156 0 589 589 1155 <> <> <>
  590 25 48.423065 -32.967922 58.179234 78 D "A" 38 -0.50000 -0.50000 "ASP " " N  " 7 0 1 2E2EFF  "N590"  0 1 7 ""  1 ""  <> 5.0224667 2.6138575 2.4882677 1 116.99 0 0 1161 1 590 590 1160 <> <> <>
  591 3 48.046459 -33.315826 59.517822 78 D "A" 24 0.14000 0.14000 "ASP " " CA " 6 0 1 808080  "C591"  0 1 -1107 ""  1 ""  FF5A00  -0.21196753 6.075551 -3.0583277 1 118.75 0 0 1162 1 591 591 1161 <> <> <>
  592 2 47.568871 -32.139824 60.420322 78 D "A" 24 0.50000 0.50000 "ASP " " C  " 6 0 1 808080  "C592"  0 1 7 ""  1 ""  <> 1.571931 -1.5608234 0.74318802 1 103.54 0 0 1163 0 592 592 1162 <> <> <>
  593 15 47.215591 -32.388447 61.556961 78 D "A" 70 -0.50000 -0.50000 "ASP " " O  " 8 0 1 FF2E2E  "O593"  0 1 7 ""  1 ""  <> -4.1670337 3.9924598 -1.650472 1 100.26 0 0 1164 0 593 593 1163 <> <> <>
  594 3 49.099491 -34.264008 60.189693 78 D "A" 24 -0.22000 -0.22000 "ASP " " CB " 6 0 1 808080  "C594"  0 1 7 ""  1 ""  <> -5.6407714 -1.7649519 1.7932897 1 133.27 0 0 1165 2 594 594 1164 <> <> <>
  595 2 50.431400 -33.643566 60.693939 78 D "A" 24 0.70000 0.70000 "ASP " " CG " 6 0 1 808080  "C595"  0 1 7 "%UT"  13 ""  <> -3.7040071 7.4281478 -1.1258835 1 143.03 0 0 1166 0 595 595 1165 4 <> <>
  596 18 51.340813 -33.803738 59.883217 78 D "A" 70 -0.80000 -0.80000 "ASP " " OD1" 8 -1 1 FF2E2E  "O596"  0 1 7 ""  1 ""  <> 0.34295732 -0.96293586 1.8649883 1 143.88 0 0 1167 0 596 596 1166 <> <> <>
  597 15 50.470169 -33.021824 61.758854 78 D "A" 70 -0.80000 -0.80000 "ASP " " OD2" 8 0 1 FF2E2E  "O597"  0 1 7 ""  1 ""  <> 8.2509508 2.7181306 5.8674669 1 150.54 0 0 1168 0 597 597 1167 <> <> <>
  598 25 47.418789 -30.884451 59.866802 79 K "A" 38 -0.50000 -0.50000 "LYS " " N  " 7 0 1 2E2EFF  "N598"  0 1 7 ""  1 ""  <> -0.75632435 -0.76075763 -2.4005983 1 106.71 0 0 1173 1 598 598 1172 <> <> <>
  599 3 46.886009 -29.675398 60.545502 79 K "A" 24 0.14000 0.14000 "LYS " " CA " 6 0 1 808080  "C599"  0 1 -1107 ""  1 ""  FF5A00  -1.2782233 -3.2240787 8.1946764 1 101.35 0 0 1174 1 599 599 1173 <> <> <>
  600 2 45.406349 -29.480797 60.187386 79 K "A" 24 0.50000 0.50000 "LYS " " C  " 6 0 1 808080  "C600"  0 1 7 ""  1 ""  <> -10.180737 -5.5111022 -7.0961776 1 88.03 0 0 1175 0 600 600 1174 <> <> <>
  601 15 44.905727 -29.956947 59.147736 79 K "A" 70 -0.50000 -0.50000 "LYS " " O  " 8 0 1 FF2E2E  "O601"  0 1 7 ""  1 ""  <> -2.1268027 -3.8379977 3.212122 1 87.84 0 0 1176 0 601 601 1175 <> <> <>
  602 3 47.620667 -28.483973 60.002308 79 K "A" 24 -0.12000 -0.12000 "LYS " " CB " 6 0 1 808080  "C602"  0 1 7 ""  1 ""  <> 6.2424393 -0.4820475 0.089394286 1 110.86 0 0 1177 2 602 602 1176 <> <> <>
  603 3 49.014450 -28.434151 60.472961 79 K "A" 24 -0.12000 -0.12000 "LYS " " CG " 6 0 1 808080  "C603"  0 1 7 ""  1 ""  <> -1.798521 -5.3520608 2.8273602 1 128.61 0 0 1178 2 603 603 1177 <> <> <>
  604 3 49.692993 -27.136444 59.985039 79 K "A" 24 -0.12000 -0.12000 "LYS " " CD " 6 0 1 808080  "C604"  0 1 7 ""  1 ""  <> 9.6628733 3.868588 6.5943418 1 139.18 0 0 1179 2 604 604 1178 <> <> <>
  605 3 51.050308 -26.710976 60.655010 79 K "A" 24 0.19000 0.19000 "LYS " " CE " 6 0 1 808080  "C605"  0 1 7 ""  1 ""  <> 3.4131534 1.2009344 3.4792814 1 142.83 0 0 1180 2 605 605 1179 <> <> <>
  606 32 51.416096 -25.287767 60.704853 79 K "A" 38 -0.30000 -0.30000 "LYS " " NZ " 7 1 1 2E2EFF  "N606"  0 1 7 "%UT"  13 ""  <> 3.6431265 -4.8333354 -3.9068384 1 147.43 0 0 1181 3 606 606 1180 <> <> <>
  607 25 44.696762 -28.745510 61.069511 80 K "A" 38 -0.50000 -0.50000 "LYS " " N  " 7 0 1 2E2EFF  "N607"  0 1 7 ""  1 ""  <> 0.88078737 7.1092138 -0.97108346 1 85.24 0 0 1195 1 607 607 1194 <> <> <>
  608 3 43.436546 -28.191872 60.806980 80 K "A" 24 0.14000 0.14000 "LYS " " CA " 6 0 1 808080  "C608"  0 1 -1107 ""  1 ""  FF5A00  1.7099768 -5.8219371 -4.9687986 1 89.81 0 0 1196 1 608 608 1195 <> <> <>
  609 2 43.610836 -26.708830 60.562481 80 K "A" 24 0.50000 0.50000 "LYS " " C  " 6 0 1 808080  "C609"  0 1 7 ""  1 ""  <> -1.956815 -3.4340997 -11.026134 1 94.43 0 0 1197 0 609 609 1196 <> <> <>
  610 15 44.667885 -26.131083 60.903950 80 K "A" 70 -0.50000 -0.50000 "LYS " " O  " 8 0 1 FF2E2E  "O610"  0 1 7 ""  1 ""  <> -2.0986667 8.80791 0.63687801 1 88.93 0 0 1198 0 610 610 1197 <> <> <>
  611 3 42.555202 -28.405228 62.045189 80 K "A" 24 -0.12000 -0.12000 "LYS " " CB " 6 0 1 808080  "C611"  0 1 7 ""  1 ""  <> -1.0227988 1.9590119 0.36336294 1 93.94 0 0 1199 2 611 611 1198 <> <> <>
  612 3 42.163349 -29.877338 62.399128 80 K "A" 24 -0.12000 -0.12000 "LYS " " CG " 6 0 1 808080  "C612"  0 1 7 ""  1 ""  <> 3.0288978 0.15571524 -1.6379275 1 108.77 0 0 1200 2 612 612 1199 <> <> <>
  613 3 42.059093 -29.958412 63.922878 80 K "A" 24 -0.12000 -0.12000 "LYS " " CD " 6 0 1 808080  "C613"  0 1 7 ""  1 ""  <> 2.5360465 3.4557605 -4.0552444 1 113.97 0 0 1201 2 613 613 1200 <> <> <>
  614 3 41.808365 -31.446074 64.473907 80 K "A" 24 0.19000 0.19000 "LYS " " CE " 6 0 1 808080  "C614"  0 1 7 ""  1 ""  <> -8.9753008 2.8392274 2.7307799 1 111.62 0 0 1202 2 614 614 1201 <> <> <>
  615 32 41.532482 -31.459238 65.898727 80 K "A" 38 -0.30000 -0.30000 "LYS " " NZ " 7 1 1 2E2EFF  "N615"  0 1 7 "%UT"  13 ""  <> 6.3515267 2.7382007 7.1708889 1 107.15 0 0 1203 3 615 615 1202 <> <> <>
  616 25 42.577934 -26.070290 59.938038 81 V "A" 38 -0.50000 -0.50000 "VAL " " N  " 7 0 1 2E2EFF  "N616"  0 1 7 ""  1 ""  <> 6.4119411 2.5799406 0.32906678 1 96.11 0 0 1217 1 616 616 1216 <> <> <>
  617 3 42.436661 -24.629068 59.683472 81 V "A" 24 0.14000 0.14000 "VAL " " CA " 6 0 1 808080  "C617"  0 1 -1107 ""  1 ""  FF5A00  4.7347355 -2.5995998 -0.72698045 1 94.42 0 0 1218 1 617 617 1217 <> <> <>
  618 2 42.583523 -23.701754 60.904804 81 V "A" 24 0.50000 0.50000 "VAL " " C  " 6 0 1 808080  "C618"  0 1 7 ""  1 ""  <> 0.99625558 1.2921889 10.712782 1 96 0 0 1219 0 618 618 1218 <> <> <>
  619 15 42.851727 -22.521147 60.676060 81 V "A" 70 -0.50000 -0.50000 "VAL " " O  " 8 0 1 FF2E2E  "O619"  0 1 7 ""  1 ""  <> -3.9231977 4.0602765 4.716218 1 91.71 0 0 1220 0 619 619 1219 <> <> <>
  620 3 41.144493 -24.475359 58.881718 81 V "A" 24 -0.06000 -0.06000 "VAL " " CB " 6 0 1 808080  "C620"  0 1 7 ""  1 ""  <> -5.9873681 1.1531699 2.4705467 1 86.09 0 0 1221 1 620 620 1220 <> <> <>
  621 3 41.144619 -25.442091 57.628128 81 V "A" 24 -0.18000 -0.18000 "VAL " " CG1" 6 0 1 808080  "C621"  0 1 7 ""  1 ""  <> -0.46919885 0.56599271 -3.3176818 1 98.62 0 0 1222 3 621 621 1221 <> <> <>
  622 3 39.896118 -24.592209 59.755482 81 V "A" 24 -0.18000 -0.18000 "VAL " " CG2" 6 0 1 808080  "C622"  0 1 7 ""  1 ""  <> -2.5472691 -4.6809959 -1.5382223 1 75.85 0 0 1223 3 622 622 1222 <> <> <>
  623 25 42.416008 -24.291710 62.107937 82 T "A" 38 -0.50000 -0.50000 "THR " " N  " 7 0 1 2E2EFF  "N623"  0 1 7 ""  1 ""  <> 1.0506221 0.034878243 -2.9040036 1 98.65 0 0 1233 1 623 623 1232 <> <> <>
  624 3 42.467709 -23.609554 63.376968 82 T "A" 24 0.14000 0.14000 "THR " " CA " 6 0 1 808080  "C624"  0 1 -1107 ""  1 ""  FF5A00  0.49287581 6.2692208 3.0524638 1 94.7 0 0 1234 1 624 624 1233 <> <> <>
  625 2 43.887238 -23.272911 63.766155 82 T "A" 24 0.50000 0.50000 "THR " " C  " 6 0 1 808080  "C625"  0 1 7 ""  1 ""  <> 1.478418 -1.825405 0.4991174 1 90.12 0 0 1235 0 625 625 1234 <> <> <>
  626 15 44.055397 -22.441763 64.672165 82 T "A" 70 -0.50000 -0.50000 "THR " " O  " 8 0 1 FF2E2E  "O626"  0 1 7 ""  1 ""  <> 2.3704011 5.403347 1.6446795 1 94.55 0 0 1236 0 626 626 1235 <> <> <>
  627 3 41.714855 -24.412689 64.450531 82 T "A" 24 0.20500 0.20500 "THR " " CB " 6 0 1 808080  "C627"  0 1 7 ""  1 ""  <> -7.7807236 4.5705447 -0.97102231 1 93.65 0 0 1237 1 627 627 1236 <> <> <>
  628 16 42.265656 -25.695793 64.471939 82 T "A" 70 -0.68300 -0.68300 "THR " " OG1" 8 0 1 FF2E2E  "O628"  0 1 7 "%UT"  13 ""  <> 1.6171664 0.34416264 -6.9173074 1 99.45 0 0 1238 1 628 628 1237 <> <> <>
  629 3 40.207146 -24.668962 64.108643 82 T "A" 24 -0.18000 -0.18000 "THR " " CG2" 6 0 1 808080  "C629"  0 1 7 ""  1 ""  <> 8.2271242 0.6501925 -2.9508984 1 84.61 0 0 1239 3 629 629 1238 <> <> <>
  630 25 44.923332 -23.798012 63.106300 83 D "A" 38 -0.50000 -0.50000 "ASP " " N  " 7 0 1 2E2EFF  "N630"  0 1 7 ""  1 ""  <> -4.09023 4.4588513 -5.3111515 1 79.75 0 0 1247 1 630 630 1246 <> <> <>
  631 3 46.310925 -23.539341 63.212723 83 D "A" 24 0.14000 0.14000 "ASP " " CA " 6 0 1 808080  "C631"  0 1 -1107 ""  1 ""  FF5A00  2.7855704 4.4293494 -4.6265421 1 86.83 0 0 1248 1 631 631 1247 <> <> <>
  632 2 46.513233 -22.067354 62.894428 83 D "A" 24 0.50000 0.50000 "ASP " " C  " 6 0 1 808080  "C632"  0 1 7 ""  1 ""  <> 6.9981146 0.26198643 -2.1638837 1 101.57 0 0 1249 0 632 632 1248 <> <> <>
  633 15 46.354328 -21.562624 61.727398 83 D "A" 70 -0.50000 -0.50000 "ASP " " O  " 8 0 1 FF2E2E  "O633"  0 1 7 ""  1 ""  <> 2.1276751 3.5721111 6.0507126 1 107.35 0 0 1250 0 633 633 1249 <> <> <>
  634 3 47.077469 -24.469383 62.298573 83 D "A" 24 -0.22000 -0.22000 "ASP " " CB " 6 0 1 808080  "C634"  0 1 7 ""  1 ""  <> 4.3291965 -0.28416461 1.9057819 1 87.63 0 0 1251 2 634 634 1250 <> <> <>
  635 2 48.609425 -24.199457 62.319828 83 D "A" 24 0.70000 0.70000 "ASP " " CG " 6 0 1 808080  "C635"  0 1 7 "%UT"  13 ""  <> 0.21607794 -5.2845449 2.7234337 1 95.86 0 0 1252 0 635 635 1251 5.06154762002052 <> <>
  636 18 49.209831 -24.205296 63.405762 83 D "A" 70 -0.80000 -0.80000 "ASP " " OD1" 8 -1 1 FF2E2E  "O636"  0 1 7 ""  1 ""  <> 3.4163144 -0.6036433 -2.8686006 1 103.31 0 0 1253 0 636 636 1252 <> <> <>
  637 15 49.169617 -23.964798 61.233128 83 D "A" 70 -0.80000 -0.80000 "ASP " " OD2" 8 0 1 FF2E2E  "O637"  0 1 7 ""  1 ""  <> -1.1165688 -1.4476947 3.750304 1 104.65 0 0 1254 0 637 637 1253 <> <> <>
  638 25 47.150806 -21.374397 63.838352 84 K "A" 38 -0.50000 -0.50000 "LYS " " N  " 7 0 1 2E2EFF  "N638"  1 1 7 ""  1 ""  <> -1.2346933 7.1931009 -1.9722985 1 105.1 0 0 1259 1 638 638 1258 <> <> <>
  639 3 47.493618 -19.985409 63.651363 84 K "A" 24 0.14000 0.14000 "LYS " " CA " 6 0 1 808080  "C639"  1 1 -1107 ""  1 ""  FF5A00  2.8786192 -0.37810045 1.7436813 1 113.33 0 0 1260 1 639 639 1259 <> <> <>
  640 2 48.650150 -19.802368 62.631336 84 K "A" 24 0.50000 0.50000 "LYS " " C  " 6 0 1 808080  "C640"  1 1 7 ""  1 ""  <> -11.166344 2.1064653 6.0621357 1 105.27 0 0 1261 0 640 640 1260 <> <> <>
  641 15 48.625977 -18.797150 61.892090 84 K "A" 70 -0.50000 -0.50000 "LYS " " O  " 8 0 1 FF2E2E  "O641"  1 1 7 ""  1 ""  <> -0.27615505 4.5045004 -0.56002611 1 105.47 0 0 1262 0 641 641 1261 <> <> <>
  642 3 47.789467 -19.435663 65.046188 84 K "A" 24 -0.12000 -0.12000 "LYS " " CB " 6 0 1 808080  "C642"  1 1 7 ""  1 ""  <> 1.936534 4.2130208 1.3388364 1 114.02 0 0 1263 2 642 642 1262 <> <> <>
  643 3 48.230766 -18.060722 65.100754 84 K "A" 24 -0.12000 -0.12000 "LYS " " CG " 6 0 1 808080  "C643"  1 1 7 ""  1 ""  <> -5.1731901 5.3586106 1.4666657 1 123.39 0 0 1264 2 643 643 1263 <> <> <>
  644 3 47.886230 -17.389179 66.520538 84 K "A" 24 -0.12000 -0.12000 "LYS " " CD " 6 0 1 808080  "C644"  1 1 7 ""  1 ""  <> 3.6079772 4.995338 -7.4063759 1 126.67 0 0 1265 2 644 644 1264 <> <> <>
  645 3 47.966682 -15.908422 66.534042 84 K "A" 24 0.19000 0.19000 "LYS " " CE " 6 0 1 808080  "C645"  1 1 7 ""  1 ""  <> -0.60539681 -1.4753671 -5.1008081 1 124.32 0 0 1266 2 645 645 1265 <> <> <>
  646 32 47.774548 -15.263000 67.887192 84 K "A" 38 -0.30000 -0.30000 "LYS " " NZ " 7 1 1 2E2EFF  "N646"  1 1 7 "%UT"  13 ""  <> -4.8561358 -5.5415626 -1.1540631 1 118.32 0 0 1267 3 646 646 1266 <> <> <>
  647 25 49.612026 -20.738001 62.573086 85 A "A" 38 -0.50000 -0.50000 "ALA " " N  " 7 0 1 2E2EFF  "N647"  1 1 7 ""  1 ""  <> 5.5967269 4.121439 -3.0908108 1 93.74 0 0 1281 1 647 647 1280 <> <> <>
  648 3 50.775162 -20.566954 61.785290 85 A "A" 24 0.14000 0.14000 "ALA " " CA " 6 0 1 808080  "C648"  1 1 -1107 ""  1 ""  FF5A00  -5.2437243 2.7386394 -1.775111 1 96.4 0 0 1282 1 648 648 1281 <> <> <>
  649 2 50.471283 -20.656563 60.274803 85 A "A" 24 0.50000 0.50000 "ALA " " C  " 6 0 1 808080  "C649"  1 1 7 ""  1 ""  <> -3.3492348 4.0441737 8.7590265 1 104.6 0 0 1283 0 649 649 1282 <> <> <>
  650 15 51.095085 -19.959690 59.519901 85 A "A" 70 -0.50000 -0.50000 "ALA " " O  " 8 0 1 FF2E2E  "O650"  1 1 7 ""  1 ""  <> -0.83958137 -3.0448296 -3.2409761 1 100.87 0 0 1284 0 650 650 1283 <> <> <>
  651 3 51.816910 -21.626846 62.219765 85 A "A" 24 -0.18000 -0.18000 "ALA " " CB " 6 0 1 808080  "C651"  1 1 7 ""  1 ""  <> -1.4070258 -3.8195791 5.2555256 1 95.1 0 0 1285 3 651 651 1284 <> <> <>
  652 25 49.617996 -21.645773 59.797569 86 W "A" 38 -0.50000 -0.50000 "TRP " " N  " 7 0 1 2E2EFF  "N652"  1 1 7 ""  1 ""  <> -1.5692955 -13.726048 5.022213 1 103.48 0 0 1291 1 652 652 1290 <> <> <>
  653 3 48.979076 -21.692575 58.505470 86 W "A" 24 0.14000 0.14000 "TRP " " CA " 6 0 1 808080  "C653"  1 1 -1107 ""  1 ""  FF5A00  0.23844498 2.7101169 0.37283617 1 94.89 0 0 1292 1 653 653 1291 <> <> <>
  654 2 48.063042 -20.474949 58.276848 86 W "A" 24 0.50000 0.50000 "TRP " " C  " 6 0 1 808080  "C654"  1 1 7 ""  1 ""  <> 2.2655888 5.0697484 0.59240037 1 95.07 0 0 1293 0 654 654 1292 <> <> <>
  655 15 48.303833 -19.665150 57.367661 86 W "A" 70 -0.50000 -0.50000 "TRP " " O  " 8 0 1 FF2E2E  "O655"  1 1 7 ""  1 ""  <> -2.4910245 5.5302129 2.7353938 1 91.76 0 0 1294 0 655 655 1293 <> <> <>
  656 3 48.111423 -22.933853 58.301422 86 W "A" 24 -0.12000 -0.12000 "TRP " " CB " 6 0 1 808080  "C656"  1 1 7 ""  1 ""  <> 3.1875899 3.1113153 -9.0985317 1 85.15 0 0 1295 2 656 656 1294 <> <> <>
  657 2 47.431877 -23.010223 56.877956 86 W "A" 24 0.07500 0.07500 "TRP " " CG " 6 0 1 808080  "C657"  1 1 7 ""  1 ""  <> 3.6838493 -4.723012 -8.4593115 1 85.11 0 0 1296 0 657 657 1295 <> <> <>
  658 2 47.995888 -23.266382 55.685959 86 W "A" 24 -0.11500 -0.11500 "TRP " " CD1" 6 0 1 808080  "C658"  1 1 7 ""  1 ""  <> -2.4035852 -2.8409727 -1.9120563 1 80.84 0 0 1297 1 658 658 1296 <> <> <>
  659 2 46.008507 -22.899120 56.594738 86 W "A" 24 -0.05500 -0.05500 "TRP " " CD2" 6 0 1 808080  "C659"  1 1 7 ""  1 ""  <> 5.0523787 -2.4691219 -7.0543919 1 88.27 0 0 1298 0 659 659 1297 <> <> <>
  660 25 46.995083 -23.337446 54.684155 86 W "A" 38 -0.57000 -0.57000 "TRP " " NE1" 7 0 1 2E2EFF  "N660"  1 1 7 ""  1 ""  <> 4.6630712 -7.6706424 -2.2312427 1 76.83 0 0 1299 1 660 660 1298 <> <> <>
  661 2 45.764137 -23.137758 55.207382 86 W "A" 24 0.13000 0.13000 "TRP " " CE2" 6 0 1 808080  "C661"  1 1 7 ""  1 ""  <> 6.2975626 6.0453615 2.8489265 1 83.28 0 0 1300 0 661 661 1299 <> <> <>
  662 2 44.928604 -22.555714 57.372242 86 W "A" 24 -0.11500 -0.11500 "TRP " " CE3" 6 0 1 808080  "C662"  1 1 7 ""  1 ""  <> -2.288075 -5.8097911 -0.94815022 1 95.17 0 0 1301 1 662 662 1300 <> <> <>
  663 2 44.449505 -23.127470 54.637539 86 W "A" 24 -0.11500 -0.11500 "TRP " " CZ2" 6 0 1 808080  "C663"  1 1 7 ""  1 ""  <> -3.6236057 -2.7663856 -1.3439283 1 81.7 0 0 1302 1 663 663 1301 <> <> <>
  664 2 43.619183 -22.591299 56.869911 86 W "A" 24 -0.11500 -0.11500 "TRP " " CZ3" 6 0 1 808080  "C664"  1 1 7 ""  1 ""  <> 0.23822324 5.029675 -3.2205718 1 91.51 0 0 1303 1 664 664 1302 <> <> <>
  665 2 43.354359 -22.868250 55.509380 86 W "A" 24 -0.11500 -0.11500 "TRP " " CH2" 6 0 1 808080  "C665"  1 1 7 ""  1 ""  <> -0.086367935 -2.4317791 1.6684169 1 81.94 0 0 1304 1 665 665 1303 <> <> <>
  666 25 47.145012 -20.248869 59.202759 87 Q "A" 38 -0.50000 -0.50000 "GLN " " N  " 7 0 1 2E2EFF  "N666"  1 1 7 ""  1 ""  <> -3.5291429 -1.6573802 -2.9131026 1 92.91 0 0 1315 1 666 666 1314 <> <> <>
  667 3 45.992035 -19.215105 59.151951 87 Q "A" 24 0.14000 0.14000 "GLN " " CA " 6 0 1 808080  "C667"  1 1 -1107 ""  1 ""  FF5A00  5.173018 4.3422709 0.59282333 1 88.31 0 0 1316 1 667 667 1315 <> <> <>
  668 2 46.510189 -17.754681 58.989281 87 Q "A" 24 0.50000 0.50000 "GLN " " C  " 6 0 1 808080  "C668"  1 1 7 ""  1 ""  <> 1.0389489 -3.8866105 -6.4515615 1 92.93 0 0 1317 0 668 668 1316 <> <> <>
  669 15 45.746117 -16.972778 58.402481 87 Q "A" 70 -0.50000 -0.50000 "GLN " " O  " 8 0 1 FF2E2E  "O669"  1 1 7 ""  1 ""  <> -0.22110407 -2.9427736 -3.4020414 1 96.75 0 0 1318 0 669 669 1317 <> <> <>
  670 3 45.093853 -19.278898 60.365387 87 Q "A" 24 -0.12000 -0.12000 "GLN " " CB " 6 0 1 808080  "C670"  1 1 7 ""  1 ""  <> -3.3138096 0.73500007 7.1075354 1 88.95 0 0 1319 2 670 670 1318 <> <> <>
  671 3 43.895870 -18.267426 60.320648 87 Q "A" 24 -0.12000 -0.12000 "GLN " " CG " 6 0 1 808080  "C671"  1 1 7 ""  1 ""  <> -2.0659072 3.925329 -0.10565937 1 93.21 0 0 1320 2 671 671 1319 <> <> <>
  672 2 42.798264 -18.607296 61.359814 87 Q "A" 24 0.50000 0.50000 "GLN " " CD " 6 0 1 808080  "C672"  1 1 7 "%UT"  13 ""  <> -1.4901046 4.311913 -1.0804267 1 97.05 0 0 1321 0 672 672 1320 <> "No Flip"  <>
  673 15 42.191074 -17.674284 61.873283 87 Q "A" 70 -0.50000 -0.50000 "GLN " " OE1" 8 0 1 FF2E2E  "O673"  1 1 7 ""  1 ""  <> 0.028225264 -3.9573171 -0.74922723 1 95.03 0 0 1322 0 673 673 1321 <> <> <>
  674 25 42.652760 -19.893911 61.752235 87 Q "A" 38 -0.76000 -0.76000 "GLN " " NE2" 7 0 1 2E2EFF  "N674"  1 1 7 ""  1 ""  <> -2.0855603 1.2303339 -1.0404421 1 105.21 0 0 1323 2 674 674 1322 <> <> <>
  675 25 47.653992 -17.394644 59.544842 88 K "A" 38 -0.50000 -0.50000 "LYS " " N  " 7 0 1 2E2EFF  "N675"  1 1 7 ""  1 ""  <> 3.5855148 1.7731422 1.8417965 1 100.25 0 0 1332 1 675 675 1331 <> <> <>
  676 3 48.185066 -16.042921 59.516167 88 K "A" 24 0.14000 0.14000 "LYS " " CA " 6 0 1 808080  "C676"  1 1 -1107 ""  1 ""  FF5A00  9.8149958 -0.77354598 4.787641 1 110.52 0 0 1333 1 676 676 1332 <> <> <>
  677 2 49.161194 -15.848576 58.316338 88 K "A" 24 0.50000 0.50000 "LYS " " C  " 6 0 1 808080  "C677"  1 1 7 ""  1 ""  <> 5.9344049 -0.26298016 0.42687517 1 112.02 0 0 1334 0 677 677 1333 <> <> <>
  678 15 49.655231 -14.780312 57.984737 88 K "A" 70 -0.50000 -0.50000 "LYS " " O  " 8 0 1 FF2E2E  "O678"  1 1 7 ""  1 ""  <> 5.6200919 2.5057197 -4.6016273 1 120.18 0 0 1335 0 678 678 1334 <> <> <>
  679 3 49.035709 -15.821963 60.751904 88 K "A" 24 -0.12000 -0.12000 "LYS " " CB " 6 0 1 808080  "C679"  1 1 7 ""  1 ""  <> 2.4136827 -3.5216134 -6.4063058 1 107.44 0 0 1336 2 679 679 1335 <> <> <>
  680 3 50.415012 -16.482174 60.916866 88 K "A" 24 -0.12000 -0.12000 "LYS " " CG " 6 0 1 808080  "C680"  1 1 7 ""  1 ""  <> 6.6687603 0.2555806 -2.2895286 1 104.68 0 0 1337 2 680 680 1336 <> <> <>
  681 3 50.908958 -16.356812 62.324234 88 K "A" 24 -0.12000 -0.12000 "LYS " " CD " 6 0 1 808080  "C681"  1 1 7 ""  1 ""  <> -4.8825827 3.3040612 -0.17257984 1 110.63 0 0 1338 2 681 681 1337 <> <> <>
  682 3 52.415485 -16.507475 62.204460 88 K "A" 24 0.19000 0.19000 "LYS " " CE " 6 0 1 808080  "C682"  1 1 7 ""  1 ""  <> -2.7826753 -0.79790866 0.21367575 1 112.84 0 0 1339 2 682 682 1338 <> <> <>
  683 32 53.161564 -16.568159 63.502522 88 K "A" 38 -0.30000 -0.30000 "LYS " " NZ " 7 1 1 2E2EFF  "N683"  1 1 7 "%UT"  13 ""  <> -0.059270121 0.10529672 1.5756021 1 114.89 0 0 1340 3 683 683 1339 <> <> <>
  684 25 49.488964 -16.941916 57.634216 89 K "A" 38 -0.50000 -0.50000 "LYS " " N  " 7 0 1 2E2EFF  "N684"  1 1 7 ""  1 ""  <> 2.7997386 4.6582961 1.385263 1 99.19 0 0 1354 1 684 684 1353 <> <> <>
  685 3 50.261543 -16.988274 56.369423 89 K "A" 24 0.14000 0.14000 "LYS " " CA " 6 0 1 808080  "C685"  1 1 -1107 ""  1 ""  FF5A00  5.646101 4.0575972 -1.4081345 1 93.22 0 0 1355 1 685 685 1354 <> <> <>
  686 2 49.340870 -16.721331 55.247837 89 K "A" 24 0.50000 0.50000 "LYS " " C  " 6 0 1 808080  "C686"  1 1 7 ""  1 ""  <> 8.0271063 -2.7896931 6.891006 1 98.26 0 0 1356 0 686 686 1355 <> <> <>
  687 15 49.510723 -15.768712 54.515949 89 K "A" 70 -0.50000 -0.50000 "LYS " " O  " 8 0 1 FF2E2E  "O687"  1 1 7 ""  1 ""  <> 4.3080831 -3.0350235 8.254817 1 97.06 0 0 1357 0 687 687 1356 <> <> <>
  688 3 50.984425 -18.291655 56.153950 89 K "A" 24 -0.12000 -0.12000 "LYS " " CB " 6 0 1 808080  "C688"  1 1 7 ""  1 ""  <> -2.510994 -0.05040491 -4.3330398 1 90.24 0 0 1358 2 688 688 1357 <> <> <>
  689 3 51.628853 -18.560068 54.783356 89 K "A" 24 -0.12000 -0.12000 "LYS " " CG " 6 0 1 808080  "C689"  1 1 7 ""  1 ""  <> -0.83427823 8.8113489 3.3765581 1 97 0 0 1359 2 689 689 1358 <> <> <>
  690 3 52.575954 -17.498037 54.192375 89 K "A" 24 -0.12000 -0.12000 "LYS " " CD " 6 0 1 808080  "C690"  1 1 7 ""  1 ""  <> -2.891238 -6.5974751 -3.1812744 1 112.41 0 0 1360 2 690 690 1359 <> <> <>
  691 3 53.371758 -17.978731 52.941879 89 K "A" 24 0.19000 0.19000 "LYS " " CE " 6 0 1 808080  "C691"  1 1 7 ""  1 ""  <> 3.4441643 -1.7663194 -8.1585817 1 120.25 0 0 1361 2 691 691 1360 <> <> <>
  692 32 54.125381 -16.881914 52.355049 89 K "A" 38 -0.30000 -0.30000 "LYS " " NZ " 7 1 1 2E2EFF  "N692"  1 1 7 "%UT"  13 ""  <> -3.2677443 -5.5993996 1.4509771 1 121.63 0 0 1362 3 692 692 1361 <> <> <>
  693 25 48.349491 -17.595802 55.120319 90 V "A" 38 -0.50000 -0.50000 "VAL " " N  " 7 0 1 2E2EFF  "N693"  1 1 7 ""  1 ""  <> 4.8839855 0.74390483 -0.8565892 1 93.86 0 0 1376 1 693 693 1375 <> <> <>
  694 3 47.389427 -17.617456 53.966892 90 V "A" 24 0.14000 0.14000 "VAL " " CA " 6 0 1 808080  "C694"  1 1 -1107 ""  1 ""  FF5A00  6.1912131 1.5626179 6.8320847 1 84.11 0 0 1377 1 694 694 1376 <> <> <>
  695 2 46.488224 -16.301746 53.811672 90 V "A" 24 0.50000 0.50000 "VAL " " C  " 6 0 1 808080  "C695"  1 1 7 ""  1 ""  <> 1.4011661 1.0228972 -1.9430425 1 83.33 0 0 1378 0 695 695 1377 <> <> <>
  696 15 46.388790 -15.772242 52.715496 90 V "A" 70 -0.50000 -0.50000 "VAL " " O  " 8 0 1 FF2E2E  "O696"  1 1 7 ""  1 ""  <> -4.5872898 -5.7280483 2.6537976 1 72.63 0 0 1379 0 696 696 1378 <> <> <>
  697 3 46.490494 -18.888609 54.049534 90 V "A" 24 -0.06000 -0.06000 "VAL " " CB " 6 0 1 808080  "C697"  1 1 7 ""  1 ""  <> 1.3180914 4.5597615 2.0165248 1 86.13 0 0 1380 1 697 697 1379 <> <> <>
  698 3 47.192043 -20.142511 53.531765 90 V "A" 24 -0.18000 -0.18000 "VAL " " CG1" 6 0 1 808080  "C698"  1 1 7 ""  1 ""  <> 9.8051033 3.5303104 5.5606489 1 85.87 0 0 1381 3 698 698 1380 <> <> <>
  699 3 45.629665 -19.049898 55.270786 90 V "A" 24 -0.18000 -0.18000 "VAL " " CG2" 6 0 1 808080  "C699"  1 1 7 ""  1 ""  <> -4.5165057 0.67353278 4.160645 1 84.88 0 0 1382 3 699 699 1381 <> <> <>
  700 25 46.048153 -15.831210 54.999611 91 T "A" 38 -0.50000 -0.50000 "THR " " N  " 7 0 1 2E2EFF  "N700"  1 1 7 ""  1 ""  <> -5.8984404 -4.0895748 0.25032401 1 84.03 0 0 1392 1 700 700 1391 <> <> <>
  701 3 45.316437 -14.540775 55.132957 91 T "A" 24 0.14000 0.14000 "THR " " CA " 6 0 1 808080  "C701"  1 1 -1107 ""  1 ""  FF5A00  -0.39261624 -0.86089122 1.608399 1 79.42 0 0 1393 1 701 701 1392 <> <> <>
  702 2 46.162121 -13.395687 54.557953 91 T "A" 24 0.50000 0.50000 "THR " " C  " 6 0 1 808080  "C702"  1 1 7 ""  1 ""  <> 0.28108898 -13.746106 -2.6658838 1 82.83 0 0 1394 0 702 702 1393 <> <> <>
  703 15 45.683891 -12.720110 53.638527 91 T "A" 70 -0.50000 -0.50000 "THR " " O  " 8 0 1 FF2E2E  "O703"  1 1 7 ""  1 ""  <> -1.391315 2.3912187 3.2416482 1 87.63 0 0 1395 0 703 703 1394 <> <> <>
  704 3 44.765686 -14.359328 56.557583 91 T "A" 24 0.20500 0.20500 "THR " " CB " 6 0 1 808080  "C704"  1 1 7 ""  1 ""  <> 7.5367923 6.1762128 -0.70359504 1 79.16 0 0 1396 1 704 704 1395 <> <> <>
  705 16 45.678444 -14.422545 57.609127 91 T "A" 70 -0.68300 -0.68300 "THR " " OG1" 8 0 1 FF2E2E  "O705"  1 1 7 "%UT"  13 ""  <> 4.3080797 -5.8618689 0.64298177 1 81.74 0 0 1397 1 705 705 1396 <> <> <>
  706 3 43.476196 -15.172525 56.880955 91 T "A" 24 -0.18000 -0.18000 "THR " " CG2" 6 0 1 808080  "C706"  1 1 7 ""  1 ""  <> 0.83410579 -3.79759 -3.2319217 1 80.38 0 0 1398 3 706 706 1397 <> <> <>
  707 25 47.444427 -13.150768 54.963303 92 E "A" 38 -0.50000 -0.50000 "GLU " " N  " 7 0 1 2E2EFF  "N707"  1 1 7 ""  1 ""  <> -5.2187076 -0.50915539 -0.46548456 1 74.33 0 0 1406 1 707 707 1405 <> <> <>
  708 3 48.428318 -12.167091 54.522861 92 E "A" 24 0.14000 0.14000 "GLU " " CA " 6 0 1 808080  "C708"  1 1 -1107 ""  1 ""  FF5A00  1.6858194 -6.6242108 2.8742747 1 74.19 0 0 1407 1 708 708 1406 <> <> <>
  709 2 48.649509 -12.211640 53.002735 92 E "A" 24 0.50000 0.50000 "GLU " " C  " 6 0 1 808080  "C709"  1 1 7 ""  1 ""  <> 7.0824828 2.8422372 -5.6823149 1 86.07 0 0 1408 0 709 709 1407 <> <> <>
  710 15 48.685265 -11.194768 52.385841 92 E "A" 70 -0.50000 -0.50000 "GLU " " O  " 8 0 1 FF2E2E  "O710"  1 1 7 ""  1 ""  <> -2.6745472 -2.1783979 -1.163802 1 90.93 0 0 1409 0 710 710 1408 <> <> <>
  711 3 49.729561 -12.327334 55.268158 92 E "A" 24 -0.12000 -0.12000 "GLU " " CB " 6 0 1 808080  "C711"  1 1 7 ""  1 ""  <> 5.6753831 -8.460124 -1.7288781 1 76.81 0 0 1410 2 711 711 1409 <> <> <>
  712 3 50.762093 -11.150868 55.137741 92 E "A" 24 -0.22000 -0.22000 "GLU " " CG " 6 0 1 808080  "C712"  1 1 7 ""  1 ""  <> -7.0695109 0.19983749 1.1964996 1 90.95 0 0 1411 2 712 712 1410 <> <> <>
  713 2 50.445217 -9.917953 56.013546 92 E "A" 24 0.70000 0.70000 "GLU " " CD " 6 0 1 808080  "C713"  1 1 7 "%UT"  13 ""  <> -3.1527233 -0.92969644 1.7206203 1 98.89 0 0 1412 0 713 713 1411 4 <> <>
  714 18 49.398315 -9.805375 56.770073 92 E "A" 70 -0.80000 -0.80000 "GLU " " OE1" 8 -1 1 FF2E2E  "O714"  1 1 7 ""  1 ""  <> -8.0435896 -0.46639505 5.0291834 1 96.65 0 0 1413 0 714 714 1412 <> <> <>
  715 15 51.371109 -9.073507 56.010235 92 E "A" 70 -0.80000 -0.80000 "GLU " " OE2" 8 0 1 FF2E2E  "O715"  1 1 7 ""  1 ""  <> -6.9271073 -2.7042336 -2.2475984 1 104.15 0 0 1414 0 715 715 1413 <> <> <>
  716 25 48.662170 -13.395932 52.381828 93 E "A" 38 -0.50000 -0.50000 "GLU " " N  " 7 0 1 2E2EFF  "N716"  1 1 7 ""  1 ""  <> 0.69135684 -2.0528617 5.2644558 1 85.84 0 0 1421 1 716 716 1420 <> <> <>
  717 3 48.825386 -13.555876 50.948933 93 E "A" 24 0.14000 0.14000 "GLU " " CA " 6 0 1 808080  "C717"  1 1 -1107 ""  1 ""  FF5A00  3.0791793 9.1345844 -3.991847 1 83.79 0 0 1422 1 717 717 1421 <> <> <>
  718 2 47.505550 -13.236714 50.193165 93 E "A" 24 0.50000 0.50000 "GLU " " C  " 6 0 1 808080  "C718"  1 1 7 ""  1 ""  <> -0.28939193 -0.0020203027 1.134675 1 88.3 0 0 1423 0 718 718 1422 <> <> <>
  719 15 47.588287 -12.643630 49.123814 93 E "A" 70 -0.50000 -0.50000 "GLU " " O  " 8 0 1 FF2E2E  "O719"  1 1 7 ""  1 ""  <> 1.3005323 -6.3341269 -2.0512793 1 88.83 0 0 1424 0 719 719 1423 <> <> <>
  720 3 49.226940 -15.060701 50.741310 93 E "A" 24 -0.12000 -0.12000 "GLU " " CB " 6 0 1 808080  "C720"  1 1 7 ""  1 ""  <> 1.5090593 7.2892766 0.86600763 1 77.5 0 0 1425 2 720 720 1424 <> <> <>
  721 3 50.591824 -15.479742 51.333618 93 E "A" 24 -0.22000 -0.22000 "GLU " " CG " 6 0 1 808080  "C721"  1 1 7 ""  1 ""  <> 3.7156527 -3.2906172 -5.9888339 1 88.76 0 0 1426 2 721 721 1425 <> <> <>
  722 2 51.877934 -14.810395 50.709496 93 E "A" 24 0.70000 0.70000 "GLU " " CD " 6 0 1 808080  "C722"  1 1 7 "%UT"  13 ""  <> -1.5760825 2.739325 7.4252405 1 94.15 0 0 1427 0 722 722 1426 5.00470983950069 <> <>
  723 18 51.838871 -14.459058 49.480698 93 E "A" 70 -0.80000 -0.80000 "GLU " " OE1" 8 -1 1 FF2E2E  "O723"  1 1 7 ""  1 ""  <> -0.50998145 -1.6117347 -0.34014896 1 94.9 0 0 1428 0 723 723 1427 <> <> <>
  724 15 52.908669 -14.806743 51.449932 93 E "A" 70 -0.80000 -0.80000 "GLU " " OE2" 8 0 1 FF2E2E  "O724"  1 1 7 ""  1 ""  <> 1.5532527 5.7601919 -4.3177409 1 98.82 0 0 1429 0 724 724 1428 <> <> <>
  725 25 46.327076 -13.574900 50.790184 94 L "A" 38 -0.50000 -0.50000 "LEU " " N  " 7 0 1 2E2EFF  "N725"  1 1 7 ""  1 ""  <> 4.0777893 -3.0734544 -0.1587673 1 77.82 0 0 1436 1 725 725 1435 <> <> <>
  726 3 45.065960 -13.174787 50.143330 94 L "A" 24 0.14000 0.14000 "LEU " " CA " 6 0 1 808080  "C726"  1 1 -1107 ""  1 ""  FF5A00  -1.3484329 -7.2054133 2.527957 1 73.23 0 0 1437 1 726 726 1436 <> <> <>
  727 2 44.854790 -11.609964 50.156170 94 L "A" 24 0.50000 0.50000 "LEU " " C  " 6 0 1 808080  "C727"  1 1 7 ""  1 ""  <> -5.1885271 -5.1273804 0.65189666 1 77.06 0 0 1438 0 727 727 1437 <> <> <>
  728 15 44.250446 -11.146119 49.235329 94 L "A" 70 -0.50000 -0.50000 "LEU " " O  " 8 0 1 FF2E2E  "O728"  1 1 7 ""  1 ""  <> -3.2505696 -0.30144557 6.4398608 1 71.9 0 0 1439 0 728 728 1438 <> <> <>
  729 3 43.848026 -13.896377 50.756729 94 L "A" 24 -0.12000 -0.12000 "LEU " " CB " 6 0 1 808080  "C729"  1 1 7 ""  1 ""  <> -0.96700639 -0.75135136 -4.1568303 1 69.4 0 0 1440 2 729 729 1439 <> <> <>
  730 3 43.436005 -15.253441 50.188927 94 L "A" 24 -0.06000 -0.06000 "LEU " " CG " 6 0 1 808080  "C730"  1 1 7 ""  1 ""  <> 9.1671476 -10.160874 -8.0459871 1 69.34 0 0 1441 1 730 730 1440 <> <> <>
  731 3 42.519100 -16.065302 51.072559 94 L "A" 24 -0.18000 -0.18000 "LEU " " CD1" 6 0 1 808080  "C731"  1 1 7 ""  1 ""  <> -0.59614944 -4.1838374 -5.6448817 1 62.52 0 0 1442 3 731 731 1441 <> <> <>
  732 3 42.868748 -15.152178 48.744568 94 L "A" 24 -0.18000 -0.18000 "LEU " " CD2" 6 0 1 808080  "C732"  1 1 7 ""  1 ""  <> 3.8139577 -2.755348 0.0095800124 1 51.77 0 0 1443 3 732 732 1442 <> <> <>
  733 25 45.394043 -10.856755 51.115452 95 D "A" 38 -0.50000 -0.50000 "ASP " " N  " 7 0 1 2E2EFF  "N733"  1 1 7 ""  1 ""  <> 1.3816466 -1.3140064 0.83618689 1 72.38 0 0 1455 1 733 733 1454 <> <> <>
  734 3 45.267891 -9.347029 51.261932 95 D "A" 24 0.14000 0.14000 "ASP " " CA " 6 0 1 808080  "C734"  1 1 -1107 ""  1 ""  FF5A00  3.9615712 2.2045813 9.146863 1 69.62 0 0 1456 1 734 734 1455 <> <> <>
  735 2 46.067585 -8.595206 50.203770 95 D "A" 24 0.50000 0.50000 "ASP " " C  " 6 0 1 808080  "C735"  1 1 7 ""  1 ""  <> 2.1035867 -8.8322954 5.437398 1 68.61 0 0 1457 0 735 735 1456 <> <> <>
  736 15 45.736385 -7.446613 49.850800 95 D "A" 70 -0.50000 -0.50000 "ASP " " O  " 8 0 1 FF2E2E  "O736"  1 1 7 ""  1 ""  <> 3.8112953 2.2982349 -1.0638729 1 74.34 0 0 1458 0 736 736 1457 <> <> <>
  737 3 45.708508 -8.906439 52.732983 95 D "A" 24 -0.22000 -0.22000 "ASP " " CB " 6 0 1 808080  "C737"  1 1 7 ""  1 ""  <> 1.9096993 2.284683 -4.9979372 1 67.28 0 0 1459 2 737 737 1458 <> <> <>
  738 2 44.821804 -9.382519 53.867683 95 D "A" 24 0.70000 0.70000 "ASP " " CG " 6 0 1 808080  "C738"  1 1 7 "%UT"  13 ""  <> -0.36781415 6.8966851 -2.5164716 1 75.45 0 0 1460 0 738 738 1459 4.06203518327052 <> <>
  739 18 45.359676 -9.203472 54.987957 95 D "A" 70 -0.80000 -0.80000 "ASP " " OD1" 8 -1 1 FF2E2E  "O739"  1 1 7 ""  1 ""  <> 0.90579486 -0.9905107 0.42676994 1 78.31 0 0 1461 0 739 739 1460 <> <> <>
  740 15 43.607101 -9.641963 53.672382 95 D "A" 70 -0.80000 -0.80000 "ASP " " OD2" 8 0 1 FF2E2E  "O740"  1 1 7 ""  1 ""  <> 0.81795925 -0.8958562 4.5347357 1 78.09 0 0 1462 0 740 740 1461 <> <> <>
  741 25 47.091190 -9.237637 49.597652 96 Q "A" 38 -0.50000 -0.50000 "GLN " " N  " 7 0 1 2E2EFF  "N741"  1 1 7 ""  1 ""  <> 0.79746342 -1.9680307 10.119486 1 71.46 0 0 1467 1 741 741 1466 <> <> <>
  742 3 47.945911 -8.540733 48.634678 96 Q "A" 24 0.14000 0.14000 "GLN " " CA " 6 0 1 808080  "C742"  1 1 -1107 ""  1 ""  FF5A00  -2.6247797 0.23274133 4.0314851 1 69.29 0 0 1468 1 742 742 1467 <> <> <>
  743 2 47.289623 -8.353750 47.223419 96 Q "A" 24 0.50000 0.50000 "GLN " " C  " 6 0 1 808080  "C743"  1 1 7 ""  1 ""  <> 0.036279216 5.0981269 6.9086876 1 67.4 0 0 1469 0 743 743 1468 <> <> <>
  744 15 47.766045 -7.670829 46.279945 96 Q "A" 70 -0.50000 -0.50000 "GLN " " O  " 8 0 1 FF2E2E  "O744"  1 1 7 ""  1 ""  <> 5.7208352 -1.0156286 -4.9224753 1 74 0 0 1470 0 744 744 1469 <> <> <>
  745 3 49.271332 -9.356650 48.402195 96 Q "A" 24 -0.12000 -0.12000 "GLN " " CB " 6 0 1 808080  "C745"  1 1 7 ""  1 ""  <> -3.2330182 -11.029592 -6.4112868 1 68.49 0 0 1471 2 745 745 1470 <> <> <>
  746 3 50.040302 -9.730054 49.694954 96 Q "A" 24 -0.12000 -0.12000 "GLN " " CG " 6 0 1 808080  "C746"  1 1 7 ""  1 ""  <> -0.73118943 -3.0430479 -7.8344994 1 66.52 0 0 1472 2 746 746 1471 <> <> <>
  747 2 50.268333 -8.515415 50.641514 96 Q "A" 24 0.50000 0.50000 "GLN " " CD " 6 0 1 808080  "C747"  1 1 7 "%UT"  13 ""  <> -0.66725832 -4.395957 -2.7217829 1 81.74 0 0 1473 0 747 747 1472 1.68776641655112 "No Flip"  <>
  748 15 50.976349 -7.600249 50.194580 96 Q "A" 70 -0.50000 -0.50000 "GLN " " OE1" 8 0 1 FF2E2E  "O748"  1 1 7 ""  1 ""  <> -1.3345131 0.65216821 7.7740655 1 89.42 0 0 1474 0 748 748 1473 <> <> <>
  749 25 49.859550 -8.620696 51.917118 96 Q "A" 38 -0.76000 -0.76000 "GLN " " NE2" 7 0 1 2E2EFF  "N749"  1 1 7 ""  1 ""  <> 4.833406 -7.7487583 -2.3696711 1 72.77 0 0 1475 2 749 749 1474 <> <> <>
  750 25 46.338383 -9.298305 46.871502 97 V "A" 38 -0.50000 -0.50000 "VAL " " N  " 7 0 1 2E2EFF  "N750"  1 1 7 ""  1 ""  <> 3.6558487 1.5311072 -0.074570067 1 60.72 0 0 1484 1 750 750 1483 <> <> <>
  751 3 45.945824 -9.637618 45.471809 97 V "A" 24 0.14000 0.14000 "VAL " " CA " 6 0 1 808080  "C751"  1 1 -1107 ""  1 ""  FF5A00  1.0722879 -9.9358568 2.1583321 1 70.29 0 0 1485 1 751 751 1484 <> <> <>
  752 2 45.270439 -8.353096 44.780128 97 V "A" 24 0.50000 0.50000 "VAL " " C  " 6 0 1 808080  "C752"  1 1 7 ""  1 ""  <> 2.3189666 0.7735911 4.4689999 1 72.8 0 0 1486 0 752 752 1485 <> <> <>
  753 15 45.013905 -8.449127 43.594601 97 V "A" 70 -0.50000 -0.50000 "VAL " " O  " 8 0 1 FF2E2E  "O753"  1 1 7 ""  1 ""  <> 4.1384664 8.4484329 -2.1571672 1 79.41 0 0 1487 0 753 753 1486 <> <> <>
  754 3 44.984871 -10.850806 45.434685 97 V "A" 24 -0.06000 -0.06000 "VAL " " CB " 6 0 1 808080  "C754"  1 1 7 ""  1 ""  <> -1.0851941 12.746598 -2.0017462 1 65.39 0 0 1488 1 754 754 1487 <> <> <>
  755 3 45.548328 -12.100430 46.189434 97 V "A" 24 -0.18000 -0.18000 "VAL " " CG1" 6 0 1 808080  "C755"  1 1 7 ""  1 ""  <> -0.077481888 8.491168 2.7052181 1 65.51 0 0 1489 3 755 755 1488 <> <> <>
  756 3 43.537666 -10.570477 45.897694 97 V "A" 24 -0.18000 -0.18000 "VAL " " CG2" 6 0 1 808080  "C756"  1 1 7 ""  1 ""  <> -4.6182928 -1.8485646 2.9272008 1 56.52 0 0 1490 3 756 756 1489 <> <> <>
  757 25 45.098652 -7.247818 45.493793 98 V "A" 38 -0.50000 -0.50000 "VAL " " N  " 7 0 1 2E2EFF  "N757"  1 1 7 ""  1 ""  <> 3.5542672 -9.7481251 -4.5366011 1 65.94 0 0 1500 1 757 757 1499 <> <> <>
  758 3 44.380043 -6.132672 44.993938 98 V "A" 24 0.14000 0.14000 "VAL " " CA " 6 0 1 808080  "C758"  1 1 -1107 ""  1 ""  FF5A00  -3.745177 -3.1588869 3.568877 1 55.33 0 0 1501 1 758 758 1500 <> <> <>
  759 2 45.230644 -5.176627 44.342010 98 V "A" 24 0.50000 0.50000 "VAL " " C  " 6 0 1 808080  "C759"  1 1 7 ""  1 ""  <> -1.2215194 1.5723909 -7.2698784 1 71.37 0 0 1502 0 759 759 1501 <> <> <>
  760 15 44.717876 -4.360821 43.544781 98 V "A" 70 -0.50000 -0.50000 "VAL " " O  " 8 0 1 FF2E2E  "O760"  1 1 7 ""  1 ""  <> -13.123068 4.6336536 -3.6543579 1 71.98 0 0 1503 0 760 760 1502 <> <> <>
  761 3 43.534008 -5.588528 46.171848 98 V "A" 24 -0.06000 -0.06000 "VAL " " CB " 6 0 1 808080  "C761"  1 1 7 ""  1 ""  <> -4.10004 7.0936685 0.57422996 1 61.38 0 0 1504 1 761 761 1503 <> <> <>
  762 3 42.477795 -6.674704 46.741505 98 V "A" 24 -0.18000 -0.18000 "VAL " " CG1" 6 0 1 808080  "C762"  1 1 7 ""  1 ""  <> 2.5746129 -9.2128677 -0.54401988 1 51.62 0 0 1505 3 762 762 1504 <> <> <>
  763 3 44.326962 -5.002922 47.309196 98 V "A" 24 -0.18000 -0.18000 "VAL " " CG2" 6 0 1 808080  "C763"  1 1 7 ""  1 ""  <> 0.23699957 -8.7822018 -1.4654216 1 49.57 0 0 1506 3 763 763 1505 <> <> <>
  764 25 46.605534 -5.306710 44.464836 99 K "A" 38 -0.50000 -0.50000 "LYS " " N  " 7 0 1 2E2EFF  "N764"  1 1 7 ""  1 ""  <> 0.041801069 0.25550732 -4.9020777 1 72.7 0 0 1516 1 764 764 1515 <> <> <>
  765 3 47.631687 -4.298225 44.112667 99 K "A" 24 0.14000 0.14000 "LYS " " CA " 6 0 1 808080  "C765"  1 1 -1108 ""  1 ""  FF7800  0.65432757 -5.3648973 0.66516823 1 77.04 0 0 1517 1 765 765 1516 <> <> <>
  766 2 47.624790 -4.261187 42.577347 99 K "A" 24 0.50000 0.50000 "LYS " " C  " 6 0 1 808080  "C766"  1 1 7 ""  1 ""  <> -5.466754 2.7651455 3.6953347 1 81.46 0 0 1518 0 766 766 1517 <> <> <>
  767 15 47.885048 -5.217410 41.918182 99 K "A" 70 -0.50000 -0.50000 "LYS " " O  " 8 0 1 FF2E2E  "O767"  1 1 7 ""  1 ""  <> 4.0084224 -0.66651511 3.2768805 1 88.88 0 0 1519 0 767 767 1518 <> <> <>
  768 3 48.932110 -4.683314 44.748196 99 K "A" 24 -0.12000 -0.12000 "LYS " " CB " 6 0 1 808080  "C768"  1 1 7 ""  1 ""  <> -3.966429 1.3537506 -0.57445991 1 86.78 0 0 1520 2 768 768 1519 <> <> <>
  769 3 49.043392 -4.156232 46.114269 99 K "A" 24 -0.12000 -0.12000 "LYS " " CG " 6 0 1 808080  "C769"  1 1 7 ""  1 ""  <> 1.1777009 2.2555447 -7.1042051 1 100.09 0 0 1521 2 769 769 1520 <> <> <>
  770 3 50.086933 -4.826587 46.980949 99 K "A" 24 -0.12000 -0.12000 "LYS " " CD " 6 0 1 808080  "C770"  1 1 7 ""  1 ""  <> -9.0212135 7.6798477 2.367996 1 124.12 0 0 1522 2 770 770 1521 <> <> <>
  771 3 50.110249 -4.293396 48.515949 99 K "A" 24 0.19000 0.19000 "LYS " " CE " 6 0 1 808080  "C771"  1 1 7 ""  1 ""  <> 2.2758503 -3.6991084 3.3933651 1 122.57 0 0 1523 2 771 771 1522 <> <> <>
  772 32 51.247452 -4.862609 49.190468 99 K "A" 38 -0.30000 -0.30000 "LYS " " NZ " 7 1 1 2E2EFF  "N772"  1 1 7 "%UT"  13 ""  <> 0.25736305 10.773566 0.74420762 1 118.88 0 0 1524 3 772 772 1523 <> <> <>
  773 25 47.237724 -3.057433 42.030777 100 D "A" 38 -0.50000 -0.50000 "ASP " " N  " 7 0 1 2E2EFF  "N773"  0 1 7 ""  1 ""  <> -5.6398978 -4.1161819 2.2765191 1 81.26 0 0 1538 1 773 773 1537 <> <> <>
  774 3 47.182938 -2.701843 40.601608 100 D "A" 24 0.14000 0.14000 "ASP " " CA " 6 0 1 808080  "C774"  0 1 -1108 ""  1 ""  FF7800  -4.002511 4.2123227 -0.4940297 1 77.52 0 0 1539 1 774 774 1538 <> <> <>
  775 2 45.858601 -3.039919 39.999916 100 D "A" 24 0.50000 0.50000 "ASP " " C  " 6 0 1 808080  "C775"  0 1 7 ""  1 ""  <> 7.8785439 -10.187762 0.33718112 1 74.26 0 0 1540 0 775 775 1539 <> <> <>
  776 15 45.620358 -2.687638 38.856129 100 D "A" 70 -0.50000 -0.50000 "ASP " " O  " 8 0 1 FF2E2E  "O776"  0 1 7 ""  1 ""  <> 4.5029159 1.7536132 7.6055589 1 80.2 0 0 1541 0 776 776 1540 <> <> <>
  777 3 48.463230 -3.198047 39.780128 100 D "A" 24 -0.22000 -0.22000 "ASP " " CB " 6 0 1 808080  "C777"  0 1 7 ""  1 ""  <> 3.4394257 -0.74033415 -6.1984282 1 78.58 0 0 1542 2 777 777 1541 <> <> <>
  778 2 48.354256 -4.485714 38.884533 100 D "A" 24 0.70000 0.70000 "ASP " " CG " 6 0 1 808080  "C778"  0 1 7 "%UT"  13 ""  <> 7.5079741 -1.4602189 3.5956008 1 90.5 0 0 1543 0 778 778 1542 5.06421423559382 <> <>
  779 18 49.164139 -4.596982 37.939045 100 D "A" 70 -0.80000 -0.80000 "ASP " " OD1" 8 -1 1 FF2E2E  "O779"  0 1 7 ""  1 ""  <> 4.1678967 1.8090557 5.9867988 1 94.28 0 0 1544 0 779 779 1543 <> <> <>
  780 15 47.635654 -5.444241 39.145031 100 D "A" 70 -0.80000 -0.80000 "ASP " " OD2" 8 0 1 FF2E2E  "O780"  0 1 7 ""  1 ""  <> 2.4558136 -1.8233471 1.649168 1 97.45 0 0 1545 0 780 780 1544 <> <> <>
  781 25 45.003639 -3.814828 40.715305 101 H "A" 38 -0.50000 -0.50000 "HIP " " N  " 7 0 1 2E2EFF  "N781"  0 1 7 ""  1 ""  <> 0.26562747 3.9726157 2.3569627 1 69.38 0 0 1550 1 781 781 1549 <> <> <>
  782 3 43.653805 -4.128871 40.254890 101 H "A" 24 0.14000 0.14000 "HIP " " CA " 6 0 1 808080  "C782"  0 1 -1108 ""  1 ""  FF7800  -5.6942806 -4.1916599 2.0229716 1 74.85 0 0 1551 1 782 782 1550 <> <> <>
  783 2 42.550053 -3.663478 41.285355 101 H "A" 24 0.50000 0.50000 "HIP " " C  " 6 0 1 808080  "C783"  0 1 7 ""  1 ""  <> -2.3768122 -3.0600975 -0.75239438 1 73.92 0 0 1552 0 783 783 1551 <> <> <>
  784 15 41.555344 -4.364449 41.614101 101 H "A" 70 -0.50000 -0.50000 "HIP " " O  " 8 0 1 FF2E2E  "O784"  0 1 7 ""  1 ""  <> -11.898823 7.3517289 0.5350377 1 70.67 0 0 1553 0 784 784 1552 <> <> <>
  785 3 43.512722 -5.548175 39.778900 101 H "A" 24 -0.12000 -0.12000 "HIP " " CB " 6 0 1 808080  "C785"  0 1 7 ""  1 ""  <> -1.0350192 3.0572023 -2.12094 1 73.96 0 0 1554 2 785 785 1553 <> <> <>
  786 2 44.156929 -5.973182 38.431011 101 H "A" 24 0.12250 0.12250 "HIP " " CG " 6 0 1 808080  "C786"  0 1 7 "%UT"  13 "HIP"  <> -0.024637837 8.4920464 2.3406026 1 76.65 0 0 1555 0 786 786 1554 1.04588700535047 "HIP"  <>
  787 32 45.507217 -6.487285 38.488220 101 H "A" 38 0.13500 0.13500 "HIP " " ND1" 7 1 1 2E2EFF  "N787"  0 1 7 ""  1 ""  <> -9.8350763 4.3052177 1.5938141 1 79.36 0 0 1556 2 787 787 1555 <> <> <>
  788 2 43.662174 -5.947437 37.164692 101 H "A" 24 0.00750 0.00750 "HIP " " CD2" 6 0 1 808080  "C788"  0 1 7 ""  1 ""  <> -1.5001075 3.3242602 -11.704356 1 65.96 0 0 1557 1 788 788 1556 <> <> <>
  789 2 45.659657 -6.815551 37.062695 101 H "A" 24 0.38590 0.38590 "HIP " " CE1" 6 0 1 808080  "C789"  0 1 7 ""  1 ""  <> -0.29039797 -2.2911916 3.5119758 1 72.37 0 0 1558 1 789 789 1557 <> <> <>
  790 31 44.653591 -6.478849 36.349083 101 H "A" 38 -0.13900 -0.13900 "HIP " " NE2" 7 1 1 2E2EFF  "N790"  0 1 7 ""  1 ""  <> -0.79994947 5.9186349 0.1829479 1 71.93 0 0 1559 1 790 790 1558 <> <> <>
  791 25 42.776600 -2.571612 41.986500 102 E "A" 38 -0.50000 -0.50000 "GLU " " N  " 7 0 1 2E2EFF  "N791"  0 1 7 ""  1 ""  <> 0.26016596 -2.7949636 0.91038018 1 73.73 0 0 1569 1 791 791 1567 <> <> <>
  792 3 41.987438 -2.169814 43.204216 102 E "A" 24 0.14000 0.14000 "GLU " " CA " 6 0 1 808080  "C792"  0 1 -1108 ""  1 ""  FF7800  -4.5066876 4.6806226 3.3209465 1 72.34 0 0 1570 1 792 792 1568 <> <> <>
  793 2 40.595112 -1.634393 42.715302 102 E "A" 24 0.50000 0.50000 "GLU " " C  " 6 0 1 808080  "C793"  0 1 7 ""  1 ""  <> -3.7964237 -5.3728595 1.4037079 1 73.03 0 0 1571 0 793 793 1569 <> <> <>
  794 15 39.610252 -1.564378 43.454880 102 E "A" 70 -0.50000 -0.50000 "GLU " " O  " 8 0 1 FF2E2E  "O794"  0 1 7 ""  1 ""  <> 4.1006751 -5.2924743 -3.9206574 1 85.74 0 0 1572 0 794 794 1570 <> <> <>
  795 3 42.761242 -0.965760 43.869205 102 E "A" 24 -0.12000 -0.12000 "GLU " " CB " 6 0 1 808080  "C795"  0 1 7 ""  1 ""  <> 7.8547888 -2.45893 -3.8543186 1 83.26 0 0 1573 2 795 795 1571 <> <> <>
  796 3 44.161713 -1.236400 44.439186 102 E "A" 24 -0.22000 -0.22000 "GLU " " CG " 6 0 1 808080  "C796"  0 1 7 ""  1 ""  <> 6.1218781 -0.91749662 -0.99890828 1 100.45 0 0 1574 2 796 796 1572 <> <> <>
  797 2 45.246029 -1.031495 43.368835 102 E "A" 24 0.70000 0.70000 "GLU " " CD " 6 0 1 808080  "C797"  0 1 7 "%UT"  13 ""  <> 0.63072455 6.5519729 -3.9829364 1 114.4 0 0 1575 0 797 797 1573 4 <> <>
  798 18 46.433372 -0.899378 43.745384 102 E "A" 70 -0.80000 -0.80000 "GLU " " OE1" 8 -1 1 FF2E2E  "O798"  0 1 7 ""  1 ""  <> -8.281436 3.7874999 5.199213 1 124.72 0 0 1576 0 798 798 1574 <> <> <>
  799 15 44.997849 -1.043443 42.161362 102 E "A" 70 -0.80000 -0.80000 "GLU " " OE2" 8 0 1 FF2E2E  "O799"  0 1 7 ""  1 ""  <> 3.0264134 4.0567899 0.023591956 1 115.5 0 0 1577 0 799 799 1575 <> <> <>
  800 25 40.496391 -1.270122 41.451878 103 D "A" 38 -0.50000 -0.50000 "ASP " " N  " 7 0 1 2E2EFF  "N800"  0 1 7 ""  1 ""  <> 2.2533703 -5.7994714 2.465735 1 73.16 0 0 1584 1 800 800 1582 <> <> <>
  801 3 39.280312 -0.890842 40.695534 103 D "A" 24 0.14000 0.14000 "ASP " " CA " 6 0 1 808080  "C801"  0 1 -1108 ""  1 ""  FF7800  -1.8138252 -1.3820882 3.1167233 1 73.76 0 0 1585 1 801 801 1583 <> <> <>
  802 2 38.486549 -2.125835 40.372578 103 D "A" 24 0.50000 0.50000 "ASP " " C  " 6 0 1 808080  "C802"  0 1 7 ""  1 ""  <> 2.4238908 -9.3088036 -4.0571618 1 61.69 0 0 1586 0 802 802 1584 <> <> <>
  803 15 37.430199 -1.876659 39.759548 103 D "A" 70 -0.50000 -0.50000 "ASP " " O  " 8 0 1 FF2E2E  "O803"  0 1 7 ""  1 ""  <> -0.46760964 -6.5791931 1.4559193 1 71.84 0 0 1587 0 803 803 1585 <> <> <>
  804 3 39.651848 -0.192999 39.389221 103 D "A" 24 -0.22000 -0.22000 "ASP " " CB " 6 0 1 808080  "C804"  0 1 7 ""  1 ""  <> 2.3515172 4.2206092 8.176362 1 82.34 0 0 1588 2 804 804 1586 <> <> <>
  805 2 40.604008 -0.906352 38.470146 103 D "A" 24 0.70000 0.70000 "ASP " " CG " 6 0 1 808080  "C805"  0 1 7 "%UT"  13 ""  <> 4.1547894 -8.767477 -3.2367342 1 95.52 0 0 1589 0 805 805 1587 4.00234028931293 <> <>
  806 18 41.666054 -1.325734 38.925495 103 D "A" 70 -0.80000 -0.80000 "ASP " " OD1" 8 -1 1 FF2E2E  "O806"  0 1 7 ""  1 ""  <> 2.2952356 3.6225905 1.8762063 1 97.86 0 0 1590 0 806 806 1588 <> <> <>
  807 15 40.296703 -1.016647 37.240437 103 D "A" 70 -0.80000 -0.80000 "ASP " " OD2" 8 0 1 FF2E2E  "O807"  0 1 7 ""  1 ""  <> 7.7802773 -0.56472415 0.1966767 1 107.69 0 0 1591 0 807 807 1589 <> <> <>
  808 25 38.976917 -3.370965 40.594551 104 Q "A" 38 -0.50000 -0.50000 "GLN " " N  " 7 0 1 2E2EFF  "N808"  0 1 7 ""  1 ""  <> 2.2220557 -3.8787138 2.069535 1 68.31 0 0 1596 1 808 808 1594 <> <> <>
  809 3 38.375313 -4.673609 40.259632 104 Q "A" 24 0.14000 0.14000 "GLN " " CA " 6 0 1 808080  "C809"  0 1 -1108 ""  1 ""  FF7800  4.8878717 1.9609789 2.3387794 1 63.99 0 0 1597 1 809 809 1595 <> <> <>
  810 2 37.921482 -5.474257 41.465454 104 Q "A" 24 0.50000 0.50000 "GLN " " C  " 6 0 1 808080  "C810"  0 1 7 ""  1 ""  <> -1.7758255 1.144329 -1.3955323 1 69.99 0 0 1598 0 810 810 1596 <> <> <>
  811 15 37.190060 -6.451203 41.368637 104 Q "A" 70 -0.50000 -0.50000 "GLN " " O  " 8 0 1 FF2E2E  "O811"  0 1 7 ""  1 ""  <> -0.7292636 -2.0463841 2.6727962 1 70.62 0 0 1599 0 811 811 1597 <> <> <>
  812 3 39.394146 -5.509831 39.409023 104 Q "A" 24 -0.12000 -0.12000 "GLN " " CB " 6 0 1 808080  "C812"  0 1 7 ""  1 ""  <> 1.8707099 2.1540821 2.6749997 1 58.66 0 0 1600 2 812 812 1598 <> <> <>
  813 3 39.939011 -4.785702 38.134548 104 Q "A" 24 -0.12000 -0.12000 "GLN " " CG " 6 0 1 808080  "C813"  0 1 7 ""  1 ""  <> 4.2405329 -5.8672132 5.2243385 1 65.73 0 0 1601 2 813 813 1599 <> <> <>
  814 2 39.034298 -4.472713 36.974934 104 Q "A" 24 0.50000 0.50000 "GLN " " CD " 6 0 1 808080  "C814"  0 1 7 "%UT"  13 ""  <> -10.628003 6.6819787 -3.167814 1 65.65 0 0 1602 0 814 814 1600 0.784413488487151 "No Flip"  <>
  815 15 39.517231 -4.316319 35.862579 104 Q "A" 70 -0.50000 -0.50000 "GLN " " OE1" 8 0 1 FF2E2E  "O815"  0 1 7 ""  1 ""  <> 1.5246174 0.16449632 3.4086938 1 75.99 0 0 1603 0 815 815 1601 <> <> <>
  816 25 37.702370 -4.509656 36.947891 104 Q "A" 38 -0.76000 -0.76000 "GLN " " NE2" 7 0 1 2E2EFF  "N816"  0 1 7 ""  1 ""  <> 2.2153969 -4.0006275 4.2295246 1 67.35 0 0 1604 2 816 816 1602 <> <> <>
  817 25 38.316952 -5.137362 42.685024 105 I "A" 38 -0.50000 -0.50000 "ILE " " N  " 7 0 1 2E2EFF  "N817"  0 1 7 ""  1 ""  <> -1.8173835 -0.95257914 -7.4017897 1 67.09 0 0 1613 1 817 817 1611 <> <> <>
  818 3 38.142078 -5.940235 43.891384 105 I "A" 24 0.14000 0.14000 "ILE " " CA " 6 0 1 808080  "C818"  0 1 -1108 ""  1 ""  FF7800  -1.5425915 -0.83668041 1.8911428 1 65.38 0 0 1614 1 818 818 1612 <> <> <>
  819 2 37.975159 -5.115625 45.145313 105 I "A" 24 0.50000 0.50000 "ILE " " C  " 6 0 1 808080  "C819"  0 1 7 ""  1 ""  <> 5.0020804 -5.3807025 -5.3060622 1 70.73 0 0 1615 0 819 819 1613 <> <> <>
  820 15 38.650318 -4.039531 45.134342 105 I "A" 70 -0.50000 -0.50000 "ILE " " O  " 8 0 1 FF2E2E  "O820"  0 1 7 ""  1 ""  <> 4.6521282 -5.5275464 1.5603182 1 77.44 0 0 1616 0 820 820 1614 <> <> <>
  821 3 39.107018 -7.156749 43.917938 105 I "A" 24 -0.06000 -0.06000 "ILE " " CB " 6 0 1 808080  "C821"  0 1 7 ""  1 ""  <> 0.79985917 1.5070841 -5.7646627 1 61.57 0 0 1617 1 821 821 1615 <> <> <>
  822 3 38.989712 -8.170288 45.182995 105 I "A" 24 -0.12000 -0.12000 "ILE " " CG1" 6 0 1 808080  "C822"  0 1 7 ""  1 ""  <> -1.556483 -0.73985374 6.9501243 1 63.08 0 0 1618 2 822 822 1616 <> <> <>
  823 3 40.546146 -6.594990 43.662334 105 I "A" 24 -0.18000 -0.18000 "ILE " " CG2" 6 0 1 808080  "C823"  0 1 7 ""  1 ""  <> -4.7139983 -1.891763 3.8632293 1 49.88 0 0 1619 3 823 823 1617 <> <> <>
  824 3 39.838024 -9.444351 45.142994 105 I "A" 24 -0.18000 -0.18000 "ILE " " CD1" 6 0 1 808080  "C824"  0 1 7 ""  1 ""  <> 0.80208069 0.5256688 6.1926422 1 50.82 0 0 1620 3 824 824 1618 <> <> <>
  825 25 37.273785 -5.599233 46.235920 106 V "A" 38 -0.50000 -0.50000 "VAL " " N  " 7 0 1 2E2EFF  "N825"  0 1 7 ""  1 ""  <> -1.425483 -0.97532308 -2.7375634 1 61.43 0 0 1632 1 825 825 1630 <> <> <>
  826 3 36.927349 -4.888019 47.431778 106 V "A" 24 0.14000 0.14000 "VAL " " CA " 6 0 1 808080  "C826"  0 1 -1108 ""  1 ""  FF7800  5.7149186 1.5105664 -0.82963401 1 64.5 0 0 1633 1 826 826 1631 <> <> <>
  827 2 37.874474 -5.320841 48.554119 106 V "A" 24 0.50000 0.50000 "VAL " " C  " 6 0 1 808080  "C827"  0 1 7 ""  1 ""  <> 5.5035877 3.2450454 1.9546305 1 60.75 0 0 1634 0 827 827 1632 <> <> <>
  828 15 38.348534 -4.616633 49.457748 106 V "A" 70 -0.50000 -0.50000 "VAL " " O  " 8 0 1 FF2E2E  "O828"  0 1 7 ""  1 ""  <> -4.3195534 1.2808801 0.23662241 1 70.24 0 0 1635 0 828 828 1633 <> <> <>
  829 3 35.422348 -5.121666 47.852333 106 V "A" 24 -0.06000 -0.06000 "VAL " " CB " 6 0 1 808080  "C829"  0 1 7 ""  1 ""  <> 3.6258767 -2.6744084 -1.1694021 1 61.04 0 0 1636 1 829 829 1634 <> <> <>
  830 3 34.956520 -4.027131 48.756241 106 V "A" 24 -0.18000 -0.18000 "VAL " " CG1" 6 0 1 808080  "C830"  0 1 7 ""  1 ""  <> -3.6630549 -0.83756739 -0.47538707 1 57.51 0 0 1637 3 830 830 1635 <> <> <>
  831 3 34.457165 -5.068933 46.616379 106 V "A" 24 -0.18000 -0.18000 "VAL " " CG2" 6 0 1 808080  "C831"  0 1 7 ""  1 ""  <> 4.0502672 -3.8784842 -3.65676 1 49.07 0 0 1638 3 831 831 1636 <> <> <>
  832 25 38.147541 -6.634850 48.501846 107 G "A" 38 -0.50000 -0.50000 "GLY " " N  " 7 0 1 2E2EFF  "N832"  0 1 7 ""  1 ""  <> -2.5584502 -1.4379941 4.3234439 1 58.13 0 0 1648 1 832 832 1646 <> <> <>
  833 3 39.024483 -7.349587 49.355629 107 G "A" 24 0.08000 0.08000 "GLY " " CA " 6 0 1 808080  "C833"  0 1 -1108 ""  1 ""  FF7800  0.014795021 -0.10847218 -2.412734 1 63.46 0 0 1649 2 833 833 1647 <> <> <>
  834 2 38.611408 -8.837632 49.384247 107 G "A" 24 0.50000 0.50000 "GLY " " C  " 6 0 1 808080  "C834"  0 1 7 ""  1 ""  <> 4.3610697 -1.7001381 -2.154973 1 63.7 0 0 1650 0 834 834 1648 <> <> <>
  835 15 38.528896 -9.422029 48.336876 107 G "A" 70 -0.50000 -0.50000 "GLY " " O  " 8 0 1 FF2E2E  "O835"  0 1 7 ""  1 ""  <> 6.8185101 -1.3199319 4.6825175 1 64.27 0 0 1651 0 835 835 1649 <> <> <>
  836 25 38.305393 -9.329605 50.571743 108 W "A" 38 -0.50000 -0.50000 "TRP " " N  " 7 0 1 2E2EFF  "N836"  0 1 7 ""  1 ""  <> 1.8714949 -3.635288 -2.1883676 1 65.36 0 0 1655 1 836 836 1653 <> <> <>
  837 3 37.687023 -10.693044 50.698681 108 W "A" 24 0.14000 0.14000 "TRP " " CA " 6 0 1 808080  "C837"  0 1 -1108 ""  1 ""  FF7800  0.58281213 -2.6259377 4.0708361 1 73.27 0 0 1656 1 837 837 1654 <> <> <>
  838 2 36.842072 -10.989717 52.062771 108 W "A" 24 0.50000 0.50000 "TRP " " C  " 6 0 1 808080  "C838"  0 1 7 ""  1 ""  <> 0.90134239 -9.6568089 3.1242008 1 72.9 0 0 1657 0 838 838 1655 <> <> <>
  839 15 37.251034 -10.543717 53.124859 108 W "A" 70 -0.50000 -0.50000 "TRP " " O  " 8 0 1 FF2E2E  "O839"  0 1 7 ""  1 ""  <> 2.303417 0.54447079 -2.1817827 1 73.57 0 0 1658 0 839 839 1656 <> <> <>
  840 3 38.749535 -11.863512 50.535988 108 W "A" 24 -0.12000 -0.12000 "TRP " " CB " 6 0 1 808080  "C840"  0 1 7 ""  1 ""  <> 5.4257812 -0.72102219 -5.6269455 1 69.99 0 0 1659 2 840 840 1657 <> <> <>
  841 2 39.988274 -11.878574 51.467148 108 W "A" 24 0.07500 0.07500 "TRP " " CG " 6 0 1 808080  "C841"  0 1 7 ""  1 ""  <> 3.2410047 -2.2123382 2.5155642 1 62.83 0 0 1660 0 841 841 1658 <> <> <>
  842 2 41.128334 -11.195661 51.232330 108 W "A" 24 -0.11500 -0.11500 "TRP " " CD1" 6 0 1 808080  "C842"  0 1 7 ""  1 ""  <> 3.0149076 -6.5841908 8.5937519 1 64.09 0 0 1661 1 842 842 1659 <> <> <>
  843 2 40.216042 -12.559808 52.680325 108 W "A" 24 -0.05500 -0.05500 "TRP " " CD2" 6 0 1 808080  "C843"  0 1 7 ""  1 ""  <> -0.87534952 0.77363628 0.37611711 1 70.87 0 0 1662 0 843 843 1660 <> <> <>
  844 25 41.937481 -11.298779 52.333313 108 W "A" 38 -0.57000 -0.57000 "TRP " " NE1" 7 0 1 2E2EFF  "N844"  0 1 7 ""  1 ""  <> 4.2606492 9.7717915 8.3369875 1 68.38 0 0 1663 1 844 844 1661 <> <> <>
  845 2 41.462582 -12.117222 53.265835 108 W "A" 24 0.13000 0.13000 "TRP " " CE2" 6 0 1 808080  "C845"  0 1 7 ""  1 ""  <> 3.2852297 1.8171719 -0.015809279 1 74.76 0 0 1664 0 845 845 1662 <> <> <>
  846 2 39.489719 -13.437162 53.467209 108 W "A" 24 -0.11500 -0.11500 "TRP " " CE3" 6 0 1 808080  "C846"  0 1 7 ""  1 ""  <> 1.332673 -6.8409419 -0.6174981 1 69.13 0 0 1665 1 846 846 1663 <> <> <>
  847 2 41.909306 -12.526515 54.528114 108 W "A" 24 -0.11500 -0.11500 "TRP " " CZ2" 6 0 1 808080  "C847"  0 1 7 ""  1 ""  <> 0.80382997 6.4418707 -2.8513165 1 71.84 0 0 1666 1 847 847 1664 <> <> <>
  848 2 39.965656 -13.974713 54.671909 108 W "A" 24 -0.11500 -0.11500 "TRP " " CZ3" 6 0 1 808080  "C848"  0 1 7 ""  1 ""  <> -3.123893 -2.5911736 2.0787888 1 69.35 0 0 1667 1 848 848 1665 <> <> <>
  849 2 41.160992 -13.471968 55.214317 108 W "A" 24 -0.11500 -0.11500 "TRP " " CH2" 6 0 1 808080  "C849"  0 1 7 ""  1 ""  <> -5.1436782 -2.4949136 -3.5302818 1 64.24 0 0 1668 1 849 849 1666 <> <> <>
  850 25 35.744469 -11.837983 52.049469 109 V "A" 38 -0.50000 -0.50000 "VAL " " N  " 7 0 1 2E2EFF  "N850"  2 1 7 ""  1 ""  <> 3.6409361 4.89956 -3.3404622 1 76.49 0 0 1679 1 850 850 1677 <> <> <>
  851 3 34.983292 -12.263367 53.211430 109 V "A" 24 0.14000 0.14000 "VAL " " CA " 6 0 1 808080  "C851"  2 1 -1108 ""  1 ""  FF7800  2.848984 -3.0786045 -6.2862701 1 76.64 0 0 1680 1 851 851 1678 <> <> <>
  852 2 35.313442 -13.725425 53.548222 109 V "A" 24 0.50000 0.50000 "VAL " " C  " 6 0 1 808080  "C852"  2 1 7 ""  1 ""  <> -2.4949465 2.2040105 -2.2473197 1 74.67 0 0 1681 0 852 852 1679 <> <> <>
  853 15 35.588596 -14.513096 52.669746 109 V "A" 70 -0.50000 -0.50000 "VAL " " O  " 8 0 1 FF2E2E  "O853"  2 1 7 ""  1 ""  <> -4.7775359 -2.5227764 -0.26741248 1 83.04 0 0 1682 0 853 853 1680 <> <> <>
  854 3 33.487003 -12.060401 52.824036 109 V "A" 24 -0.06000 -0.06000 "VAL " " CB " 6 0 1 808080  "C854"  2 1 7 ""  1 ""  <> 1.3195533 -5.0071311 -3.1777103 1 72.28 0 0 1683 1 854 854 1681 <> <> <>
  855 3 32.597149 -12.551672 53.909130 109 V "A" 24 -0.18000 -0.18000 "VAL " " CG1" 6 0 1 808080  "C855"  2 1 7 ""  1 ""  <> -3.2098544 -6.5324759 -2.8362422 1 83.13 0 0 1684 3 855 855 1682 <> <> <>
  856 3 33.209171 -10.569324 52.547653 109 V "A" 24 -0.18000 -0.18000 "VAL " " CG2" 6 0 1 808080  "C856"  2 1 7 ""  1 ""  <> -0.1142744 6.4591498 4.897583 1 71.22 0 0 1685 3 856 856 1683 <> <> <>
  857 25 35.274799 -14.157514 54.828213 110 G "A" 38 -0.50000 -0.50000 "GLY " " N  " 7 0 1 2E2EFF  "N857"  2 1 7 ""  1 ""  <> 4.7508178 -1.6977446 2.6937551 1 63.67 0 0 1695 1 857 857 1693 <> <> <>
  858 3 35.518917 -15.506298 55.360054 110 G "A" 24 0.08000 0.08000 "GLY " " CA " 6 0 1 808080  "C858"  2 1 -1108 ""  1 ""  FF7800  -4.4947958 -6.5707469 6.0585675 1 61.13 0 0 1696 2 858 858 1694 <> <> <>
  859 2 35.594982 -15.547318 56.866623 110 G "A" 24 0.50000 0.50000 "GLY " " C  " 6 0 1 808080  "C859"  2 1 7 ""  1 ""  <> 2.536186 -0.35975349 4.6078835 1 63.5 0 0 1697 0 859 859 1695 <> <> <>
  860 15 35.957462 -14.541747 57.461464 110 G "A" 70 -0.50000 -0.50000 "GLY " " O  " 8 0 1 FF2E2E  "O860"  2 1 7 ""  1 ""  <> -2.8040671 7.8453813 -1.4412611 1 64.91 0 0 1698 0 860 860 1696 <> <> <>
  861 25 35.253761 -16.684853 57.428181 111 W "A" 38 -0.50000 -0.50000 "TRP " " N  " 7 0 1 2E2EFF  "N861"  0 1 7 ""  1 ""  <> -2.1092443 0.72852743 6.0184951 1 77.33 0 0 1702 1 861 861 1700 <> <> <>
  862 3 35.614147 -16.990530 58.842030 111 W "A" 24 0.14000 0.14000 "TRP " " CA " 6 0 1 808080  "C862"  0 1 -1108 ""  1 ""  FF7800  3.3740983 1.3642504 1.817525 1 77.93 0 0 1703 1 862 862 1701 <> <> <>
  863 2 37.051304 -16.768951 59.303150 111 W "A" 24 0.50000 0.50000 "TRP " " C  " 6 0 1 808080  "C863"  0 1 7 ""  1 ""  <> 2.6187475 4.0710082 -2.5643308 1 76.21 0 0 1704 0 863 863 1702 <> <> <>
  864 15 37.302814 -16.263258 60.364956 111 W "A" 70 -0.50000 -0.50000 "TRP " " O  " 8 0 1 FF2E2E  "O864"  0 1 7 ""  1 ""  <> -3.0181303 -0.62103593 3.063514 1 82.59 0 0 1705 0 864 864 1703 <> <> <>
  865 3 35.088169 -18.339809 59.187332 111 W "A" 24 -0.12000 -0.12000 "TRP " " CB " 6 0 1 808080  "C865"  0 1 7 ""  1 ""  <> 1.2269971 -3.729528 1.4864582 1 80.28 0 0 1706 2 865 865 1704 <> <> <>
  866 2 35.400345 -19.040260 60.536098 111 W "A" 24 0.07500 0.07500 "TRP " " CG " 6 0 1 808080  "C866"  0 1 7 ""  1 ""  <> 2.7423308 -0.59160787 -3.6077678 1 81.59 0 0 1707 0 866 866 1705 <> <> <>
  867 2 34.724598 -18.999933 61.695667 111 W "A" 24 -0.11500 -0.11500 "TRP " " CD1" 6 0 1 808080  "C867"  0 1 7 ""  1 ""  <> -2.3771899 -5.9754558 1.5442257 1 89.34 0 0 1708 1 867 867 1706 <> <> <>
  868 2 36.588238 -19.893948 60.710808 111 W "A" 24 -0.05500 -0.05500 "TRP " " CD2" 6 0 1 808080  "C868"  0 1 7 ""  1 ""  <> -9.7789345 2.9339106 2.138864 1 93.97 0 0 1709 0 868 868 1707 <> <> <>
  869 25 35.495304 -19.667572 62.620937 111 W "A" 38 -0.57000 -0.57000 "TRP " " NE1" 7 0 1 2E2EFF  "N869"  0 1 7 ""  1 ""  <> -1.9309059 -3.690382 4.9660277 1 97.73 0 0 1710 1 869 869 1708 <> <> <>
  870 2 36.649410 -20.165312 62.095226 111 W "A" 24 0.13000 0.13000 "TRP " " CE2" 6 0 1 808080  "C870"  0 1 7 ""  1 ""  <> 5.5329027 0.81331551 -4.6888022 1 100.77 0 0 1711 0 870 870 1709 <> <> <>
  871 2 37.587708 -20.383997 59.868832 111 W "A" 24 -0.11500 -0.11500 "TRP " " CE3" 6 0 1 808080  "C871"  0 1 7 ""  1 ""  <> 1.6835321 -5.3734961 -5.0761991 1 91.64 0 0 1712 1 871 871 1710 <> <> <>
  872 2 37.700424 -20.938745 62.643421 111 W "A" 24 -0.11500 -0.11500 "TRP " " CZ2" 6 0 1 808080  "C872"  0 1 7 ""  1 ""  <> 9.0168285 -1.7804328 3.3303909 1 101.46 0 0 1713 1 872 872 1711 <> <> <>
  873 2 38.657372 -21.105473 60.410160 111 W "A" 24 -0.11500 -0.11500 "TRP " " CZ3" 6 0 1 808080  "C873"  0 1 7 ""  1 ""  <> 2.8550284 4.9075613 -5.4502754 1 93.99 0 0 1714 1 873 873 1712 <> <> <>
  874 2 38.718288 -21.313795 61.773769 111 W "A" 24 -0.11500 -0.11500 "TRP " " CH2" 6 0 1 808080  "C874"  0 1 7 ""  1 ""  <> -0.63479799 0.55991125 -0.058888536 1 97.2 0 0 1715 1 874 874 1713 <> <> <>
  875 25 38.014980 -17.032040 58.485867 112 L "A" 38 -0.50000 -0.50000 "LEU " " N  " 7 0 1 2E2EFF  "N875"  0 1 7 ""  1 ""  <> 5.1546869 -1.1448162 -6.4476538 1 77.75 0 0 1726 1 875 875 1724 <> <> <>
  876 3 39.442780 -16.654547 58.669113 112 L "A" 24 0.14000 0.14000 "LEU " " CA " 6 0 1 808080  "C876"  0 1 -1108 ""  1 ""  FF7800  -4.1241069 -4.2659388 6.8179383 1 81.12 0 0 1727 1 876 876 1725 <> <> <>
  877 2 39.750587 -15.138848 58.822922 112 L "A" 24 0.50000 0.50000 "LEU " " C  " 6 0 1 808080  "C877"  0 1 7 ""  1 ""  <> -2.4414618 3.9258218 3.1095948 1 92.07 0 0 1728 0 877 877 1726 <> <> <>
  878 15 40.885513 -14.829571 59.283360 112 L "A" 70 -0.50000 -0.50000 "LEU " " O  " 8 0 1 FF2E2E  "O878"  0 1 7 ""  1 ""  <> -1.3640547 -4.9576645 1.4768909 1 99.56 0 0 1729 0 878 878 1727 <> <> <>
  879 3 40.281410 -17.145969 57.445553 112 L "A" 24 -0.12000 -0.12000 "LEU " " CB " 6 0 1 808080  "C879"  0 1 7 ""  1 ""  <> 5.0788069 -5.2509718 -4.0016284 1 81.58 0 0 1730 2 879 879 1728 <> <> <>
  880 3 40.306629 -18.727711 57.248035 112 L "A" 24 -0.06000 -0.06000 "LEU " " CG " 6 0 1 808080  "C880"  0 1 7 ""  1 ""  <> 2.838098 -3.8171811 -0.72898024 1 89.5 0 0 1731 1 880 880 1729 <> <> <>
  881 3 40.926918 -18.992584 55.884182 112 L "A" 24 -0.18000 -0.18000 "LEU " " CD1" 6 0 1 808080  "C881"  0 1 7 ""  1 ""  <> -5.1980581 -12.539945 -2.8370512 1 94.3 0 0 1732 3 881 881 1730 <> <> <>
  882 3 40.989357 -19.519421 58.326389 112 L "A" 24 -0.18000 -0.18000 "LEU " " CD2" 6 0 1 808080  "C882"  0 1 7 ""  1 ""  <> 1.3226905 -0.76732492 -6.1509633 1 99.89 0 0 1733 3 882 882 1731 <> <> <>
  883 25 38.843895 -14.219234 58.466660 113 K "A" 38 -0.50000 -0.50000 "LYS " " N  " 7 0 1 2E2EFF  "N883"  0 1 7 ""  1 ""  <> -4.598227 2.076648 -6.4233327 1 91 0 0 1745 1 883 883 1743 <> <> <>
  884 3 38.981911 -12.790182 58.611824 113 K "A" 24 0.14000 0.14000 "LYS " " CA " 6 0 1 808080  "C884"  0 1 -1108 ""  1 ""  FF7800  1.661859 0.23152997 4.3635006 1 92.13 0 0 1746 1 884 884 1744 <> <> <>
  885 2 38.797119 -12.439324 60.102863 113 K "A" 24 0.50000 0.50000 "LYS " " C  " 6 0 1 808080  "C885"  0 1 7 ""  1 ""  <> -0.073773898 -0.056675237 0.54876268 1 100.28 0 0 1747 0 885 885 1745 <> <> <>
  886 15 39.356934 -11.456457 60.612503 113 K "A" 70 -0.50000 -0.50000 "LYS " " O  " 8 0 1 FF2E2E  "O886"  0 1 7 ""  1 ""  <> 2.3509741 0.39726534 0.86330587 1 101.97 0 0 1748 0 886 886 1746 <> <> <>
  887 3 37.908230 -12.012564 57.737885 113 K "A" 24 -0.12000 -0.12000 "LYS " " CB " 6 0 1 808080  "C887"  0 1 7 ""  1 ""  <> -4.72681 0.95787394 -6.0715184 1 84.81 0 0 1749 2 887 887 1747 <> <> <>
  888 3 38.095482 -10.483614 57.705650 113 K "A" 24 -0.12000 -0.12000 "LYS " " CG " 6 0 1 808080  "C888"  0 1 7 ""  1 ""  <> -2.2884076 -7.2178516 0.89701849 1 80.69 0 0 1750 2 888 888 1748 <> <> <>
  889 3 39.368496 -9.977984 57.121559 113 K "A" 24 -0.12000 -0.12000 "LYS " " CD " 6 0 1 808080  "C889"  0 1 7 ""  1 ""  <> -0.37495092 -6.332417 -1.0977265 1 74.81 0 0 1751 2 889 889 1749 <> <> <>
  890 3 39.393139 -9.885122 55.636372 113 K "A" 24 0.19000 0.19000 "LYS " " CE " 6 0 1 808080  "C890"  0 1 7 ""  1 ""  <> -7.5180387 1.6840414 -0.60372555 1 81.89 0 0 1752 2 890 890 1750 <> <> <>
  891 32 40.609104 -9.439868 55.032440 113 K "A" 38 -0.30000 -0.30000 "LYS " " NZ " 7 1 1 2E2EFF  "N891"  0 1 7 "%UT"  13 ""  <> 1.3952036 1.5904689 1.9584564 1 102.45 0 0 1753 3 891 891 1751 <> <> <>
  892 25 38.012806 -13.197439 60.820034 114 A "A" 38 -0.50000 -0.50000 "ALA " " N  " 7 0 1 2E2EFF  "N892"  0 1 7 ""  1 ""  <> -3.0186281 3.8343635 0.21848111 1 99.41 0 0 1767 1 892 892 1765 <> <> <>
  893 3 37.401215 -12.853706 62.072613 114 A "A" 24 0.14000 0.14000 "ALA " " CA " 6 0 1 808080  "C893"  0 1 -1108 ""  1 ""  FF7800  0.92134833 1.1472567 -1.2268658 1 95.11 0 0 1768 1 893 893 1766 <> <> <>
  894 2 36.616096 -14.014345 62.729366 114 A "A" 24 0.50000 0.50000 "ALA " " C  " 6 0 1 808080  "C894"  0 1 7 ""  1 ""  <> 0.37031901 6.4184809 4.4321294 1 90.01 0 0 1769 0 894 894 1767 <> <> <>
  895 15 35.389435 -14.050225 62.791874 114 A "A" 70 -0.50000 -0.50000 "ALA " " O  " 8 0 1 FF2E2E  "O895"  0 1 7 ""  1 ""  <> -2.0206773 0.032584213 0.77735388 1 89.66 0 0 1770 0 895 895 1768 <> <> <>
  896 3 36.549026 -11.473376 61.891228 114 A "A" 24 -0.18000 -0.18000 "ALA " " CB " 6 0 1 808080  "C896"  0 1 7 ""  1 ""  <> 0.79313302 9.4695406 5.2981615 1 99.63 0 0 1771 3 896 896 1769 <> <> <>
  897 25 37.372787 -15.092047 63.103287 115 P "A" 38 -0.14000 -0.14000 "PRO " " N  " 7 0 1 2E2EFF  "N897"  0 1 7 ""  1 ""  <> -1.6454149 8.7063942 7.1635613 1 90.4 0 0 1777 0 897 897 1775 <> <> <>
  898 3 36.921600 -16.394009 63.479183 115 P "A" 24 0.01000 0.01000 "PRO " " CA " 6 0 1 808080  "C898"  0 1 -1108 ""  1 ""  FF7800  3.0713241 2.1908252 0.92497009 1 92.51 0 0 1778 1 898 898 1776 <> <> <>
  899 2 35.946480 -16.499102 64.674286 115 P "A" 24 0.50000 0.50000 "PRO " " C  " 6 0 1 808080  "C899"  0 1 7 ""  1 ""  <> -6.1023898 6.8562131 -5.0567517 1 103.01 0 0 1779 0 899 899 1777 <> <> <>
  900 15 35.456516 -17.533552 64.967102 115 P "A" 70 -0.50000 -0.50000 "PRO " " O  " 8 0 1 FF2E2E  "O900"  0 1 7 ""  1 ""  <> 7.5357261 -1.037374 -3.09624 1 101.08 0 0 1780 0 900 900 1778 <> <> <>
  901 3 38.172573 -17.255529 63.649841 115 P "A" 24 -0.12000 -0.12000 "PRO " " CB " 6 0 1 808080  "C901"  0 1 7 ""  1 ""  <> -9.2924604 2.6448596 -3.9044771 1 91.31 0 0 1781 2 901 901 1779 <> <> <>
  902 3 39.319477 -16.359308 64.095840 115 P "A" 24 -0.12000 -0.12000 "PRO " " CG " 6 0 1 808080  "C902"  0 1 7 ""  1 ""  <> -1.8120513 5.2551112 -2.6763754 1 88.51 0 0 1782 2 902 902 1780 <> <> <>
  903 3 38.856628 -15.040722 63.474407 115 P "A" 24 -0.05000 -0.05000 "PRO " " CD " 6 0 1 808080  "C903"  0 1 7 ""  1 ""  <> 1.7626196 -3.2882888 -3.6359944 1 80.64 0 0 1783 2 903 903 1781 <> <> <>
  904 25 35.762413 -15.447989 65.480453 116 D "A" 38 -0.50000 -0.50000 "ASP " " N  " 7 0 1 2E2EFF  "N904"  0 1 7 ""  1 ""  <> 4.5975966 -3.5301745 -4.8692527 1 116.72 0 0 1791 1 904 904 1789 <> <> <>
  905 3 34.861115 -15.306926 66.612000 116 D "A" 24 0.14000 0.14000 "ASP " " CA " 6 0 1 808080  "C905"  0 1 -1108 ""  1 ""  FF7800  -3.081943 4.2012401 -4.67172 1 127.61 0 0 1792 1 905 905 1790 <> <> <>
  906 2 33.848686 -14.094269 66.583466 116 D "A" 24 0.50000 0.50000 "ASP " " C  " 6 0 1 808080  "C906"  0 1 7 ""  1 ""  <> -0.32987189 -8.1457825 3.5262084 1 126.97 0 0 1793 0 906 906 1791 <> <> <>
  907 15 33.118668 -13.888553 67.566696 116 D "A" 70 -0.50000 -0.50000 "ASP " " O  " 8 0 1 FF2E2E  "O907"  0 1 7 ""  1 ""  <> 7.4612451 -1.2751278 5.2160912 1 137.88 0 0 1794 0 907 907 1792 <> <> <>
  908 3 35.544697 -15.454828 67.999268 116 D "A" 24 -0.22000 -0.22000 "ASP " " CB " 6 0 1 808080  "C908"  0 1 7 ""  1 ""  <> -9.068161 0.75665259 -5.6567035 1 136.91 0 0 1795 2 908 908 1793 <> <> <>
  909 2 36.598995 -14.433527 68.349930 116 D "A" 24 0.70000 0.70000 "ASP " " CG " 6 0 1 808080  "C909"  0 1 7 "%UT"  13 ""  <> 2.790576 2.9922571 -7.7291112 1 149.65 0 0 1796 0 909 909 1794 4.45936090841964 <> <>
  910 18 37.430199 -14.833092 69.254959 116 D "A" 70 -0.80000 -0.80000 "ASP " " OD1" 8 -1 1 FF2E2E  "O910"  0 1 7 ""  1 ""  <> -0.34614789 0.19819647 5.6737556 1 152.58 0 0 1797 0 910 910 1795 <> <> <>
  911 15 36.778091 -13.404595 67.705429 116 D "A" 70 -0.80000 -0.80000 "ASP " " OD2" 8 0 1 FF2E2E  "O911"  0 1 7 ""  1 ""  <> 3.467478 -3.1284604 -3.7189991 1 156.82 0 0 1798 0 911 911 1796 <> <> <>
  912 25 33.826511 -13.356924 65.438324 117 T "A" 38 -0.50000 -0.50000 "THR " " N  " 7 0 1 2E2EFF  "N912"  0 1 7 ""  1 ""  <> -4.5100012 -3.8999121 3.4132223 1 121.11 0 0 1803 1 912 912 1801 <> <> <>
  913 3 32.970509 -12.168999 65.192230 117 T "A" 24 0.14000 0.14000 "THR " " CA " 6 0 1 808080  "C913"  0 1 -1108 ""  1 ""  FF7800  5.9743304 -0.32015225 -3.0361741 1 117.79 0 0 1804 1 913 913 1802 <> <> <>
  914 2 32.191376 -12.260778 63.823769 117 T "A" 24 0.50000 0.50000 "THR " " C  " 6 0 1 808080  "C914"  0 1 7 ""  1 ""  <> 1.8064749 5.7111654 -0.41078666 1 127.87 0 0 1805 0 914 914 1803 <> <> <>
  915 15 31.250717 -11.468006 63.583965 117 T "A" 70 -0.50000 -0.50000 "THR " " O  " 8 0 1 FF2E2E  "O915"  0 1 7 ""  1 ""  <> 2.4989686 4.4601097 0.21403234 1 127.17 0 0 1806 0 915 915 1804 <> <> <>
  916 3 33.658470 -10.846563 65.504143 117 T "A" 24 0.20500 0.20500 "THR " " CB " 6 0 1 808080  "C916"  0 1 7 ""  1 ""  <> -3.6678267 7.8981061 6.3636208 1 110.16 0 0 1807 1 916 916 1805 <> <> <>
  917 16 34.690807 -10.650669 64.617615 117 T "A" 70 -0.68300 -0.68300 "THR " " OG1" 8 0 1 FF2E2E  "O917"  0 1 7 "%UT"  13 ""  <> -0.80230838 0.15416925 -1.9222435 1 117.23 0 0 1808 1 917 917 1806 <> <> <>
  918 3 34.141304 -10.717847 66.928467 117 T "A" 24 -0.18000 -0.18000 "THR " " CG2" 6 0 1 808080  "C918"  0 1 7 ""  1 ""  <> 6.8446951 -2.7461457 -4.0982661 1 99.14 0 0 1809 3 918 918 1807 <> <> <>
  919 25 32.544395 -13.241762 62.958145 118 T "A" 38 -0.50000 -0.50000 "THR " " N  " 7 0 1 2E2EFF  "N919"  0 1 7 ""  1 ""  <> 5.0468974 -2.9454279 8.6626949 1 139.8 0 0 1817 1 919 919 1815 <> <> <>
  920 3 31.676123 -13.610193 61.901890 118 T "A" 24 0.14000 0.14000 "THR " " CA " 6 0 1 808080  "C920"  0 1 -1108 ""  1 ""  FF7800  3.0157163 8.5461512 -1.3852007 1 141.09 0 0 1818 1 920 920 1816 <> <> <>
  921 2 30.267014 -14.117675 62.407696 118 T "A" 24 0.50000 0.50000 "THR " " C  " 6 0 1 808080  "C921"  0 1 7 ""  1 ""  <> -1.167156 2.8860476 -0.97467285 1 133.55 0 0 1819 0 921 921 1817 <> <> <>
  922 15 30.217981 -14.790775 63.418797 118 T "A" 70 -0.50000 -0.50000 "THR " " O  " 8 0 1 FF2E2E  "O922"  0 1 7 ""  1 ""  <> -1.854726 0.065125264 -5.0956187 1 135.1 0 0 1820 0 922 922 1818 <> <> <>
  923 3 32.482445 -14.346156 60.783680 118 T "A" 24 0.20500 0.20500 "THR " " CB " 6 0 1 808080  "C923"  0 1 7 ""  1 ""  <> 0.71505165 -9.1295424 -2.3922765 1 142.33 0 0 1821 1 923 923 1819 <> <> <>
  924 16 33.357662 -15.429276 61.154690 118 T "A" 70 -0.68300 -0.68300 "THR " " OG1" 8 0 1 FF2E2E  "O924"  0 1 7 "%UT"  13 ""  <> -3.1463153 -3.0671084 -4.9510555 1 142.8 0 0 1822 1 924 924 1820 <> <> <>
  925 3 33.351624 -13.310266 60.018024 118 T "A" 24 -0.18000 -0.18000 "THR " " CG2" 6 0 1 808080  "C925"  0 1 7 ""  1 ""  <> 1.1548945 -2.5998707 -3.4468417 1 141.45 0 0 1823 3 925 925 1821 <> <> <>
  926 25 29.253878 -13.842196 61.669918 119 D "A" 38 -0.50000 -0.50000 "ASP " " N  " 7 0 1 2E2EFF  "N926"  0 1 7 ""  1 ""  <> 1.8008088 6.8677669 2.6959279 1 117.98 0 0 1831 1 926 926 1829 <> <> <>
  927 3 27.888304 -14.342028 61.932804 119 D "A" 24 0.14000 0.14000 "ASP " " CA " 6 0 1 808080  "C927"  0 1 -1108 ""  1 ""  FF7800  0.36649194 9.8791647 8.6801233 1 113.7 0 0 1832 1 927 927 1830 <> <> <>
  928 2 27.556122 -15.506505 61.025696 119 D "A" 24 0.50000 0.50000 "ASP " " C  " 6 0 1 808080  "C928"  0 1 7 ""  1 ""  <> 2.1620195 -3.3745542 4.8838229 1 122.64 0 0 1833 0 928 928 1831 <> <> <>
  929 15 28.368359 -15.724885 60.135689 119 D "A" 70 -0.50000 -0.50000 "ASP " " O  " 8 0 1 FF2E2E  "O929"  0 1 7 ""  1 ""  <> 2.7953801 -8.6125593 3.4017146 1 120.38 0 0 1834 0 929 929 1832 <> <> <>
  930 3 26.943369 -13.144573 61.615150 119 D "A" 24 -0.22000 -0.22000 "ASP " " CB " 6 0 1 808080  "C930"  0 1 7 ""  1 ""  <> -1.3255485 1.1512523 3.7281892 1 108.79 0 0 1835 2 930 930 1833 <> <> <>
  931 2 26.576010 -12.771884 60.183918 119 D "A" 24 0.70000 0.70000 "ASP " " CG " 6 0 1 808080  "C931"  0 1 7 "%UT"  13 ""  <> 1.0976813 2.8877804 4.3855391 1 110.46 0 0 1836 0 931 931 1834 4.35802873317274 <> <>
  932 18 25.428337 -12.939012 59.719181 119 D "A" 70 -0.80000 -0.80000 "ASP " " OD1" 8 -1 1 FF2E2E  "O932"  0 1 7 ""  1 ""  <> -6.9715352 5.1021419 -2.8027785 1 112.07 0 0 1837 0 932 932 1835 <> <> <>
  933 15 27.463219 -12.170836 59.521378 119 D "A" 70 -0.80000 -0.80000 "ASP " " OD2" 8 0 1 FF2E2E  "O933"  0 1 7 ""  1 ""  <> 3.6877496 -5.8680005 1.7619519 1 106.63 0 0 1838 0 933 933 1836 <> <> <>
  934 25 26.496716 -16.268522 61.384331 120 P "A" 38 -0.14000 -0.14000 "PRO " " N  " 7 0 1 2E2EFF  "N934"  0 1 7 ""  1 ""  <> 4.9518266 1.0842185 -1.6922444 1 133.85 0 0 1843 0 934 934 1841 <> <> <>
  935 3 26.315870 -17.683880 60.959312 120 P "A" 24 0.01000 0.01000 "PRO " " CA " 6 0 1 808080  "C935"  0 1 -1108 ""  1 ""  FF7800  4.9961553 0.83886498 -5.0570598 1 133.7 0 0 1844 1 935 935 1842 <> <> <>
  936 2 26.759825 -18.215282 59.609463 120 P "A" 24 0.50000 0.50000 "PRO " " C  " 6 0 1 808080  "C936"  0 1 7 ""  1 ""  <> -2.8307848 7.633225 -8.0599155 1 124.77 0 0 1845 0 936 936 1843 <> <> <>
  937 15 27.463833 -19.202744 59.587505 120 P "A" 70 -0.50000 -0.50000 "PRO " " O  " 8 0 1 FF2E2E  "O937"  0 1 7 ""  1 ""  <> 0.75717443 1.5319943 1.7389518 1 123.83 0 0 1846 0 937 937 1844 <> <> <>
  938 3 24.800489 -18.089220 61.215286 120 P "A" 24 -0.12000 -0.12000 "PRO " " CB " 6 0 1 808080  "C938"  0 1 7 ""  1 ""  <> -11.197605 5.3112893 -2.2616138 1 138.06 0 0 1847 2 938 938 1845 <> <> <>
  939 3 24.359560 -17.195108 62.280270 120 P "A" 24 -0.12000 -0.12000 "PRO " " CG " 6 0 1 808080  "C939"  0 1 7 ""  1 ""  <> 1.4688544 -1.283738 -7.6603718 1 141.97 0 0 1848 2 939 939 1846 <> <> <>
  940 3 25.247837 -15.948722 62.231861 120 P "A" 24 -0.05000 -0.05000 "PRO " " CD " 6 0 1 808080  "C940"  0 1 7 ""  1 ""  <> 4.7890124 2.6852574 -6.9376945 1 140.79 0 0 1849 2 940 940 1847 <> <> <>
  941 25 26.299721 -17.668938 58.490921 121 T "A" 38 -0.50000 -0.50000 "THR " " N  " 7 0 1 2E2EFF  "N941"  0 1 7 ""  1 ""  <> 1.9022533 7.9002228 4.0292554 1 119.72 0 0 1857 1 941 941 1855 <> <> <>
  942 3 26.612240 -18.041451 57.119370 121 T "A" 24 0.14000 0.14000 "THR " " CA " 6 0 1 808080  "C942"  0 1 -1108 ""  1 ""  FF7800  3.8481426 -0.81613249 -2.2161405 1 118.22 0 0 1858 1 942 942 1856 <> <> <>
  943 2 28.150118 -18.006638 56.867653 121 T "A" 24 0.50000 0.50000 "THR " " C  " 6 0 1 808080  "C943"  0 1 7 ""  1 ""  <> 1.2911747 4.7049069 2.2897255 1 106.37 0 0 1859 0 943 943 1857 <> <> <>
  944 15 28.720047 -18.821527 56.118984 121 T "A" 70 -0.50000 -0.50000 "THR " " O  " 8 0 1 FF2E2E  "O944"  0 1 7 ""  1 ""  <> -3.0670128 -6.2344322 9.5664072 1 104.82 0 0 1860 0 944 944 1858 <> <> <>
  945 3 25.859053 -17.128967 56.194283 121 T "A" 24 0.20500 0.20500 "THR " " CB " 6 0 1 808080  "C945"  0 1 7 ""  1 ""  <> 2.8598411 -1.8541368 -6.8096066 1 112.95 0 0 1861 1 945 945 1859 <> <> <>
  946 16 26.115925 -15.800112 56.504845 121 T "A" 70 -0.68300 -0.68300 "THR " " OG1" 8 0 1 FF2E2E  "O946"  0 1 7 "%UT"  13 ""  <> 0.7977336 -6.5009232 2.2472317 1 121.21 0 0 1862 1 946 946 1860 <> <> <>
  947 3 24.374254 -17.276423 56.231754 121 T "A" 24 -0.18000 -0.18000 "THR " " CG2" 6 0 1 808080  "C947"  0 1 7 ""  1 ""  <> -10.241773 2.3433335 4.5485306 1 106.69 0 0 1863 3 947 947 1861 <> <> <>
  948 25 28.849424 -16.921600 57.240322 122 V "A" 38 -0.50000 -0.50000 "VAL " " N  " 7 0 1 2E2EFF  "N948"  0 1 7 ""  1 ""  <> 5.1201048 -0.1492493 7.902205 1 92.13 0 0 1871 1 948 948 1869 <> <> <>
  949 3 30.281008 -16.692652 57.004631 122 V "A" 24 0.14000 0.14000 "VAL " " CA " 6 0 1 808080  "C949"  0 1 -1108 ""  1 ""  FF7800  5.7737703 2.8133454 2.4696681 1 87.01 0 0 1872 1 949 949 1870 <> <> <>
  950 2 31.061781 -17.634993 57.889019 122 V "A" 24 0.50000 0.50000 "VAL " " C  " 6 0 1 808080  "C950"  0 1 7 ""  1 ""  <> -6.7196455 3.9388099 3.595572 1 91.06 0 0 1873 0 950 950 1871 <> <> <>
  951 15 31.942455 -18.315855 57.368252 122 V "A" 70 -0.50000 -0.50000 "VAL " " O  " 8 0 1 FF2E2E  "O951"  0 1 7 ""  1 ""  <> -0.58707994 -4.6879063 5.3613114 1 90.43 0 0 1874 0 951 951 1872 <> <> <>
  952 3 30.672720 -15.180476 57.265503 122 V "A" 24 -0.06000 -0.06000 "VAL " " CB " 6 0 1 808080  "C952"  0 1 7 ""  1 ""  <> 3.6464081 4.0428762 -0.4895415 1 85.88 0 0 1875 1 952 952 1873 <> <> <>
  953 3 32.155128 -14.937628 57.073292 122 V "A" 24 -0.18000 -0.18000 "VAL " " CG1" 6 0 1 808080  "C953"  0 1 7 ""  1 ""  <> 2.7478826 -3.1772873 3.2750707 1 80.42 0 0 1876 3 953 953 1874 <> <> <>
  954 3 29.978342 -14.347806 56.187042 122 V "A" 24 -0.18000 -0.18000 "VAL " " CG2" 6 0 1 808080  "C954"  0 1 7 ""  1 ""  <> 3.2221282 -3.7118874 4.6779532 1 87.45 0 0 1877 3 954 954 1875 <> <> <>
  955 25 30.710123 -17.885700 59.204227 123 S "A" 38 -0.50000 -0.50000 "SER " " N  " 7 0 1 2E2EFF  "N955"  0 1 7 ""  1 ""  <> -2.2746282 2.527734 0.95135731 1 97.41 0 0 1887 1 955 955 1885 <> <> <>
  956 3 31.237040 -18.888565 60.136574 123 S "A" 24 0.14000 0.14000 "SER " " CA " 6 0 1 808080  "C956"  0 1 -1108 ""  1 ""  FF7800  9.3792381 -0.41311905 1.1783538 1 98.69 0 0 1888 1 956 956 1886 <> <> <>
  957 2 31.040442 -20.329702 59.730312 123 S "A" 24 0.50000 0.50000 "SER " " C  " 6 0 1 808080  "C957"  0 1 7 ""  1 ""  <> 3.759541 -5.6733303 -7.4966083 1 94.99 0 0 1889 0 957 957 1887 <> <> <>
  958 15 31.567371 -21.296486 60.369484 123 S "A" 70 -0.50000 -0.50000 "SER " " O  " 8 0 1 FF2E2E  "O958"  0 1 7 ""  1 ""  <> -2.2915208 4.0158238 -3.6444409 1 100.94 0 0 1890 0 958 958 1888 <> <> <>
  959 3 30.812059 -18.596302 61.608379 123 S "A" 24 0.14500 0.14500 "SER " " CB " 6 0 1 808080  "C959"  0 1 7 ""  1 ""  <> 3.7407956 -1.3794026 1.7269152 1 110.7 0 0 1891 2 959 959 1889 <> <> <>
  960 16 29.426670 -18.398861 61.765781 123 S "A" 70 -0.68300 -0.68300 "SER " " OG " 8 0 1 FF2E2E  "O960"  0 1 7 "%UT"  13 ""  <> -11.782352 -4.5654116 -4.5490856 1 125.74 0 0 1892 1 960 960 1890 <> <> <>
  961 25 30.206928 -20.635927 58.737373 124 A "A" 38 -0.50000 -0.50000 "ALA " " N  " 7 0 1 2E2EFF  "N961"  0 1 7 ""  1 ""  <> 3.4242933 1.2787585 5.8564668 1 92.06 0 0 1898 1 961 961 1896 <> <> <>
  962 3 29.838760 -21.955095 58.176773 124 A "A" 24 0.14000 0.14000 "ALA " " CA " 6 0 1 808080  "C962"  0 1 -1108 ""  1 ""  FF7800  4.1372104 -7.9871106 -3.0497537 1 88.29 0 0 1899 1 962 962 1897 <> <> <>
  963 2 30.889908 -22.487480 57.210976 124 A "A" 24 0.50000 0.50000 "ALA " " C  " 6 0 1 808080  "C963"  0 1 7 ""  1 ""  <> 6.6009569 0.02038781 1.7561357 1 81.06 0 0 1900 0 963 963 1898 <> <> <>
  964 15 30.920792 -23.658058 56.872375 124 A "A" 70 -0.50000 -0.50000 "ALA " " O  " 8 0 1 FF2E2E  "O964"  0 1 7 ""  1 ""  <> -4.7228732 -2.3541615 -5.1490512 1 75.45 0 0 1901 0 964 964 1899 <> <> <>
  965 3 28.471060 -21.833862 57.459641 124 A "A" 24 -0.18000 -0.18000 "ALA " " CB " 6 0 1 808080  "C965"  0 1 7 ""  1 ""  <> 8.0939035 -1.7565587 1.2002363 1 89.39 0 0 1902 3 965 965 1900 <> <> <>
  966 25 31.780199 -21.560797 56.731194 125 M "A" 38 -0.50000 -0.50000 "MET " " N  " 7 0 1 2E2EFF  "N966"  0 1 7 ""  1 ""  <> 0.52181792 0.72974926 1.9925107 1 73.53 0 0 1908 1 966 966 1906 <> <> <>
  967 3 32.693737 -21.780121 55.630337 125 M "A" 24 0.14000 0.14000 "MET " " CA " 6 0 1 808080  "C967"  0 1 -1108 ""  1 ""  FF7800  -3.239465 -4.3050966 -6.0083842 1 72.58 0 0 1909 1 967 967 1907 <> <> <>
  968 2 33.918316 -22.607286 56.046509 125 M "A" 24 0.50000 0.50000 "MET " " C  " 6 0 1 808080  "C968"  0 1 7 ""  1 ""  <> -3.6403143 1.6240934 -0.59019119 1 79.92 0 0 1910 0 968 968 1908 <> <> <>
  969 15 35.034409 -22.294781 55.734524 125 M "A" 70 -0.50000 -0.50000 "MET " " O  " 8 0 1 FF2E2E  "O969"  0 1 7 ""  1 ""  <> -0.017984511 0.77479523 2.8675647 1 83.23 0 0 1911 0 969 969 1909 <> <> <>
  970 3 33.162754 -20.348351 55.059124 125 M "A" 24 -0.12000 -0.12000 "MET " " CB " 6 0 1 808080  "C970"  0 1 7 ""  1 ""  <> 0.92029303 -2.1986272 -9.2093935 1 69.53 0 0 1912 2 970 970 1910 <> <> <>
  971 3 32.045006 -19.630751 54.389622 125 M "A" 24 0.04750 0.04750 "MET " " CG " 6 0 1 808080  "C971"  0 1 7 ""  1 ""  <> 0.7055127 -4.0337601 -0.89085078 1 74.74 0 0 1913 2 971 971 1911 <> <> <>
  972 49 32.680595 -17.932730 53.899296 125 M "A" 143 -0.33500 -0.33500 "MET " " SD " 16 0 1 FFFF6B  "S972"  0 1 7 ""  1 ""  <> 1.1791956 1.5233753 1.3612162 1 86.18 0 0 1914 0 972 972 1912 <> <> <>
  973 3 31.290855 -17.193922 53.193214 125 M "A" 24 -0.01250 -0.01250 "MET " " CE " 6 0 1 808080  "C973"  0 1 7 ""  1 ""  <> -9.8648748 3.4525166 -1.280954 1 108.91 0 0 1915 3 973 973 1913 <> <> <>
  974 25 33.745770 -23.654100 56.813919 126 K "A" 38 -0.50000 -0.50000 "LYS " " N  " 7 0 1 2E2EFF  "N974"  0 1 7 ""  1 ""  <> -4.6035371 8.8737288 -2.832437 1 83.16 0 0 1925 1 974 974 1923 <> <> <>
  975 3 34.752014 -24.500618 57.412968 126 K "A" 24 0.14000 0.14000 "LYS " " CA " 6 0 1 808080  "C975"  0 1 -1108 ""  1 ""  FF7800  -5.5278726 1.2721829 -10.839646 1 86.09 0 0 1926 1 975 975 1924 <> <> <>
  976 2 34.006668 -25.912460 57.522755 126 K "A" 24 0.50000 0.50000 "LYS " " C  " 6 0 1 808080  "C976"  0 1 7 ""  1 ""  <> 2.6103871 4.1413779 6.3578143 1 81.49 0 0 1927 0 976 976 1925 <> <> <>
  977 15 32.947674 -25.874331 58.059490 126 K "A" 70 -0.50000 -0.50000 "LYS " " O  " 8 0 1 FF2E2E  "O977"  0 1 7 ""  1 ""  <> 0.77782553 5.07232 5.953681 1 86.86 0 0 1928 0 977 977 1926 <> <> <>
  978 3 35.216614 -24.029549 58.836555 126 K "A" 24 -0.12000 -0.12000 "LYS " " CB " 6 0 1 808080  "C978"  0 1 7 ""  1 ""  <> 0.33862653 2.8445163 -2.8424263 1 90.5 0 0 1929 2 978 978 1927 <> <> <>
  979 3 34.223705 -23.480028 59.824516 126 K "A" 24 -0.12000 -0.12000 "LYS " " CG " 6 0 1 808080  "C979"  0 1 7 ""  1 ""  <> 2.836973 -0.389902 3.5670538 1 97.01 0 0 1930 2 979 979 1928 <> <> <>
  980 3 34.904942 -23.305326 61.264935 126 K "A" 24 -0.12000 -0.12000 "LYS " " CD " 6 0 1 808080  "C980"  0 1 7 ""  1 ""  <> 2.2513769 4.8079877 -0.9600544 1 93.81 0 0 1931 2 980 980 1929 <> <> <>
  981 3 34.173424 -22.362976 62.164127 126 K "A" 24 0.19000 0.19000 "LYS " " CE " 6 0 1 808080  "C981"  0 1 7 ""  1 ""  <> 2.7758834 -2.3100107 -0.98777604 1 98.11 0 0 1932 2 981 981 1930 <> <> <>
  982 32 32.941711 -22.997547 62.821877 126 K "A" 38 -0.30000 -0.30000 "LYS " " NZ " 7 1 1 2E2EFF  "N982"  0 1 7 "%UT"  13 ""  <> -3.2198551 8.1305141 0.64998883 1 103 0 0 1933 3 982 982 1931 <> <> <>
  983 25 34.658859 -27.063028 57.133598 127 T "A" 38 -0.50000 -0.50000 "THR " " N  " 7 0 1 2E2EFF  "N983"  0 1 7 ""  1 ""  <> -1.0974621 -1.9116058 3.3150737 1 84.12 0 0 1947 1 983 983 1945 <> <> <>
  984 3 34.053791 -28.322611 57.383205 127 T "A" 24 0.14000 0.14000 "THR " " CA " 6 0 1 808080  "C984"  0 1 -1108 ""  1 ""  FF7800  0.89979023 -1.0961537 -3.8905404 1 84.05 0 0 1948 1 984 984 1946 <> <> <>
  985 2 34.059669 -28.630535 58.878273 127 T "A" 24 0.50000 0.50000 "THR " " C  " 6 0 1 808080  "C985"  0 1 7 ""  1 ""  <> -0.69619548 -7.1072602 -11.141448 1 92.5 0 0 1949 0 985 985 1947 <> <> <>
  986 15 34.949177 -28.054760 59.594505 127 T "A" 70 -0.50000 -0.50000 "THR " " O  " 8 0 1 FF2E2E  "O986"  0 1 7 ""  1 ""  <> -3.6047046 5.6324782 6.5962868 1 90.73 0 0 1950 0 986 986 1948 <> <> <>
  987 3 34.908497 -29.266457 56.586548 127 T "A" 24 0.20500 0.20500 "THR " " CB " 6 0 1 808080  "C987"  0 1 7 ""  1 ""  <> 1.9013101 -6.564374 -11.130414 1 81.6 0 0 1951 1 987 987 1949 <> <> <>
  988 16 36.241276 -29.141603 56.845909 127 T "A" 70 -0.68300 -0.68300 "THR " " OG1" 8 0 1 FF2E2E  "O988"  0 1 7 "%UT"  13 ""  <> -1.7265038 1.1158289 -1.5910004 1 91.38 0 0 1952 1 988 988 1950 <> <> <>
  989 3 34.550568 -29.233969 55.100052 127 T "A" 24 -0.18000 -0.18000 "THR " " CG2" 6 0 1 808080  "C989"  0 1 7 ""  1 ""  <> 1.8946456 -4.1732473 5.030447 1 64.62 0 0 1953 3 989 989 1951 <> <> <>
  990 25 33.152367 -29.476021 59.316578 128 Q "A" 38 -0.50000 -0.50000 "GLN " " N  " 7 0 1 2E2EFF  "N990"  0 1 7 ""  1 ""  <> 3.5116067 0.055417847 9.5928926 1 102.5 0 0 1961 1 990 990 1959 <> <> <>
  991 3 32.986145 -29.937494 60.676823 128 Q "A" 24 0.14000 0.14000 "GLN " " CA " 6 0 1 808080  "C991"  0 1 -1109 ""  1 ""  FF9600  1.8670142 -2.6253464 -1.3783597 1 102.06 0 0 1962 1 991 991 1960 <> <> <>
  992 2 34.231644 -30.508366 61.402882 128 Q "A" 24 0.50000 0.50000 "GLN " " C  " 6 0 1 808080  "C992"  0 1 7 ""  1 ""  <> -0.48438808 -5.5124822 -3.4203682 1 106.3 0 0 1963 0 992 992 1961 <> <> <>
  993 15 34.387535 -30.524956 62.607857 128 Q "A" 70 -0.50000 -0.50000 "GLN " " O  " 8 0 1 FF2E2E  "O993"  0 1 7 ""  1 ""  <> -4.1439161 -6.8810024 -0.70018446 1 113.32 0 0 1964 0 993 993 1962 <> <> <>
  994 3 31.874727 -30.994532 60.798771 128 Q "A" 24 -0.12000 -0.12000 "GLN " " CB " 6 0 1 808080  "C994"  0 1 7 ""  1 ""  <> 5.1060438 5.4366097 2.145467 1 100.03 0 0 1965 2 994 994 1963 <> <> <>
  995 3 30.391394 -30.488815 60.670280 128 Q "A" 24 -0.12000 -0.12000 "GLN " " CG " 6 0 1 808080  "C995"  0 1 7 ""  1 ""  <> -1.5992913 -1.3523996 2.1221595 1 113.22 0 0 1966 2 995 995 1964 <> <> <>
  996 2 29.347879 -31.592335 60.768921 128 Q "A" 24 0.50000 0.50000 "GLN " " CD " 6 0 1 808080  "C996"  0 1 7 "%UT"  13 ""  <> 4.9824071 -7.2974687 2.0811169 1 126.73 0 0 1967 0 996 996 1965 <> "No Flip"  <>
  997 15 29.444160 -32.652504 60.165356 128 Q "A" 70 -0.50000 -0.50000 "GLN " " OE1" 8 0 1 FF2E2E  "O997"  0 1 7 ""  1 ""  <> -0.94099319 7.6542068 -3.450141 1 134.72 0 0 1968 0 997 997 1966 <> <> <>
  998 25 28.218945 -31.271025 61.330914 128 Q "A" 38 -0.76000 -0.76000 "GLN " " NE2" 7 0 1 2E2EFF  "N998"  0 1 7 ""  1 ""  <> -5.9187794 -5.01722 -0.084366255 1 124.7 0 0 1969 2 998 998 1967 <> <> <>
  999 25 35.028172 -31.181698 60.587078 129 D "A" 38 -0.50000 -0.50000 "ASP " " N  " 7 0 1 2E2EFF  "N999"  0 1 7 ""  1 ""  <> -1.8851715 -2.3194857 -6.4254417 1 101.83 0 0 1978 1 999 999 1976 <> <> <>
  1000 3 36.277569 -31.882284 60.980698 129 D "A" 24 0.14000 0.14000 "ASP " " CA " 6 0 1 808080  "C1000"  0 1 -1109 ""  1 ""  FF9600  1.603644 0.94681567 2.5136752 1 102.48 0 0 1979 1 1000 1000 1977 <> <> <>
  1001 2 37.466549 -30.932480 61.105762 129 D "A" 24 0.50000 0.50000 "ASP " " C  " 6 0 1 808080  "C1001"  0 1 7 ""  1 ""  <> 2.9252093 -4.8879786 -4.8421397 1 92.62 0 0 1980 0 1001 1001 1978 <> <> <>
  1002 15 38.512196 -31.291733 61.674763 129 D "A" 70 -0.50000 -0.50000 "ASP " " O  " 8 0 1 FF2E2E  "O1002"  0 1 7 ""  1 ""  <> -1.6608422 -4.1330376 -0.88147843 1 99 0 0 1981 0 1002 1002 1979 <> <> <>
  1003 3 36.451012 -32.973972 59.875114 129 D "A" 24 -0.22000 -0.22000 "ASP " " CB " 6 0 1 808080  "C1003"  0 1 7 ""  1 ""  <> 1.4438881 -1.0912919 -3.6610265 1 101.93 0 0 1982 2 1003 1003 1980 <> <> <>
  1004 2 36.923565 -32.425049 58.494217 129 D "A" 24 0.70000 0.70000 "ASP " " CG " 6 0 1 808080  "C1004"  0 1 7 "%UT"  13 ""  <> 2.9842293 4.6179152 -5.2920761 1 101.28 0 0 1983 0 1004 1004 1981 4.08256320449261 <> <>
  1005 18 36.848709 -31.244143 58.149872 129 D "A" 70 -0.80000 -0.80000 "ASP " " OD1" 8 -1 1 FF2E2E  "O1005"  0 1 7 ""  1 ""  <> 4.040205 0.018286617 1.1635677 1 95.26 0 0 1984 0 1005 1005 1982 <> <> <>
  1006 15 37.398750 -33.249882 57.703995 129 D "A" 70 -0.80000 -0.80000 "ASP " " OD2" 8 0 1 FF2E2E  "O1006"  0 1 7 ""  1 ""  <> -1.3235416 3.7864795 1.4458203 1 109.42 0 0 1985 0 1006 1006 1983 <> <> <>
  1007 25 37.307976 -29.687054 60.539600 130 L "A" 38 -0.50000 -0.50000 "LEU " " N  " 7 0 1 2E2EFF  "N1007"  0 1 7 ""  1 ""  <> 3.9569285 -6.8239164 2.1988363 1 92.03 0 0 1990 1 1007 1007 1988 <> <> <>
  1008 3 38.153698 -28.539633 60.575550 130 L "A" 24 0.14000 0.14000 "LEU " " CA " 6 0 1 808080  "C1008"  0 1 -1109 ""  1 ""  FF9600  -12.749276 -2.8071489 4.1086879 1 94.21 0 0 1991 1 1008 1008 1989 <> <> <>
  1009 2 39.329384 -28.658014 59.525116 130 L "A" 24 0.50000 0.50000 "LEU " " C  " 6 0 1 808080  "C1009"  0 1 7 ""  1 ""  <> 0.97759652 -4.0647011 -3.7374737 1 90.01 0 0 1992 0 1009 1009 1990 <> <> <>
  1010 15 40.343994 -28.022764 59.825432 130 L "A" 70 -0.50000 -0.50000 "LEU " " O  " 8 0 1 FF2E2E  "O1010"  0 1 7 ""  1 ""  <> -2.937314 -4.804904 -2.5956886 1 93.07 0 0 1993 0 1010 1010 1991 <> <> <>
  1011 3 38.626068 -28.061745 62.003391 130 L "A" 24 -0.12000 -0.12000 "LEU " " CB " 6 0 1 808080  "C1011"  0 1 7 ""  1 ""  <> 2.2142477 2.2224479 3.4468417 1 97.29 0 0 1994 2 1011 1011 1992 <> <> <>
  1012 3 37.463501 -27.689571 62.940952 130 L "A" 24 -0.06000 -0.06000 "LEU " " CG " 6 0 1 808080  "C1012"  0 1 7 ""  1 ""  <> -1.4123148 9.6201639 -0.27838704 1 91.67 0 0 1995 1 1012 1012 1993 <> <> <>
  1013 3 37.935123 -27.862011 64.434883 130 L "A" 24 -0.18000 -0.18000 "LEU " " CD1" 6 0 1 808080  "C1013"  0 1 7 ""  1 ""  <> -5.8173218 0.26446664 -6.110857 1 88.89 0 0 1996 3 1013 1013 1994 <> <> <>
  1014 3 36.930912 -26.302919 62.637417 130 L "A" 24 -0.18000 -0.18000 "LEU " " CD2" 6 0 1 808080  "C1014"  0 1 7 ""  1 ""  <> 6.5928059 0.98038059 0.89288753 1 84.8 0 0 1997 3 1014 1014 1995 <> <> <>
  1015 25 39.199165 -29.465616 58.486435 131 R "A" 38 -0.50000 -0.50000 "ARG " " N  " 7 0 1 2E2EFF  "N1015"  0 1 7 ""  1 ""  <> 0.12646312 -0.069355056 2.8332293 1 82.86 0 0 2009 1 1015 1015 2007 <> <> <>
  1016 3 40.301563 -29.833876 57.576107 131 R "A" 24 0.14000 0.14000 "ARG " " CA " 6 0 1 808080  "C1016"  0 1 -1109 ""  1 ""  FF9600  -3.5227754 -6.9512372 -11.041927 1 86.22 0 0 2010 1 1016 1016 2008 <> <> <>
  1017 2 40.083958 -29.274044 56.135788 131 R "A" 24 0.50000 0.50000 "ARG " " C  " 6 0 1 808080  "C1017"  0 1 7 ""  1 ""  <> -1.1762924 1.1571406 3.0970418 1 97.8 0 0 2011 0 1017 1017 2009 <> <> <>
  1018 15 40.801510 -29.740795 55.233738 131 R "A" 70 -0.50000 -0.50000 "ARG " " O  " 8 0 1 FF2E2E  "O1018"  0 1 7 ""  1 ""  <> 4.1348934 -0.22784287 0.86458212 1 105.2 0 0 2012 0 1018 1018 2010 <> <> <>
  1019 3 40.578102 -31.311991 57.664814 131 R "A" 24 -0.12000 -0.12000 "ARG " " CB " 6 0 1 808080  "C1019"  0 1 7 ""  1 ""  <> 4.1120958 7.0531721 4.1763434 1 97.89 0 0 2013 2 1019 1019 2011 <> <> <>
  1020 3 41.015366 -31.670637 59.064293 131 R "A" 24 -0.05000 -0.05000 "ARG " " CG " 6 0 1 808080  "C1020"  0 1 7 ""  1 ""  <> 1.0783037 -3.8041766 -2.6520743 1 75.34 0 0 2014 2 1020 1020 2012 <> <> <>
  1021 3 41.789852 -33.044426 58.987095 131 R "A" 24 0.19000 0.19000 "ARG " " CD " 6 0 1 808080  "C1021"  0 1 7 ""  1 ""  <> 6.1240873 -5.5220375 5.6091733 1 83.77 0 0 2015 2 1021 1021 2013 <> <> <>
  1022 25 41.642647 -33.875607 60.166531 131 R "A" 38 -0.69997 -0.69997 "ARG " " NE " 7 0 1 2E2EFF  "N1022"  0 1 7 ""  1 ""  <> -3.1994951 4.7702518 1.2845687 1 85.36 0 0 2016 1 1022 1022 2014 <> <> <>
  1023 2 40.533916 -34.658203 60.328823 131 R "A" 24 0.63990 0.63990 "ARG " " CZ " 6 0 1 808080  "C1023"  0 1 7 ""  1 ""  <> 9.038579 0.37779659 1.0398974 1 95.93 0 0 2017 0 1023 1023 2015 <> <> <>
  1024 25 40.374012 -35.282040 61.469608 131 R "A" 38 -0.79997 -0.79997 "ARG " " NH1" 7 0 1 2E2EFF  "N1024"  0 1 7 ""  1 ""  <> 1.7623389 -2.3102424 2.1969559 1 96.95 0 0 2018 2 1024 1024 2016 <> <> <>
  1025 31 39.626671 -34.865112 59.403503 131 R "A" 38 -0.79997 -0.79997 "ARG " " NH2" 7 1 1 2E2EFF  "N1025"  0 1 7 ""  1 ""  <> -0.12550884 -3.5377417 -1.0291141 1 104.98 0 0 2019 2 1025 1025 2017 <> <> <>
  1026 25 39.102417 -28.386496 55.970348 132 H "A" 38 -0.50000 -0.50000 "HIE " " N  " 7 0 1 2E2EFF  "N1026"  0 1 7 ""  1 ""  <> 12.821882 -4.0889058 -1.8347011 1 90.51 0 0 2033 1 1026 1026 2031 <> <> <>
  1027 3 38.829464 -27.595659 54.754845 132 H "A" 24 0.14000 0.14000 "HIE " " CA " 6 0 1 808080  "C1027"  0 1 -1109 ""  1 ""  FF9600  -10.693561 -5.0522184 4.4366422 1 73.37 0 0 2034 1 1027 1027 2032 <> <> <>
  1028 2 38.112732 -26.287527 55.292835 132 H "A" 24 0.50000 0.50000 "HIE " " C  " 6 0 1 808080  "C1028"  0 1 7 ""  1 ""  <> 1.5087185 5.458168 0.11181882 1 82.55 0 0 2035 0 1028 1028 2033 <> <> <>
  1029 15 37.261234 -26.369181 56.166325 132 H "A" 70 -0.50000 -0.50000 "HIE " " O  " 8 0 1 FF2E2E  "O1029"  0 1 7 ""  1 ""  <> -4.2392893 -0.82036072 -2.7639735 1 94.09 0 0 2036 0 1029 1029 2034 <> <> <>
  1030 3 37.871624 -28.334608 53.765900 132 H "A" 24 -0.29700 -0.29700 "HIE " " CB " 6 0 1 808080  "C1030"  0 1 7 ""  1 ""  <> 6.7444682 3.1045687 5.5005817 1 72.54 0 0 2037 2 1030 1030 2035 <> <> <>
  1031 2 38.643780 -28.797243 52.579086 132 H "A" 24 0.50400 0.50400 "HIE " " CG " 6 0 1 808080  "C1031"  0 1 7 "%UT"  13 "HIE"  <> 0.67054337 10.76299 -3.1225338 1 83.29 0 0 2038 0 1031 1031 2036 0.795867447483576 "HIE"  <>
  1032 25 38.819118 -28.020452 51.448143 132 H "A" 38 -0.56400 -0.56400 "HIE " " ND1" 7 0 1 2E2EFF  "N1032"  0 1 7 ""  1 ""  <> -0.26926494 -0.40118605 2.8137708 1 82.62 0 0 2039 0 1032 1032 2037 <> <> <>
  1033 2 39.398544 -29.978069 52.455452 132 H "A" 24 -0.26100 -0.26100 "HIE " " CD2" 6 0 1 808080  "C1033"  0 1 7 ""  1 ""  <> 10.267679 5.0122681 -0.16296287 1 81.85 0 0 2040 1 1033 1033 2038 <> <> <>
  1034 2 39.653584 -28.733721 50.668983 132 H "A" 24 0.18200 0.18200 "HIE " " CE1" 6 0 1 808080  "C1034"  0 1 7 ""  1 ""  <> 1.6738495 -5.4840827 -0.58586723 1 83.37 0 0 2041 1 1034 1034 2039 <> <> <>
  1035 25 40.051994 -29.885918 51.232422 132 H "A" 38 -0.29100 -0.29100 "HIE " " NE2" 7 0 1 2E2EFF  "N1035"  0 1 7 ""  1 ""  <> -4.3388076 5.9864092 3.5623696 1 89.41 0 0 2042 1 1035 1035 2040 <> <> <>
  1036 25 38.391483 -25.195400 54.574093 133 T "A" 38 -0.50000 -0.50000 "THR " " N  " 7 0 1 2E2EFF  "N1036"  2 1 7 ""  1 ""  <> 5.7835588 -1.2271965 -4.2773929 1 78.47 0 0 2050 1 1036 1036 2048 <> <> <>
  1037 3 37.735294 -23.918079 54.718731 133 T "A" 24 0.14000 0.14000 "THR " " CA " 6 0 1 808080  "C1037"  2 1 -1109 ""  1 ""  FF9600  1.7015793 -5.3930211 4.7585149 1 81.7 0 0 2051 1 1037 1037 2049 <> <> <>
  1038 2 37.640003 -23.165600 53.390244 133 T "A" 24 0.50000 0.50000 "THR " " C  " 6 0 1 808080  "C1038"  2 1 7 ""  1 ""  <> 0.22771932 -7.591094 1.0472476 1 75.27 0 0 2052 0 1038 1038 2050 <> <> <>
  1039 15 38.367973 -23.426369 52.462818 133 T "A" 70 -0.50000 -0.50000 "THR " " O  " 8 0 1 FF2E2E  "O1039"  2 1 7 ""  1 ""  <> 3.2637203 -2.3838696 -1.9777691 1 74.17 0 0 2053 0 1039 1039 2051 <> <> <>
  1040 3 38.414803 -23.134733 55.923157 133 T "A" 24 0.20500 0.20500 "THR " " CB " 6 0 1 808080  "C1040"  2 1 7 ""  1 ""  <> 2.0087311 -1.5944746 0.18834805 1 81.39 0 0 2054 1 1040 1040 2052 <> <> <>
  1041 16 37.878456 -21.785034 56.102901 133 T "A" 70 -0.68300 -0.68300 "THR " " OG1" 8 0 1 FF2E2E  "O1041"  2 1 7 "%UT"  13 ""  <> 0.89117664 -5.7666068 -9.1874771 1 88.7 0 0 2055 1 1041 1041 2053 <> <> <>
  1042 3 39.850101 -22.889687 55.541225 133 T "A" 24 -0.18000 -0.18000 "THR " " CG2" 6 0 1 808080  "C1042"  2 1 7 ""  1 ""  <> -6.2882743 -0.78735137 1.865499 1 73.08 0 0 2056 3 1042 1042 2054 <> <> <>
  1043 25 36.685719 -22.184208 53.186989 134 F "A" 38 -0.50000 -0.50000 "PHE " " N  " 7 0 1 2E2EFF  "N1043"  2 1 7 ""  1 ""  <> -3.4512908 -0.50996178 2.7134004 1 69.37 0 0 2064 1 1043 1043 2062 <> <> <>
  1044 3 36.648651 -21.246286 52.016628 134 F "A" 24 0.14000 0.14000 "PHE " " CA " 6 0 1 808080  "C1044"  2 1 -1109 ""  1 ""  FF9600  -3.0065963 -2.7683361 0.93595445 1 73.3 0 0 2065 1 1044 1044 2063 <> <> <>
  1045 2 36.506138 -19.791412 52.374191 134 F "A" 24 0.50000 0.50000 "PHE " " C  " 6 0 1 808080  "C1045"  2 1 7 ""  1 ""  <> 3.7469797 -6.6772113 1.5104842 1 69.9 0 0 2066 0 1045 1045 2064 <> <> <>
  1046 15 36.249241 -19.431328 53.534531 134 F "A" 70 -0.50000 -0.50000 "PHE " " O  " 8 0 1 FF2E2E  "O1046"  2 1 7 ""  1 ""  <> -7.8768029 0.73656654 -2.0181465 1 72.3 0 0 2067 0 1046 1046 2065 <> <> <>
  1047 3 35.619492 -21.681734 50.990135 134 F "A" 24 -0.00500 -0.00500 "PHE " " CB " 6 0 1 808080  "C1047"  2 1 7 ""  1 ""  <> -2.145155 -4.6228261 5.139802 1 68.06 0 0 2068 2 1047 1047 2066 <> <> <>
  1048 2 34.075436 -21.404684 51.142673 134 F "A" 24 -0.11500 -0.11500 "PHE " " CG " 6 0 1 808080  "C1048"  2 1 7 ""  1 ""  <> 4.2071695 -0.025290741 -0.55413783 1 75.29 0 0 2069 0 1048 1048 2067 <> <> <>
  1049 2 33.205467 -22.454788 51.522125 134 F "A" 24 -0.11500 -0.11500 "PHE " " CD1" 6 0 1 808080  "C1049"  2 1 7 ""  1 ""  <> -4.7752028 -5.2636809 -2.4859085 1 76.48 0 0 2070 1 1049 1049 2068 <> <> <>
  1050 2 33.515358 -20.276054 50.514374 134 F "A" 24 -0.11500 -0.11500 "PHE " " CD2" 6 0 1 808080  "C1050"  2 1 7 ""  1 ""  <> 0.43847549 4.8024936 -8.2017879 1 71.1 0 0 2071 1 1050 1050 2069 <> <> <>
  1051 2 31.774090 -22.251806 51.563164 134 F "A" 24 -0.11500 -0.11500 "PHE " " CE1" 6 0 1 808080  "C1051"  2 1 7 ""  1 ""  <> -2.3784506 -4.551208 -2.0541263 1 78.7 0 0 2072 1 1051 1051 2070 <> <> <>
  1052 2 32.114525 -20.028751 50.572571 134 F "A" 24 -0.11500 -0.11500 "PHE " " CE2" 6 0 1 808080  "C1052"  2 1 7 ""  1 ""  <> -3.7621608 4.2147536 -5.4214163 1 67 0 0 2073 1 1052 1052 2071 <> <> <>
  1053 2 31.228449 -21.033491 51.025059 134 F "A" 24 -0.11500 -0.11500 "PHE " " CZ " 6 0 1 808080  "C1053"  2 1 7 ""  1 ""  <> -2.8376875 5.1231465 -3.668849 1 76.39 0 0 2074 1 1053 1053 2072 <> <> <>
  1054 25 36.803886 -18.888683 51.431412 135 I "A" 38 -0.50000 -0.50000 "ILE " " N  " 7 0 1 2E2EFF  "N1054"  2 1 7 ""  1 ""  <> -1.4672524 4.0221248 -2.3568676 1 63.44 0 0 2084 1 1054 1054 2082 <> <> <>
  1055 3 36.661201 -17.445618 51.509033 135 I "A" 24 0.14000 0.14000 "ILE " " CA " 6 0 1 808080  "C1055"  2 1 -1109 ""  1 ""  FF9600  -4.0546322 0.2811054 7.0306411 1 65.98 0 0 2085 1 1055 1055 2083 <> <> <>
  1056 2 35.804543 -17.077862 50.316154 135 I "A" 24 0.50000 0.50000 "ILE " " C  " 6 0 1 808080  "C1056"  2 1 7 ""  1 ""  <> -1.4552667 1.0944045 -3.8008544 1 63.21 0 0 2086 0 1056 1056 2084 <> <> <>
  1057 15 35.857533 -17.711535 49.264072 135 I "A" 70 -0.50000 -0.50000 "ILE " " O  " 8 0 1 FF2E2E  "O1057"  2 1 7 ""  1 ""  <> 2.1519821 -2.2625403 1.7207268 1 67.25 0 0 2087 0 1057 1057 2085 <> <> <>
  1058 3 38.047005 -16.848806 51.526157 135 I "A" 24 -0.06000 -0.06000 "ILE " " CB " 6 0 1 808080  "C1058"  2 1 7 ""  1 ""  <> -6.3423047 -7.3322821 -1.9510703 1 62.81 0 0 2088 1 1058 1058 2086 <> <> <>
  1059 3 38.851131 -17.044113 50.240776 135 I "A" 24 -0.12000 -0.12000 "ILE " " CG1" 6 0 1 808080  "C1059"  2 1 7 ""  1 ""  <> -4.5263524 1.5101187 1.6168457 1 62.81 0 0 2089 2 1059 1059 2087 <> <> <>
  1060 3 38.871136 -17.349627 52.768555 135 I "A" 24 -0.18000 -0.18000 "ILE " " CG2" 6 0 1 808080  "C1060"  2 1 7 ""  1 ""  <> -6.4876022 3.0571449 -5.2779584 1 52.6 0 0 2090 3 1060 1060 2088 <> <> <>
  1061 3 39.060993 -15.736388 49.425694 135 I "A" 24 -0.18000 -0.18000 "ILE " " CD1" 6 0 1 808080  "C1061"  2 1 7 ""  1 ""  <> 0.23983702 1.0697256 0.37429392 1 65.17 0 0 2091 3 1061 1061 2089 <> <> <>
  1062 25 35.035313 -15.950619 50.351749 136 S "A" 38 -0.50000 -0.50000 "SER " " N  " 7 0 1 2E2EFF  "N1062"  2 1 7 ""  1 ""  <> 6.591681 5.2098656 -0.17239112 1 63.42 0 0 2103 1 1062 1062 2101 <> <> <>
  1063 3 34.303188 -15.360595 49.237389 136 S "A" 24 0.14000 0.14000 "SER " " CA " 6 0 1 808080  "C1063"  2 1 -1109 ""  1 ""  FF9600  -3.4305847 5.2877398 3.2293224 1 53.05 0 0 2104 1 1063 1063 2102 <> <> <>
  1064 2 34.943161 -14.102204 48.699940 136 S "A" 24 0.50000 0.50000 "SER " " C  " 6 0 1 808080  "C1064"  2 1 7 ""  1 ""  <> -3.3964612 -9.3939514 4.2864127 1 67.86 0 0 2105 0 1064 1064 2103 <> <> <>
  1065 15 35.537373 -13.308210 49.417301 136 S "A" 70 -0.50000 -0.50000 "SER " " O  " 8 0 1 FF2E2E  "O1065"  2 1 7 ""  1 ""  <> -4.003675 5.5940647 1.6014909 1 68.29 0 0 2106 0 1065 1065 2104 <> <> <>
  1066 3 32.856682 -15.068395 49.799438 136 S "A" 24 0.14500 0.14500 "SER " " CB " 6 0 1 808080  "C1066"  2 1 7 ""  1 ""  <> -1.6784608 -1.4776748 3.0596581 1 48.4 0 0 2107 2 1066 1066 2105 <> <> <>
  1067 16 32.285309 -16.213221 50.440582 136 S "A" 70 -0.68300 -0.68300 "SER " " OG " 8 0 1 FF2E2E  "O1067"  2 1 7 "%UT"  13 ""  <> -0.63469851 6.3036332 0.19545902 1 63.38 0 0 2108 1 1067 1067 2106 <> <> <>
  1068 25 34.977974 -13.954167 47.387432 137 I "A" 38 -0.50000 -0.50000 "ILE " " N  " 7 0 1 2E2EFF  "N1068"  0 1 7 ""  1 ""  <> -1.5080887 -2.2295735 -0.80258691 1 64.29 0 0 2114 1 1068 1068 2112 <> <> <>
  1069 3 35.705425 -12.946510 46.655754 137 I "A" 24 0.14000 0.14000 "ILE " " CA " 6 0 1 808080  "C1069"  0 1 -1109 ""  1 ""  FF9600  7.9934959 1.5229263 -0.78110975 1 58.27 0 0 2115 1 1069 1069 2113 <> <> <>
  1070 2 34.663986 -11.912760 46.100498 137 I "A" 24 0.50000 0.50000 "ILE " " C  " 6 0 1 808080  "C1070"  0 1 7 ""  1 ""  <> 4.0819311 8.6042557 -5.8837948 1 63.92 0 0 2116 0 1070 1070 2114 <> <> <>
  1071 15 34.166153 -12.147161 44.978836 137 I "A" 70 -0.50000 -0.50000 "ILE " " O  " 8 0 1 FF2E2E  "O1071"  0 1 7 ""  1 ""  <> 4.1307964 0.75719601 0.87375629 1 61.53 0 0 2117 0 1071 1071 2115 <> <> <>
  1072 3 36.475727 -13.727014 45.536861 137 I "A" 24 -0.06000 -0.06000 "ILE " " CB " 6 0 1 808080  "C1072"  0 1 7 ""  1 ""  <> -0.80577636 -2.221947 7.9024425 1 54.98 0 0 2118 1 1072 1072 2116 <> <> <>
  1073 3 37.451557 -14.805820 46.097763 137 I "A" 24 -0.12000 -0.12000 "ILE " " CG1" 6 0 1 808080  "C1073"  0 1 7 ""  1 ""  <> -4.5728974 2.5093842 -3.7583091 1 58.3 0 0 2119 2 1073 1073 2117 <> <> <>
  1074 3 37.234173 -12.784737 44.580616 137 I "A" 24 -0.18000 -0.18000 "ILE " " CG2" 6 0 1 808080  "C1074"  0 1 7 ""  1 ""  <> 3.679739 2.3957462 -1.2091388 1 55.27 0 0 2120 3 1074 1074 2118 <> <> <>
  1075 3 38.136986 -15.705160 45.166637 137 I "A" 24 -0.18000 -0.18000 "ILE " " CD1" 6 0 1 808080  "C1075"  0 1 7 ""  1 ""  <> 4.1014853 3.171021 -5.9171133 1 47.06 0 0 2121 3 1075 1075 2119 <> <> <>
  1076 25 34.360027 -10.828936 46.757145 138 P "A" 38 -0.14000 -0.14000 "PRO " " N  " 7 0 1 2E2EFF  "N1076"  0 1 7 ""  1 ""  <> -6.1482468 4.7617059 5.3483572 1 65.63 0 0 2133 0 1076 1076 2131 <> <> <>
  1077 3 33.671127 -9.637221 46.174549 138 P "A" 24 0.01000 0.01000 "PRO " " CA " 6 0 1 808080  "C1077"  0 1 -1109 ""  1 ""  FF9600  -0.27782857 3.9896214 1.4800893 1 61.17 0 0 2134 1 1077 1077 2132 <> <> <>
  1078 2 34.482235 -8.724108 45.284142 138 P "A" 24 0.50000 0.50000 "PRO " " C  " 6 0 1 808080  "C1078"  0 1 7 ""  1 ""  <> 2.7552083 1.3128887 1.0457448 1 59.31 0 0 2135 0 1078 1078 2133 <> <> <>
  1079 15 35.520901 -8.203965 45.754536 138 P "A" 70 -0.50000 -0.50000 "PRO " " O  " 8 0 1 FF2E2E  "O1079"  0 1 7 ""  1 ""  <> -0.28617692 -0.4833191 -0.3410522 1 60.97 0 0 2136 0 1079 1079 2134 <> <> <>
  1080 3 33.053371 -8.990674 47.419827 138 P "A" 24 -0.12000 -0.12000 "PRO " " CB " 6 0 1 808080  "C1080"  0 1 7 ""  1 ""  <> 3.7937629 -5.3403497 6.8389997 1 49 0 0 2137 2 1080 1080 2135 <> <> <>
  1081 3 34.075085 -9.211755 48.443474 138 P "A" 24 -0.12000 -0.12000 "PRO " " CG " 6 0 1 808080  "C1081"  0 1 7 ""  1 ""  <> 2.5411999 -6.7345719 -1.6432205 1 54.2 0 0 2138 2 1081 1081 2136 <> <> <>
  1082 3 34.681072 -10.595530 48.160423 138 P "A" 24 -0.05000 -0.05000 "PRO " " CD " 6 0 1 808080  "C1082"  0 1 7 ""  1 ""  <> 3.0598962 -3.9529028 -5.4265289 1 51.16 0 0 2139 2 1082 1082 2137 <> <> <>
  1083 25 34.039387 -8.591503 44.038254 139 L "A" 38 -0.50000 -0.50000 "LEU " " N  " 7 0 1 2E2EFF  "N1083"  0 1 7 ""  1 ""  <> -1.5059583 -1.2345207 0.67013758 1 59.54 0 0 2147 1 1083 1083 2145 <> <> <>
  1084 3 34.554096 -7.752087 42.953007 139 L "A" 24 0.14000 0.14000 "LEU " " CA " 6 0 1 808080  "C1084"  0 1 -1109 ""  1 ""  FF9600  1.9990114 -2.7552576 7.2953291 1 61.15 0 0 2148 1 1084 1084 2146 <> <> <>
  1085 2 33.899837 -6.386306 43.015621 139 L "A" 24 0.50000 0.50000 "LEU " " C  " 6 0 1 808080  "C1085"  0 1 7 ""  1 ""  <> 8.2302532 -0.96606189 0.58391261 1 64.29 0 0 2149 0 1085 1085 2147 <> <> <>
  1086 15 32.863026 -6.179597 43.584084 139 L "A" 70 -0.50000 -0.50000 "LEU " " O  " 8 0 1 FF2E2E  "O1086"  0 1 7 ""  1 ""  <> -6.9645901 -5.9504628 1.8434833 1 68.18 0 0 2150 0 1086 1086 2148 <> <> <>
  1087 3 34.341103 -8.460834 41.581284 139 L "A" 24 -0.12000 -0.12000 "LEU " " CB " 6 0 1 808080  "C1087"  0 1 7 ""  1 ""  <> -8.9806643 4.1175246 3.0731595 1 52.6 0 0 2151 2 1087 1087 2149 <> <> <>
  1088 3 34.884880 -9.966221 41.622574 139 L "A" 24 -0.06000 -0.06000 "LEU " " CG " 6 0 1 808080  "C1088"  0 1 7 ""  1 ""  <> -1.500239 2.0523565 -0.93611461 1 58.47 0 0 2152 1 1088 1088 2150 <> <> <>
  1089 3 34.225510 -10.737495 40.482143 139 L "A" 24 -0.18000 -0.18000 "LEU " " CD1" 6 0 1 808080  "C1089"  0 1 7 ""  1 ""  <> 4.8975625 -1.2811428 -1.6811711 1 53.79 0 0 2153 3 1089 1089 2151 <> <> <>
  1090 3 36.426880 -9.903591 41.498512 139 L "A" 24 -0.18000 -0.18000 "LEU " " CD2" 6 0 1 808080  "C1090"  0 1 7 ""  1 ""  <> -7.1875057 -0.20112278 3.9337347 1 57.12 0 0 2154 3 1090 1090 2152 <> <> <>
  1091 25 34.585163 -5.439545 42.377918 140 Q "A" 38 -0.50000 -0.50000 "GLN " " N  " 7 0 1 2E2EFF  "N1091"  0 1 7 ""  1 ""  <> 8.479166 -3.327775 -0.065238684 1 62.74 0 0 2166 1 1091 1091 2164 <> <> <>
  1092 3 34.172512 -4.077321 42.385281 140 Q "A" 24 0.14000 0.14000 "GLN " " CA " 6 0 1 808080  "C1092"  0 1 -1109 ""  1 ""  FF9600  4.2786193 -3.3268471 -2.7967887 1 61.39 0 0 2167 1 1092 1092 2165 <> <> <>
  1093 2 33.025875 -3.862765 41.370483 140 Q "A" 24 0.50000 0.50000 "GLN " " C  " 6 0 1 808080  "C1093"  0 1 7 ""  1 ""  <> -5.7996769 -6.7752614 -6.7904301 1 50.85 0 0 2168 0 1093 1093 2166 <> <> <>
  1094 15 32.051529 -3.172578 41.541000 140 Q "A" 70 -0.50000 -0.50000 "GLN " " O  " 8 0 1 FF2E2E  "O1094"  0 1 7 ""  1 ""  <> 3.1501873 3.1480448 3.589396 1 67.64 0 0 2169 0 1094 1094 2167 <> <> <>
  1095 3 35.366276 -3.150488 42.012329 140 Q "A" 24 -0.12000 -0.12000 "GLN " " CB " 6 0 1 808080  "C1095"  0 1 7 ""  1 ""  <> -5.8134413 -6.8875895 4.3089604 1 59.13 0 0 2170 2 1095 1095 2168 <> <> <>
  1096 3 35.227787 -1.639825 42.278725 140 Q "A" 24 -0.12000 -0.12000 "GLN " " CG " 6 0 1 808080  "C1096"  0 1 7 ""  1 ""  <> -0.16778368 -2.5285976 -1.5060329 1 63.86 0 0 2171 2 1096 1096 2169 <> <> <>
  1097 2 34.878044 -1.073349 43.679050 140 Q "A" 24 0.50000 0.50000 "GLN " " CD " 6 0 1 808080  "C1097"  0 1 7 "%UT"  13 ""  <> 4.8773556 5.4621224 -1.3081501 1 67.19 0 0 2172 0 1097 1097 2170 1.03765817667154 "No Flip"  <>
  1098 15 34.747005 -1.782464 44.671509 140 Q "A" 70 -0.50000 -0.50000 "GLN " " OE1" 8 0 1 FF2E2E  "O1098"  0 1 7 ""  1 ""  <> -5.7480583 0.51447296 1.488932 1 65.55 0 0 2173 0 1098 1098 2171 <> <> <>
  1099 25 34.711609 0.264712 43.743382 140 Q "A" 38 -0.76000 -0.76000 "GLN " " NE2" 7 0 1 2E2EFF  "N1099"  0 1 7 ""  1 ""  <> -1.1858672 -4.2968125 -3.5286567 1 62.86 0 0 2174 2 1099 1099 2172 <> <> <>
  1100 25 32.941242 -4.590921 40.216827 141 G "A" 38 -0.50000 -0.50000 "GLY " " N  " 7 0 1 2E2EFF  "N1100"  0 1 7 ""  1 ""  <> -1.8689983 0.95539618 5.4171667 1 55.87 0 0 2183 1 1100 1100 2181 <> <> <>
  1101 3 31.785324 -4.791152 39.285503 141 G "A" 24 0.08000 0.08000 "GLY " " CA " 6 0 1 808080  "C1101"  0 1 -1109 ""  1 ""  FF9600  4.727385 -4.1815748 0.44924632 1 56.76 0 0 2184 2 1101 1101 2182 <> <> <>
  1102 2 30.968609 -5.986842 39.767876 141 G "A" 24 0.50000 0.50000 "GLY " " C  " 6 0 1 808080  "C1102"  0 1 7 ""  1 ""  <> -6.4501038 2.1242087 3.7587936 1 56.15 0 0 2185 0 1102 1102 2183 <> <> <>
  1103 15 31.557753 -6.932714 40.208942 141 G "A" 70 -0.50000 -0.50000 "GLY " " O  " 8 0 1 FF2E2E  "O1103"  0 1 7 ""  1 ""  <> -1.9193765 -2.3777812 3.2537384 1 52.5 0 0 2186 0 1103 1103 2184 <> <> <>
  1104 25 29.645844 -5.921363 39.532246 142 D "A" 38 -0.50000 -0.50000 "ASP " " N  " 7 0 1 2E2EFF  "N1104"  0 1 7 ""  1 ""  <> 2.2879739 10.730786 4.1996608 1 53.99 0 0 2190 1 1104 1104 2188 <> <> <>
  1105 3 28.664927 -6.927480 39.980854 142 D "A" 24 0.14000 0.14000 "ASP " " CA " 6 0 1 808080  "C1105"  0 1 -1109 ""  1 ""  FF9600  2.882241 -4.459506 -3.0227423 1 61.37 0 0 2191 1 1105 1105 2189 <> <> <>
  1106 2 27.510317 -7.125524 38.970478 142 D "A" 24 0.50000 0.50000 "ASP " " C  " 6 0 1 808080  "C1106"  0 1 7 ""  1 ""  <> 0.9019953 5.9952154 -0.77935225 1 62.73 0 0 2192 0 1106 1106 2190 <> <> <>
  1107 15 26.706318 -8.054005 39.166954 142 D "A" 70 -0.50000 -0.50000 "ASP " " O  " 8 0 1 FF2E2E  "O1107"  0 1 7 ""  1 ""  <> 3.9504888 1.0796657 -1.0746255 1 67.68 0 0 2193 0 1107 1107 2191 <> <> <>
  1108 3 28.086409 -6.661244 41.453808 142 D "A" 24 -0.22000 -0.22000 "ASP " " CB " 6 0 1 808080  "C1108"  0 1 7 ""  1 ""  <> 1.8848438 2.5871537 3.0636904 1 70.88 0 0 2194 2 1108 1108 2192 <> <> <>
  1109 2 26.983143 -5.638074 41.520996 142 D "A" 24 0.70000 0.70000 "ASP " " CG " 6 0 1 808080  "C1109"  0 1 7 "%UT"  13 ""  <> -1.5006331 6.3100867 3.6126995 1 95.2 0 0 2195 0 1109 1109 2193 4.0065184931611 <> <>
  1110 18 26.884893 -4.624382 40.782207 142 D "A" 70 -0.80000 -0.80000 "ASP " " OD1" 8 -1 1 FF2E2E  "O1110"  0 1 7 ""  1 ""  <> 7.0831294 0.44221121 10.264964 1 107.51 0 0 2196 0 1110 1110 2194 <> <> <>
  1111 15 26.085985 -5.932611 42.331158 142 D "A" 70 -0.80000 -0.80000 "ASP " " OD2" 8 0 1 FF2E2E  "O1111"  0 1 7 ""  1 ""  <> 0.95907325 1.1387765 -1.1367235 1 98.01 0 0 2197 0 1111 1111 2195 <> <> <>
  1112 25 27.432781 -6.332009 37.850254 143 D "A" 38 -0.50000 -0.50000 "ASP " " N  " 7 0 1 2E2EFF  "N1112"  0 1 7 ""  1 ""  <> -7.1647019 0.70208967 -6.6332321 1 68.04 0 0 2202 1 1112 1112 2200 <> <> <>
  1113 3 26.435637 -6.537062 36.770985 143 D "A" 24 0.14000 0.14000 "ASP " " CA " 6 0 1 808080  "C1113"  0 1 -1109 ""  1 ""  FF9600  -0.82044816 0.83178157 -3.2987804 1 70.12 0 0 2203 1 1113 1113 2201 <> <> <>
  1114 2 26.934940 -7.788935 35.952118 143 D "A" 24 0.50000 0.50000 "ASP " " C  " 6 0 1 808080  "C1114"  0 1 7 ""  1 ""  <> 3.8652906 7.7123289 -6.2496872 1 66.86 0 0 2204 0 1114 1114 2202 <> <> <>
  1115 15 28.103521 -8.149385 35.839359 143 D "A" 70 -0.50000 -0.50000 "ASP " " O  " 8 0 1 FF2E2E  "O1115"  0 1 7 ""  1 ""  <> -0.31009874 -0.11008963 2.8587852 1 54.09 0 0 2205 0 1115 1115 2203 <> <> <>
  1116 3 26.170502 -5.318328 35.796810 143 D "A" 24 -0.22000 -0.22000 "ASP " " CB " 6 0 1 808080  "C1116"  0 1 7 ""  1 ""  <> -6.7502375 5.123003 -4.2241654 1 65.53 0 0 2206 2 1116 1116 2204 <> <> <>
  1117 2 25.787638 -4.081452 36.585155 143 D "A" 24 0.70000 0.70000 "ASP " " CG " 6 0 1 808080  "C1117"  0 1 7 "%UT"  13 ""  <> -4.7411208 1.1585286 -1.970062 1 77.45 0 0 2207 0 1117 1117 2205 4.00065308867701 <> <>
  1118 18 26.709303 -3.237338 36.820293 143 D "A" 70 -0.80000 -0.80000 "ASP " " OD1" 8 -1 1 FF2E2E  "O1118"  0 1 7 ""  1 ""  <> 1.9843415 0.16122866 -1.7400401 1 81.08 0 0 2208 0 1118 1118 2206 <> <> <>
  1119 15 24.591364 -3.992800 37.057663 143 D "A" 70 -0.80000 -0.80000 "ASP " " OD2" 8 0 1 FF2E2E  "O1119"  0 1 7 ""  1 ""  <> -4.0695953 -0.2167667 4.0450168 1 89.27 0 0 2209 0 1119 1119 2207 <> <> <>
  1120 25 25.915266 -8.546720 35.552628 144 D "A" 38 -0.50000 -0.50000 "ASP " " N  " 7 0 1 2E2EFF  "N1120"  1 1 7 ""  1 ""  <> -2.1585176 4.4865251 3.6808217 1 59.93 0 0 2214 1 1120 1120 2212 <> <> <>
  1121 3 25.903322 -9.872611 34.920773 144 D "A" 24 0.14000 0.14000 "ASP " " CA " 6 0 1 808080  "C1121"  1 1 -1109 ""  1 ""  FF9600  -5.680007 -6.8899794 -0.79588836 1 48.21 0 0 2215 1 1121 1121 2213 <> <> <>
  1122 2 26.856668 -10.132274 33.707844 144 D "A" 24 0.50000 0.50000 "ASP " " C  " 6 0 1 808080  "C1122"  1 1 7 ""  1 ""  <> 10.737223 -2.9290609 -4.871623 1 55.31 0 0 2216 0 1122 1122 2214 <> <> <>
  1123 15 27.047283 -11.292251 33.368858 144 D "A" 70 -0.50000 -0.50000 "ASP " " O  " 8 0 1 FF2E2E  "O1123"  1 1 7 ""  1 ""  <> -2.4702964 -1.8688047 -7.5231857 1 64.59 0 0 2217 0 1123 1123 2215 <> <> <>
  1124 3 24.487549 -10.347182 34.669262 144 D "A" 24 -0.22000 -0.22000 "ASP " " CB " 6 0 1 808080  "C1124"  1 1 7 ""  1 ""  <> -0.60801667 3.2216682 0.47420856 1 48.04 0 0 2218 2 1124 1124 2216 <> <> <>
  1125 2 23.720379 -9.706947 33.455139 144 D "A" 24 0.70000 0.70000 "ASP " " CG " 6 0 1 808080  "C1125"  1 1 7 "%UT"  13 ""  <> 7.3697066 -2.6498568 -1.5248727 1 66.87 0 0 2219 0 1125 1125 2217 <> <> <>
  1126 18 22.903608 -10.427943 32.788540 144 D "A" 70 -0.80000 -0.80000 "ASP " " OD1" 8 -1 1 FF2E2E  "O1126"  1 1 7 ""  1 ""  <> 4.5875115 0.20384091 -2.4181738 1 67.36 0 0 2220 0 1126 1126 2218 <> <> <>
  1127 15 23.702147 -8.435400 33.314083 144 D "A" 70 -0.80000 -0.80000 "ASP " " OD2" 8 0 1 FF2E2E  "O1127"  1 1 7 ""  1 ""  <> -1.9796773 5.8984079 1.5492328 1 74.09 0 0 2221 0 1127 1127 2219 <> <> <>
  1128 25 27.381081 -9.108137 33.065166 145 D "A" 38 -0.50000 -0.50000 "ASP " " N  " 7 0 1 2E2EFF  "N1128"  1 1 7 ""  1 ""  <> -6.0510101 0.76606423 -1.2375736 1 65.51 0 0 2226 1 1128 1128 2224 <> <> <>
  1129 3 28.522959 -9.249369 32.118572 145 D "A" 24 0.14000 0.14000 "ASP " " CA " 6 0 1 808080  "C1129"  1 1 -1109 ""  1 ""  FF9600  1.3010503 5.9579425 -1.5484757 1 52.62 0 0 2227 1 1129 1129 2225 <> <> <>
  1130 2 29.799744 -9.022218 32.916088 145 D "A" 24 0.50000 0.50000 "ASP " " C  " 6 0 1 808080  "C1130"  1 1 7 ""  1 ""  <> 1.1210586 1.7532531 8.5489435 1 63.28 0 0 2228 0 1130 1130 2226 <> <> <>
  1131 15 30.781092 -9.774866 32.791134 145 D "A" 70 -0.50000 -0.50000 "ASP " " O  " 8 0 1 FF2E2E  "O1131"  1 1 7 ""  1 ""  <> -3.9097755 -3.1721239 2.0041909 1 69.58 0 0 2229 0 1131 1131 2227 <> <> <>
  1132 3 28.540382 -8.160110 31.027803 145 D "A" 24 -0.22000 -0.22000 "ASP " " CB " 6 0 1 808080  "C1132"  1 1 7 ""  1 ""  <> 1.4114894 -1.8527408 -4.4500327 1 48.92 0 0 2230 2 1132 1132 2228 <> <> <>
  1133 2 27.365467 -8.220806 30.041853 145 D "A" 24 0.70000 0.70000 "ASP " " CG " 6 0 1 808080  "C1133"  1 1 7 "%UT"  13 ""  <> 0.071412772 -4.2020979 1.1810188 1 53.49 0 0 2231 0 1133 1133 2229 <> <> <>
  1134 18 26.728655 -7.088281 29.850029 145 D "A" 70 -0.80000 -0.80000 "ASP " " OD1" 8 -1 1 FF2E2E  "O1134"  1 1 7 ""  1 ""  <> 0.15925264 0.23527835 2.0018945 1 65.55 0 0 2232 0 1134 1134 2230 <> <> <>
  1135 15 27.109316 -9.264918 29.348034 145 D "A" 70 -0.80000 -0.80000 "ASP " " OD2" 8 0 1 FF2E2E  "O1135"  1 1 7 ""  1 ""  <> 0.046104964 -0.8273862 1.383112 1 67.74 0 0 2233 0 1135 1135 2231 <> <> <>
  1136 25 29.759995 -7.864882 33.530670 146 E "A" 38 -0.50000 -0.50000 "GLU " " N  " 7 0 1 2E2EFF  "N1136"  1 1 7 ""  1 ""  <> 4.1322985 0.076865941 2.8436136 1 57.46 0 0 2238 1 1136 1136 2236 <> <> <>
  1137 3 30.915148 -7.145101 34.019325 146 E "A" 24 0.14000 0.14000 "GLU " " CA " 6 0 1 808080  "C1137"  1 1 -1109 ""  1 ""  FF9600  -0.043498103 -9.9972544 -3.0355375 1 56.94 0 0 2239 1 1137 1137 2237 <> <> <>
  1138 2 31.526186 -7.827658 35.241604 146 E "A" 24 0.50000 0.50000 "GLU " " C  " 6 0 1 808080  "C1138"  1 1 7 ""  1 ""  <> 1.9200225 -4.05655 -5.7644448 1 57.84 0 0 2240 0 1138 1138 2238 <> <> <>
  1139 15 32.743301 -7.727803 35.503937 146 E "A" 70 -0.50000 -0.50000 "GLU " " O  " 8 0 1 FF2E2E  "O1139"  1 1 7 ""  1 ""  <> -5.1722951 -7.4160032 1.7246944 1 66.04 0 0 2241 0 1139 1139 2239 <> <> <>
  1140 3 30.419323 -5.717823 34.428562 146 E "A" 24 -0.12000 -0.12000 "GLU " " CB " 6 0 1 808080  "C1140"  1 1 7 ""  1 ""  <> 3.7127538 -6.1269908 -8.4505854 1 61.59 0 0 2242 2 1140 1140 2240 <> <> <>
  1141 3 29.563477 -4.896937 33.499748 146 E "A" 24 -0.22000 -0.22000 "GLU " " CG " 6 0 1 808080  "C1141"  1 1 7 ""  1 ""  <> -2.3326118 -5.5894794 2.1080585 1 84.97 0 0 2243 2 1141 1141 2241 <> <> <>
  1142 2 30.350063 -4.568952 32.259907 146 E "A" 24 0.70000 0.70000 "GLU " " CD " 6 0 1 808080  "C1142"  1 1 7 "%UT"  13 ""  <> -2.6095617 0.96263725 -0.051751778 1 101.2 0 0 2244 0 1142 1142 2242 4 <> <>
  1143 18 30.291897 -5.217176 31.149513 146 E "A" 70 -0.80000 -0.80000 "GLU " " OE1" 8 -1 1 FF2E2E  "O1143"  1 1 7 ""  1 ""  <> 3.8448598 1.6878744 -1.7285323 1 108.63 0 0 2245 0 1143 1143 2243 <> <> <>
  1144 15 31.108839 -3.543647 32.302773 146 E "A" 70 -0.80000 -0.80000 "GLU " " OE2" 8 0 1 FF2E2E  "O1144"  1 1 7 ""  1 ""  <> -6.4658575 -0.65557152 4.8230152 1 96.12 0 0 2246 0 1144 1144 2244 <> <> <>
  1145 25 30.722885 -8.590179 36.021538 147 I "A" 38 -0.50000 -0.50000 "ILE " " N  " 7 0 1 2E2EFF  "N1145"  1 1 7 ""  1 ""  <> -3.2991681 2.2896078 -4.5277944 1 52.91 0 0 2253 1 1145 1145 2251 <> <> <>
  1146 3 31.091419 -9.536209 37.104595 147 I "A" 24 0.14000 0.14000 "ILE " " CA " 6 0 1 808080  "C1146"  1 1 -1109 ""  1 ""  FF9600  3.2976842 -2.7755468 -4.574142 1 56.16 0 0 2254 1 1146 1146 2252 <> <> <>
  1147 2 32.171169 -10.549510 36.569065 147 I "A" 24 0.50000 0.50000 "ILE " " C  " 6 0 1 808080  "C1147"  1 1 7 ""  1 ""  <> -1.6548414 -0.71847218 2.3019254 1 56.22 0 0 2255 0 1147 1147 2253 <> <> <>
  1148 15 33.157230 -10.852235 37.193943 147 I "A" 70 -0.50000 -0.50000 "ILE " " O  " 8 0 1 FF2E2E  "O1148"  1 1 7 ""  1 ""  <> 0.42680386 -8.4767256 4.3484969 1 55.63 0 0 2256 0 1148 1148 2254 <> <> <>
  1149 3 29.814596 -10.148884 37.676819 147 I "A" 24 -0.06000 -0.06000 "ILE " " CB " 6 0 1 808080  "C1149"  1 1 7 ""  1 ""  <> -3.014739 -0.16256456 6.3915353 1 59.44 0 0 2257 1 1149 1149 2255 <> <> <>
  1150 3 30.026880 -10.825166 39.070572 147 I "A" 24 -0.12000 -0.12000 "ILE " " CG1" 6 0 1 808080  "C1150"  1 1 7 ""  1 ""  <> -1.3716829 5.6188641 -0.24547909 1 63.52 0 0 2258 2 1150 1150 2256 <> <> <>
  1151 3 29.076508 -11.109447 36.753532 147 I "A" 24 -0.18000 -0.18000 "ILE " " CG2" 6 0 1 808080  "C1151"  1 1 7 ""  1 ""  <> 1.5953697 0.33821592 3.4354672 1 51.22 0 0 2259 3 1151 1151 2257 <> <> <>
  1152 3 28.690567 -11.186707 39.775757 147 I "A" 24 -0.18000 -0.18000 "ILE " " CD1" 6 0 1 808080  "C1152"  1 1 7 ""  1 ""  <> -1.4624363 2.3579683 -2.0001407 1 41.28 0 0 2260 3 1152 1152 2258 <> <> <>
  1153 25 31.912247 -11.062998 35.354267 148 L "A" 38 -0.50000 -0.50000 "LEU " " N  " 7 0 1 2E2EFF  "N1153"  1 1 7 ""  1 ""  <> 4.3999052 -9.1625261 5.6195836 1 49.58 0 0 2272 1 1153 1153 2270 <> <> <>
  1154 3 32.734035 -12.008100 34.607399 148 L "A" 24 0.14000 0.14000 "LEU " " CA " 6 0 1 808080  "C1154"  1 1 -1109 ""  1 ""  FF9600  -2.554759 2.3372233 2.726037 1 53.72 0 0 2273 1 1154 1154 2271 <> <> <>
  1155 2 34.035702 -11.352889 34.102856 148 L "A" 24 0.50000 0.50000 "LEU " " C  " 6 0 1 808080  "C1155"  1 1 7 ""  1 ""  <> 4.1800556 -1.9621819 -1.0286338 1 59.83 0 0 2274 0 1155 1155 2272 <> <> <>
  1156 15 35.127377 -11.828919 34.430798 148 L "A" 70 -0.50000 -0.50000 "LEU " " O  " 8 0 1 FF2E2E  "O1156"  1 1 7 ""  1 ""  <> 3.7974911 -2.5900288 -0.61925721 1 66.39 0 0 2275 0 1156 1156 2273 <> <> <>
  1157 3 31.975378 -12.716923 33.435829 148 L "A" 24 -0.12000 -0.12000 "LEU " " CB " 6 0 1 808080  "C1157"  1 1 7 ""  1 ""  <> 3.8798475 -1.4121463 4.1093655 1 57.22 0 0 2276 2 1157 1157 2274 <> <> <>
  1158 3 30.605024 -13.238375 33.881733 148 L "A" 24 -0.06000 -0.06000 "LEU " " CG " 6 0 1 808080  "C1158"  1 1 7 ""  1 ""  <> 4.3898263 2.5407071 -8.9107418 1 48.96 0 0 2277 1 1158 1158 2275 <> <> <>
  1159 3 29.953211 -13.649587 32.543255 148 L "A" 24 -0.18000 -0.18000 "LEU " " CD1" 6 0 1 808080  "C1159"  1 1 7 ""  1 ""  <> -4.8183641 -1.5709373 0.48389122 1 52.29 0 0 2278 3 1159 1159 2276 <> <> <>
  1160 3 30.627043 -14.451081 34.744347 148 L "A" 24 -0.18000 -0.18000 "LEU " " CD2" 6 0 1 808080  "C1160"  1 1 7 ""  1 ""  <> -0.59908956 2.1752417 4.3666706 1 51.3 0 0 2279 3 1160 1160 2277 <> <> <>
  1161 25 33.929401 -10.144085 33.530018 149 K "A" 38 -0.50000 -0.50000 "LYS " " N  " 7 0 1 2E2EFF  "N1161"  1 1 7 ""  1 ""  <> -0.66804242 6.9613833 -0.89773178 1 61.23 0 0 2291 1 1161 1161 2289 <> <> <>
  1162 3 35.075871 -9.291561 33.180721 149 K "A" 24 0.14000 0.14000 "LYS " " CA " 6 0 1 808080  "C1162"  1 1 -1109 ""  1 ""  FF9600  1.4413545 5.4293332 1.9362137 1 52.33 0 0 2292 1 1162 1162 2290 <> <> <>
  1163 2 35.944935 -8.829926 34.276176 149 K "A" 24 0.50000 0.50000 "LYS " " C  " 6 0 1 808080  "C1163"  1 1 7 ""  1 ""  <> -0.40012258 3.7209129 1.8826716 1 62.65 0 0 2293 0 1163 1163 2291 <> <> <>
  1164 15 37.117569 -8.633194 34.064327 149 K "A" 70 -0.50000 -0.50000 "LYS " " O  " 8 0 1 FF2E2E  "O1164"  1 1 7 ""  1 ""  <> -1.4206377 5.6680465 4.4201794 1 66.07 0 0 2294 0 1164 1164 2292 <> <> <>
  1165 3 34.587120 -8.057660 32.475166 149 K "A" 24 -0.12000 -0.12000 "LYS " " CB " 6 0 1 808080  "C1165"  1 1 7 ""  1 ""  <> 0.40780959 0.53236616 7.542964 1 48.88 0 0 2295 2 1165 1165 2293 <> <> <>
  1166 3 33.741688 -8.282800 31.122999 149 K "A" 24 -0.12000 -0.12000 "LYS " " CG " 6 0 1 808080  "C1166"  1 1 7 ""  1 ""  <> -4.3245358 0.44117332 -8.639286 1 53.82 0 0 2296 2 1166 1166 2294 <> <> <>
  1167 3 33.254620 -6.949967 30.478716 149 K "A" 24 -0.12000 -0.12000 "LYS " " CD " 6 0 1 808080  "C1167"  1 1 7 ""  1 ""  <> -1.3371036 3.768661 0.024091698 1 61.81 0 0 2297 2 1167 1167 2295 <> <> <>
  1168 3 32.376968 -7.117869 29.216091 149 K "A" 24 0.19000 0.19000 "LYS " " CE " 6 0 1 808080  "C1168"  1 1 7 ""  1 ""  <> -5.1708703 3.8132472 12.693984 1 73.28 0 0 2298 2 1168 1168 2296 <> <> <>
  1169 32 31.546141 -5.897979 28.896698 149 K "A" 38 -0.30000 -0.30000 "LYS " " NZ " 7 1 1 2E2EFF  "N1169"  1 1 7 "%UT"  13 ""  <> -0.94665641 -3.5735989 1.5312622 1 84.71 0 0 2299 3 1169 1169 2297 <> <> <>
  1170 25 35.404984 -8.531567 35.453609 150 N "A" 38 -0.50000 -0.50000 "ASN " " N  " 7 0 1 2E2EFF  "N1170"  1 1 7 ""  1 ""  <> -4.5990825 4.6839209 3.8827248 1 60.75 0 0 2313 1 1170 1170 2311 <> <> <>
  1171 3 36.140247 -8.179740 36.688698 150 N "A" 24 0.14000 0.14000 "ASN " " CA " 6 0 1 808080  "C1171"  1 1 -1109 ""  1 ""  FF9600  8.1754131 2.5502255 5.1658072 1 62.79 0 0 2314 1 1171 1171 2312 <> <> <>
  1172 2 36.856800 -9.411249 37.280952 150 N "A" 24 0.50000 0.50000 "ASN " " C  " 6 0 1 808080  "C1172"  1 1 7 ""  1 ""  <> 5.1602635 -0.65868437 4.7730184 1 63.93 0 0 2315 0 1172 1172 2313 <> <> <>
  1173 15 38.056309 -9.279128 37.622070 150 N "A" 70 -0.50000 -0.50000 "ASN " " O  " 8 0 1 FF2E2E  "O1173"  1 1 7 ""  1 ""  <> 1.5592301 7.5922356 -1.6422535 1 61.59 0 0 2316 0 1173 1173 2314 <> <> <>
  1174 3 35.146072 -7.721860 37.792576 150 N "A" 24 -0.12000 -0.12000 "ASN " " CB " 6 0 1 808080  "C1174"  1 1 7 ""  1 ""  <> -2.0899045 -4.1430616 -9.3036661 1 67.16 0 0 2317 2 1174 1174 2315 <> <> <>
  1175 2 35.013496 -6.231762 37.733643 150 N "A" 24 0.50000 0.50000 "ASN " " CG " 6 0 1 808080  "C1175"  1 1 7 "%UT"  13 ""  <> 3.0454338 1.0652826 1.7404004 1 58.63 0 0 2318 0 1175 1175 2316 1.23208052107832 "No Flip"  <>
  1176 15 35.438816 -5.459531 38.681282 150 N "A" 70 -0.50000 -0.50000 "ASN " " OD1" 8 0 1 FF2E2E  "O1176"  1 1 7 ""  1 ""  <> -3.5621295 -1.5268955 4.4235702 1 59.37 0 0 2319 0 1176 1176 2317 <> <> <>
  1177 25 34.338589 -5.737178 36.667019 150 N "A" 38 -0.76000 -0.76000 "ASN " " ND2" 7 0 1 2E2EFF  "N1177"  1 1 7 ""  1 ""  <> 4.1733074 2.0268326 0.69866347 1 51.39 0 0 2320 2 1177 1177 2318 <> <> <>
  1178 25 36.291641 -10.664859 37.216934 151 Y "A" 38 -0.50000 -0.50000 "TYR " " N  " 7 0 1 2E2EFF  "N1178"  1 1 7 ""  1 ""  <> 1.912877 -4.3919468 3.2826781 1 63.16 0 0 2327 1 1178 1178 2325 <> <> <>
  1179 3 36.873428 -11.946633 37.623711 151 Y "A" 24 0.14000 0.14000 "TYR " " CA " 6 0 1 808080  "C1179"  1 1 -1109 ""  1 ""  FF9600  -1.6665977 2.2126009 -8.1100407 1 61.75 0 0 2328 1 1179 1179 2326 <> <> <>
  1180 2 38.141594 -12.281480 36.810123 151 Y "A" 24 0.50000 0.50000 "TYR " " C  " 6 0 1 808080  "C1180"  1 1 7 ""  1 ""  <> -1.1844147 0.73989886 5.8245406 1 65.71 0 0 2329 0 1180 1180 2327 <> <> <>
  1181 15 39.074532 -12.882859 37.332653 151 Y "A" 70 -0.50000 -0.50000 "TYR " " O  " 8 0 1 FF2E2E  "O1181"  1 1 7 ""  1 ""  <> 0.5515641 -5.8785276 3.29919 1 60.39 0 0 2330 0 1181 1181 2328 <> <> <>
  1182 3 35.880581 -13.152905 37.595928 151 Y "A" 24 -0.00500 -0.00500 "TYR " " CB " 6 0 1 808080  "C1182"  1 1 7 ""  1 ""  <> 7.3214698 -0.99846476 5.2522078 1 58.71 0 0 2331 2 1182 1182 2329 <> <> <>
  1183 2 36.546021 -14.559748 37.566200 151 Y "A" 24 -0.11500 -0.11500 "TYR " " CG " 6 0 1 808080  "C1183"  1 1 7 ""  1 ""  <> -3.7525315 -0.41978768 1.7018217 1 58.48 0 0 2332 0 1183 1183 2330 <> <> <>
  1184 2 37.114109 -15.019247 38.788345 151 Y "A" 24 -0.11500 -0.11500 "TYR " " CD1" 6 0 1 808080  "C1184"  1 1 7 ""  1 ""  <> -10.166844 -8.2160168 -1.5974311 1 54.86 0 0 2333 1 1184 1184 2331 <> <> <>
  1185 2 36.641174 -15.409954 36.421936 151 Y "A" 24 -0.11500 -0.11500 "TYR " " CD2" 6 0 1 808080  "C1185"  1 1 7 ""  1 ""  <> 7.927495 5.962028 -1.2003759 1 68.12 0 0 2334 1 1185 1185 2332 <> <> <>
  1186 2 37.641281 -16.294842 38.893326 151 Y "A" 24 -0.11500 -0.11500 "TYR " " CE1" 6 0 1 808080  "C1186"  1 1 7 ""  1 ""  <> 2.1306267 0.50062853 -3.038609 1 60.81 0 0 2335 1 1186 1186 2333 <> <> <>
  1187 2 37.261742 -16.656778 36.513477 151 Y "A" 24 -0.11500 -0.11500 "TYR " " CE2" 6 0 1 808080  "C1187"  1 1 7 ""  1 ""  <> 10.110658 -3.1324136 -1.2350291 1 73.03 0 0 2336 1 1187 1187 2334 <> <> <>
  1188 2 37.691437 -17.122379 37.777744 151 Y "A" 24 0.15000 0.15000 "TYR " " CZ " 6 0 1 808080  "C1188"  1 1 7 ""  1 ""  <> -1.0408336 -6.4903741 -1.4734987 1 68.24 0 0 2337 0 1188 1188 2335 <> <> <>
  1189 16 38.319294 -18.329786 37.987617 151 Y "A" 70 -0.58500 -0.58500 "TYR " " OH " 8 0 1 FF2E2E  "O1189"  1 1 7 "%UT"  13 ""  <> -1.2347628 -2.9568245 1.511855 1 79.98 0 0 2338 1 1189 1189 2336 <> <> <>
  1190 25 38.156940 -11.927513 35.522903 152 Q "A" 38 -0.50000 -0.50000 "GLN " " N  " 7 0 1 2E2EFF  "N1190"  1 1 7 ""  1 ""  <> 0.86301905 5.1271753 -5.251142 1 63.56 0 0 2348 1 1190 1190 2346 <> <> <>
  1191 3 39.119022 -12.225571 34.512501 152 Q "A" 24 0.14000 0.14000 "GLN " " CA " 6 0 1 808080  "C1191"  1 1 -1109 ""  1 ""  FF9600  1.5241992 -0.44413808 -1.0793591 1 62.93 0 0 2349 1 1191 1191 2347 <> <> <>
  1192 2 40.514153 -11.647874 34.873287 152 Q "A" 24 0.50000 0.50000 "GLN " " C  " 6 0 1 808080  "C1192"  1 1 7 ""  1 ""  <> 0.85817695 2.3506057 -3.359751 1 68.97 0 0 2350 0 1192 1192 2348 <> <> <>
  1193 15 41.535461 -12.253386 34.558582 152 Q "A" 70 -0.50000 -0.50000 "GLN " " O  " 8 0 1 FF2E2E  "O1193"  1 1 7 ""  1 ""  <> -5.9703183 2.0253446 -3.3819451 1 79.96 0 0 2351 0 1193 1193 2349 <> <> <>
  1194 3 38.703049 -11.733282 33.110043 152 Q "A" 24 -0.12000 -0.12000 "GLN " " CB " 6 0 1 808080  "C1194"  1 1 7 ""  1 ""  <> 7.6929798 -3.6429384 -5.3033438 1 52.54 0 0 2352 2 1194 1194 2350 <> <> <>
  1195 3 39.519695 -12.382565 31.991795 152 Q "A" 24 -0.12000 -0.12000 "GLN " " CG " 6 0 1 808080  "C1195"  1 1 7 ""  1 ""  <> -8.566309 1.9714663 -0.51810086 1 52.18 0 0 2353 2 1195 1195 2351 <> <> <>
  1196 2 39.029564 -11.758730 30.661970 152 Q "A" 24 0.50000 0.50000 "GLN " " CD " 6 0 1 808080  "C1196"  1 1 7 "%UT"  13 ""  <> -1.5003622 4.9583688 7.3114548 1 55.81 0 0 2354 0 1196 1196 2352 0.171910345731602 "No Flip"  <>
  1197 15 37.891731 -11.421508 30.474344 152 Q "A" 70 -0.50000 -0.50000 "GLN " " OE1" 8 0 1 FF2E2E  "O1197"  1 1 7 ""  1 ""  <> 7.413466 4.8834639 0.63579905 1 65.46 0 0 2355 0 1197 1197 2353 <> <> <>
  1198 25 39.950642 -11.647787 29.719448 152 Q "A" 38 -0.76000 -0.76000 "GLN " " NE2" 7 0 1 2E2EFF  "N1198"  1 1 7 ""  1 ""  <> -7.6011009 2.7278588 9.9417286 1 53.28 0 0 2356 2 1198 1198 2354 <> <> <>
  1199 25 40.513500 -10.479836 35.533653 153 V "A" 38 -0.50000 -0.50000 "VAL " " N  " 7 0 1 2E2EFF  "N1199"  1 1 7 ""  1 ""  <> -2.9369626 -0.77531463 1.602825 1 58.95 0 0 2365 1 1199 1199 2363 <> <> <>
  1200 3 41.740829 -9.697309 35.766850 153 V "A" 24 0.14000 0.14000 "VAL " " CA " 6 0 1 808080  "C1200"  1 1 -1109 ""  1 ""  FF9600  5.5041337 0.98775965 4.893374 1 62.19 0 0 2366 1 1200 1200 2364 <> <> <>
  1201 2 42.223789 -9.793012 37.256672 153 V "A" 24 0.50000 0.50000 "VAL " " C  " 6 0 1 808080  "C1201"  1 1 7 ""  1 ""  <> -8.6152849 0.6422509 -1.2613094 1 60.38 0 0 2367 0 1201 1201 2365 <> <> <>
  1202 15 43.212620 -9.181081 37.648659 153 V "A" 70 -0.50000 -0.50000 "VAL " " O  " 8 0 1 FF2E2E  "O1202"  1 1 7 ""  1 ""  <> -1.036255 3.2507453 0.27346691 1 63.55 0 0 2368 0 1202 1202 2366 <> <> <>
  1203 3 41.494755 -8.286929 35.217831 153 V "A" 24 -0.06000 -0.06000 "VAL " " CB " 6 0 1 808080  "C1203"  1 1 7 ""  1 ""  <> -1.3325005 2.311604 2.3448322 1 56.05 0 0 2369 1 1203 1203 2367 <> <> <>
  1204 3 41.486153 -8.349192 33.716022 153 V "A" 24 -0.18000 -0.18000 "VAL " " CG1" 6 0 1 808080  "C1204"  1 1 7 ""  1 ""  <> -1.1461521 5.701097 -0.0010512144 1 51.18 0 0 2370 3 1204 1204 2368 <> <> <>
  1205 3 40.324448 -7.481517 35.834614 153 V "A" 24 -0.18000 -0.18000 "VAL " " CG2" 6 0 1 808080  "C1205"  1 1 7 ""  1 ""  <> 5.9986935 7.4614868 -6.3912439 1 57.56 0 0 2371 3 1205 1205 2369 <> <> <>
  1206 25 41.572369 -10.622592 38.046490 154 V "A" 38 -0.50000 -0.50000 "VAL " " N  " 7 0 1 2E2EFF  "N1206"  1 1 7 ""  1 ""  <> 0.73150641 0.42498636 -0.10161699 1 48.86 0 0 2381 1 1206 1206 2379 <> <> <>
  1207 3 41.936188 -10.967466 39.329529 154 V "A" 24 0.14000 0.14000 "VAL " " CA " 6 0 1 808080  "C1207"  1 1 -1109 ""  1 ""  FF9600  1.7087038 0.92941725 -5.6396337 1 63.68 0 0 2382 1 1207 1207 2380 <> <> <>
  1208 2 42.333477 -12.482815 39.448936 154 V "A" 24 0.50000 0.50000 "VAL " " C  " 6 0 1 808080  "C1208"  1 1 7 ""  1 ""  <> 0.64121616 0.85461676 -3.6120465 1 64.59 0 0 2383 0 1208 1208 2381 <> <> <>
  1209 15 43.214127 -12.789004 40.223812 154 V "A" 70 -0.50000 -0.50000 "VAL " " O  " 8 0 1 FF2E2E  "O1209"  1 1 7 ""  1 ""  <> -1.2083348 -3.0680332 -2.264729 1 70.5 0 0 2384 0 1209 1209 2382 <> <> <>
  1210 3 40.989388 -10.404027 40.322632 154 V "A" 24 -0.06000 -0.06000 "VAL " " CB " 6 0 1 808080  "C1210"  1 1 7 ""  1 ""  <> -2.6482432 4.2485776 -8.3967962 1 61.46 0 0 2385 1 1210 1210 2383 <> <> <>
  1211 3 40.811787 -8.888801 40.192863 154 V "A" 24 -0.18000 -0.18000 "VAL " " CG1" 6 0 1 808080  "C1211"  1 1 7 ""  1 ""  <> 7.9345169 1.0798517 -8.6519213 1 57.65 0 0 2386 3 1211 1211 2384 <> <> <>
  1212 3 39.649132 -11.236063 40.297798 154 V "A" 24 -0.18000 -0.18000 "VAL " " CG2" 6 0 1 808080  "C1212"  1 1 7 ""  1 ""  <> 3.6132004 -2.6409831 -9.2719536 1 52.29 0 0 2387 3 1212 1212 2385 <> <> <>
  1213 25 41.801994 -13.296693 38.591576 155 E "A" 38 -0.50000 -0.50000 "GLU " " N  " 7 0 1 2E2EFF  "N1213"  1 1 7 ""  1 ""  <> 4.7659698 2.5559394 4.7821994 1 61.56 0 0 2397 1 1213 1213 2395 <> <> <>
  1214 3 42.236736 -14.694827 38.306114 155 E "A" 24 0.14000 0.14000 "GLU " " CA " 6 0 1 808080  "C1214"  1 1 -1109 ""  1 ""  FF9600  -3.3247323 4.8626633 3.7431445 1 70.02 0 0 2398 1 1214 1214 2396 <> <> <>
  1215 2 43.749878 -14.970938 38.385891 155 E "A" 24 0.50000 0.50000 "GLU " " C  " 6 0 1 808080  "C1215"  1 1 7 ""  1 ""  <> 9.444746 -1.3292893 -1.4104505 1 73.94 0 0 2399 0 1215 1215 2397 <> <> <>
  1216 15 44.108501 -15.602202 39.383961 155 E "A" 70 -0.50000 -0.50000 "GLU " " O  " 8 0 1 FF2E2E  "O1216"  1 1 7 ""  1 ""  <> -1.6172929 0.13576549 3.2669973 1 69.61 0 0 2400 0 1216 1216 2398 <> <> <>
  1217 3 41.508301 -15.456690 37.199879 155 E "A" 24 -0.12000 -0.12000 "GLU " " CB " 6 0 1 808080  "C1217"  1 1 7 ""  1 ""  <> 5.4035459 -0.92485511 -0.053291641 1 70.41 0 0 2401 2 1217 1217 2399 <> <> <>
  1218 3 41.877209 -16.967682 37.055866 155 E "A" 24 -0.22000 -0.22000 "GLU " " CG " 6 0 1 808080  "C1218"  1 1 7 ""  1 ""  <> 2.3019543 -1.2139391 3.31073 1 81.71 0 0 2402 2 1218 1218 2400 <> <> <>
  1219 2 42.995693 -17.238907 36.065857 155 E "A" 24 0.70000 0.70000 "GLU " " CD " 6 0 1 808080  "C1219"  1 1 7 "%UT"  13 ""  <> -1.374742 3.0159957 -4.1868596 1 99.58 0 0 2403 0 1219 1219 2401 4.21502037510571 <> <>
  1220 18 43.114784 -16.528370 35.104198 155 E "A" 70 -0.80000 -0.80000 "GLU " " OE1" 8 -1 1 FF2E2E  "O1220"  1 1 7 ""  1 ""  <> -0.76031882 -4.5951662 0.068550155 1 111.36 0 0 2404 0 1220 1220 2402 <> <> <>
  1221 15 43.639904 -18.338318 36.241760 155 E "A" 70 -0.80000 -0.80000 "GLU " " OE2" 8 0 1 FF2E2E  "O1221"  1 1 7 ""  1 ""  <> 3.1539974 2.3604255 0.81109101 1 101.93 0 0 2405 0 1221 1221 2403 <> <> <>
  1222 25 44.597252 -14.312839 37.588356 156 P "A" 38 -0.14000 -0.14000 "PRO " " N  " 7 0 1 2E2EFF  "N1222"  1 1 7 ""  1 ""  <> 4.3289514 -7.7461882 -2.2277813 1 66.69 0 0 2412 0 1222 1222 2410 <> <> <>
  1223 3 46.094429 -14.615490 37.622314 156 P "A" 24 0.01000 0.01000 "PRO " " CA " 6 0 1 808080  "C1223"  1 1 -1109 ""  1 ""  FF9600  -3.9852359 5.4425678 -0.73196137 1 69.42 0 0 2413 1 1223 1223 2411 <> <> <>
  1224 2 46.817421 -14.061764 38.833698 156 P "A" 24 0.50000 0.50000 "PRO " " C  " 6 0 1 808080  "C1224"  1 1 7 ""  1 ""  <> 6.3105097 -0.36649603 6.0440803 1 78.71 0 0 2414 0 1224 1224 2412 <> <> <>
  1225 15 47.934444 -14.516412 39.178738 156 P "A" 70 -0.50000 -0.50000 "PRO " " O  " 8 0 1 FF2E2E  "O1225"  1 1 7 ""  1 ""  <> -3.0446815 3.32461 0.14518933 1 96.16 0 0 2415 0 1225 1225 2413 <> <> <>
  1226 3 46.559509 -13.885903 36.294788 156 P "A" 24 -0.12000 -0.12000 "PRO " " CB " 6 0 1 808080  "C1226"  1 1 7 ""  1 ""  <> -7.2914038 -1.6281915 10.354298 1 73.39 0 0 2416 2 1226 1226 2414 <> <> <>
  1227 3 45.621017 -12.771522 36.005672 156 P "A" 24 -0.12000 -0.12000 "PRO " " CG " 6 0 1 808080  "C1227"  1 1 7 ""  1 ""  <> 5.5358386 0.029524341 1.6585453 1 67.21 0 0 2417 2 1227 1227 2415 <> <> <>
  1228 3 44.299595 -13.215139 36.596802 156 P "A" 24 -0.05000 -0.05000 "PRO " " CD " 6 0 1 808080  "C1228"  1 1 7 ""  1 ""  <> 8.1973209 -1.7985046 2.7093163 1 68.67 0 0 2418 2 1228 1228 2416 <> <> <>
  1229 25 46.096516 -13.230004 39.587875 157 E "A" 38 -0.50000 -0.50000 "GLU " " N  " 7 0 1 2E2EFF  "N1229"  1 1 7 ""  1 ""  <> -6.0647154 -5.0602994 -0.93785673 1 73.46 0 0 2426 1 1229 1229 2424 <> <> <>
  1230 3 46.547089 -12.742455 40.879288 157 E "A" 24 0.14000 0.14000 "GLU " " CA " 6 0 1 808080  "C1230"  1 1 -1109 ""  1 ""  FF9600  3.2845726 3.3600547 1.2708484 1 82 0 0 2427 1 1230 1230 2425 <> <> <>
  1231 2 46.180832 -13.577602 42.081623 157 E "A" 24 0.50000 0.50000 "GLU " " C  " 6 0 1 808080  "C1231"  1 1 7 ""  1 ""  <> -1.1678047 0.30105385 -7.1634345 1 74.61 0 0 2428 0 1231 1231 2426 <> <> <>
  1232 15 46.959114 -13.629173 43.020267 157 E "A" 70 -0.50000 -0.50000 "GLU " " O  " 8 0 1 FF2E2E  "O1232"  1 1 7 ""  1 ""  <> 0.8656919 1.2659197 8.047576 1 67.96 0 0 2429 0 1232 1232 2427 <> <> <>
  1233 3 45.898773 -11.350791 41.271908 157 E "A" 24 -0.12000 -0.12000 "GLU " " CB " 6 0 1 808080  "C1233"  1 1 7 ""  1 ""  <> -6.5615897 1.8338312 -1.6037918 1 93.46 0 0 2430 2 1233 1233 2428 <> <> <>
  1234 3 45.724167 -10.310328 40.246376 157 E "A" 24 -0.22000 -0.22000 "GLU " " CG " 6 0 1 808080  "C1234"  1 1 7 ""  1 ""  <> -3.8688138 -4.8357382 1.4867374 1 102.58 0 0 2431 2 1234 1234 2429 <> <> <>
  1235 2 46.938427 -9.517264 39.809048 157 E "A" 24 0.70000 0.70000 "GLU " " CD " 6 0 1 808080  "C1235"  1 1 7 "%UT"  13 ""  <> 4.1054478 6.252615 -8.1630611 1 105.3 0 0 2432 0 1235 1235 2430 5.04588700535047 <> <>
  1236 18 48.104156 -9.683026 40.338909 157 E "A" 70 -0.80000 -0.80000 "GLU " " OE1" 8 -1 1 FF2E2E  "O1236"  1 1 7 ""  1 ""  <> -3.095047 4.6955881 -1.5522631 1 99.62 0 0 2433 0 1236 1236 2431 <> <> <>
  1237 15 46.747272 -8.717673 38.868748 157 E "A" 70 -0.80000 -0.80000 "GLU " " OE2" 8 0 1 FF2E2E  "O1237"  1 1 7 ""  1 ""  <> 1.9945576 10.174838 2.2748003 1 111.01 0 0 2434 0 1237 1237 2432 <> <> <>
  1238 25 45.148338 -14.383824 42.008812 158 L "A" 38 -0.50000 -0.50000 "LEU " " N  " 7 0 1 2E2EFF  "N1238"  1 1 7 ""  1 ""  <> -1.1523517 1.2145269 1.4192011 1 68.5 0 0 2441 1 1238 1238 2439 <> <> <>
  1239 3 44.724861 -15.375364 42.961380 158 L "A" 24 0.14000 0.14000 "LEU " " CA " 6 0 1 808080  "C1239"  1 1 -1110 ""  1 ""  FFB400  2.8820727 -2.700582 7.1104717 1 67.87 0 0 2442 1 1239 1239 2440 <> <> <>
  1240 2 45.579670 -16.630556 42.734745 158 L "A" 24 0.50000 0.50000 "LEU " " C  " 6 0 1 808080  "C1240"  1 1 7 ""  1 ""  <> 3.7968879 -6.5479159 4.0080709 1 73.97 0 0 2443 0 1240 1240 2441 <> <> <>
  1241 15 45.800213 -17.340031 43.680939 158 L "A" 70 -0.50000 -0.50000 "LEU " " O  " 8 0 1 FF2E2E  "O1241"  1 1 7 ""  1 ""  <> 2.057152 -5.3354039 -9.5548744 1 72.09 0 0 2444 0 1241 1241 2442 <> <> <>
  1242 3 43.200100 -15.574057 42.754227 158 L "A" 24 -0.12000 -0.12000 "LEU " " CB " 6 0 1 808080  "C1242"  1 1 7 ""  1 ""  <> -2.7427661 -4.7754126 -7.0484333 1 67.49 0 0 2445 2 1242 1242 2443 <> <> <>
  1243 3 42.200169 -14.353887 43.077419 158 L "A" 24 -0.06000 -0.06000 "LEU " " CG " 6 0 1 808080  "C1243"  1 1 7 ""  1 ""  <> 1.590742 -1.488885 0.021131052 1 78.41 0 0 2446 1 1243 1243 2444 <> <> <>
  1244 3 40.721867 -14.367211 42.663177 158 L "A" 24 -0.18000 -0.18000 "LEU " " CD1" 6 0 1 808080  "C1244"  1 1 7 ""  1 ""  <> 2.7734404 -4.2343736 -2.1078696 1 74.98 0 0 2447 3 1244 1244 2445 <> <> <>
  1245 3 42.173683 -14.133356 44.636364 158 L "A" 24 -0.18000 -0.18000 "LEU " " CD2" 6 0 1 808080  "C1245"  1 1 7 ""  1 ""  <> 0.26737392 4.7558007 6.1726489 1 89 0 0 2448 3 1245 1245 2446 <> <> <>
  1246 25 46.010830 -16.956888 41.502789 159 Q "A" 38 -0.50000 -0.50000 "GLN " " N  " 7 0 1 2E2EFF  "N1246"  0 1 7 ""  1 ""  <> 1.402306 4.6669164 1.9277896 1 67.99 0 0 2460 1 1246 1246 2458 <> <> <>
  1247 3 46.849113 -18.062975 41.099102 159 Q "A" 24 0.14000 0.14000 "GLN " " CA " 6 0 1 808080  "C1247"  0 1 -1110 ""  1 ""  FFB400  -2.4282477 0.21162671 -1.8925678 1 72.69 0 0 2461 1 1247 1247 2459 <> <> <>
  1248 2 48.297451 -18.088161 41.664066 159 Q "A" 24 0.50000 0.50000 "GLN " " C  " 6 0 1 808080  "C1248"  0 1 7 ""  1 ""  <> 0.5725587 6.4451103 0.25890672 1 76.85 0 0 2462 0 1248 1248 2460 <> <> <>
  1249 15 49.073578 -18.976061 41.375130 159 Q "A" 70 -0.50000 -0.50000 "GLN " " O  " 8 0 1 FF2E2E  "O1249"  0 1 7 ""  1 ""  <> 0.22014843 -2.2772295 0.082009248 1 84.47 0 0 2463 0 1249 1249 2461 <> <> <>
  1250 3 47.050941 -18.169582 39.574047 159 Q "A" 24 -0.12000 -0.12000 "GLN " " CB " 6 0 1 808080  "C1250"  0 1 7 ""  1 ""  <> -2.3612492 2.3440111 -1.1044321 1 66.22 0 0 2464 2 1250 1250 2462 <> <> <>
  1251 3 45.767757 -18.475224 38.726501 159 Q "A" 24 -0.12000 -0.12000 "GLN " " CG " 6 0 1 808080  "C1251"  0 1 7 ""  1 ""  <> 5.4919586 4.1209822 -3.4520032 1 71.33 0 0 2465 2 1251 1251 2463 <> <> <>
  1252 2 45.240543 -19.902670 38.853588 159 Q "A" 24 0.50000 0.50000 "GLN " " CD " 6 0 1 808080  "C1252"  0 1 7 "%UT"  13 ""  <> -1.8100474 -0.64733863 9.1393032 1 81.7 0 0 2466 0 1252 1252 2464 1.95899363773859 "No Flip"  <>
  1253 15 45.863457 -20.727659 39.503815 159 Q "A" 70 -0.50000 -0.50000 "GLN " " OE1" 8 0 1 FF2E2E  "O1253"  0 1 7 ""  1 ""  <> -1.7225796 3.6742444 -1.1776217 1 73.37 0 0 2467 0 1253 1253 2465 <> <> <>
  1254 25 44.308517 -20.333134 38.058727 159 Q "A" 38 -0.76000 -0.76000 "GLN " " NE2" 7 0 1 2E2EFF  "N1254"  0 1 7 ""  1 ""  <> 5.4638376 -4.3180919 -4.07268 1 78.57 0 0 2468 2 1254 1254 2466 <> <> <>
  1255 25 48.596561 -17.051558 42.444607 160 Q "A" 38 -0.50000 -0.50000 "GLN " " N  " 7 0 1 2E2EFF  "N1255"  0 1 7 ""  1 ""  <> -1.9601889 0.62470609 -1.1191109 1 67.91 0 0 2477 1 1255 1255 2475 <> <> <>
  1256 3 49.906921 -16.697557 43.004982 160 Q "A" 24 0.14000 0.14000 "GLN " " CA " 6 0 1 808080  "C1256"  0 1 -1110 ""  1 ""  FFB400  1.3261316 6.956666 -6.3622165 1 66.58 0 0 2478 1 1256 1256 2476 <> <> <>
  1257 2 49.805828 -16.754791 44.526703 160 Q "A" 24 0.50000 0.50000 "GLN " " C  " 6 0 1 808080  "C1257"  0 1 7 ""  1 ""  <> 4.3337135 -4.2446847 2.6719775 1 70.51 0 0 2479 0 1257 1257 2477 <> <> <>
  1258 15 50.879066 -16.566666 45.105980 160 Q "A" 70 -0.50000 -0.50000 "GLN " " O  " 8 0 1 FF2E2E  "O1258"  0 1 7 ""  1 ""  <> 3.3809896 1.119078 1.910153 1 89.2 0 0 2480 0 1258 1258 2478 <> <> <>
  1259 3 50.293728 -15.308118 42.487789 160 Q "A" 24 -0.12000 -0.12000 "GLN " " CB " 6 0 1 808080  "C1259"  0 1 7 ""  1 ""  <> 5.9183125 7.8304548 1.152172 1 73.65 0 0 2481 2 1259 1259 2479 <> <> <>
  1260 3 50.722809 -15.123841 40.992817 160 Q "A" 24 -0.12000 -0.12000 "GLN " " CG " 6 0 1 808080  "C1260"  0 1 7 ""  1 ""  <> -2.3110988 -15.130514 0.18868476 1 78.22 0 0 2482 2 1260 1260 2480 <> <> <>
  1261 2 52.021839 -15.885585 40.707836 160 Q "A" 24 0.50000 0.50000 "GLN " " CD " 6 0 1 808080  "C1261"  0 1 7 "%UT"  13 ""  <> 4.7596607 -1.3834187 -3.7353959 1 89.45 0 0 2483 0 1261 1261 2481 0.368298442719247 "No Flip"  <>
  1262 15 52.330429 -16.970728 41.144272 160 Q "A" 70 -0.50000 -0.50000 "GLN " " OE1" 8 0 1 FF2E2E  "O1262"  0 1 7 ""  1 ""  <> -4.2778015 -3.686193 -2.9704778 1 96.05 0 0 2484 0 1262 1262 2482 <> <> <>
  1263 25 52.833950 -15.331406 39.801090 160 Q "A" 38 -0.76000 -0.76000 "GLN " " NE2" 7 0 1 2E2EFF  "N1263"  0 1 7 ""  1 ""  <> -1.8417225 -1.0418928 3.2719557 1 94.79 0 0 2485 2 1263 1263 2483 <> <> <>
  1264 25 48.641117 -16.932661 45.220459 161 V "A" 38 -0.50000 -0.50000 "VAL " " N  " 7 0 1 2E2EFF  "N1264"  0 1 7 ""  1 ""  <> 2.9185817 7.8843169 0.59084201 1 68.62 0 0 2494 1 1264 1264 2492 <> <> <>
  1265 3 48.477360 -16.885492 46.680515 161 V "A" 24 0.14000 0.14000 "VAL " " CA " 6 0 1 808080  "C1265"  0 1 -1110 ""  1 ""  FFB400  4.1445274 -4.0350041 -2.427681 1 63.56 0 0 2495 1 1265 1265 2493 <> <> <>
  1266 2 48.929512 -18.283472 47.244633 161 V "A" 24 0.50000 0.50000 "VAL " " C  " 6 0 1 808080  "C1266"  0 1 7 ""  1 ""  <> 1.5728713 -0.12816192 -8.7716084 1 71.62 0 0 2496 0 1266 1266 2494 <> <> <>
  1267 15 48.403496 -19.306843 46.833542 161 V "A" 70 -0.50000 -0.50000 "VAL " " O  " 8 0 1 FF2E2E  "O1267"  0 1 7 ""  1 ""  <> -6.3945851 -3.1093352 10.985315 1 78.04 0 0 2497 0 1267 1267 2495 <> <> <>
  1268 3 47.024143 -16.526926 47.045658 161 V "A" 24 -0.06000 -0.06000 "VAL " " CB " 6 0 1 808080  "C1268"  0 1 7 ""  1 ""  <> -4.0110521 0.73626071 -1.8634171 1 81.77 0 0 2498 1 1268 1268 2496 <> <> <>
  1269 3 46.539143 -16.724203 48.495037 161 V "A" 24 -0.18000 -0.18000 "VAL " " CG1" 6 0 1 808080  "C1269"  0 1 7 ""  1 ""  <> 10.384405 0.18165477 -4.6785693 1 75.07 0 0 2499 3 1269 1269 2497 <> <> <>
  1270 3 46.618984 -15.107239 46.713795 161 V "A" 24 -0.18000 -0.18000 "VAL " " CG2" 6 0 1 808080  "C1270"  0 1 7 ""  1 ""  <> -10.729113 2.151458 2.4511979 1 81.29 0 0 2500 3 1270 1270 2498 <> <> <>
  1271 25 49.956661 -18.229393 48.085361 162 N "A" 38 -0.50000 -0.50000 "ASN " " N  " 7 0 1 2E2EFF  "N1271"  0 1 7 ""  1 ""  <> -2.200361 2.5647955 2.3455749 1 74.01 0 0 2510 1 1271 1271 2508 <> <> <>
  1272 3 50.521431 -19.275923 48.930611 162 N "A" 24 0.14000 0.14000 "ASN " " CA " 6 0 1 808080  "C1272"  0 1 -1110 ""  1 ""  FFB400  -0.86240232 1.9222893 -1.1985692 1 76.71 0 0 2511 1 1272 1272 2509 <> <> <>
  1273 2 51.300076 -20.323290 48.067936 162 N "A" 24 0.50000 0.50000 "ASN " " C  " 6 0 1 808080  "C1273"  0 1 7 ""  1 ""  <> 1.5956243 6.4790859 -7.034308 1 77.97 0 0 2512 0 1273 1273 2510 <> <> <>
  1274 15 51.313297 -21.513220 48.310123 162 N "A" 70 -0.50000 -0.50000 "ASN " " O  " 8 0 1 FF2E2E  "O1274"  0 1 7 ""  1 ""  <> 3.1645095 5.1134768 -1.6483727 1 81.66 0 0 2513 0 1274 1274 2511 <> <> <>
  1275 3 49.498547 -19.750662 49.944653 162 N "A" 24 -0.12000 -0.12000 "ASN " " CB " 6 0 1 808080  "C1275"  0 1 7 ""  1 ""  <> 2.0803533 -2.2699661 -0.57539207 1 73.38 0 0 2514 2 1275 1275 2512 <> <> <>
  1276 2 50.126186 -20.696058 50.993656 162 N "A" 24 0.50000 0.50000 "ASN " " CG " 6 0 1 808080  "C1276"  0 1 7 "%UT"  13 ""  <> 0.19382997 -4.7301073 2.0753765 1 70.58 0 0 2515 0 1276 1276 2513 <> "No Flip"  <>
  1277 15 50.959518 -20.227098 51.749439 162 N "A" 70 -0.50000 -0.50000 "ASN " " OD1" 8 0 1 FF2E2E  "O1277"  0 1 7 ""  1 ""  <> -7.1733727 -4.3217764 4.7094789 1 78.06 0 0 2516 0 1277 1277 2514 <> <> <>
  1278 25 49.726280 -21.990534 51.108917 162 N "A" 38 -0.76000 -0.76000 "ASN " " ND2" 7 0 1 2E2EFF  "N1278"  0 1 7 ""  1 ""  <> -1.347941 -5.3326349 8.1251621 1 70.52 0 0 2517 2 1278 1278 2515 <> <> <>
  1279 25 51.955162 -19.816944 47.041435 163 G "A" 38 -0.50000 -0.50000 "GLY " " N  " 7 0 1 2E2EFF  "N1279"  0 1 7 ""  1 ""  <> -4.4904618 6.2438531 3.7663641 1 82.35 0 0 2524 1 1279 1279 2522 <> <> <>
  1280 3 52.505314 -20.598017 45.906631 163 G "A" 24 0.08000 0.08000 "GLY " " CA " 6 0 1 808080  "C1280"  0 1 -1110 ""  1 ""  FFB400  3.3971841 -3.5132611 -6.0506916 1 77.01 0 0 2525 2 1280 1280 2523 <> <> <>
  1281 2 51.431156 -21.125172 44.994350 163 G "A" 24 0.50000 0.50000 "GLY " " C  " 6 0 1 808080  "C1281"  0 1 7 ""  1 ""  <> 3.2985013 2.9459832 -1.2998389 1 78.21 0 0 2526 0 1281 1281 2524 <> <> <>
  1282 15 51.693619 -22.003759 44.158962 163 G "A" 70 -0.50000 -0.50000 "GLY " " O  " 8 0 1 FF2E2E  "O1282"  0 1 7 ""  1 ""  <> -9.8322906 2.1083496 1.5245003 1 83.9 0 0 2527 0 1282 1282 2525 <> <> <>
  1283 25 50.208797 -20.595041 45.056175 164 G "A" 38 -0.50000 -0.50000 "GLY " " N  " 7 0 1 2E2EFF  "N1283"  0 1 7 ""  1 ""  <> 9.3755741 4.2840304 0.42202848 1 75.85 0 0 2531 1 1283 1283 2529 <> <> <>
  1284 3 49.150768 -20.928617 44.139023 164 G "A" 24 0.08000 0.08000 "GLY " " CA " 6 0 1 808080  "C1284"  0 1 -1110 ""  1 ""  FFB400  2.106535 2.5947132 3.5967915 1 77.32 0 0 2532 2 1284 1284 2530 <> <> <>
  1285 2 48.124645 -21.920309 44.620556 164 G "A" 24 0.50000 0.50000 "GLY " " C  " 6 0 1 808080  "C1285"  0 1 7 ""  1 ""  <> -7.3763223 3.850512 -1.6681992 1 76.49 0 0 2533 0 1285 1285 2531 <> <> <>
  1286 15 47.545059 -22.607990 43.763199 164 G "A" 70 -0.50000 -0.50000 "GLY " " O  " 8 0 1 FF2E2E  "O1286"  0 1 7 ""  1 ""  <> 0.73994523 3.4671881 1.7802354 1 74.7 0 0 2534 0 1286 1286 2532 <> <> <>
  1287 25 48.185925 -22.219305 45.927094 165 D "A" 38 -0.50000 -0.50000 "ASP " " N  " 7 0 1 2E2EFF  "N1287"  0 1 7 ""  1 ""  <> -0.65818989 4.23631 -2.3101754 1 89.66 0 0 2538 1 1287 1287 2536 <> <> <>
  1288 3 47.621132 -23.509388 46.456432 165 D "A" 24 0.14000 0.14000 "ASP " " CA " 6 0 1 808080  "C1288"  0 1 -1110 ""  1 ""  FFB400  5.4148216 10.210704 -3.7120762 1 92.94 0 0 2539 1 1288 1288 2537 <> <> <>
  1289 2 46.149128 -23.339449 46.823650 165 D "A" 24 0.50000 0.50000 "ASP " " C  " 6 0 1 808080  "C1289"  0 1 7 ""  1 ""  <> 4.8070145 5.2946424 5.2597718 1 87.91 0 0 2540 0 1289 1289 2538 <> <> <>
  1290 15 45.450432 -24.279758 47.265755 165 D "A" 70 -0.50000 -0.50000 "ASP " " O  " 8 0 1 FF2E2E  "O1290"  0 1 7 ""  1 ""  <> 5.0085416 1.2546802 1.178075 1 91 0 0 2541 0 1290 1290 2539 <> <> <>
  1291 3 48.540764 -24.092543 47.552002 165 D "A" 24 -0.22000 -0.22000 "ASP " " CB " 6 0 1 808080  "C1291"  0 1 7 ""  1 ""  <> 6.563725 1.3236063 0.01105007 1 97.11 0 0 2542 2 1291 1291 2540 <> <> <>
  1292 2 47.967686 -24.331846 48.962307 165 D "A" 24 0.70000 0.70000 "ASP " " CG " 6 0 1 808080  "C1292"  0 1 7 "%UT"  13 ""  <> 0.31674814 -6.6619806 5.3339071 1 101.68 0 0 2543 0 1292 1292 2541 4.00033937451953 <> <>
  1293 18 47.990257 -25.523405 49.369446 165 D "A" 70 -0.80000 -0.80000 "ASP " " OD1" 8 -1 1 FF2E2E  "O1293"  0 1 7 ""  1 ""  <> -2.200094 -8.9197626 4.7108879 1 104.95 0 0 2544 0 1293 1293 2542 <> <> <>
  1294 15 47.926079 -23.348804 49.715893 165 D "A" 70 -0.80000 -0.80000 "ASP " " OD2" 8 0 1 FF2E2E  "O1294"  0 1 7 ""  1 ""  <> 5.2773628 2.9670529 -3.1602647 1 97.98 0 0 2545 0 1294 1294 2543 <> <> <>
  1295 25 45.522083 -22.123154 46.711315 166 I "A" 38 -0.50000 -0.50000 "ILE " " N  " 7 0 1 2E2EFF  "N1295"  2 1 7 ""  1 ""  <> -3.8882918 -3.1093926 1.4672136 1 61.86 0 0 2550 1 1295 1295 2548 <> <> <>
  1296 3 44.074650 -21.873167 46.610901 166 I "A" 24 0.14000 0.14000 "ILE " " CA " 6 0 1 808080  "C1296"  2 1 -1110 ""  1 ""  FFB400  0.26315674 10.66489 3.6165307 1 60.34 0 0 2551 1 1296 1296 2549 <> <> <>
  1297 2 43.440041 -22.608532 45.385395 166 I "A" 24 0.50000 0.50000 "ILE " " C  " 6 0 1 808080  "C1297"  2 1 7 ""  1 ""  <> 0.78138489 5.925909 4.8607702 1 66.31 0 0 2552 0 1297 1297 2550 <> <> <>
  1298 15 44.033943 -22.762272 44.333416 166 I "A" 70 -0.50000 -0.50000 "ILE " " O  " 8 0 1 FF2E2E  "O1298"  2 1 7 ""  1 ""  <> -1.7477931 -0.21475986 -0.28201526 1 68.09 0 0 2553 0 1298 1298 2551 <> <> <>
  1299 3 43.730885 -20.287453 46.767872 166 I "A" 24 -0.06000 -0.06000 "ILE " " CB " 6 0 1 808080  "C1299"  2 1 7 ""  1 ""  <> 3.9771957 5.197701 -3.2799695 1 76.24 0 0 2554 1 1299 1299 2552 <> <> <>
  1300 3 44.060719 -19.430288 45.494030 166 I "A" 24 -0.12000 -0.12000 "ILE " " CG1" 6 0 1 808080  "C1300"  2 1 7 ""  1 ""  <> 1.7804409 2.4993238 -5.7957144 1 65.72 0 0 2555 2 1300 1300 2553 <> <> <>
  1301 3 44.373959 -19.813683 48.150703 166 I "A" 24 -0.18000 -0.18000 "ILE " " CG2" 6 0 1 808080  "C1301"  2 1 7 ""  1 ""  <> -5.4420342 -3.4448664 -0.13666609 1 61.85 0 0 2556 3 1301 1301 2554 <> <> <>
  1302 3 43.127640 -19.642876 44.215923 166 I "A" 24 -0.18000 -0.18000 "ILE " " CD1" 6 0 1 808080  "C1302"  2 1 7 ""  1 ""  <> -3.3627238 -4.1910686 -2.6320026 1 57.18 0 0 2557 3 1302 1302 2555 <> <> <>
  1303 25 42.208298 -23.064281 45.465118 167 R "A" 38 -0.50000 -0.50000 "ARG " " N  " 7 0 1 2E2EFF  "N1303"  2 1 7 ""  1 ""  <> -3.1224 3.6902483 7.3846059 1 65 0 0 2569 1 1303 1303 2567 <> <> <>
  1304 3 41.482582 -23.716238 44.402809 167 R "A" 24 0.14000 0.14000 "ARG " " CA " 6 0 1 808080  "C1304"  2 1 -1110 ""  1 ""  FFB400  1.9076297 -6.1704273 -4.7094035 1 74.41 0 0 2570 1 1304 1304 2568 <> <> <>
  1305 2 40.201759 -22.819542 44.211468 167 R "A" 24 0.50000 0.50000 "ARG " " C  " 6 0 1 808080  "C1305"  2 1 7 ""  1 ""  <> 1.1190794 6.7167344 0.20763947 1 66.83 0 0 2571 0 1305 1305 2569 <> <> <>
  1306 15 39.469551 -22.712780 45.151768 167 R "A" 70 -0.50000 -0.50000 "ARG " " O  " 8 0 1 FF2E2E  "O1306"  2 1 7 ""  1 ""  <> -0.88143837 1.8893294 0.98171884 1 65.65 0 0 2572 0 1306 1306 2570 <> <> <>
  1307 3 41.196426 -25.160622 44.526684 167 R "A" 24 -0.12000 -0.12000 "ARG " " CB " 6 0 1 808080  "C1307"  2 1 7 ""  1 ""  <> -4.8874407 -3.415494 -5.3502297 1 73.63 0 0 2573 2 1307 1307 2571 <> <> <>
  1308 3 40.448849 -25.750605 43.352711 167 R "A" 24 -0.05000 -0.05000 "ARG " " CG " 6 0 1 808080  "C1308"  2 1 7 ""  1 ""  <> 0.67640716 8.1876907 -2.4706535 1 76.92 0 0 2574 2 1308 1308 2572 <> <> <>
  1309 3 39.833141 -27.142536 43.715820 167 R "A" 24 0.19000 0.19000 "ARG " " CD " 6 0 1 808080  "C1309"  2 1 7 ""  1 ""  <> 2.3190734 -0.81752861 3.9753766 1 87.2 0 0 2575 2 1309 1309 2573 <> <> <>
  1310 25 39.790462 -28.002424 42.554974 167 R "A" 38 -0.69997 -0.69997 "ARG " " NE " 7 0 1 2E2EFF  "N1310"  2 1 7 ""  1 ""  <> -10.633945 2.0401113 1.1889589 1 99.6 0 0 2576 1 1310 1310 2574 <> <> <>
  1311 2 40.009491 -29.310032 42.518898 167 R "A" 24 0.63990 0.63990 "ARG " " CZ " 6 0 1 808080  "C1311"  2 1 7 ""  1 ""  <> 4.1948791 4.7481136 -1.2180618 1 108.83 0 0 2577 0 1311 1311 2575 <> <> <>
  1312 25 40.286263 -30.038475 43.643738 167 R "A" 38 -0.79997 -0.79997 "ARG " " NH1" 7 0 1 2E2EFF  "N1312"  2 1 7 ""  1 ""  <> 7.3392763 5.5627007 4.9903879 1 109.47 0 0 2578 2 1312 1312 2576 <> <> <>
  1313 31 39.936619 -29.828188 41.309563 167 R "A" 38 -0.79997 -0.79997 "ARG " " NH2" 7 1 1 2E2EFF  "N1313"  2 1 7 ""  1 ""  <> -7.4360337 1.8030941 -3.0316253 1 124.88 0 0 2579 2 1313 1313 2577 <> <> <>
  1314 25 40.013630 -22.171185 43.052788 168 L "A" 38 -0.50000 -0.50000 "LEU " " N  " 7 0 1 2E2EFF  "N1314"  2 1 7 ""  1 ""  <> 2.9891551 0.54681545 -0.023536211 1 64.57 0 0 2593 1 1314 1314 2591 <> <> <>
  1315 3 38.764149 -21.343153 42.789669 168 L "A" 24 0.14000 0.14000 "LEU " " CA " 6 0 1 808080  "C1315"  2 1 -1110 ""  1 ""  FFB400  7.3184643 -5.9356613 -1.120804 1 57.32 0 0 2594 1 1315 1315 2592 <> <> <>
  1316 2 37.543236 -22.325836 42.613564 168 L "A" 24 0.50000 0.50000 "LEU " " C  " 6 0 1 808080  "C1316"  2 1 7 ""  1 ""  <> -2.7548673 10.676072 2.5358577 1 58.05 0 0 2595 0 1316 1316 2593 <> <> <>
  1317 15 37.732952 -23.318693 41.942478 168 L "A" 70 -0.50000 -0.50000 "LEU " " O  " 8 0 1 FF2E2E  "O1317"  2 1 7 ""  1 ""  <> -1.7514522 -4.2033048 1.7171972 1 62.55 0 0 2596 0 1317 1317 2594 <> <> <>
  1318 3 38.882191 -20.365908 41.635223 168 L "A" 24 -0.12000 -0.12000 "LEU " " CB " 6 0 1 808080  "C1318"  2 1 7 ""  1 ""  <> 2.080538 2.5496383 7.5237465 1 48.31 0 0 2597 2 1318 1318 2595 <> <> <>
  1319 3 39.929150 -19.206448 41.742783 168 L "A" 24 -0.06000 -0.06000 "LEU " " CG " 6 0 1 808080  "C1319"  2 1 7 ""  1 ""  <> 4.4766459 -4.0454178 3.9374876 1 55.22 0 0 2598 1 1319 1319 2596 <> <> <>
  1320 3 40.304314 -18.571096 40.391644 168 L "A" 24 -0.18000 -0.18000 "LEU " " CD1" 6 0 1 808080  "C1320"  2 1 7 ""  1 ""  <> 10.661305 -8.1566105 -2.6288984 1 56.93 0 0 2599 3 1320 1320 2597 <> <> <>
  1321 3 39.446869 -18.180471 42.803146 168 L "A" 24 -0.18000 -0.18000 "LEU " " CD2" 6 0 1 808080  "C1321"  2 1 7 ""  1 ""  <> 0.89841872 -7.2019272 -3.6248665 1 57.9 0 0 2600 3 1321 1321 2598 <> <> <>
  1322 25 36.329281 -22.055338 43.168293 169 A "A" 38 -0.50000 -0.50000 "ALA " " N  " 7 0 1 2E2EFF  "N1322"  2 1 7 ""  1 ""  <> 0.57942599 1.0754435 -5.2564626 1 63.46 0 0 2612 1 1322 1322 2610 <> <> <>
  1323 3 34.992039 -22.601761 42.860905 169 A "A" 24 0.14000 0.14000 "ALA " " CA " 6 0 1 808080  "C1323"  2 1 -1110 ""  1 ""  FFB400  1.4488198 -7.5292287 0.082606561 1 67.17 0 0 2613 1 1323 1323 2611 <> <> <>
  1324 2 33.929337 -21.501408 42.799038 169 A "A" 24 0.50000 0.50000 "ALA " " C  " 6 0 1 808080  "C1324"  2 1 7 ""  1 ""  <> -1.2942954 -0.13664965 -1.4606254 1 69 0 0 2614 0 1324 1324 2612 <> <> <>
  1325 15 34.200733 -20.321514 42.946712 169 A "A" 70 -0.50000 -0.50000 "ALA " " O  " 8 0 1 FF2E2E  "O1325"  2 1 7 ""  1 ""  <> 1.1692615 -4.3291378 3.6581619 1 83.18 0 0 2615 0 1325 1325 2613 <> <> <>
  1326 3 34.469826 -23.791119 43.669621 169 A "A" 24 -0.18000 -0.18000 "ALA " " CB " 6 0 1 808080  "C1326"  2 1 7 ""  1 ""  <> 8.5384808 -1.8719089 -0.67065012 1 78.76 0 0 2616 3 1326 1326 2614 <> <> <>
  1327 25 32.683479 -21.905329 42.534740 170 G "A" 38 -0.50000 -0.50000 "GLY " " N  " 7 0 1 2E2EFF  "N1327"  0 1 7 ""  1 ""  <> -7.9226217 -1.6349919 -2.3872809 1 67.75 0 0 2622 1 1327 1327 2620 <> <> <>
  1328 3 31.504715 -21.046650 42.341454 170 G "A" 24 0.08000 0.08000 "GLY " " CA " 6 0 1 808080  "C1328"  0 1 -1110 ""  1 ""  FFB400  13.686466 1.7871425 -3.4484267 1 64.59 0 0 2623 2 1328 1328 2621 <> <> <>
  1329 2 31.245741 -20.667519 40.821110 170 G "A" 24 0.50000 0.50000 "GLY " " C  " 6 0 1 808080  "C1329"  0 1 7 ""  1 ""  <> 5.0415378 -2.6300561 -1.3005739 1 67.11 0 0 2624 0 1329 1329 2622 <> <> <>
  1330 15 31.847420 -21.228411 39.894493 170 G "A" 70 -0.50000 -0.50000 "GLY " " O  " 8 0 1 FF2E2E  "O1330"  0 1 7 ""  1 ""  <> 0.20884722 1.0253175 0.65928 1 66.3 0 0 2625 0 1330 1330 2623 <> <> <>
  1331 25 30.237970 -19.814079 40.619976 171 L "A" 38 -0.50000 -0.50000 "LEU " " N  " 7 0 1 2E2EFF  "N1331"  1 1 7 ""  1 ""  <> 5.9899902 3.5007014 -3.3192008 1 56.61 0 0 2629 1 1331 1331 2627 <> <> <>
  1332 3 29.514341 -19.529003 39.370693 171 L "A" 24 0.14000 0.14000 "LEU " " CA " 6 0 1 808080  "C1332"  1 1 -1110 ""  1 ""  FFB400  -1.9511853 3.4880033 1.7097344 1 61.12 0 0 2630 1 1332 1332 2628 <> <> <>
  1333 2 30.259222 -18.743355 38.314907 171 L "A" 24 0.50000 0.50000 "LEU " " C  " 6 0 1 808080  "C1333"  1 1 7 ""  1 ""  <> 2.3538537 3.1719942 -3.2432098 1 48.88 0 0 2631 0 1333 1333 2629 <> <> <>
  1334 15 30.293036 -19.093262 37.083954 171 L "A" 70 -0.50000 -0.50000 "LEU " " O  " 8 0 1 FF2E2E  "O1334"  1 1 7 ""  1 ""  <> 2.1303909 1.31811 4.1281328 1 59.67 0 0 2632 0 1334 1334 2630 <> <> <>
  1335 3 28.353548 -18.618402 39.737827 171 L "A" 24 -0.12000 -0.12000 "LEU " " CB " 6 0 1 808080  "C1335"  1 1 7 ""  1 ""  <> -5.9488959 -3.0014553 -2.8863389 1 64.87 0 0 2633 2 1335 1335 2631 <> <> <>
  1336 3 27.085934 -19.351553 40.280102 171 L "A" 24 -0.06000 -0.06000 "LEU " " CG " 6 0 1 808080  "C1336"  1 1 7 ""  1 ""  <> 7.115284 -0.73707783 3.4375367 1 66.37 0 0 2634 1 1336 1336 2632 <> <> <>
  1337 3 26.102037 -18.470884 40.907314 171 L "A" 24 -0.18000 -0.18000 "LEU " " CD1" 6 0 1 808080  "C1337"  1 1 7 ""  1 ""  <> 3.793648 -1.4973358 1.309382 1 51.66 0 0 2635 3 1337 1337 2633 <> <> <>
  1338 3 26.440393 -20.290529 39.144966 171 L "A" 24 -0.18000 -0.18000 "LEU " " CD2" 6 0 1 808080  "C1338"  1 1 7 ""  1 ""  <> -1.9120851 5.285851 -16.842142 1 65.51 0 0 2636 3 1338 1338 2634 <> <> <>
  1339 25 31.041227 -17.728945 38.767235 172 N "A" 38 -0.50000 -0.50000 "ASN " " N  " 7 0 1 2E2EFF  "N1339"  1 1 7 ""  1 ""  <> 1.9510969 1.6760465 2.4057605 1 54.06 0 0 2648 1 1339 1339 2646 <> <> <>
  1340 3 31.947969 -16.959673 37.888729 172 N "A" 24 0.14000 0.14000 "ASN " " CA " 6 0 1 808080  "C1340"  1 1 -1110 ""  1 ""  FFB400  -3.5662038 0.5748952 -2.0860815 1 57.52 0 0 2649 1 1340 1340 2647 <> <> <>
  1341 2 32.931938 -17.866354 37.088142 172 N "A" 24 0.50000 0.50000 "ASN " " C  " 6 0 1 808080  "C1341"  1 1 7 ""  1 ""  <> -2.5085301 10.271929 4.9019685 1 64.92 0 0 2650 0 1341 1341 2648 <> <> <>
  1342 15 32.736504 -17.833796 35.839424 172 N "A" 70 -0.50000 -0.50000 "ASN " " O  " 8 0 1 FF2E2E  "O1342"  1 1 7 ""  1 ""  <> 5.2412457 5.2335825 -2.5350516 1 61.29 0 0 2651 0 1342 1342 2649 <> <> <>
  1343 3 32.687130 -15.811964 38.556297 172 N "A" 24 -0.12000 -0.12000 "ASN " " CB " 6 0 1 808080  "C1343"  1 1 7 ""  1 ""  <> -13.787264 3.2158291 -5.090477 1 54.88 0 0 2652 2 1343 1343 2650 <> <> <>
  1344 2 32.873623 -14.597893 37.692940 172 N "A" 24 0.50000 0.50000 "ASN " " CG " 6 0 1 808080  "C1344"  1 1 7 "%UT"  13 ""  <> 6.1496577 8.8370457 3.7665012 1 50.34 0 0 2653 0 1344 1344 2651 0.815193939913184 "No Flip"  <>
  1345 15 33.308300 -14.731822 36.559460 172 N "A" 70 -0.50000 -0.50000 "ASN " " OD1" 8 0 1 FF2E2E  "O1345"  1 1 7 ""  1 ""  <> -7.5925126 1.4691163 -2.8173165 1 68.62 0 0 2654 0 1345 1345 2652 <> <> <>
  1346 25 32.450935 -13.486209 38.283276 172 N "A" 38 -0.76000 -0.76000 "ASN " " ND2" 7 0 1 2E2EFF  "N1346"  1 1 7 ""  1 ""  <> 3.5454745 -0.68802214 0.66354579 1 47.63 0 0 2655 2 1346 1346 2653 <> <> <>
  1347 25 33.728878 -18.753738 37.712791 173 P "A" 38 -0.14000 -0.14000 "PRO " " N  " 7 0 1 2E2EFF  "N1347"  1 1 7 ""  1 ""  <> 2.5674469 -8.1041536 -8.3430548 1 64.62 0 0 2662 0 1347 1347 2660 <> <> <>
  1348 3 34.582081 -19.708241 37.017475 173 P "A" 24 0.01000 0.01000 "PRO " " CA " 6 0 1 808080  "C1348"  1 1 -1110 ""  1 ""  FFB400  1.9592993 0.013185349 -2.1320968 1 52.88 0 0 2663 1 1348 1348 2661 <> <> <>
  1349 2 33.968895 -20.397642 35.818302 173 P "A" 24 0.50000 0.50000 "PRO " " C  " 6 0 1 808080  "C1349"  1 1 7 ""  1 ""  <> 6.7866564 2.1407857 5.3022103 1 55.73 0 0 2664 0 1349 1349 2662 <> <> <>
  1350 15 34.499554 -20.328112 34.741707 173 P "A" 70 -0.50000 -0.50000 "PRO " " O  " 8 0 1 FF2E2E  "O1350"  1 1 7 ""  1 ""  <> -1.9274193 -4.7016859 0.14380828 1 73.2 0 0 2665 0 1350 1350 2663 <> <> <>
  1351 3 35.056171 -20.710735 38.049255 173 P "A" 24 -0.12000 -0.12000 "PRO " " CB " 6 0 1 808080  "C1351"  1 1 7 ""  1 ""  <> -0.23249495 -2.5804808 3.7087214 1 50.68 0 0 2666 2 1351 1351 2664 <> <> <>
  1352 3 35.075089 -19.953421 39.316967 173 P "A" 24 -0.12000 -0.12000 "PRO " " CG " 6 0 1 808080  "C1352"  1 1 7 ""  1 ""  <> -4.3808331 -5.8158479 0.69071764 1 57.65 0 0 2667 2 1352 1352 2665 <> <> <>
  1353 3 34.006741 -18.874693 39.182411 173 P "A" 24 -0.05000 -0.05000 "PRO " " CD " 6 0 1 808080  "C1353"  1 1 7 ""  1 ""  <> -1.174461 0.25409824 -1.1550382 1 53.33 0 0 2668 2 1353 1353 2666 <> <> <>
  1354 25 32.740433 -21.057419 35.961559 174 L "A" 38 -0.50000 -0.50000 "LEU " " N  " 7 0 1 2E2EFF  "N1354"  1 1 7 ""  1 ""  <> -1.246979 3.0684719 -6.1140342 1 50.33 0 0 2676 1 1354 1354 2674 <> <> <>
  1355 3 31.957121 -21.763601 35.002228 174 L "A" 24 0.14000 0.14000 "LEU " " CA " 6 0 1 808080  "C1355"  1 1 -1110 ""  1 ""  FFB400  -1.7387661 -6.3988447 0.52168977 1 55.54 0 0 2677 1 1355 1355 2675 <> <> <>
  1356 2 31.369207 -20.939302 33.862999 174 L "A" 24 0.50000 0.50000 "LEU " " C  " 6 0 1 808080  "C1356"  1 1 7 ""  1 ""  <> 3.7915866 -2.0617764 -1.193851 1 64.2 0 0 2678 0 1356 1356 2676 <> <> <>
  1357 15 31.530766 -21.242451 32.711159 174 L "A" 70 -0.50000 -0.50000 "LEU " " O  " 8 0 1 FF2E2E  "O1357"  1 1 7 ""  1 ""  <> -4.5241251 -2.1464887 -7.5359945 1 59.15 0 0 2679 0 1357 1357 2677 <> <> <>
  1358 3 30.810780 -22.414066 35.802975 174 L "A" 24 -0.12000 -0.12000 "LEU " " CB " 6 0 1 808080  "C1358"  1 1 7 ""  1 ""  <> -3.2710342 -4.5334768 2.7481453 1 53.66 0 0 2680 2 1358 1358 2678 <> <> <>
  1359 3 31.097860 -23.289675 37.002274 174 L "A" 24 -0.06000 -0.06000 "LEU " " CG " 6 0 1 808080  "C1359"  1 1 7 ""  1 ""  <> -2.0632956 -1.0981125 0.79427457 1 68.11 0 0 2681 1 1359 1359 2679 <> <> <>
  1360 3 29.774815 -23.450954 37.725533 174 L "A" 24 -0.18000 -0.18000 "LEU " " CD1" 6 0 1 808080  "C1360"  1 1 7 ""  1 ""  <> 6.7323217 -1.0557313 3.1184275 1 68.33 0 0 2682 3 1360 1360 2680 <> <> <>
  1361 3 31.579390 -24.653217 36.404030 174 L "A" 24 -0.18000 -0.18000 "LEU " " CD2" 6 0 1 808080  "C1361"  1 1 7 ""  1 ""  <> -2.9664366 13.063954 5.7291307 1 71.3 0 0 2683 3 1361 1361 2681 <> <> <>
  1362 25 30.705725 -19.838711 34.220226 175 A "A" 38 -0.50000 -0.50000 "ALA " " N  " 7 0 1 2E2EFF  "N1362"  1 1 7 ""  1 ""  <> -1.5546399 -7.9766803 6.5677648 1 58.37 0 0 2695 1 1362 1362 2693 <> <> <>
  1363 3 30.332773 -18.702034 33.368851 175 A "A" 24 0.14000 0.14000 "ALA " " CA " 6 0 1 808080  "C1363"  1 1 -1110 ""  1 ""  FFB400  2.1807647 0.19553408 3.4223762 1 50.71 0 0 2696 1 1363 1363 2694 <> <> <>
  1364 2 31.416166 -18.046852 32.516678 175 A "A" 24 0.50000 0.50000 "ALA " " C  " 6 0 1 808080  "C1364"  1 1 7 ""  1 ""  <> -0.81114328 -0.43533006 0.66847789 1 52.2 0 0 2697 0 1364 1364 2695 <> <> <>
  1365 15 31.181417 -17.831089 31.361601 175 A "A" 70 -0.50000 -0.50000 "ALA " " O  " 8 0 1 FF2E2E  "O1365"  1 1 7 ""  1 ""  <> -3.2750986 3.5705421 -1.1730347 1 44.87 0 0 2698 0 1365 1365 2696 <> <> <>
  1366 3 29.564892 -17.698929 34.268440 175 A "A" 24 -0.18000 -0.18000 "ALA " " CB " 6 0 1 808080  "C1366"  1 1 7 ""  1 ""  <> -4.3643298 -4.1195283 -1.6163037 1 48 0 0 2699 3 1366 1366 2697 <> <> <>
  1367 25 32.634212 -17.957508 33.085972 176 S "A" 38 -0.50000 -0.50000 "SER " " N  " 7 0 1 2E2EFF  "N1367"  1 1 7 ""  1 ""  <> 3.5261989 -0.015895041 -8.2230959 1 43.73 0 0 2705 1 1367 1367 2703 <> <> <>
  1368 3 33.825130 -17.485006 32.338364 176 S "A" 24 0.14000 0.14000 "SER " " CA " 6 0 1 808080  "C1368"  1 1 -1110 ""  1 ""  FFB400  4.5603528 -6.6094527 -5.1141992 1 50.85 0 0 2706 1 1368 1368 2704 <> <> <>
  1369 2 34.264099 -18.642885 31.332268 176 S "A" 24 0.50000 0.50000 "SER " " C  " 6 0 1 808080  "C1369"  1 1 7 ""  1 ""  <> 0.11502585 10.409088 4.3335695 1 60.64 0 0 2707 0 1369 1369 2705 <> <> <>
  1370 15 34.386017 -18.364370 30.139616 176 S "A" 70 -0.50000 -0.50000 "SER " " O  " 8 0 1 FF2E2E  "O1370"  1 1 7 ""  1 ""  <> 5.6237974 0.008400376 -4.9228826 1 58.47 0 0 2708 0 1370 1370 2706 <> <> <>
  1371 3 34.977425 -17.049997 33.294350 176 S "A" 24 0.14500 0.14500 "SER " " CB " 6 0 1 808080  "C1371"  1 1 7 ""  1 ""  <> -2.8239436 1.9992743 7.0149632 1 55.11 0 0 2709 2 1371 1371 2707 <> <> <>
  1372 16 36.153507 -16.492682 32.721348 176 S "A" 70 -0.68300 -0.68300 "SER " " OG " 8 0 1 FF2E2E  "O1372"  1 1 7 "%UT"  13 ""  <> 1.1689131 -1.6702722 2.3672752 1 68.85 0 0 2710 1 1372 1372 2708 <> <> <>
  1373 25 34.489635 -19.857452 31.725452 177 E "A" 38 -0.50000 -0.50000 "GLU " " N  " 7 0 1 2E2EFF  "N1373"  1 1 7 ""  1 ""  <> -2.0087402 -1.7568985 -10.423291 1 54.4 0 0 2716 1 1373 1373 2714 <> <> <>
  1374 3 34.978703 -20.947628 30.854273 177 E "A" 24 0.14000 0.14000 "GLU " " CA " 6 0 1 808080  "C1374"  1 1 -1110 ""  1 ""  FFB400  -9.2214289 2.7128229 3.0435736 1 63.18 0 0 2717 1 1374 1374 2715 <> <> <>
  1375 2 34.030632 -21.206585 29.684635 177 E "A" 24 0.50000 0.50000 "GLU " " C  " 6 0 1 808080  "C1375"  1 1 7 ""  1 ""  <> 0.54709959 6.0240951 4.048161 1 66.29 0 0 2718 0 1375 1375 2716 <> <> <>
  1376 15 34.649063 -21.416777 28.624241 177 E "A" 70 -0.50000 -0.50000 "GLU " " O  " 8 0 1 FF2E2E  "O1376"  1 1 7 ""  1 ""  <> -8.3534203 -1.9549664 5.1951809 1 68.53 0 0 2719 0 1376 1376 2717 <> <> <>
  1377 3 35.020119 -22.202188 31.790998 177 E "A" 24 -0.12000 -0.12000 "GLU " " CB " 6 0 1 808080  "C1377"  1 1 7 ""  1 ""  <> -3.3411329 -10.167592 1.1631112 1 67.58 0 0 2720 2 1377 1377 2718 <> <> <>
  1378 3 35.858444 -23.423025 31.328106 177 E "A" 24 -0.22000 -0.22000 "GLU " " CG " 6 0 1 808080  "C1378"  1 1 7 ""  1 ""  <> 6.0103016 1.5575876 1.6224221 1 78.15 0 0 2721 2 1378 1378 2719 <> <> <>
  1379 2 37.324421 -23.115143 31.319214 177 E "A" 24 0.70000 0.70000 "GLU " " CD " 6 0 1 808080  "C1379"  1 1 7 "%UT"  13 ""  <> 4.1871715 -7.3733287 1.4697948 1 83.45 0 0 2722 0 1379 1379 2720 4.03128359763502 <> <>
  1380 18 37.771061 -22.017822 31.658110 177 E "A" 70 -0.80000 -0.80000 "GLU " " OE1" 8 -1 1 FF2E2E  "O1380"  1 1 7 ""  1 ""  <> -1.8294755 -0.87833714 -2.1485634 1 83.07 0 0 2723 0 1380 1380 2721 <> <> <>
  1381 15 38.052082 -23.812120 30.509640 177 E "A" 70 -0.80000 -0.80000 "GLU " " OE2" 8 0 1 FF2E2E  "O1381"  1 1 7 ""  1 ""  <> -1.9320188 -4.7389712 -2.107363 1 73.71 0 0 2724 0 1381 1381 2722 <> <> <>
  1382 25 32.637314 -21.112083 29.894281 178 L "A" 38 -0.50000 -0.50000 "LEU " " N  " 7 0 1 2E2EFF  "N1382"  1 1 7 ""  1 ""  <> 2.7382042 -0.51795506 0.60110301 1 62.43 0 0 2731 1 1382 1382 2729 <> <> <>
  1383 3 31.686005 -21.155838 28.792393 178 L "A" 24 0.14000 0.14000 "LEU " " CA " 6 0 1 808080  "C1383"  1 1 -1110 ""  1 ""  FFB400  -7.234827 2.4635127 -1.9347888 1 66.22 0 0 2732 1 1383 1383 2730 <> <> <>
  1384 2 31.637844 -19.932009 27.898523 178 L "A" 24 0.50000 0.50000 "LEU " " C  " 6 0 1 808080  "C1384"  1 1 7 ""  1 ""  <> -1.4292861 -2.8116372 0.79989612 1 60.9 0 0 2733 0 1384 1384 2731 <> <> <>
  1385 15 30.892057 -20.053471 26.931124 178 L "A" 70 -0.50000 -0.50000 "LEU " " O  " 8 0 1 FF2E2E  "O1385"  1 1 7 ""  1 ""  <> 3.3326035 -6.8411121 1.0775324 1 57.46 0 0 2734 0 1385 1385 2732 <> <> <>
  1386 3 30.270044 -21.356596 29.442240 178 L "A" 24 -0.12000 -0.12000 "LEU " " CB " 6 0 1 808080  "C1386"  1 1 7 ""  1 ""  <> 1.9457731 -0.095196493 -8.7724991 1 61.51 0 0 2735 2 1386 1386 2733 <> <> <>
  1387 3 30.139877 -22.795622 30.008930 178 L "A" 24 -0.06000 -0.06000 "LEU " " CG " 6 0 1 808080  "C1387"  1 1 7 ""  1 ""  <> -3.5013528 -1.8527653 5.4822965 1 55.99 0 0 2736 1 1387 1387 2734 <> <> <>
  1388 3 28.947458 -22.710611 30.961060 178 L "A" 24 -0.18000 -0.18000 "LEU " " CD1" 6 0 1 808080  "C1388"  1 1 7 ""  1 ""  <> 2.012316 2.8907943 -3.1052504 1 61.86 0 0 2737 3 1388 1388 2735 <> <> <>
  1389 3 29.886869 -23.940926 28.987829 178 L "A" 24 -0.18000 -0.18000 "LEU " " CD2" 6 0 1 808080  "C1389"  1 1 7 ""  1 ""  <> -3.297019 2.4184625 -2.7209451 1 48.98 0 0 2738 3 1389 1389 2736 <> <> <>
  1390 25 32.458961 -18.922646 27.983494 179 T "A" 38 -0.50000 -0.50000 "THR " " N  " 7 0 1 2E2EFF  "N1390"  1 1 7 ""  1 ""  <> -3.4927998 2.0325968 2.5933883 1 57.54 0 0 2750 1 1390 1390 2748 <> <> <>
  1391 3 32.625042 -17.742796 27.101948 179 T "A" 24 0.14000 0.14000 "THR " " CA " 6 0 1 808080  "C1391"  1 1 -1110 ""  1 ""  FFB400  0.83730048 -5.7156334 3.6570311 1 67.47 0 0 2751 1 1391 1391 2749 <> <> <>
  1392 2 34.102425 -17.572374 26.612347 179 T "A" 24 0.50000 0.50000 "THR " " C  " 6 0 1 808080  "C1392"  1 1 7 ""  1 ""  <> -1.6987748 2.6095002 -7.3074718 1 68.42 0 0 2752 0 1392 1392 2750 <> <> <>
  1393 15 34.394825 -17.129257 25.452866 179 T "A" 70 -0.50000 -0.50000 "THR " " O  " 8 0 1 FF2E2E  "O1393"  1 1 7 ""  1 ""  <> -0.0067203008 2.5940115 -0.73612881 1 76.05 0 0 2753 0 1393 1393 2751 <> <> <>
  1394 3 32.140141 -16.431852 27.817486 179 T "A" 24 0.20500 0.20500 "THR " " CB " 6 0 1 808080  "C1394"  1 1 7 ""  1 ""  <> -6.9346147 -2.0994887 -3.5850887 1 66.7 0 0 2754 1 1394 1394 2752 <> <> <>
  1395 16 32.904697 -16.407625 28.968292 179 T "A" 70 -0.68300 -0.68300 "THR " " OG1" 8 0 1 FF2E2E  "O1395"  1 1 7 "%UT"  13 ""  <> 2.9963417 4.599195 -5.5807137 1 66.43 0 0 2755 1 1395 1395 2753 <> <> <>
  1396 3 30.663336 -16.268211 28.160770 179 T "A" 24 -0.18000 -0.18000 "THR " " CG2" 6 0 1 808080  "C1396"  1 1 7 ""  1 ""  <> -7.1159167 -5.1089511 -3.9460945 1 58.7 0 0 2756 3 1396 1396 2754 <> <> <>
  1397 25 35.051746 -18.080664 27.439291 180 G "A" 38 -0.50000 -0.50000 "GLY " " N  " 7 0 1 2E2EFF  "N1397"  1 1 7 ""  1 ""  <> -0.61507189 2.8295391 -0.81059074 1 55.2 0 0 2764 1 1397 1397 2762 <> <> <>
  1398 3 36.469643 -17.946033 27.211245 180 G "A" 24 0.08000 0.08000 "GLY " " CA " 6 0 1 808080  "C1398"  1 1 -1110 ""  1 ""  FFB400  5.9452004 0.71715814 4.3111 1 44.24 0 0 2765 2 1398 1398 2763 <> <> <>
  1399 2 36.997833 -18.952147 26.216637 180 G "A" 24 0.50000 0.50000 "GLY " " C  " 6 0 1 808080  "C1399"  1 1 7 ""  1 ""  <> -4.289464 1.1059597 -1.3148557 1 59.62 0 0 2766 0 1399 1399 2764 <> <> <>
  1400 15 37.743668 -18.583590 25.317976 180 G "A" 70 -0.50000 -0.50000 "GLY " " O  " 8 0 1 FF2E2E  "O1400"  1 1 7 ""  1 ""  <> -10.205717 6.6980901 -2.5480392 1 64.78 0 0 2767 0 1400 1400 2765 <> <> <>
  1401 25 36.597446 -20.272488 26.337826 181 T "A" 38 -0.50000 -0.50000 "THR " " N  " 7 0 1 2E2EFF  "N1401"  1 1 7 ""  1 ""  <> 5.3373814 1.6170793 -1.4848377 1 67.25 0 0 2771 1 1401 1401 2769 <> <> <>
  1402 3 37.082996 -21.359316 25.512945 181 T "A" 24 0.14000 0.14000 "THR " " CA " 6 0 1 808080  "C1402"  1 1 -1110 ""  1 ""  FFB400  1.9487298 4.7991138 2.9723005 1 57.63 0 0 2772 1 1402 1402 2770 <> <> <>
  1403 2 36.749641 -21.179596 23.986149 181 T "A" 24 0.50000 0.50000 "THR " " C  " 6 0 1 808080  "C1403"  1 1 7 ""  1 ""  <> -3.5091467 -8.2985783 3.6227353 1 75.52 0 0 2773 0 1403 1403 2771 <> <> <>
  1404 15 37.494118 -21.634581 23.101036 181 T "A" 70 -0.50000 -0.50000 "THR " " O  " 8 0 1 FF2E2E  "O1404"  1 1 7 ""  1 ""  <> 5.6981153 1.9884261 -4.4062395 1 74.34 0 0 2774 0 1404 1404 2772 <> <> <>
  1405 3 36.698154 -22.684044 26.184589 181 T "A" 24 0.20500 0.20500 "THR " " CB " 6 0 1 808080  "C1405"  1 1 7 ""  1 ""  <> 2.3218944 4.0278225 0.17306438 1 59.85 0 0 2775 1 1405 1405 2773 <> <> <>
  1406 16 35.272266 -22.719580 26.055233 181 T "A" 70 -0.68300 -0.68300 "THR " " OG1" 8 0 1 FF2E2E  "O1406"  1 1 7 "%UT"  13 ""  <> -1.7602533 -6.0072985 1.2215134 1 62.7 0 0 2776 1 1406 1406 2774 <> <> <>
  1407 3 37.304867 -22.909658 27.623756 181 T "A" 24 -0.18000 -0.18000 "THR " " CG2" 6 0 1 808080  "C1407"  1 1 7 ""  1 ""  <> -0.84497517 -4.3736267 -5.9888177 1 61.13 0 0 2777 3 1407 1407 2775 <> <> <>
  1408 25 35.561249 -20.552547 23.653109 182 I "A" 38 -0.50000 -0.50000 "ILE " " N  " 7 0 1 2E2EFF  "N1408"  1 1 7 ""  1 ""  <> 3.8680198 1.1929626 -4.9787111 1 73.88 0 0 2785 1 1408 1408 2783 <> <> <>
  1409 3 35.130322 -20.069178 22.301346 182 I "A" 24 0.14000 0.14000 "ILE " " CA " 6 0 1 808080  "C1409"  1 1 -1110 ""  1 ""  FFB400  2.1562049 -2.5680017 -2.2455909 1 72.54 0 0 2786 1 1409 1409 2784 <> <> <>
  1410 2 36.207123 -19.126038 21.636599 182 I "A" 24 0.50000 0.50000 "ILE " " C  " 6 0 1 808080  "C1410"  1 1 7 ""  1 ""  <> -0.20053968 7.0633721 -4.7393465 1 69.46 0 0 2787 0 1410 1410 2785 <> <> <>
  1411 15 36.561157 -19.157524 20.523697 182 I "A" 70 -0.50000 -0.50000 "ILE " " O  " 8 0 1 FF2E2E  "O1411"  1 1 7 ""  1 ""  <> 0.82295018 -1.6427776 -0.47330958 1 72.39 0 0 2788 0 1411 1411 2786 <> <> <>
  1412 3 33.742985 -19.348455 22.483261 182 I "A" 24 -0.06000 -0.06000 "ILE " " CB " 6 0 1 808080  "C1412"  1 1 7 ""  1 ""  <> -1.4596564 -1.5102173 -6.2318864 1 77.11 0 0 2789 1 1412 1412 2787 <> <> <>
  1413 3 32.701694 -20.472937 22.809542 182 I "A" 24 -0.12000 -0.12000 "ILE " " CG1" 6 0 1 808080  "C1413"  1 1 7 ""  1 ""  <> -3.7606742 -0.70211267 -2.1173265 1 75.84 0 0 2790 2 1413 1413 2788 <> <> <>
  1414 3 33.300850 -18.481365 21.264179 182 I "A" 24 -0.18000 -0.18000 "ILE " " CG2" 6 0 1 808080  "C1414"  1 1 7 ""  1 ""  <> -2.2013578 -0.95773435 -2.2868717 1 64.5 0 0 2791 3 1414 1414 2789 <> <> <>
  1415 3 31.446424 -19.739960 23.446445 182 I "A" 24 -0.18000 -0.18000 "ILE " " CD1" 6 0 1 808080  "C1415"  1 1 7 ""  1 ""  <> 10.125449 5.0441537 -4.4329667 1 75.81 0 0 2792 3 1415 1415 2790 <> <> <>
  1416 25 36.869560 -18.459843 22.555223 183 G "A" 38 -0.50000 -0.50000 "GLY " " N  " 7 0 1 2E2EFF  "N1416"  1 1 7 ""  1 ""  <> 4.9578619 3.6305239 -6.3792639 1 73.26 0 0 2804 1 1416 1416 2802 <> <> <>
  1417 3 38.064831 -17.591120 22.199320 183 G "A" 24 0.08000 0.08000 "GLY " " CA " 6 0 1 808080  "C1417"  1 1 -1110 ""  1 ""  FFB400  -9.6909733 0.63068348 6.1471033 1 64.94 0 0 2805 2 1417 1417 2803 <> <> <>
  1418 2 39.323833 -18.373615 21.831032 183 G "A" 24 0.50000 0.50000 "GLY " " C  " 6 0 1 808080  "C1418"  1 1 7 ""  1 ""  <> -0.12420344 -1.2980937 -0.043744478 1 74.59 0 0 2806 0 1418 1418 2804 <> <> <>
  1419 15 40.015285 -18.013689 20.884443 183 G "A" 70 -0.50000 -0.50000 "GLY " " O  " 8 0 1 FF2E2E  "O1419"  1 1 7 ""  1 ""  <> 2.5951953 -5.2329102 -4.9086742 1 94.59 0 0 2807 0 1419 1419 2805 <> <> <>
  1420 25 39.619862 -19.514528 22.461281 184 E "A" 38 -0.50000 -0.50000 "GLU " " N  " 7 0 1 2E2EFF  "N1420"  1 1 7 ""  1 ""  <> 5.251832 -0.69081807 3.5861769 1 76 0 0 2811 1 1420 1420 2809 <> <> <>
  1421 3 40.854103 -20.245703 22.288012 184 E "A" 24 0.14000 0.14000 "GLU " " CA " 6 0 1 808080  "C1421"  1 1 -1110 ""  1 ""  FFB400  1.6398821 -5.6394939 11.000137 1 79.22 0 0 2812 1 1421 1421 2810 <> <> <>
  1422 2 40.734497 -21.093634 21.025301 184 E "A" 24 0.50000 0.50000 "GLU " " C  " 6 0 1 808080  "C1422"  1 1 7 ""  1 ""  <> 4.923646 -2.745271 -5.5876684 1 75.98 0 0 2813 0 1422 1422 2811 <> <> <>
  1423 15 41.618950 -21.110012 20.170799 184 E "A" 70 -0.50000 -0.50000 "GLU " " O  " 8 0 1 FF2E2E  "O1423"  1 1 7 ""  1 ""  <> -2.733279 -0.91445416 -4.3477511 1 80.01 0 0 2814 0 1423 1423 2812 <> <> <>
  1424 3 41.066593 -21.168013 23.579494 184 E "A" 24 -0.12000 -0.12000 "GLU " " CB " 6 0 1 808080  "C1424"  1 1 7 ""  1 ""  <> 5.6505933 0.37006852 0.24296193 1 85.75 0 0 2815 2 1424 1424 2813 <> <> <>
  1425 3 41.284264 -20.404009 24.839457 184 E "A" 24 -0.22000 -0.22000 "GLU " " CG " 6 0 1 808080  "C1425"  1 1 7 ""  1 ""  <> 5.5105438 0.89465737 12.981717 1 104.96 0 0 2816 2 1425 1425 2814 <> <> <>
  1426 2 42.742699 -19.995453 24.802528 184 E "A" 24 0.70000 0.70000 "GLU " " CD " 6 0 1 808080  "C1426"  1 1 7 "%UT"  13 ""  <> 2.7705493 -2.7224605 1.0821718 1 121.39 0 0 2817 0 1426 1426 2815 4 <> <>
  1427 18 42.944817 -18.792709 24.589378 184 E "A" 70 -0.80000 -0.80000 "GLU " " OE1" 8 -1 1 FF2E2E  "O1427"  1 1 7 ""  1 ""  <> 2.962213 3.7133238 -0.26705489 1 127.62 0 0 2818 0 1427 1427 2816 <> <> <>
  1428 15 43.635639 -20.827770 25.093897 184 E "A" 70 -0.80000 -0.80000 "GLU " " OE2" 8 0 1 FF2E2E  "O1428"  1 1 7 ""  1 ""  <> 5.21594 5.8249874 -0.44411325 1 122.52 0 0 2819 0 1428 1428 2817 <> <> <>
  1429 25 39.578342 -21.711679 20.921768 185 D "A" 38 -0.50000 -0.50000 "ASP " " N  " 7 0 1 2E2EFF  "N1429"  1 1 7 ""  1 ""  <> 2.8820026 -0.21426262 0.47543567 1 74.06 0 0 2826 1 1429 1429 2824 <> <> <>
  1430 3 39.322895 -22.555052 19.720383 185 D "A" 24 0.14000 0.14000 "ASP " " CA " 6 0 1 808080  "C1430"  1 1 -1110 ""  1 ""  FFB400  -4.7095799 2.0314143 3.3965845 1 60.92 0 0 2827 1 1430 1430 2825 <> <> <>
  1431 2 39.208939 -21.745646 18.367159 185 D "A" 24 0.50000 0.50000 "ASP " " C  " 6 0 1 808080  "C1431"  1 1 7 ""  1 ""  <> 2.5990331 -2.1668773 0.85785252 1 73.79 0 0 2828 0 1431 1431 2826 <> <> <>
  1432 15 39.397953 -22.289484 17.294775 185 D "A" 70 -0.50000 -0.50000 "ASP " " O  " 8 0 1 FF2E2E  "O1432"  1 1 7 ""  1 ""  <> -1.7665267 -2.4766221 -1.8622047 1 83.57 0 0 2829 0 1432 1432 2827 <> <> <>
  1433 3 37.981640 -23.192715 19.951189 185 D "A" 24 -0.22000 -0.22000 "ASP " " CB " 6 0 1 808080  "C1433"  1 1 7 ""  1 ""  <> -2.0572019 -1.870443 -0.45753285 1 64.1 0 0 2830 2 1433 1433 2828 <> <> <>
  1434 2 37.746120 -24.258463 20.975138 185 D "A" 24 0.70000 0.70000 "ASP " " CG " 6 0 1 808080  "C1434"  1 1 7 "%UT"  13 ""  <> -3.8312166 6.5107126 2.6490479 1 68.63 0 0 2831 0 1434 1434 2829 <> <> <>
  1435 18 36.626717 -24.307091 21.567095 185 D "A" 70 -0.80000 -0.80000 "ASP " " OD1" 8 -1 1 FF2E2E  "O1435"  1 1 7 ""  1 ""  <> -0.35562724 -1.0176262 -5.1036153 1 65.24 0 0 2832 0 1435 1435 2830 <> <> <>
  1436 15 38.620140 -25.106941 21.207497 185 D "A" 70 -0.80000 -0.80000 "ASP " " OD2" 8 0 1 FF2E2E  "O1436"  1 1 7 ""  1 ""  <> 1.7304806 -4.7577944 1.4387085 1 88.16 0 0 2833 0 1436 1436 2831 <> <> <>
  1437 25 38.854496 -20.458792 18.384188 186 Q "A" 38 -0.50000 -0.50000 "GLN " " N  " 7 0 1 2E2EFF  "N1437"  1 1 7 ""  1 ""  <> 4.2369723 1.5153108 1.9515864 1 67.29 0 0 2838 1 1437 1437 2836 <> <> <>
  1438 3 38.636314 -19.579151 17.265396 186 Q "A" 24 0.14000 0.14000 "GLN " " CA " 6 0 1 808080  "C1438"  1 1 -1110 ""  1 ""  FFB400  0.77964795 -10.107073 -0.96276045 1 74.78 0 0 2839 1 1438 1438 2837 <> <> <>
  1439 2 40.061821 -19.130522 16.798313 186 Q "A" 24 0.50000 0.50000 "GLN " " C  " 6 0 1 808080  "C1439"  1 1 7 ""  1 ""  <> 0.47110417 -0.77342278 -0.9080891 1 69.33 0 0 2840 0 1439 1439 2838 <> <> <>
  1440 15 40.310966 -19.315248 15.658889 186 Q "A" 70 -0.50000 -0.50000 "GLN " " O  " 8 0 1 FF2E2E  "O1440"  1 1 7 ""  1 ""  <> 2.5984476 -0.065143764 2.3272495 1 76.34 0 0 2841 0 1440 1440 2839 <> <> <>
  1441 3 37.822834 -18.382092 17.721704 186 Q "A" 24 -0.12000 -0.12000 "GLN " " CB " 6 0 1 808080  "C1441"  1 1 7 ""  1 ""  <> -4.5595193 1.9987487 0.62601048 1 84.2 0 0 2842 2 1441 1441 2840 <> <> <>
  1442 3 37.489277 -17.338116 16.618017 186 Q "A" 24 -0.12000 -0.12000 "GLN " " CG " 6 0 1 808080  "C1442"  1 1 7 ""  1 ""  <> -3.3398395 2.8386443 -0.78912115 1 97.65 0 0 2843 2 1442 1442 2841 <> <> <>
  1443 2 38.542076 -16.187016 16.421541 186 Q "A" 24 0.50000 0.50000 "GLN " " CD " 6 0 1 808080  "C1443"  1 1 7 "%UT"  13 ""  <> 2.1643231 8.8319702 -4.9687905 1 108.79 0 0 2844 0 1443 1443 2842 3.99785276984049 "No Flip"  <>
  1444 15 39.254105 -15.843743 17.356434 186 Q "A" 70 -0.50000 -0.50000 "GLN " " OE1" 8 0 1 FF2E2E  "O1444"  1 1 7 ""  1 ""  <> -2.3693624 -1.5497847 0.088217825 1 123.95 0 0 2845 0 1444 1444 2843 <> <> <>
  1445 25 38.579952 -15.668674 15.235527 186 Q "A" 38 -0.76000 -0.76000 "GLN " " NE2" 7 0 1 2E2EFF  "N1445"  1 1 7 ""  1 ""  <> 2.6151955 -4.1568313 -7.2591815 1 93.58 0 0 2846 2 1445 1445 2844 <> <> <>
  1446 25 40.903946 -18.690668 17.763437 187 K "A" 38 -0.50000 -0.50000 "LYS " " N  " 7 0 1 2E2EFF  "N1446"  1 1 7 ""  1 ""  <> 2.3109291 -5.4386816 -7.0827198 1 72.65 0 0 2855 1 1446 1446 2853 <> <> <>
  1447 3 42.337761 -18.556997 17.735678 187 K "A" 24 0.14000 0.14000 "LYS " " CA " 6 0 1 808080  "C1447"  1 1 -1110 ""  1 ""  FFB400  6.2189431 -1.806976 -1.7775501 1 76.26 0 0 2856 1 1447 1447 2854 <> <> <>
  1448 2 43.197319 -19.633133 16.953159 187 K "A" 24 0.50000 0.50000 "LYS " " C  " 6 0 1 808080  "C1448"  1 1 7 ""  1 ""  <> -2.7348287 -5.2811904 -9.3010302 1 77.35 0 0 2857 0 1448 1448 2855 <> <> <>
  1449 15 44.071449 -19.473232 16.157885 187 K "A" 70 -0.50000 -0.50000 "LYS " " O  " 8 0 1 FF2E2E  "O1449"  1 1 7 ""  1 ""  <> 6.637475 2.5211949 2.0916691 1 87.15 0 0 2858 0 1449 1449 2856 <> <> <>
  1450 3 42.905624 -18.182245 19.182827 187 K "A" 24 -0.12000 -0.12000 "LYS " " CB " 6 0 1 808080  "C1450"  1 1 7 ""  1 ""  <> -9.9100199 0.54701746 -8.8595486 1 85.48 0 0 2859 2 1450 1450 2857 <> <> <>
  1451 3 44.412605 -17.650599 19.327131 187 K "A" 24 -0.12000 -0.12000 "LYS " " CG " 6 0 1 808080  "C1451"  1 1 7 ""  1 ""  <> 1.7056241 1.9023285 0.93853325 1 99.11 0 0 2860 2 1451 1451 2858 <> <> <>
  1452 3 44.788780 -17.402208 20.852690 187 K "A" 24 -0.12000 -0.12000 "LYS " " CD " 6 0 1 808080  "C1452"  1 1 7 ""  1 ""  <> -6.3331518 -8.0558414 -4.0199013 1 109.54 0 0 2861 2 1452 1452 2859 <> <> <>
  1453 3 45.105927 -18.631496 21.654684 187 K "A" 24 0.19000 0.19000 "LYS " " CE " 6 0 1 808080  "C1453"  1 1 7 ""  1 ""  <> -6.0483589 4.5371232 5.8422346 1 120.71 0 0 2862 2 1453 1453 2860 <> <> <>
  1454 32 45.189251 -18.409740 23.116884 187 K "A" 38 -0.30000 -0.30000 "LYS " " NZ " 7 1 1 2E2EFF  "N1454"  1 1 7 "%UT"  13 ""  <> 0.4479979 -14.274648 5.1487994 1 124.53 0 0 2863 3 1454 1454 2861 <> <> <>
  1455 25 42.828857 -20.878651 17.371557 188 R "A" 38 -0.50000 -0.50000 "ARG " " N  " 7 0 1 2E2EFF  "N1455"  1 1 7 ""  1 ""  <> 1.1669122 0.96432966 0.73360157 1 74.14 0 0 2877 1 1455 1455 2875 <> <> <>
  1456 3 43.311710 -22.076124 16.715071 188 R "A" 24 0.14000 0.14000 "ARG " " CA " 6 0 1 808080  "C1456"  1 1 -1111 ""  1 ""  FFD200  3.7166095 7.6436796 -4.2453537 1 74.48 0 0 2878 1 1456 1456 2876 <> <> <>
  1457 2 42.663898 -22.202106 15.327283 188 R "A" 24 0.50000 0.50000 "ARG " " C  " 6 0 1 808080  "C1457"  1 1 7 ""  1 ""  <> -5.5450039 -3.4635379 -0.41358304 1 82.74 0 0 2879 0 1457 1457 2877 <> <> <>
  1458 15 43.304005 -22.643892 14.412160 188 R "A" 70 -0.50000 -0.50000 "ARG " " O  " 8 0 1 FF2E2E  "O1458"  1 1 7 ""  1 ""  <> 4.9104714 -7.4873123 0.16789038 1 84.57 0 0 2880 0 1458 1458 2878 <> <> <>
  1459 3 42.995594 -23.380672 17.495745 188 R "A" 24 -0.12000 -0.12000 "ARG " " CB " 6 0 1 808080  "C1459"  1 1 7 ""  1 ""  <> -8.5813303 -2.4353271 -6.1183467 1 65.06 0 0 2881 2 1459 1459 2879 <> <> <>
  1460 3 43.921883 -23.661934 18.738413 188 R "A" 24 -0.05000 -0.05000 "ARG " " CG " 6 0 1 808080  "C1460"  1 1 7 ""  1 ""  <> 6.6314998 3.3796706 -3.375782 1 74.35 0 0 2882 2 1460 1460 2880 <> <> <>
  1461 3 43.528366 -25.043016 19.376413 188 R "A" 24 0.19000 0.19000 "ARG " " CD " 6 0 1 808080  "C1461"  1 1 7 ""  1 ""  <> -9.4298611 1.529829 3.0560567 1 79.61 0 0 2883 2 1461 1461 2881 <> <> <>
  1462 25 42.324341 -24.926210 20.158941 188 R "A" 38 -0.69997 -0.69997 "ARG " " NE " 7 0 1 2E2EFF  "N1462"  1 1 7 ""  1 ""  <> -14.036955 -1.7876815 -2.8827703 1 89.07 0 0 2884 1 1462 1462 2882 <> <> <>
  1463 2 42.317467 -24.674814 21.465088 188 R "A" 24 0.63990 0.63990 "ARG " " CZ " 6 0 1 808080  "C1463"  1 1 7 ""  1 ""  <> -1.6999943 -2.9642479 1.9415929 1 89.98 0 0 2885 0 1463 1463 2883 <> <> <>
  1464 25 41.156193 -24.751644 22.151030 188 R "A" 38 -0.79997 -0.79997 "ARG " " NH1" 7 0 1 2E2EFF  "N1464"  1 1 7 ""  1 ""  <> -1.8269261 -6.1001849 2.7661879 1 91.83 0 0 2886 2 1464 1464 2884 <> <> <>
  1465 31 43.428925 -24.278303 22.177910 188 R "A" 38 -0.79997 -0.79997 "ARG " " NH2" 7 1 1 2E2EFF  "N1465"  1 1 7 ""  1 ""  <> -2.2313094 -3.333962 -3.7309437 1 87.4 0 0 2887 2 1465 1465 2885 <> <> <>
  1466 25 41.351315 -21.900455 15.144143 189 A "A" 38 -0.50000 -0.50000 "ALA " " N  " 7 0 1 2E2EFF  "N1466"  1 1 7 ""  1 ""  <> -0.047794282 -4.8365502 1.2219392 1 77.1 0 0 2901 1 1466 1466 2899 <> <> <>
  1467 3 40.625679 -22.136616 13.854391 189 A "A" 24 0.14000 0.14000 "ALA " " CA " 6 0 1 808080  "C1467"  1 1 -1111 ""  1 ""  FFD200  1.0825044 -2.6912894 -3.5635717 1 73.35 0 0 2902 1 1467 1467 2900 <> <> <>
  1468 2 40.965679 -21.055349 12.813162 189 A "A" 24 0.50000 0.50000 "ALA " " C  " 6 0 1 808080  "C1468"  1 1 7 ""  1 ""  <> -3.7601118 -8.3283243 6.1674132 1 86.28 0 0 2903 0 1468 1468 2901 <> <> <>
  1469 15 41.211647 -21.371489 11.661267 189 A "A" 70 -0.50000 -0.50000 "ALA " " O  " 8 0 1 FF2E2E  "O1469"  1 1 7 ""  1 ""  <> -0.58826369 6.0721617 1.6942588 1 90.41 0 0 2904 0 1469 1469 2902 <> <> <>
  1470 3 39.101280 -22.251564 14.005337 189 A "A" 24 -0.18000 -0.18000 "ALA " " CB " 6 0 1 808080  "C1470"  1 1 7 ""  1 ""  <> -0.11126037 0.018971134 3.3349857 1 62.55 0 0 2905 3 1470 1470 2903 <> <> <>
  1471 25 41.068581 -19.763308 13.197323 190 E "A" 38 -0.50000 -0.50000 "GLU " " N  " 7 0 1 2E2EFF  "N1471"  1 1 7 ""  1 ""  <> 3.3958025 -1.9852251 3.9357831 1 82.33 0 0 2911 1 1471 1471 2909 <> <> <>
  1472 3 41.579231 -18.557554 12.544100 190 E "A" 24 0.14000 0.14000 "GLU " " CA " 6 0 1 808080  "C1472"  1 1 -1111 ""  1 ""  FFD200  3.4521961 -1.9025091 -7.7660022 1 86.16 0 0 2912 1 1472 1472 2910 <> <> <>
  1473 2 42.902412 -18.624950 11.783143 190 E "A" 24 0.50000 0.50000 "GLU " " C  " 6 0 1 808080  "C1473"  1 1 7 ""  1 ""  <> -8.6211777 -0.61921453 -7.8316045 1 87.54 0 0 2913 0 1473 1473 2911 <> <> <>
  1474 15 43.044876 -18.151331 10.668166 190 E "A" 70 -0.50000 -0.50000 "GLU " " O  " 8 0 1 FF2E2E  "O1474"  1 1 7 ""  1 ""  <> 1.747306 1.4654387 9.6056557 1 95.4 0 0 2914 0 1474 1474 2912 <> <> <>
  1475 3 41.451691 -17.433540 13.495849 190 E "A" 24 -0.12000 -0.12000 "GLU " " CB " 6 0 1 808080  "C1475"  1 1 7 ""  1 ""  <> -2.3867657 -2.2032139 5.746295 1 89.78 0 0 2915 2 1475 1475 2913 <> <> <>
  1476 3 41.667583 -16.025246 12.855658 190 E "A" 24 -0.22000 -0.22000 "GLU " " CG " 6 0 1 808080  "C1476"  1 1 7 ""  1 ""  <> -4.5029221 -10.770566 2.7782609 1 102.34 0 0 2916 2 1476 1476 2914 <> <> <>
  1477 2 41.707546 -14.897958 13.841361 190 E "A" 24 0.70000 0.70000 "GLU " " CD " 6 0 1 808080  "C1477"  1 1 7 "%UT"  13 ""  <> -0.78223491 5.8983107 -1.3034319 1 115.82 0 0 2917 0 1477 1477 2915 3.98900502694473 <> <>
  1478 18 40.663628 -14.189474 14.018087 190 E "A" 70 -0.80000 -0.80000 "GLU " " OE1" 8 -1 1 FF2E2E  "O1478"  1 1 7 ""  1 ""  <> -1.4271299 -0.10822151 1.0173056 1 120.81 0 0 2918 0 1478 1478 2916 <> <> <>
  1479 15 42.705784 -14.776586 14.566860 190 E "A" 70 -0.80000 -0.80000 "GLU " " OE2" 8 0 1 FF2E2E  "O1479"  1 1 7 ""  1 ""  <> 0.20840023 1.1977426 -0.17464459 1 117.74 0 0 2919 0 1479 1479 2917 <> <> <>
  1480 25 43.900211 -19.240179 12.361897 191 V "A" 38 -0.50000 -0.50000 "VAL " " N  " 7 0 1 2E2EFF  "N1480"  1 1 7 ""  1 ""  <> -2.7133968 6.8060107 1.9456636 1 83.67 0 0 2926 1 1480 1480 2924 <> <> <>
  1481 3 45.157616 -19.634653 11.743951 191 V "A" 24 0.14000 0.14000 "VAL " " CA " 6 0 1 808080  "C1481"  1 1 -1111 ""  1 ""  FFD200  6.8902955 1.9469066 -4.1587315 1 90.99 0 0 2927 1 1481 1481 2925 <> <> <>
  1482 2 45.068672 -20.822845 10.732584 191 V "A" 24 0.50000 0.50000 "VAL " " C  " 6 0 1 808080  "C1482"  1 1 7 ""  1 ""  <> -8.2517786 -1.2843746 -4.1360688 1 89.7 0 0 2928 0 1482 1482 2926 <> <> <>
  1483 15 46.124996 -21.247549 10.150867 191 V "A" 70 -0.50000 -0.50000 "VAL " " O  " 8 0 1 FF2E2E  "O1483"  1 1 7 ""  1 ""  <> -4.0754647 -3.4828236 3.0463524 1 94.4 0 0 2929 0 1483 1483 2927 <> <> <>
  1484 3 46.191635 -19.961163 12.868461 191 V "A" 24 -0.06000 -0.06000 "VAL " " CB " 6 0 1 808080  "C1484"  1 1 7 ""  1 ""  <> -3.95225 2.8306165 2.6286108 1 90.53 0 0 2930 1 1484 1484 2928 <> <> <>
  1485 3 46.439728 -18.602108 13.593883 191 V "A" 24 -0.18000 -0.18000 "VAL " " CG1" 6 0 1 808080  "C1485"  1 1 7 ""  1 ""  <> -9.5668106 -2.0535104 -1.060392 1 92.34 0 0 2931 3 1485 1485 2929 <> <> <>
  1486 3 45.742535 -20.989759 13.840654 191 V "A" 24 -0.18000 -0.18000 "VAL " " CG2" 6 0 1 808080  "C1486"  1 1 7 ""  1 ""  <> -0.67852604 2.2514014 2.6484525 1 85.35 0 0 2932 3 1486 1486 2930 <> <> <>
  1487 25 43.865669 -21.412958 10.610958 192 A "A" 38 -0.50000 -0.50000 "ALA " " N  " 7 0 1 2E2EFF  "N1487"  0 1 7 ""  1 ""  <> -3.6546974 3.8819394 1.6904732 1 92.03 0 0 2942 1 1487 1487 2940 <> <> <>
  1488 3 43.662289 -22.449436 9.611390 192 A "A" 24 0.14000 0.14000 "ALA " " CA " 6 0 1 808080  "C1488"  0 1 -1111 ""  1 ""  FFD200  1.1639981 5.7157812 6.8107276 1 87.04 0 0 2943 1 1488 1488 2941 <> <> <>
  1489 2 42.824444 -21.916851 8.444204 192 A "A" 24 0.50000 0.50000 "ALA " " C  " 6 0 1 808080  "C1489"  0 1 7 ""  1 ""  <> -4.0110645 2.7081542 6.8447361 1 92.98 0 0 2944 0 1489 1489 2942 <> <> <>
  1490 15 43.345959 -21.716318 7.387195 192 A "A" 70 -0.50000 -0.50000 "ALA " " O  " 8 0 1 FF2E2E  "O1490"  0 1 7 ""  1 ""  <> 0.60806394 1.4975636 -1.2998942 1 99.56 0 0 2945 0 1490 1490 2943 <> <> <>
  1491 3 42.895176 -23.693014 10.187750 192 A "A" 24 -0.18000 -0.18000 "ALA " " CB " 6 0 1 808080  "C1491"  0 1 7 ""  1 ""  <> -2.1016321 -7.9245634 -0.21868134 1 73.46 0 0 2946 3 1491 1491 2944 <> <> <>
  1492 25 41.554966 -21.599554 8.692696 193 A "A" 38 -0.50000 -0.50000 "ALA " " N  " 7 0 1 2E2EFF  "N1492"  0 1 7 ""  1 ""  <> -2.3851118 -4.9246702 -4.7070622 1 91.31 0 0 2952 1 1492 1492 2950 <> <> <>
  1493 3 40.518627 -21.034954 7.764004 193 A "A" 24 0.14000 0.14000 "ALA " " CA " 6 0 1 808080  "C1493"  0 1 -1111 ""  1 ""  FFD200  4.9067607 -4.2339425 -0.19245435 1 94.9 0 0 2953 1 1493 1493 2951 <> <> <>
  1494 2 41.020210 -19.872316 6.853258 193 A "A" 24 0.50000 0.50000 "ALA " " C  " 6 0 1 808080  "C1494"  0 1 7 ""  1 ""  <> 2.5784276 2.9159701 3.4415815 1 98.05 0 0 2954 0 1494 1494 2952 <> <> <>
  1495 15 40.757477 -19.740290 5.669086 193 A "A" 70 -0.50000 -0.50000 "ALA " " O  " 8 0 1 FF2E2E  "O1495"  0 1 7 ""  1 ""  <> -0.28449377 0.89818054 3.3049977 1 106.75 0 0 2955 0 1495 1495 2953 <> <> <>
  1496 3 39.285404 -20.612429 8.615691 193 A "A" 24 -0.18000 -0.18000 "ALA " " CB " 6 0 1 808080  "C1496"  0 1 7 ""  1 ""  <> -5.1346607 -6.3544183 3.1673582 1 91.83 0 0 2956 3 1496 1496 2954 <> <> <>
  1497 25 41.745743 -18.907557 7.483375 194 I "A" 38 -0.50000 -0.50000 "ILE " " N  " 7 0 1 2E2EFF  "N1497"  1 1 7 ""  1 ""  <> -3.2668993 -4.3608966 -7.5165024 1 95.16 0 0 2962 1 1497 1497 2960 <> <> <>
  1498 3 42.317787 -17.752819 6.720076 194 I "A" 24 0.14000 0.14000 "ILE " " CA " 6 0 1 808080  "C1498"  1 1 -1111 ""  1 ""  FFD200  -5.9307461 2.4957061 8.8761749 1 91.25 0 0 2963 1 1498 1498 2961 <> <> <>
  1499 2 43.458530 -18.144030 5.725922 194 I "A" 24 0.50000 0.50000 "ILE " " C  " 6 0 1 808080  "C1499"  1 1 7 ""  1 ""  <> -0.61667687 4.3792892 -5.5094886 1 99.22 0 0 2964 0 1499 1499 2962 <> <> <>
  1500 15 43.309433 -17.776003 4.575651 194 I "A" 70 -0.50000 -0.50000 "ILE " " O  " 8 0 1 FF2E2E  "O1500"  1 1 7 ""  1 ""  <> 0.88497114 1.8875939 -4.5949502 1 97.61 0 0 2965 0 1500 1500 2963 <> <> <>
  1501 3 42.723534 -16.687653 7.795988 194 I "A" 24 -0.06000 -0.06000 "ILE " " CB " 6 0 1 808080  "C1501"  1 1 7 ""  1 ""  <> 2.0577235 2.5508826 -1.3883297 1 88.73 0 0 2966 1 1501 1501 2964 <> <> <>
  1502 3 41.498020 -16.100019 8.538674 194 I "A" 24 -0.12000 -0.12000 "ILE " " CG1" 6 0 1 808080  "C1502"  1 1 7 ""  1 ""  <> 0.17691199 0.70377159 -0.041473694 1 92.69 0 0 2967 2 1502 1502 2965 <> <> <>
  1503 3 43.665695 -15.667194 7.237426 194 I "A" 24 -0.18000 -0.18000 "ILE " " CG2" 6 0 1 808080  "C1503"  1 1 7 ""  1 ""  <> -9.2703514 -5.1462693 -5.62674 1 80.65 0 0 2968 3 1503 1503 2966 <> <> <>
  1504 3 41.744659 -15.021097 9.607142 194 I "A" 24 -0.18000 -0.18000 "ILE " " CD1" 6 0 1 808080  "C1504"  1 1 7 ""  1 ""  <> -3.7978652 2.9326048 0.73244596 1 98.33 0 0 2969 3 1504 1504 2967 <> <> <>
  1505 25 44.614746 -18.772448 6.098258 195 P "A" 38 -0.14000 -0.14000 "PRO " " N  " 7 0 1 2E2EFF  "N1505"  1 1 7 ""  1 ""  <> -3.1981428 1.2168862 1.9084367 1 98.56 0 0 2981 0 1505 1505 2979 <> <> <>
  1506 3 45.715801 -19.125240 5.122090 195 P "A" 24 0.01000 0.01000 "PRO " " CA " 6 0 1 808080  "C1506"  1 1 -1111 ""  1 ""  FFD200  4.7672572 2.8798101 0.77860904 1 84.62 0 0 2982 1 1506 1506 2980 <> <> <>
  1507 2 45.455433 -20.395454 4.302680 195 P "A" 24 0.50000 0.50000 "PRO " " C  " 6 0 1 808080  "C1507"  1 1 7 ""  1 ""  <> -1.4977341 0.9915005 8.6508493 1 91.08 0 0 2983 0 1507 1507 2981 <> <> <>
  1508 15 45.790817 -20.330347 3.106638 195 P "A" 70 -0.50000 -0.50000 "PRO " " O  " 8 0 1 FF2E2E  "O1508"  1 1 7 ""  1 ""  <> 6.7231307 -2.6219347 1.4598128 1 104.85 0 0 2984 0 1508 1508 2982 <> <> <>
  1509 3 47.017658 -19.168777 5.937081 195 P "A" 24 -0.12000 -0.12000 "PRO " " CB " 6 0 1 808080  "C1509"  1 1 7 ""  1 ""  <> 4.6525187 -5.3621955 -0.51755065 1 81.36 0 0 2985 2 1509 1509 2983 <> <> <>
  1510 3 46.485832 -19.689627 7.206025 195 P "A" 24 -0.12000 -0.12000 "PRO " " CG " 6 0 1 808080  "C1510"  1 1 7 ""  1 ""  <> -1.734709 -7.9031653 -0.31873149 1 89.11 0 0 2986 2 1510 1510 2984 <> <> <>
  1511 3 45.076488 -19.147083 7.431967 195 P "A" 24 -0.05000 -0.05000 "PRO " " CD " 6 0 1 808080  "C1511"  1 1 7 ""  1 ""  <> -2.4546924 0.15612176 -1.0888857 1 94.1 0 0 2987 2 1511 1511 2985 <> <> <>
  1512 25 44.907101 -21.494827 4.828400 196 L "A" 38 -0.50000 -0.50000 "LEU " " N  " 7 0 1 2E2EFF  "N1512"  1 1 7 ""  1 ""  <> -4.861002 -2.1150475 3.5519009 1 89.65 0 0 2995 1 1512 1512 2993 <> <> <>
  1513 3 44.801174 -22.815300 4.267856 196 L "A" 24 0.14000 0.14000 "LEU " " CA " 6 0 1 808080  "C1513"  1 1 -1111 ""  1 ""  FFD200  5.1632776 -0.87617487 -6.2912636 1 97.61 0 0 2996 1 1513 1513 2994 <> <> <>
  1514 2 43.953609 -22.894268 2.954990 196 L "A" 24 0.50000 0.50000 "LEU " " C  " 6 0 1 808080  "C1514"  1 1 7 ""  1 ""  <> 1.5030025 -10.758247 4.0140743 1 88.69 0 0 2997 0 1514 1514 2995 <> <> <>
  1515 15 44.415478 -23.628544 2.029475 196 L "A" 70 -0.50000 -0.50000 "LEU " " O  " 8 0 1 FF2E2E  "O1515"  1 1 7 ""  1 ""  <> 0.96711296 -2.4024491 -4.1567464 1 91.45 0 0 2998 0 1515 1515 2996 <> <> <>
  1516 3 44.252007 -23.750910 5.344560 196 L "A" 24 -0.12000 -0.12000 "LEU " " CB " 6 0 1 808080  "C1516"  1 1 7 ""  1 ""  <> 3.77349 12.886479 3.8972089 1 103.04 0 0 2999 2 1516 1516 2997 <> <> <>
  1517 3 43.978359 -25.156431 4.935314 196 L "A" 24 -0.06000 -0.06000 "LEU " " CG " 6 0 1 808080  "C1517"  1 1 7 ""  1 ""  <> 1.3119155 -4.6880794 -2.4942074 1 106.1 0 0 3000 1 1517 1517 2998 <> <> <>
  1518 3 45.173519 -25.876263 4.343453 196 L "A" 24 -0.18000 -0.18000 "LEU " " CD1" 6 0 1 808080  "C1518"  1 1 7 ""  1 ""  <> 1.8082284 -4.7245188 -4.5754023 1 108.08 0 0 3001 3 1518 1518 2999 <> <> <>
  1519 3 43.394547 -25.972788 6.147565 196 L "A" 24 -0.18000 -0.18000 "LEU " " CD2" 6 0 1 808080  "C1519"  1 1 7 ""  1 ""  <> -3.7372191 3.0773191 2.6009877 1 98.45 0 0 3002 3 1519 1519 3000 <> <> <>
  1520 25 42.932793 -22.067585 2.735249 197 V "A" 38 -0.50000 -0.50000 "VAL " " N  " 7 0 1 2E2EFF  "N1520"  1 1 7 ""  1 ""  <> -6.2908726 -4.6086254 1.1867899 1 85.63 0 0 3014 1 1520 1520 3012 <> <> <>
  1521 3 42.105885 -21.930698 1.592695 197 V "A" 24 0.14000 0.14000 "VAL " " CA " 6 0 1 808080  "C1521"  1 1 -1111 ""  1 ""  FFD200  2.8708131 6.0064626 -0.96455079 1 85.06 0 0 3015 1 1521 1521 3013 <> <> <>
  1522 2 42.864292 -21.824354 0.211292 197 V "A" 24 0.50000 0.50000 "VAL " " C  " 6 0 1 808080  "C1522"  1 1 7 ""  1 ""  <> -4.0421491 3.5313249 12.552514 1 82.77 0 0 3016 0 1522 1522 3014 <> <> <>
  1523 15 42.381870 -22.286842 -0.816188 197 V "A" 70 -0.50000 -0.50000 "VAL " " O  " 8 0 1 FF2E2E  "O1523"  1 1 7 ""  1 ""  <> -0.33984685 2.670737 5.9579968 1 83.36 0 0 3017 0 1523 1523 3015 <> <> <>
  1524 3 41.122456 -20.752542 1.813308 197 V "A" 24 -0.06000 -0.06000 "VAL " " CB " 6 0 1 808080  "C1524"  1 1 7 ""  1 ""  <> -0.52283543 -1.3977743 1.8265548 1 85.28 0 0 3018 1 1524 1524 3016 <> <> <>
  1525 3 40.078892 -21.152700 2.832848 197 V "A" 24 -0.18000 -0.18000 "VAL " " CG1" 6 0 1 808080  "C1525"  1 1 7 ""  1 ""  <> -7.3179388 -2.4065499 -3.2357323 1 84.59 0 0 3019 3 1525 1525 3017 <> <> <>
  1526 3 41.752693 -19.370667 2.174626 197 V "A" 24 -0.18000 -0.18000 "VAL " " CG2" 6 0 1 808080  "C1526"  1 1 7 ""  1 ""  <> 0.13821006 -2.745542 0.82310498 1 79.44 0 0 3020 3 1526 1526 3018 <> <> <>
  1527 25 44.140236 -21.353941 0.239735 198 A "A" 38 -0.50000 -0.50000 "ALA " " N  " 7 0 1 2E2EFF  "N1527"  1 1 7 ""  1 ""  <> 3.0108566 -6.5274072 2.6969244 1 78.81 0 0 3030 1 1527 1527 3028 <> <> <>
  1528 3 44.893177 -21.192398 -1.010026 198 A "A" 24 0.14000 0.14000 "ALA " " CA " 6 0 1 808080  "C1528"  1 1 -1111 ""  1 ""  FFD200  -1.6979699 -3.9000134 -5.4749255 1 77.11 0 0 3031 1 1528 1528 3029 <> <> <>
  1529 2 45.466267 -22.564770 -1.432288 198 A "A" 24 0.50000 0.50000 "ALA " " C  " 6 0 1 808080  "C1529"  1 1 7 ""  1 ""  <> 7.5569296 0.13765571 -6.4227595 1 80.33 0 0 3032 0 1529 1529 3030 <> <> <>
  1530 15 45.748051 -22.653118 -2.639955 198 A "A" 70 -0.50000 -0.50000 "ALA " " O  " 8 0 1 FF2E2E  "O1530"  1 1 7 ""  1 ""  <> 0.34804684 0.29130962 -0.8764444 1 92.35 0 0 3033 0 1530 1530 3031 <> <> <>
  1531 3 46.168617 -20.342411 -0.726614 198 A "A" 24 -0.18000 -0.18000 "ALA " " CB " 6 0 1 808080  "C1531"  1 1 7 ""  1 ""  <> -7.8315759 -5.9679494 -3.8096952 1 68.86 0 0 3034 3 1531 1531 3032 <> <> <>
  1532 25 45.519524 -23.549126 -0.522130 199 V "A" 38 -0.50000 -0.50000 "VAL " " N  " 7 0 1 2E2EFF  "N1532"  1 1 7 ""  1 ""  <> -2.8481209 1.3760302 7.8981872 1 71.58 0 0 3040 1 1532 1532 3038 <> <> <>
  1533 3 45.834946 -24.927647 -0.893411 199 V "A" 24 0.14000 0.14000 "VAL " " CA " 6 0 1 808080  "C1533"  1 1 -1111 ""  1 ""  FFD200  -0.028226748 -0.11420459 1.9338977 1 84.75 0 0 3041 1 1533 1533 3039 <> <> <>
  1534 2 44.650642 -25.735209 -1.559004 199 V "A" 24 0.50000 0.50000 "VAL " " C  " 6 0 1 808080  "C1534"  1 1 7 ""  1 ""  <> 2.7328289 2.2519805 1.9450217 1 83.5 0 0 3042 0 1534 1534 3040 <> <> <>
  1535 15 44.778538 -26.861040 -2.043529 199 V "A" 70 -0.50000 -0.50000 "VAL " " O  " 8 0 1 FF2E2E  "O1535"  1 1 7 ""  1 ""  <> 1.0388414 0.98014665 1.8911605 1 89.38 0 0 3043 0 1535 1535 3041 <> <> <>
  1536 3 46.269909 -25.720928 0.426964 199 V "A" 24 -0.06000 -0.06000 "VAL " " CB " 6 0 1 808080  "C1536"  1 1 7 ""  1 ""  <> -2.731252 2.2523992 -4.310915 1 100.2 0 0 3044 1 1536 1536 3042 <> <> <>
  1537 3 46.654503 -27.228500 0.298186 199 V "A" 24 -0.18000 -0.18000 "VAL " " CG1" 6 0 1 808080  "C1537"  1 1 7 ""  1 ""  <> -2.0390561 1.4993479 -4.4302568 1 67.73 0 0 3045 3 1537 1537 3043 <> <> <>
  1538 3 47.379192 -24.990969 1.102178 199 V "A" 24 -0.18000 -0.18000 "VAL " " CG2" 6 0 1 808080  "C1538"  1 1 7 ""  1 ""  <> -6.0019045 -3.4994802 5.2424884 1 88.9 0 0 3046 3 1538 1538 3044 <> <> <>
  1539 25 43.429485 -25.064659 -1.688893 200 V "A" 38 -0.50000 -0.50000 "VAL " " N  " 7 0 1 2E2EFF  "N1539"  1 1 7 ""  1 ""  <> -5.0420732 -2.966728 0.2733461 1 80.77 0 0 3056 1 1539 1539 3054 <> <> <>
  1540 3 42.252007 -25.489208 -2.460417 200 V "A" 24 0.14000 0.14000 "VAL " " CA " 6 0 1 808080  "C1540"  1 1 -1111 ""  1 ""  FFD200  -3.6665618 -8.5137691 -2.4119086 1 87.47 0 0 3057 1 1540 1540 3055 <> <> <>
  1541 2 41.837994 -24.547123 -3.607247 200 V "A" 24 0.50000 0.50000 "VAL " " C  " 6 0 1 808080  "C1541"  1 1 7 ""  1 ""  <> -4.7592211 -3.8781803 2.5194037 1 90.05 0 0 3058 0 1541 1541 3056 <> <> <>
  1542 15 41.054295 -24.916439 -4.461296 200 V "A" 70 -0.50000 -0.50000 "VAL " " O  " 8 0 1 FF2E2E  "O1542"  1 1 7 ""  1 ""  <> 3.175632 -3.078126 8.2545424 1 94.31 0 0 3059 0 1542 1542 3057 <> <> <>
  1543 3 41.081219 -25.955942 -1.574424 200 V "A" 24 -0.06000 -0.06000 "VAL " " CB " 6 0 1 808080  "C1543"  1 1 7 ""  1 ""  <> 5.2368832 0.30730775 5.122921 1 84.85 0 0 3060 1 1543 1543 3058 <> <> <>
  1544 3 41.250828 -27.418203 -1.045031 200 V "A" 24 -0.18000 -0.18000 "VAL " " CG1" 6 0 1 808080  "C1544"  1 1 7 ""  1 ""  <> -1.2891051 -7.3992844 4.6161575 1 79.17 0 0 3061 3 1544 1544 3059 <> <> <>
  1545 3 40.589294 -24.979082 -0.535710 200 V "A" 24 -0.18000 -0.18000 "VAL " " CG2" 6 0 1 808080  "C1545"  1 1 7 ""  1 ""  <> -4.1628747 0.52628475 7.6027026 1 84.02 0 0 3062 3 1545 1545 3060 <> <> <>
  1546 25 42.395817 -23.287771 -3.644173 201 L "A" 38 -0.50000 -0.50000 "LEU " " N  " 7 0 1 2E2EFF  "N1546"  1 1 7 ""  1 ""  <> 0.96076965 -0.16892618 -3.8825276 1 81.35 0 0 3072 1 1546 1546 3070 <> <> <>
  1547 3 42.241825 -22.335175 -4.662068 201 L "A" 24 0.14000 0.14000 "LEU " " CA " 6 0 1 808080  "C1547"  1 1 -1111 ""  1 ""  FFD200  6.1250238 3.2591834 -2.0977845 1 76.83 0 0 3073 1 1547 1547 3071 <> <> <>
  1548 2 43.359562 -22.622564 -5.758701 201 L "A" 24 0.50000 0.50000 "LEU " " C  " 6 0 1 808080  "C1548"  1 1 7 ""  1 ""  <> 0.45825145 4.099999 -4.5533805 1 86.41 0 0 3074 0 1548 1548 3072 <> <> <>
  1549 15 43.175087 -22.257753 -6.900603 201 L "A" 70 -0.50000 -0.50000 "LEU " " O  " 8 0 1 FF2E2E  "O1549"  1 1 7 ""  1 ""  <> -0.26797971 2.259877 2.8683879 1 82.8 0 0 3075 0 1549 1549 3073 <> <> <>
  1550 3 42.396832 -20.859102 -4.104435 201 L "A" 24 -0.12000 -0.12000 "LEU " " CB " 6 0 1 808080  "C1550"  1 1 7 ""  1 ""  <> -0.55187523 -2.4738605 1.4442453 1 73.86 0 0 3076 2 1550 1550 3074 <> <> <>
  1551 3 41.183411 -20.301594 -3.270756 201 L "A" 24 -0.06000 -0.06000 "LEU " " CG " 6 0 1 808080  "C1551"  1 1 7 ""  1 ""  <> 1.1815362 8.4822903 6.7774954 1 74.3 0 0 3077 1 1551 1551 3075 <> <> <>
  1552 3 41.714504 -19.248846 -2.287098 201 L "A" 24 -0.18000 -0.18000 "LEU " " CD1" 6 0 1 808080  "C1552"  1 1 7 ""  1 ""  <> 3.7785163 2.5056558 -0.84699959 1 59.75 0 0 3078 3 1552 1552 3076 <> <> <>
  1553 3 40.226036 -19.575659 -4.149426 201 L "A" 24 -0.18000 -0.18000 "LEU " " CD2" 6 0 1 808080  "C1553"  1 1 7 ""  1 ""  <> 1.947198 -1.6782678 3.1490645 1 71.52 0 0 3079 3 1553 1553 3077 <> <> <>
  1554 25 44.451057 -23.368736 -5.447793 202 F "A" 38 -0.50000 -0.50000 "PHE " " N  " 7 0 1 2E2EFF  "N1554"  1 1 7 ""  1 ""  <> -2.3949926 -1.4082217 0.55531585 1 85.28 0 0 3091 1 1554 1554 3089 <> <> <>
  1555 3 45.435818 -23.969786 -6.310194 202 F "A" 24 0.14000 0.14000 "PHE " " CA " 6 0 1 808080  "C1555"  1 1 -1111 ""  1 ""  FFD200  -3.0545909 7.8455949 2.7005 1 79.59 0 0 3092 1 1555 1555 3090 <> <> <>
  1556 2 44.783470 -25.026175 -7.219646 202 F "A" 24 0.50000 0.50000 "PHE " " C  " 6 0 1 808080  "C1556"  1 1 7 ""  1 ""  <> -3.0384121 3.1579671 2.8059828 1 85.84 0 0 3093 0 1556 1556 3091 <> <> <>
  1557 15 45.203529 -25.223364 -8.370017 202 F "A" 70 -0.50000 -0.50000 "PHE " " O  " 8 0 1 FF2E2E  "O1557"  1 1 7 ""  1 ""  <> 6.2297716 -2.5311489 -0.78865814 1 85.21 0 0 3094 0 1557 1557 3092 <> <> <>
  1558 3 46.660892 -24.441282 -5.553152 202 F "A" 24 -0.00500 -0.00500 "PHE " " CB " 6 0 1 808080  "C1558"  1 1 7 ""  1 ""  <> 5.4811096 5.534574 1.3988378 1 76.84 0 0 3095 2 1558 1558 3093 <> <> <>
  1559 2 47.853867 -24.784658 -6.442338 202 F "A" 24 -0.11500 -0.11500 "PHE " " CG " 6 0 1 808080  "C1559"  1 1 7 ""  1 ""  <> -1.0394498 6.4849906 -5.1966743 1 90.73 0 0 3096 0 1559 1559 3094 <> <> <>
  1560 2 48.005730 -26.084641 -7.016919 202 F "A" 24 -0.11500 -0.11500 "PHE " " CD1" 6 0 1 808080  "C1560"  1 1 7 ""  1 ""  <> 0.75118303 -4.5483088 -9.3063478 1 88.81 0 0 3097 1 1560 1560 3095 <> <> <>
  1561 2 48.831249 -23.799398 -6.592254 202 F "A" 24 -0.11500 -0.11500 "PHE " " CD2" 6 0 1 808080  "C1561"  1 1 7 ""  1 ""  <> 2.7941196 2.4057615 7.2514081 1 95.85 0 0 3098 1 1561 1561 3096 <> <> <>
  1562 2 49.163422 -26.397732 -7.776357 202 F "A" 24 -0.11500 -0.11500 "PHE " " CE1" 6 0 1 808080  "C1562"  1 1 7 ""  1 ""  <> -6.6616688 -0.68291157 3.953182 1 97.2 0 0 3099 1 1562 1562 3097 <> <> <>
  1563 2 49.954235 -24.083290 -7.369258 202 F "A" 24 -0.11500 -0.11500 "PHE " " CE2" 6 0 1 808080  "C1563"  1 1 7 ""  1 ""  <> 0.31428847 -5.1487904 -5.003871 1 97.47 0 0 3100 1 1563 1563 3098 <> <> <>
  1564 2 50.122169 -25.397268 -7.975397 202 F "A" 24 -0.11500 -0.11500 "PHE " " CZ " 6 0 1 808080  "C1564"  1 1 7 ""  1 ""  <> 3.077467 -1.2485511 7.1444511 1 100.81 0 0 3101 1 1564 1564 3099 <> <> <>
  1565 25 43.668713 -25.691618 -6.817799 203 F "A" 38 -0.50000 -0.50000 "PHE " " N  " 7 0 1 2E2EFF  "N1565"  1 1 7 ""  1 ""  <> 8.3948488 9.2766151 3.787879 1 89.09 0 0 3111 1 1565 1565 3109 <> <> <>
  1566 3 42.870289 -26.626471 -7.589280 203 F "A" 24 0.14000 0.14000 "PHE " " CA " 6 0 1 808080  "C1566"  1 1 -1111 ""  1 ""  FFD200  -3.2454109 0.78587312 -3.0030484 1 90.66 0 0 3112 1 1566 1566 3110 <> <> <>
  1567 2 41.595779 -25.855629 -8.144570 203 F "A" 24 0.50000 0.50000 "PHE " " C  " 6 0 1 808080  "C1567"  1 1 7 ""  1 ""  <> 7.0848193 -2.3674827 1.6864599 1 88.3 0 0 3113 0 1567 1567 3111 <> <> <>
  1568 15 40.626865 -26.453220 -8.651763 203 F "A" 70 -0.50000 -0.50000 "PHE " " O  " 8 0 1 FF2E2E  "O1568"  1 1 7 ""  1 ""  <> 2.3098106 3.8028271 -5.7619677 1 80.51 0 0 3114 0 1568 1568 3112 <> <> <>
  1569 3 42.346436 -27.619907 -6.663035 203 F "A" 24 -0.00500 -0.00500 "PHE " " CB " 6 0 1 808080  "C1569"  1 1 7 ""  1 ""  <> -0.010914562 -3.2096081 3.2152131 1 99.2 0 0 3115 2 1569 1569 3113 <> <> <>
  1570 2 43.311890 -28.619019 -6.139458 203 F "A" 24 -0.11500 -0.11500 "PHE " " CG " 6 0 1 808080  "C1570"  1 1 7 ""  1 ""  <> 2.5726337 -0.86469364 -1.5272955 1 112.43 0 0 3116 0 1570 1570 3114 <> <> <>
  1571 2 43.505760 -29.827045 -6.847913 203 F "A" 24 -0.11500 -0.11500 "PHE " " CD1" 6 0 1 808080  "C1571"  1 1 7 ""  1 ""  <> -1.5412527 -3.6607802 1.5458189 1 118.14 0 0 3117 1 1571 1571 3115 <> <> <>
  1572 2 43.907799 -28.480690 -4.855793 203 F "A" 24 -0.11500 -0.11500 "PHE " " CD2" 6 0 1 808080  "C1572"  1 1 7 ""  1 ""  <> -12.573313 5.4194536 -4.5682616 1 111.3 0 0 3118 1 1572 1572 3116 <> <> <>
  1573 2 44.236622 -30.845388 -6.216492 203 F "A" 24 -0.11500 -0.11500 "PHE " " CE1" 6 0 1 808080  "C1573"  1 1 7 ""  1 ""  <> 2.5803823 -6.993093 -3.2377648 1 117.34 0 0 3119 1 1573 1573 3117 <> <> <>
  1574 2 44.715611 -29.477673 -4.308979 203 F "A" 24 -0.11500 -0.11500 "PHE " " CE2" 6 0 1 808080  "C1574"  1 1 7 ""  1 ""  <> 3.7779741 5.1400647 2.9462583 1 115.29 0 0 3120 1 1574 1574 3118 <> <> <>
  1575 2 44.858242 -30.748043 -4.961381 203 F "A" 24 -0.11500 -0.11500 "PHE " " CZ " 6 0 1 808080  "C1575"  1 1 7 ""  1 ""  <> -13.136846 -1.0460528 -2.3394611 1 115.83 0 0 3121 1 1575 1575 3119 <> <> <>
  1576 25 41.778988 -24.511404 -8.343530 204 V "A" 38 -0.50000 -0.50000 "VAL " " N  " 7 0 1 2E2EFF  "N1576"  1 1 7 ""  1 ""  <> -1.4372934 -2.1989315 2.5796835 1 89.98 0 0 3131 1 1576 1576 3129 <> <> <>
  1577 3 41.074100 -23.615788 -9.248778 204 V "A" 24 0.14000 0.14000 "VAL " " CA " 6 0 1 808080  "C1577"  1 1 -1111 ""  1 ""  FFD200  -0.049694516 6.0198693 -4.7873287 1 95.94 0 0 3132 1 1577 1577 3130 <> <> <>
  1578 2 42.212601 -23.039074 -10.140584 204 V "A" 24 0.50000 0.50000 "VAL " " C  " 6 0 1 808080  "C1578"  1 1 7 ""  1 ""  <> -1.6710038 1.1464725 -4.3327856 1 94.02 0 0 3133 0 1578 1578 3131 <> <> <>
  1579 15 42.194492 -23.361240 -11.327163 204 V "A" 70 -0.50000 -0.50000 "VAL " " O  " 8 0 1 FF2E2E  "O1579"  1 1 7 ""  1 ""  <> -6.056138 -0.51223183 0.34545121 1 98.22 0 0 3134 0 1579 1579 3132 <> <> <>
  1580 3 40.213097 -22.608240 -8.487791 204 V "A" 24 -0.06000 -0.06000 "VAL " " CB " 6 0 1 808080  "C1580"  1 1 7 ""  1 ""  <> -6.7134371 -1.3543131 3.8305595 1 92.78 0 0 3135 1 1580 1580 3133 <> <> <>
  1581 3 39.196400 -21.961792 -9.374964 204 V "A" 24 -0.18000 -0.18000 "VAL " " CG1" 6 0 1 808080  "C1581"  1 1 7 ""  1 ""  <> -8.4250193 3.0293 -0.15318576 1 91.83 0 0 3136 3 1581 1581 3134 <> <> <>
  1582 3 39.347935 -23.351103 -7.429690 204 V "A" 24 -0.18000 -0.18000 "VAL " " CG2" 6 0 1 808080  "C1582"  1 1 7 ""  1 ""  <> -1.1923317 3.0258222 -4.4165378 1 100.9 0 0 3137 3 1582 1582 3135 <> <> <>
  1583 25 43.271572 -22.407276 -9.636773 205 F "A" 38 -0.50000 -0.50000 "PHE " " N  " 7 0 1 2E2EFF  "N1583"  0 1 7 ""  1 ""  <> -3.0359633 -2.3126228 1.2101358 1 83.94 0 0 3147 1 1583 1583 3145 <> <> <>
  1584 3 44.354965 -21.859123 -10.440069 205 F "A" 24 0.14000 0.14000 "PHE " " CA " 6 0 1 808080  "C1584"  0 1 -1111 ""  1 ""  FFD200  6.3040671 -2.816072 1.2933838 1 92.29 0 0 3148 1 1584 1584 3146 <> <> <>
  1585 2 45.757309 -22.398052 -10.039020 205 F "A" 24 0.50000 0.50000 "PHE " " C  " 6 0 1 808080  "C1585"  0 1 7 ""  1 ""  <> -6.5294743 -3.8457899 5.3541017 1 112.17 0 0 3149 0 1585 1585 3147 <> <> <>
  1586 15 46.235783 -22.170576 -8.917045 205 F "A" 70 -0.50000 -0.50000 "PHE " " O  " 8 0 1 FF2E2E  "O1586"  0 1 7 ""  1 ""  <> -8.1777582 -0.62466741 2.9624999 1 130.16 0 0 3150 0 1586 1586 3148 <> <> <>
  1587 3 44.408108 -20.290014 -10.256773 205 F "A" 24 -0.00500 -0.00500 "PHE " " CB " 6 0 1 808080  "C1587"  0 1 7 ""  1 ""  <> -5.5778131 -4.6156116 -4.5477219 1 93.38 0 0 3151 2 1587 1587 3149 <> <> <>
  1588 2 43.303486 -19.624535 -11.059989 205 F "A" 24 -0.11500 -0.11500 "PHE " " CG " 6 0 1 808080  "C1588"  0 1 7 ""  1 ""  <> -5.2333436 5.6001558 10.856581 1 82.42 0 0 3152 0 1588 1588 3150 <> <> <>
  1589 2 43.644241 -19.183533 -12.378342 205 F "A" 24 -0.11500 -0.11500 "PHE " " CD1" 6 0 1 808080  "C1589"  0 1 7 ""  1 ""  <> -2.0419183 -13.089031 -7.3319573 1 85.1 0 0 3153 1 1589 1589 3151 <> <> <>
  1590 2 41.992779 -19.473103 -10.552053 205 F "A" 24 -0.11500 -0.11500 "PHE " " CD2" 6 0 1 808080  "C1590"  0 1 7 ""  1 ""  <> -11.819538 2.5701575 -1.6849735 1 88.22 0 0 3154 1 1590 1590 3152 <> <> <>
  1591 2 42.658451 -18.619995 -13.164798 205 F "A" 24 -0.11500 -0.11500 "PHE " " CE1" 6 0 1 808080  "C1591"  0 1 7 ""  1 ""  <> 0.52017045 4.1446795 4.4761815 1 82.71 0 0 3155 1 1591 1591 3153 <> <> <>
  1592 2 40.984367 -18.936378 -11.381315 205 F "A" 24 -0.11500 -0.11500 "PHE " " CE2" 6 0 1 808080  "C1592"  0 1 7 ""  1 ""  <> 8.0381765 5.0892448 -4.5026631 1 83.1 0 0 3156 1 1592 1592 3154 <> <> <>
  1593 2 41.262314 -18.547293 -12.716654 205 F "A" 24 -0.11500 -0.11500 "PHE " " CZ " 6 0 1 808080  "C1593"  0 1 7 ""  1 ""  <> 9.3216686 8.3197708 0.79905021 1 79.06 0 0 3157 1 1593 1593 3155 <> <> <>
  1594 25 46.386566 -23.199076 -10.942353 206 G "A" 38 -0.50000 -0.50000 "GLY " " N  " 7 0 1 2E2EFF  "N1594"  0 1 7 ""  1 ""  <> -0.36193436 -1.1323684 0.8255949 1 118.38 0 0 3167 1 1594 1594 3165 <> <> <>
  1595 3 47.606781 -24.014139 -10.564854 206 G "A" 24 0.08000 0.08000 "GLY " " CA " 6 0 1 808080  "C1595"  0 1 -1111 ""  1 ""  FFD200  1.8537345 -1.0814245 6.1952457 1 126.49 0 0 3168 2 1595 1595 3166 <> <> <>
  1596 2 48.908482 -23.118258 -10.679379 206 G "A" 24 0.50000 0.50000 "GLY " " C  " 6 0 1 808080  "C1596"  0 1 7 ""  1 ""  <> 0.8652398 7.1274838 0.32513732 1 120.65 0 0 3169 0 1596 1596 3167 <> <> <>
  1597 15 49.956646 -23.753725 -10.946971 206 G "A" 70 -0.50000 -0.50000 "GLY " " O  " 8 0 1 FF2E2E  "O1597"  0 1 7 ""  1 ""  <> 4.1550727 -0.16725534 -0.84815133 1 128.8 0 0 3170 0 1597 1597 3168 <> <> <>
  1598 25 48.840054 -21.853886 -10.474475 207 T "A" 38 -0.50000 -0.50000 "THR " " N  " 7 0 1 2E2EFF  "N1598"  0 1 7 ""  1 ""  <> 0.50687361 -1.7475108 1.8210456 1 99.35 0 0 3174 1 1598 1598 3172 <> <> <>
  1599 3 49.935066 -20.969940 -10.282602 207 T "A" 24 0.14000 0.14000 "THR " " CA " 6 0 1 808080  "C1599"  0 1 -1111 ""  1 ""  FFD200  1.6576009 -5.6534433 1.2944145 1 104.46 0 0 3175 1 1599 1599 3173 <> <> <>
  1600 2 49.858269 -20.287075 -8.892699 207 T "A" 24 0.50000 0.50000 "THR " " C  " 6 0 1 808080  "C1600"  0 1 7 ""  1 ""  <> 7.1225524 0.84462202 1.894855 1 98.57 0 0 3176 0 1600 1600 3174 <> <> <>
  1601 15 48.818016 -19.787418 -8.564253 207 T "A" 70 -0.50000 -0.50000 "THR " " O  " 8 0 1 FF2E2E  "O1601"  0 1 7 ""  1 ""  <> 9.1839266 -0.6214028 5.2146177 1 96.84 0 0 3177 0 1601 1601 3175 <> <> <>
  1602 3 50.132450 -20.039888 -11.510841 207 T "A" 24 0.20500 0.20500 "THR " " CB " 6 0 1 808080  "C1602"  0 1 7 ""  1 ""  <> 6.2970576 -0.73264712 -3.164726 1 113.97 0 0 3178 1 1602 1602 3176 <> <> <>
  1603 16 51.452301 -19.501047 -11.556791 207 T "A" 70 -0.68300 -0.68300 "THR " " OG1" 8 0 1 FF2E2E  "O1603"  0 1 7 "%UT"  13 ""  <> -5.7580495 -2.503648 0.21739866 1 128.33 0 0 3179 1 1603 1603 3177 <> <> <>
  1604 3 49.097626 -18.950357 -11.601557 207 T "A" 24 -0.18000 -0.18000 "THR " " CG2" 6 0 1 808080  "C1604"  0 1 7 ""  1 ""  <> 4.2931638 -7.0087461 -5.3513713 1 98.86 0 0 3180 3 1604 1604 3178 <> <> <>
  1605 25 50.957901 -20.355930 -8.132869 208 V "A" 38 -0.50000 -0.50000 "VAL " " N  " 7 0 1 2E2EFF  "N1605"  1 1 7 ""  1 ""  <> -5.0341926 3.1673493 1.1466085 1 98.15 0 0 3188 1 1605 1605 3186 <> <> <>
  1606 3 50.998787 -20.031042 -6.685294 208 V "A" 24 0.14000 0.14000 "VAL " " CA " 6 0 1 808080  "C1606"  1 1 -1111 ""  1 ""  FFD200  2.7387338 -9.7603531 -8.9879646 1 106.87 0 0 3189 1 1606 1606 3187 <> <> <>
  1607 2 50.397926 -18.689114 -6.243399 208 V "A" 24 0.50000 0.50000 "VAL " " C  " 6 0 1 808080  "C1607"  1 1 7 ""  1 ""  <> -2.9698818 -2.0648026 1.7750864 1 102.35 0 0 3190 0 1607 1607 3188 <> <> <>
  1608 15 50.026455 -18.518751 -5.062596 208 V "A" 70 -0.50000 -0.50000 "VAL " " O  " 8 0 1 FF2E2E  "O1608"  1 1 7 ""  1 ""  <> -5.4152741 -4.8322911 -9.2341404 1 99.3 0 0 3191 0 1608 1608 3189 <> <> <>
  1609 3 52.392673 -20.253540 -6.115685 208 V "A" 24 -0.06000 -0.06000 "VAL " " CB " 6 0 1 808080  "C1609"  1 1 7 ""  1 ""  <> -6.1689162 -2.2942014 1.5910212 1 96.82 0 0 3192 1 1609 1609 3190 <> <> <>
  1610 3 52.743347 -21.769232 -5.918589 208 V "A" 24 -0.18000 -0.18000 "VAL " " CG1" 6 0 1 808080  "C1610"  1 1 7 ""  1 ""  <> -12.284718 -1.0616814 -5.5827165 1 97.56 0 0 3193 3 1610 1610 3191 <> <> <>
  1611 3 53.536465 -19.430521 -6.862719 208 V "A" 24 -0.18000 -0.18000 "VAL " " CG2" 6 0 1 808080  "C1611"  1 1 7 ""  1 ""  <> -0.83845437 -4.6679502 -0.99268311 1 96.45 0 0 3194 3 1611 1611 3192 <> <> <>
  1612 25 50.440746 -17.661108 -7.123913 209 I "A" 38 -0.50000 -0.50000 "ILE " " N  " 7 0 1 2E2EFF  "N1612"  1 1 7 ""  1 ""  <> 3.485074 -7.4072156 -0.95473421 1 96.57 0 0 3204 1 1612 1612 3202 <> <> <>
  1613 3 49.958073 -16.301943 -6.819353 209 I "A" 24 0.14000 0.14000 "ILE " " CA " 6 0 1 808080  "C1613"  1 1 -1111 ""  1 ""  FFD200  -0.61880803 1.0472271 2.5021284 1 95.89 0 0 3205 1 1613 1613 3203 <> <> <>
  1614 2 48.437904 -16.219461 -7.123933 209 I "A" 24 0.50000 0.50000 "ILE " " C  " 6 0 1 808080  "C1614"  1 1 7 ""  1 ""  <> -7.6790428 -4.2885728 1.117716 1 98.34 0 0 3206 0 1614 1614 3204 <> <> <>
  1615 15 47.747692 -15.526136 -6.394895 209 I "A" 70 -0.50000 -0.50000 "ILE " " O  " 8 0 1 FF2E2E  "O1615"  1 1 7 ""  1 ""  <> 0.69777685 1.4031125 -2.4228842 1 96.26 0 0 3207 0 1615 1615 3205 <> <> <>
  1616 3 50.743267 -15.230063 -7.627515 209 I "A" 24 -0.06000 -0.06000 "ILE " " CB " 6 0 1 808080  "C1616"  1 1 7 ""  1 ""  <> -6.486855 0.76556742 3.1831799 1 102.25 0 0 3208 1 1616 1616 3206 <> <> <>
  1617 3 52.234123 -15.167556 -7.281512 209 I "A" 24 -0.12000 -0.12000 "ILE " " CG1" 6 0 1 808080  "C1617"  1 1 7 ""  1 ""  <> -6.9335556 -5.9864278 -0.17505184 1 113.64 0 0 3209 2 1617 1617 3207 <> <> <>
  1618 3 49.991520 -13.915681 -7.710907 209 I "A" 24 -0.18000 -0.18000 "ILE " " CG2" 6 0 1 808080  "C1618"  1 1 7 ""  1 ""  <> 0.90768665 3.6590433 4.1086755 1 79.85 0 0 3210 3 1618 1618 3208 <> <> <>
  1619 3 53.070896 -14.205091 -8.105102 209 I "A" 24 -0.18000 -0.18000 "ILE " " CD1" 6 0 1 808080  "C1619"  1 1 7 ""  1 ""  <> 2.3830044 2.4853992 11.091495 1 116.87 0 0 3211 3 1619 1619 3209 <> <> <>
  1620 25 47.848339 -16.869352 -8.125618 210 A "A" 38 -0.50000 -0.50000 "ALA " " N  " 7 0 1 2E2EFF  "N1620"  1 1 7 ""  1 ""  <> -0.69246602 -4.5995154 -2.7101502 1 95.01 0 0 3223 1 1620 1620 3221 <> <> <>
  1621 3 46.457771 -16.861868 -8.443034 210 A "A" 24 0.14000 0.14000 "ALA " " CA " 6 0 1 808080  "C1621"  1 1 -1111 ""  1 ""  FFD200  0.71901423 2.9767764 5.8937979 1 94.17 0 0 3224 1 1621 1621 3222 <> <> <>
  1622 2 45.626530 -17.725386 -7.457887 210 A "A" 24 0.50000 0.50000 "ALA " " C  " 6 0 1 808080  "C1622"  1 1 7 ""  1 ""  <> 3.535234 -2.8832469 -0.08000727 1 98.55 0 0 3225 0 1622 1622 3223 <> <> <>
  1623 15 44.429184 -17.488869 -7.336835 210 A "A" 70 -0.50000 -0.50000 "ALA " " O  " 8 0 1 FF2E2E  "O1623"  1 1 7 ""  1 ""  <> 0.80658102 0.7382158 6.954525 1 105.92 0 0 3226 0 1623 1623 3224 <> <> <>
  1624 3 46.380795 -17.484283 -9.874671 210 A "A" 24 -0.18000 -0.18000 "ALA " " CB " 6 0 1 808080  "C1624"  1 1 7 ""  1 ""  <> 0.5814119 -6.4965334 -5.3628688 1 86.42 0 0 3227 3 1624 1624 3225 <> <> <>
  1625 25 46.280376 -18.570694 -6.674788 211 A "A" 38 -0.50000 -0.50000 "ALA " " N  " 7 0 1 2E2EFF  "N1625"  1 1 7 ""  1 ""  <> 2.1331046 -1.6813073 0.093701161 1 89.76 0 0 3233 1 1625 1625 3231 <> <> <>
  1626 3 45.708141 -19.359602 -5.609677 211 A "A" 24 0.14000 0.14000 "ALA " " CA " 6 0 1 808080  "C1626"  1 1 -1111 ""  1 ""  FFD200  -2.0854821 -1.7230389 4.1723685 1 84.65 0 0 3234 1 1626 1626 3232 <> <> <>
  1627 2 45.787769 -18.534620 -4.321457 211 A "A" 24 0.50000 0.50000 "ALA " " C  " 6 0 1 808080  "C1627"  1 1 7 ""  1 ""  <> -0.15815438 0.43375733 2.5179377 1 82.19 0 0 3235 0 1627 1627 3233 <> <> <>
  1628 15 44.794262 -18.467178 -3.617702 211 A "A" 70 -0.50000 -0.50000 "ALA " " O  " 8 0 1 FF2E2E  "O1628"  1 1 7 ""  1 ""  <> 6.1458631 -0.67186052 -4.1768303 1 83.38 0 0 3236 0 1628 1628 3234 <> <> <>
  1629 3 46.654743 -20.647940 -5.526633 211 A "A" 24 -0.18000 -0.18000 "ALA " " CB " 6 0 1 808080  "C1629"  1 1 7 ""  1 ""  <> -3.8095763 11.689586 -8.3977041 1 80.87 0 0 3237 3 1629 1629 3235 <> <> <>
  1630 25 46.864105 -17.822119 -4.049725 212 A "A" 38 -0.50000 -0.50000 "ALA " " N  " 7 0 1 2E2EFF  "N1630"  1 1 7 ""  1 ""  <> 6.6959391 -0.63582277 6.0021458 1 84.58 0 0 3243 1 1630 1630 3241 <> <> <>
  1631 3 47.035500 -17.077309 -2.796044 212 A "A" 24 0.14000 0.14000 "ALA " " CA " 6 0 1 808080  "C1631"  1 1 -1111 ""  1 ""  FFD200  0.076886475 4.9251447 -0.7320435 1 79.98 0 0 3244 1 1631 1631 3242 <> <> <>
  1632 2 46.350113 -15.677511 -2.857639 212 A "A" 24 0.50000 0.50000 "ALA " " C  " 6 0 1 808080  "C1632"  1 1 7 ""  1 ""  <> 5.8744898 -3.3688917 3.3101838 1 81.09 0 0 3245 0 1632 1632 3243 <> <> <>
  1633 15 46.069088 -15.035630 -1.834616 212 A "A" 70 -0.50000 -0.50000 "ALA " " O  " 8 0 1 FF2E2E  "O1633"  1 1 7 ""  1 ""  <> -1.9502683 -0.74690902 -1.7096599 1 80.32 0 0 3246 0 1633 1633 3244 <> <> <>
  1634 3 48.501942 -16.836918 -2.506879 212 A "A" 24 -0.18000 -0.18000 "ALA " " CB " 6 0 1 808080  "C1634"  1 1 7 ""  1 ""  <> 5.4749751 -0.23171476 5.4666719 1 66.8 0 0 3247 3 1634 1634 3245 <> <> <>
  1635 25 46.146046 -15.147007 -4.076319 213 L "A" 38 -0.50000 -0.50000 "LEU " " N  " 7 0 1 2E2EFF  "N1635"  1 1 7 ""  1 ""  <> -2.7859139 -4.3212538 1.4308213 1 80.13 0 0 3253 1 1635 1635 3251 <> <> <>
  1636 3 45.568718 -13.825652 -4.369839 213 L "A" 24 0.14000 0.14000 "LEU " " CA " 6 0 1 808080  "C1636"  1 1 -1111 ""  1 ""  FFD200  -2.4547374 1.7217044 6.9617906 1 78.24 0 0 3254 1 1636 1636 3252 <> <> <>
  1637 2 44.117382 -13.638685 -3.842942 213 L "A" 24 0.50000 0.50000 "LEU " " C  " 6 0 1 808080  "C1637"  1 1 7 ""  1 ""  <> -0.075457484 3.6987388 -5.9182425 1 78.55 0 0 3255 0 1637 1637 3253 <> <> <>
  1638 15 43.969620 -12.637096 -3.107557 213 L "A" 70 -0.50000 -0.50000 "LEU " " O  " 8 0 1 FF2E2E  "O1638"  1 1 7 ""  1 ""  <> -2.9438248 -2.5463343 -8.4030981 1 81.35 0 0 3256 0 1638 1638 3254 <> <> <>
  1639 3 45.667591 -13.482271 -5.864104 213 L "A" 24 -0.12000 -0.12000 "LEU " " CB " 6 0 1 808080  "C1639"  1 1 7 ""  1 ""  <> 3.2283902 -2.8326244 0.49556544 1 78.08 0 0 3257 2 1639 1639 3255 <> <> <>
  1640 3 44.945400 -12.250149 -6.388823 213 L "A" 24 -0.06000 -0.06000 "LEU " " CG " 6 0 1 808080  "C1640"  1 1 7 ""  1 ""  <> -6.4235725 3.68959 5.3151083 1 77.32 0 0 3258 1 1640 1640 3256 <> <> <>
  1641 3 45.453629 -11.002724 -5.747000 213 L "A" 24 -0.18000 -0.18000 "LEU " " CD1" 6 0 1 808080  "C1641"  1 1 7 ""  1 ""  <> 3.6412792 5.8553586 -5.2170782 1 71.46 0 0 3259 3 1641 1641 3257 <> <> <>
  1642 3 45.058632 -11.995699 -7.965348 213 L "A" 24 -0.18000 -0.18000 "LEU " " CD2" 6 0 1 808080  "C1642"  1 1 7 ""  1 ""  <> 3.9518352 -3.0512073 2.0304 1 72.17 0 0 3260 3 1642 1642 3258 <> <> <>
  1643 25 43.064548 -14.434119 -4.046377 214 P "A" 38 -0.14000 -0.14000 "PRO " " N  " 7 0 1 2E2EFF  "N1643"  1 1 7 ""  1 ""  <> 3.0931101 0.84662747 1.8051822 1 80.99 0 0 3272 0 1643 1643 3270 <> <> <>
  1644 3 41.720592 -14.044695 -3.585441 214 P "A" 24 0.01000 0.01000 "PRO " " CA " 6 0 1 808080  "C1644"  1 1 -1111 ""  1 ""  FFD200  -4.569715 4.6659627 -0.88449013 1 77.55 0 0 3273 1 1644 1644 3271 <> <> <>
  1645 2 41.559750 -14.398376 -2.074791 214 P "A" 24 0.50000 0.50000 "PRO " " C  " 6 0 1 808080  "C1645"  1 1 7 ""  1 ""  <> 6.497786 7.2009621 -2.2483547 1 78.5 0 0 3274 0 1645 1645 3272 <> <> <>
  1646 15 40.568237 -14.016119 -1.544851 214 P "A" 70 -0.50000 -0.50000 "PRO " " O  " 8 0 1 FF2E2E  "O1646"  1 1 7 ""  1 ""  <> -3.9897008 1.5492235 -10.32917 1 78.98 0 0 3275 0 1646 1646 3273 <> <> <>
  1647 3 40.848007 -15.010428 -4.530341 214 P "A" 24 -0.12000 -0.12000 "PRO " " CB " 6 0 1 808080  "C1647"  1 1 7 ""  1 ""  <> -9.5260229 -0.75296515 -6.3423009 1 84.94 0 0 3276 2 1647 1647 3274 <> <> <>
  1648 3 41.624245 -16.192303 -4.924431 214 P "A" 24 -0.12000 -0.12000 "PRO " " CG " 6 0 1 808080  "C1648"  1 1 7 ""  1 ""  <> -1.4499121 -4.899004 8.8040514 1 81.59 0 0 3277 2 1648 1648 3275 <> <> <>
  1649 3 43.098175 -15.553850 -4.957130 214 P "A" 24 -0.05000 -0.05000 "PRO " " CD " 6 0 1 808080  "C1649"  1 1 7 ""  1 ""  <> 2.8786972 7.8204889 -0.81019884 1 82.6 0 0 3278 2 1649 1649 3276 <> <> <>
  1650 25 42.465950 -15.133486 -1.457062 215 A "A" 38 -0.50000 -0.50000 "ALA " " N  " 7 0 1 2E2EFF  "N1650"  1 1 7 ""  1 ""  <> -2.4863591 -2.302316 5.4511399 1 82.85 0 0 3286 1 1650 1650 3284 <> <> <>
  1651 3 42.441406 -15.592269 -0.055053 215 A "A" 24 0.14000 0.14000 "ALA " " CA " 6 0 1 808080  "C1651"  1 1 -1111 ""  1 ""  FFD200  3.7385619 4.1896849 -0.56372601 1 75.27 0 0 3287 1 1651 1651 3285 <> <> <>
  1652 2 42.765057 -14.307264 0.816204 215 A "A" 24 0.50000 0.50000 "ALA " " C  " 6 0 1 808080  "C1652"  1 1 7 ""  1 ""  <> 0.88039613 -0.51114887 6.8769746 1 73.11 0 0 3288 0 1652 1652 3286 <> <> <>
  1653 15 42.498985 -14.215520 1.994190 215 A "A" 70 -0.50000 -0.50000 "ALA " " O  " 8 0 1 FF2E2E  "O1653"  1 1 7 ""  1 ""  <> 1.053697 2.4772663 -8.9843397 1 77.04 0 0 3289 0 1653 1653 3287 <> <> <>
  1654 3 43.591465 -16.642199 0.122391 215 A "A" 24 -0.18000 -0.18000 "ALA " " CB " 6 0 1 808080  "C1654"  1 1 7 ""  1 ""  <> -4.8094454 -2.1411183 1.2188338 1 69.02 0 0 3290 3 1654 1654 3288 <> <> <>
  1655 25 43.334942 -13.258665 0.198987 216 I "A" 38 -0.50000 -0.50000 "ILE " " N  " 7 0 1 2E2EFF  "N1655"  1 1 7 ""  1 ""  <> -4.7352924 3.082814 1.7410493 1 79.14 0 0 3296 1 1655 1655 3294 <> <> <>
  1656 3 43.655148 -11.948579 0.794439 216 I "A" 24 0.14000 0.14000 "ILE " " CA " 6 0 1 808080  "C1656"  1 1 -1111 ""  1 ""  FFD200  0.38699883 -2.2884445 -1.0404353 1 81.42 0 0 3297 1 1656 1656 3295 <> <> <>
  1657 2 42.456070 -11.020994 0.764444 216 I "A" 24 0.50000 0.50000 "ILE " " C  " 6 0 1 808080  "C1657"  1 1 7 ""  1 ""  <> -0.92166042 7.6857033 -5.2082744 1 83.33 0 0 3298 0 1657 1657 3296 <> <> <>
  1658 15 42.158215 -10.426944 1.794244 216 I "A" 70 -0.50000 -0.50000 "ILE " " O  " 8 0 1 FF2E2E  "O1658"  1 1 7 ""  1 ""  <> 7.600275 5.5103569 3.7721882 1 89.05 0 0 3299 0 1658 1658 3297 <> <> <>
  1659 3 44.810638 -11.303776 0.043171 216 I "A" 24 -0.06000 -0.06000 "ILE " " CB " 6 0 1 808080  "C1659"  1 1 7 ""  1 ""  <> 3.2981727 -5.4360514 1.3752429 1 80.98 0 0 3300 1 1659 1659 3298 <> <> <>
  1660 3 46.199585 -12.114046 0.133063 216 I "A" 24 -0.12000 -0.12000 "ILE " " CG1" 6 0 1 808080  "C1660"  1 1 7 ""  1 ""  <> 6.8931413 2.3403933 -4.0061164 1 86.66 0 0 3301 2 1660 1660 3299 <> <> <>
  1661 3 45.093929 -9.862590 0.576923 216 I "A" 24 -0.18000 -0.18000 "ILE " " CG2" 6 0 1 808080  "C1661"  1 1 7 ""  1 ""  <> -0.65030336 -3.7398472 3.2050254 1 69.62 0 0 3302 3 1661 1661 3300 <> <> <>
  1662 3 47.122917 -11.711780 -1.042475 216 I "A" 24 -0.18000 -0.18000 "ILE " " CD1" 6 0 1 808080  "C1662"  1 1 7 ""  1 ""  <> -0.44779679 -3.8963466 -1.6111996 1 87.93 0 0 3303 3 1662 1662 3301 <> <> <>
  1663 25 41.648605 -11.009212 -0.292044 217 I "A" 38 -0.50000 -0.50000 "ILE " " N  " 7 0 1 2E2EFF  "N1663"  1 1 7 ""  1 ""  <> 0.13839319 -0.69813174 2.2773783 1 75.69 0 0 3315 1 1663 1663 3313 <> <> <>
  1664 3 40.425297 -10.239917 -0.514445 217 I "A" 24 0.14000 0.14000 "ILE " " CA " 6 0 1 808080  "C1664"  1 1 -1111 ""  1 ""  FFD200  -0.67669052 5.9717641 5.1498785 1 74.17 0 0 3316 1 1664 1664 3314 <> <> <>
  1665 2 39.394295 -10.711154 0.561059 217 I "A" 24 0.50000 0.50000 "ILE " " C  " 6 0 1 808080  "C1665"  1 1 7 ""  1 ""  <> 1.8823965 0.92615682 0.85175055 1 79.95 0 0 3317 0 1665 1665 3315 <> <> <>
  1666 15 38.572166 -9.975964 1.025686 217 I "A" 70 -0.50000 -0.50000 "ILE " " O  " 8 0 1 FF2E2E  "O1666"  1 1 7 ""  1 ""  <> 1.5606481 0.016782256 0.4237088 1 77.61 0 0 3318 0 1666 1666 3316 <> <> <>
  1667 3 39.898979 -10.396458 -1.980260 217 I "A" 24 -0.06000 -0.06000 "ILE " " CB " 6 0 1 808080  "C1667"  1 1 7 ""  1 ""  <> 5.9648819 0.51030707 -0.29107961 1 73.1 0 0 3319 1 1667 1667 3317 <> <> <>
  1668 3 40.945709 -9.794662 -2.936803 217 I "A" 24 -0.12000 -0.12000 "ILE " " CG1" 6 0 1 808080  "C1668"  1 1 7 ""  1 ""  <> -1.4757613 8.3398094 3.3960631 1 78.36 0 0 3320 2 1668 1668 3318 <> <> <>
  1669 3 38.475479 -9.771081 -2.246964 217 I "A" 24 -0.18000 -0.18000 "ILE " " CG2" 6 0 1 808080  "C1669"  1 1 7 ""  1 ""  <> -7.343184 -4.4186115 -2.8872588 1 75.94 0 0 3321 3 1669 1669 3319 <> <> <>
  1670 3 41.338230 -8.273930 -2.693947 217 I "A" 24 -0.18000 -0.18000 "ILE " " CD1" 6 0 1 808080  "C1670"  1 1 7 ""  1 ""  <> 2.406431 3.7861457 0.95180893 1 76.99 0 0 3322 3 1670 1670 3320 <> <> <>
  1671 25 39.472130 -12.015032 0.902363 218 G "A" 38 -0.50000 -0.50000 "GLY " " N  " 7 0 1 2E2EFF  "N1671"  1 1 7 ""  1 ""  <> 2.7957032 4.7927985 -9.1701145 1 85.23 0 0 3334 1 1671 1671 3332 <> <> <>
  1672 3 38.640354 -12.749155 1.881193 218 G "A" 24 0.08000 0.08000 "GLY " " CA " 6 0 1 808080  "C1672"  1 1 -1112 ""  1 ""  FFF000  -1.5692167 -2.7304759 2.0842993 1 74.15 0 0 3335 2 1672 1672 3333 <> <> <>
  1673 2 39.020409 -12.307842 3.309233 218 G "A" 24 0.50000 0.50000 "GLY " " C  " 6 0 1 808080  "C1673"  1 1 7 ""  1 ""  <> 4.5542879 -7.9893279 0.18623741 1 71.42 0 0 3336 0 1673 1673 3334 <> <> <>
  1674 15 38.249416 -11.684547 4.003378 218 G "A" 70 -0.50000 -0.50000 "GLY " " O  " 8 0 1 FF2E2E  "O1674"  1 1 7 ""  1 ""  <> -3.6300075 -1.477267 -3.1490128 1 76.68 0 0 3337 0 1674 1674 3335 <> <> <>
  1675 25 40.278687 -12.699717 3.775607 219 G "A" 38 -0.50000 -0.50000 "GLY " " N  " 7 0 1 2E2EFF  "N1675"  1 1 7 ""  1 ""  <> -5.7396169 -6.1508598 4.77247 1 68.08 0 0 3341 1 1675 1675 3339 <> <> <>
  1676 3 40.875420 -12.213726 5.129462 219 G "A" 24 0.08000 0.08000 "GLY " " CA " 6 0 1 808080  "C1676"  1 1 -1112 ""  1 ""  FFF000  -3.4459095 3.7869506 0.065138333 1 66.9 0 0 3342 2 1676 1676 3340 <> <> <>
  1677 2 40.826271 -10.704290 5.391146 219 G "A" 24 0.50000 0.50000 "GLY " " C  " 6 0 1 808080  "C1677"  1 1 7 ""  1 ""  <> -8.3853731 -3.5913424 11.501439 1 78.79 0 0 3343 0 1677 1677 3341 <> <> <>
  1678 15 40.649632 -10.321535 6.527125 219 G "A" 70 -0.50000 -0.50000 "GLY " " O  " 8 0 1 FF2E2E  "O1678"  1 1 7 ""  1 ""  <> 1.5771283 -0.057532556 3.4687881 1 86.42 0 0 3344 0 1678 1678 3342 <> <> <>
  1679 25 41.027023 -9.877171 4.361383 220 L "A" 38 -0.50000 -0.50000 "LEU " " N  " 7 0 1 2E2EFF  "N1679"  1 1 7 ""  1 ""  <> 3.3814676 3.6342564 4.554718 1 73.83 0 0 3348 1 1679 1679 3346 <> <> <>
  1680 3 40.828655 -8.459987 4.624582 220 L "A" 24 0.14000 0.14000 "LEU " " CA " 6 0 1 808080  "C1680"  1 1 -1112 ""  1 ""  FFF000  1.482664 2.0872929 9.0110798 1 76.74 0 0 3349 1 1680 1680 3347 <> <> <>
  1681 2 39.366444 -7.980357 4.775180 220 L "A" 24 0.50000 0.50000 "LEU " " C  " 6 0 1 808080  "C1681"  1 1 7 ""  1 ""  <> 1.2720309 -4.4956498 -1.5011752 1 76.66 0 0 3350 0 1681 1681 3348 <> <> <>
  1682 15 39.132278 -6.823582 5.119464 220 L "A" 70 -0.50000 -0.50000 "LEU " " O  " 8 0 1 FF2E2E  "O1682"  1 1 7 ""  1 ""  <> -2.3102298 2.1966136 -2.4961078 1 86.85 0 0 3351 0 1682 1682 3349 <> <> <>
  1683 3 41.393612 -7.684786 3.342922 220 L "A" 24 -0.12000 -0.12000 "LEU " " CB " 6 0 1 808080  "C1683"  1 1 7 ""  1 ""  <> -7.55516 4.1250267 1.1280721 1 75.72 0 0 3352 2 1683 1683 3350 <> <> <>
  1684 3 42.993958 -7.589311 3.330701 220 L "A" 24 -0.06000 -0.06000 "LEU " " CG " 6 0 1 808080  "C1684"  1 1 7 ""  1 ""  <> -0.48738158 0.71376222 -3.5130804 1 81.11 0 0 3353 1 1684 1684 3351 <> <> <>
  1685 3 43.473812 -7.109967 1.966511 220 L "A" 24 -0.18000 -0.18000 "LEU " " CD1" 6 0 1 808080  "C1685"  1 1 7 ""  1 ""  <> 3.2096901 -0.63906854 -0.72093594 1 77.22 0 0 3354 3 1685 1685 3352 <> <> <>
  1686 3 43.561432 -6.701520 4.537895 220 L "A" 24 -0.18000 -0.18000 "LEU " " CD2" 6 0 1 808080  "C1686"  1 1 7 ""  1 ""  <> -1.674256 -0.024851365 -4.3445458 1 87.31 0 0 3355 3 1686 1686 3353 <> <> <>
  1687 25 38.341682 -8.750032 4.337897 221 A "A" 38 -0.50000 -0.50000 "ALA " " N  " 7 0 1 2E2EFF  "N1687"  1 1 7 ""  1 ""  <> -1.4312967 -4.9091945 -6.0075755 1 71.42 0 0 3367 1 1687 1687 3365 <> <> <>
  1688 3 36.953987 -8.419716 4.519782 221 A "A" 24 0.14000 0.14000 "ALA " " CA " 6 0 1 808080  "C1688"  1 1 -1112 ""  1 ""  FFF000  -0.17665739 3.4737666 2.0073144 1 65.8 0 0 3368 1 1688 1688 3366 <> <> <>
  1689 2 36.528397 -8.920906 5.948923 221 A "A" 24 0.50000 0.50000 "ALA " " C  " 6 0 1 808080  "C1689"  1 1 7 ""  1 ""  <> -2.778532 12.08366 -1.3652277 1 69.03 0 0 3369 0 1689 1689 3367 <> <> <>
  1690 15 35.412758 -8.512074 6.393974 221 A "A" 70 -0.50000 -0.50000 "ALA " " O  " 8 0 1 FF2E2E  "O1690"  1 1 7 ""  1 ""  <> 6.0583053 6.5108771 0.11409098 1 68.16 0 0 3370 0 1690 1690 3368 <> <> <>
  1691 3 36.106480 -8.979821 3.420317 221 A "A" 24 -0.18000 -0.18000 "ALA " " CB " 6 0 1 808080  "C1691"  1 1 7 ""  1 ""  <> 1.4839616 -1.0326251 -3.9890752 1 65.35 0 0 3371 3 1691 1691 3369 <> <> <>
  1692 25 37.302193 -9.775441 6.663540 222 I "A" 38 -0.50000 -0.50000 "ILE " " N  " 7 0 1 2E2EFF  "N1692"  1 1 7 ""  1 ""  <> -0.67501456 0.1647746 0.083485939 1 62.88 0 0 3377 1 1692 1692 3375 <> <> <>
  1693 3 37.283253 -10.037113 8.129082 222 I "A" 24 0.14000 0.14000 "ILE " " CA " 6 0 1 808080  "C1693"  1 1 -1112 ""  1 ""  FFF000  -3.3719754 6.3201799 0.63453931 1 72.38 0 0 3378 1 1693 1693 3376 <> <> <>
  1694 2 38.032806 -8.922301 8.951726 222 I "A" 24 0.50000 0.50000 "ILE " " C  " 6 0 1 808080  "C1694"  1 1 7 ""  1 ""  <> 3.5832038 2.2032509 0.12936507 1 77.31 0 0 3379 0 1694 1694 3377 <> <> <>
  1695 15 37.338558 -8.496490 9.850802 222 I "A" 70 -0.50000 -0.50000 "ILE " " O  " 8 0 1 FF2E2E  "O1695"  1 1 7 ""  1 ""  <> -5.9961052 -8.2543049 2.1990705 1 79.69 0 0 3380 0 1695 1695 3378 <> <> <>
  1696 3 37.844616 -11.482381 8.401544 222 I "A" 24 -0.06000 -0.06000 "ILE " " CB " 6 0 1 808080  "C1696"  1 1 7 ""  1 ""  <> -6.9930558 -4.4643431 -2.8167577 1 73.37 0 0 3381 1 1696 1696 3379 <> <> <>
  1697 3 37.393951 -12.524716 7.389017 222 I "A" 24 -0.12000 -0.12000 "ILE " " CG1" 6 0 1 808080  "C1697"  1 1 7 ""  1 ""  <> 3.2866135 -3.7756991 -2.5841887 1 79.1 0 0 3382 2 1697 1697 3380 <> <> <>
  1698 3 37.722538 -11.764633 9.871979 222 I "A" 24 -0.18000 -0.18000 "ILE " " CG2" 6 0 1 808080  "C1698"  1 1 7 ""  1 ""  <> 4.7289166 2.2013087 4.797689 1 67.37 0 0 3383 3 1698 1698 3381 <> <> <>
  1699 3 35.913883 -12.605679 7.046301 222 I "A" 24 -0.18000 -0.18000 "ILE " " CD1" 6 0 1 808080  "C1699"  1 1 7 ""  1 ""  <> 2.8101013 2.0413187 2.0203559 1 84.54 0 0 3384 3 1699 1699 3382 <> <> <>
  1700 25 39.216648 -8.401527 8.509463 223 A "A" 38 -0.50000 -0.50000 "ALA " " N  " 7 0 1 2E2EFF  "N1700"  1 1 7 ""  1 ""  <> 0.22443207 0.029342795 2.5223253 1 74.75 0 0 3396 1 1700 1700 3394 <> <> <>
  1701 3 39.899239 -7.227758 9.164295 223 A "A" 24 0.14000 0.14000 "ALA " " CA " 6 0 1 808080  "C1701"  1 1 -1112 ""  1 ""  FFF000  4.5792747 -2.0507674 1.8125564 1 74.36 0 0 3397 1 1701 1701 3395 <> <> <>
  1702 2 39.060246 -5.969293 9.282878 223 A "A" 24 0.50000 0.50000 "ALA " " C  " 6 0 1 808080  "C1702"  1 1 7 ""  1 ""  <> -3.0103412 -4.7857847 -2.7731488 1 71.1 0 0 3398 0 1702 1702 3396 <> <> <>
  1703 15 38.714268 -5.550793 10.387712 223 A "A" 70 -0.50000 -0.50000 "ALA " " O  " 8 0 1 FF2E2E  "O1703"  1 1 7 ""  1 ""  <> 6.1853189 1.7564338 6.2251658 1 79.42 0 0 3399 0 1703 1703 3397 <> <> <>
  1704 3 41.198174 -6.784206 8.403796 223 A "A" 24 -0.18000 -0.18000 "ALA " " CB " 6 0 1 808080  "C1704"  1 1 7 ""  1 ""  <> -8.4823189 -8.6740417 3.8474364 1 72.67 0 0 3400 3 1704 1704 3398 <> <> <>
  1705 25 38.579529 -5.524499 8.146490 224 G "A" 38 -0.50000 -0.50000 "GLY " " N  " 7 0 1 2E2EFF  "N1705"  1 1 7 ""  1 ""  <> 2.7906995 -0.47167143 4.5260901 1 63.1 0 0 3406 1 1705 1705 3404 <> <> <>
  1706 3 37.794136 -4.271573 8.105693 224 G "A" 24 0.08000 0.08000 "GLY " " CA " 6 0 1 808080  "C1706"  1 1 -1112 ""  1 ""  FFF000  8.6727486 -1.0167543 4.8466034 1 61.91 0 0 3407 2 1706 1706 3405 <> <> <>
  1707 2 36.329590 -4.503479 8.634280 224 G "A" 24 0.50000 0.50000 "GLY " " C  " 6 0 1 808080  "C1707"  1 1 7 ""  1 ""  <> -1.3364631 2.4910743 -0.078011602 1 68.13 0 0 3408 0 1707 1707 3406 <> <> <>
  1708 15 35.895737 -3.543510 9.280717 224 G "A" 70 -0.50000 -0.50000 "GLY " " O  " 8 0 1 FF2E2E  "O1708"  1 1 7 ""  1 ""  <> 9.4391069 2.6133463 0.23247926 1 68.74 0 0 3409 0 1708 1708 3407 <> <> <>
  1709 25 35.720875 -5.702487 8.529876 225 A "A" 38 -0.50000 -0.50000 "ALA " " N  " 7 0 1 2E2EFF  "N1709"  1 1 7 ""  1 ""  <> -11.337277 10.880272 -6.0757966 1 63.4 0 0 3413 1 1709 1709 3411 <> <> <>
  1710 3 34.442406 -6.032568 9.117076 225 A "A" 24 0.14000 0.14000 "ALA " " CA " 6 0 1 808080  "C1710"  1 1 -1112 ""  1 ""  FFF000  6.3924551 -1.6832899 -2.3545766 1 62.72 0 0 3414 1 1710 1710 3412 <> <> <>
  1711 2 34.331036 -5.673521 10.599691 225 A "A" 24 0.50000 0.50000 "ALA " " C  " 6 0 1 808080  "C1711"  1 1 7 ""  1 ""  <> -4.2690516 -3.7148192 1.6497126 1 67.82 0 0 3415 0 1711 1711 3413 <> <> <>
  1712 15 33.300331 -5.250032 11.125262 225 A "A" 70 -0.50000 -0.50000 "ALA " " O  " 8 0 1 FF2E2E  "O1712"  1 1 7 ""  1 ""  <> 0.34946182 -0.65331191 6.2128997 1 72.58 0 0 3416 0 1712 1712 3414 <> <> <>
  1713 3 34.106495 -7.538009 8.994271 225 A "A" 24 -0.18000 -0.18000 "ALA " " CB " 6 0 1 808080  "C1713"  1 1 7 ""  1 ""  <> 3.8488121 0.88999259 -2.3322463 1 62.25 0 0 3417 3 1713 1713 3415 <> <> <>
  1714 25 35.380821 -5.871377 11.411662 226 L "A" 38 -0.50000 -0.50000 "LEU " " N  " 7 0 1 2E2EFF  "N1714"  1 1 7 ""  1 ""  <> 4.4121733 -1.8908126 0.57388002 1 65.28 0 0 3423 1 1714 1714 3421 <> <> <>
  1715 3 35.431057 -5.523461 12.838685 226 L "A" 24 0.14000 0.14000 "LEU " " CA " 6 0 1 808080  "C1715"  1 1 -1112 ""  1 ""  FFF000  -1.8435179 -0.78871876 -6.6378398 1 71.9 0 0 3424 1 1715 1715 3422 <> <> <>
  1716 2 35.463856 -3.961452 13.135180 226 L "A" 24 0.50000 0.50000 "LEU " " C  " 6 0 1 808080  "C1716"  1 1 7 ""  1 ""  <> -3.3021641 -2.6877663 0.96348315 1 77.5 0 0 3425 0 1716 1716 3423 <> <> <>
  1717 15 35.270847 -3.570440 14.304449 226 L "A" 70 -0.50000 -0.50000 "LEU " " O  " 8 0 1 FF2E2E  "O1717"  1 1 7 ""  1 ""  <> -4.4787135 1.9244106 -0.059878498 1 81.97 0 0 3426 0 1717 1717 3424 <> <> <>
  1718 3 36.722652 -6.094768 13.451318 226 L "A" 24 -0.12000 -0.12000 "LEU " " CB " 6 0 1 808080  "C1718"  1 1 7 ""  1 ""  <> 2.9164834 -2.5532765 -2.9172924 1 65.24 0 0 3427 2 1718 1718 3425 <> <> <>
  1719 3 36.794212 -7.633401 13.283217 226 L "A" 24 -0.06000 -0.06000 "LEU " " CG " 6 0 1 808080  "C1719"  1 1 7 ""  1 ""  <> 13.431009 -2.2925549 -6.1511235 1 71.05 0 0 3428 1 1719 1719 3426 <> <> <>
  1720 3 38.163090 -8.175702 13.682685 226 L "A" 24 -0.18000 -0.18000 "LEU " " CD1" 6 0 1 808080  "C1720"  1 1 7 ""  1 ""  <> 5.1039824 -1.7983158 -3.2508025 1 77.14 0 0 3429 3 1720 1720 3427 <> <> <>
  1721 3 35.693535 -8.382256 14.022636 226 L "A" 24 -0.18000 -0.18000 "LEU " " CD2" 6 0 1 808080  "C1721"  1 1 7 ""  1 ""  <> -0.67702723 0.71202528 -2.292136 1 65.79 0 0 3430 3 1721 1721 3428 <> <> <>
  1722 25 35.879200 -3.214311 12.157002 227 G "A" 38 -0.50000 -0.50000 "GLY " " N  " 7 0 1 2E2EFF  "N1722"  1 1 7 ""  1 ""  <> 7.1593919 -0.89529502 -0.64417523 1 69.83 0 0 3442 1 1722 1722 3440 <> <> <>
  1723 3 35.872383 -1.712246 12.116920 227 G "A" 24 0.08000 0.08000 "GLY " " CA " 6 0 1 808080  "C1723"  1 1 -1112 ""  1 ""  FFF000  -1.1737876 -10.987937 0.3264924 1 66.19 0 0 3443 2 1723 1723 3441 <> <> <>
  1724 2 34.539764 -1.168584 11.825983 227 G "A" 24 0.50000 0.50000 "GLY " " C  " 6 0 1 808080  "C1724"  1 1 7 ""  1 ""  <> -1.8766723 4.9471545 -4.418993 1 70.53 0 0 3444 0 1724 1724 3442 <> <> <>
  1725 15 34.072746 -0.353460 12.582345 227 G "A" 70 -0.50000 -0.50000 "GLY " " O  " 8 0 1 FF2E2E  "O1725"  1 1 7 ""  1 ""  <> 4.8647857 -0.78349459 -5.1266308 1 68.49 0 0 3445 0 1725 1725 3443 <> <> <>
  1726 25 33.866985 -1.865831 10.911204 228 I "A" 38 -0.50000 -0.50000 "ILE " " N  " 7 0 1 2E2EFF  "N1726"  1 1 7 ""  1 ""  <> -1.7431797 -5.7289896 4.1470561 1 65.16 0 0 3449 1 1726 1726 3447 <> <> <>
  1727 3 32.412289 -1.778157 10.600105 228 I "A" 24 0.14000 0.14000 "ILE " " CA " 6 0 1 808080  "C1727"  1 1 -1112 ""  1 ""  FFF000  6.7546353 -0.88759452 -4.1671658 1 72.15 0 0 3450 1 1727 1727 3448 <> <> <>
  1728 2 31.674702 -2.174327 11.918879 228 I "A" 24 0.50000 0.50000 "ILE " " C  " 6 0 1 808080  "C1728"  1 1 7 ""  1 ""  <> -0.86122793 0.63637072 3.5757058 1 79.52 0 0 3451 0 1728 1728 3449 <> <> <>
  1729 15 30.893314 -1.372475 12.452050 228 I "A" 70 -0.50000 -0.50000 "ILE " " O  " 8 0 1 FF2E2E  "O1729"  1 1 7 ""  1 ""  <> 4.5907393 -1.1265043 -1.79908 1 84.51 0 0 3452 0 1729 1729 3450 <> <> <>
  1730 3 31.917078 -2.684803 9.415922 228 I "A" 24 -0.06000 -0.06000 "ILE " " CB " 6 0 1 808080  "C1730"  1 1 7 ""  1 ""  <> 0.12336576 7.7118154 3.5898931 1 68.25 0 0 3453 1 1730 1730 3451 <> <> <>
  1731 3 32.667263 -2.354684 8.070928 228 I "A" 24 -0.12000 -0.12000 "ILE " " CG1" 6 0 1 808080  "C1731"  1 1 7 ""  1 ""  <> 7.2800293 -7.4838047 -3.1732097 1 66.49 0 0 3454 2 1731 1731 3452 <> <> <>
  1732 3 30.384598 -2.494803 9.250655 228 I "A" 24 -0.18000 -0.18000 "ILE " " CG2" 6 0 1 808080  "C1732"  1 1 7 ""  1 ""  <> 3.4293735 0.21933424 -10.438727 1 66 0 0 3455 3 1732 1732 3453 <> <> <>
  1733 3 32.475414 -3.293185 6.902289 228 I "A" 24 -0.18000 -0.18000 "ILE " " CD1" 6 0 1 808080  "C1733"  1 1 7 ""  1 ""  <> -2.0564134 0.91827273 1.0922322 1 66.45 0 0 3456 3 1733 1733 3454 <> <> <>
  1734 25 31.957520 -3.325217 12.473902 229 M "A" 38 -0.50000 -0.50000 "MET " " N  " 7 0 1 2E2EFF  "N1734"  1 1 7 ""  1 ""  <> -5.7126722 -0.7332952 6.9684577 1 73.74 0 0 3468 1 1734 1734 3466 <> <> <>
  1735 3 31.207621 -3.823019 13.724667 229 M "A" 24 0.14000 0.14000 "MET " " CA " 6 0 1 808080  "C1735"  1 1 -1112 ""  1 ""  FFF000  -1.909843 2.8240218 -5.9687376 1 76.48 0 0 3469 1 1735 1735 3467 <> <> <>
  1736 2 31.416531 -2.984454 15.021958 229 M "A" 24 0.50000 0.50000 "MET " " C  " 6 0 1 808080  "C1736"  1 1 7 ""  1 ""  <> 0.36720231 -5.5724506 -6.3433232 1 79.26 0 0 3470 0 1736 1736 3468 <> <> <>
  1737 15 30.428360 -2.692232 15.690924 229 M "A" 70 -0.50000 -0.50000 "MET " " O  " 8 0 1 FF2E2E  "O1737"  1 1 7 ""  1 ""  <> -1.8525558 -3.0899265 -4.8320627 1 77.03 0 0 3471 0 1737 1737 3469 <> <> <>
  1738 3 31.511644 -5.358922 13.898083 229 M "A" 24 -0.12000 -0.12000 "MET " " CB " 6 0 1 808080  "C1738"  1 1 7 ""  1 ""  <> 4.0513105 1.2601638 -0.70674866 1 75.96 0 0 3472 2 1738 1738 3470 <> <> <>
  1739 3 30.397852 -6.018586 14.733610 229 M "A" 24 0.04750 0.04750 "MET " " CG " 6 0 1 808080  "C1739"  1 1 7 ""  1 ""  <> -0.029364195 2.55441 -5.6607404 1 77.63 0 0 3473 2 1739 1739 3471 <> <> <>
  1740 49 30.223053 -7.757459 14.677139 229 M "A" 143 -0.33500 -0.33500 "MET " " SD " 16 0 1 FFFF6B  "S1740"  1 1 7 ""  1 ""  <> 1.8411928 -2.3013034 1.0976993 1 72.18 0 0 3474 0 1740 1740 3472 <> <> <>
  1741 3 31.573172 -8.130822 15.802995 229 M "A" 24 -0.01250 -0.01250 "MET " " CE " 6 0 1 808080  "C1741"  1 1 7 ""  1 ""  <> -0.34537321 -5.2663622 4.6349478 1 76.96 0 0 3475 3 1741 1741 3473 <> <> <>
  1742 25 32.634983 -2.380576 15.231033 230 R "A" 38 -0.50000 -0.50000 "ARG " " N  " 7 0 1 2E2EFF  "N1742"  1 1 7 ""  1 ""  <> 3.4173739 -3.5841873 5.5491052 1 74.29 0 0 3485 1 1742 1742 3483 <> <> <>
  1743 3 32.994156 -1.410821 16.231489 230 R "A" 24 0.14000 0.14000 "ARG " " CA " 6 0 1 808080  "C1743"  1 1 -1112 ""  1 ""  FFF000  -0.30703673 7.8701382 1.666955 1 68.32 0 0 3486 1 1743 1743 3484 <> <> <>
  1744 2 32.171436 -0.089051 16.156137 230 R "A" 24 0.50000 0.50000 "ARG " " C  " 6 0 1 808080  "C1744"  1 1 7 ""  1 ""  <> 4.7750716 -0.85197228 -4.0643601 1 73.44 0 0 3487 0 1744 1744 3485 <> <> <>
  1745 15 31.854090 0.599111 17.163517 230 R "A" 70 -0.50000 -0.50000 "ARG " " O  " 8 0 1 FF2E2E  "O1745"  1 1 7 ""  1 ""  <> 3.4721668 0.93967378 -5.1031036 1 85.85 0 0 3488 0 1745 1745 3486 <> <> <>
  1746 3 34.498695 -1.271527 16.265928 230 R "A" 24 -0.12000 -0.12000 "ARG " " CB " 6 0 1 808080  "C1746"  1 1 7 ""  1 ""  <> 9.4378195 1.5759223 5.3783741 1 75.06 0 0 3489 2 1746 1746 3487 <> <> <>
  1747 3 34.926991 -0.245041 17.394434 230 R "A" 24 -0.05000 -0.05000 "ARG " " CG " 6 0 1 808080  "C1747"  1 1 7 ""  1 ""  <> 1.7261515 -2.4357212 0.97481656 1 66.79 0 0 3490 2 1747 1747 3488 <> <> <>
  1748 3 34.353535 -0.697593 18.758720 230 R "A" 24 0.19000 0.19000 "ARG " " CD " 6 0 1 808080  "C1748"  1 1 7 ""  1 ""  <> 4.8581176 -4.4914365 -0.55929124 1 76.6 0 0 3491 2 1748 1748 3489 <> <> <>
  1749 25 34.768799 0.306357 19.741156 230 R "A" 38 -0.69997 -0.69997 "ARG " " NE " 7 0 1 2E2EFF  "N1749"  1 1 7 ""  1 ""  <> -1.8809918 -0.65680957 -2.1243155 1 87.97 0 0 3492 1 1749 1749 3490 <> <> <>
  1750 2 34.121861 1.453996 20.038261 230 R "A" 24 0.63990 0.63990 "ARG " " CZ " 6 0 1 808080  "C1750"  1 1 7 ""  1 ""  <> 3.2232327 1.6795202 4.6390791 1 89.54 0 0 3493 0 1750 1750 3491 <> <> <>
  1751 25 33.054924 1.819330 19.323599 230 R "A" 38 -0.79997 -0.79997 "ARG " " NH1" 7 0 1 2E2EFF  "N1751"  1 1 7 ""  1 ""  <> -2.0311284 2.608227 -0.65316504 1 81.34 0 0 3494 2 1751 1751 3492 <> <> <>
  1752 31 34.491734 2.256108 21.033957 230 R "A" 38 -0.79997 -0.79997 "ARG " " NH2" 7 1 1 2E2EFF  "N1752"  1 1 7 ""  1 ""  <> 0.62870628 -0.85095161 7.1963725 1 92.3 0 0 3495 2 1752 1752 3493 <> <> <>
  1753 25 31.657402 0.183757 14.979544 231 L "A" 38 -0.50000 -0.50000 "LEU " " N  " 7 0 1 2E2EFF  "N1753"  1 1 7 ""  1 ""  <> 1.7199427 1.7412429 -2.07425 1 72.05 0 0 3509 1 1753 1753 3507 <> <> <>
  1754 3 30.670424 1.263201 14.840678 231 L "A" 24 0.14000 0.14000 "LEU " " CA " 6 0 1 808080  "C1754"  1 1 -1112 ""  1 ""  FFF000  1.1932844 -0.46560174 2.2591746 1 74.66 0 0 3510 1 1754 1754 3508 <> <> <>
  1755 2 29.236151 0.792603 15.081329 231 L "A" 24 0.50000 0.50000 "LEU " " C  " 6 0 1 808080  "C1755"  1 1 7 ""  1 ""  <> -1.5288353 4.5026059 0.5859822 1 75.58 0 0 3511 0 1755 1755 3509 <> <> <>
  1756 15 28.470354 1.627842 15.625422 231 L "A" 70 -0.50000 -0.50000 "LEU " " O  " 8 0 1 FF2E2E  "O1756"  1 1 7 ""  1 ""  <> -2.3045976 -6.7908397 -3.0516548 1 89.32 0 0 3512 0 1756 1756 3510 <> <> <>
  1757 3 30.788738 1.888042 13.454579 231 L "A" 24 -0.12000 -0.12000 "LEU " " CB " 6 0 1 808080  "C1757"  1 1 7 ""  1 ""  <> -1.8201694 -1.2637157 -4.9077339 1 68.39 0 0 3513 2 1757 1757 3511 <> <> <>
  1758 3 32.056641 2.673893 13.089696 231 L "A" 24 -0.06000 -0.06000 "LEU " " CG " 6 0 1 808080  "C1758"  1 1 7 ""  1 ""  <> -9.5153465 6.160831 -6.1384678 1 72.36 0 0 3514 1 1758 1758 3512 <> <> <>
  1759 3 32.031174 3.044746 11.550312 231 L "A" 24 -0.18000 -0.18000 "LEU " " CD1" 6 0 1 808080  "C1759"  1 1 7 ""  1 ""  <> -3.5534413 1.6775492 1.5977678 1 70.49 0 0 3515 3 1759 1759 3513 <> <> <>
  1760 3 32.480659 3.870629 13.937000 231 L "A" 24 -0.18000 -0.18000 "LEU " " CD2" 6 0 1 808080  "C1760"  1 1 7 ""  1 ""  <> -1.2660605 -3.5115733 -4.5043221 1 71.95 0 0 3516 3 1760 1760 3514 <> <> <>
  1761 25 28.809109 -0.395611 14.789398 232 V "A" 38 -0.50000 -0.50000 "VAL " " N  " 7 0 1 2E2EFF  "N1761"  1 1 7 ""  1 ""  <> 0.043125071 5.1545076 1.6823742 1 65.92 0 0 3528 1 1761 1761 3526 <> <> <>
  1762 3 27.532221 -0.914214 15.304829 232 V "A" 24 0.14000 0.14000 "VAL " " CA " 6 0 1 808080  "C1762"  1 1 -1112 ""  1 ""  FFF000  -1.3341389 1.2248988 -0.41521737 1 63.08 0 0 3529 1 1762 1762 3527 <> <> <>
  1763 2 27.292154 -0.907392 16.835077 232 V "A" 24 0.50000 0.50000 "VAL " " C  " 6 0 1 808080  "C1763"  1 1 7 ""  1 ""  <> 4.9420505 12.909253 -6.590806 1 70.51 0 0 3530 0 1763 1763 3528 <> <> <>
  1764 15 26.233124 -0.679607 17.406502 232 V "A" 70 -0.50000 -0.50000 "VAL " " O  " 8 0 1 FF2E2E  "O1764"  1 1 7 ""  1 ""  <> 6.4693255 -1.747753 0.37918526 1 64.96 0 0 3531 0 1764 1764 3529 <> <> <>
  1765 3 27.262777 -2.326524 14.692145 232 V "A" 24 -0.06000 -0.06000 "VAL " " CB " 6 0 1 808080  "C1765"  1 1 7 ""  1 ""  <> -3.269979 -3.5883121 0.015772322 1 62.23 0 0 3532 1 1765 1765 3530 <> <> <>
  1766 3 25.967968 -2.964691 15.131652 232 V "A" 24 -0.18000 -0.18000 "VAL " " CG1" 6 0 1 808080  "C1766"  1 1 7 ""  1 ""  <> 6.8586974 -0.15936986 0.82839388 1 58.82 0 0 3533 3 1766 1766 3531 <> <> <>
  1767 3 27.537273 -2.449109 13.175236 232 V "A" 24 -0.18000 -0.18000 "VAL " " CG2" 6 0 1 808080  "C1767"  1 1 7 ""  1 ""  <> 5.728219 -1.8225142 3.5553055 1 56.29 0 0 3534 3 1767 1767 3532 <> <> <>
  1768 25 28.430107 -1.012810 17.507322 233 A "A" 38 -0.50000 -0.50000 "ALA " " N  " 7 0 1 2E2EFF  "N1768"  1 1 7 ""  1 ""  <> -2.4827991 -2.3899677 -10.221772 1 74.27 0 0 3544 1 1768 1768 3542 <> <> <>
  1769 3 28.513765 -1.012802 18.972191 233 A "A" 24 0.14000 0.14000 "ALA " " CA " 6 0 1 808080  "C1769"  1 1 -1112 ""  1 ""  FFF000  -5.9126992 -1.335958 0.10179533 1 75.34 0 0 3545 1 1769 1769 3543 <> <> <>
  1770 2 28.095457 0.358823 19.668253 233 A "A" 24 0.50000 0.50000 "ALA " " C  " 6 0 1 808080  "C1770"  1 1 7 ""  1 ""  <> -1.4827954 2.0237849 -3.1196675 1 88.2 0 0 3546 0 1770 1770 3544 <> <> <>
  1771 15 27.790049 0.344113 20.881590 233 A "A" 70 -0.50000 -0.50000 "ALA " " O  " 8 0 1 FF2E2E  "O1771"  1 1 7 ""  1 ""  <> 1.5798101 0.1154412 0.97891665 1 89.95 0 0 3547 0 1771 1771 3545 <> <> <>
  1772 3 29.926077 -1.397347 19.501657 233 A "A" 24 -0.18000 -0.18000 "ALA " " CB " 6 0 1 808080  "C1772"  1 1 7 ""  1 ""  <> -11.990048 -3.9504843 -2.0848415 1 65.21 0 0 3548 3 1772 1772 3546 <> <> <>
  1773 25 28.140072 1.429014 18.893108 234 E "A" 38 -0.50000 -0.50000 "GLU " " N  " 7 0 1 2E2EFF  "N1773"  0 1 7 ""  1 ""  <> 1.8183694 -4.4605942 -2.1878569 1 90.08 0 0 3554 1 1773 1773 3552 <> <> <>
  1774 3 27.678797 2.770622 19.351414 234 E "A" 24 0.14000 0.14000 "GLU " " CA " 6 0 1 808080  "C1774"  0 1 -1112 ""  1 ""  FFF000  1.2135531 -2.190928 2.2812254 1 77.03 0 0 3555 1 1774 1774 3553 <> <> <>
  1775 2 26.177212 2.862126 19.210798 234 E "A" 24 0.50000 0.50000 "GLU " " C  " 6 0 1 808080  "C1775"  0 1 7 ""  1 ""  <> -7.7895603 -1.9347765 -0.11736644 1 78.68 0 0 3556 0 1775 1775 3554 <> <> <>
  1776 15 25.511795 3.676793 19.881395 234 E "A" 70 -0.50000 -0.50000 "GLU " " O  " 8 0 1 FF2E2E  "O1776"  0 1 7 ""  1 ""  <> 11.753304 2.4647598 -4.9400315 1 88.7 0 0 3557 0 1776 1776 3555 <> <> <>
  1777 3 28.314562 3.811015 18.417398 234 E "A" 24 -0.12000 -0.12000 "GLU " " CB " 6 0 1 808080  "C1777"  0 1 7 ""  1 ""  <> 1.8900342 -1.7919632 4.7557063 1 74.45 0 0 3558 2 1777 1777 3556 <> <> <>
  1778 3 29.879120 3.990796 18.507950 234 E "A" 24 -0.22000 -0.22000 "GLU " " CG " 6 0 1 808080  "C1778"  0 1 7 ""  1 ""  <> 2.7548141 -3.1328201 1.8180958 1 85.16 0 0 3559 2 1778 1778 3557 <> <> <>
  1779 2 30.423706 4.134021 19.871023 234 E "A" 24 0.70000 0.70000 "GLU " " CD " 6 0 1 808080  "C1779"  0 1 7 "%UT"  13 ""  <> 3.0314231 6.6932216 -3.4202328 1 100.93 0 0 3560 0 1779 1779 3558 4 <> <>
  1780 18 31.674284 3.882069 20.043659 234 E "A" 70 -0.80000 -0.80000 "GLU " " OE1" 8 -1 1 FF2E2E  "O1780"  0 1 7 ""  1 ""  <> -8.3806496 3.9011934 -3.8221774 1 105.64 0 0 3561 0 1780 1780 3559 <> <> <>
  1781 15 29.722200 4.445858 20.770067 234 E "A" 70 -0.80000 -0.80000 "GLU " " OE2" 8 0 1 FF2E2E  "O1781"  0 1 7 ""  1 ""  <> -3.6748209 3.6082006 -0.62270063 1 108 0 0 3562 0 1781 1781 3560 <> <> <>
  1782 25 25.565399 1.960608 18.403608 235 F "A" 38 -0.50000 -0.50000 "PHE " " N  " 7 0 1 2E2EFF  "N1782"  0 1 7 ""  1 ""  <> -3.7338734 2.7054071 2.9009366 1 74.47 0 0 3569 1 1782 1782 3567 <> <> <>
  1783 3 24.166862 1.942083 18.026579 235 F "A" 24 0.14000 0.14000 "PHE " " CA " 6 0 1 808080  "C1783"  0 1 -1112 ""  1 ""  FFF000  4.6145229 -6.7326875 -4.8488822 1 78.73 0 0 3570 1 1783 1783 3568 <> <> <>
  1784 2 23.358547 0.875528 18.816483 235 F "A" 24 0.50000 0.50000 "PHE " " C  " 6 0 1 808080  "C1784"  0 1 7 ""  1 ""  <> 4.4511662 -0.27630514 2.2635355 1 80.62 0 0 3571 0 1784 1784 3569 <> <> <>
  1785 15 22.225559 1.164647 19.234402 235 F "A" 70 -0.50000 -0.50000 "PHE " " O  " 8 0 1 FF2E2E  "O1785"  0 1 7 ""  1 ""  <> 0.074068196 -3.3923402 1.2821101 1 93.35 0 0 3572 0 1785 1785 3570 <> <> <>
  1786 3 24.081350 1.504168 16.458271 235 F "A" 24 -0.00500 -0.00500 "PHE " " CB " 6 0 1 808080  "C1786"  0 1 7 ""  1 ""  <> -1.3427663 4.6071029 -8.7736034 1 93.06 0 0 3573 2 1786 1786 3571 <> <> <>
  1787 2 22.741362 1.203001 15.884409 235 F "A" 24 -0.11500 -0.11500 "PHE " " CG " 6 0 1 808080  "C1787"  0 1 7 ""  1 ""  <> -2.1693287 -9.2435493 -4.1684346 1 105.17 0 0 3574 0 1787 1787 3572 <> <> <>
  1788 2 22.497189 0.162420 14.941432 235 F "A" 24 -0.11500 -0.11500 "PHE " " CD1" 6 0 1 808080  "C1788"  0 1 7 ""  1 ""  <> 3.314713 -3.4903479 -3.7784874 1 93.62 0 0 3575 1 1788 1788 3573 <> <> <>
  1789 2 21.689341 2.108404 16.183428 235 F "A" 24 -0.11500 -0.11500 "PHE " " CD2" 6 0 1 808080  "C1789"  0 1 7 ""  1 ""  <> -3.7739213 -5.8305316 -7.2260313 1 107.72 0 0 3576 1 1789 1789 3574 <> <> <>
  1790 2 21.190905 -0.006067 14.433495 235 F "A" 24 -0.11500 -0.11500 "PHE " " CE1" 6 0 1 808080  "C1790"  0 1 7 ""  1 ""  <> -0.88952857 2.3708169 1.3193315 1 89.14 0 0 3577 1 1790 1790 3575 <> <> <>
  1791 2 20.446781 1.911969 15.651388 235 F "A" 24 -0.11500 -0.11500 "PHE " " CE2" 6 0 1 808080  "C1791"  0 1 7 ""  1 ""  <> -5.956624 -1.5774252 -6.2412896 1 105.2 0 0 3578 1 1791 1791 3576 <> <> <>
  1792 2 20.148911 0.840270 14.865166 235 F "A" 24 -0.11500 -0.11500 "PHE " " CZ " 6 0 1 808080  "C1792"  0 1 7 ""  1 ""  <> 2.9719062 -1.961681 2.9147875 1 96.72 0 0 3579 1 1792 1792 3577 <> <> <>
  1793 25 23.966900 -0.231030 19.134493 236 T "A" 38 -0.50000 -0.50000 "THR " " N  " 7 0 1 2E2EFF  "N1793"  0 1 7 ""  1 ""  <> 7.6114111 -1.3925662 0.23745374 1 76.95 0 0 3589 1 1793 1793 3587 <> <> <>
  1794 3 23.354717 -1.276687 19.826544 236 T "A" 24 0.14000 0.14000 "THR " " CA " 6 0 1 808080  "C1794"  0 1 -1112 ""  1 ""  FFF000  -8.3529329 0.80805123 -3.9661579 1 70.61 0 0 3590 1 1794 1794 3588 <> <> <>
  1795 2 24.523670 -2.104488 20.401909 236 T "A" 24 0.50000 0.50000 "THR " " C  " 6 0 1 808080  "C1795"  0 1 7 ""  1 ""  <> 2.5129156 -0.039256286 -1.6637561 1 75.06 0 0 3591 0 1795 1795 3589 <> <> <>
  1796 15 25.610909 -2.079846 19.797611 236 T "A" 70 -0.50000 -0.50000 "THR " " O  " 8 0 1 FF2E2E  "O1796"  0 1 7 ""  1 ""  <> -2.9451103 1.1900265 0.21294722 1 81.36 0 0 3592 0 1796 1796 3590 <> <> <>
  1797 3 22.520412 -2.133937 18.812994 236 T "A" 24 0.20500 0.20500 "THR " " CB " 6 0 1 808080  "C1797"  0 1 7 ""  1 ""  <> -3.747448 -0.92979503 -5.0594783 1 66.44 0 0 3593 1 1797 1797 3591 <> <> <>
  1798 16 21.905807 -3.182240 19.506891 236 T "A" 70 -0.68300 -0.68300 "THR " " OG1" 8 0 1 FF2E2E  "O1798"  0 1 7 "%UT"  13 ""  <> 3.7032712 -2.304533 -4.6349821 1 68.71 0 0 3594 1 1798 1798 3592 <> <> <>
  1799 3 23.276777 -2.668958 17.576717 236 T "A" 24 -0.18000 -0.18000 "THR " " CG2" 6 0 1 808080  "C1799"  0 1 7 ""  1 ""  <> 2.4953201 -5.6809516 7.279984 1 65.15 0 0 3595 3 1799 1799 3593 <> <> <>
  1800 25 24.445471 -2.737983 21.624510 237 P "A" 38 -0.14000 -0.14000 "PRO " " N  " 7 0 1 2E2EFF  "N1800"  0 1 7 ""  1 ""  <> -0.031543594 -4.684762 -0.18680018 1 72.73 0 0 3603 0 1800 1800 3601 <> <> <>
  1801 3 25.525755 -3.534227 22.186674 237 P "A" 24 0.01000 0.01000 "PRO " " CA " 6 0 1 808080  "C1801"  0 1 -1112 ""  1 ""  FFF000  -2.2393987 -3.2978401 -6.9080062 1 69.27 0 0 3604 1 1801 1801 3602 <> <> <>
  1802 2 25.629253 -5.008893 21.546967 237 P "A" 24 0.50000 0.50000 "PRO " " C  " 6 0 1 808080  "C1802"  0 1 7 ""  1 ""  <> 6.7839584 1.6947136 1.307645 1 64.36 0 0 3605 0 1802 1802 3603 <> <> <>
  1803 15 24.693411 -5.773967 21.267660 237 P "A" 70 -0.50000 -0.50000 "PRO " " O  " 8 0 1 FF2E2E  "O1803"  0 1 7 ""  1 ""  <> -5.9732194 -1.7233565 0.94312948 1 72.52 0 0 3606 0 1803 1803 3604 <> <> <>
  1804 3 25.130680 -3.569548 23.675644 237 P "A" 24 -0.12000 -0.12000 "PRO " " CB " 6 0 1 808080  "C1804"  0 1 7 ""  1 ""  <> -1.8915987 2.412693 -5.5418544 1 66.45 0 0 3607 2 1804 1804 3605 <> <> <>
  1805 3 23.593376 -3.520098 23.762552 237 P "A" 24 -0.12000 -0.12000 "PRO " " CG " 6 0 1 808080  "C1805"  0 1 7 ""  1 ""  <> 6.2815685 1.3453573 -3.0200446 1 69.54 0 0 3608 2 1805 1805 3606 <> <> <>
  1806 3 23.247606 -2.631562 22.495815 237 P "A" 24 -0.05000 -0.05000 "PRO " " CD " 6 0 1 808080  "C1806"  0 1 7 ""  1 ""  <> 6.302207 1.123239 -4.4651809 1 75.61 0 0 3609 2 1806 1806 3607 <> <> <>
  1807 25 26.868015 -5.360962 21.181070 238 V "A" 38 -0.50000 -0.50000 "VAL " " N  " 7 0 1 2E2EFF  "N1807"  0 1 7 ""  1 ""  <> -5.2430921 2.6276221 -2.1782298 1 61.73 0 0 3617 1 1807 1807 3615 <> <> <>
  1808 3 27.316187 -6.537359 20.378729 238 V "A" 24 0.14000 0.14000 "VAL " " CA " 6 0 1 808080  "C1808"  0 1 -1112 ""  1 ""  FFF000  2.6716161 5.2442498 -0.20335659 1 67.82 0 0 3618 1 1808 1808 3616 <> <> <>
  1809 2 27.369757 -7.674958 21.457605 238 V "A" 24 0.50000 0.50000 "VAL " " C  " 6 0 1 808080  "C1809"  0 1 7 ""  1 ""  <> 1.7434965 2.6744988 5.5482645 1 58.32 0 0 3619 0 1809 1809 3617 <> <> <>
  1810 15 27.844753 -7.416564 22.588861 238 V "A" 70 -0.50000 -0.50000 "VAL " " O  " 8 0 1 FF2E2E  "O1810"  0 1 7 ""  1 ""  <> -6.12257 2.4315004 1.8177335 1 59.24 0 0 3620 0 1810 1810 3618 <> <> <>
  1811 3 28.628960 -6.235790 19.686068 238 V "A" 24 -0.06000 -0.06000 "VAL " " CB " 6 0 1 808080  "C1811"  0 1 7 ""  1 ""  <> -1.3018962 1.5845085 3.1630342 1 62.53 0 0 3621 1 1811 1811 3619 <> <> <>
  1812 3 29.148792 -7.397606 18.858122 238 V "A" 24 -0.18000 -0.18000 "VAL " " CG1" 6 0 1 808080  "C1812"  0 1 7 ""  1 ""  <> -5.1426311 2.5340836 1.7285414 1 58.8 0 0 3622 3 1812 1812 3620 <> <> <>
  1813 3 28.605947 -4.981539 18.734802 238 V "A" 24 -0.18000 -0.18000 "VAL " " CG2" 6 0 1 808080  "C1813"  0 1 7 ""  1 ""  <> 3.6138656 2.1786952 0.70736462 1 57.63 0 0 3623 3 1813 1813 3621 <> <> <>
  1814 25 27.035656 -8.912333 21.150757 239 H "A" 38 -0.50000 -0.50000 "HIE " " N  " 7 0 1 2E2EFF  "N1814"  0 1 7 ""  1 ""  <> -1.8407542 -6.3824964 -3.6891284 1 53.75 0 0 3633 1 1814 1814 3631 <> <> <>
  1815 3 27.358988 -10.119990 21.974478 239 H "A" 24 0.14000 0.14000 "HIE " " CA " 6 0 1 808080  "C1815"  0 1 -1112 ""  1 ""  FFF000  3.942941 1.6224713 -7.4615445 1 64.06 0 0 3634 1 1815 1815 3632 <> <> <>
  1816 2 28.671637 -10.756826 21.513676 239 H "A" 24 0.50000 0.50000 "HIE " " C  " 6 0 1 808080  "C1816"  0 1 7 ""  1 ""  <> -6.1110334 -0.29699269 0.26987877 1 58.02 0 0 3635 0 1816 1816 3633 <> <> <>
  1817 15 29.022583 -10.618320 20.347036 239 H "A" 70 -0.50000 -0.50000 "HIE " " O  " 8 0 1 FF2E2E  "O1817"  0 1 7 ""  1 ""  <> 1.4839257 5.9575963 -1.5767984 1 59.77 0 0 3636 0 1817 1817 3634 <> <> <>
  1818 3 26.201046 -11.086577 21.756247 239 H "A" 24 -0.29700 -0.29700 "HIE " " CB " 6 0 1 808080  "C1818"  0 1 7 ""  1 ""  <> 1.7081002 -1.7205054 3.718864 1 53.22 0 0 3637 2 1818 1818 3635 <> <> <>
  1819 2 26.236498 -12.389162 22.579641 239 H "A" 24 0.50400 0.50400 "HIE " " CG " 6 0 1 808080  "C1819"  0 1 7 "%UT"  13 "HIE"  <> 4.9733114 -1.724279 -4.1840672 1 63.42 0 0 3638 0 1819 1819 3636 <> "HIE"  <>
  1820 25 26.983431 -13.529567 22.215675 239 H "A" 38 -0.56400 -0.56400 "HIE " " ND1" 7 0 1 2E2EFF  "N1820"  0 1 7 ""  1 ""  <> -6.7927918 -4.9278712 -1.4245887 1 66.04 0 0 3639 0 1820 1820 3637 <> <> <>
  1821 2 25.587759 -12.654284 23.781126 239 H "A" 24 -0.26100 -0.26100 "HIE " " CD2" 6 0 1 808080  "C1821"  0 1 7 ""  1 ""  <> -2.0758896 1.7563041 -0.50944477 1 66.82 0 0 3640 1 1821 1821 3638 <> <> <>
  1822 2 26.663132 -14.453928 23.138340 239 H "A" 24 0.18200 0.18200 "HIE " " CE1" 6 0 1 808080  "C1822"  0 1 7 ""  1 ""  <> -1.772639 1.9045746 -3.4055321 1 77.88 0 0 3641 1 1822 1822 3639 <> <> <>
  1823 25 25.782547 -14.011927 24.070936 239 H "A" 38 -0.29100 -0.29100 "HIE " " NE2" 7 0 1 2E2EFF  "N1823"  0 1 7 ""  1 ""  <> -1.3737731 -0.81130207 -2.9737775 1 76.41 0 0 3642 1 1823 1823 3640 <> <> <>
  1824 25 29.397644 -11.428627 22.426739 240 F "A" 38 -0.50000 -0.50000 "PHE " " N  " 7 0 1 2E2EFF  "N1824"  0 1 7 ""  1 ""  <> 0.18618748 -2.8378599 -8.2989616 1 54.63 0 0 3650 1 1824 1824 3648 <> <> <>
  1825 3 30.782555 -11.914969 22.164944 240 F "A" 24 0.14000 0.14000 "PHE " " CA " 6 0 1 808080  "C1825"  0 1 -1112 ""  1 ""  FFF000  0.5600509 6.6654344 -5.0627017 1 69.33 0 0 3651 1 1825 1825 3649 <> <> <>
  1826 2 30.785681 -13.065600 21.052271 240 F "A" 24 0.50000 0.50000 "PHE " " C  " 6 0 1 808080  "C1826"  0 1 7 ""  1 ""  <> -5.3093801 1.7954659 -0.74513853 1 70.33 0 0 3652 0 1826 1826 3650 <> <> <>
  1827 15 31.827789 -13.278331 20.405293 240 F "A" 70 -0.50000 -0.50000 "PHE " " O  " 8 0 1 FF2E2E  "O1827"  0 1 7 ""  1 ""  <> -4.6199694 3.701437 9.6811914 1 71.06 0 0 3653 0 1827 1827 3651 <> <> <>
  1828 3 31.441174 -12.327547 23.563309 240 F "A" 24 -0.00500 -0.00500 "PHE " " CB " 6 0 1 808080  "C1828"  0 1 7 ""  1 ""  <> 1.840315 4.1184897 -1.6806331 1 70.38 0 0 3654 2 1828 1828 3652 <> <> <>
  1829 2 31.048359 -13.749334 23.947210 240 F "A" 24 -0.11500 -0.11500 "PHE " " CG " 6 0 1 808080  "C1829"  0 1 7 ""  1 ""  <> 6.5225964 -11.767552 3.8240018 1 81.91 0 0 3655 0 1829 1829 3653 <> <> <>
  1830 2 29.772034 -14.118168 24.496725 240 F "A" 24 -0.11500 -0.11500 "PHE " " CD1" 6 0 1 808080  "C1830"  0 1 7 ""  1 ""  <> 6.6061964 -1.4916363 6.2786942 1 79.12 0 0 3656 1 1830 1830 3654 <> <> <>
  1831 2 31.947041 -14.793159 23.630165 240 F "A" 24 -0.11500 -0.11500 "PHE " " CD2" 6 0 1 808080  "C1831"  0 1 7 ""  1 ""  <> 3.526274 -0.30397752 -0.62598586 1 82.31 0 0 3657 1 1831 1831 3655 <> <> <>
  1832 2 29.442877 -15.481339 24.674500 240 F "A" 24 -0.11500 -0.11500 "PHE " " CE1" 6 0 1 808080  "C1832"  0 1 7 ""  1 ""  <> 4.7801061 -3.306139 3.635428 1 66.07 0 0 3658 1 1832 1832 3656 <> <> <>
  1833 2 31.592453 -16.143600 23.846975 240 F "A" 24 -0.11500 -0.11500 "PHE " " CE2" 6 0 1 808080  "C1833"  0 1 7 ""  1 ""  <> -1.4222766 0.27679378 -12.105465 1 73.02 0 0 3659 1 1833 1833 3657 <> <> <>
  1834 2 30.354475 -16.495554 24.370710 240 F "A" 24 -0.11500 -0.11500 "PHE " " CZ " 6 0 1 808080  "C1834"  0 1 7 ""  1 ""  <> -0.40208539 1.3269488 -4.2273192 1 65.93 0 0 3660 1 1834 1834 3658 <> <> <>
  1835 25 29.708515 -13.738125 20.717428 241 F "A" 38 -0.50000 -0.50000 "PHE " " N  " 7 0 1 2E2EFF  "N1835"  0 1 7 ""  1 ""  <> 9.1767273 -1.6554681 4.0145049 1 63.96 0 0 3670 1 1835 1835 3668 <> <> <>
  1836 3 29.659086 -14.707557 19.590235 241 F "A" 24 0.14000 0.14000 "PHE " " CA " 6 0 1 808080  "C1836"  0 1 -1112 ""  1 ""  FFF000  -4.2242351 -2.610502 4.7557063 1 69.29 0 0 3671 1 1836 1836 3669 <> <> <>
  1837 2 29.445332 -14.128832 18.142162 241 F "A" 24 0.50000 0.50000 "PHE " " C  " 6 0 1 808080  "C1837"  0 1 7 ""  1 ""  <> 7.1281533 -5.5451393 -1.674794 1 69.25 0 0 3672 0 1837 1837 3670 <> <> <>
  1838 15 29.329384 -14.940519 17.220411 241 F "A" 70 -0.50000 -0.50000 "PHE " " O  " 8 0 1 FF2E2E  "O1838"  0 1 7 ""  1 ""  <> 3.3611555 0.13869406 4.8968921 1 73.12 0 0 3673 0 1838 1838 3671 <> <> <>
  1839 3 28.426891 -15.625496 19.893963 241 F "A" 24 -0.00500 -0.00500 "PHE " " CB " 6 0 1 808080  "C1839"  0 1 7 ""  1 ""  <> 9.2787161 1.8700939 2.0392656 1 63 0 0 3674 2 1839 1839 3672 <> <> <>
  1840 2 28.625847 -17.106058 19.510998 241 F "A" 24 -0.11500 -0.11500 "PHE " " CG " 6 0 1 808080  "C1840"  0 1 7 ""  1 ""  <> -9.0487957 -6.2768421 4.3115721 1 71.2 0 0 3675 0 1840 1840 3673 <> <> <>
  1841 2 28.105217 -17.581644 18.297382 241 F "A" 24 -0.11500 -0.11500 "PHE " " CD1" 6 0 1 808080  "C1841"  0 1 7 ""  1 ""  <> 5.4263358 6.7353525 1.9861176 1 84.33 0 0 3676 1 1841 1841 3674 <> <> <>
  1842 2 29.351547 -17.960337 20.439445 241 F "A" 24 -0.11500 -0.11500 "PHE " " CD2" 6 0 1 808080  "C1842"  0 1 7 ""  1 ""  <> -3.8611021 -1.6049374 -4.4571652 1 72.89 0 0 3677 1 1842 1842 3675 <> <> <>
  1843 2 28.192820 -18.924845 17.981775 241 F "A" 24 -0.11500 -0.11500 "PHE " " CE1" 6 0 1 808080  "C1843"  0 1 7 ""  1 ""  <> 2.8896611 -6.4056158 3.0020096 1 81.98 0 0 3678 1 1843 1843 3676 <> <> <>
  1844 2 29.561052 -19.255175 19.969917 241 F "A" 24 -0.11500 -0.11500 "PHE " " CE2" 6 0 1 808080  "C1844"  0 1 7 ""  1 ""  <> -3.2847986 -0.34402221 5.9901071 1 72.84 0 0 3679 1 1844 1844 3677 <> <> <>
  1845 2 28.901882 -19.808035 18.867233 241 F "A" 24 -0.11500 -0.11500 "PHE " " CZ " 6 0 1 808080  "C1845"  0 1 7 ""  1 ""  <> 5.410666 -2.8025868 0.20859624 1 76.24 0 0 3680 1 1845 1845 3678 <> <> <>
  1846 25 29.603168 -12.832710 17.999603 242 A "A" 38 -0.50000 -0.50000 "ALA " " N  " 7 0 1 2E2EFF  "N1846"  0 1 7 ""  1 ""  <> -3.1542149 -5.682868 2.0390725 1 61.42 0 0 3690 1 1846 1846 3688 <> <> <>
  1847 3 29.780293 -12.138455 16.707050 242 A "A" 24 0.14000 0.14000 "ALA " " CA " 6 0 1 808080  "C1847"  0 1 -1112 ""  1 ""  FFF000  1.4770834 5.8051505 -1.1754014 1 64.77 0 0 3691 1 1847 1847 3689 <> <> <>
  1848 2 31.248085 -12.239314 16.163090 242 A "A" 24 0.50000 0.50000 "ALA " " C  " 6 0 1 808080  "C1848"  0 1 7 ""  1 ""  <> -7.2855601 0.77521724 -6.5474644 1 72.61 0 0 3692 0 1848 1848 3690 <> <> <>
  1849 15 31.408033 -12.055339 14.938475 242 A "A" 70 -0.50000 -0.50000 "ALA " " O  " 8 0 1 FF2E2E  "O1849"  0 1 7 ""  1 ""  <> 6.3113427 -5.4857416 -0.28120452 1 81.85 0 0 3693 0 1849 1849 3691 <> <> <>
  1850 3 29.429453 -10.685707 16.839523 242 A "A" 24 -0.18000 -0.18000 "ALA " " CB " 6 0 1 808080  "C1850"  0 1 7 ""  1 ""  <> -4.3356805 -1.9063691 1.4965556 1 62.52 0 0 3694 3 1850 1850 3692 <> <> <>
  1851 25 32.258678 -12.532669 16.995195 243 Q "A" 38 -0.50000 -0.50000 "GLN " " N  " 7 0 1 2E2EFF  "N1851"  1 1 7 ""  1 ""  <> -3.8726573 -7.7368779 6.4758878 1 72.71 0 0 3700 1 1851 1851 3698 <> <> <>
  1852 3 33.712448 -12.549555 16.622162 243 Q "A" 24 0.14000 0.14000 "GLN " " CA " 6 0 1 808080  "C1852"  1 1 -1112 ""  1 ""  FFF000  -2.9403288 4.5759034 -13.084946 1 74.05 0 0 3701 1 1852 1852 3699 <> <> <>
  1853 2 34.086349 -13.913046 15.925443 243 Q "A" 24 0.50000 0.50000 "GLN " " C  " 6 0 1 808080  "C1853"  1 1 7 ""  1 ""  <> -2.3779988 1.8082941 -0.1353808 1 68.54 0 0 3702 0 1853 1853 3700 <> <> <>
  1854 15 34.958988 -13.860435 15.056479 243 Q "A" 70 -0.50000 -0.50000 "GLN " " O  " 8 0 1 FF2E2E  "O1854"  1 1 7 ""  1 ""  <> -1.4663943 8.5498686 -5.3122158 1 68.79 0 0 3703 0 1854 1854 3701 <> <> <>
  1855 3 34.530357 -12.392298 17.968060 243 Q "A" 24 -0.12000 -0.12000 "GLN " " CB " 6 0 1 808080  "C1855"  1 1 7 ""  1 ""  <> -1.2682984 -0.97286195 3.5894125 1 70.63 0 0 3704 2 1855 1855 3702 <> <> <>
  1856 3 34.268879 -11.026810 18.718876 243 Q "A" 24 -0.12000 -0.12000 "GLN " " CG " 6 0 1 808080  "C1856"  1 1 7 ""  1 ""  <> 1.5098888 -3.2353668 -4.2483025 1 81.94 0 0 3705 2 1856 1856 3703 <> <> <>
  1857 2 35.019260 -9.806990 18.227425 243 Q "A" 24 0.50000 0.50000 "GLN " " CD " 6 0 1 808080  "C1857"  1 1 7 "%UT"  13 ""  <> 2.2741585 5.9123621 -5.0655804 1 78.79 0 0 3706 0 1857 1857 3704 0.374455925854437 "No Flip"  <>
  1858 15 34.518906 -8.733084 18.361231 243 Q "A" 70 -0.50000 -0.50000 "GLN " " OE1" 8 0 1 FF2E2E  "O1858"  1 1 7 ""  1 ""  <> -0.10176632 -5.0248523 -1.1509317 1 78.43 0 0 3707 0 1858 1858 3705 <> <> <>
  1859 25 36.262543 -9.942124 17.729725 243 Q "A" 38 -0.76000 -0.76000 "GLN " " NE2" 7 0 1 2E2EFF  "N1859"  1 1 7 ""  1 ""  <> -3.031611 5.6036463 5.7135878 1 66.07 0 0 3708 2 1859 1859 3706 <> <> <>
  1860 25 33.690327 -15.146042 16.362541 244 P "A" 38 -0.14000 -0.14000 "PRO " " N  " 7 0 1 2E2EFF  "N1860"  1 1 7 ""  1 ""  <> -1.6346081 0.72538644 2.4305046 1 67.24 0 0 3717 0 1860 1860 3715 <> <> <>
  1861 3 33.892044 -16.385300 15.587498 244 P "A" 24 0.01000 0.01000 "PRO " " CA " 6 0 1 808080  "C1861"  1 1 -1112 ""  1 ""  FFF000  7.2505827 1.8977499 -1.627017 1 67.87 0 0 3718 1 1861 1861 3716 <> <> <>
  1862 2 33.189323 -16.522852 14.243917 244 P "A" 24 0.50000 0.50000 "PRO " " C  " 6 0 1 808080  "C1862"  1 1 7 ""  1 ""  <> -1.9268924 -2.7857263 9.2439318 1 73.75 0 0 3719 0 1862 1862 3717 <> <> <>
  1863 15 33.753620 -17.137957 13.348950 244 P "A" 70 -0.50000 -0.50000 "PRO " " O  " 8 0 1 FF2E2E  "O1863"  1 1 7 ""  1 ""  <> -4.9362955 -1.2047834 -0.076645337 1 80.85 0 0 3720 0 1863 1863 3718 <> <> <>
  1864 3 33.465187 -17.547150 16.456318 244 P "A" 24 -0.12000 -0.12000 "PRO " " CB " 6 0 1 808080  "C1864"  1 1 7 ""  1 ""  <> -3.0561266 -3.8435066 -3.2231753 1 69.68 0 0 3721 2 1864 1864 3719 <> <> <>
  1865 3 32.348507 -16.880795 17.303667 244 P "A" 24 -0.12000 -0.12000 "PRO " " CG " 6 0 1 808080  "C1865"  1 1 7 ""  1 ""  <> -2.8491073 -4.0304956 -0.32187691 1 72.65 0 0 3722 2 1865 1865 3720 <> <> <>
  1866 3 32.814999 -15.484555 17.550617 244 P "A" 24 -0.05000 -0.05000 "PRO " " CD " 6 0 1 808080  "C1866"  1 1 7 ""  1 ""  <> 6.3087769 6.6742053 -3.0837455 1 56.7 0 0 3723 2 1866 1866 3721 <> <> <>
  1867 25 31.929796 -16.095421 14.170701 245 V "A" 38 -0.50000 -0.50000 "VAL " " N  " 7 0 1 2E2EFF  "N1867"  1 1 7 ""  1 ""  <> 3.9174972 3.3329618 5.4689155 1 67.07 0 0 3731 1 1867 1867 3729 <> <> <>
  1868 3 31.094740 -16.317074 12.960959 245 V "A" 24 0.14000 0.14000 "VAL " " CA " 6 0 1 808080  "C1868"  1 1 -1112 ""  1 ""  FFF000  3.8770511 2.2674859 -4.2416992 1 67.66 0 0 3732 1 1868 1868 3730 <> <> <>
  1869 2 31.648581 -15.706639 11.619386 245 V "A" 24 0.50000 0.50000 "VAL " " C  " 6 0 1 808080  "C1869"  1 1 7 ""  1 ""  <> -5.7207088 0.43259114 7.7009873 1 63.18 0 0 3733 0 1869 1869 3731 <> <> <>
  1870 15 31.351093 -16.301674 10.543693 245 V "A" 70 -0.50000 -0.50000 "VAL " " O  " 8 0 1 FF2E2E  "O1870"  1 1 7 ""  1 ""  <> 4.4153795 -3.1683414 -1.7954363 1 63.97 0 0 3734 0 1870 1870 3732 <> <> <>
  1871 3 29.618851 -15.914976 13.218077 245 V "A" 24 -0.06000 -0.06000 "VAL " " CB " 6 0 1 808080  "C1871"  1 1 7 ""  1 ""  <> -3.6205385 -1.4242107 -5.1214099 1 73.51 0 0 3735 1 1871 1871 3733 <> <> <>
  1872 3 28.853226 -16.884888 14.186917 245 V "A" 24 -0.18000 -0.18000 "VAL " " CG1" 6 0 1 808080  "C1872"  1 1 7 ""  1 ""  <> 5.3564382 -5.7647119 3.4577563 1 72.36 0 0 3736 3 1872 1872 3734 <> <> <>
  1873 3 29.596321 -14.413114 13.749203 245 V "A" 24 -0.18000 -0.18000 "VAL " " CG2" 6 0 1 808080  "C1873"  1 1 7 ""  1 ""  <> -2.4749734 -3.0060871 3.59588 1 64.11 0 0 3737 3 1873 1873 3735 <> <> <>
  1874 25 32.391438 -14.583982 11.632464 246 V "A" 38 -0.50000 -0.50000 "VAL " " N  " 7 0 1 2E2EFF  "N1874"  1 1 7 ""  1 ""  <> 2.9443257 2.0670385 3.510973 1 66.8 0 0 3747 1 1874 1874 3745 <> <> <>
  1875 3 33.137993 -13.983978 10.517507 246 V "A" 24 0.14000 0.14000 "VAL " " CA " 6 0 1 808080  "C1875"  1 1 -1112 ""  1 ""  FFF000  0.93683732 6.3127475 3.8193903 1 66.69 0 0 3748 1 1875 1875 3746 <> <> <>
  1876 2 34.234463 -14.898092 9.936183 246 V "A" 24 0.50000 0.50000 "VAL " " C  " 6 0 1 808080  "C1876"  1 1 7 ""  1 ""  <> -4.3201256 -4.3948522 -0.51018798 1 73.73 0 0 3749 0 1876 1876 3747 <> <> <>
  1877 15 34.280437 -15.061180 8.724473 246 V "A" 70 -0.50000 -0.50000 "VAL " " O  " 8 0 1 FF2E2E  "O1877"  1 1 7 ""  1 ""  <> -8.0148497 6.8986664 2.0702319 1 78.73 0 0 3750 0 1877 1877 3748 <> <> <>
  1878 3 33.661480 -12.590199 10.932936 246 V "A" 24 -0.06000 -0.06000 "VAL " " CB " 6 0 1 808080  "C1878"  1 1 7 ""  1 ""  <> 2.7650921 2.5573952 -5.642262 1 61.52 0 0 3751 1 1878 1878 3749 <> <> <>
  1879 3 32.724510 -11.478625 10.537324 246 V "A" 24 -0.18000 -0.18000 "VAL " " CG1" 6 0 1 808080  "C1879"  1 1 7 ""  1 ""  <> 4.5338221 -2.2163172 -2.2786632 1 59.05 0 0 3752 3 1879 1879 3750 <> <> <>
  1880 3 34.276691 -12.517335 12.396897 246 V "A" 24 -0.18000 -0.18000 "VAL " " CG2" 6 0 1 808080  "C1880"  1 1 7 ""  1 ""  <> -0.90374053 -3.2968094 0.39085054 1 61.05 0 0 3753 3 1880 1880 3751 <> <> <>
  1881 25 34.911308 -15.574525 10.826568 247 T "A" 38 -0.50000 -0.50000 "THR " " N  " 7 0 1 2E2EFF  "N1881"  0 1 7 ""  1 ""  <> 2.7790828 -0.59328574 5.8327017 1 70.26 0 0 3763 1 1881 1881 3761 <> <> <>
  1882 3 35.926826 -16.482395 10.373098 247 T "A" 24 0.14000 0.14000 "THR " " CA " 6 0 1 808080  "C1882"  0 1 -1112 ""  1 ""  FFF000  -6.8820705 -6.4457469 -2.7911794 1 83.04 0 0 3764 1 1882 1882 3762 <> <> <>
  1883 2 35.351807 -17.933128 10.145673 247 T "A" 24 0.50000 0.50000 "THR " " C  " 6 0 1 808080  "C1883"  0 1 7 ""  1 ""  <> -1.2724169 -0.32216024 -5.1574755 1 82.61 0 0 3765 0 1883 1883 3763 <> <> <>
  1884 15 36.128132 -18.856846 10.174339 247 T "A" 70 -0.50000 -0.50000 "THR " " O  " 8 0 1 FF2E2E  "O1884"  0 1 7 ""  1 ""  <> -2.4904604 -2.442817 0.50652266 1 87.42 0 0 3766 0 1884 1884 3764 <> <> <>
  1885 3 37.083900 -16.542097 11.466845 247 T "A" 24 0.20500 0.20500 "THR " " CB " 6 0 1 808080  "C1885"  0 1 7 ""  1 ""  <> 2.9546351 -0.23527902 -3.9748592 1 85.1 0 0 3767 1 1885 1885 3765 <> <> <>
  1886 16 36.628746 -16.651657 12.825373 247 T "A" 70 -0.68300 -0.68300 "THR " " OG1" 8 0 1 FF2E2E  "O1886"  0 1 7 "%UT"  13 ""  <> 4.1719289 -2.2850041 2.7138948 1 90.68 0 0 3768 1 1886 1886 3766 <> <> <>
  1887 3 37.875317 -15.276544 11.424006 247 T "A" 24 -0.18000 -0.18000 "THR " " CG2" 6 0 1 808080  "C1887"  0 1 7 ""  1 ""  <> -3.0473762 1.1145582 1.8507451 1 90.24 0 0 3769 3 1887 1887 3767 <> <> <>
  1888 25 34.066116 -18.080542 9.918127 248 L "A" 38 -0.50000 -0.50000 "LEU " " N  " 7 0 1 2E2EFF  "N1888"  0 1 7 ""  1 ""  <> -3.4469035 1.0078878 0.646869 1 82.05 0 0 3777 1 1888 1888 3775 <> <> <>
  1889 3 33.382198 -19.317141 9.682504 248 L "A" 24 0.14000 0.14000 "LEU " " CA " 6 0 1 808080  "C1889"  0 1 -1113 ""  1 ""  FFFF00  -5.04316 8.7924471 4.1747088 1 91.52 0 0 3778 1 1889 1889 3776 <> <> <>
  1890 2 32.496941 -19.070999 8.435355 248 L "A" 24 0.50000 0.50000 "LEU " " C  " 6 0 1 808080  "C1890"  0 1 7 ""  1 ""  <> 5.317338 -2.6072128 0.52588642 1 92.75 0 0 3779 0 1890 1890 3777 <> <> <>
  1891 15 32.922192 -19.125650 7.271801 248 L "A" 70 -0.50000 -0.50000 "LEU " " O  " 8 0 1 FF2E2E  "O1891"  0 1 7 ""  1 ""  <> -6.0643225 -4.4799314 8.404954 1 108.34 0 0 3780 0 1891 1891 3778 <> <> <>
  1892 3 32.787144 -19.972012 10.956109 248 L "A" 24 -0.12000 -0.12000 "LEU " " CB " 6 0 1 808080  "C1892"  0 1 7 ""  1 ""  <> -2.0288479 0.72744858 -1.3234789 1 92.03 0 0 3781 2 1892 1892 3779 <> <> <>
  1893 3 31.819496 -21.211313 10.903722 248 L "A" 24 -0.06000 -0.06000 "LEU " " CG " 6 0 1 808080  "C1893"  0 1 7 ""  1 ""  <> 0.14266129 4.0095615 -0.19179735 1 93.17 0 0 3782 1 1893 1893 3780 <> <> <>
  1894 3 32.550613 -22.329567 10.068123 248 L "A" 24 -0.18000 -0.18000 "LEU " " CD1" 6 0 1 808080  "C1894"  0 1 7 ""  1 ""  <> 6.3967218 -3.9088545 -5.5437102 1 96.07 0 0 3783 3 1894 1894 3781 <> <> <>
  1895 3 31.766216 -21.832760 12.294446 248 L "A" 24 -0.18000 -0.18000 "LEU " " CD2" 6 0 1 808080  "C1895"  0 1 7 ""  1 ""  <> -6.8490725 4.5198522 -1.6872895 1 91.45 0 0 3784 3 1895 1895 3782 <> <> <>
  1896 25 31.251282 -18.655390 8.707748 249 I "A" 38 -0.50000 -0.50000 "ILE " " N  " 7 0 1 2E2EFF  "N1896"  0 1 7 ""  1 ""  <> -3.4085109 -2.806165 -1.0906378 1 89.29 0 0 3796 1 1896 1896 3794 <> <> <>
  1897 3 30.240273 -18.277891 7.728594 249 I "A" 24 0.14000 0.14000 "ILE " " CA " 6 0 1 808080  "C1897"  0 1 -1113 ""  1 ""  FFFF00  -3.7067256 2.1191907 5.218524 1 89.54 0 0 3797 1 1897 1897 3795 <> <> <>
  1898 2 30.680130 -17.187492 6.710083 249 I "A" 24 0.50000 0.50000 "ILE " " C  " 6 0 1 808080  "C1898"  0 1 7 ""  1 ""  <> -1.343181 0.54362154 5.7255788 1 84.01 0 0 3798 0 1898 1898 3796 <> <> <>
  1899 15 30.459393 -17.312572 5.521164 249 I "A" 70 -0.50000 -0.50000 "ILE " " O  " 8 0 1 FF2E2E  "O1899"  0 1 7 ""  1 ""  <> -0.78111476 -3.0868006 -5.5946288 1 92.6 0 0 3799 0 1899 1899 3797 <> <> <>
  1900 3 29.002253 -17.828680 8.576142 249 I "A" 24 -0.06000 -0.06000 "ILE " " CB " 6 0 1 808080  "C1900"  0 1 7 ""  1 ""  <> 0.27453122 -0.61081302 0.92909282 1 85.86 0 0 3800 1 1900 1900 3798 <> <> <>
  1901 3 28.570932 -18.714230 9.728312 249 I "A" 24 -0.12000 -0.12000 "ILE " " CG1" 6 0 1 808080  "C1901"  0 1 7 ""  1 ""  <> 1.5991147 -2.1274116 9.8066225 1 96.1 0 0 3801 2 1901 1901 3799 <> <> <>
  1902 3 27.733730 -17.575850 7.766159 249 I "A" 24 -0.18000 -0.18000 "ILE " " CG2" 6 0 1 808080  "C1902"  0 1 7 ""  1 ""  <> 7.3460627 1.161481 -5.1344967 1 80.64 0 0 3802 3 1902 1902 3800 <> <> <>
  1903 3 28.021818 -20.075058 9.443246 249 I "A" 24 -0.18000 -0.18000 "ILE " " CD1" 6 0 1 808080  "C1903"  0 1 7 ""  1 ""  <> 1.8046887 -2.1819022 -3.1868961 1 105.1 0 0 3803 3 1903 1903 3801 <> <> <>
  1904 25 31.363091 -16.101532 7.205034 250 G "A" 38 -0.50000 -0.50000 "GLY " " N  " 7 0 1 2E2EFF  "N1904"  1 1 7 ""  1 ""  <> 0.75723988 2.1075437 2.2369752 1 72.72 0 0 3815 1 1904 1904 3813 <> <> <>
  1905 3 31.813898 -14.970429 6.457145 250 G "A" 24 0.08000 0.08000 "GLY " " CA " 6 0 1 808080  "C1905"  1 1 -1113 ""  1 ""  FFFF00  1.4717165 7.1544499 -3.5205991 1 76.81 0 0 3816 2 1905 1905 3814 <> <> <>
  1906 2 32.795044 -15.367387 5.368347 250 G "A" 24 0.50000 0.50000 "GLY " " C  " 6 0 1 808080  "C1906"  1 1 7 ""  1 ""  <> -1.0920269 7.7684536 -5.9766054 1 71.83 0 0 3817 0 1906 1906 3815 <> <> <>
  1907 15 32.596333 -15.030430 4.171046 250 G "A" 70 -0.50000 -0.50000 "GLY " " O  " 8 0 1 FF2E2E  "O1907"  1 1 7 ""  1 ""  <> 3.2497556 3.3205838 0.46877182 1 80.65 0 0 3818 0 1907 1907 3816 <> <> <>
  1908 25 33.856586 -16.156956 5.775852 251 L "A" 38 -0.50000 -0.50000 "LEU " " N  " 7 0 1 2E2EFF  "N1908"  1 1 7 ""  1 ""  <> 5.1056638 0.53850877 0.22920692 1 63.38 0 0 3822 1 1908 1908 3820 <> <> <>
  1909 3 34.851925 -16.692265 4.813671 251 L "A" 24 0.14000 0.14000 "LEU " " CA " 6 0 1 808080  "C1909"  1 1 -1113 ""  1 ""  FFFF00  3.2152789 -7.2957482 -0.25188902 1 65.14 0 0 3823 1 1909 1909 3821 <> <> <>
  1910 2 34.334286 -17.876383 4.007534 251 L "A" 24 0.50000 0.50000 "LEU " " C  " 6 0 1 808080  "C1910"  1 1 7 ""  1 ""  <> -7.5349817 -4.2782741 1.3301886 1 79.39 0 0 3824 0 1910 1910 3822 <> <> <>
  1911 15 34.953976 -18.177292 3.058868 251 L "A" 70 -0.50000 -0.50000 "LEU " " O  " 8 0 1 FF2E2E  "O1911"  1 1 7 ""  1 ""  <> -2.6284268 -3.3793681 5.9056339 1 84.28 0 0 3825 0 1911 1911 3823 <> <> <>
  1912 3 36.124123 -17.246964 5.582318 251 L "A" 24 -0.12000 -0.12000 "LEU " " CB " 6 0 1 808080  "C1912"  1 1 7 ""  1 ""  <> -2.8359137 1.8996758 -2.6371109 1 70.14 0 0 3826 2 1912 1912 3824 <> <> <>
  1913 3 36.958828 -16.308924 6.381942 251 L "A" 24 -0.06000 -0.06000 "LEU " " CG " 6 0 1 808080  "C1913"  1 1 7 ""  1 ""  <> -3.1004624 0.30644542 -3.8733184 1 71.54 0 0 3827 1 1913 1913 3825 <> <> <>
  1914 3 37.878860 -17.142073 7.368977 251 L "A" 24 -0.18000 -0.18000 "LEU " " CD1" 6 0 1 808080  "C1914"  1 1 7 ""  1 ""  <> -2.7520752 -0.81480199 2.2988622 1 76.8 0 0 3828 3 1914 1914 3826 <> <> <>
  1915 3 37.857262 -15.372262 5.550443 251 L "A" 24 -0.18000 -0.18000 "LEU " " CD2" 6 0 1 808080  "C1915"  1 1 7 ""  1 ""  <> -7.3687744 -2.080534 -1.6513222 1 63.83 0 0 3829 3 1915 1915 3827 <> <> <>
  1916 25 33.244579 -18.578785 4.436537 252 G "A" 38 -0.50000 -0.50000 "GLY " " N  " 7 0 1 2E2EFF  "N1916"  1 1 7 ""  1 ""  <> 5.0873322 7.8477592 7.9266744 1 84.33 0 0 3841 1 1916 1916 3839 <> <> <>
  1917 3 32.439758 -19.394953 3.550341 252 G "A" 24 0.08000 0.08000 "GLY " " CA " 6 0 1 808080  "C1917"  1 1 -1113 ""  1 ""  FFFF00  11.378004 -2.9849069 -1.8733872 1 85.82 0 0 3842 2 1917 1917 3840 <> <> <>
  1918 2 31.673874 -18.609173 2.499357 252 G "A" 24 0.50000 0.50000 "GLY " " C  " 6 0 1 808080  "C1918"  1 1 7 ""  1 ""  <> 4.2246828 4.1975236 2.7031198 1 83.31 0 0 3843 0 1918 1918 3841 <> <> <>
  1919 15 31.131725 -19.284058 1.621927 252 G "A" 70 -0.50000 -0.50000 "GLY " " O  " 8 0 1 FF2E2E  "O1919"  1 1 7 ""  1 ""  <> 4.6593051 -2.6473053 0.26826024 1 77.58 0 0 3844 0 1919 1919 3842 <> <> <>
  1920 25 31.676037 -17.278681 2.521818 253 I "A" 38 -0.50000 -0.50000 "ILE " " N  " 7 0 1 2E2EFF  "N1920"  1 1 7 ""  1 ""  <> 3.0043776 -1.4669461 6.4121561 1 76.49 0 0 3848 1 1920 1920 3846 <> <> <>
  1921 3 31.012175 -16.523317 1.468795 253 I "A" 24 0.14000 0.14000 "ILE " " CA " 6 0 1 808080  "C1921"  1 1 -1113 ""  1 ""  FFFF00  -2.930757 -1.2044412 3.2681928 1 79.05 0 0 3849 1 1921 1921 3847 <> <> <>
  1922 2 32.082844 -15.542894 0.737543 253 I "A" 24 0.50000 0.50000 "ILE " " C  " 6 0 1 808080  "C1922"  1 1 7 ""  1 ""  <> -6.376543 -8.2220526 2.0192103 1 75.39 0 0 3850 0 1922 1922 3848 <> <> <>
  1923 15 32.197765 -15.492018 -0.461315 253 I "A" 70 -0.50000 -0.50000 "ILE " " O  " 8 0 1 FF2E2E  "O1923"  1 1 7 ""  1 ""  <> -0.40296528 -6.7757063 3.2710602 1 73.7 0 0 3851 0 1923 1923 3849 <> <> <>
  1924 3 29.672287 -15.878047 1.902493 253 I "A" 24 -0.06000 -0.06000 "ILE " " CB " 6 0 1 808080  "C1924"  1 1 7 ""  1 ""  <> -1.2871422 3.7122896 -3.0209806 1 72.51 0 0 3852 1 1924 1924 3850 <> <> <>
  1925 3 28.634531 -16.807615 2.574160 253 I "A" 24 -0.12000 -0.12000 "ILE " " CG1" 6 0 1 808080  "C1925"  1 1 7 ""  1 ""  <> -1.3181695 -1.5908241 6.5361266 1 79.3 0 0 3853 2 1925 1925 3851 <> <> <>
  1926 3 29.072502 -15.126378 0.605106 253 I "A" 24 -0.18000 -0.18000 "ILE " " CG2" 6 0 1 808080  "C1926"  1 1 7 ""  1 ""  <> 1.2557125 5.6201167 6.009583 1 65.96 0 0 3854 3 1926 1926 3852 <> <> <>
  1927 3 27.832397 -16.285509 3.749401 253 I "A" 24 -0.18000 -0.18000 "ILE " " CD1" 6 0 1 808080  "C1927"  1 1 7 ""  1 ""  <> 3.8730104 3.0085754 6.5043807 1 87.19 0 0 3855 3 1927 1927 3853 <> <> <>
  1928 25 32.956558 -14.816072 1.463247 254 A "A" 38 -0.50000 -0.50000 "ALA " " N  " 7 0 1 2E2EFF  "N1928"  1 1 7 ""  1 ""  <> -3.6924736 -2.1158152 5.9512348 1 69.07 0 0 3867 1 1928 1928 3865 <> <> <>
  1929 3 33.788471 -13.690807 1.127814 254 A "A" 24 0.14000 0.14000 "ALA " " CA " 6 0 1 808080  "C1929"  1 1 -1113 ""  1 ""  FFFF00  1.2176963 0.86954319 -0.87855244 1 73.22 0 0 3868 1 1929 1929 3866 <> <> <>
  1930 2 34.849892 -13.949369 0.027669 254 A "A" 24 0.50000 0.50000 "ALA " " C  " 6 0 1 808080  "C1930"  1 1 7 ""  1 ""  <> 1.6718662 8.2215309 -0.34499541 1 78.35 0 0 3869 0 1930 1930 3867 <> <> <>
  1931 15 35.247059 -13.030869 -0.678451 254 A "A" 70 -0.50000 -0.50000 "ALA " " O  " 8 0 1 FF2E2E  "O1931"  1 1 7 ""  1 ""  <> 1.7254527 -3.2170513 -1.4788885 1 79.21 0 0 3870 0 1931 1931 3868 <> <> <>
  1932 3 34.485798 -13.156322 2.349838 254 A "A" 24 -0.18000 -0.18000 "ALA " " CB " 6 0 1 808080  "C1932"  1 1 7 ""  1 ""  <> -0.3013618 4.2091775 1.8988587 1 71.6 0 0 3871 3 1932 1932 3869 <> <> <>
  1933 25 35.393623 -15.212923 0.016250 255 I "A" 38 -0.50000 -0.50000 "ILE " " N  " 7 0 1 2E2EFF  "N1933"  1 1 7 ""  1 ""  <> -1.4715202 5.5879765 0.59402168 1 66.1 0 0 3877 1 1933 1933 3875 <> <> <>
  1934 3 36.576263 -15.507776 -0.792271 255 I "A" 24 0.14000 0.14000 "ILE " " CA " 6 0 1 808080  "C1934"  1 1 -1113 ""  1 ""  FFFF00  -0.67575425 7.8363271 0.48666298 1 65.88 0 0 3878 1 1934 1934 3876 <> <> <>
  1935 2 36.025475 -15.833781 -2.147622 255 I "A" 24 0.50000 0.50000 "ILE " " C  " 6 0 1 808080  "C1935"  1 1 7 ""  1 ""  <> -3.4755528 -1.7637899 10.11607 1 74.37 0 0 3879 0 1935 1935 3877 <> <> <>
  1936 15 36.590096 -15.357623 -3.135013 255 I "A" 70 -0.50000 -0.50000 "ILE " " O  " 8 0 1 FF2E2E  "O1936"  1 1 7 ""  1 ""  <> -2.3988976 -4.9184651 6.742105 1 81.23 0 0 3880 0 1936 1936 3878 <> <> <>
  1937 3 37.251530 -16.796171 -0.210325 255 I "A" 24 -0.06000 -0.06000 "ILE " " CB " 6 0 1 808080  "C1937"  1 1 7 ""  1 ""  <> 1.1586806 4.0993171 -5.3734426 1 71.83 0 0 3881 1 1937 1937 3879 <> <> <>
  1938 3 37.785366 -16.627016 1.242886 255 I "A" 24 -0.12000 -0.12000 "ILE " " CG1" 6 0 1 808080  "C1938"  1 1 7 ""  1 ""  <> 3.660197 2.5257521 -3.3102124 1 71.89 0 0 3882 2 1938 1938 3880 <> <> <>
  1939 3 38.395210 -17.313446 -1.128390 255 I "A" 24 -0.18000 -0.18000 "ILE " " CG2" 6 0 1 808080  "C1939"  1 1 7 ""  1 ""  <> 5.0545712 -1.1043172 2.8177595 1 64.92 0 0 3883 3 1939 1939 3881 <> <> <>
  1940 3 38.146851 -18.004940 1.851787 255 I "A" 24 -0.18000 -0.18000 "ILE " " CD1" 6 0 1 808080  "C1940"  1 1 7 ""  1 ""  <> -5.7560802 0.10909634 -4.9474421 1 72.13 0 0 3884 3 1940 1940 3882 <> <> <>
  1941 25 34.888134 -16.553576 -2.244261 256 D "A" 38 -0.50000 -0.50000 "ASH " " N  " 7 0 1 2E2EFF  "N1941"  1 1 7 ""  1 ""  <> 6.1836429 2.5884373 -1.2889807 1 71.81 0 0 3896 1 1941 1941 3894 <> <> <>
  1942 3 34.130272 -16.810555 -3.483613 256 D "A" 24 0.14000 0.14000 "ASH " " CA " 6 0 1 808080  "C1942"  1 1 -1113 ""  1 ""  FFFF00  0.57935876 -6.2846522 4.3063574 1 75.74 0 0 3897 1 1942 1942 3895 <> <> <>
  1943 2 33.641560 -15.598817 -4.363111 256 D "A" 24 0.50000 0.50000 "ASH " " C  " 6 0 1 808080  "C1943"  1 1 7 ""  1 ""  <> 4.5936303 -0.73922545 4.224966 1 72.38 0 0 3898 0 1943 1943 3896 <> <> <>
  1944 15 33.772282 -15.710523 -5.610223 256 D "A" 70 -0.50000 -0.50000 "ASH " " O  " 8 0 1 FF2E2E  "O1944"  1 1 7 ""  1 ""  <> 3.7794788 5.4971876 0.19757068 1 71.03 0 0 3899 0 1944 1944 3897 <> <> <>
  1945 3 32.940601 -17.850204 -3.186043 256 D "A" 24 -0.12000 -0.12000 "ASH " " CB " 6 0 1 808080  "C1945"  1 1 7 ""  1 ""  <> 2.0166192 0.93751484 -3.9928489 1 77.92 0 0 3900 2 1945 1945 3898 <> <> <>
  1946 2 32.613865 -18.538780 -4.575822 256 D "A" 24 0.52000 0.52000 "ASH " " CG " 6 0 1 808080  "C1946"  1 1 7 "%UT"  13 "Neutral"  <> -0.16488051 5.5548959 3.0695953 1 76.46 0 0 3901 0 1946 1946 3899 0.554336683148375 <> <>
  1947 15 33.339542 -18.898987 -5.497900 256 D "A" 70 -0.44000 -0.44000 "ASH " " OD1" 8 0 1 FF2E2E  "O1947"  1 1 7 ""  1 ""  <> -1.8841288 -9.9493809 -2.8449993 1 80.68 0 0 3902 0 1947 1947 3900 <> <> <>
  1948 16 31.292856 -18.810141 -4.557754 256 D "A" 70 -0.53000 -0.53000 "ASH " " OD2" 8 0 1 FF2E2E  "O1948"  1 1 7 ""  1 ""  <> -1.1046263 -8.8609266 3.2138729 1 78.1 0 0 3903 1 1948 1948 3901 <> <> <>
  1949 25 33.254654 -14.514305 -3.716321 257 Y "A" 38 -0.50000 -0.50000 "TYR " " N  " 7 0 1 2E2EFF  "N1949"  1 1 7 ""  1 ""  <> -7.0046 -4.0696092 0.22446023 1 71.64 0 0 3909 1 1949 1949 3907 <> <> <>
  1950 3 33.106014 -13.204546 -4.383080 257 Y "A" 24 0.14000 0.14000 "TYR " " CA " 6 0 1 808080  "C1950"  1 1 -1113 ""  1 ""  FFFF00  -8.3541279 -6.5032353 -0.99190289 1 68.32 0 0 3910 1 1950 1950 3908 <> <> <>
  1951 2 34.381462 -12.651788 -5.009323 257 Y "A" 24 0.50000 0.50000 "TYR " " C  " 6 0 1 808080  "C1951"  1 1 7 ""  1 ""  <> 1.3775918 2.3673513 -0.071523644 1 72.77 0 0 3911 0 1951 1951 3909 <> <> <>
  1952 15 34.290733 -12.068471 -6.112813 257 Y "A" 70 -0.50000 -0.50000 "TYR " " O  " 8 0 1 FF2E2E  "O1952"  1 1 7 ""  1 ""  <> 1.6403484 -0.74810821 -0.96831524 1 81.15 0 0 3912 0 1952 1952 3910 <> <> <>
  1953 3 32.532364 -12.176802 -3.441974 257 Y "A" 24 -0.00500 -0.00500 "TYR " " CB " 6 0 1 808080  "C1953"  1 1 7 ""  1 ""  <> 1.737452 4.7043486 -5.0709062 1 75.09 0 0 3913 2 1953 1953 3911 <> <> <>
  1954 2 31.132078 -12.333834 -2.917617 257 Y "A" 24 -0.11500 -0.11500 "TYR " " CG " 6 0 1 808080  "C1954"  1 1 7 ""  1 ""  <> 2.8709855 -1.8409309 -3.3644691 1 73.74 0 0 3914 0 1954 1954 3912 <> <> <>
  1955 2 30.637341 -11.389769 -1.916818 257 Y "A" 24 -0.11500 -0.11500 "TYR " " CD1" 6 0 1 808080  "C1955"  1 1 7 ""  1 ""  <> 3.5666268 1.4085656 0.83668453 1 74.04 0 0 3915 1 1955 1955 3913 <> <> <>
  1956 2 30.286585 -13.468586 -3.147846 257 Y "A" 24 -0.11500 -0.11500 "TYR " " CD2" 6 0 1 808080  "C1956"  1 1 7 ""  1 ""  <> 0.52805042 1.1845379 1.3223004 1 64.67 0 0 3916 1 1956 1956 3914 <> <> <>
  1957 2 29.329456 -11.469481 -1.394695 257 Y "A" 24 -0.11500 -0.11500 "TYR " " CE1" 6 0 1 808080  "C1957"  1 1 7 ""  1 ""  <> 0.027126258 -7.0581861 -8.5749569 1 76.42 0 0 3917 1 1957 1957 3915 <> <> <>
  1958 2 28.898323 -13.401379 -2.821676 257 Y "A" 24 -0.11500 -0.11500 "TYR " " CE2" 6 0 1 808080  "C1958"  1 1 7 ""  1 ""  <> -0.22209367 -8.0531321 0.8738507 1 68.69 0 0 3918 1 1958 1958 3916 <> <> <>
  1959 2 28.466667 -12.482178 -1.900706 257 Y "A" 24 0.15000 0.15000 "TYR " " CZ " 6 0 1 808080  "C1959"  1 1 7 ""  1 ""  <> -2.0131781 2.126081 3.1471839 1 73.32 0 0 3919 0 1959 1959 3917 <> <> <>
  1960 16 27.165960 -12.489679 -1.471336 257 Y "A" 70 -0.58500 -0.58500 "TYR " " OH " 8 0 1 FF2E2E  "O1960"  1 1 7 "%UT"  13 ""  <> 4.8064947 2.1755803 0.23861693 1 79.55 0 0 3920 1 1960 1960 3918 <> <> <>
  1961 25 35.576431 -13.071712 -4.559982 258 G "A" 38 -0.50000 -0.50000 "GLY " " N  " 7 0 1 2E2EFF  "N1961"  1 1 7 ""  1 ""  <> -1.3303593 11.438439 -3.112016 1 60.65 0 0 3930 1 1961 1961 3928 <> <> <>
  1962 3 36.821362 -12.734967 -5.191021 258 G "A" 24 0.08000 0.08000 "GLY " " CA " 6 0 1 808080  "C1962"  1 1 -1113 ""  1 ""  FFFF00  -8.6582985 -3.3894107 -0.87877828 1 69.17 0 0 3931 2 1962 1962 3929 <> <> <>
  1963 2 37.279633 -13.746275 -6.292615 258 G "A" 24 0.50000 0.50000 "GLY " " C  " 6 0 1 808080  "C1963"  1 1 7 ""  1 ""  <> 0.70256436 -1.2912936 8.3383512 1 73.83 0 0 3932 0 1963 1963 3930 <> <> <>
  1964 15 37.775898 -13.301205 -7.383833 258 G "A" 70 -0.50000 -0.50000 "GLY " " O  " 8 0 1 FF2E2E  "O1964"  1 1 7 ""  1 ""  <> -4.1352172 3.6059532 -1.1675568 1 77.33 0 0 3933 0 1964 1964 3931 <> <> <>
  1965 25 37.134884 -15.028018 -5.971241 259 L "A" 38 -0.50000 -0.50000 "LEU " " N  " 7 0 1 2E2EFF  "N1965"  1 1 7 ""  1 ""  <> 3.2984991 -1.1200968 1.7091887 1 72.21 0 0 3937 1 1965 1965 3935 <> <> <>
  1966 3 37.403549 -16.161434 -6.845025 259 L "A" 24 0.14000 0.14000 "LEU " " CA " 6 0 1 808080  "C1966"  1 1 -1113 ""  1 ""  FFFF00  -2.2200005 3.2243783 1.6781036 1 84.09 0 0 3938 1 1966 1966 3936 <> <> <>
  1967 2 36.470577 -16.125763 -8.174099 259 L "A" 24 0.50000 0.50000 "LEU " " C  " 6 0 1 808080  "C1967"  1 1 7 ""  1 ""  <> -2.8218083 4.8288684 5.0726147 1 86.65 0 0 3939 0 1967 1967 3937 <> <> <>
  1968 15 37.040779 -16.354313 -9.245097 259 L "A" 70 -0.50000 -0.50000 "LEU " " O  " 8 0 1 FF2E2E  "O1968"  1 1 7 ""  1 ""  <> 1.7703677 3.1840539 4.1067419 1 86.16 0 0 3940 0 1968 1968 3938 <> <> <>
  1969 3 37.157547 -17.507261 -6.114576 259 L "A" 24 -0.12000 -0.12000 "LEU " " CB " 6 0 1 808080  "C1969"  1 1 7 ""  1 ""  <> 3.2273061 -1.6744162 -0.13979919 1 83.33 0 0 3941 2 1969 1969 3939 <> <> <>
  1970 3 37.314297 -18.782454 -6.917676 259 L "A" 24 -0.06000 -0.06000 "LEU " " CG " 6 0 1 808080  "C1970"  1 1 7 ""  1 ""  <> 1.3981891 4.8978214 1.7750288 1 89.49 0 0 3942 1 1970 1970 3940 <> <> <>
  1971 3 38.830578 -18.950787 -7.381434 259 L "A" 24 -0.18000 -0.18000 "LEU " " CD1" 6 0 1 808080  "C1971"  1 1 7 ""  1 ""  <> 1.9605107 -4.4392905 -4.8111987 1 93.59 0 0 3943 3 1971 1971 3941 <> <> <>
  1972 3 36.950027 -20.009243 -6.031386 259 L "A" 24 -0.18000 -0.18000 "LEU " " CD2" 6 0 1 808080  "C1972"  1 1 7 ""  1 ""  <> 3.0945535 -1.100022 3.5004044 1 99.95 0 0 3944 3 1972 1972 3942 <> <> <>
  1973 25 35.222656 -15.627119 -8.139234 260 F "A" 38 -0.50000 -0.50000 "PHE " " N  " 7 0 1 2E2EFF  "N1973"  1 1 7 ""  1 ""  <> 4.6667299 -4.0372276 5.2237782 1 82.19 0 0 3956 1 1973 1973 3954 <> <> <>
  1974 3 34.301216 -15.325940 -9.286406 260 F "A" 24 0.14000 0.14000 "PHE " " CA " 6 0 1 808080  "C1974"  1 1 -1113 ""  1 ""  FFFF00  8.7584391 -4.5444407 -4.5173187 1 80.51 0 0 3957 1 1974 1974 3955 <> <> <>
  1975 2 34.946854 -14.425827 -10.406084 260 F "A" 24 0.50000 0.50000 "PHE " " C  " 6 0 1 808080  "C1975"  1 1 7 ""  1 ""  <> -10.1285 -0.36599916 6.2357421 1 81.97 0 0 3958 0 1975 1975 3956 <> <> <>
  1976 15 34.692734 -14.594795 -11.638216 260 F "A" 70 -0.50000 -0.50000 "PHE " " O  " 8 0 1 FF2E2E  "O1976"  1 1 7 ""  1 ""  <> -6.7574477 -6.0874181 -3.4007065 1 92.48 0 0 3959 0 1976 1976 3957 <> <> <>
  1977 3 32.999500 -14.717537 -8.777974 260 F "A" 24 -0.00500 -0.00500 "PHE " " CB " 6 0 1 808080  "C1977"  1 1 7 ""  1 ""  <> -6.6392112 3.505373 2.1764162 1 66.1 0 0 3960 2 1977 1977 3958 <> <> <>
  1978 2 31.739435 -14.680253 -9.640578 260 F "A" 24 -0.11500 -0.11500 "PHE " " CG " 6 0 1 808080  "C1978"  1 1 7 ""  1 ""  <> 0.085686289 0.91952515 -2.3474972 1 73.04 0 0 3961 0 1978 1978 3959 <> <> <>
  1979 2 31.578678 -15.396909 -10.870491 260 F "A" 24 -0.11500 -0.11500 "PHE " " CD1" 6 0 1 808080  "C1979"  1 1 7 ""  1 ""  <> 0.54509163 -1.6243973 6.8301177 1 86.64 0 0 3962 1 1979 1979 3960 <> <> <>
  1980 2 30.668922 -13.847008 -9.202673 260 F "A" 24 -0.11500 -0.11500 "PHE " " CD2" 6 0 1 808080  "C1980"  1 1 7 ""  1 ""  <> -0.78473973 -4.4928493 -1.2685571 1 64.54 0 0 3963 1 1980 1980 3961 <> <> <>
  1981 2 30.330013 -15.267930 -11.529024 260 F "A" 24 -0.11500 -0.11500 "PHE " " CE1" 6 0 1 808080  "C1981"  1 1 7 ""  1 ""  <> -1.1211777 -7.4720645 -6.8495526 1 91.6 0 0 3964 1 1981 1981 3962 <> <> <>
  1982 2 29.435425 -13.831017 -9.797414 260 F "A" 24 -0.11500 -0.11500 "PHE " " CE2" 6 0 1 808080  "C1982"  1 1 7 ""  1 ""  <> -4.8253202 -8.41817 -4.1307468 1 78.36 0 0 3965 1 1982 1982 3963 <> <> <>
  1983 2 29.225719 -14.497765 -11.016880 260 F "A" 24 -0.11500 -0.11500 "PHE " " CZ " 6 0 1 808080  "C1983"  1 1 7 ""  1 ""  <> -2.3243787 4.3076587 -10.772701 1 88.55 0 0 3966 1 1983 1983 3964 <> <> <>
  1984 25 35.897930 -13.504054 -10.062102 261 I "A" 38 -0.50000 -0.50000 "ILE " " N  " 7 0 1 2E2EFF  "N1984"  1 1 7 ""  1 ""  <> 0.31900299 1.9128418 7.1112456 1 75.07 0 0 3976 1 1984 1984 3974 <> <> <>
  1985 3 36.488541 -12.453598 -10.870398 261 I "A" 24 0.14000 0.14000 "ILE " " CA " 6 0 1 808080  "C1985"  1 1 -1113 ""  1 ""  FFFF00  -2.0201137 3.5730162 1.4238658 1 71.86 0 0 3977 1 1985 1985 3975 <> <> <>
  1986 2 37.562607 -13.103773 -11.681385 261 I "A" 24 0.50000 0.50000 "ILE " " C  " 6 0 1 808080  "C1986"  1 1 7 ""  1 ""  <> 0.35863656 -5.4869533 0.76910293 1 78.67 0 0 3978 0 1986 1986 3976 <> <> <>
  1987 15 37.403660 -13.255505 -12.907143 261 I "A" 70 -0.50000 -0.50000 "ILE " " O  " 8 0 1 FF2E2E  "O1987"  1 1 7 ""  1 ""  <> -4.1170812 3.8340366 -0.60845542 1 83.69 0 0 3979 0 1987 1987 3977 <> <> <>
  1988 3 37.062843 -11.348532 -10.047052 261 I "A" 24 -0.06000 -0.06000 "ILE " " CB " 6 0 1 808080  "C1988"  1 1 7 ""  1 ""  <> -1.1942452 -8.8418093 -4.9179792 1 69.96 0 0 3980 1 1988 1988 3978 <> <> <>
  1989 3 36.133434 -10.703996 -9.054819 261 I "A" 24 -0.12000 -0.12000 "ILE " " CG1" 6 0 1 808080  "C1989"  1 1 7 ""  1 ""  <> 4.2008495 -0.36722285 7.7009339 1 64.1 0 0 3981 2 1989 1989 3979 <> <> <>
  1990 3 37.827396 -10.271857 -10.814640 261 I "A" 24 -0.18000 -0.18000 "ILE " " CG2" 6 0 1 808080  "C1990"  1 1 7 ""  1 ""  <> -3.7407916 -0.68862754 -0.019361233 1 65.3 0 0 3982 3 1990 1990 3980 <> <> <>
  1991 3 34.958427 -10.020696 -9.789344 261 I "A" 24 -0.18000 -0.18000 "ILE " " CD1" 6 0 1 808080  "C1991"  1 1 7 ""  1 ""  <> -2.7302582 1.2047163 -5.8814621 1 65.61 0 0 3983 3 1991 1991 3981 <> <> <>
  1992 25 38.503994 -13.773270 -11.003113 262 V "A" 38 -0.50000 -0.50000 "VAL " " N  " 7 0 1 2E2EFF  "N1992"  1 1 7 ""  1 ""  <> 3.9405932 0.88202685 7.6371655 1 72.07 0 0 3995 1 1992 1992 3993 <> <> <>
  1993 3 39.577641 -14.499973 -11.604057 262 V "A" 24 0.14000 0.14000 "VAL " " CA " 6 0 1 808080  "C1993"  1 1 -1113 ""  1 ""  FFFF00  3.1826172 1.6268569 -3.1963158 1 62.11 0 0 3996 1 1993 1993 3994 <> <> <>
[truncated: 39,902,670 more chars]
